# Supplementary material for: A modERN resource: identification of Drosophila transcription factor candidate target genes using RNAi
Source: Genetics. 2023 Jan 19;223(4):iyad004. doi: 10.1093/genetics/iyad004 (PMC10078917; doi:10.1093/genetics/iyad004)
Supplement: iyad004_Supplementary_Data [file iyad004_supplementary_data.zip]

Archive with 51 entries (51 files):
- modERN Resource RNAi_Figure S1.RNAi plot expression with covariates.6-17-2022.pdf
- modERN Resource RNAi_Table S1.RNAi-deseq.20220113.xlsx
- modERN_Resource_RNAi_Table_S10_CG34376_GENETICS-2022-305822.xlsx
- modERN_Resource_RNAi_Table_S11_CG9876_GENETICS-2022-305822.xlsx
- modERN_Resource_RNAi_Table_S12_dac_GENETICS-2022-305822.xlsx
- modERN_Resource_RNAi_Table_S13_dmrt99B_GENETICS-2022-305822.xlsx
- modERN_Resource_RNAi_Table_S14_E5_GENETICS-2022-305822.xlsx
- modERN_Resource_RNAi_Table_S15_ERR_GENETICS-2022-305822.xlsx
- modERN_Resource_RNAi_Table_S16_esn_GENETICS-2022-305822.xlsx
- modERN_Resource_RNAi_Table_S17_Ets65A_GENETICS-2022-305822.xlsx
- modERN_Resource_RNAi_Table_S18_fd59A_GENETICS-2022-305822.xlsx
- modERN_Resource_RNAi_Table_S19_Fer1_GENETICS-2022-305822.xlsx
- modERN_Resource_RNAi_Table_S20_FoxJ1_CG32006_GENETICS-2022-305822.xlsx
- modERN_Resource_RNAi_Table_S21_foxo_GENETICS-2022-305822.xlsx
- modERN_Resource_RNAi_Table_S22_gfzf_GENETICS-2022-305822.xlsx
- modERN_Resource_RNAi_Table_S23_HLH54F_GENETICS-2022-305822.xlsx
- modERN_Resource_RNAi_Table_S24_Hr3_GENETICS-2022-305822.xlsx
- modERN_Resource_RNAi_Table_S25_Hr51_GENETICS-2022-305822.xlsx
- modERN_Resource_RNAi_Table_S26_Kah_GENETICS-2022-305822.xlsx
- modERN_Resource_RNAi_Table_S27_kay_GENETICS-2022-305822.xlsx
- modERN_Resource_RNAi_Table_S28_onecut_GENETICS-2022-305822.xlsx
- modERN_Resource_RNAi_Table_S29_pb_GENETICS-2022-305822.xlsx
- modERN_Resource_RNAi_Table_S2_Bdp1_GENETICS-2022-305822.xlsx
- modERN_Resource_RNAi_Table_S30_Pdp1_GENETICS-2022-305822.xlsx
- modERN_Resource_RNAi_Table_S31_repo_GENETICS-2022-305822.xlsx
- modERN_Resource_RNAi_Table_S32_scro_GENETICS-2022-305822.xlsx
- modERN_Resource_RNAi_Table_S33_scrt_GENETICS-2022-305822.xlsx
- modERN_Resource_RNAi_Table_S34_sens_GENETICS-2022-305822.xlsx
- modERN_Resource_RNAi_Table_S35_sens-2_GENETICS-2022-305822.xlsx
- modERN_Resource_RNAi_Table_S36_Sox102F_GENETICS-2022-305822.xlsx
- modERN_Resource_RNAi_Table_S37_Sox14_GENETICS-2022-305822.xlsx
- modERN_Resource_RNAi_Table_S38_Sox15_GENETICS-2022-305822.xlsx
- modERN_Resource_RNAi_Table_S39_ss_GENETICS-2022-305822.xlsx
- modERN_Resource_RNAi_Table_S3_bsh_GENETICS-2022-305822.xlsx
- modERN_Resource_RNAi_Table_S40_su(Hw)_GENETICS-2022-305822.xlsx
- modERN_Resource_RNAi_Table_S41_TfAP-2_GENETICS-2022-305822.xlsx
- modERN_Resource_RNAi_Table_S42_toe_GENETICS-2022-305822.xlsx
- modERN_Resource_RNAi_Table_S43_trh_GENETICS-2022-305822.xlsx
- modERN_Resource_RNAi_Table_S44_twi_GENETICS-2022-305822.xlsx
- modERN_Resource_RNAi_Table_S45_Xbp1_GENETICS-2022-305822.xlsx
- modERN_Resource_RNAi_Table_S46_zfh2_GENETICS-2022-305822.xlsx
- modERN_Resource_RNAi_Table_S47_Drosophila_RNAi_lines_GENETICS-2022-305822.xlsx
- modern_Resource_RNAi_Table_S48_Gene_Ontology_Searches_GENETICS-2022-305822.xlsx
- modERN_Resource_RNAi_Table_S49_gene_symbols_and_names_GENETICS-2022-305822.xlsx
- modERN_Resource_RNAi_Table_S4_cad_GENETICS-2022-305822.xlsx
- modERN_Resource_RNAi_Table_S50_GEO_accession_numbers_GENETICS-2022-305822.xlsx
- modERN_Resource_RNAi_Table_S5_Camta_GENETICS-2022-305822.xlsx
- modERN_Resource_RNAi_Table_S6_caup_GENETICS-2022-305822.xlsx
- modERN_Resource_RNAi_Table_S7_CG10209_GENETICS-2022-305822.xlsx
- modERN_Resource_RNAi_Table_S8_CG15696_GENETICS-2022-305822.xlsx
- modERN_Resource_RNAi_Table_S9_CG33557_GENETICS-2022-305822.xlsx
