# Supplementary material for: A modERN resource: identification of Drosophila transcription factor candidate target genes using RNAi
Source: Genetics. 2023 Jan 19;223(4):iyad004. doi: 10.1093/genetics/iyad004 (PMC10078917; doi:10.1093/genetics/iyad004)
Supplement: iyad004_Supplementary_Data [file iyad004_supplementary_data.zip › modERN_Resource_RNAi_Table_S10_CG34376_GENETICS-2022-305822.xlsx]

## Sheet: heatmap CSV
gene name	CG34376_0-1.5	CG34376_10-12	CG34376_16-18
Cyp6a8	0.228521	0.214865	1.59831
Prx2540-1	0.186944	0.0993609	1.1151
poe	-0.0455431	-1.16374	-0.280521
CG6287	0.177079	-0.0637627	-1.06317
Jon66Ci	0	-0.0129048	-1.19773
CG31041	-0.00222626	-0.0554559	-1.06915
CG7300	-0.00124798	-0.0518754	-1.07391

## Sheet: DESeq2 CSV
gene name	log2FoldChange.CG34376_0.1.5	padj.CG34376_0.1.5	log2FoldChange.CG34376_10.12	padj.CG34376_10.12	log2FoldChange.CG34376_16.18	padj.CG34376_16.18
128up	0.0944914	0.959631	0.00828903	0.999991	-0.114676	0.729719
14-3-3epsilon	-0.0590564	0.959631	0.0361805	0.999991	0.35753	0.386196
14-3-3zeta	-0.162441	0.959631	-0.0117855	0.999991	0.325244	0.45309
140up	-0.116861	0.959631	-0.0510511	0.999991	-0.0168554	0.977444
18SrRNA-Psi:CR41602	0.111301	0.959631	-0.0133919	0.999991	-0.12609	0.35815
18w	0.13977	0.959631	0.0607922	0.999991	-0.249189	0.450852
26-29-p	0.158477	0.959631	0.0437205	0.999991	-0.288073	0.486414
28SrRNA-Psi:CR40596	0.226875	0.959631	-0.0189803	0.990023	-0.131654	0.393233
28SrRNA-Psi:CR40741	0.0591034	0.959631	-0.0255995	0.999991	-0.108353	0.397226
28SrRNA-Psi:CR41609	0.0958127	0.959631	-0.0149495	0.999991	-0.0980234	0.377258
28SrRNA-Psi:CR45848	0.126171	0.959631	-0.0388914	0.99006	-0.101695	0.362243
28SrRNA-Psi:CR45851	0.200091	0.959631	-0.0124628	0.427984	-0.0922244	0.306435
28SrRNA-Psi:CR45853	0.0338329	0.959631	-0.0102217	0.999991	-0.0871272	0.539985
28SrRNA-Psi:CR45855	0.0381065	0.959631	-0.0080727	0.999991	-0.0440127	0.654481
28SrRNA-Psi:CR45859	0.136817	0.959631	-0.024343	0.983084	-0.106367	0.461459
28SrRNA-Psi:CR45860	0.0653636	0.959631	-0.0118802	0.999991	-0.113909	0.415763
2mit	0.0179831	0.959631	-0.0748439	0.999991	0.40895	0.350938
312	-0.0214926	0.97773	-0.0305005	0.999991	-0.185088	0.677502
4E-T	-0.140935	0.959631	0.14926	0.492522	0.339414	0.44259
5-HT1A	0.0453863	0.959631	-0.138625	0.806972	0.272817	0.512749
5-HT1B	0.000999175	0.985167	-0.0642262	0.999991	0.344814	0.444799
5-HT2A	-0.149212	0.959631	-0.0154556	0.999991	0.0758573	0.879448
5-HT2B	-0.0116653	0.959631	0.015105	0.999991	0.241713	0.567002
5-HT7	0.016036	0.959631	-0.109398	0.990023	0.272847	0.525118
5.8SrRNA-Psi:CR45849	0.0100529	0.959631			-0.0187059
5.8SrRNA-Psi:CR45854	0.0100529	0.959631			-0.0222725	0.597147
5.8SrRNA-Psi:CR45857	0.0100529	0.959631			-0.0216223	0.625166
5.8SrRNA-Psi:CR45863	0.0564569	0.959631	-0.00293986		-0.0742598	0.292677
5PtaseI	-0.120606	0.959631	-0.0932953	0.999991	0.203199	0.561645
5SrRNA-Psi:CR33363	0.00122908	0.985167			-0.0174125
5SrRNA-Psi:CR33416					-0.011169
5SrRNA:CR33367					-0.0230733
5SrRNA:CR33407					-0.0182964
5SrRNA:CR33441					-0.011169
7B2	-0.00533574	0.984739	-0.0162481	0.999991	-0.127737	0.753642
7SLRNA:CR32864	0.0941971	0.959631	-0.0459029	0.698823	-0.102563	0.350938
7SLRNA:CR42652	0.0261513	0.959631	-0.0140688	0.999991	-0.03812	0.504079
825-Oak	0.00211452	0.985167	0.0623362	0.361538	-0.0402959
A16	0.196938	0.959631	-0.0153901	0.999991	-0.17374	0.651039
AANAT1	-0.00166408	0.988379	-0.0216993	0.999991	-0.269941	0.477633
AANATL2	0.0073636	0.966954	-5.56972e-05	0.999991	-0.221636	0.537482
AANATL3	0.00561771	0.959631	-0.0217954	0.999991	0.203561	0.640875
AANATL4	-0.00898835	0.959631	-0.00112013	0.999991	-0.995364	6.64618e-06
AANATL5					-0.183355	0.351309
AANATL6	0.00561771	0.959631	-0.00162831		-0.189814	0.573617
AANATL7	0.00101165	0.985167	-0.0406892	0.999991	0.270419	0.529704
ABCA	0.121972	0.959631	0.0708472	0.999991	0.0891521	0.854277
ABCB7	0.14075	0.959631	-0.0380324	0.999991	-0.236438	0.552259
ABCD	-0.0580686	0.959631	-0.0150378	0.999991	0.365122	0.42466
ACC	0.115874	0.959631	0.00131113	0.999991	-0.232986	0.597129
ACXB					-0.0174125
ACXC	-0.00418673	0.959631	-0.000139618		0.000557875
ACXD	-0.0104139	0.964756	0.0264494	0.999991	-0.144734	0.728533
ADD1	-0.0223492	0.968606	0.0212222	0.999991	0.192653	0.574958
ADPS	0.0310982	0.959631	0.0157428	0.999991	-0.0941767	0.853623
AGBE	0.193438	0.959631	-0.100969	0.999991	-0.328815	0.415188
AGO1	-0.0387744	0.959631	0.00501105	0.999991	0.331595	0.453989
AGO2	-0.0478655	0.959631	0.0357283	0.999991	0.144377	0.665056
AGO3	-0.0457197	0.959631	0.0202861	0.999991	0.150043	0.597129
AIF	0.149222	0.959631	0.0426498	0.999991	-0.177886	0.662921
AIMP1	0.19643	0.959631	0.0261788	0.999991	-0.387011	0.33898
AIMP2	0.0762726	0.959631	0.0515794	0.999991	-0.303576	0.391322
AIMP3	0.131126	0.959631	0.0887552	0.999991	-0.374942	0.314526
ALiX	0.192517	0.959631	0.258565	0.0144313	0.212633	0.593152
AMPKalpha	0.176903	0.959631	-0.0262411	0.999991	-0.19333	0.514441
AMPdeam	0.186701	0.959631	0.00314728	0.999991	-0.137165	0.714438
AOX1	0.221231	0.959631	-0.0442329	0.999991	-0.185469	0.657758
AOX2	0.031905	0.959631	-0.0618134	0.999991	-0.107999	0.496433
AOX3	0.0949339	0.959631	-0.0327968	0.999991	0.142324	0.7358
AOX4	0.00122908	0.985167	0.00285962		-0.00206177
AP-1-2beta	0.229306	0.959631	0.000895941	0.999991	-0.186716	0.633675
AP-1gamma	0.176365	0.959631	0.0673251	0.999991	0.159846	0.669049
AP-1mu	0.250332	0.959631	-0.0421714	0.999991	-0.109967	0.814205
AP-1sigma	-0.0723456	0.959631	0.00125583	0.999991	0.160757	0.684169
AP-2alpha	-0.00559707	0.985167	0.00207954	0.999991	0.273191	0.476161
AP-2mu	0.0816217	0.959631	0.0240468	0.999991	-0.190376	0.535476
AP-2sigma	-0.148581	0.959631	-0.111122	0.987423	0.064439	0.86092
APC10	-0.0447971	0.959631	-0.0301896	0.999991	0.305506	0.485894
APC4	0.167774	0.959631	0.0632358	0.999991	0.010485	0.985267
APC7	0.00424553	0.985167	0.000232664	0.999991	-0.0145894	0.955232
APP-BP1	-0.1147	0.959631	0.00157695	0.999991	0.0152497	0.978043
AQP	0.0100529	0.959631	0.0120394	0.999991	0.000375284	0.999265
ASPP	-0.18445	0.959631	-0.056159	0.999991	-0.0709665	0.873547
ATP6AP2	0.0880787	0.959631	-0.0225216	0.999991	-0.150489	0.67599
ATP7	0.189848	0.959631	-0.0722301	0.999991	-0.230553	0.557122
ATP8A	0.0377193	0.959631	-0.0759611	0.999991	-0.137108	0.68862
ATP8B	-0.00841784	0.985167	0.0331599	0.999991	0.354286	0.337205
ATPCL	0.140047	0.959631	-0.00145684	0.999991	0.244126	0.536462
ATPsynB	0.0939801	0.959631	-0.0391558	0.999991	-0.309437	0.425255
ATPsynC	-0.0449901	0.959631	0.024308	0.999991	-0.0376384	0.932777
ATPsynCF6	-0.0265749	0.959631	-0.0781592	0.999991	-0.155514	0.667576
ATPsynD	0.178867	0.959631	-0.0268985	0.999991	-0.337449	0.386765
ATPsynE	-0.158176	0.959631	0.0847006	0.999991	-0.108476	0.721494
ATPsynF	0.0913553	0.959631	-0.0500707	0.999991	0.0134544	0.979534
ATPsynG	0.143413	0.959631	-0.0781727	0.999991	-0.298363	0.486414
ATPsynGL					-0.011169
ATPsynO	0.175679	0.959631	-0.0585184	0.999991	-0.397519	0.386196
ATPsynbeta	-0.186746	0.959631	-0.0231211	0.999991	-0.0723018	0.862049
ATPsynbetaL	0.000999175	0.985167	-0.00198787		0.00542481
ATPsyndelta	0.11876	0.959631	-0.0435665	0.999991	-0.284646	0.440312
ATPsynepsilonL	-0.00534936	0.985167	-0.0304509	0.999991	-0.01671	0.977444
ATPsyngamma	0.149347	0.959631	0.00921231	0.999991	-0.304755	0.447168
ATbp	0.000137389	0.999749	0.103821	0.999991	-0.154542	0.729415
Aasdh	-0.114846	0.959631	0.0625846	0.999991	0.352304	0.374633
Aatf	0.012866	0.985167	0.10201	0.999991	-0.217566	0.478332
Abd-B	-0.0942462	0.959631	0.0466026	0.999991	0.194083	0.667438
Abi	0.169678	0.959631	0.0148128	0.999991	0.033825	0.948721
Abl	0.258523	0.959631	0.105534	0.987423	0.239805	0.529704
Abp1	0.161774	0.959631	0.0919382	0.999991	0.173403	0.630374
Ac13E	0.273161	0.959631	0.0161458	0.999991	-0.113262	0.786356
Ac3	-0.0652522	0.959631	-0.0759234	0.999991	0.170119	0.672494
Ac76E	-0.0244628	0.959631	-0.103903	0.999991	-0.154797	0.620053
Ac78C	-0.0797233	0.959631	-0.0302586	0.999991	-0.106479	0.76278
AcCoAS	0.0682129	0.959631	-0.139364	0.848757	-0.414803	0.336049
Acbp1	-0.104252	0.959631	-0.303757	0.00456781	-0.154748	0.686012
Acbp2	-0.0324988	0.959631	-0.141666	0.832015	-0.178701	0.592418
Acbp3	0.00561771	0.959631	-0.0296856	0.999991	0.231968	0.529118
Acbp4	0.0122794	0.959631	-0.0208737	0.999991	-0.158215	0.702175
Acbp5	-0.0276058	0.959631	-0.021237	0.999991	-0.41091	0.362243
Acbp6			-0.0119	0.999991	-0.154342	0.712475
Ace	-0.0626311	0.959631	-0.0560209	0.999991	0.391491	0.402948
Acer	0.00845128	0.985167	-0.0412868	0.999991	-0.209671	0.486414
Acf	-0.00910225	0.985167	0.0261764	0.999991	0.471243	0.0733272
Achl	0.0174155	0.959631	-0.123572	0.943044	-0.0855753	0.787659
Ack	0.203244	0.959631	-0.0741358	0.999991	-0.0906713	0.807738
Ack-like	0.15752	0.959631	0.106127	0.969926	0.207148	0.560968
Acn	0.196038	0.959631	0.0342337	0.999991	0.00630307	0.987707
Acox57D-d	0.15274	0.959631	0.0563157	0.999991	0.0905684	0.854277
Acox57D-p	0.0279091	0.959631	-0.0722985	0.999991	-0.110507	0.765821
Acp1			0.000566367		0.150557	0.677721
Acp24A4			-0.00128191		0.00792556	0.977444
Acp26Aa			0.00107741		0.016809
Acp32CD			-0.00190111
Acp36DE			-0.00275619	0.999991	-0.0174125
Acp53C14b					0.0119913
Acp53C14c			0.000346027		-0.0174125
Acp53Ea			-0.00128191
Acp63F	0.00561771	0.959631	0.00108656		0.00542481
Acp65Aa			0.00122958	0.999991	-0.410913	0.370705
Acp76A			-0.001718		-0.0187059
Acp95EF			-0.00128191		-0.0174125
Acph-1	-0.138422	0.959631	0.0506117	0.999991	0.195052	0.5978
Acsl	-0.111546	0.959631	-0.0544953	0.999991	-0.0752737	0.822403
Act42A	0.0492773	0.959631	-0.0362684	0.999991	-0.0820254	0.854307
Act57B	-0.0342369	0.959631	-0.0250913	0.999991	-0.171025	0.682206
Act5C	0.164091	0.959631	0.042739	0.999991	-0.0729908	0.883204
Act79B	0.0217243	0.959631	-0.0133841	0.999991	-0.173367	0.677721
Act87E	0.125781	0.959631	0.0682721	0.999991	-0.00683928	0.988429
Act88F	0.0217243	0.959631	0.00613483	0.999991	-0.106958	0.641884
Actbeta	-0.000244554	0.999129	-0.0304405	0.999991	0.170377	0.652993
Actn	0.283342	0.959631	0.0346911	0.999991	-0.296015	0.425255
Acyp2	-0.0296226	0.964944	-0.0772149	0.999991	0.125355	0.790114
AdSL	0.145159	0.959631	0.0651575	0.999991	-0.291209	0.486414
AdSS	0.192175	0.959631	0.0487861	0.999991	-0.31015	0.426344
Ada	-0.107541	0.959631	0.0406169	0.999991	0.0403894	0.942761
Ada1-1	0.0767352	0.959631	0.0132487		-0.0182964
Ada1-2	0.0164311	0.985167	-0.00654548	0.999991	0.145322	0.755649
Ada2a	-0.00365311	0.991147	-0.0164012	0.999991	-0.0101949	0.984592
Ada2b	0.0447138	0.959631	0.0548771	0.999991	0.165663	0.635281
Ada3	0.0964333	0.959631	0.0331045	0.999991	-0.0343084	0.946565
AdamTS-A	-0.100488	0.959631	-0.0127809	0.999991	-0.158089	0.667402
AdamTS-B	0.178742	0.959631	0.0245434	0.999991	-0.316762	0.358568
Adar	-0.195319	0.959631	0.000119179	0.999991	0.203308	0.572259
Adat1	-0.107518	0.959631	-0.0187453	0.999991	0.0343366	0.954811
Adck1	0.0940624	0.959631	-0.0871389	0.999991	-0.261583	0.501177
Adck5	0.0357165	0.959631	0.0846224	0.999991	0.10643	0.801381
Adf1	-0.153433	0.959631	-0.0493817	0.999991	0.0348207	0.934066
Adgf-A	0.100925	0.959631	0.049649	0.999991	0.0401625	0.94163
Adgf-A2	-0.0226152	0.959631	-0.0215172	0.999991	0.0283362	0.914369
Adgf-B			0.00108656
Adgf-C			0.00425066	0.999991	-0.0456218	0.938023
Adgf-D	0.0251799	0.959631	0.0491495	0.999991	-0.392316	0.402948
Adh	-0.0735403	0.959631	0.00800962	0.999991	-0.084892	0.490983
Adi1	-0.168282	0.959631	-0.05131	0.999991	0.00957989	0.981735
AdipoR	-0.0762757	0.959631	-0.00295479	0.999991	-0.0146272	0.973699
Adk2	0.0765151	0.959631	-0.0215906	0.999991	-0.19291	0.546695
Adk3	0.139231	0.959631	0.0108578	0.999991	-0.239061	0.489124
AdoR	-0.00533582	0.962593	-0.0160882	0.999991	-0.0740938	0.872048
Aduk	-0.107845	0.959631	0.0234779	0.999991	-0.0111474	0.982165
Ae2	-0.0199674	0.973588	-0.00407875	0.999991	0.189552	0.643031
Aef1	-0.100031	0.959631	0.0431493	0.999991	0.116479	0.784818
Afti	-0.0497633	0.959631	0.0123713	0.999991	0.243241	0.487299
Ag5r	-0.0102531	0.959631	-0.0846146	0.514618	-0.259585	0.49284
Ag5r2	-0.00472973	0.964756	-0.0225373	0.999991	-0.201837	0.638126
AgmNAT	0.162248	0.959631	-0.0237476	0.999991	-0.191397	0.627432
Agpat1	-0.0579244	0.959631	-0.00573155	0.999991	0.234635	0.599232
Agpat2	-0.156645	0.959631	-0.00227778	0.999991	0.148677	0.740519
Agpat3	-0.143222	0.959631	-0.0401755	0.999991	0.019752	0.964027
Agpat4	0.156095	0.959631	-0.00629075	0.999991	-0.181266	0.669374
Ahcy	0.195984	0.959631	0.0743218	0.999991	-0.518847	0.101536
AhcyL1	0.042126	0.959631	0.0308576	0.999991	0.166062	0.593152
AhcyL2	-0.117252	0.959631	0.0459303	0.999991	-0.156275	0.67599
Ak1	-0.0383676	0.959631	-0.100138	0.999991	-0.260159	0.413647
Ak2	0.0243201	0.959631	-0.0486633	0.999991	-0.244498	0.525834
Ak3	0.0607832	0.959631	0.0030556	0.999991	0.189915	0.531464
Ak6	-0.154289	0.959631	-0.091785	0.999991	0.000966541	0.998759
Akap200	0.144272	0.959631	0.126879	0.663479	0.378295	0.380361
Akh	0.000999175	0.985167	-0.00577713	0.999991	-0.00180402	0.9975
AkhR	0.00782564	0.959631	-0.0800776	0.880649	-0.494208	0.275534
Akr1B	-0.155832	0.959631	-0.119146	0.951883	-0.0601819	0.891532
Akt1	-0.081767	0.959631	0.0403575	0.999991	0.21121	0.597147
AlaRS	0.164534	0.959631	-0.0200367	0.999991	-0.158652	0.682206
AlaRS-m	0.155072	0.959631	0.0500347	0.999991	-0.147032	0.714438
Aladin	0.132595	0.959631	0.0221855	0.999991	0.342585	0.425293
Alas	0.16486	0.959631	0.0599356	0.999991	-0.200994	0.552103
Ald1	0.0340158	0.960491	-0.0507888	0.999991	-0.0183914	0.974175
Ald2	-0.00418673	0.959631	-0.00047101
Aldh	0.0592984	0.959631	0.106224	0.999991	-0.288094	0.501177
Aldh-III	0.17606	0.959631	-0.0399587	0.999991	-0.105499	0.781656
Aldh7A1	0.0881338	0.959631	-0.0257773	0.999991	-0.133418	0.74844
Alg-2	-0.180926	0.959631	-0.0355341	0.999991	0.306972	0.445493
Alg1	0.0322409	0.962593	-0.0539833	0.999991	-0.378252	0.33747
Alg10	0.0172165	0.983033	-0.053909	0.999991	0.0877155	0.866919
Alg11	-0.184214	0.959631	-0.0316856	0.999991	0.0549162	0.88441
Alg12	0.0580536	0.959631	0.0382888	0.999991	0.00981188	0.98157
Alg13	-0.120689	0.959631	-0.00222938	0.999991	0.243594	0.572259
Alg14	0.0213912	0.982756	-0.0192271	0.999991	-0.0732206	0.894688
Alg2	0.0971198	0.959631	-0.022279	0.999991	-0.232331	0.502136
Alg3	0.237896	0.959631	0.0632152	0.999991	-0.072406	0.887439
Alg7	0.129931	0.959631	0.0352981	0.999991	-0.031706	0.946692
Alg9	-0.166999	0.959631	0.0593333	0.999991	0.39604	0.397226
Alh	0.143463	0.959631	0.065106	0.999991	0.00246947	0.996129
Alk	-0.172676	0.959631	-0.120236	0.968297	0.114991	0.780624
AlkB	-0.0416932	0.959631	-0.00408287	0.999991	0.336695	0.449091
Alp1	0.0286308	0.959631	0.0878667	0.999991	-0.00679561	0.988924
Alp10	-0.0137163	0.959631	-0.0122865	0.999991	-0.0549066	0.901453
Alp11	0.0115603	0.959631	-0.00296807		-0.0498956	0.770025
Alp12	0.0800255	0.959631	0.014345	0.999991	-0.00528467	0.992824
Alp13			0.00108656		0.0546424	0.758257
Alp2			-0.00128191		0.0204912	0.952209
Alp4	-0.00714726	0.959631	-0.00103432	0.999991	-0.251285	0.525834
Alp5	0.0194131	0.959631	-0.0179509	0.999991	-0.328371	0.449091
Alp6	0.000687219	0.995023	-0.154617	0.65175	-0.423328	0.351309
Alp7	0.00561771	0.959631	-0.0722122	0.0403867	-0.66508	0.0564634
Alp8	0.00561771	0.959631	-0.0446498	0.81886	-0.81355	1.14413e-05
Alp9	-0.0544001	0.959631	-0.0140606	0.999991	-0.0410441	0.929868
Alr	0.190953	0.959631	0.0291715	0.999991	-0.0841289	0.83334
Als2	0.101243	0.959631	-0.0790282	0.999991	0.0247456	0.959901
Ama	0.0547074	0.959631	0.156641	0.473772	-0.185613	0.681732
Amacr	-0.152029	0.959631	-0.0397739	0.999991	-0.234689	0.589341
Amnionless	0.0229034	0.959631	0.0645585	0.999991	0.115276	0.817809
Amph	-0.100897	0.959631	-0.131616	0.741625	0.130368	0.752011
Amt			-0.00329121		-0.0266446
Amun	0.199459	0.959631	0.160695	0.298685	0.125594	0.779055
Amy-d	0.0399504	0.959631	0.0405652	0.999991	-0.116177	0.816807
Amy-p	0.0137765	0.959631	-0.038027	0.999991	-0.424174	0.370705
Amyrel			-0.00145606		0.0638695	0.854019
Ance	0.231272	0.959631	0.051413	0.999991	-0.167344	0.668304
Ance-2	-0.0993893	0.959631	-0.00243857	0.999991	-0.125577	0.761362
Ance-3	-0.0160883	0.959631	-0.0155207	0.999991	-0.140717	0.716765
Ance-4	0.00211452	0.985167	-0.106141	0.274611	-0.722686	0.00198965
Ance-5	-0.0477814	0.959631	-0.0532997	0.999991	-0.407283	0.370705
Andorra			0.00194076		0.0403238	0.785865
Ank	-0.164744	0.959631	-0.0487012	0.999991	0.351289	0.428896
Ank2	0.0372702	0.959631	0.0140845	0.999991	0.0156513	0.971331
Ankle2	0.166232	0.959631	-0.0049703	0.999991	-0.216347	0.565868
Anp			-0.00706336	0.999991
Ant2	-0.0282793	0.959631	0.0147914	0.999991	-0.00432405	0.99498
Antp	-0.102779	0.959631	-0.136774	0.880649	0.206961	0.647035
AnxB10	0.157531	0.959631	-0.0781105	0.999991	-0.137191	0.766527
AnxB11	0.0650459	0.959631	-0.0274914	0.999991	0.0427956	0.910652
AnxB9	0.0962644	0.959631	-0.050667	0.999991	-0.287969	0.415763
Aos1	-0.125729	0.959631	-0.00845547	0.999991	-0.141939	0.73303
Apc	0.11962	0.959631	0.0158776	0.999991	0.0541147	0.8943
Apc2	0.17768	0.959631	0.10086	0.999991	-0.0462251	0.940009
ApepP	0.0627921	0.959631	0.0624975	0.999991	-0.05489	0.907965
Apf	-0.128798	0.959631	-0.032498	0.999991	0.169351	0.699134
Apl	0.0678017	0.959631	0.0587302	0.935198	0.13252	0.751731
Aplip1	-0.0251321	0.959631	-0.0429178	0.999991	-0.0742688	0.852494
Apoltp	-0.00874138	0.985167	-0.0127794	0.999991	-0.174979	0.657984
Appl	0.0193525	0.977782	-0.0227839	0.999991	0.31803	0.45253
Aprt	-0.0211756	0.97748	-0.0456571	0.999991	-0.214713	0.522209
Aps	-0.0506711	0.959631	0.0397921	0.999991	0.390102	0.350938
Arc1	0.0879434	0.959631	0.250433	0.054107	0.193518	0.599232
Arc2	0.0908997	0.959631	-0.0703433	0.999991	0.119723	0.809363
Arc42	0.0857719	0.959631	-0.0939739	0.999991	-0.0578107	0.906481
Archease	-0.149449	0.959631	0.0451896	0.999991	-0.0773288	0.862049
Arf102F	-0.076013	0.959631	-0.0379929	0.999991	0.376962	0.413079
Arf51F	-0.0793101	0.959631	-0.0140087	0.999991	0.35043	0.437562
Arf79F	-0.155583	0.959631	0.0605165	0.999991	0.356985	0.409151
ArfGAP1	0.215529	0.959631	0.0310597	0.999991	-0.142054	0.686012
ArfGAP3	0.176967	0.959631	0.0134796	0.999991	0.00140342	0.9975
Arfip	-0.0327509	0.959631	0.0150736	0.999991	0.0313304	0.948583
Arfrp1	-0.134858	0.959631	-0.0288737	0.999991	-0.0257316	0.959497
ArgRS	-0.0920549	0.959631	-0.0985893	0.999991	-0.144762	0.660663
ArgRS-m	-0.108892	0.959631	-0.0336686	0.999991	-0.0736049	0.882073
Argk	0.201037	0.959631	0.0177895	0.999991	-0.241969	0.497696
Argl	0.0499234	0.959631	-0.00249678	0.999991	-0.382357	0.377459
Arl1	0.134231	0.959631	-0.102388	0.999991	-0.0453603	0.920763
Arl2	-0.100437	0.959631	-0.0300575	0.999991	0.0494177	0.932607
Arl4	-0.0484775	0.959631	-0.073197	0.999991	0.169727	0.638126
Arl5	-0.121293	0.959631	0.0912696	0.999991	0.136001	0.728083
Arl6			-0.0219258	0.999991	-0.0999727	0.826219
Arl6IP1	-0.162725	0.959631	0.0436967	0.999991	0.384468	0.359095
Arl8	-0.183105	0.959631	-0.000736202	0.999991	0.2456	0.565035
Arp1	-0.0351481	0.959631	-0.0465391	0.999991	-0.111433	0.771388
Arp10	0.185358	0.959631	0.0672164	0.999991	-0.219547	0.559768
Arp2	0.0190875	0.973043	-0.0562386	0.999991	0.203279	0.507038
Arp3	0.0179666	0.973157	-0.00876062	0.999991	0.0815148	0.847804
Arp5	0.118458	0.959631	0.0197773	0.999991	-0.216651	0.60735
Arp53D	-0.00714726	0.959631			0.00542481
Arp6	0.0291438	0.964756	-0.00894331	0.999991	-0.164977	0.662921
Arp8	0.211878	0.959631	-0.0548363	0.999991	-0.229948	0.596308
Arpc1	0.261568	0.959631	0.0330357	0.999991	-0.207751	0.605021
Arpc2	-0.163546	0.959631	-0.105753	0.959463	0.0814278	0.850966
Arpc3A	-0.164144	0.959631	-0.0226145	0.999991	0.0732352	0.852575
Arpc3B	-0.0372826	0.959631	-0.0327901	0.999991	0.140561	0.720405
Arpc4	0.112337	0.959631	0.0115225	0.999991	-0.045769	0.920564
Arpc5	0.176357	0.959631	0.00628784	0.999991	-0.327725	0.411818
Arr1	0.00561771	0.959631	-0.0276075	0.999991	-0.352381	0.37356
Arr2	-0.022666	0.959631	-0.00494395	0.999991	-0.0318297	0.957291
Ars2	-0.0495579	0.959631	0.0676095	0.999991	0.315331	0.426758
Art1	0.10965	0.959631	0.0370938	0.999991	-0.15124	0.63075
Art2	-0.019124	0.959631	0.00703278		0.0112709
Art3	-0.0964323	0.959631	0.00271104	0.999991	-0.101256	0.754366
Art4	0.0213838	0.962593	0.0556669	0.999991	0.456406	0.266445
Art6	0.00561771	0.959631			-0.011169
Art7	0.141332	0.959631	-0.0364745	0.999991	-0.414263	0.360927
Art8	0.0959776	0.959631	-0.0522748	0.999991	-0.34752	0.358568
Arts	0.154154	0.959631	-0.0335507	0.999991	-0.172159	0.682206
Arv1	-0.194341	0.959631	0.0285965	0.999991	0.261187	0.552356
Asap	0.140124	0.959631	-0.0654382	0.999991	-0.0573448	0.904916
Asator	-0.162684	0.959631	-0.013434	0.999991	0.339204	0.449091
Asciz	-0.135464	0.959631	0.026352	0.999991	-0.201028	0.654186
Ask1	0.0671474	0.959631	1.04268e-05	0.999991	-0.122414	0.748021
AsnRS	0.200642	0.959631	-0.0181571	0.999991	-0.318333	0.425255
AsnRS-m	-0.191999	0.959631	0.0670713	0.999991	0.190761	0.669374
AsnS	-0.024227	0.961463	-0.0214444	0.999991	-0.302048	0.374633
AspRS	0.0725755	0.959631	-0.0270376	0.999991	-0.193819	0.610354
AspRS-m	0.0238063	0.959631	0.0622589	0.999991	0.321897	0.415475
Asph	0.121245	0.959631	0.00243042	0.999991	0.0140274	0.971984
Ass	-0.00472973	0.964756	0.00225291	0.999991	-0.442214	0.303005
AstA	0.000999175	0.985167	-0.0397381	0.999991	0.342016	0.405521
AstA-R1	0.0426416	0.959631	0.00936715	0.999991	0.19715	0.638126
AstA-R2	0.0118689	0.959631	0.024791	0.999991	-0.1381	0.682206
AstC	-0.0294436	0.959631	0.0598058	0.999991	0.29586	0.501177
AstC-R1	-0.00876371	0.959631	0.00717429		-0.0181946
AstC-R2	-0.00504125	0.964756	-0.0143192	0.999991	0.217657	0.619202
AstCC					0.0819798	0.657758
Asx	-0.0427805	0.959631	0.0315588	0.999991	0.163658	0.650903
Atac1	-0.0168901	0.985167	0.116493	0.935457	0.0478475	0.924531
Atac2	-0.127656	0.959631	0.0454083	0.999991	-0.308716	0.405154
Atac3	0.0797857	0.959631	-0.0250676	0.999991	-0.13241	0.754338
Ate1	-0.154496	0.959631	0.0726295	0.999991	0.130335	0.721459
Atet	0.100129	0.959631	-0.0300552	0.999991	0.0212831	0.963353
Atf-2	-0.0746563	0.959631	0.0102406	0.999991	-0.182675	0.661137
Atf3	0.0167126	0.966095	0.029451	0.999991	0.318973	0.461441
Atf6	-0.0372709	0.959631	-0.0677682	0.999991	0.13078	0.63675
Atg1	0.0568342	0.959631	0.0314404	0.999991	0.0179041	0.971894
Atg10	-0.184325	0.959631	-0.0162564	0.999991	0.350334	0.440312
Atg101	-0.134158	0.959631	0.0311457	0.999991	0.128548	0.78069
Atg12	-0.21718	0.959631	-0.0560003	0.999991	-0.064072	0.908462
Atg13	-0.125137	0.959631	-0.0928457	0.999991	-0.00621268	0.989821
Atg14	0.127242	0.959631	0.117766	0.987423	-0.179477	0.598584
Atg16	0.119158	0.959631	0.0402752	0.999991	0.0427182	0.929868
Atg17	0.0957564	0.959631	-0.0550093	0.999991	-0.0552201	0.897207
Atg18a	0.147469	0.959631	-0.0619634	0.999991	-0.134227	0.703117
Atg18b	-0.0598299	0.959631	0.0233585	0.999991	0.0601224	0.8857
Atg2	0.215077	0.959631	0.0379277	0.999991	-0.149232	0.685571
Atg3	0.13147	0.959631	-0.0117841	0.999991	-0.0996738	0.814516
Atg4a	0.156881	0.959631	0.024357	0.999991	-0.20826	0.598584
Atg4b	0.11928	0.959631	0.102676	0.999991	0.0266724	0.952371
Atg5	-0.197858	0.959631	0.0610743	0.999991	0.299059	0.440312
Atg6	-0.0127856	0.985167	0.022039	0.999991	-0.0749573	0.862049
Atg7	-0.0852298	0.959631	-0.00632325	0.999991	0.206494	0.598665
Atg8a	-0.186972	0.959631	0.0191384	0.999991	0.241166	0.590892
Atg8b					0.00542481
Atg9	0.234354	0.959631	-0.0329633	0.999991	-0.23697	0.518084
Atox1	-0.236735	0.959631	-0.0632252	0.999991	0.0586633	0.885743
Atpalpha	0.230966	0.959631	0.042479	0.999991	0.199769	0.598321
AttA					0.0444107	0.798308
AttB					0.0578112	0.738081
AttC			-0.00186278		0.0139561
AttD	-0.00418673	0.959631	-0.00128191		0.0119913
Atu	0.243485	0.959631	0.135799	0.880287	-0.105391	0.800794
Atx-1	-0.0652715	0.959631	-0.00999192		0.0113576
Atx2	0.096595	0.959631	0.0102399	0.999991	0.102697	0.802602
Atxn7	0.213311	0.959631	0.168648	0.504736	-0.0170522	0.976692
Aven	0.117916	0.959631	-0.0191005	0.999991	0.0942671	0.853623
Awh	0.034938	0.959631	-0.057164	0.999991	0.326418	0.444858
Axn	0.143132	0.959631	0.0404751	0.999991	0.196395	0.598403
Axs	0.152518	0.959631	-0.0668936	0.999991	-0.262954	0.499679
Axud1	0.0677151	0.959631	0.087671	0.999991	0.275707	0.482081
B-H1	-0.0116843	0.970085	-0.0305667	0.999991	0.0333599	0.956191
B-H2	0.0237574	0.959631	-0.00136115	0.999991	0.0219279	0.97058
B4	0.0900103	0.959631	0.0178184	0.999991	0.32581	0.397629
B52	0.21125	0.959631	0.180205	0.134781	0.131456	0.732134
B9d1	0.0138142	0.959631	0.0379158	0.999991	-0.0893184	0.706784
BBS1	-0.0353874	0.959631	-0.0250477	0.999991	0.277661	0.425024
BBS4	-0.033023	0.959631	-0.000862947	0.999991	-0.130751	0.740519
BBS5	-0.0224579	0.959631	-0.0445662	0.999991	-0.0317926	0.953717
BBS8	-0.0198866	0.959631	0.0023138	0.999991	-0.155669	0.682206
BBS9	-0.00554282	0.964756	-0.0264564	0.999991	-0.00242301	0.997199
BCAS2	0.0716453	0.959631	0.0794605	0.999991	-0.307881	0.462484
BCL7-like	-0.161277	0.959631	0.031416	0.999991	0.376927	0.412958
BEAF-32	-0.0839237	0.959631	0.0683507	0.999991	0.161084	0.686041
BG642163					-0.011169
BG642312			-0.000244045		-0.00814606	0.984592
BHD	0.164916	0.959631	0.0514836	0.999991	-0.0446812	0.93005
BI-1	-0.245839	0.959631	-0.0211416	0.999991	0.131899	0.668304
BNIP3	-0.201313	0.959631	-0.137361	0.780312	0.292497	0.494275
BOD1	0.243562	0.959631	0.142092	0.740608	0.00733086	0.986756
BORCS5	0.0763875	0.959631	-0.0632769	0.999991	-0.158069	0.691248
BORCS6	0.200717	0.959631	-0.0623861	0.999991	-0.0437531	0.94266
BRWD3	0.260108	0.959631	0.00127177	0.999991	-0.0319962	0.95558
BTBD9	0.283916	0.959631	0.0733263	0.999991	-0.0545765	0.917339
Bacc	-0.148423	0.959631	0.0584406	0.999991	0.352238	0.437562
Bace	0.0070684	0.959631	-0.0929961	0.856558	-0.478175	0.28195
Balat	0.0100019	0.959631	0.0032267	0.999991	-0.141667	0.545131
Baldspot	-0.166525	0.959631	-0.013796	0.999991	0.247154	0.573617
Bap111	0.221955	0.959631	0.191489	0.314078	0.332522	0.444858
Bap170	0.266895	0.959631	0.0711009	0.999991	0.0279622	0.956566
Bap55	0.0142315	0.985167	0.05153	0.999991	0.0241761	0.965517
Bap60	0.112983	0.959631	0.10042	0.990121	0.042071	0.942176
Bbd			0.00204201		-0.0320373	0.952174
Bdbt	-0.083136	0.959631	0.0203653	0.999991	-0.19474	0.645102
Bdp1	0.162994	0.959631	-0.0363808	0.999991	-0.299491	0.362243
Bem46	-0.268769	0.959631	-0.0881559	0.999991	0.0685213	0.8857
Best1	0.0740415	0.959631	0.172644	0.500981	-0.139318	0.664638
Best2	0.0227906	0.959631	-0.0985153	0.999991	-0.0139825	0.977444
Best3	-0.00549142	0.985167	-0.022521	0.999991	0.240969	0.370705
Best4	0.00561771	0.959631
Bet1	-0.156677	0.959631	-0.0765797	0.999991	-0.142694	0.683414
Bet3	-0.0681802	0.959631	-0.0118514	0.999991	0.192753	0.630883
Bet5	-0.211227	0.959631	-0.000710057	0.999991	-0.0420509	0.934821
Bgb	0.188087	0.959631	-0.00608813	0.999991	0.0447977	0.924906
BicC	-0.0197528	0.959631
BicD	0.093097	0.959631	0.0166607	0.999991	0.279403	0.385503
BigH1	-0.0744951	0.959631	0.15573	0.155408	0.00199187	0.997477
Bili	-0.0323915	0.959631	0.0415721	0.999991	0.135853	0.721605
Bin1	-0.264981	0.959631	0.0395045	0.999991	0.269334	0.539385
Bka	-0.107788	0.959631	0.0957783	0.999991	-0.098243	0.79002
Blimp-1	0.0159889	0.974826	0.0406719	0.999991	0.171955	0.682751
Blm	0.0084925	0.985167	0.0472714	0.999991	0.325161	0.445493
Blos1	0.0349664	0.960491	-0.0660891	0.999991	-0.151727	0.721494
Blos2	-0.214207	0.959631	0.00868057	0.999991	0.14893	0.725276
Blos3	-0.207319	0.959631	0.0245684	0.999991	0.0911464	0.862049
Blos4	-0.234417	0.959631	-0.00493254	0.999991	0.421531	0.351309
Bmcp	-0.0223401	0.973363	-0.053674	0.999991	0.125307	0.748575
BoYb	-0.0317103	0.962593	0.0623778	0.999991	0.173045	0.607986
BobA	-0.288458	0.959631	0.0097841	0.999991	-0.0377591
BomBc1			0.00674282		0.0739962	0.86007
BomBc2	-0.0116653	0.959631	-0.108546	0.00347333	-0.00329657	0.987507
BomBc3	-0.00418673	0.959631	-0.00780967	0.999991	0.142743	0.694647
BomS1	-0.00418673	0.959631	-0.0549782	0.999991	0.385813	0.405521
BomS2			-0.0476139	0.999991	-0.00416823	0.995033
BomS3			0.00455958	0.999991	0.0850699	0.86116
BomS4	-0.00418673	0.959631	-0.0157326	0.999991	-0.143726	0.593152
BomS5			0.0168096	0.948288	0.343833	0.422282
BomS6			-0.0123057		-0.211532	0.564898
BomT1			0.00108656		0.0218901
BomT2	-0.00418673	0.959631	0.00194076		-0.0210759	0.948995
BomT3	0.00561771	0.959631	0.0203718	0.999991	-0.0812061	0.721494
Boot	-0.108812	0.959631	-0.0355225	0.999991	-0.0853612	0.873547
Br140	0.183742	0.959631	-0.029738	0.999991	-0.22642	0.516487
Brca2	-0.213201	0.959631	0.0668345	0.999991	0.147946	0.730368
Brd	-0.301725	0.959631	-0.0339275	0.999991	-0.0260961	0.943012
Brd8	0.240103	0.959631	-0.0108944	0.999991	-0.160005	0.721052
Bre1	0.20305	0.959631	0.0998275	0.999991	0.215709	0.58138
Brf	0.0796206	0.959631	0.0771107	0.999991	-0.0976745	0.777586
Brms1	0.176004	0.959631	-0.000992131	0.999991	0.0124703	0.978443
Bro	-0.00791242	0.985167	-0.0102829	0.999991	-0.0220324
Bruce	-0.0956468	0.959631	0.0390324	0.999991	-0.0134603	0.978745
Bsg	-0.134665	0.959631	0.025881	0.999991	0.313741	0.477472
Bsg25A	-0.101351	0.959631			-0.0588243	0.716765
Bsg25D	0.0619106	0.959631	0.0950393	0.999991	0.0926842	0.823447
BtbVII	0.200107	0.959631	0.0124762	0.999991	0.0853168	0.827759
BthD	-0.0848386	0.959631	0.108905	0.999991	0.120679	0.808759
Btk29A	-0.0268139	0.959631	0.0162228	0.999991	0.235992	0.529704
Btnd	-0.0273306	0.959631	-0.0105397	0.999991	0.00730566	0.987707
BuGZ	-0.128757	0.959631	0.00783815	0.999991	0.293194	0.510865
Bub1	0.209917	0.959631	-0.0503337	0.999991	-0.0823259	0.847804
Bub3	-0.120246	0.959631	0.0685196	0.999991	0.140518	0.762771
BubR1	-0.0406915	0.959631	0.153493	0.694487	0.444451	0.351309
Buffy	-0.0202185	0.959631	-0.0221465	0.999991	0.0587912	0.915439
Bug22	-0.138709	0.959631	0.104842	0.999991	0.0432534	0.929868
Burs	0.00561771	0.959631	0.0083518	0.999991	-0.0480409	0.93638
Bx	0.0775662	0.959631	-0.0609424	0.999991	0.346944	0.425255
Bx42	0.225459	0.959631	0.129482	0.833962	-0.128239	0.735375
C15	-0.109393	0.959631	0.00732609	0.999991	0.206789	0.645102
C1GalTA	-0.00547593	0.985167	0.0675131	0.999991	0.145438	0.669049
C3G	0.138433	0.959631	-0.0908046	0.999991	0.147743	0.731707
C901	0.00269839	0.985167	0.121238	0.951883	0.0128541	0.953717
CAH1	-0.0525503	0.959631	-0.0192826	0.999991	-0.244033	0.539266
CAH13					0.00542481
CAH2	0.0337692	0.959631	0.0612353	0.999991	-0.26284	0.405521
CAH3	-0.0528824	0.959631	-0.042865	0.999991	0.145565	0.695593
CAH4					-0.011169
CAH5			0.00108656
CAH6	-0.00443424	0.968881	-0.0214999	0.999991	-0.243459	0.436931
CAH7	-0.135444	0.959631	0.0593489	0.999991	0.22454	0.540094
CAH8			0.00511453	0.999991	-0.127705	0.765345
CAH9	0.00561771	0.959631	-0.0193154	0.999991	-0.383078	0.359095
CAHbeta	-0.0275143	0.969003	0.0253454	0.999991	-0.102476	0.805727
CAP	0.0183974	0.985167	-0.0100161	0.999991	-0.168701	0.63072
CARPA	-0.0195767	0.959631	-0.22446	0.134506	0.1035	0.841748
CARPB	-0.0198532	0.982756	-0.00146586	0.999991	0.414641	0.381551
CASK	0.194216	0.959631	-0.015363	0.999991	0.058195	0.891419
CBP	-0.171712	0.959631	0.0187888	0.999991	0.137354	0.726266
CCAP	-0.00418673	0.959631	-0.0471344	0.948288	0.10939	0.815429
CCAP-R	-0.00472973	0.964756	0.00105816	0.999991	-0.0902799	0.860561
CCDC151	0.0165569	0.959631	0.0118858	0.999991	-0.121393	0.715014
CCDC53	0.0601002	0.959631	0.000574527	0.999991	-0.220618	0.574685
CCHa1	-0.00418673	0.959631	0.00703334	0.999991	0.157305	0.712904
CCHa1-R	0.00561771	0.959631	0.00737117	0.999991	-0.101892	0.82335
CCHa2	-0.00677328	0.980289	-0.0531739	0.999991	0.140569	0.76026
CCHa2-R	-0.0082512	0.959631	0.0434418	0.999991	-0.0550324	0.915439
CCKLR-17D1	-0.0192115	0.959631	0.0347474	0.999991	0.197383	0.657628
CCKLR-17D3	0.013361	0.961463	0.00595321	0.999991	0.0674199	0.886758
CCT1	0.201456	0.959631	0.049221	0.999991	-0.274243	0.477633
CCT2	0.17087	0.959631	0.0234616	0.999991	-0.189618	0.604055
CCT3	0.257629	0.959631	-0.000869377	0.999991	-0.341806	0.385503
CCT4	0.2023	0.959631	0.00265385	0.999991	-0.291488	0.45253
CCT5	0.209339	0.959631	0.119283	0.935548	-0.363792	0.37289
CCT6	0.214979	0.959631	0.0411642	0.999991	-0.318897	0.408846
CCT7	0.258385	0.959631	0.0565738	0.999991	-0.279265	0.48427
CCT8	0.188969	0.959631	0.13849	0.643077	-0.314985	0.440312
CD98hc	0.0872185	0.959631	-0.0913264	0.999991	-0.256645	0.425024
CDC50	0.0222164	0.975787	0.0816461	0.999991	-0.0911054	0.783895
CDK2AP1	-0.178632	0.959631	-0.0108991	0.999991	0.359204	0.425293
CDase	-0.0118121	0.985167	-0.113232	0.99006	-0.0733122	0.874744
CG10000	0.000999175	0.985167	-0.025381	0.999991	-0.0329756	0.955978
CG10005	0.0431004	0.959631	0.104222	0.999991	0.228582	0.473469
CG10011	0.155116	0.959631	0.0217616	0.999991	0.104145	0.767051
CG10013	0.0287468	0.959631	0.00172806	0.999991	-0.0658325	0.829445
CG10019	0.0109567	0.959631	-0.00851844	0.999991	0.39586	0.394941
CG10026	-0.0161207	0.959631	0.0524864	0.999991	0.195707	0.633705
CG10031	-0.00418673	0.959631	-0.0372481	0.999991	0.306102	0.430936
CG10035	-0.549357	0.148451	0.0275655	0.999991	-0.0260622	0.830658
CG10038	-0.240984	0.959631	-0.0234655	0.999991	-0.0140507	0.979899
CG10041	-0.0308983	0.959631	0.0151878	0.999991	-0.00835189
CG10050	-0.222886	0.959631	-0.0290115	0.999991	0.0170049	0.977444
CG10051	-0.0202657	0.959631	0.0307887	0.999991	-0.076177	0.862049
CG10053	-0.0963728	0.959631	0.0156887	0.999991	-0.262261	0.552103
CG10055	0.0455853	0.959631	-0.103378	0.999991	0.127971	0.717052
CG10062	0.00874462	0.959631	-0.0461508	0.999991	0.0406685	0.941292
CG10063	0.0433246	0.959631	0.0218452	0.999991	0.0355877	0.942704
CG10064	-0.0284517	0.959631	0.00221675	0.999991	0.0153982	0.946731
CG10068	-0.247302	0.959631	-0.144843	0.791878	0.178365	0.626286
CG10073	-0.0224579	0.959631	0.0786295	0.999991	0.420302	0.316293
CG10075	-0.0929884	0.959631	0.0411875	0.999991	-0.220565	0.542272
CG10077	0.205797	0.959631	0.0159661	0.999991	0.131362	0.722767
CG10081			-0.00317728		0.169188	0.703477
CG10082	0.0457875	0.959631	-0.0358077	0.999991	0.107207	0.757287
CG10086	-0.00378129	0.985167	-0.0227336	0.999991	0.0325875	0.947512
CG10089	-0.00840678	0.984603	-0.068672	0.999991	0.170262	0.705254
CG10098	-0.0495676	0.959631	-0.0463287	0.999991	0.0317568	0.942176
CG10116	-0.0517116	0.959631	-0.0402836	0.999991	-0.103825	0.832025
CG10126	0.0100019	0.959631	-0.00156272	0.999991	-0.0431715	0.93005
CG10132	-0.0166	0.967619	0.0467258	0.999991	-0.206103	0.593152
CG10137	0.109757	0.959631	-0.104725	0.999991	-0.116991	0.771804
CG10139	0.0332674	0.959631	-0.0214703	0.999991	0.218279	0.603637
CG10140	-0.019124	0.959631	0.021501	0.999991	-0.0107871	0.982884
CG10147	-0.166412	0.959631	-0.0597786	0.999991	0.254398	0.570073
CG10151	0.0767766	0.959631	-0.0130817	0.999991	-0.279878	0.501667
CG10154			-0.00117084		0.300365	0.480447
CG10163			-4.48794e-05		-0.0869813	0.628023
CG10165	0.0635423	0.959631	-0.0393349	0.999991	0.24488	0.486414
CG10171	-0.157504	0.959631	0.0211802	0.999991	-0.231545	0.570073
CG10175	-0.0144065	0.959631	-0.0856175	0.999991	-0.129547	0.773625
CG10177					-0.0703575	0.836892
CG10182	-0.00533582	0.962593	-0.0400627	0.999991	-0.272657	0.536622
CG10183			0.00107741		-0.00956398	0.950559
CG10184	0.0433031	0.959631	-0.0298533	0.999991	-0.311224	0.423919
CG10185	-0.0308983	0.959631	-0.0220067	0.999991	-0.350866	0.437298
CG10189	0.0135206	0.985167	-0.0383728	0.999991	-0.182771	0.669049
CG10194	-0.137822	0.959631	0.00880434	0.999991	-0.00437115	0.993124
CG10195	-0.285838	0.959631	-0.0603712	0.999991	-0.208939	0.638126
CG10205			-0.00140859		-0.0543933	0.926223
CG10208	0.0785463	0.959631	0.0385465	0.999991	-0.196472	0.573174
CG10209	0.138068	0.959631	0.0383826	0.999991	-0.104209	0.818278
CG10211	-0.313686	0.959631	-0.292924	0.000810749	-0.579475	0.00259155
CG10214	-0.24599	0.959631	0.0300369	0.999991	-0.0985876	0.807007
CG10222	-0.138317	0.959631	-0.0638063	0.999991	-0.130886	0.781913
CG10226	-0.0137163	0.959631	0.115125	0.938589	0.249781	0.430244
CG10232	-0.033023	0.959631	-0.0402619	0.999991	0.15605	0.738224
CG10237	0.123143	0.959631	0.102753	0.999991	-0.261329	0.464724
CG1024	0.122655	0.959631	0.0868242	0.999991	0.127648	0.773625
CG10252	0.0125227	0.959631			-0.0351817
CG10254	0.0363108	0.959631	0.0173435	0.999991	-0.0456498	0.916257
CG10257	-0.00418673	0.959631	-0.001667	0.999991	-0.0746948	0.892192
CG10264	-0.0335507	0.959631	0.0141756	0.999991	0.0119913
CG10265	-0.0544946	0.959631	-0.0658052	0.999991	-0.0358342	0.953717
CG10268	-0.0592871	0.959631	-0.0163753	0.999991	0.117669	0.812381
CG10274	0.152931	0.959631	-0.000837776	0.999991	-0.210493	0.608533
CG10280	-0.0129998	0.959631	-0.0686321	0.938589	-0.0242483
CG10283	0.115462	0.959631	-0.0436336	0.999991	0.0693643	0.892337
CG10286	0.0735769	0.959631	0.00464655	0.999991	-0.225922	0.526741
CG10298	-0.00418673	0.959631	-0.00983942	0.999991	0.00542481
CG10300	0.0237599	0.959631	0.100141	0.999991	0.167442	0.646007
CG10301	0.0100019	0.959631	0.0342557	0.999991	-0.0274076	0.964206
CG10307	-0.0120411	0.959631	0.0137672	0.999991	0.0289618	0.958142
CG10311	0.0148707	0.959631	-0.0924647	0.999991	0.0896914	0.809363
CG10317					-0.0382964
CG10321	0.197984	0.959631	-0.0773853	0.999991	-0.207768	0.483027
CG10324	-0.153781	0.959631	0.0432074	0.999991	-0.0483236	0.925929
CG10333	0.16461	0.959631	0.060439	0.999991	-0.111068	0.771077
CG10336	0.0739084	0.959631	0.0501306	0.999991	0.211256	0.630883
CG10337	0.0377828	0.959631	-0.129752	0.718255	0.212409	0.598584
CG10338	-0.269738	0.959631	0.0650091	0.999991	0.139755	0.711857
CG10339	0.00644828	0.973363	0.00870933	0.999991	-0.526867	0.128144
CG10340	0.0356029	0.959631	-0.000360757	0.999991	-0.241759	0.489124
CG10341	0.11812	0.959631	0.0531227	0.999991	-0.188221	0.533853
CG10343	-0.0418069	0.959631	-0.00846941	0.999991	-0.0262049	0.961173
CG10344	-0.19993	0.959631	-0.0368761	0.999991	-0.0482697	0.931622
CG10345	-0.0102531	0.959631	0.0546859	0.999991	-0.32122	0.41492
CG10347	0.0437103	0.959631	-0.0335746	0.999991	-0.0198404	0.969678
CG10348	-0.000599494	0.995507	-0.0374213	0.999991	0.205691	0.638769
CG10352			-0.00889815	0.999991	-0.011169
CG10353	0.149666	0.959631	0.0031298	0.999991	0.0787894	0.832025
CG10359	0.0147873	0.959631	-0.096381	0.955663	-0.217027	0.535783
CG10361	-0.00134556	0.989222	0.0111777	0.999991	-0.0690331	0.86116
CG10362	0.031749	0.959631	0.0493172	0.999991	0.0241019	0.96409
CG10365	0.220454	0.959631	-0.0408669	0.999991	-0.174127	0.604605
CG10366	0.0801872	0.959631	-0.023067	0.999991	-0.162845	0.711857
CG10375	-0.0660859	0.959631	0.0671648	0.999991	0.111607	0.781656
CG10376	-0.15839	0.959631	-0.0762741	0.999991	0.0741836	0.86116
CG10383	0.0964315	0.959631	0.008687	0.999991	-0.162725	0.614286
CG10384	-0.0484697	0.959631	-0.0932453	0.999991	0.249658	0.578941
CG10395	-0.0505642	0.959631	0.0907732	0.999991	0.120505	0.694898
CG10405	-0.0631914	0.959631	-0.0647052	0.983084	-0.0624844	0.874509
CG10407	-0.041748	0.959631	-0.0357023	0.999991	0.0294845	0.963069
CG10413	-0.0158524	0.985167	0.0509661	0.999991	0.242593	0.419039
CG10417	-0.152341	0.959631	0.0152052	0.999991	0.455959	0.33898
CG10418	0.067151	0.959631	-0.0371236	0.999991	-0.0680619	0.904317
CG10425	-0.138801	0.959631	-0.0238222	0.999991	0.0699785	0.868163
CG10428	-0.10829	0.959631	-0.000850427	0.999991	0.249128	0.529118
CG10431	-0.110393	0.959631	0.00170281	0.999991	0.540425	0.223764
CG10433	0.00687961	0.985167	-0.0196468	0.999991	-0.0859244	0.816494
CG10435	0.0871879	0.959631	-0.0588476	0.999991	-0.0230486	0.963627
CG10444	-0.179671	0.959631	-0.0194883	0.999991	0.0416313	0.924937
CG10445	-0.169452	0.959631	0.0206143	0.999991	0.024357	0.963353
CG10459	0.0734501	0.959631	-0.0032593
CG10462	-0.118082	0.959631	0.00584275	0.999991	0.155344	0.716765
CG10463	0.0284534	0.961463	0.0305615	0.999991	-0.268503	0.529704
CG10465	-0.0596041	0.959631	-0.00904956	0.999991	0.195179	0.597129
CG10466	-0.0991798	0.959631	0.00226713	0.999991	0.109819	0.820197
CG10467	-0.0656933	0.959631	0.0231271	0.999991	-0.065548	0.90882
CG10469	-0.0733145	0.959631	-0.00572753	0.999991	-0.0304633	0.931622
CG10470	-0.124594	0.959631	0.0178368	0.999991	-0.0653029	0.878177
CG10472	-0.00354423	0.985167	-0.190802	0.0913236	-0.438551	0.337205
CG10474			0.000566367		-0.228006	0.604196
CG10477			0.00107741		-0.0114544	0.965949
CG10479	-0.132814	0.959631	0.132393	0.802996	0.0939645	0.856446
CG10481					0.0277167
CG10483	0.0013541	0.991147	-0.0346855	0.999991	-0.155481	0.693349
CG10486	-0.0139528	0.959631	-0.000860248		0.0345595	0.865557
CG10492	0.190274	0.959631	0.10045	0.999991	0.138929	0.757593
CG10494	-0.0750283	0.959631	-0.0399969	0.999991	0.239221	0.593152
CG10495	-0.0527731	0.959631	0.0450179	0.999991	-0.174808	0.659337
CG10505	-0.039705	0.959631	-0.0465683	0.999991	-0.168202	0.713432
CG10508	-0.00823549	0.985167	0.128345	0.938589	0.0187242	0.968325
CG10512	0.203095	0.959631	0.0186894	0.999991	-0.289301	0.445493
CG10513			-0.0308866	0.951883	-0.147726	0.73329
CG10514	-0.0275699	0.959631	0.0405562	0.999991	0.465251	0.337205
CG10516	-0.0563877	0.959631	-0.0653452	0.999991	-0.363687	0.385503
CG10527	-0.0249237	0.971149	-0.0512427	0.999991	-0.110741	0.784991
CG10543	0.130647	0.959631	-0.0298628	0.999991	0.0992683	0.781656
CG10550	0.0013373	0.991014	-0.0518795	0.999991	-0.390343	0.325737
CG10553			-0.00173287	0.999991	-0.0113372	0.98294
CG10555	-0.087749	0.959631	0.140508	0.77675	0.352475	0.431926
CG10559	0.0115603	0.959631	-0.00879914	0.999991	0.0495071	0.93333
CG10560			0.000889964	0.999991	0.138334	0.72527
CG10561	0.144336	0.959631	-0.0769037	0.999991	-0.139093	0.701966
CG10562	0.0100019	0.959631	0.00818166	0.999991	0.275082	0.481434
CG10565	0.182144	0.959631	0.0793281	0.999991	-0.342959	0.38052
CG10576	0.14367	0.959631	-0.0429759	0.999991	-0.260537	0.494424
CG10581	0.00211452	0.985167	0.0232527	0.999991	0.0825929	0.617078
CG10584	-0.0802523	0.959631	0.0524411	0.999991	-0.118401	0.779769
CG10588	0.00122908	0.985167	-0.00397306		0.00542481
CG10589			-0.00186278
CG10591	0.00921626	0.964756	0.137009	0.741625	-0.108867	0.749205
CG10597			0.0113442	0.999991	-0.559165	0.0931931
CG10598	0.0463128	0.959631	-0.139548	0.741625	-0.114762	0.762771
CG10600	0.0969752	0.959631	-0.0949196	0.999991	0.0462635	0.90882
CG10602	0.000215087	0.999645	-0.0502959	0.999991	-0.248131	0.457692
CG10616	-0.0694422	0.959631	-0.0843418	0.999991	-0.0202965	0.965411
CG10621	0.250938	0.959631	-0.0436896	0.999991	-0.27945	0.420383
CG10623	0.00466446	0.985167	0.00845078	0.999991	-0.083465	0.810215
CG10628	0.188594	0.959631	-0.011763	0.999991	-0.213915	0.620053
CG10631	0.192342	0.959631	0.0397189	0.999991	-0.00523134	0.992342
CG10638	-0.21646	0.959631	-0.0501119	0.999991	-0.204478	0.552103
CG10646	-0.0304269	0.962593	0.0130097	0.999991	0.0962047	0.853943
CG10650	-0.0890319	0.959631	0.0380152	0.999991	-0.0590811	0.904317
CG10651	0.00784205	0.962593	-0.00128191
CG10654	0.0488045	0.959631	-0.0954954	0.999991	-0.136484	0.721052
CG10657	-0.159065	0.959631	-0.0319103	0.999991	-0.394472	0.337205
CG10660	-0.0344515	0.959631	0.0685236	0.999991	-0.0452314	0.928574
CG10663	9.35004e-05	0.999692	-0.102798	0.999991	-0.226856	0.530879
CG10669	0.120307	0.959631	-0.0548891	0.999991	-0.0269259	0.963353
CG10672	0.0541088	0.959631	-0.0108444	0.999991	-0.290174	0.500086
CG10674	0.0263228	0.969051	-0.125365	0.951883	-0.186758	0.590828
CG10680	0.00561771	0.959631	-0.00425929		0.00542481
CG10681	-0.186157	0.959631	-0.123208	0.935457	0.190539	0.662223
CG10694	-0.00418673	0.959631
CG10700			-0.00227037		0.00370695
CG10702	0.175035	0.959631	0.115207	0.990023	0.0451313	0.922245
CG10710	0.00583218	0.979962	0.0764647	0.999991	-0.0926318	0.821977
CG10713	-0.0429966	0.959631	0.0143222	0.999991	0.186028	0.657758
CG10725			-0.0700235	0.999991	-0.0139066	0.977444
CG10730	0.00782564	0.959631	0.0150549	0.999991	0.00718795	0.971984
CG10731	-0.126769	0.959631	0.0197938	0.999991	0.179155	0.674725
CG10734	0.0165569	0.959631	-0.00047101		0.0280396
CG10737	0.189057	0.959631	-0.0630953	0.999991	-0.33357	0.365697
CG10738	0.0487955	0.959631	-0.0487199	0.999991	-0.0744405	0.8857
CG1074	-0.0132542	0.985167	0.0328073	0.999991	-0.114059	0.789733
CG10747	-0.195766	0.959631	-0.0367085	0.999991	0.143583	0.68056
CG10750			5.23138e-05	0.999991	0.0218901
CG10752			0.00354456
CG10761	-0.0114811	0.959631
CG10764	-0.0211164	0.959631	0.00214036	0.999991	0.00183553
CG1077	0.0101559	0.959631	0.0438187	0.999991	0.0556637	0.920564
CG10778	-0.0198934	0.982649	-0.0653157	0.999991	-0.029734	0.954811
CG10793	-0.00876371	0.959631	-0.0198762	0.999991	0.0982694	0.52249
CG10795	0.076657	0.959631	-0.0892875	0.999991	-0.214128	0.631245
CG10799			-0.0617006	0.207447	0.047009	0.934388
CG10801	-0.0127804	0.959631	0.0178153	0.999991	9.10936e-05
CG10802	-0.0270957	0.962593	-0.0222828	0.999991	-0.265512	0.447431
CG10803	-0.150871	0.959631	-0.0694871	0.999991	0.177767	0.645102
CG10804	0.016036	0.959631	-0.0206912	0.999991	0.258079	0.546695
CG10809	0.0503409	0.959631	-0.0773811	0.999991	-0.0269746	0.954811
CG10814			-0.0254635	0.959288	0.0139561
CG10834	-0.00533582	0.962593
CG10841	0.0400315	0.959631	0.00108656		-0.0285517
CG10859	-0.0107324	0.959631	-0.00348382	0.999991	-0.0253421
CG10862			0.00229086
CG10863	0.0481211	0.959631	0.0312157	0.999991	-0.0519808	0.886758
CG10864	0.00592861	0.985167	0.0305483	0.999991	-0.358478	0.425024
CG10866	-0.111755	0.959631	-0.0793557	0.999991	0.142225	0.763605
CG10869	0.0484674	0.959631	-0.0113312	0.999991	-0.0171721
CG10874	-0.00433729	0.987202	-0.107546	0.999991	0.0884747	0.814205
CG10877	-0.0199004	0.984934	0.079824	0.999991	-0.0974847	0.832025
CG10887					-0.00347835
CG10898	0.0496044	0.959631	0.0397412	0.999991	0.0553665	0.925467
CG1090	-0.0131719	0.968474	-0.0666323	0.999991	0.146912	0.669049
CG10903	-0.141613	0.959631	0.0430782	0.999991	-0.128305	0.712904
CG10904	-0.2055	0.959631	0.0342633	0.999991	-0.0131899	0.979899
CG10907	-0.140806	0.959631	-0.0281578	0.999991	0.371347	0.411818
CG10910	0.00101165	0.985167	-0.0239222	0.999991	0.00883758	0.985058
CG10911	0.0284996	0.959631	-0.111415	0.740608	-0.145524	0.663208
CG10912	-0.00464375	0.982756	-0.0424483	0.999991	0.28513	0.428896
CG10914	0.0724282	0.959631	0.0198923	0.999991	-0.352371	0.413231
CG10916	-0.0482331	0.959631	-0.0888702	0.999991	-0.0154135	0.978443
CG10918			0.00108656		0.106444	0.792945
CG1092	-0.00663541	0.985167	-0.105079	0.999991	-0.138736	0.686041
CG10920			-0.00128191
CG10927	-0.140514	0.959631	0.0044153	0.999991	-0.156008	0.728083
CG10931					0.00542481
CG10932	0.0312291	0.964756	0.0563676	0.999991	-0.238114	0.537785
CG10936	0.00203859	0.995023	-0.0358007	0.999991	-0.201771	0.48879
CG10939	-0.118924	0.959631	-0.00416488	0.999991	0.0778378	0.832025
CG10943	-0.00418673	0.959631	-0.0697275	0.697536	0.378467	0.373549
CG10947	-0.00626247	0.962593	0.0183993	0.999991	0.273804	0.425024
CG10948	-0.0450979	0.959631	0.00370765	0.999991	0.143921	0.73303
CG10949	0.206697	0.959631	-0.0128413	0.999991	-0.197142	0.657758
CG10950			-4.48794e-05		-0.011169
CG10953	0.0467554	0.959631	-0.0741093	0.999991	-0.225804	0.593152
CG10958	-0.00384818	0.989114	-0.0551264	0.999991	-0.0707488	0.893797
CG10959	0.091314	0.959631	-0.0253287	0.999991	-0.0786659	0.885743
CG10960	-0.0739398	0.959631	-0.14234	0.590879	-0.0932408	0.783377
CG10962	0.0353172	0.959631	0.0905759	0.983597	0.0379772	0.952209
CG10970			-0.00319632	0.999991	0.239927	0.535476
CG10973	-0.136781	0.959631	-0.000543083	0.999991	0.144742	0.73675
CG10979	-0.0132553	0.985167	-0.0398372	0.999991	0.26561	0.485661
CG10984	-0.00991438	0.985167	-0.0158785	0.999991	-0.0268676	0.959827
CG10993					0.00542481
CG11000	0.0266644	0.959631	-0.0369784	0.999991	0.238605	0.593152
CG11007	0.0124509	0.985167	-0.0266476	0.999991	-0.0350172	0.943968
CG11018	-0.0193175	0.959631	-0.00663344	0.999991
CG11029			-0.0244148	0.999991	-0.234418	0.598403
CG1103	-0.190206	0.959631	0.0100522	0.999991	0.0001222	0.999689
CG11030	0.219529	0.959631	-0.0849228	0.999991	0.0390195	0.920032
CG11034	0.217729	0.959631	0.12221	0.961528	0.0583852	0.905507
CG11035	-0.195181	0.959631	-0.133579	0.574641	-0.306209	0.415763
CG11037					0.00542481
CG11041	-0.0114811	0.959631	-0.0385734	0.999991	0.202534	0.650903
CG11044	-0.00418673	0.959631	0.000265125	0.999991	-0.0475806	0.938023
CG1105	0.0246964	0.969431	-0.0309866	0.999991	-0.100906	0.74844
CG11050	0.0603575	0.959631	-0.0503673	0.999991	0.0103372	0.979534
CG11052	-0.0203585	0.959631	0.00862425	0.999991	-0.00436593	0.987707
CG11060			0.0045007		0.017343
CG11068			-0.00128191		-0.011169
CG11069	0.084239	0.959631	0.0457099	0.999991	-0.0545134	0.910432
CG11070	0.110307	0.959631	-0.0478153	0.999991	-0.164162	0.624951
CG11073	-0.0657588	0.959631	0.00220536	0.999991	-0.163689	0.615953
CG11076	-0.132867	0.959631	0.0960051	0.999991	0.128835	0.768908
CG11077	-0.170927	0.959631	-0.0438044	0.999991	-0.0464717	0.928042
CG11085			0.00118668	0.999991	0.0371026	0.858119
CG11089	0.20089	0.959631	-0.0771924	0.999991	-0.27745	0.426758
CG11095	0.206693	0.959631	-0.0323834	0.999991	-0.271833	0.535476
CG11099	-0.00418673	0.959631	0.00210305	0.999991	0.117322	0.66011
CG11103	-0.0955972	0.959631	-0.0412519	0.999991	0.111315	0.818391
CG11109	0.0112027	0.985167	-0.0591504	0.999991	-0.0636092	0.90723
CG11110	0.0003524	0.999529	0.017083	0.999991	-0.201293	0.63795
CG11122	0.179808	0.959631	0.00554972	0.999991	-0.299679	0.42466
CG11123	0.104874	0.959631	0.144827	0.77675	-0.160578	0.635281
CG11125	-0.0277707	0.970446	0.0138309	0.999991	-0.0291366	0.959191
CG11127	0.0639749	0.959631	0.053527	0.999991	-0.156503	0.70284
CG1113	0.0024775	0.985167	0.00366978	0.999991	0.0713618	0.83334
CG11131	0.00884387	0.959631	-0.193473	0.0516039	-0.141913	0.67599
CG11134	0.0301312	0.964756	-0.0290528	0.999991	-0.252657	0.545325
CG11141	0.175758	0.959631	0.057739	0.999991	-0.176264	0.627038
CG11147	-0.103217	0.959631	0.00121358	0.999991	-0.0883438	0.868368
CG11149	-0.0213423	0.959631	-0.138641	0.598924	0.154805	0.740123
CG11151	0.176873	0.959631	-0.0405692	0.999991	-0.213615	0.593152
CG11155	-0.109608	0.959631	-0.0406332	0.999991	0.192106	0.597427
CG11158	-0.0683374	0.959631	0.0377245	0.999991	-0.0829056	0.857826
CG11159			-0.00545754	0.999991	0.0510319	0.821977
CG1116	0.144835	0.959631	0.0302816	0.999991	-0.2569	0.486414
CG11162			-0.00644997		-0.071758	0.754734
CG11164	-0.0341417	0.959631	0.0143021	0.999991	0.165584	0.720648
CG11168	0.221146	0.959631	-0.0628009	0.999991	-0.00516641	0.989401
CG11170	-0.137516	0.959631	0.0227159	0.999991	-0.0141064	0.979899
CG11178	0.214289	0.959631	0.0273344	0.999991	0.0781581	0.867982
CG11180	-0.229728	0.959631	0.0228379	0.999991	0.272279	0.532937
CG11191	0.0118689	0.959631	0.026093	0.999991	-0.457743	0.28992
CG11192			-0.00128191		-0.0174125
CG11200	-0.096189	0.959631	0.0142659	0.999991	-0.249355	0.485894
CG11211	-0.0039192	0.985167	0.00887619	0.999991	0.00489026
CG11226			0.00301583		-0.011169
CG11227					-0.0325693	0.87197
CG11236	0.0165569	0.959631	0.0299847	0.999991	-0.176626	0.686182
CG1124	0.0319537	0.959631	-0.0183172	0.999991	0.0163576	0.977444
CG11241	0.212676	0.959631	0.0394707	0.999991	-0.165243	0.639442
CG11247	-0.114143	0.959631	0.00574212	0.999991	0.174118	0.651039
CG11248	-0.112308	0.959631	0.106733	0.999991	0.253093	0.533853
CG11249	0.00561771	0.959631	0.0255653	0.999991	-0.0658323	0.908383
CG11257	0.0317757	0.963069	0.0321904	0.999991	0.118007	0.80632
CG11262					-0.0174125
CG11263	-0.221982	0.959631	-0.0470431	0.999991	0.447649	0.351309
CG11267	-0.0636132	0.959631	-0.179365	0.26113	-0.166739	0.576098
CG11269	-0.00418673	0.959631	0.00108656
CG11275	0.0100735	0.985167	-0.00692986	0.999991	-0.35785	0.370705
CG11279	-0.196946	0.959631	-0.0165574	0.999991	0.0798407	0.86913
CG1129	-0.0393027	0.959631	-0.108874	0.99006	0.0309814	0.951203
CG11291					-0.021647
CG11294	-0.0137163	0.959631	0.00204013		-0.0709768	0.573174
CG11300	0.00561771	0.959631	0.00263778		0.615269	0.0880287
CG11307	-0.119185	0.959631	0.0671787	0.999991	0.403648	0.387576
CG11309	-0.0680562	0.959631	-0.0736808	0.999991	-0.121116	0.750303
CG11313	0.00561771	0.959631	0.00247226	0.999991	0.0988515	0.76667
CG11317	0.0200887	0.959631	-0.0987493	0.99006	0.03545	0.938603
CG11318	-0.00418673	0.959631	-0.0455173	0.999991	-0.141089	0.738224
CG11319	-0.0456625	0.959631	-0.0407402	0.999991	0.360966	0.413029
CG11322			-0.00530534	0.999991	0.00622148
CG11327	-0.0366187	0.959631	0.000202284		-0.106621	0.572661
CG11333			-0.00128191		0.0718544	0.730666
CG11334	0.133772	0.959631	0.0119246	0.999991	-0.290433	0.442142
CG11342	-0.190272	0.959631	0.0110155	0.999991	0.120585	0.809034
CG11345	0.0335701	0.959631	0.0152082	0.999991	-0.265299	0.518084
CG11349			0.00624548		0.0178094
CG11350			-0.00556788		-0.282519	0.529704
CG11353	-0.150634	0.959631	-0.143336	0.77675	-0.0306421	0.954811
CG11356	-0.00418673	0.959631	-0.0093413	0.999991	0.00542481
CG11357	-0.0915641	0.959631	0.166523	0.479512	0.357605	0.387576
CG1136	0.0193971	0.959631	-0.0928933	0.99006	-0.118832	0.750892
CG11360	-0.0315494	0.959631	0.00678503	0.999991	0.116735	0.716155
CG11362	-0.00428226	0.985167
CG11367	-0.0877121	0.959631	-0.021173	0.999991	0.280154	0.472739
CG11368			-0.0111282	0.999991	-0.209673	0.589341
CG11369	-0.00504125	0.964756	-0.00128191		-0.011169
CG1137			0.00401853		-0.0250011	0.897559
CG11370	0.0433452	0.959631	-0.0393274	0.999991	-0.229282	0.546987
CG11374	0.00561771	0.959631	0.0159671	0.999991	0.298133	0.415188
CG11377	0.000432363	0.999045	0.0266623	0.999991	0.104416	0.805564
CG11378	-0.0437889	0.959631	-0.06565	0.999991	-0.0801661	0.838482
CG11379			-0.00128191
CG1138	-0.00418673	0.959631
CG11380	-0.14757	0.959631	-0.0878586	0.999991	0.0750509	0.870075
CG11381	-0.00418673	0.959631	0.00176634	0.999991	-0.146965	0.673116
CG11382	0.0326697	0.959631	-0.122084	0.964312	-0.278306	0.494321
CG11384	0.0115603	0.959631	0.00408512	0.999991	0.248698	0.525834
CG1139			0.00137403	0.999991	0.31446	0.474302
CG11396	-0.0711082	0.959631	-0.142023	0.750384	-0.10087	0.827232
CG11398	-0.184303	0.959631	0.0528372	0.999991	0.0437859	0.941292
CG11399	0.120236	0.959631	0.032196	0.999991	0.285572	0.437562
CG11400	-0.0295213	0.959631	0.0127445	0.999991	0.294812	0.496985
CG11403	0.119469	0.959631	0.0100399	0.999991	-0.290523	0.501177
CG11404			-0.00128191
CG11406			0.0014024	0.999991	-0.0171375
CG11407	0.0110739	0.959631	0.0236667	0.999991	0.174539	0.675715
CG11409	0.0457068	0.959631	0.0404341	0.999991	-0.297507	0.477633
CG11413	0.0393529	0.959631	-0.0659522	0.92151	-0.0925104	0.820197
CG11414	0.179196	0.959631	-0.0133909	0.999991	-0.149085	0.659337
CG11417	0.247828	0.959631	0.0263306	0.999991	-0.392254	0.270274
CG1142	-0.152706	0.959631	-0.00717612	0.999991	0.0154199	0.977444
CG11425			-0.0123117		-0.674536	0.0425471
CG11426	0.0184196	0.962593	-0.022857	0.999991	0.0403902	0.932002
CG1143	0.0197486	0.959631	0.00164684	0.999991	-0.461479	0.213626
CG11436	0.0471769	0.959631	0.0185609	0.999991	0.00422638	0.994969
CG11437	0.00530258	0.985167	-0.0109515	0.999991	-0.303804	0.408846
CG11438	0.0277444	0.959631	0.0197641	0.999991	-0.322603	0.371147
CG11444	0.0394963	0.959631	-0.0352931	0.999991	-0.181212	0.551149
CG11447	-0.0119025	0.985167	-0.0114281	0.999991	-0.312791	0.45253
CG11449			0.0360229	0.999991	-0.126912	0.657758
CG11453	-0.0300125	0.959631	-0.0197526	0.999991	0.0714713	0.883204
CG11454	0.176349	0.959631	-0.0460026	0.999991	-0.268209	0.460926
CG11456	-0.120456	0.959631	0.0563253	0.999991	0.0456341	0.941587
CG11458					-0.145435	0.512748
CG11459	-0.00418673	0.959631	-0.0263721	0.999991	-0.0469709
CG1146	-0.0368823	0.959631	0.0259413	0.999991	0.0235959	0.966498
CG11470	-0.0277356	0.959631	-0.00448389	0.999991	0.0446162	0.914306
CG11474	0.0863295	0.959631	-0.0764068	0.999991	-0.0927379	0.801367
CG11475	0.00801378	0.985167	-0.0247953	0.794021	-0.0897495	0.67599
CG11498	-0.061451	0.959631	-0.0277346	0.999991	-0.193236	0.573617
CG11504	0.209933	0.959631	0.0177839	0.999991	0.0864319	0.857031
CG11523	0.104732	0.959631	0.017709	0.999991	-0.0506421	0.915439
CG11529	-0.00418673	0.959631	-0.0174418	0.999991	-0.180708	0.598608
CG11537	0.115318	0.959631	0.0154007	0.999991	0.17142	0.586596
CG11539	-0.0925417	0.959631	0.0227639	0.999991	-0.411136	0.385503
CG11550	-0.00418673	0.959631	-0.035005	0.999991	-0.146988	0.701218
CG11555	-0.116594	0.959631	0.0096452	0.999991	0.156471	0.686012
CG11560	0.0146619	0.985167	0.0215301	0.999991	-0.125547	0.794369
CG11562	-0.141781	0.959631	0.00242308	0.999991	-0.135194	0.757283
CG11563	-0.155485	0.959631	-0.013021	0.999991	-0.0934781	0.783895
CG11570			-0.0102429	0.999991	-0.119957	0.781656
CG11581					0.134738	0.573174
CG11583	-0.090815	0.959631	0.024543	0.999991	-0.0978062	0.779055
CG11584	-0.0548595	0.959631	0.075123	0.999991	-0.108296	0.757283
CG11585			-0.00836684	0.999991	-0.546188	0.0864124
CG11586	0.00926799	0.985167	0.0378774	0.999991	-0.209005	0.599232
CG11588			-0.00128191
CG11590	0.169777	0.959631	0.00291363	0.999991	-0.327032	0.461141
CG11593	0.0698995	0.959631	-0.0194061	0.999991	0.163673	0.628023
CG11594	0.0309972	0.959631	0.0191199	0.999991	-0.188833	0.609931
CG11596	0.069029	0.959631	-0.00109814	0.999991	-0.02453	0.961718
CG11597	-0.108313	0.959631	0.0597487	0.999991	0.188124	0.67599
CG11598	0.00121426	0.985167	-0.00557971	0.999991	0.00542481
CG11600	-0.00418673	0.959631			0.00412422
CG11601	-0.21057	0.959631	-0.0138664	0.999991	0.0941201	0.820424
CG1161	0.0319108	0.959631	-0.0711749	0.999991	0.0955859	0.765742
CG11617	-0.00256025	0.985167	-0.0595645	0.999991	0.263094	0.530471
CG11619	0.0113992	0.972688	-0.05292	0.999991	0.199179	0.649377
CG11626	-0.0153526	0.959631	0.0124453	0.999991	-0.0335709	0.879934
CG11629			0.00276752		-0.011169
CG11634	-0.00418673	0.959631	0.00204201		-0.00347835
CG11635			0.00107741
CG11638	-0.0809626	0.959631	-0.0359858	0.999991	0.350905	0.38052
CG11655	0.0949391	0.959631	-0.032984	0.999991	-0.103654	0.839674
CG11656			0.00984971	0.999991	0.00033215	0.999038
CG11658	-0.107505	0.959631	0.0476066	0.999991	0.192257	0.597129
CG11659	0.00561771	0.959631	0.00357879		0.244785	0.573174
CG11668	-0.0102531	0.959631	-0.0118575	0.999991	0.121645	0.788493
CG11670	0.0643375	0.959631	0.0264148	0.999991	-0.0372708	0.952209
CG11672	-0.00504125	0.964756	-0.0396299	0.999991	0.0847522	0.80646
CG11674	0.106428	0.959631	0.0275865	0.999991	-0.017058	0.965629
CG11679	0.0860466	0.959631	0.0238994	0.999991	-0.142685	0.757287
CG11686	-0.0251855	0.971149	0.0856609	0.999991	0.320378	0.45253
CG11693	0.00561771	0.959631	-0.0102064	0.999991
CG11694	-0.00418673	0.959631			-0.011169
CG11695	0.151223	0.959631	0.0244054	0.999991	-0.261122	0.549244
CG11696	0.228028	0.959631	-0.0259488	0.999991	-0.380908	0.319214
CG11698			-0.00128191
CG11699	0.0643634	0.959631	0.0236186	0.999991	0.0740755	0.886758
CG11700	0.157863	0.959631	0.0045829	0.999991	0.143145	0.647944
CG11703	0.00782564	0.959631	-0.00220975		-0.011169
CG11710	0.0710234	0.959631	-0.0183829	0.999991	-0.0326508	0.950718
CG1172	-0.142162	0.959631	0.0217622	0.999991	0.251347	0.520806
CG11722	-0.130894	0.959631	-0.0876815	0.999991	-0.0972833	0.828521
CG11723	-0.125067	0.959631	-0.0964304	0.999991	0.123297	0.775533
CG11726			0.00357879
CG11737	-0.0077659	0.985167	-0.000430786	0.999991	0.0679694	0.879934
CG11741			0.0282067	0.999991	-0.0212463	0.954335
CG11752	0.12245	0.959631	-0.0449778	0.999991	-0.0679589	0.86772
CG11753	-0.0305217	0.962593	-0.0104296	0.999991	-0.146293	0.720405
CG11755	-0.235391	0.959631	0.0143173	0.999991	0.248295	0.563134
CG11756	-0.116971	0.959631	0.0119071	0.999991	-0.000935011
CG11760	-0.0174793	0.959631	-0.00559164	0.999991	-0.172423	0.477727
CG11768					0.0611416	0.690071
CG11771	0.185896	0.959631	0.0256469	0.999991	-0.120587	0.742182
CG11777	-0.0418649	0.959631	-0.0358716	0.999991	0.10222	0.845354
CG11779	0.113283	0.959631	0.000386166	0.999991	-0.152528	0.655344
CG11786	-0.00800283	0.982756	0.0351368	0.999991	-0.0140033	0.836635
CG11788	0.0966604	0.959631	0.00841032	0.999991	-0.098165	0.822773
CG11790	-0.135428	0.959631	-0.0190502	0.999991	0.103913	0.767444
CG11791	-0.188345	0.959631	-0.0236112	0.999991	0.311553	0.453989
CG11807	-0.0417179	0.959631	0.0362562	0.999991	0.211586	0.534013
CG11808	0.0195827	0.984739	0.0325299	0.999991	0.225197	0.593152
CG11811	-0.0989876	0.959631	-0.0248917	0.999991	0.0888115	0.852338
CG11815	0.00561771	0.959631	-0.00220975		0.00542481
CG11816			0.00107741		0.00370695
CG11825	-0.111566	0.959631	0.132652	0.0267719	0.890593	0.000869454
CG11828	-0.00876371	0.959631	0.00976659		0.0208211
CG11835	-0.0137163	0.959631	0.0144414	0.999991	-0.0103815	0.971984
CG11836	-0.154992	0.959631	-0.073086	0.999991	-0.0114321	0.98205
CG11837	-0.160418	0.959631	0.0347057	0.999991	-0.0307084	0.954811
CG11839	-0.208681	0.959631	0.00299066	0.999991	0.00696631	0.989901
CG11841			-0.00186278		-0.165974	0.459285
CG11842	0.015862	0.959631	0.00204073		-0.0208555	0.960939
CG11843	0.000999175	0.985167	0.00159109		-0.23545	0.527357
CG11852	0.0378935	0.959631	-0.175408	0.0103011	-0.543999	0.0484808
CG11854			-0.00782186		-0.571236	0.157605
CG11857	-0.0353392	0.959631	0.120068	0.907313	0.175155	0.640362
CG11858	-0.102188	0.959631	0.0205231	0.999991	-0.0257776	0.958982
CG11865			0.00107741		0.00542481
CG11873	0.0667886	0.959631	0.0385383	0.999991	0.130515	0.728083
CG11878					0.325038	0.426344
CG11882	-0.0359214	0.959631	0.02489	0.999991	0.0567914	0.922245
CG11883	-0.100231	0.959631	-0.0782931	0.999991	0.317894	0.337205
CG11885	-0.00788604	0.985167	-0.0027922	0.999991	-0.420742	0.358568
CG11892			-0.00371286	0.999991	0.0625894	0.911438
CG11893			-0.00437197		0.159652	0.530879
CG11898	-0.019124	0.959631	-0.0107251	0.999991	-0.0491586	0.934821
CG11899	0.154496	0.959631	0.0204003	0.999991	-0.67451	0.0537792
CG11902	-0.0412318	0.959631	-0.123219	0.958072	0.127722	0.748575
CG11905	0.0284804	0.959631	0.0811306	0.999991	-0.042277	0.943412
CG11906	0.0775005	0.959631	0.0289761	0.999991	-0.134974	0.730455
CG11911	0.0127898	0.959631	-0.211939	0.0831639	-0.256104	0.532937
CG11912	-0.00418673	0.959631	-0.00875462	0.999991	0.0238092	0.969678
CG11920	-0.194726	0.959631	0.0277484	0.999991	0.206114	0.639224
CG11927	0.180099	0.959631	0.0697081	0.999991	-0.173723	0.659337
CG11929	-0.0153526	0.959631	0.00997084	0.999991	-0.116751	0.658472
CG11951	-0.00792983	0.959631	0.0169281	0.999991	0.173253	0.707831
CG11961	-0.152826	0.959631	0.00514229	0.999991	0.110349	0.780495
CG11964	0.16073	0.959631	-0.0142723	0.999991	-0.271231	0.527102
CG11970	0.115149	0.959631	0.0534378	0.999991	0.087692	0.847804
CG11975	-0.247047	0.959631	0.0208037	0.999991	0.106215	0.821625
CG11980	-0.130964	0.959631	-0.0525329	0.999991	-0.140552	0.679944
CG11983	-0.0719707	0.959631	-0.0560332	0.999991	0.0785356	0.87714
CG11986	-0.084829	0.959631	0.0276269	0.999991	-0.09385	0.854019
CG11997	0.0125227	0.959631	-0.0362644	0.999991	0.0209208	0.916257
CG11999	0.201439	0.959631	-0.103733	0.999991	-0.0790126	0.854243
CG12003	0.0156201	0.959631	-0.000822688	0.999991
CG12004	-0.252263	0.959631	-0.00455751	0.999991	0.170791	0.633494
CG12007	0.0926277	0.959631	-0.00391738	0.999991	-0.111974	0.758666
CG12009	0.00717879	0.9785	0.0425275	0.999991	-0.0448967	0.766527
CG12010	-0.053194	0.959631	0.0197142	0.999991	0.00972908	0.984731
CG12011	0.0608117	0.959631	0.0707177	0.999991	-0.0096874	0.968325
CG12012	-0.253861	0.959631	0.00053582	0.999991	0.236964	0.581258
CG12017	0.0193931	0.959631	-0.0254153	0.999991	-0.199397	0.50668
CG12020	-0.0137163	0.959631	-0.00128191
CG12024	-0.042606	0.959631	-0.0346452	0.999991	0.0942779	0.831473
CG12025	-0.106911	0.959631	0.0504648	0.999991	0.194452	0.657628
CG12038	0.00200456	0.994427	0.0183815	0.999991	-0.101271	0.787357
CG12054	0.0561925	0.959631	0.0153375	0.999991	0.253079	0.546695
CG12056	0.0279628	0.970446	-0.0606334	0.999991	-0.135823	0.766701
CG12057			-0.00807905	0.999991	-0.241408	0.589341
CG12061	0.0270805	0.959631	0.00107741		0.017343
CG12065	0.127955	0.959631	0.0463081	0.999991	-0.271959	0.457692
CG12069	0.00101165	0.985167	0.00084655		0.00542481
CG12071	-0.00854037	0.985167	0.049315	0.999991	0.192684	0.573174
CG12075	0.0137718	0.985167	-0.0473984	0.999991	-0.268903	0.439608
CG12078			-0.00128191
CG1208	-0.0102531	0.959631	-0.104566	0.983084	0.386744	0.274806
CG12081	0.17256	0.959631	-0.0257528	0.999991	-0.0492892	0.927255
CG12084	0.154169	0.959631	-0.0258167	0.999991	-0.135614	0.663915
CG12091	0.229019	0.959631	0.000613344	0.999991	-0.256845	0.415763
CG12093	0.00860322	0.985167	-0.0642825	0.999991	-0.0954829	0.825687
CG12096	-0.0919415	0.959631	-0.0201458	0.999991	0.0436556	0.926223
CG12099	0.0768581	0.959631	0.00685696	0.999991	-0.0863821	0.791432
CG12104	-0.0811033	0.959631	0.0610875	0.999991	0.296788	0.415188
CG12105	-0.0420434	0.959631	-0.0611117	0.999991	-0.0664154	0.883034
CG12106	0.157781	0.959631	-0.00504273	0.999991	0.332205	0.455243
CG12107	0.0364766	0.959631	0.0145133	0.999991	-0.123187	0.721386
CG12111	0.00561771	0.959631	-0.00220742		-0.00206177
CG12112	-0.201721	0.959631	0.0618871	0.999991	0.607145	0.116643
CG12115					0.030534	0.944764
CG12116	0.00722861	0.985167	-0.233802	0.0140766	-0.189758	0.593152
CG12118	-0.131016	0.959631	0.0118312	0.999991	0.0397707	0.943012
CG12121	0.178514	0.959631	0.0853994	0.999991	0.058505	0.89462
CG12123	-0.121596	0.959631	-0.0742	0.999991	-0.101613	0.825093
CG12128	-0.05805	0.959631	-0.00366747	0.999991	-0.0491684	0.897559
CG12129	-0.167428	0.959631	-0.0110318	0.999991	0.314521	0.478996
CG1213	0.0138142	0.959631	-0.0527366	0.999991	-0.260533	0.56013
CG12133	-0.0342566	0.959631			0.00542481
CG12134	0.0279617	0.964885	-0.0153396	0.999991	-0.160964	0.664717
CG12147					-0.011169
CG12155	0.176733	0.959631	-0.0618698	0.999991	-0.317806	0.404673
CG12158					0.0471222
CG12159	0.0163666	0.985167	-0.0122012	0.999991	0.272424	0.528851
CG12163	0.172262	0.959631	0.0554897	0.999991	-0.125934	0.765345
CG12164	-0.149222	0.555763	-0.00310521	0.999991	-0.0248753	0.963627
CG12170	0.162324	0.959631	0.00580634	0.999991	-0.407524	0.380361
CG12171	0.13121	0.959631	0.0518592	0.999991	-0.217421	0.512749
CG12173	-0.240318	0.959631	0.00931227	0.999991	-0.0432393	0.926223
CG12177	-0.0336997	0.962593	-0.0110937	0.999991	-0.245853	0.567878
CG12179	0.0880473	0.959631	0.113843	0.992236	0.282871	0.528851
CG1218	-0.0434268	0.959631	0.0326249	0.999991	-0.11007	0.802602
CG12182	-0.190678	0.959631	0.0501538	0.999991	0.271364	0.540526
CG12184	-0.0126384	0.985167	0.0046735	0.999991	0.12026	0.690071
CG12194	0.123332	0.959631	0.0817226	0.999991	-0.127376	0.730455
CG12204	0.203392	0.959631	-0.0448569	0.999991	-0.119891	0.805077
CG12206	-0.0135614	0.965827	-0.158173	0.644351	-0.205415	0.517204
CG12209	-0.022533	0.959631	-0.0093748		0.00622148
CG12213	-0.00921931	0.985167	0.027943	0.999991	0.13638	0.704685
CG12219	0.234975	0.959631	0.0195834	0.999991	-0.173633	0.655786
CG12224	0.0409274	0.959631	0.000553295		0.0525179	0.8108
CG12229	-0.00443424	0.968881	-0.0110514	0.999991	0.0332294	0.861865
CG12231	-0.00418673	0.959631
CG12236	0.0889029	0.959631	-0.183901	0.388427	-0.358172	0.386196
CG12237	0.162007	0.959631	0.0355326	0.999991	-0.206365	0.593152
CG12239	-0.0165326	0.959631	-0.0363725	0.999991	-0.110955	0.809363
CG12241	0.186267	0.959631	0.00344606	0.999991	-0.267977	0.469238
CG12253	-0.182967	0.959631	-0.0343314	0.999991	0.292671	0.486918
CG12256			-0.0639594	0.999991	-0.146657	0.68862
CG12259	0.176976	0.959631	0.071153	0.999991	-0.187629	0.63165
CG12267	-0.115484	0.959631	0.0875601	0.999991	0.0584805	0.896335
CG12268	-0.0328657	0.959631	-0.0144432	0.999991	-0.44743	0.313019
CG1227	-0.135815	0.959631	-0.0215775	0.999991	0.0737873	0.872048
CG12278	0.00561771	0.959631	0.00194076		-0.0187221
CG12279	0.00136509	0.996046	-0.0351179	0.999991	-0.0908076	0.82736
CG12288	-0.189173	0.959631	-0.0430688	0.999991	0.157782	0.694122
CG12290	-0.0342061	0.960135	-0.267837	0.0211499	0.0434451	0.917339
CG12299	0.200073	0.959631	0.0621573	0.999991	0.0877877	0.852575
CG12301	-0.0451302	0.959631	0.0516056	0.999991	0.0946721	0.774972
CG12307			-0.00128191
CG1231	-0.00418673	0.959631	0.00194076		-0.0126221	0.980388
CG12310	-0.00418673	0.959631	-0.0480134	0.999991	-0.296973	0.486414
CG12316	-0.00103028	0.995733	-0.0389838	0.999991	0.108663	0.781434
CG12320	0.0513878	0.959631	0.0664436	0.999991	-0.0742046	0.88952
CG12321	-0.0531244	0.959631	-0.0531852	0.999991	-0.256598	0.533593
CG12325	0.00600132	0.985167	0.0554228	0.999991	-0.129312	0.725723
CG1233	0.0859914	0.959631	0.0471036	0.999991	6.38795e-05	0.999689
CG12338	0.00742054	0.985167	-0.00584254	0.999991	-0.0508563	0.917339
CG1234	-0.0118118	0.985167	0.0273318	0.999991	0.012424	0.977444
CG12341	-0.111738	0.959631	-0.0323913	0.999991	-0.0559013	0.902767
CG12343	-0.276174	0.959631	-0.126751	0.935457	0.191977	0.621426
CG12344	0.0165569	0.959631	0.00963403	0.999991	0.28608	0.522209
CG12355	-0.131735	0.959631	0.0337315	0.999991	0.238241	0.593275
CG1236	0.0688183	0.959631	-0.0482205	0.999991	-0.214862	0.627389
CG12362					-0.011169
CG12374	0.0118689	0.959631	0.00202805	0.999991
CG12375	-0.0631322	0.959631	-0.100071	0.999991	-0.123444	0.722767
CG12379	0.0417109	0.959631	-0.048824	0.999991	-0.0523011	0.93005
CG12384	-0.0582094	0.959631	-0.0809081	0.999991	0.0743301	0.854603
CG1239	-0.131899	0.959631	-0.0234995	0.999991	0.287767	0.509661
CG12391	0.132797	0.959631	0.0859571	0.999991	0.133864	0.766701
CG12395			0.00107741
CG12398			0.00357879		0.0244274
CG12402	0.0129226	0.985167	0.0323695	0.999991	0.405024	0.325737
CG12420	-0.112376	0.959631	-0.023835	0.999991	-0.231749	0.525834
CG12446	0.0156201	0.959631			0.0139561
CG12448					-0.00463526	0.979706
CG1246	0.00544709	0.985167	-0.0381189	0.999991	-0.0461016	0.906481
CG12470			0.0146119	0.999991	0.0139561
CG12477	0.00121426	0.985167	-0.00140659	0.999991	-0.049232	0.924335
CG12480	0.0255163	0.959631	-0.296587	0.000689469	-0.22845	0.449091
CG12483	0.00561771	0.959631	-4.48794e-05		-0.0394344	0.893797
CG12490			0.00115852		-0.300868	0.496433
CG12491			0.00486749		0.0652804	0.90882
CG12493	-0.0167952	0.959631	-0.0179055	0.999991	0.0308214	0.89398
CG12496	-0.000975862	0.996046	0.0112095	0.999991	0.0360208
CG12499	-0.0450979	0.959631	0.00789624	0.999991	-0.100659	0.814195
CG12502	0.00122908	0.985167	-0.0359592	0.999991	0.233897	0.482081
CG12506			-0.0262891	0.988191	0.256464	0.562647
CG12507	-0.00163039	0.987202	-0.054275	0.999991	-0.00991741	0.986233
CG12512	0.129883	0.959631	0.418162	9.48667e-07	-0.180891	0.613315
CG12517			0.00108656
CG12519	-0.0371713	0.959631	0.0443307	0.999991	-0.0915103	0.728083
CG12520	-0.0980205	0.959631	-0.000534959		0.0484567	0.8857
CG12522	0.0807539	0.959631	0.225867	0.0921136	-0.0300791	0.952209
CG12523	-0.0444499	0.959631	0.00839923	0.999991	0.0107659	0.964206
CG12531	-0.0634001	0.959631	-0.00987709	0.999991	0.260067	0.552259
CG12535	-0.0839053	0.959631	0.00532031	0.999991	0.22514	0.490854
CG12539	0.00561771	0.959631	-0.0288286	0.999991	-0.00347835
CG12540	0.00561771	0.959631	-0.0747471	0.999991	-0.0585436	0.477049
CG12541	-0.0619354	0.959631	-0.0648194	0.999991	-0.00885335	0.987707
CG12546	0.0169018	0.959631	-0.00105272	0.999991	0.0871259	0.862176
CG12547	-0.0679153	0.959631	-0.0361886	0.999991	0.330196	0.459441
CG12560	-0.0337446	0.959631	-0.115251	0.99006	0.103508	0.83359
CG12567	-0.0661699	0.959631	0.00489637	0.999991	0.517086	0.269167
CG12576	-0.0950963	0.959631	-0.066584	0.999991	-0.0388072	0.930019
CG12581	-0.0871032	0.959631	-0.000372917	0.999991	-0.0551332	0.881041
CG12590			-0.00047101		-0.0174125
CG12592	0.21682	0.959631	-0.00395138		-0.0231095
CG12594	-0.0226152	0.959631	-0.116966	0.964312	-0.0283822	0.957541
CG12605	-0.0314968	0.959631	0.0621678	0.999991	0.151796	0.635281
CG12607	0.0545391	0.959631	0.0749952	0.999991	0.158779	0.732658
CG12608	0.0816231	0.959631	0.125908	0.935457	-0.123517	0.728083
CG12609					0.00489026
CG12617			-0.00220975		-0.011169
CG12643	-0.0354782	0.959631	-0.0206629	0.999991	0.0917715	0.862049
CG12645	0.0297911	0.959631	-0.00425784
CG1265	-0.0155103	0.985167	-0.0165993	0.999991	-0.238282	0.427195
CG12655	-0.0121571	0.959631	-0.00322056	0.999991	-0.424319	0.370705
CG12659	-0.0389109	0.959631	-0.0950627	0.999991	0.121183	0.800174
CG12661	-0.0264241	0.959631	-0.00259671		-0.011169
CG12662	-0.0558084	0.959631	-0.00226733		0.0119913
CG12672	-0.00418673	0.959631	0.0340986	0.733885	0.154564	0.735392
CG12674			0.00107741		-0.00206177
CG12680					-0.00347835
CG12688	0.000999175	0.985167	-0.000404686		-0.011169
CG12689			-0.0115335	0.999991	0.017343
CG12692	0.0100529	0.959631	-0.000860248		0.00542481
CG12693	0.00561771	0.959631	0.00108656
CG12698	-0.00804457	0.983221	-0.00487482	0.999991	-0.0260686
CG12699	0.00122908	0.985167			0.00542481
CG12702	0.234344	0.959631	0.0906489	0.999991	0.126397	0.773528
CG12708	0.28994	0.959631	0.0033612	0.999991	0.079698	0.802241
CG1271	0.0494847	0.959631	-0.0770845	0.999991	-0.0175144	0.977444
CG12713	-0.224846	0.959631	0.123671	0.740608	0.128806	0.789936
CG12715			0.00107741		0.0374711
CG12716			0.0047924		0.105487	0.637185
CG12717	-0.105814	0.959631	-0.0387514	0.999991	0.235154	0.593152
CG12723	-0.191914	0.959631	-0.00121423	0.999991	-0.00228098	0.995454
CG12725			0.000515198		0.00542481
CG12728	-0.195314	0.959631	-0.0427656	0.999991	0.186994	0.669582
CG1273	0.0505182	0.959631	0.0325193	0.999991	-0.147499	0.587971
CG12730	-0.0179411	0.959631	-0.0473159	0.999991	0.195222	0.628792
CG12744	-0.213099	0.959631	-0.0683459	0.999991	0.130535	0.785162
CG12746	0.039625	0.959631	-0.0665813	0.999991	-0.100347	0.765859
CG1275	-0.0636727	0.959631	-0.0332982	0.999991	0.213374	0.496433
CG12766			-0.00944406	0.999991	-0.483227	0.273399
CG12768	-0.0461554	0.959631	0.0344748	0.999991	-0.0836516	0.86714
CG12769	-0.11069	0.959631	-0.0216091	0.999991	0.212376	0.633675
CG12773	0.191794	0.959631	0.0316325	0.999991	-0.132945	0.730309
CG12780			0.00194076		0.00542481
CG12782			0.00227713		0.000966352
CG12795	-0.0422965	0.959631	0.058889	0.999991	-0.0333227	0.952209
CG12811	-0.115561	0.959631	-0.057011	0.999991	0.0231108	0.956566
CG12814	0.0074175	0.985167	-0.0224336	0.999991	0.117568	0.728083
CG12817	-0.0092429	0.959631	0.0504904	0.999991	0.418457	0.370705
CG12818	-0.150008	0.959631	0.0903253	0.999991	0.37662	0.414533
CG12822	0.173756	0.959631	0.025277	0.999991	-0.252409	0.475227
CG12824			0.00431195		0.0456713	0.886758
CG12825	-0.0204	0.959631	-0.0466752	0.999991	0.122954	0.743528
CG12826	-0.00418673	0.959631	0.0129678	0.999991	-0.0823782	0.860752
CG12828			0.00193501
CG12831			-0.00436903		0.0169753
CG12836			-0.00220975		0.0326484	0.931622
CG12848	0.113289	0.959631	-0.0140648	0.999991	-0.299873	0.457932
CG12851	-0.017381	0.964756	-0.0491947	0.999991	0.309833	0.459225
CG12853			-0.000820808
CG12857	-0.00418673	0.959631	-0.00422632	0.999991	0.00276267	0.992488
CG12860					0.017343
CG12861			0.00107741
CG12863	-0.175972	0.959631	-0.0104838	0.999991	-0.0142379	0.979899
CG12866	0.00561771	0.959631
CG12868	-0.335692	0.959631	0.0023082	0.999991	0.267352	0.549244
CG12869	0.0322526	0.959631	-0.00481947	0.999991	-0.313357	0.455243
CG12877	0.176785	0.959631	0.131768	0.883263	0.246738	0.576322
CG1288			-0.00220975
CG12880	0.0291661	0.959631	-0.0366294	0.999991	0.149209	0.739082
CG12883	-0.0890727	0.959631	-0.0211241	0.999991	-0.236768	0.593152
CG12885	0.186998	0.959631	0.0934169	0.951883	-0.161227	0.728083
CG12895	-0.239219	0.959631	-0.018088	0.999991	0.112786	0.757589
CG12896	0.252748	0.959631	0.0725987	0.134781	0.901182	0.000645634
CG12909	0.0178693	0.982649	0.0677452	0.999991	-0.132223	0.691248
CG12910	0.0397623	0.959631	0.0630418	0.999991	0.00244729	0.997199
CG12911	-0.0162535	0.964756	0.115854	0.967097	-0.544586	0.0282625
CG12914	0.00561771	0.959631	0.0010347		0.0995763	0.592418
CG12917			0.00162496		0.0348502
CG12920	-0.0527251	0.959631	0.107985	0.99006	-0.266936	0.393233
CG12923	0.0311885	0.959631	0.00169956		0.00239629
CG12926	0.0318448	0.959631	0.0326618	0.999991	-0.0313967	0.947524
CG12929	0.0791518	0.959631	0.0283771	0.999991	-0.301947	0.495687
CG12934	0.00101409	0.992243	-0.210346	0.097881	0.248395	0.457655
CG12935	-0.223415	0.959631	0.0220415	0.999991	0.318758	0.387576
CG12942	-0.0991784	0.959631	-0.00833666	0.999991	-0.240068	0.593152
CG12945	-0.190504	0.959631	0.0400783	0.999991	0.23563	0.575706
CG12947	-0.12415	0.959631	-0.0567456	0.999991	-0.330809	0.459225
CG12948	-0.0877957	0.959631	-0.028633	0.999991	-0.0324076	0.954508
CG12951					-0.0229985
CG12963	-0.0129998	0.959631	0.00750762	0.999991	-0.0132643	0.977444
CG12964	-0.279978	0.959631	-0.0507531	0.999991	-0.358364	0.425255
CG12970			-0.00842294		0.00370695
CG12971	-0.0106561	0.964756	-0.000717593	0.999991	-0.0232644	0.968325
CG12974	-0.0426643	0.959631	-0.0932316	0.999991	0.189922	0.589341
CG12975	-0.0817502	0.959631	-0.0488851	0.999991	-0.0555169	0.908257
CG12983			0.00107741
CG12984	-0.0238841	0.959631	0.000745051		-0.0252819
CG12985	0.00561771	0.959631	-0.00358936		-0.082166	0.604243
CG12986	0.025066	0.959631	-0.0155207	0.999991
CG1299	0.0265291	0.959631	0.113945	0.883263	-0.250426	0.529704
CG12990	-0.0447837	0.959631	0.00107741		0.050898
CG12991	0.0590085	0.959631	-0.137595	0.77675	0.152788	0.708142
CG12992	-0.00373623	0.984739	-0.0047928	0.999991	-0.0162932	0.963353
CG12995			0.00204201		0.00489026
CG12998			-0.00625193		-0.381594	0.403539
CG13000	-0.118021	0.959631	-0.0060684		-0.0212443
CG13001	-0.160639	0.959631	0.066121	0.999991	0.223455	0.578465
CG13002					0.00542481
CG13003	0.0104041	0.984739	-0.0703224	0.999991	-0.0601186	0.887684
CG13004	-0.0127804	0.959631	-0.000161676		0.00522237	0.982804
CG13005	0.0125223	0.985167	0.0375919	0.999991	-0.189401	0.666147
CG13008			-0.00109536	0.999991	-0.0061262
CG13010	0.00561771	0.959631	-0.000860248		-0.00347835
CG13012	0.00121426	0.985167	-0.038722	0.999991	0.0531722	0.928574
CG13014	-0.0108344	0.985167	-0.0223255	0.999991	-0.153415	0.743208
CG13016	-0.161512	0.959631	0.126046	0.935457	-0.169103	0.703477
CG13018	-0.0314917	0.962593	-0.0934763	0.999991	-0.238887	0.593275
CG13021	0.00561771	0.959631			0.00542481
CG13022			0.00338171		-0.0079345	0.987707
CG13023	0.0166861	0.959631	0.0828544	0.999991	-0.00927139
CG13024	-0.0360032	0.959631	-0.0737426	0.999991	0.235945	0.539385
CG13026	0.00561771	0.959631	-0.00185353		0.00542481
CG13028			0.0604682	0.999991	0.153231	0.65015
CG13029	-0.0393193	0.959631	0.020282	0.999991	-0.0463166
CG13031					0.0163231
CG13032	-0.0137163	0.959631	0.000346027
CG13033	-0.00287559	0.985167	-0.0413279	0.999991	-0.0785028	0.886477
CG13038	-0.00418673	0.959631	-0.0282447	0.999991	-0.161672	0.722767
CG1304	0.0100529	0.959631	-0.0279865	0.999991	-0.123713	0.768687
CG13040			0.00172282	0.999991	-0.0500542	0.908257
CG13041	-0.0271263	0.959631	0.219741	0.150543	-0.3035	0.4604
CG13042	-0.00418673	0.959631	-0.00373757	0.999991	0.0809956	0.853943
CG13043	-0.0328022	0.959631	0.0440855	0.999991	-0.198472	0.573617
CG13044	0.0340562	0.959631	-0.0347955	0.999991	-0.153531	0.658122
CG13045	-0.00418673	0.959631	0.0123008	0.999991	-0.0190032
CG13046	-0.00590933	0.966997	0.0143713	0.999991	0.0176316	0.977444
CG13047	-0.0475652	0.959631	0.0289137	0.999991	-0.0478337	0.928792
CG13048	-0.0553284	0.959631	0.0592478	0.999991	0.0408329
CG13049	-0.0569085	0.959631	0.0144214	0.999991	0.304289	0.387576
CG13050	-0.00418673	0.959631	-0.00186278
CG13051	-0.0222202	0.959631	-0.00715894	0.999991	0.00680799	0.985058
CG13054			0.00282133		0.168052	0.585002
CG13055			-0.00310438	0.999991	0.212869	0.628128
CG13056	0.00561771	0.959631	-0.00465303		0.0888015	0.86772
CG13058			0.0200114	0.999991	0.0492612	0.932136
CG13059	-0.028469	0.959631	-0.0697014	0.999991	-0.59528	0.0994142
CG13060	-0.0140761	0.959631	0.111509	0.999991	-0.33643	0.402954
CG13062			0.00107741		0.019217
CG13063	-0.022622	0.959631	0.137742	0.844508	-0.257219	0.566095
CG13064	0.0221532	0.959631	0.0055816	0.999991
CG13065	0.00121426	0.985167	0.00559846		0.113714	0.712904
CG13066	-0.0141506	0.959631	0.0564947	0.999991	0.000587435	0.998759
CG13067	0.0382165	0.959631	-0.0188037	0.999991	0.00379156	0.995499
CG13068	-0.0153498	0.959631	-0.0767549	0.999991	0.0203798	0.959901
CG13069	0.00225939	0.985167	0.0614717	0.999991	-0.050089	0.891312
CG1307	0.146104	0.959631	0.0791036	0.999991	-0.246372	0.500086
CG13073			0.00107741		0.0305196	0.903686
CG13074	0.00561771	0.959631	0.0168371	0.999991	-0.00444106	0.988426
CG13075	-0.014025	0.959631	-0.0955724	0.987423	0.113862	0.762771
CG13077			-0.0133742	0.999991	-0.348774	0.425255
CG13078					0.0178094
CG13081	0.00561771	0.959631	0.00660784	0.999991	0.00542481
CG13082	0.0521954	0.959631	0.0764265	0.999991	-0.226155	0.531931
CG13083	-0.0374631	0.959631	0.00189849
CG13084	0.00211452	0.985167	0.00229086		0.016809
CG13085	-0.0297052	0.959631	-0.0242008	0.999991	-0.0694072	0.880763
CG13086	-0.0300406	0.959631	-0.0772441	0.567892	-0.527603	0.129698
CG13088	-0.19454	0.959631	-0.00426853	0.999991	-0.0837144	0.876944
CG1309	-0.0165785	0.983236	-0.0432687	0.999991	-0.147116	0.658472
CG13096	0.175503	0.959631	0.0471803	0.999991	-0.0709052	0.861865
CG13097	0.114433	0.959631	0.10733	0.999991	0.0287878	0.949379
CG13101	-0.237822	0.959631	-0.0554209	0.999991	0.308408	0.443289
CG13102	-0.0252178	0.959631	-0.142273	0.654116	0.17012	0.600579
CG13108	-0.0365587	0.959631	-0.0616918	0.999991	0.173415	0.704693
CG13116	0.0108394	0.959631	0.00342452	0.999991	0.0118189
CG13117			-0.0065353	0.999991	0.0313919	0.958982
CG13123	-0.00518507	0.987435	-0.0577757	0.999991	0.0630036	0.911438
CG13124	-0.00310575	0.989114	-0.00468166	0.999991	0.0733108	0.848802
CG13126	0.0836948	0.959631	0.109391	0.999991	-0.0751006	0.874824
CG13131					0.00542481
CG13133	-0.00898835	0.959631	-0.0233133	0.999991	-0.385317	0.299
CG13135			0.00229086		0.010056	0.965517
CG13138	-0.0278254	0.959631	-0.00807039		0.0119702
CG1314					0.00542481
CG13144	0.00407237	0.985167	-0.00500882	0.999991	0.00883369	0.979534
CG13148	-0.133052	0.959631	-0.0526908	0.999991	-0.265695	0.539986
CG13151	0.11465	0.959631	0.131738	0.756625	-0.145416	0.758308
CG13154	0.030353	0.959631	0.0213031	0.999991	0.0271559	0.904322
CG13155			-0.00128191
CG13157	-0.028235	0.959631	0.0884231	0.999991	-0.20385	0.540228
CG13159	0.00235635	0.992628	0.0276133	0.999991	-0.119342	0.557621
CG1316	-0.0396443	0.959631	-0.00151125	0.999991	0.052383	0.897409
CG13160	0.0100529	0.959631	-0.0120227	0.999991	-0.128552	0.677513
CG13168			-1.4617e-05	0.999991	0.0359965	0.948583
CG1317	0.0893743	0.959631	0.0466973	0.999991	0.0563026	0.896777
CG13170			0.00107741		0.00542481
CG13177					0.0113576
CG13185	-0.112088	0.959631	0.100031	0.999991	-0.10949	0.806298
CG13186			-0.010233	0.999991	-0.0159901	0.912658
CG13192	-0.0677969	0.959631	0.00767063	0.999991	-0.146896	0.678355
CG13193			-0.00128191		-0.00347835
CG13196	0.0166278	0.959631	-0.0144567	0.999991	-0.0939832	0.636624
CG13197	-0.204318	0.959631	-0.0304743	0.999991	0.190666	0.650323
CG13198			-4.48794e-05		0.00412422
CG13202	0.00561771	0.959631	-0.00514739	0.999991	0.0362219	0.853701
CG13203	0.0109567	0.959631	-0.0175286	0.999991	-0.0471359	0.934698
CG13204	0.101502	0.959631	0.105331	0.999991	0.28223	0.463027
CG13215					-0.543166	0.192171
CG13216	-0.0275699	0.959631	-0.117165	0.961528	0.017127
CG13217	-0.0665727	0.959631	0.0229217	0.999991	-0.115049	0.784818
CG13218	-0.0102531	0.959631	0.0237266	0.999991	-0.15667	0.73508
CG13220	-0.0373654	0.959631	-0.0225097	0.999991	-0.233273	0.531931
CG13223	0.0459491	0.959631	0.0318166	0.155408	0.0178094
CG13226					-0.0832973	0.865712
CG13227	0.00122908	0.985167	-0.0644437	0.848757	-0.313162	0.440312
CG13228			0.0192895	0.999991	-0.257097	0.546695
CG13229	0.00793098	0.982229	-0.0195912	0.999991	-0.0133309	0.981063
CG13230					0.494766	0.0484808
CG13231			-0.00293986		-0.0624495	0.851019
CG13239	-0.0424036	0.959631	0.0833967	0.999991	-0.0910428	0.834144
CG1324	-0.0383151	0.959631			-0.0132781
CG13243	-0.00418673	0.959631	0.00256106	0.999991
CG13247	-0.0616866	0.959631	-0.0351885	0.999991	0.0244684	0.963353
CG13248	-0.0092429	0.959631	0.0454373	0.999991	-0.0855225	0.832025
CG13250			-0.00190111		-0.0522055
CG13251	0.0138142	0.959631	-0.00873703	0.999991	0.026818	0.963353
CG13252	-0.0615281	0.959631	-0.0458844	0.999991	0.353283	0.353329
CG13255	0.0149409	0.959631	0.0299456	0.999991	0.1231	0.748575
CG13258	-0.00418673	0.959631	0.00229086		0.0211913
CG13272	-0.0159252	0.959631	0.00471636	0.999991	-0.0824835	0.652831
CG13280			-0.0191456	0.999991
CG13282	-0.00418673	0.959631	-0.0584393	0.999991	0.00847838	0.982884
CG13284	-0.0279129	0.959631	-0.0920292	0.999991	-0.193577	0.533593
CG13285	-0.0174165	0.959631	-0.0672479	0.999991	0.234043	0.578941
CG13287	0.0278373	0.959631	0.0721716	0.999991	0.335767	0.45253
CG13288			-0.0007171	0.999991	-0.0348061	0.952209
CG13293	0.0343694	0.959631	-0.012714	0.999991	0.230386	0.598584
CG13295	-0.224697	0.959631	-0.0838529	0.999991	0.099295	0.7595
CG13297	-0.124628	0.959631	-0.0504658	0.999991	0.00190246	0.997477
CG13299			0.00107741		-0.011169
CG13300	0.0221934	0.969003	-0.137778	0.806972	0.119357	0.802602
CG13305	0.0550328	0.959631	0.115597	0.94159	-0.0990116	0.812318
CG13306			0.00103781	0.999991	0.201488	0.627602
CG13308			0.000515198		0.00542481
CG13309			-0.00190111		-0.0174125
CG13310	-0.00418673	0.959631	-0.0305525	0.969926	-0.345235	0.415188
CG13311	0.00561771	0.959631	-0.0474188	0.999991	-0.0421338	0.923473
CG13312			-0.0151956	0.999991	-0.05897	0.910434
CG13313	0.0306605	0.959631	-0.0769816	0.999991	-0.202422	0.620406
CG13314	-0.0129998	0.959631	0.0136183	0.999991	-0.17252	0.638167
CG13315	-0.038874	0.959631	-0.0948899	0.999991	0.344091	0.425024
CG13318	-0.0137163	0.959631	-0.0273958	0.999991	-0.414764	0.370705
CG13319	0.0368488	0.959631	0.0247765	0.999991	-0.174395	0.690071
CG13321	-0.0452861	0.959631	0.0417687	0.999991	-0.100044	0.827642
CG13323	0.00101165	0.985167	-0.131423	0.359513	0.0165296	0.976692
CG13324			0.00458875		-0.125816	0.789275
CG13325	0.0251799	0.959631	0.00587058	0.999991	-0.184199	0.673116
CG13326	0.00561771	0.959631	-0.000443625		0.000966352
CG13330	0.00561771	0.959631	-0.000221419		-0.07865	0.747447
CG13331			0.00920372	0.999991	-0.188592	0.647305
CG13332			-0.00335968	0.999991	0.434247	0.337205
CG13334	-0.0129998	0.959631	0.00169956		0.00542481
CG13337	-0.00418673	0.959631
CG13339	-0.0613476	0.959631	-0.111629	0.845595	0.147221	0.754396
CG13344	0.20024	0.959631	-0.062626	0.999991	-0.207761	0.546245
CG13358	0.0491451	0.959631	0.00985698	0.999991	-0.159667	0.444858
CG13359	-0.00418673	0.959631	0.00108656		0.00542481
CG13360	0.00561771	0.959631	0.00268103		-0.00347835
CG13361			-0.0344584	0.999991	0.0197305
CG13362	0.0297162	0.959631	0.115011	0.935457	-0.0538512	0.854624
CG13364	-0.143456	0.959631	-0.00196601	0.999991	-0.120951	0.740519
CG13365	0.0140975	0.985167	-0.043164	0.999991	-0.207625	0.599232
CG13366	0.11018	0.959631	0.0790355	0.999991	0.0619673	0.863099
CG13367	0.12284	0.959631	0.00765304	0.999991	-0.175145	0.649808
CG13369	0.19357	0.959631	-0.125179	0.951883	-0.327973	0.425255
CG13373	-0.0634536	0.959631	-0.0117488	0.999991	0.365901	0.418997
CG13375	-0.027805	0.959631	-0.0468676	0.999991	0.120994	0.711857
CG13376	-0.00418673	0.959631	-0.00204943	0.999991
CG13377	-0.0108962	0.984739	-0.0232871	0.999991	-0.237447	0.464245
CG13384	-0.0917166	0.959631	-0.06949	0.999991	0.0128419	0.979432
CG13385			-0.00128191		-0.0187059
CG13386			-0.00516692	0.999991	-0.0440421	0.928845
CG1339	0.000999175	0.985167	-0.010233	0.999991	0.0154888
CG13390	0.192933	0.959631	-0.042794	0.999991	-0.2832	0.527357
CG13392	-0.143211	0.959631	0.0134312	0.999991	-0.0148981	0.978043
CG13397	0.0561983	0.959631	0.162716	0.572382	0.0560364	0.917006
CG13398	-0.274146	0.959631	-0.086513	0.999991	0.337164	0.418889
CG13403	0.0162215	0.959631	0.0389593	0.999991	-0.0346014	0.954508
CG13404	-0.0151228	0.959631	0.0678413	0.999991	0.234329	0.599232
CG13405	-0.00714726	0.959631	-0.00220975
CG13407	0.0217243	0.959631	-0.000244045		-0.011169
CG13408			0.0142612	0.999991	0.108485	0.831131
CG13409	-0.00913287	0.985167	-0.0482088	0.999991	-0.235292	0.486414
CG13423	0.0181867	0.959631	-0.00543082	0.999991	0.0286822	0.901803
CG13427	-0.413477	0.959631	0.0484364	0.945094	-0.298553	0.242626
CG13428			0.00204013		-0.0605428	0.464724
CG13436	0.00359486	0.985167	0.0225487	0.999991	0.314245	0.440312
CG13437	-0.00418673	0.959631	0.00415239	0.999991	-0.262589	0.546695
CG13438			0.000346027
CG1344	-0.17354	0.959631	0.0394212	0.999991	0.33924	0.428896
CG13442			0.00107741
CG13443			0.00105027	0.999991	-0.00841355
CG13445			-0.001718		0.0244274
CG13449	-0.0137163	0.959631	0.0094913	0.999991	-0.0838991	0.812384
CG13454	-0.169089	0.959631	-0.044404	0.935548	0.0173083
CG13455			0.00795279	0.999991	0.0345595	0.865557
CG13457	0.00561771	0.959631	-0.00378441		0.00542481
CG13458	-0.00418673	0.959631	-0.00395138		-0.0305949	0.96083
CG13460	-0.00418673	0.959631	-0.0132637		0.047118	0.938395
CG13461	-0.00898835	0.959631	-0.0146011	0.999991	0.0450331	0.941937
CG13465	-0.229607	0.959631	0.0254434	0.999991	-0.0072291	0.979743
CG13473			-0.00128191		-0.0344562
CG13476			-0.00128191		-0.011169
CG13482	-0.0121571	0.959631	0.00900118	0.999991	0.235217	0.59588
CG13484	-0.0499605	0.959631	0.0405523	0.999991	0.118837	0.80646
CG13488			-0.00661708	0.999991	-0.0995813	0.840702
CG13492	-0.0698527	0.959631	-0.229509	0.0743719	-0.200205	0.657027
CG13500			0.00169956		0.00542481
CG13501	0.00998952	0.959631			0.0594571	0.731036
CG13502			0.0748187	0.951883	-0.019051	0.975797
CG13506	-0.030479	0.959631	-0.0237726	0.999991	0.171183	0.605506
CG13516	-0.0386598	0.959631	-0.0683298	0.999991	0.136082	0.753998
CG13527	-0.00418673	0.959631	0.00084655		0.00542481
CG13531	-0.0926007	0.959631	0.0450644	0.999991	0.0786182	0.845438
CG13532	0.0346204	0.959631	0.0617546	0.999991	0.406681	0.274806
CG13538					0.013295
CG1354	0.126386	0.959631	0.0665297	0.999991	-0.291004	0.450852
CG13540	-0.0137163	0.959631	-0.00128191		-0.109295	0.477049
CG13544	-0.00418673	0.959631
CG13545	0.0284996	0.959631	-0.0407666	0.999991	-0.0667301	0.888125
CG13551	-0.173461	0.959631	-0.0731926	0.999991	0.204144	0.599782
CG13559	-0.00792983	0.959631	-0.0625928	0.999991	0.196353	0.657873
CG13560	0.0100529	0.959631	-0.0298072	0.999991	-0.0013021	0.99822
CG13561			-0.00128191
CG13562	-0.0238972	0.959631	0.0542639	0.999991	0.178663	0.627038
CG13563	-0.0304503	0.959631	-0.00729534		0.00409756	0.985058
CG13564					0.0119913
CG13566			-0.010163	0.999991	-0.121368	0.716765
CG13575			-0.00244943	0.999991	-0.169933	0.656704
CG13577	-0.0137163	0.959631	-0.0101716	0.999991	-0.032298	0.931622
CG13578	0.0165569	0.959631	-0.00551461	0.999991	-0.257586	0.564317
CG13579	0.00561771	0.959631	0.0447661	0.999991	0.106958	0.822747
CG1358	0.142569	0.959631	-0.0922952	0.887469	0.243887	0.45309
CG13581			0.0285476	0.541774
CG13585	0.0926378	0.959631	-0.0725341	0.999991	-0.0586323	0.885743
CG13587			-0.00128191
CG13590					0.013295
CG13594	-0.0137163	0.959631	-0.0264652	0.999991	-0.0243396	0.957541
CG13599	-0.156498	0.959631	0.0865145	0.999991	0.0941306	0.853943
CG1360	-0.180003	0.959631	-0.045891	0.999991	-0.0100663	0.985267
CG13601	0.0165814	0.985167	-0.181604	0.360545	-0.480267	0.243634
CG13603	-0.172533	0.959631	0.00100458	0.999991	0.197393	0.633675
CG13604	0.0753457	0.959631	-0.0461731	0.999991	0.136701	0.701966
CG13605	0.214318	0.959631	-0.0433884	0.999991	-0.234722	0.58138
CG13606	0.0133114	0.959631	0.164992	0.332142	0.0182753	0.976768
CG13607	-0.0192115	0.959631	-0.0103406	0.999991	-0.188941	0.67599
CG13609	-0.206523	0.959631	0.050797	0.999991	0.0795901	0.821977
CG13613	0.0143435	0.959631	0.0239088	0.999991
CG13614	-0.00876371	0.959631	-0.0136082	0.999991	0.0154888
CG13615	-0.00924165	0.959631	0.00777739	0.999991	0.00816994
CG13616	0.0161828	0.959631	-0.0744612	0.999991	-0.0619956	0.685454
CG13618	0.0105746	0.959631	-0.0188126	0.999991	0.037225	0.94142
CG13622	0.0409687	0.959631	0.0773933	0.145274	-0.155154	0.449091
CG13623	-0.0119233	0.985167	-0.0241253	0.999991	-0.0836828	0.874824
CG13625	0.208325	0.959631	0.0414912	0.999991	-0.184831	0.652037
CG13627			0.00285469	0.999991
CG13630	0.176025	0.959631	0.000234239	0.999991	-0.37631	0.370705
CG13631	-0.0142364	0.982229	-0.00320591	0.999991	0.265361	0.541944
CG13634	0.0197374	0.959631	-0.0594396	0.999991	-0.00910301	0.976692
CG13639			-0.00198787		0.00167748	0.997276
CG13640	0.00805967	0.959631	-0.0110091	0.999991	-0.141007	0.735828
CG13641	0.0144395	0.959631	-0.0120994	0.999991	0.00892449	0.985267
CG13643	-0.0554777	0.959631	0.0797859	0.999991	-0.334905	0.360972
CG13653	-0.0469395	0.959631	0.00194076
CG13654	0.0258351	0.959631	-0.00203607	0.999991	0.085273	0.8108
CG13658			-0.00625193		0.0807065	0.883204
CG13659	0.00561771	0.959631	-0.015111	0.999991	0.226357	0.553002
CG13663	-0.179104	0.959631	0.0273228	0.999991	0.235584	0.589341
CG13667	-0.135732	0.959631	-0.0377102	0.999991	-0.1556	0.701966
CG13670					-0.0396912
CG13671	0.0328675	0.960597	0.0410491	0.999991	-0.0281016	0.963353
CG13674	-0.0119247	0.959631	0.154203	0.380588	0.00727435	0.98003
CG13675	-0.0208459	0.959631	0.037098	0.999991	0.147414	0.755568
CG13676	-0.111848	0.959631	-0.117762	0.965855	-0.0608834	0.894688
CG13678	-0.0157504	0.959631	0.104792	0.99006	0.152265	0.743987
CG13679	0.0105634	0.959631	0.102735	0.99006	0.0350767	0.930848
CG1368	-0.0863684	0.959631	0.0127621	0.999991	-0.350997	0.359095
CG13685			0.00423244	0.999991	0.323112	0.452579
CG13689	-0.138863	0.959631	-0.0235739	0.999991	0.396024	0.397226
CG13690	-0.128773	0.959631	-0.0288083	0.999991	0.0126651	0.98205
CG13692	-0.00418673	0.959631	-0.00883163	0.999991	0.0457038	0.874391
CG13693	0.0276209	0.959631	0.00108656		-0.0101688
CG13694	-0.0392532	0.959631	-0.0452326	0.999991	0.679991	0.0525884
CG13698	-0.184963	0.959631	0.0161213	0.999991	0.0820644	0.862049
CG13699	-0.0331455	0.959631	-0.0970228	0.999991	0.0539937	0.869433
CG13700			0.00717429		0.00542481
CG13704	-0.0100961	0.983033	0.0205382	0.999991	-0.0343914	0.946731
CG13705	0.0425165	0.959631	-0.392193	2.11423e-05	-0.501059	0.041205
CG13707	-0.0211703	0.959631	0.0444325	0.999991	0.166363	0.710927
CG13708	0.0150266	0.959631	-0.00856301	0.999991	-0.0904241	0.862155
CG1371	0.149014	0.959631	0.0855575	0.999991	-0.0537337	0.908383
CG13711	-0.0985519	0.959631	0.00194076
CG13712	-0.0734899	0.959631
CG13713	-0.0615583	0.959631	0.00454227		-0.00840857
CG13716	-0.0371705	0.959631	-0.00233413		0.0119702
CG13720			-0.000574628	0.999991
CG13721	0.00561771	0.959631	-0.0142964	0.999991	-0.227119	0.5677
CG13722	0.0348492	0.959631	-0.053	0.999991	-0.10685	0.822844
CG13724			0.00714478	0.999991
CG13727	-0.0116653	0.959631	-0.00966786	0.999991	-0.229135	0.593152
CG13728	0.0042269	0.985167	-0.0100446	0.999991	0.113447	0.589341
CG13731	-0.0102471	0.973363	-0.0492034	0.999991	-0.0358714	0.953717
CG13733	0.0165569	0.959631	0.000515198		0.0268323	0.89462
CG13737	0.0157642	0.959631	-0.0542827	0.999991	-0.00722017	0.989313
CG13738	0.0152071	0.959631	-0.0141371	0.999991	0.16261	0.669374
CG13739	0.00561771	0.959631	-0.0190103	0.999991	0.214868	0.631673
CG13742	-0.147973	0.959631	0.0413622	0.999991	0.402106	0.38052
CG13743	-0.00714726	0.959631	-0.0297499	0.999991	0.41116	0.359095
CG13744	0.0180166	0.959631	-0.0918601	0.999991	0.0140603	0.945978
CG13747	0.00122908	0.985167	-0.00121247		-0.011169
CG13748	0.00101165	0.985167	0.00416444	0.999991	0.327932	0.382324
CG13749	-0.00543028	0.977813	0.0146263	0.999991	-0.0174125
CG13751	0.162212	0.959631	-0.0324193	0.999991	-0.257379	0.527604
CG13760	-0.0253251	0.97235	0.0279761	0.999991	0.0953678	0.827759
CG13766	-0.192883	0.959631	-0.0268235	0.999991	0.332737	0.425255
CG13771	-0.0229116	0.959631	-0.00128191		-0.0174125
CG13773	-0.184059	0.959631	-0.0590675	0.999991	0.0155578	0.976233
CG13775	-0.172488	0.959631	-0.0149945	0.999991	0.240794	0.562816
CG13784	-0.073822	0.959631	-0.0267002	0.999991	0.295008	0.410728
CG13786	-0.00418673	0.959631	-0.00185762	0.999991	-0.00246512	0.990135
CG13793	0.00121426	0.985167	-0.00861413	0.999991	0.252619	0.444799
CG13794	-0.0152093	0.959631	-0.010576	0.999991	0.300635	0.488604
CG13795	-0.0286037	0.959631	0.176615	0.427523	0.487599	0.287398
CG13796	-0.0205049	0.959631	-0.0990343	0.999991	0.445731	0.350938
CG13806	-0.0168966	0.959631	-0.0386906	0.999991	-0.12985	0.728083
CG13807	0.105897	0.959631	-0.00398984	0.999991	-0.129018	0.7877
CG13810	-0.0222438	0.959631	-0.0237685	0.999991	0.0671178	0.889406
CG13813	-0.0206654	0.962593	0.160174	0.574468	-0.190451	0.602351
CG13827	-0.10148	0.959631	-0.0443231	0.999991	0.213705	0.633675
CG13833	0.0165569	0.959631	0.0135721	0.999991	-0.00840857
CG13837	-0.00418673	0.959631	-0.00346502		0.411446	0.370705
CG13838	0.00561771	0.959631	0.005941	0.999991
CG13840			-0.00128191
CG13842			0.00254248	0.999991	-0.184562	0.684169
CG13843	0.00561771	0.959631	0.00302741
CG13847	-0.0905375	0.959631	-0.0532317	0.999991	-0.0546501	0.915249
CG13850	-0.180977	0.959631	-0.00126665	0.999991	0.0930168	0.774972
CG13855	-0.00792983	0.959631	-0.053445	0.999991	-0.140402	0.765345
CG13856	0.022274	0.959631	-0.053558	0.999991	-0.158394	0.732573
CG13857	0.0165569	0.959631	0.0215403	0.999991	0.0139561
CG13862			-0.00356948		-0.471107	0.246828
CG13868	-0.403501	0.959631	-0.199965	0.0792961	-0.235948	0.48173
CG13869	0.0176791	0.959631	0.0294352	0.999991	0.0287984
CG1387	0.00121426	0.985167	-0.00463595		0.017127
CG13870	-0.00418673	0.959631	-0.001718		0.0169753
CG13871			0.00301583		-0.0242483
CG13872	-0.00418673	0.959631	-0.0152945	0.999991	0.0119913
CG13875	-0.0192627	0.959631	-0.109018	0.999991	0.0615566	0.910434
CG13876	-0.196922	0.959631	0.00287072	0.999991	0.358651	0.425255
CG13877	0.0197486	0.959631	0.00754634	0.999991	-0.190219	0.674036
CG13884	0.0100019	0.959631	-0.00128191		0.016809
CG13887	-0.164534	0.959631	0.0337813	0.999991	0.0905323	0.795615
CG13891			-0.00128191		-0.00347835
CG13893	0.091027	0.959631	-0.00490105	0.999991	-0.0371243	0.932224
CG13894	0.0962497	0.959631	0.0282139	0.999991	0.0125604	0.979415
CG13895	-0.0391251	0.959631	-0.0426211	0.999991	-0.21615	0.486414
CG13896	-0.155707	0.959631	-0.0272202	0.999991	0.303444	0.486414
CG13898			0.00778245	0.999991	-0.00206177
CG13901	0.158863	0.959631	0.0397099	0.999991	-0.167228	0.705326
CG13905	-0.00418673	0.959631	0.0118836	0.999991	0.185212	0.647035
CG13907	0.119203	0.959631	0.151205	0.413129	0.201284	0.491551
CG13912	0.0249248	0.971149	-0.0107472	0.999991	-0.030911	0.952174
CG13917	0.13736	0.959631	0.0305268	0.999991	-0.0777573	0.841748
CG13919	-0.0553508	0.959631	-0.02654	0.999991	-0.256446	0.55058
CG13920	0.0698833	0.959631	0.0433579	0.999991	-0.00279927	0.996129
CG13921	0.201365	0.959631	-0.0176859	0.999991	-0.0561044	0.897559
CG13924	-0.00418673	0.959631	-0.0161249	0.999991	-0.0759643	0.872942
CG13926	0.133907	0.959631	0.0185215	0.999991	-0.381105	0.400104
CG13928	0.0114316	0.985167	0.0784164	0.999991	0.201687	0.573174
CG13930	0.0100529	0.959631	0.0115297	0.999991	-0.179728	0.561645
CG13931	-0.00418673	0.959631	-0.0100736	0.999991	0.00542481
CG13933	0.0941309	0.959631	-0.00692951	0.999991	0.134319	0.713712
CG13937	-0.0925437	0.959631	0.0415641	0.999991	-0.0724444	0.85393
CG1394			0.00107741		0.00542481
CG13946			-0.0587056	0.883263	0.0658507	0.908383
CG13947			-0.00975623	0.999991	0.00704751	0.989965
CG13949	0.0125227	0.959631	-0.0302684	0.999991	0.0399307	0.912658
CG13950	0.0117063	0.959631	0.00813503	0.999991	-0.397545	0.391322
CG13954	-0.0226152	0.959631	0.00953359	0.999991	-0.0690067	0.892192
CG13955	-0.00418673	0.959631	-0.00765173	0.999991	0.0190949	0.946369
CG13962			-0.0165752	0.999991	0.297748	0.501177
CG13970	-0.0202185	0.959631	-0.00186278		-0.00824629
CG13972	0.0215794	0.959631	0.0165012	0.999991	-0.0201099	0.94216
CG13978					-0.011169
CG13982	-0.00793381	0.985167	-0.00392742	0.999991	0.0627295	0.848866
CG13983	0.00173655	0.985887	0.0168489	0.999991	0.136162	0.477049
CG13984			-0.00128191		-0.0396912
CG13991					-0.011169
CG13992	0.00101165	0.985167	-0.000221419
CG13994	0.167604	0.959631	-0.04903	0.999991	-0.214735	0.607516
CG13995	-0.014129	0.959631	0.0514475	0.999991	0.300513	0.477472
CG13996	0.0359758	0.959631	-0.00291808	0.999991	0.121648	0.800455
CG13999	-0.00924165	0.959631	0.0237091	0.999991	0.134759	0.776684
CG14000					0.0139561
CG14005	0.0805777	0.959631	0.0481474	0.999991	0.00785998	0.988347
CG14007			-0.00128191		0.00919246	0.965469
CG14013			-4.48794e-05		-0.011169
CG14014	-0.0598698	0.959631			-0.0929698	0.387576
CG14015	-0.0200298	0.959631	0.0520896	0.999991	0.325324	0.440312
CG14020	0.00258276	0.985167	0.0729533	0.65175	-0.161023	0.57727
CG14022			0.00194076		0.0303122
CG14024	0.00140157	0.985167	-0.0499636	0.999991	0.150371	0.727124
CG14034	-0.00418673	0.959631			0.0156445	0.952373
CG14036	0.0130037	0.985167	0.013758	0.999991	-0.0697089	0.854624
CG14043	0.039619	0.959631	0.0505053	0.999991	-0.176026	0.657628
CG14044	-0.00418673	0.959631	0.0294443	0.930742	-0.187881	0.661137
CG14050	0.0591098	0.959631	-0.00252821	0.999991	0.106389	0.821625
CG14052			-0.00650427	0.999991	-0.0174125
CG14053	0.0407118	0.959631	0.012411	0.999991	-0.00840857
CG14054	0.0185821	0.959631	-0.00423454		0.0201612
CG14062			-0.00128191		0.00542481
CG1407	-0.235369	0.959631	0.0486804	0.999991	0.32392	0.418396
CG14071					-0.011169
CG14072			-0.00148048	0.999991	-0.0333748	0.951311
CG14073	0.00857338	0.985167	-0.0494518	0.999991	0.138126	0.671524
CG14074	-0.17496	0.959631	0.00449562	0.999991	0.0797133	0.884261
CG14075	0.0100529	0.959631	-0.026595	0.999991	-0.139357	0.749941
CG14077			-0.00128191		-0.00347835
CG14079	0.153795	0.959631	0.01715	0.999991	-0.0582708	0.838517
CG14082	-0.0116653	0.959631	0.00617893	0.999991	0.467051	0.327519
CG14085	0.0147873	0.959631	0.0113746	0.999991	0.0499032	0.902843
CG14086			-0.00464493	0.999991	-0.135919	0.76026
CG14089			0.000810959	0.999991	0.00916817	0.969678
CG14095	-0.0266439	0.959631	0.0612854	0.999991	-0.0815068	0.857898
CG14096	-0.00418673	0.959631	0.0342362	0.999991	0.00690793	0.977406
CG14100	0.0391886	0.959631	0.0432207	0.999991	-0.263352	0.459225
CG14102	-0.292633	0.959631	-0.0408741	0.999991	0.219995	0.616812
CG14104	0.00220875	0.994294	-0.0614147	0.930396	-0.0265232	0.956934
CG14105	0.00730296	0.959631	-0.0215228	0.999991	-0.201032	0.638126
CG14106			-0.000273652		0.0432026
CG14107	-0.0364907	0.959631	-0.134291	0.750384	-0.134399	0.546695
CG14109	-0.0692992	0.959631	0.0725459	0.999991	-0.188321	0.607896
CG14110	0.0228454	0.959631	0.162265	0.447994	-0.0579961	0.739071
CG14111	-0.0211053	0.959631	0.0117998	0.999991	-0.0234459
CG14115			0.00354744
CG14118	-0.0286657	0.959631	-0.0369601	0.999991	-0.0464797	0.921715
CG14120	-0.0114406	0.959631	-0.176921	0.373503	-0.151961	0.716155
CG14125			0.00084655		0.086094	0.630713
CG14130	0.00162872	0.995515	0.00434584	0.999991	0.0165067	0.976817
CG14131	0.0360105	0.959631	0.058138	0.999991	0.0599214	0.891976
CG14132	0.00561771	0.959631	-0.060879	0.999991	-0.193882	0.609399
CG14135	-0.136813	0.959631	0.0642132	0.999991	0.249615	0.573481
CG14137					-0.0456672
CG14142			-0.016174	0.999991	0.208758	0.593275
CG14143	0.00924226	0.959631	-0.0169334	0.999991	0.254959	0.437562
CG14147	-0.0855084	0.959631	0.0494095	0.999991	0.0067815	0.989901
CG14153			-0.014527	0.999991	-0.126378	0.795143
CG14154			0.0213295	0.999991	0.0341096
CG1416	-0.216638	0.959631	-0.0171436	0.999991	-0.0293685	0.94918
CG14160	-0.00418673	0.959631	0.0248301	0.999991	0.148715	0.741758
CG14174	-0.125978	0.959631	0.0639664	0.999991	0.18511	0.664472
CG1418	-0.0893427	0.959631	-0.0560418	0.999991	-0.033218	0.953982
CG14182	-0.141912	0.959631	-0.0226335	0.999991	0.0472524	0.934258
CG14183	0.000118626	0.999645	0.0197998	0.999991	0.0320226	0.952174
CG14184	-0.0916034	0.959631	-0.0329673	0.999991	0.256979	0.502075
CG14185			0.0045561	0.999991	0.0033692	0.992839
CG14186	-0.0419924	0.959631	-0.033889	0.999991	0.285417	0.436659
CG14187			0.00107741		-0.00347835
CG14191	-0.0062407	0.974186	-0.0359559	0.999991	-0.592524	0.0709553
CG14194	0.178904	0.959631	0.0803108	0.999991	-0.131194	0.747714
CG14195	0.00122908	0.985167	-0.00112442	0.999991	-0.033015	0.954508
CG14196	-0.00472973	0.964756	-0.0371228	0.999991	-0.10819	0.822866
CG14200	0.0334785	0.959631	0.0500628	0.999991	-0.177386	0.630883
CG14204	-0.0372997	0.959631	0.005788		-0.0421202	0.83334
CG14205	0.0193971	0.959631	-0.0583147	0.999991	-0.028817	0.961243
CG14207	0.0464433	0.959631	-0.0536225	0.999991	-0.0901136	0.787271
CG14210	-0.125509	0.959631	0.0107687	0.999991	-0.218165	0.526272
CG14212	0.0215502	0.959631	0.000618195		-0.00699303
CG14218	0.127698	0.959631	-0.00528368		-0.0238771	0.93005
CG14219	-0.00714726	0.959631	-0.00312526	0.999991	0.214375	0.57897
CG14220	0.0602977	0.959631	-0.0204685	0.999991	-0.010054	0.984592
CG14221	0.0532709	0.959631	-0.0139893	0.999991	-0.196067	0.657628
CG14223	0.208764	0.959631	0.0165227	0.999991	-0.00598487	0.992358
CG14227	0.00877696	0.962593	-0.00207943	0.999991	-0.0186241
CG14229	-0.170842	0.959631	0.0380161	0.999991	0.240865	0.587571
CG14230	0.185524	0.959631	-0.0211791	0.999991	-0.352923	0.391322
CG14231	0.137975	0.959631	-0.0230369	0.999991	-0.105093	0.836283
CG14232	0.166336	0.959631	-0.00365245	0.999991	-0.0790748	0.852338
CG14234	-0.0014095	0.989169	0.0710828	0.999991	0.266083	0.475626
CG14237					0.00542481
CG14238	0.00561771	0.959631	0.0190892	0.999991	0.0243572	0.968325
CG14245	-0.0296839	0.959631	-0.001718		0.0788001	0.885743
CG14247	-0.0207427	0.959631	0.0158329	0.999991	0.0129695	0.98157
CG14252	-0.105547	0.959631	-0.0020593	0.999991	0.0709703	0.898773
CG14253	-0.019124	0.959631	-0.0627033	0.999991	0.239888	0.591333
CG14257	-0.147761	0.959631	-0.0781154	0.999991	-0.0663724	0.903686
CG14258			-0.00128191		0.00755055
CG14259					-0.0238652	0.965
CG14260	0.011299	0.959631	-0.000114084	0.999991	0.0128857
CG14262	-0.00418673	0.959631			-0.011169
CG14265	0.0234423	0.959631	-0.150042	0.475914	0.102424	0.837488
CG14270	-0.00871622	0.985167	-0.0568971	0.999991	-0.0642818	0.895414
CG14273			0.275706	0.0002312	0.327799	0.397226
CG14274	0.00122908	0.985167	-0.0258791	0.999991	0.193472	0.638106
CG14275	-0.00646405	0.985167	-0.222045	0.114248	-0.23338	0.477049
CG14277	-0.0192115	0.959631	0.0584261	0.999991	-0.459887	0.157146
CG14280	-0.00418673	0.959631	0.00475413		-0.011169
CG14282	-0.00418673	0.959631	-0.00860423		-0.0333899
CG14285	-0.00212619	0.988125	-0.0491024	0.999991	-0.151869	0.72075
CG14286	-0.123607	0.959631	-0.00140188	0.999991	0.0238339	0.964969
CG14292	-0.0229355	0.959631	0.0468357	0.999991	-0.18172	0.579394
CG14297	-0.0659775	0.959631			0.00542481
CG14298	-0.0518332	0.959631	0.0154808	0.999991	0.0689882	0.899329
CG14300	0.0165569	0.959631	-0.0137266	0.999991	-0.249162	0.571015
CG14301	-0.00348946	0.984739	-0.0331679	0.999991	0.0793337	0.882487
CG14302	0.000999175	0.985167	-0.0835923	0.935457	-0.0857869	0.857522
CG14304	0.0718064	0.959631	0.0787963	0.999991	0.00358231	0.995928
CG14305			-0.00128191
CG14312	-0.01226	0.959631	-0.025988	0.999991	-0.450348	0.337205
CG14313	0.0100529	0.959631	0.000820837	0.999991	-0.00550438
CG14314	0.0263068	0.969514	0.068734	0.999991	-0.0534494	0.922245
CG14316			-0.00220975
CG14317	-0.203575	0.959631	0.000817365		-0.080679	0.413029
CG14321	-0.0769217	0.959631	-0.0818446	0.999991	0.0269291	0.963353
CG14322	-0.218459	0.959631	-0.0333927	0.999991	0.461642	0.107836
CG14323			0.000515198		0.0658293	0.756895
CG14324			-0.0109214	0.999991	-0.207665	0.645102
CG14325			0.0175545	0.999991	0.0320552
CG14326	0.00101165	0.985167	-0.00493151		-0.235347	0.542899
CG14327	-0.0328121	0.959631	0.0346367	0.999991	0.0504486	0.923473
CG14329			0.00204201		0.0514771
CG14331			-0.0346551	0.999991	0.142198	0.762752
CG14332					0.00542481
CG14339			-0.00128191
CG1434	0.170643	0.959631	0.0424815	0.999991	-0.190796	0.631413
CG14340			-0.00128191
CG14341	0.040181	0.959631	-0.072995	0.999991	0.00501518	0.993124
CG14342	-0.0152093	0.959631	-0.00476252	0.999991	0.153959	0.732315
CG14346	0.0713563	0.959631	0.0100022	0.999991	0.0556547	0.865712
CG14352	-0.19974	0.959631	-0.0030777	0.999991	0.239489	0.593275
CG14355					-0.0999808	0.55058
CG14356	-0.0153526	0.959631	-0.0510424	0.999991	-0.0332665	0.952371
CG14357	-0.00418673	0.959631	0.0146201	0.999991	0.0879753	0.818724
CG14362			-0.00047101
CG14367	0.0366101	0.959631	-0.0226082	0.999991	-0.215972	0.632794
CG14369			-0.0139466	0.999991	-0.141968	0.764054
CG14374	0.0100529	0.959631	-0.0242073	0.999991	-0.117179	0.791758
CG14377	0.00561771	0.959631	-0.0264335	0.999991	-0.193522	0.619196
CG14384			-0.00128191		0.0139561
CG14391			0.000515198
CG14395	0.0171252	0.959631	0.0100486	0.999991	-0.0325458	0.903686
CG14397			-0.00179533	0.999991	-0.0194512	0.922635
CG1440	0.0997814	0.959631	0.0612092	0.999991	0.13296	0.680247
CG14400	0.00121426	0.985167	-0.0206599	0.997886	0.0243791
CG14401	-0.0381524	0.959631	-0.0616616	0.999991	0.101242	0.824341
CG14406			-0.00849028	0.999991	-0.0651067	0.787271
CG14407	0.103514	0.959631	-0.0283633	0.999991	-0.124788	0.742275
CG14408	0.166651	0.959631	0.0600485	0.999991	0.171019	0.659337
CG1441	-0.0279583	0.959631	0.375646	7.0923e-05	0.0727992	0.878177
CG14410	-0.0379631	0.959631	-0.0105811	0.999991	0.0432249	0.827759
CG14411	0.227039	0.959631	0.0941327	0.999991	-0.139336	0.667576
CG14414	0.243352	0.959631	-0.041127	0.999991	-0.436789	0.303005
CG14416	-0.00418673	0.959631	0.00297312	0.999991
CG14417			-0.000139618		0.0177196
CG14418	0.0100019	0.959631	-0.00788864	0.999991	0.0695601	0.765345
CG14419	0.0327061	0.959631	-0.0106071	0.999991	-0.177324	0.578119
CG14420			-0.000314964		0.1106	0.631245
CG14421			0.0042321		0.443475	0.0047375
CG14422					-0.011169
CG14423	0.00561771	0.959631	-0.0124573	0.999991	0.0449877	0.881308
CG14424			0.00194076		0.0197305
CG14427	-0.0170461	0.979962	-0.00128191		-0.011169
CG14431	0.172814	0.959631	-0.0532206	0.999991	0.347458	0.408846
CG14434	0.00603335	0.985167	0.0517446	0.999991	-0.227062	0.613315
CG14435	-0.0731624	0.959631	0.000214983	0.999991	0.450257	0.342907
CG14439	0.0386703	0.959631	-0.104978	0.935548	-0.281253	0.503344
CG14440	-0.0912029	0.959631	0.0505766	0.999991	0.196436	0.657758
CG14441	-0.0444017	0.959631	0.00949544	0.999991	0.251018	0.552198
CG14442	0.172011	0.959631	0.0683268	0.999991	-0.0251974	0.952209
CG14443	-0.00418673	0.959631	0.00373282		0.0119913
CG14445			-0.0475068	0.999991	-0.13693	0.67599
CG14450	-0.0902951	0.959631	0.103978	0.999991	0.317841	0.44259
CG14451	-0.0471524	0.959631	0.00206755	0.999991	-0.0441619	0.766527
CG14452			0.00328038	0.999991	-0.136547	0.736842
CG14453	0.0149019	0.959631	-0.130311	0.880287	0.0245947	0.967013
CG14454	-0.00418673	0.959631	-0.00823668	0.999991	0.169104	0.714195
CG14455					-0.0699026	0.753168
CG14456			-0.0372096	0.999991	-0.776837	0.00114385
CG14457	-0.0224579	0.959631	-0.0432277	0.999991	0.00664353	0.99098
CG14459			0.00123612		0.248939	0.471697
CG14464	-0.053261	0.959631	-0.00947651	0.999991	0.127448	0.67599
CG14478	0.135936	0.959631	0.0938616	0.990659	0.198109	0.610354
CG14483	-0.0725668	0.959631	-0.0190025	0.999991	-0.0233618	0.958911
CG14488			-0.017907	0.999991	0.101218	0.659916
CG14490	0.0342208	0.959631	0.0274035	0.999991	-0.201714	0.635725
CG14491					0.0101955
CG14492	0.00561771	0.959631
CG14495	0.00561771	0.959631	-0.0383791	0.952839	0.0124601	0.98205
CG14499	-0.00504125	0.964756	-0.00220975		0.0112597	0.954811
CG14500	-0.00418673	0.959631	-0.024802	0.999991	0.309711	0.483027
CG14502	-0.064078	0.959631	-0.0089698	0.999991	0.0868694	0.805696
CG14505	0.00561771	0.959631	-0.00128191
CG14506	0.00122908	0.985167
CG14507	0.00121426	0.985167	-0.00729195	0.999991	-0.0170257	0.963353
CG14511	-0.0658295	0.959631	-0.070362	0.999991	-0.201489	0.655344
CG14515	-0.024738	0.959631	0.0133105	0.999991	-0.227869	0.566679
CG14516	0.088948	0.959631	0.0056206	0.999991	-0.161643	0.673116
CG14518			0.00107741		-0.0274716
CG14535	-0.0346091	0.959631	0.0491567	0.999991	0.25911	0.466738
CG14540			-0.00128191		0.00542481
CG14543	0.180264	0.959631	-0.0891197	0.999991	-0.241679	0.525834
CG14544	0.0394487	0.959631	-0.071748	0.999991	-0.200433	0.643177
CG14545	-0.252879	0.959631	0.0443861	0.999991	0.143701	0.735392
CG14551			-0.00816393	0.999991	0.0291751
CG14556			-0.00173585		0.0123416	0.966525
CG14561	0.0372563	0.959631	0.0466882	0.999991	-0.0202789	0.971331
CG14562	-0.0570373	0.959631	-0.0414083	0.999991	0.101636	0.788501
CG14563			0.00169956		-0.157246	0.728239
CG14564	0.00991626	0.959631			-0.0451668	0.822436
CG14565	0.0177078	0.959631	-0.0360803	0.999991	-0.218902	0.626809
CG14566	0.0347607	0.959631	-0.043937	0.999991	-0.0209825	0.968325
CG14567	-0.0574002	0.959631	-0.101963	0.999991	-0.217156	0.625132
CG14568	0.00561771	0.959631	-0.12972	0.642185	-0.0567893	0.89122
CG14569	0.0457068	0.959631	-0.0398873	0.999991	-0.171269	0.661137
CG14570	0.0027304	0.985167	0.0620943	0.999991	-0.259346	0.546695
CG14572	0.0125248	0.959631	-0.0521634	0.999991	-0.437876	0.358568
CG14573	0.00561771	0.959631	-0.0465036	0.999991	-0.0268717	0.953717
CG14589	0.000999175	0.985167	-0.00899982	0.999991	-0.0187059
CG14591	-0.0316424	0.959631	-0.000511228	0.999991	-0.0146435	0.978043
CG14598	0.00211452	0.985167	0.0454921	0.999991	-0.15305	0.706784
CG14605					0.017343
CG14606	-0.00418673	0.959631	-0.00389781	0.999991	-0.106943	0.83334
CG14607	-0.00876371	0.959631			0.00542481
CG14609			0.00594875	0.999991	-0.0220973	0.926223
CG1461	-0.00876371	0.959631	0.000542912	0.999991	0.0261776	0.916916
CG14613	0.0714469	0.959631	0.158169	0.641107	-0.0712829	0.873475
CG14615	-0.0855819	0.959631	-0.152504	0.464938	-0.629103	0.032247
CG14618	-0.0293936	0.964455	0.09502	0.999991	-0.466575	0.220208
CG14621	-0.038581	0.959631	0.0498164	0.999991	0.181091	0.58679
CG14624					0.00542481
CG14625			0.0113143	0.999991	0.0214271
CG14626	-0.0634771	0.959631	0.0205628	0.999991	-0.00937453	0.98619
CG14627			0.000346027		0.0129572
CG14628	0.00101165	0.985167
CG14629	0.131479	0.959631	0.0413026	0.999991	-0.320576	0.444175
CG1463	-0.0610244	0.959631	-0.0169167	0.999991	-0.115635	0.720513
CG14630	-0.0137163	0.959631	-0.00759774		-0.0456191	0.882204
CG14634			-0.00128191
CG14636	-0.0678576	0.959631	-0.0180381	0.999991	-0.401446	0.287398
CG14641	-0.0646216	0.959631	0.0953224	0.999991	0.0104327	0.984144
CG14642	0.043118	0.959631	-0.0342845	0.999991	0.107153	0.765742
CG14644			-0.0171668	0.999991	0.00753347
CG14645	0.0107677	0.959631			0.0163231
CG14646	-0.0739029	0.959631	0.00549531	0.999991	0.194418	0.578465
CG14647	-0.016061	0.984739	0.0431529	0.999991	0.0722701	0.873547
CG14650	0.217417	0.959631	0.0919364	0.999991	0.177574	0.656704
CG14651	0.00340438	0.985167	-0.00113947		-0.011169
CG14655	-0.0183304	0.959631	0.0122893	0.999991	-0.169914	0.660663
CG14657	-0.165184	0.959631	0.0471616	0.999991	0.31041	0.473594
CG14661	0.0165569	0.959631	-0.00455322	0.999991	-0.548016	0.185037
CG14662	-0.00418673	0.959631	0.0186569	0.999991	0.162184	0.708142
CG14664	-0.00418673	0.959631	-0.00158056	0.999991	-0.00929895	0.952209
CG14667	-0.138541	0.959631	0.000900563	0.999991	0.0566212	0.911475
CG14668			-0.0291073	0.999991
CG14669	-0.0384947	0.959631	-0.0580668	0.999991	0.348376	0.433095
CG14671	-0.104006	0.959631	-0.00818479	0.999991	-0.105851	0.771512
CG14676					-0.0174125
CG1468			-0.0530114	0.935548	-0.116988	0.719313
CG14684					0.00542481
CG14687	0.0306348	0.959631	-0.0362479	0.999991	0.0459089	0.910457
CG14688	-0.0873647	0.959631	-0.0918466	0.999991	-0.41046	0.274806
CG14689	0.0152777	0.959631	-0.00320452		-0.011169
CG14691			0.000346027		0.076637	0.657758
CG14692	0.0530708	0.959631	0.049744	0.999991	0.0873533	0.870224
CG14693			-0.00313559	0.999991	0.16072	0.722731
CG14694	-0.0265921	0.959631	-0.032395	0.999991	0.192907	0.669374
CG14695	0.0070684	0.959631	0.012483	0.999991	-0.105102	0.833906
CG14696	0.0189342	0.959631	-0.0466941	0.999991	-0.176894	0.548662
CG14708			0.00169956		0.00542481
CG14710	-0.0890581	0.959631	0.0283525	0.999991	0.311842	0.459985
CG14711	0.170629	0.959631	-0.0065839	0.999991	-0.235691	0.514443
CG14712	0.065666	0.959631	-0.0638823	0.999991	-0.0834757	0.83359
CG14715	-0.0592313	0.959631	-0.0295909	0.999991	-0.201949	0.55058
CG14717			0.00629145		0.000557875
CG14718			-0.00198787		0.0453594	0.863897
CG14720	0.021499	0.959631	-0.0562357	0.999991	-0.0174125
CG14721	-0.0329297	0.959631	-0.0632609	0.999991	-0.244298	0.514243
CG14722	-0.00257202	0.991147	-0.0613306	0.999991	0.0486369	0.908257
CG14736					0.00542481
CG14739			-0.00128191		-0.0227439
CG14740					0.00189395
CG14742					0.0119913
CG14743			0.0091457		0.00542481
CG14744					0.0129572
CG14752	-0.0276158	0.959631	0.00298122	0.999991	0.000926895	0.998759
CG14756	0.00806145	0.978801	0.122624	0.89556	-0.118767	0.791758
CG14757	-0.0858198	0.959631	-0.0262942	0.999991	-0.174188	0.618888
CG14760	0.0070684	0.959631	-0.00354827	0.999991	0.00979412	0.981384
CG14762	-0.0459145	0.959631	0.0186563	0.999991	0.274908	0.405521
CG14763	0.0144395	0.959631	0.00375374	0.999991	0.122449	0.798101
CG14764	-0.00421916	0.987202	0.138925	0.809482	0.315469	0.385503
CG14767	-0.0413449	0.959631	-0.0409853	0.999991	-0.0609243	0.862155
CG14770	-0.0426032	0.959631	-0.0722216	0.999991	-0.0648516	0.865557
CG14777	0.0614908	0.959631	0.0406492	0.999991	-0.259412	0.415763
CG14778	-0.00443424	0.968881	0.00960032		0.0209006	0.958982
CG14780	-0.0141506	0.959631	-0.0364226	0.999991	-0.109993	0.805727
CG14785	-0.0113365	0.985167	0.0908094	0.978914	-0.0321655	0.952209
CG14787	0.0355742	0.959631	0.0709166	0.999991	-0.300537	0.494675
CG14795	-0.00593025	0.962593	-0.00435838	0.999991	-0.335617	0.445493
CG14797	0.0452161	0.959631	0.00875133	0.999991	0.0781739	0.67599
CG14803	0.171473	0.959631	0.140944	0.806972	0.205377	0.65161
CG14805	0.101831	0.959631	0.0718209	0.999991	-0.20937	0.55058
CG14810			-0.00164389		0.0593924	0.728083
CG14811			0.00169956		-0.011169
CG14812	-0.0460083	0.959631	0.0583465	0.999991	-0.0520564	0.918622
CG14814	0.173299	0.959631	0.0561544	0.999991	-0.268978	0.494321
CG14817	-0.0401115	0.959631	-0.207552	0.210325	0.00706972	0.986316
CG14818	-0.141792	0.959631	-0.0289352	0.999991	-0.105111	0.757593
CG14820	0.00121426	0.985167	0.0377399	0.999991	0.366763	0.264377
CG14823	-0.00418673	0.959631	0.00107741		0.014086	0.969678
CG14826	0.00122908	0.985167	-0.0442397	0.999991	0.0213093	0.961453
CG14829	-0.018994	0.959631	-0.0214403	0.999991	0.00375698	0.987192
CG14830	-0.0310173	0.959631	-0.02992	0.999991	0.00875874	0.985291
CG14834	-0.00606215	0.985167	-0.0273417	0.999991	0.0102293	0.98157
CG14837	0.00449293	0.987202	0.00271943	0.999991	0.257052	0.567178
CG14838			-0.0554728	0.935198	-0.0266218	0.908257
CG14841	-0.00418673	0.959631
CG14850					-0.00206177
CG14851			-0.0113189	0.999991	-0.512219	0.274806
CG14852			0.00428855		-0.0547768	0.851028
CG14853	-0.0291843	0.959631	-0.00976553	0.999991	0.298936	0.425255
CG14854			-0.00198787		-0.23466	0.578941
CG14855	0.0270762	0.959631	0.0218336	0.999991	-0.0958429	0.851208
CG14856	-0.0242766	0.962593	-0.0101668	0.999991	-0.033911	0.953717
CG14857	0.0402053	0.959631	0.00483416	0.999991	-0.000339852	0.999265
[truncated: 12,631 more rows]
