# Supplementary material for: A modERN resource: identification of Drosophila transcription factor candidate target genes using RNAi
Source: Genetics. 2023 Jan 19;223(4):iyad004. doi: 10.1093/genetics/iyad004 (PMC10078917; doi:10.1093/genetics/iyad004)
Supplement: iyad004_Supplementary_Data [file iyad004_supplementary_data.zip › modERN_Resource_RNAi_Table_S11_CG9876_GENETICS-2022-305822.xlsx]

## Sheet: heatmap CSV
gene name	CG9876_0-1.5	CG9876_6-8	CG9876_12-14	CG9876_16-18
mt:ATPase8	-0.210892	0.253023	0.178715	-1.32674
CG10013	0.0031425	-0.100314	-0.228222	-1.08496
CG14851	0	-0.0592955	-0.216997	-1.22864
CG34278	-0.0023701	0.009663	-0.0675392	-1.23909
CG45079	-0.00167369	-0.0159347	-0.0626712	-1.15723
28SrRNA-Psi:CR40596	-0.0020724	-0.121952	-0.103327	-1.09425
CG14852	0	-0.0290165	-0.0879336	-1.02139
Mgat3	-0.00886094	-0.412616	-0.442191	-1.04996
asRNA:CR45171	0.0042879	-0.421074	-0.490581	-1.04484
Hsl	0.00110719	-0.460687	-0.495867	-1.02061
ix	-0.0522427	-0.34682	-0.514524	-1.07686
Mau2	-0.0365327	-0.329552	-0.510252	-1.0615
mad2	-0.0740665	-0.323409	-0.535742	-1.02741
uri	-0.0670725	-0.323722	-0.551788	-1.06258
CG11504	-0.104093	-0.327271	-0.499917	-1.08684
CG4730	-0.0792506	-0.386848	-0.475976	-1.05691
CG3919	-0.0275475	-0.329237	-0.429003	-1.12288
CG8460	-0.0406731	-0.341617	-0.463652	-1.09989
CG31457	-0.00308968	-0.362399	-0.465792	-1.00797
CG8379	-0.0173099	-0.34574	-0.488444	-1.02474
Trf	-0.0123298	-0.339274	-0.480558	-1.05775
CG17612	-0.0977228	-0.246616	-0.560047	-1.03756
CG3995	-0.128405	-0.188158	-0.572259	-1.03388
holn1	-0.0875004	-0.182743	-0.588413	-1.03013
Ino80	-0.00330148	-0.190394	-0.596515	-1.06554
CG12179	0.0121645	-0.210224	-0.631777	-1.07457
rpk	0.0119873	-0.175959	-0.626507	-1.09814
Mink	-0.0680957	-0.158828	-0.640169	-1.11311
tej	-0.0790972	-0.201159	-0.64526	-1.07416
CG7154	-0.0289609	-0.267066	-0.626288	-1.09983
Sting	-0.0705758	-0.241327	-0.613594	-1.09415
CG10139	-0.0605981	-0.260331	-0.610702	-1.07828
CG4880	-0.0659212	-0.265852	-0.613633	-1.09317
HP1b	-0.0305363	-0.210072	-0.675528	-1.04096
pim	-0.0406246	-0.184062	-0.670848	-1.04867
CG5568	-0.0491458	-0.22026	-0.595668	-1.02711
vers	-0.0555948	-0.23189	-0.640261	-1.02564
vlc	-0.0120333	-0.297841	-0.675783	-1.03735
CG5026	0.00661071	-0.259443	-0.64788	-1.04489
CG7156	0.0136052	-0.260471	-0.651058	-1.00826
scra	0.0432348	-0.262105	-0.655517	-1.10854
CG5235	-0.00828826	-0.223959	-0.684412	-1.09466
sced	0.0325968	-0.195722	-0.672787	-1.08929
pita	0.0213791	-0.318984	-0.563203	-1.13213
polybromo	0.0162844	-0.28539	-0.584412	-1.10943
HDAC1	-0.0486021	-0.313736	-0.584671	-1.10703
Cdc16	-0.0139217	-0.313132	-0.559836	-1.11329
CG4281	-0.0304834	-0.320152	-0.552481	-1.12497
Skp2	-0.0329512	-0.368683	-0.595362	-1.12182
Nup93-1	-0.00720373	-0.344252	-0.566737	-1.1228
RAF2	-0.00923713	-0.332374	-0.593708	-1.1233
asl	-0.0158737	-0.283127	-0.614559	-1.06817
RanGAP	-0.0213089	-0.301239	-0.599555	-1.07153
CG2924	0.00687039	-0.337434	-0.581956	-1.05161
Sfmbt	0.00391828	-0.311669	-0.559338	-1.06471
mu2	0.00627719	-0.254762	-0.593143	-1.0266
Su(var)3-7	0.0179892	-0.301365	-0.594741	-1.02832
CG6066	-0.0193011	-0.293728	-0.553251	-1.00848
MED15	-0.0274215	-0.301268	-0.558737	-1.06281
Uba2	-0.0313577	-0.306692	-0.5702	-1.04849
Mcm7	0.0375854	-0.318404	-0.614333	-1.08642
CycD	0.0164209	-0.353771	-0.64631	-1.0534
pea	0.0312006	-0.328791	-0.636883	-1.05754
Cbl	0.0470707	-0.349149	-0.557218	-1.01107
Cen	0.00723536	-0.349982	-0.587018	-1.00804
polo	-0.00792477	-0.350701	-0.585452	-1.01886
Sep1	0.0504339	-0.200096	-0.598446	-1.00874
ssp3	0.0181936	-0.169681	-0.56361	-1.01564
CG31365	-0.00397025	-0.17426	-0.519185	-1.05553
lncRNA:CR43836	-0.0291427	-0.166415	-0.525097	-1.06444
NELF-B	-0.00995352	-0.214397	-0.536507	-1.05343
CG1647	-0.0358991	-0.220667	-0.521923	-1.05321
Spc25	-0.0375846	-0.211013	-0.549767	-1.05681
Bre1	0.0165018	-0.237732	-0.469166	-1.06958
Sep2	0.0118928	-0.228154	-0.488483	-1.05812
HP5	-0.00166865	-0.250507	-0.56155	-1.0842
Lap1	0.0202064	-0.249973	-0.540269	-1.0395
Cwc25	-0.0965364	-0.186849	-0.445904	-1.03802
CG8507	-0.0653863	-0.284014	-0.451685	-1.02665
TfIIFalpha	-0.106528	-0.267114	-0.474614	-1.01402
Ars2	-0.000657615	-0.140373	-0.418616	-1.08379
sstn	0.0185477	-0.179979	-0.400692	-1.0475
ncm	-0.0309938	-0.118963	-0.465379	-1.0415
Dek	-0.033306	-0.17682	-0.467524	-1.03411
Ppt1	-0.0179515	-0.165581	-0.475922	-1.07698
Qtzl	-0.0469295	-0.121465	-0.543846	-1.04803
CG3542	-0.0250583	-0.131806	-0.502614	-1.00006
CG5787	0.0173321	-0.123818	-0.502536	-1.03671
CG13742	0.0110838	-0.270037	-0.523442	-1.22067
Hmr	-0.0252572	-0.348503	-0.550008	-1.2124
LBR	0.0249544	-0.355338	-0.546509	-1.17256
CG13599	-0.104639	-0.264772	-0.57047	-1.14354
CG11307	-0.0661049	-0.236798	-0.525801	-1.10125
ZIPIC	-0.0584631	-0.280153	-0.503133	-1.15658
CG5144	-0.0218005	-0.22534	-0.436532	-1.15657
Snm1	-0.0872232	-0.18331	-0.489876	-1.24334
cmet	-0.0286751	0.0850652	-0.646618	-1.02106
Cul6	-0.0603586	-0.0684943	-0.506912	-1.0014
Zwilch	-0.0289897	-0.0965575	-0.625519	-1.00125
fs(1)Ya	-0.0555155	-0.0045934	-0.43247	-1.27131
Jupiter	-0.0898663	-0.119828	-0.327954	-1.05508
Akap200	-0.0454473	-0.049894	-0.398473	-1.02531
gnu	-0.0922964	-0.0242028	-0.387894	-1.0584
Alp8	0.00111579	0.0568469	-0.27958	-1.03698
osk	-0.0355081	0.0410503	-0.35683	-1.13771
CG31517	-0.0175523	-0.401273	-0.570239	-1.45638
CG9876	-0.00235431	-0.311528	-0.679626	-1.57961
BigH1	-0.0489721	-0.268053	-1.13219	-1.06741
CG14931	-0.0735773	-0.176846	-0.929793	-1.0023
Nek2	-0.0845385	-0.374001	-0.772057	-1.0787
egg	0.0140229	-0.363179	-0.755316	-1.0782
dup	-0.00106	-0.382562	-0.795721	-1.06059
Nuf2	-0.00830359	-0.381673	-0.765343	-1.03414
fzy	0.0441908	-0.417937	-0.656789	-1.02981
CG8223	-0.00657072	-0.453125	-0.628203	-1.05425
zuc	0.0165596	-0.466242	-0.632677	-1.1116
Caf1-55	-0.0371123	-0.364492	-0.630178	-1.01157
CG8478	-0.0107682	-0.363817	-0.644678	-1.0325
Odj	-0.0332888	-0.325026	-0.624044	-1.0514
CG12877	-0.0348119	-0.357916	-0.606945	-1.07815
Nab2	-0.0234621	-0.352856	-0.636851	-1.0736
CycB3	-0.0116008	-0.378467	-0.704072	-1.02852
Panx	-0.0150093	-0.379609	-0.677954	-1.04068
CG6179	-0.0190126	-0.402548	-0.670052	-1.06363
dgt6	-0.070154	-0.396588	-0.661145	-1.05307
plu	-0.0719122	-0.54437	-0.709254	-1.17672
CG17361	-0.0999141	-0.406912	-0.818585	-1.2002
CG44005	-0.0441685	-0.42723	-0.754883	-1.25772
gwl	-0.00429682	-0.397998	-0.771063	-1.17343
Mcm10	-0.0117704	-0.411694	-0.796168	-1.22349
Patr-1	0.0450399	-0.408762	-0.668602	-1.13458
vret	0.0106566	-0.410467	-0.631985	-1.12589
bora	-0.0234313	-0.465189	-0.669285	-1.18989
Gem2	-0.050109	-0.446692	-0.65721	-1.14376
Mppe	-0.058602	-0.433191	-0.657034	-1.15465
CG4570	0.00387617	-0.415696	-0.719164	-1.12291
Neos	-0.0454232	-0.411468	-0.747957	-1.13158
msb1l	-0.0732458	-0.371421	-0.656533	-1.16464
CG14229	-0.076615	-0.404025	-0.696794	-1.13624
TfIIFbeta	-0.0552341	-0.380669	-0.671937	-1.11933
CG11164	-0.0411323	-0.44112	-0.645379	-1.29034
CG32625	-0.0676601	-0.338254	-0.616626	-1.22308
CG3457	-0.0507258	-0.249083	-0.966149	-1.33205
borr	-0.041753	-0.40754	-0.807393	-1.34892
nenya	-0.00522733	-0.355018	-0.771528	-1.32458
insv	-0.0724382	-0.334131	-0.698429	-1.31621
Trf4-2	-0.0388437	-0.271215	-0.79719	-1.33879
CG7300	0.00953373	-0.0724305	-0.765139	-1.10708
CG2678	-0.0657269	-0.215363	-0.74671	-1.10572
twe	-0.0535835	-0.195221	-0.795262	-1.1707
swa	-0.0520485	-0.227253	-0.813879	-1.05451
Elba2	-0.0442317	-0.262409	-0.844948	-1.12683
RhoGEF4	-0.0481322	-0.268045	-0.804851	-1.12509
dgt5	-0.00749186	-0.203809	-0.68294	-1.29331
Klp61F	0.0442428	-0.270186	-0.754963	-1.22926
bcd	0.0156796	-0.228356	-0.747976	-1.17475
Phs	0.0216034	-0.214719	-0.700558	-1.17521
CG14965	-0.128905	-0.266599	-0.668126	-1.0989
mael	-0.0989215	-0.227458	-0.694227	-1.17872
aurA	-0.00687514	-0.32883	-0.782419	-1.17025
bam	-0.0256548	-0.326943	-0.700792	-1.21161
Map60	-0.0331707	-0.332016	-0.729915	-1.22944
CG11263	-0.0324192	-0.303622	-0.658652	-1.14991
Parg	-0.0239063	-0.300649	-0.667943	-1.13556
CG6425	-0.0336985	-0.254232	-0.651485	-1.15161
glu	-0.0167528	-0.269285	-0.655665	-1.16744
geminin	-0.0387807	-0.276368	-0.680073	-1.21382
Orc1	0.00712019	-0.241317	-0.657783	-1.18843
SMC2	-0.0100875	-0.273957	-0.749654	-1.08604
TAF1B	0.0116742	-0.293758	-0.720603	-1.08372
Hat1	-0.0514798	-0.297756	-0.675211	-1.09182
CG5664	-0.0157908	-0.288152	-0.692415	-1.12016
Kebab	-0.0491623	-0.312003	-0.701572	-1.13003
elfless	0	-0.0118882	-0.325517	-3.12674
asRNA:CR43767	-0.0065898	-0.941676	-1.03644	-2.13383
Tret1-2	-0.00424224	-1.06194	-1.07102	-2.31527
Dscam2	0.0117617	2.15212	-0.181912	-0.0106877
CG42260	0.0107634	1.31244	0.235773	0.604959
Snoo	0.0208569	1.11354	0.100307	0.347221
Jon99Fi	0.00282298	1.16203	-0.161555	-0.0230714
CG15093	0.0155134	1.20499	-0.171201	-0.147368
Jon99Fii	0.00131365	1.22101	-0.187071	-0.13214
IFT46	0.000792685	1.55519	0.412322	0.0344523
CG6225	0.00920456	1.7472	0.00755888	0.09141
5-HT1A	0.00808644	1.58374	0.175623	0.246707
CG2955	0.00291651	1.42269	0.0247709	0.075215
CG30148	0.00561801	0.930858	1.66086	0.493057
CG33459	0	0.103721	1.05988	0.466203
Osi19	0.00573849	0.115741	0.171619	2.07714
dyl	0.00733798	0.29564	0.158668	1.75239
Osi18	0.00431494	0.254552	0.149951	1.84419
fau	0.00283094	0.0171615	-0.187042	1.52113
CG12723	0.00577792	0.0827765	0.14087	1.38708
CG15005	0.00208277	0.251731	0.130715	1.41575
CG15239	0.00411928	0.222946	0.0888695	1.37002
Osi14	0.00592879	0.033896	0.0557168	1.53322
Osi7	0.00232094	0.227536	0.10673	1.57576
CG8170	0.00292508	0.103046	0.175274	1.55419
CG9518	0.0039446	0.19874	0.2115	1.52038
Osi20	0.000142921	0.163678	0.204195	1.55461
CG43333	0.0071596	0.445555	0.130328	1.50171
CG4666	0.00515034	0.483515	0.367835	1.20427
PK1-R	0.00170938	-0.0149833	-0.0719049	1.15702
Cyp6g1	0.00424784	-0.13211	0.122426	1.04741
ImpE2	0.00591434	-0.0808034	0.107032	1.1926
CG14257	0.00483187	0.0639605	0.284892	1.13316
CG34115	0.00243274	0.103431	0.297993	1.03539
Osi2	-0.00467294	0.0580625	0.368416	1.06306
CG32645	0.00424935	0.271824	0.322614	1.00708
CG13699	0.000721375	0.257795	0.417352	1.1
CG7330	0.00738565	0.232297	0.332654	1.10539
lncRNA:CR44445	0.00302947	0.222085	0.342605	1.12221
apn	0.00262154	0.231821	0.137194	1.19151
spz4	0.00239576	0.309966	0.155665	1.21944
CG9095	0.0106844	0.0957832	0.169049	1.01803
CG12017	0.00407603	0.112656	0.102069	1.04466
CG7201	0.00141854	0.108713	0.110644	1.0735
CG17786	0.00655197	0.239178	0.162935	1.05453
amd	0.0140008	0.162427	0.150101	1.10062
CG6026	-0.00132667	0.169106	0.128541	1.12131
CG15740	0.000593382	0.0259569	0.22255	1.20347
CG6118	-0.00177203	0.0391493	0.155239	1.16457
CG12011	0.00967539	0.10636	0.031193	1.16995
ect	0.00930626	0.134018	0.15441	1.23365
flz	-0.000596228	0.188777	0.118123	1.24311
BomS3	0.00283599	0.0289234	-1.39681	-0.348876
Dso1	0.007695	0.304622	-1.6279	-0.220664
CG15818	0.000269785	-0.462582	-2.26841	-1.04945
mt:ATPase6	-0.0591359	-0.439796	-2.64011	-0.86736
mt:ND4	0.313977	-0.693599	-2.45516	0.0588254
mt:srRNA	-0.0208291	-1.01348	-2.138	-0.0677907
poe	-0.014125	-2.17135	-0.467941	-0.506165
CG46339	0.00346342	-1.15519	-0.0054929	0.298257
CG7781	0.0117028	-1.32599	-0.0486358	0.223677
Actbeta	0.0162119	-1.09789	0.165754	0.113985
eys	-0.00030851	-1.12954	0.232299	0.364579
mt:ND3	0.0702027	-1.57627	-1.9244	1.20681
mt:lrRNA	0.377159	-0.19979	-0.550984	1.09404
mt:ND1	0.706677	-0.227459	-0.569814	1.09322
mt:Cyt-b	0.68299	-0.958197	-1.29906	1.31986
mt:ND5	0.789383	-0.894624	-1.26517	0.680046

## Sheet: DESeq2 CSV
gene name	log2FoldChange.CG9876_0.1.5	padj.CG9876_0.1.5	log2FoldChange.CG9876_6.8	padj.CG9876_6.8	log2FoldChange.CG9876_12.14	padj.CG9876_12.14	log2FoldChange.CG9876_16.18	padj.CG9876_16.18
128up	0.0185648	0.974472	0.0870226	0.666145	0.0290855	0.919017	-0.0740035	0.695956
14-3-3epsilon	-0.0497254	0.88517	-0.180732	0.372052	-0.194261	0.510664	-0.227796	0.00141658
14-3-3zeta	-6.05761e-05	0.999505	0.13663	0.446264	0.0779423	0.668481	0.143144	0.1565
140up	-0.0160652	0.975649	0.146353	0.489748	0.150562	0.615524	0.0595676	0.8166
18SrRNA-Psi:CR41602	0.00374759		-0.046456		-0.0192333		-0.0797124
18w	0.0391943	0.819372	0.0360986	0.871281	0.422157	0.283954	0.371233	0.014425
26-29-p	0.0153089	0.974472	-0.0692829	0.801026	0.225016	0.178148	-0.216086	0.40711
28SrRNA-Psi:CR40596	-0.0020724		-0.121952		-0.103327		-1.09425	0.000314288
28SrRNA-Psi:CR40741			-0.00717006		0.00218355		-0.0340005
28SrRNA-Psi:CR41609	0.0027767		-0.0015048		-0.0271794		-0.0227962
28SrRNA-Psi:CR45848	-0.00275915				-0.01996
28SrRNA-Psi:CR45851	0.00536918		-0.0771312		-0.111989		-0.394028	0.253102
28SrRNA-Psi:CR45853	-0.00167369						0.0164907
28SrRNA-Psi:CR45855			0.00869608		0.0315699		-0.0423393
28SrRNA-Psi:CR45859	0.00169659		0.0142455		0.0358458		-0.0397231
28SrRNA-Psi:CR45860	0.00169049		-0.0134567		0.0435201		0.0278353
2mit	0.0115316	0.811974	0.148841	0.551523	0.247523	0.123602	0.342293	0.0184849
312	-0.0868713	0.811974	0.144283	0.507494	-0.0368389	0.926623	-0.00989084	0.981981
4E-T	-0.0375361	0.916841	-0.142434	0.55041	-0.0652535	0.854949	-0.276774	0.0238607
5-HT1A	0.00808644	0.816091	1.58374	6.60585e-25	0.175623	0.357899	0.246707	0.0385357
5-HT1B	0.00263056		0.0301565		0.456447	0.130598	0.189895	0.467777
5-HT2A	-0.00173493	0.987675	0.155387	0.580258	-0.182992	0.646964	-0.107532	0.704942
5-HT2B	0.00260132		0.056631		-0.34282	0.359825	0.242188	0.332221
5-HT7	0.00500533		0.0174639		-0.0247771	0.943849	0.223549	0.132875
5.8SrRNA-Psi:CR45854			0.00422473		-0.00980289
5.8SrRNA-Psi:CR45863	0.00171963		0.00422473				0.0310643
5PtaseI	-0.0543325	0.875724	0.0952732	0.668921	0.180167	0.511971	0.0465111	0.862641
5SrRNA-Psi:CR33356	0.00169049
7B2	0.00744083	0.816091	0.0940474	0.771759	-0.220644	0.594909	0.00947822	0.960568
7SLRNA:CR42652			0.00422473		0.00233902		-0.0128138
825-Oak	0.00282622		0.0117743		-0.0660302	0.893776	0.191621	0.603431
A16	-0.109027	0.788258	-0.00370801	0.992647	0.119219	0.682468	-0.18042	0.297333
AANAT1	0.0173863	0.671613	-0.0245389	0.946702	-0.233661	0.541574	-0.178806	0.36215
AANATL2	0.00676389	0.645581	0.0551568		-0.348455	0.439693	-0.0936705	0.620745
AANATL3	0.00260865		-0.0104584		-0.293924	0.395267	-0.0845269	0.782181
AANATL4	-6.45803e-05		0.000501523		-0.431959	0.231613	-0.301897	0.128592
AANATL5	0.00171963		0.00422473		-0.0620823		0.377567	0.340596
AANATL6	0.00456822		0.0632929		-0.126167		0.00756648	0.9914
AANATL7	0.000312777		-0.0208587		-0.0649526	0.878503	0.106714	0.716672
ABCA	-0.00359426	0.996392	-0.274723	0.227209	-0.252643	0.259699	-0.00213842	0.993385
ABCB7	0.0350213	0.929044	-0.0406193	0.880705	-0.192746	0.655526	0.0776668	0.553651
ABCD	0.0265159	0.946908	-0.145287	0.534741	-0.141284	0.598967	-0.132729	0.385636
ACC	0.033454	0.929044	0.0790375	0.712584	0.0058927	0.990556	0.0612618	0.710452
ACXA	0.00282622		0.0399455				0.0457992
ACXC			-0.00862495		0.0533601		-0.00456357
ACXD	0.00715054		0.108914	0.732882	0.110918	0.756002	0.229213	0.102424
ACXE	0.00372141		0.0100535
ADD1	-0.00523467	0.995052	-0.122911	0.599483	-0.262969	0.456872	-0.715871	0.00121162
ADPS	0.00926957		0.0661325	0.811156	0.253693	0.495445	0.229676	0.377978
AGBE	-0.0226885	0.962026	-0.00265117	0.99767	0.0286228	0.940736	0.142772	0.335796
AGO1	-0.0143051	0.980201	-0.154945	0.482058	-0.0836283	0.795074	0.016009	0.95386
AGO2	0.029588	0.945996	-0.0513396	0.801026	-0.0662393	0.841525	-0.425238	0.000959243
AGO3	0.183679	0.00595507	-0.190338	0.41226	-0.443352	0.294034	-0.35629	0.224429
AIF	-0.0311248	0.934828	0.154892	0.417608	0.189869	0.294034	0.018631	0.929503
AIMP1	-0.0401137	0.914914	0.0136117	0.970356	0.0601793	0.819379	-0.00629029	0.980168
AIMP2	-0.0186353	0.974472	-0.0151741	0.96051	0.140002	0.598666	-0.0342715	0.85972
AIMP3	-0.0556992	0.86691	0.00667489	0.986764	-0.0660793	0.87944	-0.0435569	0.823919
ALiX	0.0372901	0.914022	-0.142588	0.566955	0.0832826	0.708043	0.615154	2.65885e-07
AMPKalpha	-0.0121882	0.980201	0.0421261	0.851129	-0.0370002	0.903284	-0.00946799	0.961549
AMPdeam	0.0168437	0.975649	-0.0792715	0.781858	-0.0431995	0.908423	0.149948	0.305343
AOX1	0.123559	0.642776	-0.240097	0.344621	-0.183154	0.694849	0.328781	0.0322846
AOX2	0.00455038		0.0926949	0.778866	0.0558889		-0.166192
AOX3	0.0132633	0.980459	-0.250817	0.329722	0.0380839	0.905043	0.000661239	0.99787
AOX4			-0.0550946		-0.0347838		0.00498686
AP-1-2beta	0.0151468	0.976575	-0.00553346	0.987998	0.0991804	0.61269	0.0274483	0.87875
AP-1gamma	0.0390287	0.920439	0.0949201	0.590785	0.117884	0.5946	0.157069	0.189995
AP-1mu	-0.0191604	0.970391	-0.275134	0.192108	-0.375817	0.170286	-0.64594	4.99292e-05
AP-1sigma	0.0524886	0.869428	-0.227582	0.245952	0.062603	0.841343	0.0131573	0.952566
AP-2alpha	-0.00822659	0.987687	0.0345304	0.88787	0.10257	0.602243	0.167645	0.195989
AP-2mu	-0.00218685	0.997116	0.0929256	0.645225	0.0727108	0.698312	0.043498	0.854449
AP-2sigma	-0.00521347	0.994285	0.0388952	0.89021	-0.0325333	0.908808	0.0703799	0.699261
APC10	-0.0675916	0.819372	-0.142796	0.603006	-0.161257	0.711061	-0.338609	0.304932
APC4	0.0109132	0.98338	-0.150617	0.453186	-0.0212626	0.95283	-0.539305	0.0690397
APC7	-0.0499151	0.875724	-0.166051	0.38437	-0.605648		-0.857981	0.000208604
APP-BP1	-0.0385578	0.922588	0.0834149	0.736311	0.24224	0.359988	-0.198443	0.541042
AQP	0.00268339		0.0948229		0.0181346	0.970218	0.0365081	0.94176
ARY			-0.0151809		-0.00980289
ASPP	0.0262519	0.875724	-0.00394293	0.991232	0.324343	0.175728	0.162956	0.310124
ATP6AP2	0.0464925	0.896111	-0.0918096	0.652218	-0.173209	0.611061	0.103724	0.237209
ATP7	0.0539259	0.875724	0.0327917	0.892829	0.30223	0.274245	0.136341	0.309011
ATP8A	0.0496172	0.88517	-0.169819	0.485585	0.0191587	0.951562	0.197951	0.102952
ATP8B	0.00982545		0.0470022	0.897202	0.143535	0.6443	0.210649	0.0906075
ATPCL	0.024889	0.959159	0.0633035	0.787949	-0.0336251	0.936789	-0.153604	0.161483
ATPsynB	0.0438129	0.907251	-0.00707595	0.985738	-0.103598	0.776769	0.0695675	0.610494
ATPsynC	-0.0390172	0.914022	0.0982996	0.603145	0.0817947	0.70909	-0.00446444	0.975799
ATPsynCF6	-0.0335274	0.933089	-0.208365	0.228807	-0.153611	0.624394	-0.057744	0.711617
ATPsynD	-0.0313871	0.937642	-0.0741679	0.759103	-0.126368	0.718978	-0.0379336	0.840987
ATPsynE	-0.0333042	0.934396	-0.154656	0.334867	-0.14411	0.640361	0.00399971	0.98357
ATPsynF	-0.0363005	0.929044	-0.126707	0.542288	-0.142707	0.598483	-0.0968216	0.453885
ATPsynG	0.00116556	0.997481	-0.171591	0.25747	-0.247368	0.486412	0.00633679	0.974744
ATPsynO	0.0385202	0.922588	-0.270174	0.114848	-0.239481	0.482674	0.0637621	0.648078
ATPsynbeta	0.0302111	0.931721	0.0738927	0.712212	-0.0715459	0.7992	0.053537	0.607503
ATPsynbetaL			-0.00509265				0.0457992
ATPsyndelta	-0.0370763	0.925006	-0.275288	0.163137	-0.150964	0.613242	0.0386303	0.815679
ATPsynepsilonL	0.00040063		-0.0599549	0.868335	-0.0897761	0.853797	0.0754726	0.880678
ATPsyngamma	0.0236984	0.962026	-0.0604282	0.829138	-0.126368	0.683043	0.0959419	0.313755
ATbp	-0.00814578	0.987429	-0.143714	0.521998	-0.1008	0.79145	-0.298713	0.335754
Aasdh	0.0485342	0.892526	-0.22752	0.309324	-0.291772	0.435935	-0.642334	0.000310961
Aatf	-0.0609463	0.84531	0.0698618	0.766634	-0.126087	0.648336	-0.213273	0.0846576
Abd-B	0.022995	0.816091	0.049395	0.829479	0.149974	0.457157	0.217757	0.0613444
Abi	-0.0614414	0.830032	-0.0631675	0.777202	0.110089	0.628618	-0.0177519	0.930467
Abl	0.0012821	0.997116	-0.258635	0.282579	-0.473072	0.171167	-0.873797	1.25407e-05
Abp1	0.00247558	0.996392	-0.321086	0.170086	-0.187398	0.544302	-0.655298	3.45567e-05
Ac13E	0.014192	0.966244	-0.149137	0.597466	-0.0101731	0.978913	0.255467	0.117406
Ac3	0.00943056	0.875273	-0.0972116	0.708587	0.012197	0.96101	0.333604	0.0022798
Ac76E	0.00567701	0.86136	-0.073692	0.811204	-0.186272	0.672911	0.256221	0.0204859
Ac78C	-0.00213504	0.988264	-0.246953	0.325892	0.114898	0.772982	0.237645	0.0410728
AcCoAS	-0.0230945	0.962026	0.171286	0.473362	-0.391617	0.37999	-0.292946	0.00450594
Acbp1	-0.0589069	0.852052	0.305901	0.0996803	-0.193957	0.620266	-0.102255	0.645953
Acbp2	0.010155	0.811974	-0.0610277	0.858053	-0.39033	0.378762	-0.072686	0.730717
Acbp3	0.00371082	0.819372	0.0232627		-0.190095	0.475924	0.0597151	0.790275
Acbp4	0.00555799	0.857253	-0.0535636	0.863788	-0.476386	0.262007	-0.0301609	0.925418
Acbp5	0.00794356	0.816091	0.0727084	0.837812	-0.323463	0.473286	-0.00163044	0.993688
Acbp6	0.00301585		0.00504737		-0.266737	0.558324	-0.148845	0.516986
Ace	0.00666929	0.811974	0.369447	0.132697	0.111296	0.656853	0.300708	0.0195582
Acer	0.0993287	0.788258	-0.0524535	0.803216	0.255235	0.464823	0.248848	0.0789618
Acf	0.000101497	0.999505	-0.11885	0.644906	-0.496549	0.0763215	-0.867069	5.25091e-05
Achl	0.00606469		-0.0732114	0.814602	-0.0269878	0.929731	0.237019	0.59762
Ack	0.0398521	0.916841	-0.133294	0.456748	0.133621	0.621168	0.0683097	0.775239
Ack-like	-0.0302097	0.941024	0.171924	0.309324	0.351438	0.294034	0.125135	0.515214
Acn	-0.0604561	0.847614	-0.0549907	0.813583	-0.210432	0.529663	-0.511169	0.00105493
Acox57D-d	0.0246984	0.962026	0.21679	0.39916	-0.00292312	0.995435	-0.0535318	0.89421
Acox57D-p	-0.0215346	0.962026	0.0332587	0.915347	0.181532	0.488285	0.029813	0.882078
Acp1			-0.00498478		-0.262085		0.0976143	0.859353
Acp24A4	0.00372141		-0.00498478		-0.0375536		-0.0464815
Acp26Aa					-0.00980289		0.0164907
Acp26Ab					-0.00980289		0.0164907
Acp29AB					-0.0768858
Acp32CD			0.00422473		0.0067489
Acp36DE	0.00169049		0.11498		-0.0553816		-0.0714846
Acp53C14a	0.00171963		0.00422473		0.066168		0.0164907
Acp53C14b					0.0141593		-0.0197401
Acp53C14c			-0.0277493		0.102412		0.167959
Acp53Ea					-0.01996		0.0164907
Acp54A1			-0.023032
Acp63F			-0.0325102				-0.0284441
Acp65Aa			0.0273724		-0.07016	0.889587	0.0744519	0.896285
Acp76A			0.00561323				0.00182855
Acp95EF	-0.00167772		0.00984918		0.0995539		-0.0129338
Acph-1	-0.0124223	0.980201	-0.408016	0.0840093	-0.353938	0.207182	-0.594612	0.000149694
Acsl	-0.0135908	0.980201	0.0584939	0.799595	-0.0190244	0.952455	0.0923557	0.650621
Act42A	0.0189735	0.966244	-0.10752	0.544892	-0.150913	0.663567	-0.292232	0.00623337
Act57B	0.0114912	0.819372	0.055003	0.780551	-0.0456433	0.864469	0.00804339	0.959326
Act5C	-0.0220732	0.957585	-0.232722	0.189845	-0.54473	1.85708e-06	-0.220631	0.00611244
Act79B	0.00277569		-0.136714		0.420734	0.303756	0.43446	0.203922
Act87E	0.0129677	0.873787	0.10739	0.612925	0.173736	0.392795	0.23693	0.300782
Act88F	-0.00167369		-0.0861483		0.387631		0.0377602
Actbeta	0.0162119	0.788258	-1.09789	1.19434e-14	0.165754	0.448806	0.113985	0.591346
Actn	0.073564	0.816091	0.013462	0.962339	-0.0253932	0.929879	0.142914	0.107198
Actn3			-0.00498478
Acyp2	-0.0410575	0.896111	-0.048998	0.880764	-0.00687514	0.987441	0.0897386	0.745639
AdSL	-0.00297693	0.996392	0.0549322	0.835831	0.159173	0.595552	-0.075801	0.701932
AdSS	0.0676156	0.819372	-0.320616	0.115231	-0.593519	3.39896e-06	-0.0453557	0.764462
Ada	-0.023505	0.962026	-0.0284212	0.921998	-0.163329	0.703583	-0.418501	0.162131
Ada1-1	0.00467909		0.00373901		-0.291207		-0.0532203
Ada1-2	-0.016915	0.962634	-0.293445	0.227856	-0.209246	0.6364	-0.51603	0.0644374
Ada2a	0.0142654	0.944884	0.040227	0.894944	0.150939	0.613242	-0.0851745	0.764042
Ada2b	-0.0466071	0.886107	-0.14246	0.458877	-0.310929	0.344011	-0.648831	5.31335e-05
Ada3	0.0723226	0.819372	-0.329894	0.106717	-0.2733	0.506987	-0.275832	0.173871
AdamTS-A	0.00527596	0.956787	0.175287	0.366226	0.0101009	0.975509	0.040191	0.821508
AdamTS-B	0.0133772	0.851656	0.0683198	0.769747	0.00263571	0.993286	0.0149685	0.952545
Adar	0.0460925	0.896111	0.00967366	0.978589	0.0496622	0.88932	0.0469372	0.839702
Adat1	-0.00189509	0.996392	-0.0385994	0.90076	0.109345	0.803025	0.11331	0.763739
Adck1	-0.00547343	0.993152	0.0170713	0.957808	0.253545	0.554222	-0.0296337	0.921517
Adck5	-0.0125289	0.980459	-0.309806	0.137188	-0.180824	0.491139	-0.132027	0.55426
Adf1	0.0483196	0.884201	0.0471041	0.85963	0.301616	0.435945	0.131387	0.340434
Adgf-A	0.0303053	0.88274	0.274232	0.099016	-0.0232543	0.95283	-0.203689	0.159622
Adgf-A2	0.00144395		-0.0119607	0.981059	0.546031		-0.0599174	0.89816
Adgf-B	0.00171963		0.0171775
Adgf-C	0.00354015		0.0105798		-0.286691	0.467634	-0.0263357	0.934692
Adgf-D	0.00789913	0.788258	0.130349	0.594371	-0.0775204	0.876807	0.483528	0.0501317
Adh	-0.00944582	0.926233	-0.0108345		0.356113		0.248392	0.546815
Adi1	-0.0304344	0.934828	-0.140054	0.515193	-0.2726	0.484673	-0.061684	0.700461
AdipoR	0.00211255	0.997116	0.0803206	0.699867	0.174128	0.471275	0.174963	0.145342
Adk2	-0.00531337	0.994777	0.145269	0.460727	-0.0810512	0.838646	0.0787881	0.523358
Adk3	-0.0493186	0.847614	-0.0916911	0.771759	-0.199346	0.49149	0.0585893	0.800302
AdoR	0.00314954		-0.0349715		-0.154626	0.742912	0.169205	0.519593
Aduk	-0.10505	0.788258	-0.0300829	0.916597	0.150573	0.636947	0.0525164	0.869003
Ae2	0.00323954	0.996392	-0.20939	0.3853	-0.344417	0.364676	0.103941	0.278862
Aef1	0.024999	0.961438	-0.170772	0.485144	0.0486825	0.843593	-0.0149426	0.950157
Afti	0.014969	0.976575	-0.130862	0.534292	-0.028515	0.904211	0.0107815	0.965527
Ag5r	0.00177317	0.906852	0.0869479		-0.271051	0.335544	0.0357754	0.838405
Ag5r2	0.00270991	0.885366	0.253372		-0.405697	0.359825	-0.201636	0.303031
AgmNAT	-0.0122247	0.964011	-0.0104179		-0.24603	0.51317	-0.248611	0.18079
Agpat1	-0.0640791	0.847614	0.151439	0.472545	0.195546	0.545602	0.0758254	0.794725
Agpat2	0.0118248	0.980459	0.0503467	0.840124	-0.00283692	0.995489	0.133384	0.300451
Agpat3	0.0135649	0.9799	-0.189739	0.234121	-0.053086	0.793079	-0.0331542	0.852577
Agpat4	-0.0307384	0.938647	0.0147172	0.966572	-0.0799346	0.819304	0.0421107	0.879434
Ahcy	-0.0584634	0.866503	0.0195328	0.95333	-0.00744729	0.981768	0.137902	0.432365
AhcyL1	0.0747312	0.819372	0.0698112	0.751728	0.194756	0.460353	0.338025	0.00988274
AhcyL2	0.0131348	0.850439	0.118188	0.559008	-0.309744	0.494753	-0.0535622	0.748486
Ak1	0.0368565	0.847858	-0.0844564	0.77464	-0.278652	0.460523	-0.0109429	0.958117
Ak2	-0.00515848	0.99526	0.0279933	0.91764	-0.160953	0.678555	0.120391	0.4188
Ak3	0.00963865	0.97797	0.160884	0.417608	-0.229466	0.546937	-0.0819302	0.577444
Ak6	-0.0425453	0.906852	0.120372	0.568461	-0.226348	0.603481	-0.19569	0.342686
Akap200	-0.0454473	0.884201	-0.049894	0.814602	-0.398473	0.236662	-1.02531	8.43907e-10
Akh	0.00382328		-0.101489		-0.148453	0.755386	0.105754	0.769094
AkhR	0.00434736		0.0188639	0.966572	-0.149858	0.721202	0.0413954	0.920721
Akr1B	-0.071618	0.819372	0.0510366	0.884551	0.0303075	0.904271	0.155297	0.494813
Akt1	-0.00721784	0.990372	0.141283	0.445056	0.222039	0.322701	0.198064	0.146981
AlaRS	0.00917849	0.987069	0.151483	0.384168	0.353766	0.302706	0.202849	0.131872
AlaRS-m	0.0161355	0.975649	0.0564261	0.85884	0.227294	0.398517	0.161869	0.336274
Aladin	-0.0210232	0.966657	-0.392042	0.0772367	-0.498693	0.174145	-0.875949	3.23636e-07
Alas	-0.0286986	0.950437	-0.0439291	0.870169	0.104022	0.634725	0.0645009	0.687163
Ald1	0.0984873	0.788258	-0.32057	0.0995848	0.0114435	0.938999	0.0837055	0.20686
Ald2	0.00272297		0.0236468		0.0202186		0.0164907
Aldh	0.000599269	0.998747	-0.194601	0.407697	-0.243964	0.572981	-0.189163	0.00975523
Aldh-III	0.034162	0.929044	-0.183599	0.401289	-0.0413341	0.859373	0.00276638	0.990339
Aldh7A1	0.023951	0.884527	0.0374896	0.889141	0.125975	0.513494	0.247445	0.108779
Alg-2	-0.00876544	0.987429	0.236461	0.276304	0.270011	0.257726	0.114722	0.489693
Alg1	-0.00553383	0.992931	0.00912361	0.979313	0.038277	0.864875	0.00830943	0.96984
Alg10	-0.0406695	0.914914	-0.121291	0.646755	0.177392	0.617985	0.000590832	0.998603
Alg11	-0.0403137	0.916161	0.0961574	0.64492	0.163615	0.558513	0.153582	0.262283
Alg12	0.0387882	0.916841	-0.108643	0.577551	0.229729	0.356977	0.0197481	0.929663
Alg13	-0.0432602	0.871263	0.00619318	0.991162	-0.296074	0.39403	-0.401594	0.0822865
Alg14	-0.0252082	0.905334	-0.103209	0.729315	0.155733	0.647369	-0.185227	0.553845
Alg2	-0.026906	0.957585	-0.0527973	0.82879	-0.0383284	0.907613	-0.046821	0.849195
Alg3	-0.0349277	0.929044	-0.0277313	0.928599	0.252317	0.480188	-0.169074	0.555672
Alg7	-0.0196877	0.96828	-0.242163	0.227891	-0.147741	0.620536	-0.0998127	0.614453
Alg9	0.0360127	0.926233	0.117481	0.538131	0.409904	0.27059	-0.00644916	0.991041
Alh	0.0369891	0.928089	-0.0560956	0.820616	-0.0346289	0.933394	-0.447626	0.0257936
Alk	0.0146699	0.819372	0.275304	0.212127	-0.0865637	0.841091	0.364539	0.000252703
AlkB	-0.0104622	0.984957	-0.188183	0.401289	-0.473321	0.193468	-0.332972	0.0992797
Alp1	0.0278367	0.655254	0.279256	0.201631	0.113115	0.816683	0.261314	0.502166
Alp10	0.00470566	0.821251	0.00928131		-0.199302	0.509291	-0.280813	0.356455
Alp11	-0.00167369		0.057574		-0.105257	0.831576	-0.0361231
Alp12	0.0343566	0.884527	0.267647	0.239011	0.201554	0.321578	0.191612	0.159045
Alp13	0.00171963				-0.0149703		0.0312709
Alp2					-0.0521625		-0.0169954
Alp4	0.00319614		0.0397084	0.907655	-0.38467	0.375572	-0.190909	0.335796
Alp5	0.0018589	0.887875	-0.0543099	0.875684	-0.240907	0.545788	0.0125558	0.966005
Alp6	0.00480195	0.88274	0.0558486	0.860516	-0.0587692	0.875083	0.175129	0.467279
Alp7	0.000756781		-0.0151162		-0.427749	0.270167	-0.736169	9.48669e-06
Alp8	0.00111579		0.0568469		-0.27958	0.492469	-1.03698	1.70502e-10
Alp9	0.00856242		0.283702	0.194304	-0.229997	0.470303	-0.378346	0.184318
Alr	-0.0482982	0.896111	0.0396826	0.893722	-0.0393991	0.923036	0.123285	0.527928
Als2	0.0100279	0.986349	0.0954696	0.648409	0.107297	0.642815	0.0859611	0.557359
Ama	0.0110996	0.934828	0.0531138	0.831434	0.287586	0.528505	0.37231	0.33279
Amacr	0.0197699	0.964011	-0.0356708	0.898637	0.0513209	0.859544	-0.0563902	0.851857
Amnionless	0.00495052		0.20866	0.403993	0.126496	0.59312	0.141967	0.466488
Amph	0.0321206	0.934396	0.143162	0.512535	0.0442175	0.889361	0.212913	0.0838071
Amt			0.00655245		0.119194		-0.0852744
Amun	-0.0269692	0.954283	-0.184878	0.37727	-0.477869	0.168897	-0.90481	2.82761e-08
Amy-d	0.00518552	0.812946	0.263233	0.303151	-0.349481	0.385996	-0.0532617	0.918541
Amy-p	0.0103551	0.772213	0.266887	0.218084	-0.690828	0.0497444	-0.526255	0.126395
Amyrel	0.00349383				-0.190285		0.336517	0.399432
Ance	0.0490492	0.811433	0.08462	0.713603	-0.062046	0.853366	0.144362	0.26506
Ance-2	0.0039534		0.150445	0.604012	0.301131	0.479438	0.0268548	0.965193
Ance-3	0.00597648		0.0994432	0.722148	0.131805	0.783915	0.190564	0.695665
Ance-4	0.00781282	0.788258	-0.0502104	0.891489	-0.308441	0.494753	0.257218	0.0635173
Ance-5	0.00519812		-0.0583495	0.86675	0.103647	0.713417	0.165623	0.355876
Andorra			0.00422473		-0.0114732		-0.351725
Ank	0.0331759	0.934396	-0.0256139	0.927204	-0.0947222	0.726753	-0.278831	0.0460731
Ank2	0.0383547	0.707422	0.1593	0.350036	0.133027	0.49684	0.298697	0.000265759
Ankle2	-0.00492183	0.996043	-0.0605751	0.800372	-0.0859847	0.667556	-0.123702	0.615794
Anp			0.0137039		-0.0367009
Ant2	0.0121417	0.929044	0.0874995	0.794226	0.240666	0.553632	0.222735	0.556746
Antp	0.00769126	0.914914	0.311253	0.101174	0.3829	0.11521	0.28124	0.242032
AnxB10	-0.0432245	0.907251	-0.0407496	0.894944	0.122773	0.636947	0.265707	0.210309
AnxB11	0.0469349	0.896111	0.0406963	0.86182	0.0586682	0.825496	0.161168	0.274652
AnxB9	0.113984	0.756296	-0.0156313	0.954411	-0.0696733	0.827923	0.133525	0.292172
Aos1	-0.0103991	0.98525	-0.0363436	0.869643	0.0728207	0.854901	-0.273331	0.303861
Apc	0.0103955	0.980459	0.130683	0.483834	0.163954	0.412009	0.276251	0.0225138
Apc2	0.00430959	0.996392	-0.342648	0.141218	-0.54475	0.0825967	-0.658527	0.00120268
ApepP	-0.00183056	0.997116	-0.193938	0.407633	-0.339992	0.303879	-0.0999433	0.527538
Apf	-0.0414474	0.866456	-0.0561543	0.858207	-0.0482867	0.894661	-0.046154	0.907153
Apl	-0.00740541	0.980531	0.0561911	0.876318	-0.143728	0.764358	-0.16926	0.692013
Aplip1	0.0147504		0.103584	0.699282	0.0458901	0.846794	0.0628141	0.739824
Apoltp	0.02256	0.819353	0.164355	0.329722	0.0987524	0.73395	0.222421	0.160745
Appl	0.0333837	0.772213	0.192746	0.207421	0.137472	0.544178	0.25713	0.0210556
Aprt	-0.00739976	0.987675	-0.0982629	0.691838	-0.147055	0.706296	0.178212	0.297333
Aps	0.00553863	0.992931	-0.305455	0.190984	-0.453676	0.239104	-0.610602	0.000250091
Arc1	0.00223709	0.991464	-0.0839729	0.804533	0.0293051	0.945472	0.136114	0.686376
Arc2	0.00643977	0.980459	-0.0572059	0.863237	0.123024	0.713288	0.153773	0.686958
Arc42	-0.022004	0.966038	-0.0683085	0.788488	-0.0324041	0.911673	-0.167064	0.38692
Archease	-0.0208109	0.96639	-0.0990521	0.706267	-0.16432	0.664819	0.065532	0.800839
Arf102F	0.0293192	0.94197	-0.17052	0.400733	-0.0481405	0.87944	0.197445	0.0928434
Arf51F	0.0242083	0.954283	-0.178185	0.365487	-0.244613	0.26874	-0.339217	0.00354395
Arf79F	0.00163204	0.997116	-0.0219913	0.928599	-0.0524052	0.867618	-0.218474	0.00436482
ArfGAP1	0.00621406	0.991972	-0.114927	0.556504	0.132472	0.564822	-0.0133774	0.948978
ArfGAP3	0.0496284	0.878108	-0.215362	0.256796	-0.249349	0.443052	-0.293193	0.0233478
Arfip	0.0049051	0.996043	0.0435471	0.880883	0.0700787	0.787625	0.0199599	0.955893
Arfrp1	-0.0497034	0.886107	-0.0437588	0.881269	-0.0309689	0.920345	0.00808506	0.981981
ArgRS	-0.0503822	0.875724	0.14522	0.38766	0.166034	0.510664	0.000797832	0.99688
ArgRS-m	-0.0421322	0.911998	0.0509717	0.855381	0.028859	0.927389	-0.00896764	0.980168
Argk	0.00575067	0.992893	0.123296	0.442923	-0.095271	0.758753	-0.0511468	0.804494
Argl	0.012818	0.816091	0.0461022	0.90076	-0.214137	0.607029	0.289428	0.0687739
Arl1	-0.0234709	0.962026	-0.0874489	0.655226	-0.0337758	0.916352	-0.0613411	0.774265
Arl2	0.0201543	0.964011	-0.0418821	0.889107	-0.104041	0.753939	0.115095	0.757054
Arl4	-0.14059	0.422293	0.230944	0.308066	0.306288	0.0792278	-0.0617477	0.724655
Arl5	-0.0402186	0.906852	-0.331996	0.129389	-0.116324	0.718538	-0.200589	0.164501
Arl6	-0.00290986		-0.0790562		0.0316733	0.949823	-0.203201	0.672368
Arl6IP1	-0.0657747	0.840953	-0.276492	0.203752	-0.325903	0.401889	-0.565913	9.37956e-06
Arl8	0.0236374	0.962026	-0.177882	0.375465	-0.087039	0.757067	-0.0420401	0.854103
Arp1	0.000234279	0.999502	-0.0685032	0.799595	-0.131096	0.647369	0.0777298	0.658742
Arp10	-0.0282381	0.951305	-0.231642	0.217363	-0.223298	0.343334	0.0114335	0.968286
Arp2	0.0170013	0.973255	0.126408	0.480291	0.119218	0.667264	0.0513159	0.78238
Arp3	-0.079763	0.811433	-0.202194	0.343155	-0.263212	0.463172	-0.464632	0.000690957
Arp5	-0.00140778	0.997116	-0.125085	0.534744	-0.281966	0.440057	-0.483158	0.0246352
Arp53D	-0.00167369		0.00464616
Arp6	-0.0262748	0.957744	-0.148395	0.395615	-0.0905439	0.743715	-0.313009	0.111347
Arp8	0.0462773	0.897149	-0.199636	0.328204	-0.157392	0.621078	-0.22099	0.482337
Arpc1	-0.00965776	0.987069	0.0600231	0.783793	0.0284715	0.919017	0.0579561	0.719612
Arpc2	-0.0570911	0.866456	-0.0436267	0.869178	-0.0348702	0.907613	-0.233932	0.036535
Arpc3A	-0.0191924	0.966244	-0.0970814	0.64817	-0.107155	0.621078	0.137554	0.468212
Arpc3B	0.000202142	0.997588	0.208583	0.263746	0.0760852	0.767582	-0.0520851	0.862358
Arpc4	-0.0158558	0.976575	-0.192159	0.214411	-0.138181	0.473103	-0.0642112	0.787177
Arpc5	-0.0772442	0.819372	0.0174291	0.95722	0.120324	0.547198	-0.041783	0.835289
Arr1	0.00407141		-0.330832		-0.225692	0.519184	-0.302675	0.0382027
Arr2	0.00268232		0.00594344		-0.170808	0.703583	0.295858	0.41096
Ars2	-0.000657615	0.998562	-0.140373	0.505925	-0.418616	0.223856	-1.08379	2.46661e-08
Art1	-0.0237188	0.962026	-0.122287	0.533307	-0.286182	0.239104	-0.301383	0.0745601
Art2	0.00128159		0.0544939		0.0749077		-0.0011986
Art3	-0.0472302	0.88274	-0.183369	0.408756	-0.536885	0.0197075	-0.510819	0.00133035
Art4	-0.00503426	0.993152	0.0582138	0.777202	-0.191045	0.558513	-0.341544	0.183669
Art6	0.00171963		0.00863662		0.0141593		-0.0139861
Art7	-0.0445574	0.906852	0.133129	0.552954	0.0330959	0.916789	-0.305314	0.184958
Art8	-0.0105666	0.980459	0.0195663	0.93943	-0.243268	0.529948	-0.147878	0.468769
Arts	0.00667733	0.990372	0.10928	0.640962	-0.112309	0.782057	-0.0426816	0.908005
Arv1	-0.0817664	0.816091	-0.216333	0.261554	-0.0499407	0.907613	-0.110083	0.767433
Asap	0.0010342	0.997902	0.0759875	0.685775	0.195682	0.432169	0.202958	0.194357
Asator	-0.0219638	0.962803	-0.0624583	0.807259	0.0995988	0.688168	0.173466	0.24444
Asciz	-0.0371061	0.914914	-0.187815	0.398125	-0.0304483	0.946969	-0.200709	0.520297
Ask1	-0.0173745	0.975649	0.128455	0.45046	0.160278	0.511971	0.0926854	0.557694
AsnRS	-0.0162601	0.975649	0.00507642	0.991077	0.0996172	0.644569	0.0559778	0.73016
AsnRS-m	-0.0435656	0.88498	-0.193158	0.378211	-0.0795113	0.847236	-0.424968	0.0281951
AsnS	-0.0703206	0.819372	-0.375698	0.11295	-0.768053	4.34174e-09	-0.322752	0.0945336
AspRS	-0.00888737	0.987069	0.0468142	0.862666	0.162536	0.387193	0.147822	0.253102
AspRS-m	-0.00956999	0.987069	-0.253374	0.252219	-0.586183	0.0290923	-0.963523	6.30167e-07
Asph	0.00270907	0.996392	-0.0361748	0.875261	0.0976535	0.636958	0.241622	0.0155374
Ass	0.00425246		-0.0805832		-0.29976	0.510664	-0.0503547	0.789967
AstA	0.00410018		0.0463163		-0.161797	0.70909	0.0949517	0.572573
AstA-R1	-0.00173611		-0.0537849		-0.318214	0.433777	0.53696	0.059687
AstA-R2	0.00436423		-0.016935		-0.331239	0.459684	-0.0382601	0.880271
AstC	0.00362344		0.0290287		-0.289061	0.511971	0.0240741	0.925418
AstC-R1	0.00445256		-0.00498478		0.213977		-0.0553445
AstC-R2	0.00384155		-0.0542682		-0.0111559	0.974475	0.175222	0.29406
AstCC	0.00171963		0.00422473		-0.20331		0.0206616
Asx	0.0125408	0.980201	0.10528	0.571388	0.285497	0.255937	0.226113	0.0612138
Atac1	-0.0343831	0.929044	-0.208833	0.362636	-0.325919	0.250495	-0.407536	0.0270992
Atac2	-0.0799981	0.816091	0.051891	0.820673	0.079013	0.823792	0.0855384	0.726488
Atac3	0.05356	0.875724	0.0404146	0.872251	0.111564	0.67204	0.0347369	0.907655
Ate1	-0.0432976	0.906852	-0.33644	0.116525	-0.229654	0.262076	-0.122096	0.380105
Atet	0.0163332	0.840271	-0.000839357	0.998427	0.0432037	0.884778	0.110432	0.508738
Atf-2	-0.0769666	0.816091	-0.00202403	0.997734	-0.0804716	0.805081	-0.130533	0.580612
Atf3	0.0133608	0.811974	0.0691847	0.799194	0.0084438	0.982748	0.295	0.071634
Atf6	0.207163	0.00600899	-0.0754179	0.794513	0.0814444	0.833194	0.248915	0.124853
Atg1	0.052432	0.882855	-0.0796458	0.724663	-0.0272649	0.892626	-0.0475478	0.788755
Atg10	0.00510358	0.980459	-0.0867466	0.777202	0.247839	0.575089	0.189363	0.682981
Atg101	-0.00942585	0.987069	-0.185128	0.368516	-0.267287	0.360659	-0.108074	0.463374
Atg12	-0.0578936	0.86136	0.179661	0.466133	-0.0158794	0.964263	-0.0518943	0.887776
Atg13	0.0358785	0.927998	-0.218922	0.183131	-0.116535	0.529449	0.24057	0.0230142
Atg14	-0.0630047	0.851238	-0.0433979	0.859468	0.0174991	0.95283	-0.00576708	0.979218
Atg16	-0.0435857	0.896111	-0.377759	0.0844632	-0.62492	0.00229847	-0.750361	2.03104e-05
Atg17	-0.00276312	0.996392	0.0545973	0.802267	0.138824	0.522608	0.203436	0.127846
Atg18a	-0.0131362	0.9799	-0.335322	0.119477	-0.141111	0.635621	-0.387333	0.026894
Atg18b	-0.0172818	0.975649	-0.14357	0.527635	0.0185279	0.948303	0.0607041	0.765717
Atg2	0.0210995	0.966244	0.0389237	0.859468	0.0888106	0.723474	0.21698	0.0485035
Atg3	0.0123676	0.980459	-0.0502207	0.838061	0.218368	0.557674	6.83701e-05	0.999653
Atg4a	-0.0369733	0.916841	-0.168632	0.40364	-0.134906	0.519184	0.037729	0.85928
Atg4b	-0.0160154	0.975649	-0.303058	0.127415	-0.497667	0.00301575	-0.286344	0.111126
Atg5	-0.0262912	0.957744	-0.356508	0.0836527	-0.150266	0.643275	-0.242241	0.0960192
Atg6	-0.0567599	0.869428	0.00503083	0.991232	0.0526188	0.813272	-0.0436544	0.833416
Atg7	-0.0124729	0.980459	-0.2698	0.242351	-0.502907	0.0323227	-0.694028	0.000672231
Atg8a	0.0208148	0.96828	-0.214933	0.270915	-0.294702	0.174889	-0.171673	0.0710082
Atg8b	0.00171963		0.00422473		0.00233902		-0.100411
Atg9	0.0723047	0.819372	-0.0797994	0.734254	-0.0112947	0.970218	0.159278	0.159768
Atox1	-0.046119	0.905716	-0.123972	0.483949	-0.0897799	0.705113	-0.145661	0.342457
Atpalpha	0.00993694	0.987015	0.108763	0.487664	-0.0223323	0.933182	0.0751245	0.361267
AttA			0.00861359		-0.0354906		0.290576
AttB			-0.0117074		-0.0339551		0.132621	0.686376
AttC			-0.00498478		-0.0409721		-0.067839	0.832666
AttD	0.00171963				0.189229		0.080748	0.326311
Atu	-0.0109187	0.980459	-0.320818	0.152605	-0.438945	0.189468	-0.458423	0.0216916
Atx-1	-0.0121416	0.907251	-0.327838	0.184346	0.0291555		0.156257
Atx2	-0.0108441	0.980903	0.066856	0.755445	0.300471	0.25701	0.0580173	0.768512
Atxn7	-0.0128793	0.980459	-0.296902	0.170086	-0.417005	0.210428	-0.842447	4.9837e-05
Aven	-0.0130954	0.980201	-0.097305	0.740331	-0.131046	0.699959	-0.350728	0.126945
Awh	0.00844196	0.897236	0.131906	0.524589	0.299718	0.239794	0.286891	0.219968
Axn	-0.0270235	0.957585	-0.210455	0.356282	-0.365143	0.257976	-0.658251	0.000467357
Axs	0.0138817	0.980201	-0.010105	0.981193	-0.407795	0.282811	0.10672	0.700461
Axud1	0.033542	0.934396	-0.249786	0.297308	-0.233655	0.56452	-0.567858	0.00308416
B-H1	0.000620145		-0.147839	0.468163	-0.16586	0.677799	0.0542778	0.906653
B-H2	0.00681104		-0.231867	0.231154	0.0589416	0.896257	-0.0180208	0.975379
B4	0.0323083	0.937147	-0.324576	0.171737	-0.28432	0.392795	-0.45933	0.0434979
B52	0.00914451	0.987429	-0.196125	0.170335	-0.211655	0.585177	-0.333873	0.0153004
B9d1	0.00542242		0.0632858	0.860664	0.144486	0.758315	-0.391214	0.315519
BBS1	-0.0016026		0.0609338		0.109052	0.818341	-0.282252	0.514034
BBS4	0.00168775		0.215356	0.356194	0.303511	0.501019	0.469778	0.20067
BBS5	0.00538441		0.205843	0.428292	0.378113	0.35778	0.0409107	0.947147
BBS8	-0.00483022		-0.119354	0.699798	-0.156217	0.701652	-0.07146	0.895009
BBS9	0.000473047		0.0431599		0.0918984	0.834164	0.0432546	0.929663
BCAS2	-0.031254	0.938395	-0.323677	0.0901646	-0.399587	0.245252	-0.158403	0.618129
BCL7-like	0.0408225	0.91235	-0.0335305	0.88994	-0.117314	0.696622	-0.200609	0.366973
BEAF-32	-0.0239391	0.962026	-0.203592	0.268676	-0.534995	0.069662	-0.997885	2.7078e-08
BG642163	0.00169049						0.0164907
BG642167					-0.00980289
BG642312	0.00282622		0.00984918		0.0773446	0.878394	0.159912	0.755186
BHD	0.00367501	0.988264	0.11871	0.604268	0.0333583	0.90919	0.0534058	0.846627
BI-1	0.0168272	0.975649	-0.177756	0.362874	-0.0348714	0.916035	0.00759025	0.975869
BNIP3	0.0684397	0.816091	0.0593679	0.804533	0.217018	0.511561	0.37604	0.00104876
BOD1	-0.0622435	0.852852	-0.114849	0.6213	-0.11338	0.684708	-0.304657	0.0638405
BORCS5	-0.0663375	0.834872	0.0084996	0.984435	-0.15372	0.637131	0.0149578	0.966998
BORCS6	-0.0285241	0.929044	-0.041038	0.893722	0.0631146	0.856745	-0.0182872	0.963173
BRWD3	0.00417961	0.996392	-0.277135	0.216755	-0.539286	0.0451508	-0.78243	3.84598e-05
BTBD9	-0.0394782	0.907476	-0.224233	0.342799	-0.417909	0.28306	-0.460549	0.0208247
Bacc	0.018473	0.974472	0.133456	0.53095	0.0394801	0.879768	0.0267948	0.883998
Bace	0.00270724	0.940565	-0.134803		-0.414632	0.344011	0.140791	0.692635
Balat	-0.0023701		0.00413662		-0.0573412		0.118554	0.775578
Baldspot	0.0325821	0.929044	0.00993057	0.979313	0.182059	0.458758	0.107244	0.404747
Bap111	-0.0515206	0.875724	-0.358271	0.0991256	-0.424637	0.313632	-0.762412	0.000172276
Bap170	0.00701016	0.990821	-0.155569	0.47523	-0.273944	0.49063	-0.590985	0.0787233
Bap55	0.010928	0.982425	0.0048696	0.990339	0.129701	0.73881	-0.120024	0.71948
Bap60	-0.0683301	0.816091	-0.283758	0.152567	-0.387553	0.363906	-0.647199	0.000167602
Bbd	0.00275663		0.0867907		-0.67207		-0.564922	0.102435
Bdbt	-0.0638525	0.849993	-0.279684	0.252219	-0.292885	0.335544	-0.522519	0.00718551
Bdp1	-0.0396897	0.916841	-0.00989907	0.975671	-0.284608	0.201782	-0.264405	0.124326
Bem46	-0.0107156	0.984178	-0.0370059	0.891613	0.209239	0.57709	0.130797	0.664624
Best1	-0.0702249	0.819372	0.0573275	0.785849	-0.0909878	0.854547	0.125228	0.429043
Best2	0.0080674		0.172312	0.439778	-0.051162	0.870859	0.221786	0.250052
Best3	-0.00373909		0.128643	0.664206	0.0291834	0.953023	-0.132293	0.788204
Best4	-0.00167772		-0.0227653		0.0141593		-0.0410998
Bet1	-0.0399159	0.907251	0.0915393	0.714641	0.064926	0.874111	-0.122355	0.491033
Bet3	-0.0555393	0.873787	-0.275832	0.16149	-0.311987	0.314737	-0.494149	0.001977
Bet5	-0.106551	0.785077	0.00430126	0.991232	0.0762279	0.823538	-0.0682543	0.798559
Bgb	-0.00614321	0.992823	0.0253704	0.91764	-0.160817	0.495351	-0.394014	0.0193758
BicC	-0.00368278		0.00861359
BicD	0.0346767	0.931963	-0.229475	0.338909	-0.222805	0.469244	-0.379184	0.0518045
BigH1	-0.0489721	0.894038	-0.268053	0.29153	-1.13219	4.13979e-07	-1.06741	0.00035015
Bili	0.00679063		0.0642207	0.855381	0.0731525	0.739306	0.283958	0.042039
Bin1	-0.0347131	0.925753	-0.28346	0.103156	-0.140365	0.720186	-0.0533114	0.881696
Bka	-0.0893764	0.811974	-0.164429	0.481225	-0.459171	0.0552512	-0.457048	0.000455571
Blimp-1	0.00724411	0.918522	0.232979	0.139891	-0.179709		-0.119212	0.78428
Blm	-0.0358815	0.929044	0.0759782	0.776918	0.15408	0.704789	-0.327516	0.294034
Blos1	-0.0426506	0.888575	0.0247287	0.928599	-0.0273023	0.943675	0.0295707	0.925418
Blos2	-0.0103207	0.980459	-0.342676	0.0594659	-0.228401	0.527563	-0.714783	7.75254e-07
Blos3	-0.0399695	0.896111	-0.12463	0.530666	0.262738	0.522608	-0.128967	0.683533
Blos4	-0.000914392	0.998108	-0.423696	0.022631	-0.342685	0.398517	-0.379448	0.145958
Bmcp	-0.0528799	0.871263	-0.0584232	0.818429	-0.159009	0.53392	-0.158199	0.288608
BoYb	0.0287768	0.950274	-0.164949	0.461404	-0.631989	0.0798438	-0.797435	0.00720114
BobA	0.0268634	0.819372	-0.174162	0.506543	0.0747433		0.178619
BomBc1	-0.00133206		-0.000501511		-0.593987	0.00347244	-0.0615311	0.865716
BomBc2			-0.1035		-0.772451	0.00146946	-0.442829	0.216792
BomBc3	0.00171963		0.0870321		-0.0101795		-0.26003	0.556746
BomS1	0.00292571		-0.0301806		-0.643622	0.00855052	-0.0508686	0.922857
BomS2	0.00268232		-0.0409129		-0.835852	0.00259881	-0.0851272	0.863577
BomS3	0.00283599		0.0289234		-1.39681	1.47236e-07	-0.348876	0.362272
BomS4			-0.000302647		-0.160018		-0.626717	0.0561783
BomS5	0.00171963				-0.57452		-0.130089	0.774869
BomS6	0.0018159		0.00422473		-1.10186		-0.624488	0.0639547
BomT1					-0.0793251		-0.0284441
BomT2	0.00171963		-0.00498478		-0.48465		-0.209576	0.607597
BomT3	1.09268e-05		-0.00503665		-0.0537422		-0.245792	0.518363
Boot	-0.091877	0.809468	0.137593	0.64637	-0.204472	0.65775	-0.934671	0.00175919
Br140	0.000221851	0.999502	-0.00483418	0.991232	0.0490034	0.847859	0.059054	0.805636
Brca2	-0.0954524	0.809468	0.282162	0.192885	0.314995	0.303879	0.000744993	0.998437
Brd	0.0186239	0.934413	-0.0136831	0.977212	0.387107	0.389095	0.288658	0.489139
Brd8	-0.0436609	0.905749	-0.22573	0.194388	-0.196677	0.552757	-0.326138	0.185291
Bre1	0.0165018	0.975649	-0.237732	0.282959	-0.469166	0.161425	-1.06958	2.38708e-08
Brf	0.0577459	0.869428	-0.0299199	0.900351	-0.0586399	0.795085	-0.280265	0.111347
Brms1	-0.0757681	0.819372	-0.0462178	0.838061	0.044097	0.846725	0.0874688	0.65746
Bro	0.0596865	0.788258	-0.115925	0.654877	0.0331149		0.0354086
Bruce	0.00536178	0.992931	0.0547226	0.817961	0.222146	0.220621	0.181088	0.316304
Bsg	-0.0464056	0.88274	-0.15434	0.511324	-0.218995	0.367655	0.115134	0.38718
Bsg25A	0.0767998	0.809468	-0.0273823	0.173584	0.0549514		0.0410644
Bsg25D	0.040956	0.914914	-0.294336	0.190997	-0.353889	0.294034	-0.381991	0.0928599
BtbVII	-0.0601585	0.84531	0.147632	0.416417	0.110273	0.649286	0.13313	0.263682
BthD	-0.0633288	0.84531	-0.278107	0.206531	-0.634211	0.069558	-0.647874	0.00459375
Btk29A	0.0153735	0.978782	-0.0737075	0.731722	-0.0808782	0.851569	-0.229781	0.221939
Btnd	-0.000410832		0.0194078		-0.289574	0.467634	0.0181244	0.957494
BuGZ	-0.00945749	0.986349	-0.16605	0.362404	-0.0996718	0.806243	-0.190081	0.279609
Bub1	0.0298898	0.944884	-0.114896	0.573796	0.0258993	0.93108	-0.142464	0.553651
Bub3	-0.0390744	0.920439	-0.28581	0.158941	-0.5166	0.163669	-0.882066	3.93333e-07
BubR1	0.0118184	0.980459	-0.31969	0.158561	-0.726249	0.00964287	-0.875601	0.00373373
Buffy	0.000224852		0.00856176	0.984852	-0.0889771	0.8398	0.0573503	0.903807
Bug22	-0.0396309	0.914914	-0.104553	0.57771	0.0396815	0.91205	-0.0361328	0.902639
Burs	-0.000252799		-0.0186457		-0.115945	0.804018	-0.0685741	0.849956
Bx	0.00936679	0.987069	-0.0631056	0.821316	-0.0798341	0.748618	-0.0651508	0.754611
Bx42	0.00198054	0.997116	-0.233722	0.245851	-0.3264	0.374497	-0.348719	0.0482445
C15	0.0130195	0.866503	0.172261	0.419956	0.269713	0.473025	-0.0920898	0.812985
C1GalTA	-0.0422816	0.907251	-0.0284302	0.923206	0.137795	0.542049	0.137735	0.494727
C3G	-0.00728723	0.989974	0.101814	0.569073	0.328218	0.106031	0.31772	0.00975643
C901	0.0010335		-0.0395393	0.915276	0.0850698	0.859373	0.20392	0.612853
CAH1	0.00875917	0.788258	0.28688	0.242351	-0.290264	0.483241	0.100061	0.380105
CAH13			0.00861359		-0.01996		0.0819394
CAH14			-0.0319265		-0.0367009
CAH15			-0.00056912		-0.0294024
CAH16					0.0577059
CAH2	0.0504333	0.875724	-0.0471691	0.896922	-0.158872	0.726753	0.134949	0.512668
CAH3	-0.0277038	0.950049	0.0757917	0.764505	0.000252958	0.999571	0.141267	0.224879
CAH4	0.00169049		0.00984918				0.00409722
CAH5					0.0970558		0.0164907
CAH6	1.09268e-05		0.146908		0.567843	0.144958	0.185423	0.700129
CAH7	-0.0429987	0.907251	0.158834	0.5191	-0.102154	0.828579	0.127044	0.374344
CAH8	1.09268e-05		0.0118239		-0.0461606	0.922927	0.374058	0.318306
CAH9	0.00348276		0.0212091		-0.364668	0.302706	-0.122116	0.426597
CAHbeta	-0.0111177	0.980201	0.15599	0.587185	-0.0482152	0.916114	-0.0449944	0.866275
CAP	0.0412791	0.788258	0.148051	0.395375	-0.0757532	0.837169	0.145022	0.0785829
CARPA	0.00760276		0.219824	0.368516	0.429951	0.00919692	0.392439	0.0587305
CARPB	0.000433145	0.997116	-0.0121068	0.979719	0.219216	0.438058	0.0769845	0.807847
CASK	0.0116423	0.980531	-0.00211077	0.997201	-0.0592268	0.844315	0.0235798	0.917912
CBP	-0.0131639	0.980201	0.13144	0.478969	0.237414	0.269111	0.0808764	0.606771
CCAP	0.00564495		0.0676033		-0.108795	0.826802	0.0864529	0.854556
CCAP-R	0.0059466		0.0845345		0.234769	0.491885	0.102381	0.822574
CCDC151	0.00171963		0.0425739		0.218822	0.637691	-0.0547866	0.928505
CCDC53	-0.0331178	0.852052	0.0613333	0.8601	0.280969	0.537983	0.143383	0.782331
CCHa1	0.00264066		-0.0141252		-0.19318	0.677569	0.0252146	0.953931
CCHa1-R	0.00122217		-0.0195963		-0.255463	0.529948	0.0674986	0.854103
CCHa2	0.00487054		0.0827005	0.800188	-0.279472	0.520382	0.0622854	0.808944
CCHa2-R	0.00336456		-0.0851589		-0.168679	0.664563	0.0029382	0.993299
CCKLR-17D1	1.09268e-05		0.0332084		-0.10702	0.812235	-0.0730795	0.860802
CCKLR-17D3	0.00197507		0.0130067	0.979313	-0.0843562	0.796954	-0.0179945	0.958541
CCT1	-0.0218779	0.962803	0.0634852	0.794526	0.149171	0.464152	0.0360255	0.842857
CCT2	-0.0279979	0.938647	0.0321774	0.898637	0.143057	0.470173	0.0672463	0.704963
CCT3	-0.0559398	0.866456	0.113046	0.59253	0.0647758	0.785801	-0.0197859	0.92863
CCT4	0.00197247	0.997116	0.0429459	0.872466	0.100185	0.651943	0.0023645	0.993299
CCT5	0.0105135	0.984524	0.104331	0.646047	0.00637426	0.980263	0.0750883	0.590495
CCT6	-0.0241669	0.962026	0.091582	0.678966	0.0652434	0.779539	-0.030995	0.880053
CCT7	-0.0513172	0.875724	0.079935	0.718855	0.168369	0.405035	-0.0287675	0.899902
CCT8	-0.0270682	0.94127	0.0218824	0.939463	0.049889	0.836678	0.0133187	0.949536
CD98hc	0.013636	0.9799	0.120508	0.528132	-0.0497893	0.88126	0.150531	0.0930798
CDC50	-0.0102799	0.985909	-0.0760183	0.710306	0.046261	0.856745	0.0298254	0.900346
CDK2AP1	-0.0644775	0.820199	-0.301995	0.157078	-0.446467	0.205698	-0.717928	4.57723e-06
CDase	0.0121451	0.825731	0.0625052	0.823422	0.14031	0.445856	0.161457	0.320526
CG10000	0.00272331		0.0838438		-0.084908	0.864256	0.131622	0.618171
CG10005	0.00842077	0.936598	0.10266	0.611492	0.111399	0.813907	0.232401	0.610673
CG10011	-0.00856652	0.987429	0.0917066	0.611708	0.351687	0.183927	0.366582	0.0149696
CG10013	0.0031425	0.976575	-0.100314		-0.228222	0.621656	-1.08496	0.000387232
CG10019	0.00164819		-0.00145239	0.998427	0.207664	0.298041	0.493002	0.000125739
CG10026	0.00575027		0.18287	0.464353	0.112362	0.73391	0.193353	0.68593
CG10031	0.0058399		-0.189117		-0.216586	0.633695	0.067525	0.838306
CG10035	0.00151154	0.996392	-0.105422	0.640351	0.0738225	0.601862	0.779058	1.61518e-07
CG10038	-0.0811614	0.816091	-0.377264	0.0798173	-0.29703	0.470303	-0.595449	0.0135873
CG10041	0.00153845		0.0331689	0.919026	0.144582		0.188574	0.650796
CG10050	-0.0601951	0.85535	0.051445	0.866852	0.126939	0.721202	-0.0489522	0.861204
CG10051	0.0066069	0.884527	-0.0945171	0.74462	0.140832	0.670384	0.17467	0.133852
CG10053	-0.018075	0.962026	0.0114673	0.979313	0.0942286	0.790472	-0.147635	0.657981
CG10055	-0.0176585	0.974472	0.00285848	0.994778	0.074585	0.773352	0.0216918	0.930928
CG10062	0.00321986		0.0839833		-0.197851	0.647369	0.103247	0.611794
CG10063	0.000355033		-0.0350601		-0.428946		-0.183124	0.695956
CG10064	0.00320826		-0.00815146	0.987998	0.26207	0.564802	0.398298	0.151758
CG10068	0.04778	0.897236	0.0235768	0.923117	0.0722054	0.770392	0.108723	0.644129
CG10073	0.00802497		0.149888	0.595806	-0.303753	0.408856	-0.190318	0.264311
CG10075	0.00515869	0.994285	-0.0764888	0.739218	-0.0842856	0.764002	0.0595196	0.774967
CG10077	0.0407714	0.907251	-0.0243839	0.905206	0.0283047	0.907613	0.023179	0.915901
CG10081	0.00283094		0.233272		0.0411622		0.280555	0.407103
CG10082	0.0728687	0.819372	-0.14087	0.437359	-0.0401831	0.865918	0.018761	0.936758
CG10086	0.00408229	0.869428	-0.0544369		-0.161638	0.710753	0.114452	0.434929
CG10089	0.0102812		0.102477		-0.248263	0.540379	0.208368	0.306759
CG10098	0.0362346	0.929044	-0.318888	0.118569	-0.197521	0.453544	-0.276968	0.0782658
CG10104					-0.00980289
CG10116	0.00631265		-0.0797064	0.814057	-0.256767	0.56452	0.139648	0.447334
CG10126	0.00553248		0.0486402		-0.0338796	0.930321	0.0018919	0.995702
CG10132	0.0150034	0.788258	0.0467089	0.885459	-0.0367657	0.879768	-0.00756394	0.971518
CG10137	0.00104531	0.996392	-0.0365461	0.920773	0.145282	0.616549	0.104745	0.675058
CG10139	-0.0605981	0.857254	-0.260331	0.158561	-0.610702	0.0175309	-1.07828	8.77624e-11
CG10140	0.00269649		0.0482824		-0.218199	0.56831	-0.16837	0.5012
CG10147	0.0914383	0.809468	-0.145694	0.572447	-0.0264336	0.922886	-0.00752008	0.98357
CG10151	-0.00182328	0.989974	0.109155	0.627981	0.209974	0.519184	0.207211	0.359206
CG10154	0.00323295		0.00422473		-0.330579	0.344011	-0.197166	0.318565
CG10163	0.00171963		0.00479355		-0.105556		-0.345624	0.337795
CG10164							-0.0350591
CG10165	0.0177739	0.961016	0.00688135	0.98508	-0.151286	0.623288	0.057869	0.790435
CG10171	0.0250411	0.960268	-0.0657306	0.773743	0.152929	0.621078	0.0158843	0.965933
CG10175	0.00494166		0.21471	0.403742	0.259614	0.369324	0.421496	0.0204179
CG10177			0.00861359		-0.0442956		0.0965402	0.863432
CG10182	0.000444775	0.984302	0.0472212		-0.281964	0.518469	-0.05684	0.842857
CG10183			0.0162415		-0.102514		-0.274894
CG10184	0.00160658	0.996392	0.0331966	0.927204	-0.324757	0.452326	-0.203493	0.113081
CG10185	0.000743084		-0.0423001		0.170665	0.682461	0.375372	0.16818
CG10189	0.00684125	0.981338	-0.00584898	0.988285	-0.0474088	0.889361	-0.0338167	0.904212
CG10194	-0.0213905	0.962026	-0.0647952	0.845877	-0.0412717	0.898942	-0.0344236	0.904915
CG10195	0.0192893	0.966038	-0.139093	0.573796	-0.187106	0.509594	-0.0941896	0.815679
CG10205	0.00260132		-0.00588647		-0.303732	0.321651	0.170966	0.586633
CG10208	-0.0124258	0.934828	0.0590907	0.869285	-0.24482	0.595954	-0.10586	0.521244
CG10209	-0.0750949	0.819372	-0.0238113	0.94115	0.0811297	0.7992	-0.0490167	0.870763
CG10211	0.0227913	0.645581	0.165242	0.474994	0.19013	0.624769	0.3386	0.000954445
CG10214	-0.00814231	0.989068	-0.185133	0.323247	-0.159363	0.484177	-0.0802262	0.692635
CG10222	-0.0275706	0.953531	-0.177619	0.439778	-0.17041	0.688341	-0.256441	0.373609
CG10226	0.00650654		0.151613		-0.183771	0.682461	0.131443	0.371164
CG10232	0.000545113		-0.168119	0.519433	-0.0869425	0.831196	0.184785	0.409335
CG10237	-0.0594364	0.866456	-0.0565284	0.871105	0.147885	0.643751	0.0441719	0.892003
CG1024	-0.0035563	0.996392	-0.254833	0.240311	-0.474159	0.153444	-0.980116	2.50538e-07
CG10252			0.031653		-0.166263		-0.0632769
CG10254	-0.0182186	0.974868	0.113968	0.546654	0.175654	0.445059	-0.0787928	0.742014
CG10257	0.00258322		0.0239038		-0.0974357	0.84601	0.0130049	0.979218
CG10264	0.00239049		0.0760804	0.751728	0.129439	0.733995	0.542051	0.0379075
CG10265	-0.098979	0.788258	-0.108706	0.61464	-0.0349403	0.935071	-0.426517	0.113624
CG10268	-0.0082022	0.987675	-0.187462	0.265628	0.249142	0.577564	0.206575	0.383554
CG10274	-0.00396126	0.996392	0.113473	0.58657	0.0317733	0.916035	0.0648963	0.800704
CG10280	0.00258373		0.0557746		0.300089	0.510664	0.0646613	0.694775
CG10283	0.0100154	0.95691	0.0875513	0.66149	0.3289	0.453936	0.291792	0.227063
CG10286	0.0808203	0.816091	0.133927	0.487431	-0.0141536	0.968168	0.00390085	0.984624
CG10298			-0.000267893		0.260156		0.00181985
CG10300	0.00301493		0.191098	0.443951	0.0838445	0.73395	0.173855	0.608336
CG10301			-0.000677099		0.254669	0.493882	-0.134636	0.754877
CG10307	-0.00531298		0.186314	0.406641	-0.119843	0.793103	0.101316	0.854161
CG10311	0.00629605	0.866456	-0.235622	0.362874	-0.346586	0.442689	0.0577785	0.85928
CG10317			0.0126651		-0.03443		-0.126023
CG10321	-0.00224928	0.997116	0.017488	0.946116	-0.0118603	0.964944	-0.173473	0.352007
CG10324	-0.0564862	0.87187	-0.0388454	0.887659	-0.407533	0.142949	-0.535153	0.00283553
CG10333	0.0316692	0.937343	-0.0318212	0.891995	0.0279624	0.911904	-0.192529	0.34567
CG10336	-0.0755061	0.819372	-0.120856	0.534631	0.0569256	0.896458	-0.489049	0.0988368
CG10337	-0.00163486	0.990372	0.0852125	0.799595	-0.195331	0.67204	0.220291	0.195769
CG10338	0.152597	0.363156	0.0588361	0.787949	0.0697876	0.778675	0.198931	0.235934
CG10339	0.00634468		-0.00581824	0.992647	0.136894	0.688341	0.160484	0.396215
CG10340	-0.0327675	0.934413	0.0349333	0.901433	-0.0932815	0.723541	-0.0512949	0.775578
CG10341	-0.0486239	0.884201	-0.196579	0.26409	-0.361511	0.00542517	-0.1955	0.27125
CG10343	-0.0559202	0.869428	-0.272673	0.150533	-0.186117	0.529663	-0.14277	0.546682
CG10344	-0.0750451	0.816091	0.158384		-0.192585	0.567481	-0.253748	0.289693
CG10345	0.00397184		-0.103233		-0.0411834	0.928492	0.269274	0.357546
CG10347	0.00371901	0.996392	-0.330399	0.0942335	-0.384286	0.28837	-0.441355	0.0188991
CG10348	0.00745511		0.244289	0.314956	0.434764	0.249708	0.504179	0.0522564
CG10352	1.09268e-05		0.0333222		0.329672		0.0142996
CG10353	0.0545231	0.87187	0.167044	0.275253	0.0755708	0.806243	0.256343	0.0157183
CG10357					-0.0118749		0.0719534
CG10359	0.00702208	0.811974	-0.017477	0.960589	-0.230446	0.61854	0.166289	0.200553
CG10361	0.018264	0.756296	0.109824	0.712433	-0.00265153	0.994428	0.0173288	0.946016
CG10362	0.00676543		0.184052	0.503055	0.143814	0.560726	0.149803	0.368583
CG10365	-0.0307086	0.939284	-0.354634	0.149543	0.065502	0.796954	-0.191947	0.124892
CG10366	-0.0854511	0.811974	-0.0393759	0.901804	0.13682	0.559099	0.00356089	0.990703
CG10375	-0.0946836	0.809468	-0.0325349	0.887509	-0.286239	0.178376	-0.448074	0.0075838
CG10376	0.073271	0.819372	-0.0223407	0.932341	0.257943	0.344011	0.242127	0.050046
CG10383	-0.0117625	0.980459	-0.321706	0.0777189	-0.283951	0.484673	0.167336	0.178088
CG10384	0.00557291		0.199407	0.434697	0.0594838	0.811954	0.0641904	0.708453
CG10395	-0.0584413	0.86136	0.00309828	0.997117	0.0695372	0.857824	-0.159606	0.587134
CG10405	0.00343237	0.955054	-0.0661262	0.85526	-0.407843	0.336059	-0.295588	0.0622788
CG10407	0.00374675	0.977099	0.296813	0.214411	-0.122391	0.780036	-0.0620065	0.894453
CG10413	0.0518712	0.883472	-0.178165	0.477184	-0.328524	0.142877	-0.202017	0.147241
CG10417	0.0199002	0.966413	-0.132366	0.569073	-0.463982	0.143803	-0.950871	7.85485e-11
CG10418	-0.0749897	0.816091	-0.0889655	0.675483	-0.067212	0.859158	-0.0103169	0.983074
CG10425	-0.0077381	0.989974	-0.34548	0.0877822	-0.131557	0.703583	-0.299153	0.130051
CG10428	-0.0572337	0.866503	-0.164806	0.417608	-0.0543911	0.849497	-0.030444	0.94321
CG10431	-0.0361436	0.929044	-0.265256	0.274501	-0.475215	0.188587	-0.632808	0.00869704
CG10433	0.010797	0.799652	0.292749	0.171071	-0.359851	0.427526	0.0715269	0.817376
CG10435	-0.0192075	0.970391	-0.105442	0.601101	-0.128085	0.545788	-0.175824	0.281842
CG10444	0.0280737	0.950274	-0.0266481	0.919026	-0.217211	0.40642	0.387557	0.000278752
CG10445	-0.0846579	0.816091	-0.0780674	0.821111	-0.0206675		-0.42084	0.22779
CG10459	-0.00167772		0.0990432	0.760061	-0.0338591		0.0164907
CG10462	-0.0367763	0.928474	0.166228	0.303151	-0.0591259	0.823666	-0.0528982	0.817151
CG10463	-0.00662592	0.991814	-0.0289888	0.923062	0.0343799	0.922715	-0.139841	0.523813
CG10465	-0.0208088	0.967837	-0.169908	0.435405	-0.24829	0.490774	-0.358478	0.00214493
CG10466	-0.00862754	0.981338	-0.0603775	0.815542	-0.239084	0.519184	0.0260027	0.954789
CG10467	-0.00397495	0.996392	-0.181866	0.392774	0.105752	0.820502	-0.164258	0.6901
CG10469	-0.0013288	0.993638	-0.226714	0.385784	0.108135	0.827923	-0.0233799	0.967793
CG10470	-0.0261666	0.955425	0.0710223	0.788037	0.0655688	0.795239	-0.171088	0.229278
CG10472	0.00329888	0.873787	0.0561634	0.876318	-0.209031	0.603656	-0.182651	0.0231085
CG10474			-0.00498478		-0.239576	0.552889	-0.682101	0.00103293
CG10477	0.00171963		-0.00498478		-0.0615921		-0.0653371	0.905281
CG10479	0.0313322	0.837136	0.136648	0.48576	0.333248	0.426296	0.418228	0.13297
CG10481			-0.00498478		0.0246257
CG10483	0.00594572	0.918341	0.109365	0.699228	0.0212675	0.939635	0.12814	0.53284
CG10486	0.00169049		-0.0102203		0.0800094		-0.0272051
CG10492	-0.0182588	0.974868	-0.164159	0.529357	-0.410506	0.277099	-0.776883	0.000243032
CG10494	0.00862374	0.987675	0.0380153	0.903647	0.0522626	0.907613	-0.239251	0.507981
CG10495	-0.0408065	0.91235	0.144403	0.590929	-0.196557	0.658622	-0.0615386	0.868342
CG10505	-0.000738641		-0.00408657		-0.193951	0.678568	0.0413711	0.896855
CG10508	0.00833006	0.852052	0.00942311	0.984094	0.0365888	0.883223	-0.00374287	0.987393
CG10510			0.00422473		0.00151781		-0.0410998
CG10512	0.0256965	0.809468	-0.0902957	0.720628	-0.363629	0.416212	0.0162594	0.92321
CG10513	0.00284181		0.00396364		-0.401749	0.288136	-0.318529	0.0444251
CG10514	0.00129873		0.137282		0.298191	0.453544	-0.0262155	0.958662
CG10516	-0.00868074	0.987429	0.126801	0.590104	0.158058	0.659929	0.167045	0.478296
CG10527	-0.0163349	0.975649	0.0379577	0.915276	-0.353721	0.435945	-0.0971572	0.366747
CG10543	-0.00175654	0.997116	0.0943052	0.631987	0.337232	0.324964	0.19533	0.115351
CG10550	0.0109482		0.0588328	0.867152	-0.268252	0.552757	-0.0137058	0.968286
CG10553	0.00320318		0.00413549		-0.37821	0.264708	-0.10752	0.676652
CG10555	-0.0020409	0.997116	-0.219192	0.363081	-0.261413	0.53047	-0.544075	0.00900368
CG10559	0.00277569		0.0226393		-0.272395	0.433823	-0.203813	0.575253
CG10560	0.00371992	0.655254	0.0159442		-0.235317	0.435949	0.221763	0.073148
CG10561	-0.0796453	0.816091	-0.0353295	0.913385	0.0704509	0.785938	0.140419	0.575327
CG10562	0.00314954		0.0899879		-0.395206	0.367655	0.0838379	0.748486
CG10565	-0.0361324	0.914914	-0.227921	0.269781	-0.265202	0.171684	-0.0257946	0.89962
CG10576	-0.0568023	0.866503	0.135363	0.459357	0.127113	0.552018	0.0108656	0.946788
CG10581	-0.00407467		0.00965248	0.981193	-0.0531755		0.162315
CG10584	-0.06664	0.838751	-0.246459	0.222537	-0.275025	0.539568	-0.0725052	0.813734
CG10588			0.00633638		-0.0246437		-0.0227962
CG10589			-0.0153185		0.0290025
CG10591	0.0260974	0.819372	-0.17231	0.50292	-0.529463	0.191105	0.194541	0.686703
CG10597	0.00498854	0.816091	0.0285088		-0.185091	0.489959	-0.00680627	0.98357
CG10598	0.00611524	0.816091	-0.571371	0.00573422	-0.22437	0.537983	0.199342	0.359666
CG10600	0.00299593	0.996392	0.0675264	0.761971	-0.117991	0.592038	0.108908	0.713656
CG10602	-0.036047	0.916841	0.185588	0.250708	0.0608077	0.795074	-0.00270469	0.9914
CG10616	0.0263519	0.957744	0.110667	0.540593	0.160654	0.635621	0.0295523	0.908005
CG10621	0.0203546	0.820199	0.190468	0.372546	-0.213818	0.600307	0.117901	0.483521
CG10623	0.00866354	0.906852	-0.05928	0.827933	-0.516557	0.209492	0.0184838	0.931178
CG10628	0.0346519	0.931963	-0.0353077	0.891995	-0.0950467	0.720261	-0.0197369	0.950887
CG10631	0.031265	0.931963	0.043565	0.891489	0.0956528	0.711526	0.212247	0.0965321
CG10638	-0.0472209	0.897236	0.0447662	0.866852	0.17587	0.453544	0.0337592	0.915361
CG10646	0.011157	0.982267	0.0476624	0.875684	-0.105203	0.748161	0.0183243	0.965933
CG10650	0.0111189	0.837136	4.34397e-05	0.999843	0.0244574	0.923766	0.199741	0.180082
CG10651	-0.00190494				-0.00980289
CG10654	0.0207438	0.915525	-0.0960783	0.740898	0.0757858	0.810985	0.10408	0.703071
CG10657	-0.00342063	0.934413	0.158069	0.579066	0.219081	0.601368	0.326736	0.425161
CG10660	0.00671791	0.916841	0.158979	0.524294	0.23648	0.541574	0.306667	0.182745
CG10663	0.00942035		0.075174	0.797777	0.0866736	0.705258	0.319368	0.0988169
CG10669	-0.0425402	0.90943	0.123536	0.594994	0.115014	0.719416	-0.0206863	0.952891
CG10672	-0.0139473	0.9799	0.00837434	0.986501	-0.107441	0.731875	0.0251934	0.925947
CG10674	-0.0354009	0.923968	-0.00211169	0.997734	0.0739914	0.777101	0.012827	0.962143
CG10680	0.00235824		-0.0326338		-0.0285987		0.00448002
CG10681	-0.019845	0.966244	0.0523505	0.8601	0.0405023	0.908641	0.0535819	0.905861
CG10694	0.00169049		0.00385717		0.0141593
CG10700	0.00129873		0.0172847		-0.114977		0.163561
CG10702	0.0184794	0.974472	-0.21509	0.378578	-0.278561	0.335544	-0.520716	0.0132333
CG10710	0.00573239	0.926675	0.0204686	0.960804	0.349589	0.305813	0.168325	0.328298
CG10713	0.00787866		-0.0484818	0.887776	0.37701	0.226371	0.170991	0.499464
CG10725	0.00114709	0.923092	0.151214		-0.214747	0.411964	-0.0911552	0.544278
CG10730	-0.00394417		0.062289	0.851129	-0.0472268		-0.0698785
CG10731	-0.00882402	0.986131	-0.11688	0.700105	-0.142325	0.703583	-0.350049	0.129105
CG10734			0.00861359		0.172986		0.0180249
CG10737	0.0496623	0.893188	0.042792	0.868583	-0.13814	0.645547	0.0803208	0.564072
CG10738	-0.00225868	0.996392	-0.0710619	0.841634	-0.0036351	0.991986	0.000378227	0.998851
CG1074	0.032221	0.934828	0.0660235	0.771073	0.163577	0.577367	-0.0544516	0.802841
CG10747	0.0426038	0.896111	-0.0547287	0.831434	-0.274281	0.269653	-0.0955277	0.651119
CG10748					-0.0327811
CG10750			-0.0126537		-0.087536
CG10752			0.00422473		0.245981
CG10761	-0.00107662		0.0420081
CG10764	-0.00129552		0.0456442		0.186266		0.120342
CG1077	0.00351198		0.408723	0.0934641	-0.116764	0.780999	-0.0786043	0.851108
CG10778	-0.00193374	0.997116	-0.0303233	0.923206	0.0235195	0.922062	0.0798753	0.658317
CG10793	0.00428646		0.0915606		0.102024		-0.0736991	0.893081
CG10795	-0.104753	0.788258	0.0131361	0.97222	-0.0721485	0.825671	-0.0084693	0.982109
CG10799	0.00329596		0.0250684		-0.144269	0.758315	0.400647	0.126834
CG10801	0.00169659		-0.0537632		-0.0956965		-0.0987577
CG10802	0.00280939	0.996392	-0.307351	0.171071	-0.219278	0.379972	-0.113172	0.573293
CG10803	0.00827068	0.987675	0.0628836	0.810526	0.057619	0.864265	0.304873	0.0838211
CG10804	0.00220876		0.0419383	0.881602	0.0213961	0.960166	0.422623	0.00435607
CG10809	-0.0335921	0.931721	0.0140159	0.960567	0.125125	0.629786	-0.0289766	0.917397
CG10814	3.99405e-05		-0.0462336		-0.116384		-0.0177483
CG10834			0.00422473		0.0141593
CG10841	0.00372141		0.0180528		-0.0241822
CG10845			-0.00498478				0.0164907
CG10853			0.00422473		-0.0195471		0.0404523
CG10859	-0.000597707		-0.0128309	0.979313	0.250017		0.0526173	0.91478
CG10862	-0.00167772		0.00396364		0.0141593
CG10863	-0.0530418	0.88274	-0.298589	0.214411	-0.0779362	0.845695	0.0489448	0.794725
CG10864	0.00348799		0.0338583	0.92274	0.492873	0.123602	0.236284	0.56684
CG10866	-0.0860178	0.815097	-0.0210437	0.959966	0.28746	0.453585	-0.0990845	0.789786
CG10869	-0.00182173		-0.0647657		-0.0923774		0.0374649
CG10874	-0.0481187	0.896111	-0.0541126	0.804533	-0.0627777	0.798087	-0.174267	0.311975
CG10877	0.0087153	0.979671	-0.213761	0.409497	-0.0287588	0.911294	-0.00316115	0.992522
CG10887					-0.0367009
CG10898	-0.0073973	0.990372	0.0336029	0.920621	-0.0343194	0.933473	0.0862735	0.815144
CG1090	0.0111133		-0.123954	0.666145	-0.233151	0.385466	0.165173	0.381432
CG10903	0.00727553	0.990372	-0.144038	0.40745	-0.435972	0.183545	0.00710171	0.978388
CG10904	-0.0322613	0.934828	-0.0766606	0.72327	-0.0227678	0.948856	-0.171797	0.555473
CG10907	-0.0248036	0.961913	-0.131325	0.560344	-0.180476	0.649286	-0.42399	0.0788246
CG10910	0.00169361	0.906852	0.191519		-0.173047	0.577136	0.210234	0.0458489
CG10911	0.00154128	0.937343	0.041462		-0.309469	0.398517	-0.217778	0.0838071
CG10912	0.00390278	0.816091	0.0533144		-0.193453	0.539491	0.173626	0.385665
CG10914	-0.0157112	0.97315	0.0241234	0.939997	0.297196	0.297867	0.220554	0.277195
CG10916	-0.0227019	0.914464	-0.0954683	0.660802	0.0708581	0.874448	-0.0795774	0.800337
CG10918	0.00289287		0.036928		-0.031736		-0.0707221	0.897234
CG10919	-0.00167772		0.00422473		0.148805		-0.0453184
CG1092	0.00405849		0.0883661	0.761971	0.296397	0.214855	0.291007	0.311483
CG10927	-0.0258388	0.934828	-0.174573	0.420774	-0.349245	0.361486	-0.0716527	0.851857
CG10931			-0.0063675		-0.0547966
CG10932	0.0045116	0.996392	-0.0502061	0.875049	-0.182755	0.624758	0.0489924	0.835902
CG10934			-0.00498478
CG10936	0.0211881	0.959159	-0.0093051	0.981193	0.374008	0.227101	0.228939	0.0653811
CG10939	-0.0646125	0.837136	-0.0716764	0.751728	-0.0348073	0.917034	-0.0502764	0.865028
CG10943	0.00260659		-0.00855434		0.176657	0.607203	0.168516	0.657981
CG10947	0.00417301		0.0391193		-0.153896	0.684593	0.126798	0.477081
CG10948	-0.0690604	0.832731	0.10912	0.575097	0.188152	0.488285	-0.105562	0.532266
CG10949	-0.00165293	0.997116	-0.0138536	0.97059	0.0504321	0.901061	-0.0715811	0.849956
CG10950			0.00422473		0.0141593		-0.0227962
CG10953	0.00289976	0.906852	-0.729321	4.3629e-06	-0.158781	0.678734	-0.0982816	0.687342
CG10958	0.0071202	0.9655	0.0514341	0.854205	0.237732	0.45384	0.070774	0.870235
CG10959	-0.00429139	0.996392	0.0921351	0.751728	0.308975	0.373148	-0.00641448	0.988934
CG10960	0.0668651	0.821251	0.0331613	0.890904	-0.00460833	0.990986	0.352996	0.00572255
CG10962	0.00511129		0.0308961		0.12021	0.705678	-0.0182139	0.966642
CG10969	-0.00167772						-0.0284441
CG10970	0.00131149		0.0185522		0.202232		0.0241424	0.966593
CG10973	-0.0822946	0.816091	0.0227458	0.944212	0.0552706	0.849497	-0.0666059	0.771959
CG10979	-0.0192464	0.970799	0.0244146	0.922737	0.191267	0.457506	0.0503501	0.863104
CG10984	-0.0273966	0.94601	-0.194864	0.353388	-0.332258	0.169051	-0.658348	3.44418e-05
CG10993			0.0203206		0.0503225		-0.0705828
CG10996			-0.00144859		0.0141593		0.0286953
CG11000	0.00628631	0.942347	0.178136	0.513061	-0.281379	0.534039	-0.0776901	0.716693
CG11007	-0.0422381	0.911998	0.156292	0.413326	0.184692	0.509594	0.165484	0.415834
CG11018	0.00509194		-0.0324814		0.011572
CG11029	0.00372141		0.134885		-0.198086	0.572981	-0.00796359	0.985569
CG1103	-0.0791826	0.816091	-0.090698	0.610685	0.0978146	0.79739	-0.158422	0.509772
CG11030	-0.013564	0.980201	-0.0972497	0.672757	-0.523549	0.0428765	-0.782666	2.80633e-05
CG11034	-0.0117067	0.980459	-0.21062	0.3853	-0.0851265	0.795074	0.0409885	0.866947
CG11035	-0.0266837	0.943289	-0.0517306	0.886216	-0.322393	0.392688	-0.0830229	0.782181
CG11041	0.00171963		0.00829139		0.121604	0.795954	0.0554871	0.920721
CG11044	0.00174687		0.186284	0.362874	0.371385	0.186909	0.468297	0.103809
CG1105	0.0972614	0.788258	-0.214989	0.234007	-0.15893	0.5946	0.00705365	0.975108
CG11050	0.0124676	0.980201	-0.204489	0.212127	-0.235133	0.36521	0.0183534	0.938724
CG11052	3.17738e-05		-0.067043	0.84819	0.0479832		0.0198586	0.971643
CG11060	0.00169049		0.0135803		0.00388178		0.0189147
CG11068			0.013389		-0.00980289		-0.0139861
CG11069	0.0109443	0.896111	0.024247	0.932341	0.197056	0.413101	0.0291865	0.933599
CG11070	-0.0134594	0.980201	0.0433416	0.846943	0.0230335	0.912224	0.0335953	0.866591
CG11073	0.00883581	0.788258	0.15122	0.561769	0.305585	0.378378	0.288591	0.00418209
CG11076	-0.116028	0.707749	-0.137542	0.512535	-0.260472	0.332598	-0.415102	5.28519e-06
CG11077	-0.0479689	0.897236	-0.359799	0.139891	-0.348478	0.249708	-0.0483619	0.866273
CG11085			-0.00775867		0.188324		-0.175352
CG11089	-0.0195377	0.966244	-0.0176928	0.95333	0.065389	0.752095	0.00857914	0.969876
CG11095	-0.0421551	0.886107	-0.0391784	0.918117	0.207789	0.545233	-0.188004	0.544159
CG11099	0.00171963		-0.00814264		0.0645314	0.864256	-0.206472	0.643647
CG11103	0.0318364	0.937898	-0.46114	0.0180577	-0.488522	0.143353	-0.847108	3.37353e-05
CG11109	-0.0313307	0.937343	0.0360661	0.907519	0.0688696	0.857824	-0.136836	0.648538
CG11110	-0.0314197	0.929044	-0.074851	0.816177	-0.0114267	0.978559	-0.0450747	0.904915
CG11112			0.0200369
CG11122	-0.018942	0.962803	0.074501	0.740331	0.123044	0.542327	0.197516	0.230994
CG11123	-0.0168466	0.97528	-0.253517	0.217993	-0.500274	0.0463884	-0.412672	0.00302393
CG11125	-0.0868945	0.811974	-0.258446	0.222618	-0.322489	0.262176	-0.347948	0.0582017
CG11127	-0.0161292	0.975649	-0.212662	0.219619	0.0388371	0.908423	-0.169666	0.428446
CG1113	-2.4663e-05		-0.0462767		0.0149089	0.97523	-0.0536217	0.929706
CG11131	0.0017618	0.897849	0.379414	0.101174	-0.219368	0.437854	-0.217761	0.0876734
CG11134	0.00756726	0.990134	-0.127574	0.508787	0.117831	0.670384	0.110128	0.44016
CG11141	-0.00658472	0.990719	-0.370764	0.116525	-0.288654	0.288054	-0.334269	0.130401
CG11147	0.000197092		-0.0278691	0.94219	0.356016	0.408705	0.65291	0.00247049
CG11149	0.008566		0.0516044		0.00413671	0.993323	-0.0828654	0.768512
CG11151	-0.0239321	0.962026	-0.277727	0.136589	-0.118141	0.637131	0.0613934	0.789786
CG11155	0.0175867	0.869428	0.0578654	0.872688	0.130046	0.559043	0.211525	0.0540684
CG11158	0.0107695	0.918341	0.147416	0.571388	0.149786	0.630436	-0.117317	0.564023
CG11159			0.00675625		0.365623	0.391363	0.62999	0.0570791
CG1116	-0.0899033	0.811974	0.0093757	0.979313	0.189475	0.495768	-0.0719127	0.781447
CG11162	0.00260865		-0.00498478		-0.171664		-0.0489962	0.934711
CG11164	-0.0411323	0.914914	-0.44112	0.0536088	-0.645379	0.0538736	-1.29034	3.79583e-12
CG11168	-0.000308046	0.998747	-0.127781	0.621204	-0.0868787	0.746022	0.0350385	0.861675
CG11170	-0.0115964	0.980031	0.120236	0.630644	0.139538	0.723541	0.0663588	0.89962
CG11178	0.0461354	0.903484	0.134819	0.465162	0.191082	0.601395	0.100857	0.725163
CG11180	-0.0683595	0.819372	-0.0452853	0.884103	-0.510618	6.80782e-06	-0.345541	0.0281721
CG11191	0.00259961		-0.0599907		0.117296	0.697715	0.0428593	0.896655
CG11192			0.00422473		-0.0235377		-0.173674
CG11200	-0.00234671	0.996392	0.203763	0.292938	0.359344	0.426296	0.293926	0.0431668
CG11211	-0.00122972		-0.011938		-0.198433		0.0310559
CG11226			0.0130949		0.102412		0.0310643
CG11227			0.00422473		-0.15404		0.167144
CG11236	0.00251353		-0.0629352	0.86143	0.0875574	0.837219	-0.181418	0.428652
CG1124	0.0132352	0.819372	-0.0345939	0.918569	-0.106622	0.81771	0.0426149	0.915361
CG11241	0.0327077	0.929044	-0.117622	0.671899	-0.219539	0.544302	-0.0386198	0.911762
CG11247	-0.0402752	0.914914	0.131771	0.477557	0.206743	0.393703	0.0778441	0.658317
CG11248	-0.0217536	0.966038	-0.281863	0.213161	-0.550874	0.0235817	-0.896638	5.29916e-06
CG11249	0.00169049		-0.00455837		-0.0157677	0.973927	-0.17647	0.654029
CG11251			0.00265568
CG11257	-0.0218569	0.957744	0.00698227	0.988853	0.0619478	0.88414	-0.482947	0.0367787
CG11262			0.00422473		-0.00980289
CG11263	-0.0324192	0.931963	-0.303622	0.219782	-0.658652	0.0426124	-1.14991	8.05414e-08
CG11267	-0.0641182	0.847858	0.0669353	0.804533	0.0695454	0.776769	0.0261031	0.88077
CG11275	0.0357221	0.811974	0.0279685	0.926237	-0.169212	0.64399	-0.0168561	0.932894
CG11279	-0.0287674	0.934413	-0.0337209	0.918501	-0.0120342	0.974798	-0.0369465	0.883741
CG1129	0.00810916	0.98931	0.161206	0.432782	0.143994	0.542049	0.153957	0.445064
CG11291			0.00861359		-0.0915186		-0.0294925
CG11294			0.00861359		-0.145041		-0.00936082
CG11300	0.00314759				-0.0280595	0.941547	-0.834028	0.00752965
CG11307	-0.0661049	0.837136	-0.236798	0.325675	-0.525801	0.158544	-1.10125	1.81387e-08
CG11309	0.0177664	0.975649	0.176161	0.484157	0.0115071	0.964263	0.19199	0.148137
CG11313	0.00280895		-0.149873		-0.0400624	0.934347	0.0335517	0.955802
CG11317	0.0024012		0.0532957		-0.166477	0.706092	0.211349	0.104667
CG11318	0.00584958		0.0675914	0.834318	-0.279879	0.539807	0.216003	0.267766
CG11319	0.00636193		0.133679	0.534744	-0.0612098	0.818341	0.0157389	0.936758
CG11322	-0.00449606		0.0399455		0.13491		0.172714	0.724463
CG11327	0.00138942		-0.0188923	0.96107	-0.20426		-0.0792731	0.883998
CG11333			-0.00498478		0.0727271		-0.0490543	0.926561
CG11334	-0.0344499	0.931963	-0.113401	0.635547	0.0965746	0.61868	-0.0282982	0.882549
CG11342	-0.0217386	0.962026	0.0594036	0.866939	0.0750672	0.87959	0.148643	0.623232
CG11345	0.00662647		-0.041652	0.896566	-0.114628	0.784526	-0.118773	0.638456
CG11349			-0.0153185		0.0174477		0.0200448
CG11350	0.0037617		0.0041373		-0.272278	0.484673	-0.284789	0.10187
CG11353	-0.000285711		0.349194	0.142919	0.256694	0.573077	0.397935	0.205785
CG11356			0.0305968		0.0460151		0.134673
CG11357	-0.0201823	0.966038	-0.219189	0.305941	-0.121926	0.682461	-0.0782987	0.679397
CG1136	0.00653303		-0.0292221	0.920838	0.159445	0.601021	0.257619	0.116449
CG11360	0.0596645	0.866456	-0.20679	0.240199	-0.202719	0.538222	0.418428	0.00231698
CG11362	3.4898e-05		0.0935104		0.128648		-0.0139861
CG11367	-0.0573329	0.869428	-0.358422	0.0787476	-0.494195	0.0931688	-0.817567	1.01674e-06
CG11368	0.00291077		0.055975		-0.341601	0.373563	-0.000749686	0.99787
CG11369	0.00169049		0.0427922		0.0331684		0.0548312
CG1137			0.00869608		0.0301235		0.0810524
CG11370	0.00248584	0.899791	0.24504	0.344249	-0.252152	0.335904	-0.366423	0.000278752
CG11373					-0.0273476
CG11374	0.00171963		0.0659		0.257915	0.568164	0.105818	0.850238
CG11377	-0.0129917	0.980201	0.0356952	0.906471	0.118418	0.754228	-0.146123	0.566556
CG11378	0.00630377	0.819372	-0.0978754	0.75207	-0.346192	0.435945	-0.103042	0.561604
CG11379			0.0046203		0.00786433		0.0164907
CG1138					-0.01996		0.0164907
CG11380	0.00336942		0.39346	0.099016	0.325809	0.458053	0.180412	0.527068
CG11381	0.00317167		0.0151509		-0.24569	0.571918	-0.0235038	0.931607
CG11382	-0.00425427	0.988264	0.0898027	0.773743	0.182539	0.661879	0.397168	0.0091049
CG11384	0.00564523		-0.0833983		-0.236208	0.606809	0.154341	0.434699
CG1139	0.00627229		-0.00791653		-0.188075	0.684386	-0.11741	0.775197
CG11391			0.00422473		0.00218355		0.0404523
CG11396	-0.086747	0.811433	0.0760815	0.790904	0.033085	0.908641	-0.163492	0.468383
CG11398	-0.032335	0.937343	-0.083001	0.794226	-0.171065	0.682468	-0.46657	0.137757
CG11399	-0.00731545	0.990372	-0.136944	0.570185	-0.112147	0.74203	-0.259046	0.137253
CG11400	0.000743084		0.105131	0.706267	-0.179953		0.390132	0.258016
CG11403	-0.0353559	0.929044	0.0409058	0.89683	0.143757	0.735945	-0.366662	0.352425
CG11404	0.00171963		-0.00498478				0.00128082
CG11406					-0.270284		-0.236105
CG11407	0.00166836		0.0236825	0.950326	0.0232549	0.962902	0.134434	0.798263
CG11409	0.0141685	0.908717	0.183351	0.295098	0.339475	0.419451	0.737899	0.00232572
CG11413	0.00479858	0.847858	0.299442	0.129389	-0.247357	0.317667	-0.144011	0.413521
CG11414	-0.0350012	0.920439	0.0473968	0.857454	0.0615659	0.811057	0.152725	0.229362
CG11417	-0.021075	0.966244	-0.0471833	0.8601	-0.265513	0.367502	-0.2868	0.10325
CG1142	-0.0754094	0.819372	-0.138768	0.41203	-0.119015	0.710494	-0.178122	0.295852
CG11425	0.00311505		-0.0260639		-0.366622	0.145725	-0.251811	0.213633
CG11426	0.0137879		0.284843	0.233698	0.0596287	0.859056	0.00289769	0.992555
CG1143	0.00511152	0.819372	0.013894	0.974706	-0.233199	0.613242	0.0730508	0.65753
CG11436	-0.00481843	0.996275	-0.116347	0.608433	-0.0715138	0.859373	-0.416843	0.0877961
CG11437	0.00984044		-0.000951953	0.998427	-0.413935	0.324587	-0.0232706	0.922209
CG11438	0.0076139		0.0896701	0.781858	-0.27815	0.541574	0.00513647	0.982468
CG11444	-0.0361168	0.929044	-0.284166	0.130569	-0.270987	0.374196	-0.150331	0.247947
CG11447	-0.0232456	0.962026	0.0241528	0.932341	0.0552338	0.857947	-0.103654	0.721472
CG11449			-0.0133093		0.0526273		0.140359	0.787592
CG11453	0.00578882		-0.320231	0.182272	-0.0682393	0.872857	0.214714	0.454647
CG11454	-0.0364225	0.908717	-0.0182946	0.948881	-0.039585	0.900211	-0.175192	0.399883
CG11456	-0.0552188	0.874083	-0.036298	0.907398	-0.185231	0.647185	-0.375606	0.184472
CG11458					-0.041265		0.329293
CG11459			0.0336676		0.115817	0.809359	0.0266177
CG1146	-0.00357412	0.996392	0.0558755	0.866994	0.351204	0.127259	0.253567	0.293538
CG11470	0.00290064	0.88274	0.152408		-0.197692	0.498604	-0.263017	0.0231549
CG11474	0.0128171	0.980459	0.0205563	0.954411	-0.0489756	0.91205	0.16039	0.304844
CG11475	-0.00759656	0.952549	-0.107984		-0.136702		0.19077	0.691003
CG11498	0.00516388	0.938395	0.0714037	0.804533	0.360835	0.423978	0.423672	0.215281
CG11504	-0.104093	0.788258	-0.327271	0.0963749	-0.499917	0.132925	-1.08684	2.55118e-07
CG11523	-0.0397527	0.915674	-0.2437	0.239011	-0.139514	0.690648	-0.450862	0.0127324
CG11529	0.0034071	0.907251	0.0663657		-0.459693	0.204698	-0.0730546	0.816829
CG11537	0.00373588	0.996392	0.0500865	0.816463	0.0485402	0.850265	0.0578079	0.709761
CG11539	0.000412593	0.998108	-0.0667797	0.846915	-0.0431441	0.912168	-0.198825	0.537315
CG11550	0.00169049		0.156612		0.306436	0.448753	0.094623	0.866273
CG11555	-0.0903156	0.811974	-0.00845801	0.981193	-0.18462	0.432831	-0.231281	0.11274
CG11560	-0.0718174	0.820199	-0.263009	0.234007	-0.373106	0.353983	-0.514593	0.041289
CG11562	-0.027285	0.94601	-0.141803	0.54918	0.0471502	0.905734	-0.19108	0.388234
CG11563	-5.66723e-05	0.999505	-0.101211	0.683731	-0.772478	3.22649e-09	-0.377038	0.00859692
CG11570	-4.34233e-05		-0.0110019		0.128865	0.787632	0.229245	0.617238
CG11581	0.00171963				-0.053601		-0.180062	0.698454
CG11583	-0.0502296	0.884833	-0.163803	0.432588	-0.548136	0.00783759	-0.372815	0.00903438
CG11584	-0.00916344	0.692202	-0.063017	0.861359	0.0968842	0.812882	0.0535593	0.887927
CG11585	0.0048594		0.0496377		-0.467051	0.178462	-0.306535	0.0909051
CG11586	-0.0900883	0.809064	-0.0599258	0.789595	-0.267682	0.462931	-0.312828	0.036865
CG11588			-0.00498478
CG11590	-0.0822059	0.811974	-0.0282486	0.92443	-0.117081	0.767951	-0.203779	0.46251
CG11593	-0.0481287	0.877231	0.0621091	0.778733	0.217263	0.251568	-0.0220364	0.932654
CG11594	0.00949595	0.821251	0.0271242	0.943943	-0.183835	0.632103	0.214513	0.1816
CG11596	-0.0848394	0.788258	-0.312065	0.161778	-0.509894	0.11562	-0.647523	4.00127e-05
CG11597	-0.00191251	0.991233	-0.0109186	0.979313	0.005694	0.990986	-0.288427	0.380105
CG11598	0.00449471		0.00491906		-0.0762292		-0.123749
CG11600	0.00131149		0.0422064		-0.0434268		0.0354086
CG11601	-0.0200346	0.96828	-0.101847	0.645139	0.0187861	0.953023	-0.0923069	0.676841
CG11608			-0.0144954
CG1161	-0.0428225	0.907251	-0.0365765	0.901611	0.0466059	0.826566	-0.0317313	0.88837
CG11617	-0.00106944		0.0305369	0.933349	0.207579	0.583242	0.164046	0.536743
CG11619	-0.00036789	0.997116	-0.0201431	0.96107	0.291752	0.24337	0.381911	0.244143
CG11626	0.000545146		0.0976351	0.717409	-0.0761572		0.120723	0.790275
CG11629			0.0136685		0.0336905		0.00128737
CG11630	-0.00167772		0.0243483		0.00501802		0.0801732
CG11634			-0.0358008		-0.0195471		-0.02276
CG11635			-0.00056912				0.0164907
CG11638	0.0145568	0.866456	0.143685	0.580851	0.104495	0.694279	0.306427	0.0852713
CG11655	-0.00916738	0.987372	-0.127192	0.658665	0.0491719	0.898684	-0.348186	0.201585
CG11656	-0.00167369		0.0196773		-0.0660698		-0.0633961	0.905861
CG11658	-0.0275547	0.947519	-0.0457893	0.869123	0.118448	0.754228	-0.0051382	0.981981
CG11659	0.00356253		-0.00862495		-0.240092		-0.0353054	0.939255
CG11663	0.00169049		0.0275068
CG11668	0.00397184		-0.0123765		0.0731953	0.878987	-0.166659	0.712777
CG11670	0.004371		0.112725	0.721166	0.122083	0.728614	0.263962	0.324508
CG11672	0.00566511	0.811974	0.256813	0.233698	-0.334965	0.459188	0.109841	0.553665
CG11674	-0.0678231	0.829905	-0.236602	0.303109	-0.925034	0.00122615	-0.881812	0.00415707
CG11679	0.0217485	0.966244	-0.201708	0.294414	0.0384229	0.904271	0.0709255	0.803549
CG11686	0.00973865	0.952031	0.0387236	0.91863	0.146223	0.69048	0.0828233	0.750929
CG11693			0.0625541		0.155863	0.703512	-0.0139861
CG11694	-0.00275915		0.0151763				-0.0139861
CG11695	-0.0178115	0.970799	-0.0779989	0.800961	0.145149	0.704565	0.145627	0.540388
CG11696	-0.0424699	0.906852	-0.0698696	0.74824	-0.0472812	0.892626	-0.0245336	0.933973
CG11698			-0.00056912		0.0369202		0.0457992
CG11699	-0.0297316	0.936989	-0.00889293	0.981193	0.0196245	0.942667	-0.071029	0.761185
CG11700	-0.000672514	0.996392	0.116732	0.6213	0.438299		0.0179461	0.975706
CG11703	3.75054e-06		0.182521	0.424603	-0.0336847		-0.0139861
CG11710	-0.0368239	0.929044	0.123738	0.549822	0.00542486	0.983182	0.0551649	0.817378
CG1172	0.0305307	0.931309	-0.17015	0.372136	0.00823452	0.973927	0.0682686	0.722497
CG11722	-0.0670564	0.816091	-0.00369375	0.996262	-0.0982062	0.791413	0.0428527	0.889015
CG11723	0.00626368	0.992823	-0.111537	0.570185	0.0750925	0.818341	-0.183132	0.563859
CG11726			0.0119719		0.0221923		-0.0838511
CG11737	-0.0693182	0.819372	-0.0809744	0.78279	0.14964	0.552757	-0.0126381	0.965193
CG11741			-0.00782626		0.275554		-0.406853	0.294764
CG11752	-0.0218966	0.962026	-0.171906	0.363081	-0.168414	0.580386	-0.0899438	0.573608
CG11753	0.0113216	0.980459	-0.173365	0.391152	-0.0704797	0.831576	-0.145112	0.492222
CG11755	-0.0270499	0.938647	-0.109592	0.654023	-0.107243	0.7992	-0.114278	0.768499
CG11756	0.00289195		0.0753534	0.829729	0.0540102		-0.0101724
CG11760	0.0045032		0.151263		0.130866		-0.143385	0.750213
CG11768					0.00616989		-0.0813672
CG11771	0.00631158	0.991972	-0.313835	0.173584	-0.00542604	0.981768	0.0216816	0.927263
CG11777	-0.0787834	0.816091	-0.218025	0.166129	-0.097452	0.804237	-0.334696	0.153867
CG11779	-0.052798	0.87187	0.0465847	0.851129	-0.00783697	0.982326	0.0754978	0.644468
CG11786	0.0022703		0.133426	0.657332	0.151229	0.666917	0.923428	0.00207694
CG11788	-0.00116572	0.997116	0.0101604	0.982821	0.152177	0.743715	-0.188719	0.695872
CG11790	0.0048549	0.996392	-0.017605	0.945407	-0.0225784	0.936936	0.0813903	0.615422
CG11791	0.023384	0.962026	0.0316682	0.890904	-0.164609	0.59622	0.179958	0.203266
CG11807	-0.0742124	0.816091	-0.000262249	0.999579	0.00384705	0.989322	0.0777456	0.699261
CG11808	-0.0582675	0.865659	-0.266015	0.150761	-0.42668	0.267367	-0.666228	0.0131999
CG11811	-0.00839778	0.987148	-0.195986	0.398557	-0.291314	0.0451508	-0.385223	0.00693725
CG11815	0.00372141		-0.0257925		0.0380569
CG11816	-0.00167369		0.00422473		-0.022988		-0.0865598
CG11825	-0.00774523	0.987429	0.00734373	0.987656	0.148046	0.678734	0.111368	0.811354
CG11828	0.00169659		0.0887387		0.0226504		-0.116876
CG11835	0.00130576		-0.0101305		0.217925		0.0585911	0.918563
CG11836	-0.0122897	0.980201	0.0250442	0.94115	0.200344	0.661508	-0.29512	0.42741
CG11837	-0.0594821	0.866456	-0.102048	0.628634	-0.445814	0.0717417	-0.190719	0.249049
CG11839	-0.0646297	0.838751	0.0228565	0.950326	0.0919184	0.848328	-0.0284621	0.955802
CG11841			-0.0194679		-0.0853751		-0.176424	0.714245
CG11842	-0.00452568		-0.021324		-0.528265		-0.122028	0.8203
CG11843	0.00397934		0.00828042		-0.133874		-0.15265	0.760699
CG11852	0.00306636	0.869428	0.271307	0.093571	-0.23994	0.39102	-0.397569	0.0275006
CG11854	0.00291077		0.0162415		-0.28941	0.344011	-0.0902906	0.797071
CG11857	-0.0291958	0.938647	-0.14588	0.362154	-0.094551	0.773352	-0.374349	0.00521076
CG11858	-0.0087073	0.987069	-0.1261	0.641789	0.0777629	0.782151	-0.0353532	0.903807
CG11865			0.0150816
CG11873	-0.00995564	0.984178	0.181416	0.239011	0.346217	0.0675061	0.322012	0.0250175
CG11878	1.09268e-05				-0.0306829		0.296148	0.428652
CG11882	-0.04567	0.905749	-0.175333	0.449994	0.196943	0.610848	-0.477924	0.138241
CG11883	0.0168466	0.975649	0.299466	0.149543	-0.165206	0.700142	0.138464	0.226617
CG11885	-0.0287669	0.929902	-0.0986646	0.671702	-0.0769414	0.86494	-0.108969	0.71948
CG11892	0.00302673		0.057394		-0.41808	0.282594	0.115279	0.652062
CG11893	-0.00273848				-0.0604598		-0.0172073	0.978238
CG11898	0.00277569		-0.0240538		-0.223162	0.631961	0.118892	0.512852
CG11899	-0.00179953	0.997116	0.0457446	0.90076	-0.0832925	0.864632	-0.44133	0.0110218
CG11902	-0.031429	0.938395	0.14572	0.379214	0.328991	0.249708	0.0889561	0.761968
CG11905	0.014606	0.897236	-0.00831645	0.984028	0.237116	0.555782	0.265823	0.291678
CG11906	-0.0013026	0.997116	-0.149616	0.435405	0.000767872	0.998183	-0.453071	0.0468556
CG11911	0.00196745	0.873787	0.26756	0.233698	-0.203594	0.566367	0.178014	0.0230033
CG11912	0.00278728		-0.0253639		-0.206858	0.642724	0.500863	0.0315913
CG11920	-0.073029	0.819372	-0.125831	0.564091	-0.424968	0.0949053	-0.357257	0.00130266
CG11927	-0.0569609	0.871263	-0.261305	0.1744	-0.0889254	0.793762	-0.162876	0.454582
CG11929	0.00348143		0.0101944		-0.274482		-0.0559127
CG11951	0.00163071		0.246704	0.296704	0.332833	0.388039	0.354958	0.187715
CG11961	0.0251193	0.938395	0.0579728	0.794226	0.0415608	0.896257	0.0481281	0.882854
CG11964	-0.0373704	0.923968	0.0482872	0.84819	0.118032	0.741648	0.0284948	0.916329
CG11970	0.00146865	0.997116	-0.255713	0.259134	-0.360373	0.338694	-0.718718	7.45209e-05
CG11975	0.0141605	0.980201	-0.372306	0.0634337	-0.573903	0.0454841	-0.738552	2.20593e-05
CG11980	-0.0391505	0.919974	-0.0434979	0.851129	-0.138034	0.516373	-0.0829188	0.614754
CG11983	-0.00880073	0.9313	-0.120664	0.695671	-0.0562529	0.905734	0.13316	0.782299
CG11986	-0.0859153	0.811974	-0.206401	0.306195	-0.318279	0.442689	-0.372608	0.178046
CG11997	1.09268e-05		0.111253		0.14697		-0.0978298
CG11999	-0.0332207	0.934828	-0.153101	0.391152	-0.0240134	0.950691	-0.223819	0.161674
CG12003	0.00171963		-0.0968923		0.0246257
CG12004	-0.0501451	0.88517	0.016287	0.957421	0.177022	0.542023	0.154304	0.187658
CG12007	-0.0351377	0.929044	0.0547305	0.831847	0.102708	0.669268	0.0672053	0.754471
CG12009	0.00312912	0.970799	-0.0237298	0.947846	0.121699	0.684593	0.851559	0.00654465
CG12010	-0.0013608	0.997116	-0.0920006	0.713194	-0.00772368	0.981768	0.024582	0.939255
CG12011	0.00967539	0.923469	0.10636	0.598106	0.031193	0.950691	1.16995	2.84589e-05
CG12012	0.0260459	0.957744	-0.172052	0.398118	0.0446205	0.908022	-0.0124465	0.97511
CG12016					0.0141593		-0.0139861
CG12017	0.00407603	0.934396	0.112656	0.711153	0.102069	0.708655	1.04466	0.000511513
CG12020	0.00283094		0.0696343				0.0164907
CG12024	-0.0699824	0.820199	0.153251	0.447524	0.1397	0.495445	0.0216269	0.925948
CG12025	0.0732294	0.816091	-0.104115	0.622481	0.0256151	0.911673	0.0580711	0.735499
CG12038	0.00198944	0.992395	0.0879624	0.787293	0.0581212	0.843372	0.0327824	0.912965
CG12054	0.0239081	0.956787	-0.0272968	0.921489	0.0666537	0.837806	0.0529608	0.849348
CG12056	-0.00879973	0.980459	0.114285	0.654877	0.175901	0.61412	-0.293495	0.312439
CG12057	0.00530958	0.819372	0.0778465		-0.243124	0.528505	-0.103312	0.662348
CG12061	0.00428646		-0.0178147		0.0385721		0.0164907
CG12065	-0.0028985	0.99561	0.103019	0.702644	0.0266428	0.939079	0.202122	0.0764667
CG12069	-0.00252337		0.0169589		0.0141593		-0.0139861
CG12071	0.00595438		0.227718	0.384109	-0.0224004	0.949159	0.0122211	0.957397
CG12075	0.0242702	0.816091	0.183571	0.231927	0.232477	0.259699	0.353904	0.0030744
CG12078			-0.000501511
CG1208	0.00357589		-0.119965		-0.115371	0.806522	0.0379514	0.910605
CG12081	0.0108808	0.982267	-0.381826	0.0580415	-0.481215	0.0444442	-0.648182	2.43475e-09
CG12084	0.0507116	0.885366	-0.138358	0.526449	-0.0474037	0.864469	-0.242196	0.12191
CG12091	-0.0854854	0.809468	0.0529259	0.826905	-0.00300461	0.993286	0.078323	0.574353
CG12093	-0.0521257	0.88274	-0.0269024	0.929425	0.171068	0.453544	0.00874862	0.97992
CG12096	0.00281144	0.996392	-0.0362954	0.877315	-0.0891746	0.772956	-0.136798	0.43958
CG12099	-0.00398918	0.996392	-0.0290831	0.90076	0.018429	0.935071	-0.147295	0.228274
CG12104	0.0209016	0.966244	-0.174743	0.420269	-0.102821	0.818488	-0.60932	0.000703402
CG12105	0.00758509	0.811974	0.0902918	0.785814	-0.148533	0.649664	0.263995	0.320405
CG12106	-0.0897661	0.811974	-0.212213	0.376879	-0.0488993	0.912708	-0.535585	0.0184209
CG12107	-0.118105	0.747782	0.114966	0.538181	0.0583603	0.825704	-0.118354	0.502156
CG12111	0.00171963		0.0212626		0.0649731		0.119096
CG12112	-0.0723827	0.819372	-0.135897	0.618044	-0.400634	0.27059	-0.410046	0.0413084
CG12115			0.0340354		0.095052		-0.200192	0.677757
CG12116	0.0128318	0.811433	0.16629	0.439778	-0.253599	0.560334	0.12035	0.411964
CG12118	-0.0112958	0.980459	0.049331	0.868208	0.0874273	0.792796	0.204649	0.305254
CG12121	-0.0472369	0.88274	-0.21241	0.30698	-0.315715	0.370324	-0.672514	0.000140761
CG12123	-0.0440962	0.88517	0.0210196	0.96051	-0.0446456	0.906443	-0.0250912	0.950696
CG12128	-0.0688252	0.819372	-0.259588	0.203813	-0.49369	0.0197075	-0.357619	0.0324474
CG12129	-0.0461457	0.904514	-0.352447	0.134389	-0.382072	0.292446	-0.636847	0.000715492
CG1213	0.00442071	0.866456	-0.16711	0.489283	-0.253172	0.58038	0.163191	0.563767
CG12133	0.00322496		-0.0192595				-0.0291076
CG12134	-0.0239049	0.962026	-0.104272	0.568628	-0.259673	0.344011	-0.129128	0.617526
CG12155	0.0138657	0.980201	0.0718028	0.770887	0.0850263	0.721202	0.0770183	0.753766
CG12158							0.0788644	0.866275
CG12159	-0.049996	0.88274	-0.0683007	0.804533	0.171729	0.64367	-0.0704398	0.829401
CG12163	0.0228227	0.962026	-0.152706	0.377188	-0.142937	0.678734	-0.499412	0.000212705
CG12164	-0.0011369	0.975649	0.0988924	0.57842	0.322273	0.452491	0.141859	0.605107
CG12170	-0.0257265	0.938647	-0.0215412	0.949669	0.0197405	0.939635	-0.00130871	0.995702
CG12171	0.017858	0.975333	-0.373768	0.100952	-0.452156	0.234999	0.115894	0.426926
CG12173	-0.0692756	0.819372	-0.09311	0.724663	-0.130433	0.703512	-0.0642356	0.775578
CG12177	0.00678502	0.990372	-0.163478	0.55041	0.00475685	0.990556	0.0899282	0.6726
CG12179	0.0121645	0.980459	-0.210224	0.382273	-0.631777	0.0441581	-1.07457	2.46309e-07
CG1218	-0.0355631	0.923968	-0.197652	0.422652	-0.110922	0.692589	-0.342998	0.0576796
CG12182	-0.0529478	0.875724	-0.15332	0.375601	-0.229744	0.589492	-0.713751	0.00352927
CG12184	0.0138854	0.88274	-0.0779549	0.822202	-0.442695		-0.32303	0.43503
CG12194	0.0207704	0.938395	0.0504429	0.871999	0.105958	0.662915	0.0411877	0.849348
CG12204	-0.0414665	0.906852	-0.116575	0.619163	0.179971	0.637131	0.218949	0.554739
CG12206	0.00624684		0.0631207	0.837776	0.203589	0.378949	0.160733	0.356785
CG12209			0.0187453		0.0246257		-0.126253
CG12213	-0.0217506	0.962026	-0.0496424	0.828618	0.0168744	0.953023	-0.193812	0.100491
CG12219	-0.0693708	0.819372	-0.33613	0.121884	-0.296567	0.45152	-0.521444	0.00372001
CG12224	0.00294261		0.0150816		0.128936		0.162444
CG12229			-0.0293518		0.110799		0.125133
CG12236	-0.0706825	0.819372	0.105443	0.601907	0.244831	0.421682	-0.00139007	0.99677
CG12237	0.00913062	0.987069	-0.0291641	0.907655	0.120741	0.678813	0.0399852	0.878991
CG12239	0.00719902	0.816091	0.283014	0.245952	-0.0795157	0.854901	0.100548	0.551221
CG12241	-0.00493663	0.99561	0.075918	0.712064	0.171016	0.470173	0.196075	0.149408
CG12253	-0.0787059	0.816091	-0.229423	0.256178	-0.0142015	0.97026	-0.152579	0.555814
CG12256	0.00136218		0.0349552	0.916885	0.475672	0.0606643	0.676295	0.0403723
CG12259	-0.0763461	0.819372	-0.0904817	0.682541	-0.0813466	0.793079	-0.431377	0.012536
CG12267	0.00669754	0.991683	-0.0948946	0.71258	-0.237804	0.407489	-0.225042	0.262283
CG12268	0.00679926		-0.0544624	0.875684	0.0171211	0.946524	0.0768159	0.82912
CG1227	-0.0721834	0.819372	-0.362121	0.0966037	-0.534902	0.00589649	-0.534012	9.23616e-05
CG12278			-0.104201	0.700341	0.0141593		0.0576265
CG12279	-0.0137159	0.974356	-0.0309266	0.932394	-0.175923	0.554962	-0.0408682	0.902639
CG12288	-0.0238584	0.960021	0.0828296	0.7149	0.0285199	0.928492	-0.101416	0.475811
CG12289					-0.00980289		-0.0139861
CG12290	0.0395771	0.907251	0.207494	0.300408	0.238506	0.344011	0.296233	0.0142894
CG12299	0.00904565	0.987069	-0.349067	0.131792	-0.329359	0.418885	-0.470654	0.0028819
CG12301	0.0259313	0.957744	-0.21498	0.344601	-0.659954	6.42465e-06	-0.687082	9.22218e-05
CG12307					-0.00980289
CG1231	-0.00167772		-0.00498478		-0.1974		0.157152	0.759773
CG12310	0.00187557	0.907251	0.383375		-0.12358	0.723474	-0.0595463	0.882249
CG12316	-0.0538283	0.875724	0.14002	0.446906	0.318242	0.250265	-0.214021	0.230829
CG12320	-0.00784116	0.982425	-0.114386	0.690944	-0.0399596	0.921191	0.0419932	0.922696
CG12321	-0.0694173	0.819372	0.0946875	0.728773	0.180724	0.47406	-0.0392044	0.900915
CG12325	0.0372463	0.923968	-0.0138461	0.957808	-0.312511	0.228596	-0.202733	0.315607
CG1233	0.0160021	0.975649	0.0960908	0.629129	0.109807	0.567794	0.203051	0.161971
CG12338	0.0235257	0.907251	0.092784	0.706267	-0.120301	0.621078	-0.00134613	0.995806
CG1234	-0.0165907	0.975649	-0.173192	0.435405	-0.587896	0.0117468	-0.599031	0.000617645
CG12341	-0.0490254	0.895535	-0.17969	0.308643	0.0521394	0.849007	-0.101966	0.651129
CG12343	3.81084e-05	0.999505	-0.18789	0.307834	-0.342099	0.136855	-0.283771	0.12359
CG12344	0.00268232		-0.0581252		-0.366036	0.41577	0.349702	0.160002
CG12355	0.00538669	0.934828	0.124958	0.679973	0.249954	0.364676	-0.0483069	0.868779
CG1236	-0.0575289	0.869428	-0.0411091	0.868983	0.050294	0.868196	-0.104279	0.568629
CG12362	-0.00167772		0.00861359		-0.0430347		0.0452742
CG12374	8.23244e-05		0.124906	0.662555	0.0315089		0.0457992
CG12375	-0.0670049	0.837136	-0.0157052	0.970356	-0.134685	0.604786	0.021334	0.936801
CG12379	-0.0115158	0.961299	-0.0467625	0.897701	0.00388281	0.994251	-0.154339	0.612578
CG12384	-0.081548	0.816091	0.0181827	0.958134	0.0778219	0.736381	0.0478858	0.822578
CG1239	-0.0718924	0.816091	0.0653355	0.840023	0.251384	0.552889	-0.262275	0.512852
CG12391	-0.0402427	0.897236	-0.1755	0.414761	-0.394938	0.274245	-0.92308	5.96063e-07
CG12395			0.00422473		0.0141593
CG12398	0.00171963		-0.00558107		-0.0790961		-0.0743041
CG12402	0.0107926	0.865659	0.104797	0.600437	0.31819	0.319072	0.31478	0.227562
CG12420	-0.0215821	0.788258	-0.294462		0.283988	0.534957	0.363077	0.353434
CG12438					-0.00980289
CG12446	-0.00167772		-0.0170429		0.0380569		0.093838
CG12448			0.00422473		0.134136		-0.23744
CG1246	0.00745593	0.819372	0.0849899	0.801138	-0.146933	0.723474	0.060159	0.769354
CG12470			-0.109126		0.0181032		0.0366728
CG12477	0.00426458		-0.0290053		-0.0422155		0.288011	0.493392
CG12479			0.00422473
CG12480	0.0011472	0.923092	-0.0520191	0.872251	-0.21133	0.499194	-0.132093	0.16513
CG12483			0.00396364		-0.0384507		-0.040218	0.937046
CG12490	0.00277569		-0.170256		-0.224391	0.590588	-0.311353	0.257631
CG12491	0.00171963				-0.0713127		-0.189649	0.685476
CG12493	0.0104847	0.870075	-0.0522994	0.877623	0.249463		-0.149089	0.768512
CG12496	-0.003093	0.975649	0.0100931	0.982899	0.0421583		0.138167
CG12498			0.00422473
CG12499	0.00598085	0.992823	0.0236322	0.928599	-0.177953	0.487925	-0.0177632	0.950887
CG12502	0.00370605		-0.117452		-0.375848	0.3628	0.182484	0.180811
CG12506	0.00199357	0.914914	0.104699		-0.13444	0.76315	0.422284	0.117027
CG12507	0.000587356		0.0474627	0.897044	0.348778	0.326009	0.468662	0.164463
CG12512	0.0619552	0.816091	0.0399567	0.90076	-0.314548	0.476848	-0.0959675	0.518576
CG12516							0.0164907
CG12519	-0.00143443		0.0643376		-0.0384797	0.938999	0.0231178	0.955448
CG12520	-0.0183094	0.915154	-0.174248		0.0697878		0.188372	0.695704
CG12521							0.0457992
CG12522	0.012173	0.821251	0.0756264	0.807388	0.128011	0.782057	0.240911	0.592253
CG12523	-0.00167808		0.103094	0.640731	0.16574	0.712149	0.0900825	0.743314
CG12531	0.00992142	0.819372	0.31548	0.200678	0.0661059	0.831196	0.203453	0.112539
CG12535	0.00176774		-0.166893		-0.0235888		0.0892214	0.873906
CG12538							-0.0139861
CG12539			0.0662956		-0.00593254		0.00128082
CG12540	0.00323236		0.201187	0.295098	0.0856249	0.722763	0.220418
CG12541	0.00333717		0.207107	0.372598	0.164819	0.470222	0.220443	0.149384
CG12546	0.00372141		0.0046203		-0.336968	0.453544	0.125307	0.793338
CG12547	0.050036	0.87187	0.00887108	0.982899	0.103189	0.586356	0.0196041	0.924201
CG12560	0.0160265	0.819372	-0.168774	0.426863	-0.107778	0.795954	-0.356327	0.00835002
CG12567	0.0745696	0.816091	-0.305373	0.194304	-0.432092	0.238441	-0.564389	0.00324687
CG12576	-0.0022418	0.997116	0.0860745	0.679533	-0.271171	0.537516	0.111447	0.393924
CG12581	0.0563882	0.816091	0.0517366	0.807918	0.199524	0.389857	0.290602	0.0187183
CG12590			-0.00775867		0.0411852		0.0679432
CG12592	0.00918096		-0.0792619		-0.0604136		0.0404523
CG12594	0.00740406		-0.0509324	0.881105	-0.0474594	0.87637	0.0455664	0.828317
CG12605	0.0050589		0.206017	0.316736	0.116626	0.687859	0.198383	0.409674
CG12607	0.00478496	0.847858	-0.50776	0.0264307	-0.105619	0.804635	-0.125922	0.611794
CG12608	-0.00347934	0.996392	-0.169983	0.435484	-0.588825	0.00498415	-0.599302	8.31597e-05
CG12609					-0.0547966		0.0310643
CG12617			-0.000302647		-0.0379873		0.128968
CG12637			-0.0429185
CG12640					0.00492519		0.00182855
CG12643	0.017526	0.811974	-0.0666715	0.765754	-0.194804	0.674136	0.0559394	0.777456
CG12645	0.00169049		0.0198186		-0.0449021		0.0164907
CG1265	-0.0533315	0.857253	0.0293711	0.91764	-0.358812	0.408621	-0.0884019	0.568861
CG12655	0.00313894		0.043494		-0.242163	0.600035	0.00687335	0.986813
CG12659	-0.140493	0.547	-0.231749	0.201631	-0.302194	0.480188	-0.705883	4.90016e-05
CG12661	0.00272486		-0.0416825		-0.0464555		-0.0851064
CG12662	-0.00150213	0.990762	0.00557817		-0.0302611		-0.119372
CG12672			0.00421694		-0.10485	0.831576	-0.320008	0.354797
CG12674	-0.00167369		0.184598		0.183974		0.0318346
CG12680			0.0129847		-0.0367009		0.00182855
CG12684			0.00869608
CG12688	-0.00167369		0.0930416		0.204758		0.12226
CG12689			0.0470621		0.355812		-0.0382794
CG12691					0.0436183		-0.0596635
CG12692			0.00861359		-0.0163173		-0.0139861
CG12693			-0.00500136		-0.0149703		-0.00457973
CG12698	0.00548146		-0.104929		-0.154261		-0.00422989
CG12699			-0.0296893		-0.0355568		0.0164907
CG12702	0.042812	0.906852	-0.271029	0.167799	-0.634054	0.0771124	-0.683068	0.0219443
CG12708	-0.000580095	0.997552	-0.0124354	0.979313	-0.177574	0.703583	-0.569563	0.10187
CG1271	-0.0160012	0.962026	-0.0148092	0.970356	-0.260832	0.36608	0.0681886	0.782331
CG12713	0.0311647	0.938647	-0.222816	0.383424	-0.507803	0.103738	-0.72573	0.010029
CG12715					0.00752934		0.0131166
CG12716					-0.22405		-0.00118299	0.998107
CG12717	-0.0990105	0.788258	0.220022	0.219247	0.164682	0.632103	0.151271	0.686958
CG12723	0.00577792	0.873787	0.0827765	0.706267	0.14087	0.670602	1.38708	1.17159e-06
CG12725			0.0109399		-0.00980289		0.0451013
CG12728	-0.0155231	0.975649	0.101363	0.708194	0.0761338	0.831205	0.171277	0.484568
CG1273	0.0194708	0.837136	0.171745	0.332062	0.344716	0.445163	0.436521	0.243963
CG12730	0.00612404	0.938647	0.00269133	0.996512	0.213644	0.553229	0.193438	0.59288
CG12744	-0.0215975	0.962634	0.0345649	0.895131	-0.0783346	0.854406	-0.315844	0.136954
CG12746	-0.0481341	0.896111	-0.143985	0.466901	0.0444314	0.886915	0.064392	0.774265
CG1275	0.0610293	0.86136	-0.42094	0.0752837	-0.436327	0.124255	-0.061641	0.702955
CG12766	0.00266156		-0.00137093		-0.356415	0.344767	0.049492	0.846714
CG12768	0.0132712	0.866456	0.0758119	0.741494	0.185241	0.624394	0.0252378	0.944508
CG12769	-0.00917077	0.980459	0.191156	0.437743	0.359613	0.302706	0.343188	0.274579
CG12773	-0.0137516	0.980201	-0.219006	0.302659	-0.15463	0.396931	-0.0130029	0.94674
CG12780					0.226773		0.0310643
CG12782	-0.00167772		0.00354113		-0.00839077		-0.0953985
CG12783					-0.00980289
CG12795	0.0115912	0.980459	-0.0282709	0.920503	0.0266446	0.928492	-0.163862	0.454647
CG12811	-0.0705712	0.820199	0.147929	0.529902	0.0465673	0.826802	0.0996645	0.677457
CG12814	0.0115543	0.819372	0.0160785	0.95608	0.080805	0.782057	0.172126	0.304744
CG12817	0.00483908		0.0560454		0.275439	0.451742	-0.170212	0.670587
CG12818	-0.0833049	0.811974	-0.28788	0.184133	-0.422492	0.224562	-0.891279	5.90811e-06
CG12822	-0.0421185	0.906852	0.0168479	0.964554	0.0466223	0.872407	0.0768436	0.716974
CG12824			0.00413549		0.112174		-0.0752275	0.888966
CG12825	0.00681967	0.811974	0.0165507	0.971828	-0.428772	0.305058	0.0739249	0.833416
CG12826	0.00436349	0.850941	-0.0060637		-0.308724	0.344389	-0.0267188	0.916344
CG12828					-0.01996
CG12831					-0.0645051		-0.0710857
CG12836	0.00171963		-0.0131146		-0.10648		-0.16844	0.737098
CG12848	-0.0620451	0.838751	-0.155797	0.391152	-0.0820336	0.694641	-0.0311376	0.902639
CG12851	0.0139323	0.837668	0.0967616	0.763327	0.0129904	0.953025	0.178206	0.329467
CG12853	0.00171963		0.0366473		0.0221451		-0.0139861
CG12857	3.79118e-05		-0.0353409		-0.0288879		-0.360489	0.260709
CG12860			0.00422473		0.0231906		0.00128082
CG12863	-0.10278	0.788258	0.0272155	0.928599	0.130915	0.728306	-0.219856	0.499464
CG12866	0.00372141		0.356688		0.00501802
CG12868	-0.0302699	0.916841	0.210096	0.427609	0.43271	0.0752267	0.0920368	0.80837
CG12869	0.00352293		0.206824	0.433962	0.302693	0.42901	0.286831	0.300559
CG12877	-0.0348119	0.929044	-0.357916	0.129389	-0.606945	0.0652598	-1.07815	4.66837e-07
CG1288					0.00492519
CG12880	0.00652898		0.173271	0.492141	-0.099422	0.842804	-0.130328	0.702902
CG12883	-0.085237	0.811974	-0.200315	0.433792	-0.0746855	0.846794	-0.0322494	0.946016
CG12885	0.00227748	0.985319	-0.0235005	0.939354	0.0715705	0.868779	-0.0597482	0.900346
CG12895	-0.0384556	0.921782	-0.24517	0.20117	-0.371908	0.117445	-0.156479	0.296132
CG12896	0.00928629	0.96828	0.407937	0.090266	0.107132	0.748595	-0.0181573	0.968261
CG12898							0.00128082
CG12909	0.00119407	0.997245	-0.111559	0.520155	-0.422954	0.111019	-0.253306	0.0789026
CG12910	0.00589629	0.923968	0.0166412	0.962339	0.00968877	0.974157	0.226934	0.1326
CG12911	0.0129963		0.0569404	0.869621	-0.00921531	0.97873	0.107596	0.676652
CG12914			0.0116378		0.0353442		-0.243954
CG12917			0.0432976		-0.170487		0.14503
CG12920	-0.000169006		0.375131	0.110065	0.102478	0.691889	0.403026	0.295018
CG12923					0.0169871		0.0355354
CG12926	0.00571535	0.904765	0.248085	0.292995	-0.351133	0.429162	0.0714348	0.813905
CG12929	-0.00827157	0.976575	-0.197525	0.456018	-0.208951	0.59392	0.157134	0.675577
CG12934	0.0018068	0.907251	0.352058	0.117998	-0.246478	0.429162	-0.218634	0.0125329
CG12935	-0.0182536	0.96828	-0.129106	0.548735	-0.0472178	0.846794	-0.00363231	0.9914
CG12942	-0.0346537	0.929044	0.0940414	0.666145	0.153689	0.72371	-0.226438	0.54439
CG12945	-0.089527	0.788258	-0.0693301	0.773743	-0.102908	0.77782	0.0781543	0.745636
CG12947	-0.000232505	0.998095	0.16914	0.431656	0.269645	0.393043	0.489653	0.0840959
CG12948	-0.0834658	0.816091	0.153543	0.44439	0.195654	0.61292	0.0509234	0.881414
CG12951	0.00268232		-0.00498478		0.0227605		0.320868
CG12963	0.00399198	0.88271	-0.113322		-0.263187	0.544732	-0.00989501	0.966209
CG12964	0.00490531	0.896111	0.440351	0.0435061	0.392351	0.375093	0.408655	0.227993
CG12970	-0.00167369		-0.0201376		-0.0629609		-0.0366419
CG12971	0.00467909		0.0403988		-0.230794	0.617985	-0.172255	0.727209
CG12974	0.0133896	0.816091	0.038015	0.914285	-0.2152	0.581177	0.139398	0.253853
CG12975	-0.0152443	0.975649	0.00720421	0.986605	-0.163484	0.697894	0.0777772	0.750537
CG12983	-0.00167369		-0.00056912				0.0164907
CG12984	0.000579805		-0.0497427		-0.12601		-0.089811
CG12985	0.00169049		0.0101864		-0.207581		-0.0318422	0.955949
CG12986	0.00216195		-0.164497	0.544262	0.00233902		-0.0340005
CG1299	0.00384423		-0.0558122	0.873924	-0.141129	0.717052	0.162019	0.247914
CG12990	-0.00517307		0.00812193		0.0435201		-0.165001
CG12991	0.0144424	0.965555	-0.0119646	0.970356	0.0637583	0.804237	0.0522788	0.822574
CG12992	-0.0013413		0.0345101		0.501807		0.124304
CG12995					0.0817421		0.0164907
CG12998			-0.00498478		-0.276425	0.466889	0.21375	0.607317
CG13000	0.0540423	0.816091	-0.0119818		0.0656799		0.0191265
CG13001	-0.059173	0.866456	0.110232	0.538181	0.112701	0.737395	0.0547232	0.830979
CG13002					-0.0472274		0.0164907
CG13003	0.000456959		-0.00812719	0.985224	0.378013	0.272788	0.477182	0.0562262
CG13004	-0.0016918				0.137555		0.00953619
CG13005	-0.0320191	0.937343	0.114484	0.682037	0.182038	0.662768	-0.143119	0.717775
CG13008	0.00171963		0.0438414		-0.0884902		0.00804118
CG13010	3.4898e-05		-0.0212812		-0.087536		0.0164907
CG13012	0.00198017		-0.00181965		0.00843517	0.986781	-0.162258	0.676265
CG13014	-0.03146	0.929044	-0.0402545	0.899069	0.10552	0.782057	-0.117405	0.714245
CG13016	-0.108751	0.788258	0.0312587	0.920503	0.205	0.523885	-0.182254	0.493918
CG13018	-0.00977366	0.970391	-0.106069	0.714641	-0.251117	0.540379	0.025333	0.957494
CG13021	0.00171963
CG13022	0.00372141		-0.00939197		-0.41745		0.0505626	0.931768
CG13023	0.00194167		-0.0310779	0.928599	0.0224947		-0.0777918
CG13024	-0.00108393		0.0469643	0.897202	-0.0265948	0.953023	0.135209	0.700461
CG13026			-0.00498478		0.222954	0.626978	0.324091
CG13028	-0.00167772		0.0863647		0.268689	0.554222	0.144435	0.782399
CG13029	-0.000216643	0.998095	-0.00317637	0.99677	0.00461089		0.321762
CG13031	0.00169049		-0.00498478		-0.165767		-0.0423393
CG13032			0.0112364		0.0689023		0.0035797
CG13033	0.00612395	0.837136	-0.3847	0.116525	-0.0851948	0.838352	0.051643	0.931768
CG13038	0.00351096		0.121071		0.06629	0.859373	0.0303677	0.942325
CG13039					-0.0271794
CG1304	0.00258352	0.906852	-0.00687056		-0.237214	0.510664	0.118729	0.601392
CG13040	1.09268e-05		-0.00498478		-0.109784	0.782057	0.00743918	0.991538
CG13041	0.00164475		-0.294779	0.226318	-0.122264	0.782057	0.103733	0.854103
CG13042	-0.00167369		-2.09217e-05		0.0369626	0.941419	0.213437	0.627667
CG13043	0.00959095	0.788258	-0.247838	0.335668	-0.172131	0.703583	0.0287177	0.929706
CG13044	0.00300579	0.847858	-0.178906	0.514892	-0.380507	0.392795	-0.161259	0.266393
CG13045	0.00261686		0.0298972		0.311665	0.492025	0.0717718	0.663808
CG13046	-0.000757239		0.00255033	0.997292	0.141769	0.695521	0.0912545	0.864643
CG13047	-0.00131351		-0.0214731	0.957421	0.251163	0.552443	0.084261	0.828097
CG13048	-0.000768179		0.229592	0.334867	0.339958	0.452326	0.115672	0.624459
CG13049	-0.00447632	0.90943	0.221035	0.400733	0.262865	0.559601	0.102514	0.701773
CG13050			0.0528098		0.0415224		-0.0842036
CG13051	-0.00484285		-0.0605621	0.666145	-0.0226123	0.964263	0.0603276	0.906305
CG13053							0.00182855
CG13054	-0.00167772		0.00422473		-0.186209		0.0490319	0.934933
CG13055	0.00428646		-0.0254135		0.0508054	0.914491	0.240081	0.485433
CG13056	1.09268e-05		0.0323637		-0.068643	0.892944	0.0822995	0.875335
CG13058	0.00169049		-0.00754003		0.0541365	0.906962	0.103195	0.848136
CG13059	0.00525357	0.819372	-0.265657	0.297744	-0.133795	0.77222	0.0455133	0.93571
CG13060	0.00418926		-0.28778	0.244798	-0.168678	0.713572	0.00274084	0.996736
CG13062					-0.0341561		0.0801732
CG13063	0.0037617		-0.275284	0.272214	-0.0823602	0.859544	0.11756	0.82927
CG13064	0.00723628		0.206941	0.438859	-0.055841		0.0404523
CG13065			0.0343201		-0.0561793		0.0528754	0.930623
CG13066	0.00277569		-0.154718	0.351728	-0.0685492	0.861224	0.0891079	0.84366
CG13067	0.00281475	0.938647	-0.063198	0.634514	-0.130183	0.749849	0.202131	0.67579
CG13068	-0.00449606		-0.0252943	0.826824	-0.0401787	0.923609	0.0801072	0.871288
CG13069	-1.5786e-05		-0.0443667	0.785077	-0.103661	0.83522	0.0932673	0.846025
CG1307	0.00420783	0.996392	-0.397518	0.0516739	-0.506531	0.000131509	-0.269941	0.0623264
CG13073			0.00422473		-0.0149703		-0.0626757
CG13074			0.0143842		-0.0148592		0.110669
CG13075	0.00299864	0.866456	0.0467632	0.871532	-0.240852	0.445856	-0.0349541	0.822578
CG13077	-0.00133206		0.0678451		-0.330969	0.398517	-0.165399	0.552867
CG13078	0.00372141		-0.00838494		-0.0668312		-0.10254	0.844735
CG13081	-0.002762		0.0190393		-0.0522099
CG13082	0.016314	0.820199	0.0812597	0.778866	-0.351684	0.409581	-0.0717231	0.777456
CG13083	0.00198017		0.00956824		-0.0251876
CG13084	3.75054e-06		0.0316464		0.0721715		0.245522
CG13085	-0.00429115		-0.032487	0.918569	0.0316964	0.949823	0.0906156	0.868199
CG13086	0.00314794		-0.0398452	0.906471	-0.295677	0.517515	-0.113102	0.665598
CG13088	-0.0885554	0.811433	0.109196	0.712064	0.171877	0.689071	0.0968678	0.782331
CG1309	-0.0667303	0.837136	-0.0313941	0.895003	0.18055	0.36608	0.152277	0.272362
CG13096	0.0244309	0.961771	-0.198737	0.308765	-0.648064	0.0110537	-0.841093	1.4312e-06
CG13097	-0.0144227	0.979671	-0.227488	0.329722	-0.709193	0.00205492	-0.687447	0.000348701
CG13101	0.00521216	0.987069	0.0292678	0.928599	0.0428281	0.919017	0.367178	0.118937
CG13102	0.00928377		0.0199301	0.946206	0.117318	0.637131	0.219723	0.261992
CG13108	0.00654808		0.0977548	0.737697	-0.0027684	0.994251	0.170268	0.493973
CG13114					-0.0255788		0.0164907
CG13116	0.00171963		-0.00631869		0.252497	0.580552	0.554172	0.0956843
CG13117	0.00131149		-0.0439977		-0.0707639	0.87944	0.101532	0.822532
CG13123	-0.00695858	0.988264	0.0611958	0.841634	0.0528357	0.915077	0.139144	0.742036
CG13124	0.021698	0.788258	0.181864	0.361842	0.048169	0.859544	0.0418437	0.79198
CG13126	-0.0301068	0.94197	0.023452	0.929951	0.000240176	0.999577	-0.302841	0.172391
CG13127					-0.0391427
CG13131							0.0404523
CG13133	0.00583004		-0.0594971		-0.163856	0.724097	0.127004	0.547203
CG13135	0.00265081		-0.00498478		-0.0898158	0.846574	-0.466276	0.0469226
CG13138	0.0011986		0.0119433		-0.0347838		-0.0395334
CG1314			-0.000405701		-0.00980289		0.0164907
CG13144			0.0239557		0.164948	0.721202	0.393112	0.212776
CG13148	0.000704723	0.996392	0.110038	0.728773	0.198786	0.544178	-0.0599674	0.898014
CG13151	-0.00223325	0.996392	-0.154275	0.443892	-0.126277	0.726476	0.0587048	0.883295
CG13154	-0.00498087		-0.110368		0.0290452	0.953023	-0.223482
CG13155			-0.00498478		0.00218355		0.0294255
CG13157	6.68667e-05		-0.0167252	0.971196	-0.0787611		-0.391218	0.307147
CG13159	0.00363689	0.967281	0.105548	0.714146	0.115933	0.770124	0.419715	0.131551
CG1316	-0.00272018	0.996392	0.0875863	0.635547	0.172011	0.554222	0.0169944	0.938102
CG13160	0.00252181		0.000480134		-0.427749	0.309774	-0.181084	0.336884
CG13168			0.0528691		0.205832	0.598666	0.622857	0.0513006
CG1317	0.0381713	0.923968	0.00394819	0.992821	0.0408086	0.846794	0.114051	0.405557
CG13170					-0.0545721		-0.0139861
CG13177			0.0133832		-0.201666		0.0572259
CG13185	-0.0109387	0.980459	0.224052	0.144495	-0.215375	0.596065	0.0655265	0.834826
CG13186			0.0159481		0.299354	0.510664	-0.223125
CG13192	-0.00412356	0.996392	-0.068911	0.747783	0.00780178	0.978151	-0.0812981	0.761968
CG13193					0.0336905		-0.0233994
CG13196	0.00136218		0.207505	0.382273	0.33351	0.452491	0.398301	0.152981
CG13197	-0.126353	0.671613	0.167759	0.437502	0.0754463	0.770392	-0.022233	0.946625
CG13198					-0.0768858		-0.186036
CG13202			0.0320871		0.0400217		-0.19066
CG13203	0.00407189		0.0122269	0.979719	-0.0557081	0.905734	0.284241	0.198912
CG13204	-0.00518848	0.987429	0.0767113	0.799595	0.133119	0.646402	-0.191896	0.387681
CG13215	0.00289403		0.00861359		-0.391321		-0.346686	0.299983
CG13216	0.00632486		0.108364	0.557544	0.0544269	0.85042	0.586771	0.027987
CG13217	0.000137112		-0.0372676	0.920503	-0.0602185	0.903516	0.143477	0.777548
CG13218	0.00395083		-0.0269919		-0.0882889	0.851731	0.280572	0.331124
CG13220	-0.0557076	0.87187	-0.170535	0.324629	-0.0116151	0.966797	-0.0945868	0.586059
CG13223					0.00492519		0.00709488
CG13226	0.0026159		0.00675625		-0.313565		-0.00202542	0.997553
CG13227	0.00381717		0.0107877	0.982821	-0.222928	0.429696	0.136106	0.667724
CG13228	0.00282622		0.0421615		-0.167095	0.719416	0.164787	0.72637
CG13229	0.00417		0.00213179	0.99807	-0.19246	0.638622	0.0883576	0.72637
CG13230	0.00277569		0.00861359		-0.108369		-0.34835	0.158467
CG13231	0.00131149		-0.00498478		-0.205733		-0.0856277	0.880476
CG13239	-0.00136368		0.11487	0.57842	0.135356	0.728306	0.0981065	0.71761
CG1324	0.00234542		-0.000323856		-0.0655034		0.0346545
CG13243			-0.0359054		0.00144579		-0.0139861
CG13244					-0.0218588
CG13247	0.00339483		-0.0561314	0.875261	0.0197439	0.956873	0.0540051	0.863777
CG13248	0.00532158		0.175607	0.441558	-0.148904	0.627309	0.0356545	0.887776
CG13250			0.00633638		0.0197327		-0.0518732
CG13251	0.00414158		0.0563844	0.8601	0.403704	0.0539621	0.0587821	0.872187
CG13252	0.0342689	0.819372	0.0248574	0.939997	0.02897	0.915092	0.19926	0.210317
CG13255	0.00520854		0.152327	0.595608	-0.159223	0.720492	0.0868589	0.692622
CG13258	0.00171963		0.0332727		0.00915737		0.31696
CG13272	0.0022216		0.213384	0.420269	0.0982013	0.721103	0.355071	0.243963
CG13280			-0.0262463		0.183636		-0.0139861
CG13282	2.00269e-05		0.149456		-0.0385929	0.938847	0.144714	0.778368
CG13284	0.0143056	0.837136	0.268475	0.173584	0.287328	0.209983	0.20786	0.148635
CG13285	0.00887966	0.788258	0.0130722	0.97222	-0.0527746	0.900211	0.101945	0.656385
CG13287	-0.00166443		0.0909779	0.719075	0.110935	0.75032	-0.414352	0.136988
CG13288	0.00198017		-0.0344134		0.00132338	0.998103	0.0862081	0.856094
CG13293	0.00164772	0.980459	0.0403211	0.886421	0.179907	0.612638	0.304042	0.155259
CG13295	0.0143069	0.966086	-0.0490785	0.857702	-0.111131	0.710494	0.0668686	0.770666
CG13297	-0.000178922		0.133853	0.650278	0.223061	0.627143	0.177616	0.602207
CG13299					-0.00980289		-0.0656653
CG13300	-2.82755e-05	0.999505	0.0967697	0.670819	0.264884	0.411964	0.347482	0.0138187
CG13305	0.00130079		0.0516044	0.886216	0.269194	0.552443	0.255181	0.564689
CG13306	0.00282622		0.00422473		-0.163262	0.725852	-0.0354052	0.954553
CG13308	0.00169049				0.2028		0.221763
CG13309					0.0210658		-0.0326615
CG13310	0.00282622		-0.0174162		0.192186	0.663567	-0.0741765	0.899902
CG13311	0.00576819	0.816091	-0.0144244		-0.25036	0.378949	-0.0220623	0.905281
CG13312	0.00272331		-0.0219862		-0.252257	0.174979	0.156982	0.686012
CG13313	-0.00538415		-0.0343859	0.925413	0.134353	0.780036	0.334519	0.413733
CG13314			0.0594658		0.0208289	0.967017	0.231929	0.611722
CG13315	0.0207396	0.788258	0.069078	0.807275	0.148062	0.606145	0.190063	0.69889
CG13318	0.00282622		0.0214879		0.0990341	0.721202	0.195123	0.601392
CG13319	-0.0498938	0.875724	-0.20153	0.348523	-0.0963609	0.748161	-0.346962	0.042974
CG13321	0.0131957	0.821251	-0.0183301	0.957808	-0.122085	0.728614	0.107072	0.568578
CG13323	0.00129425	0.934413	0.0539162		-0.294591	0.344011	-0.270933	0.0455203
CG13324	0.00446108		0.00422473		-0.836801		-0.136407	0.757799
CG13325	0.00468282		-0.195611	0.446264	-0.326866	0.457157	0.0987265	0.737335
CG13326	0.00136218		-0.0608883		0.129403		0.0788837
CG13330			-0.0113341		-0.0621481		0.0600504
CG13331	0.00282622		0.0680453		0.241767	0.5946	0.00887687	0.987602
CG13332			0.0198936		-0.148645	0.75587	0.0420619	0.945548
CG13334	0.00428646		-0.0646534		0.0599196		0.0198903
CG13337	1.09268e-05
CG13339	-0.1391	0.421877	-0.0403438	0.907854	-0.185442	0.600307	-0.13189	0.658317
CG13344	-0.0542304	0.862805	0.0254734	0.920621	0.081354	0.800678	-0.0809658	0.719968
CG13358	-0.014474	0.819372	-0.0757256	0.818226	0.0611222		0.324692	0.411782
CG13359	-0.00116149		-0.0667215		0.0478517		-0.139123
CG13360	-0.00167369		-0.01977	0.960617	0.234461		-0.0653917	0.887776
CG13361	3.17738e-05		-0.16027		0.184937		0.0204513
CG13362	0.0140981	0.863499	0.107895	0.648409	0.0342551	0.943849	0.191907	0.691547
CG13364	-0.0411788	0.914914	-0.161417	0.411868	-0.222094	0.208906	-0.136712	0.234824
CG13365	-0.0117122	0.980201	-0.217795	0.251655	-0.147928	0.505288	0.12573	0.609706
CG13366	0.00272281	0.996392	0.076718	0.699867	0.180828	0.379465	0.0300908	0.916344
CG13367	-0.0767812	0.816091	-0.0591937	0.826905	-0.165014	0.571523	-0.113398	0.547203
CG13369	-0.0616898	0.855853	-0.316619	0.0996803	0.0361085	0.891432	0.0635442	0.74367
CG13373	-0.017183	0.975649	-0.0244866	0.951246	0.0215378	0.962686	-0.142322	0.719085
CG13375	0.00322807	0.987069	-0.182542	0.460221	-0.0112061	0.967211	0.435549	0.0114112
CG13376	0.00171963		-0.0262463		0.486812		0.1022
CG13377	0.0210799	0.788258	0.11661	0.529902	-0.017006	0.95283	0.16874	0.220525
CG13384	0.0444597	0.906852	0.103774	0.550008	0.308782	0.0986798	0.24237	0.104761
CG13385					-0.01996		-0.109525
CG13386	0.00283094		-0.00134956		0.125646	0.782057	0.105733	0.838953
CG1339	0.00170938		0.0462367		0.0492533		-0.0349832
CG13390	0.0015273	0.997116	0.0689937	0.824636	0.13091	0.69412	0.0176514	0.957114
CG13392	-0.0454483	0.897236	0.0403453	0.901872	0.146117	0.665345	-0.0709982	0.821508
CG13397	-0.0388089	0.907251	0.408066	0.0100211	-0.0137777	0.977461	0.105219	0.821476
CG13398	0.0668317	0.837136	0.0917146	0.67468	0.155098	0.585632	0.162847	0.388262
CG13403	-0.00305101		-0.00660856		-0.159224	0.720076	0.176348	0.661128
CG13404	0.00750125		0.0629247	0.853284	0.216822	0.492469	0.293111	0.30899
CG13405	-0.00157705		0.0123767		-0.0163173		-0.0291076
CG13407	0.00171963		-0.203882		-0.0563253
CG13408	0.00198017		0.00547193		-0.233876	0.612252	-0.0475934	0.922857
CG13409	0.0104327		0.0115304	0.979313	0.27633	0.120322	0.166508	0.310778
CG13423	-0.00280312		-0.144405		0.0352167		-0.314143
CG13426			-0.0116625
CG13427	-0.00921875	0.957744	-0.00470528	0.992647	0.162927		0.352491	0.17953
CG13428	-0.00167369		0.0680063		-0.121617		-0.0948663
CG13436	-0.00134336		0.158368	0.548735	0.266604	0.539568	-0.0215808	0.972801
CG13437	0.00171963		0.0211287		-0.0691391	0.89251	0.267186	0.474553
CG13438			0.00422473		0.0141593
CG1344	-0.0375445	0.916841	-0.284833	0.194304	-0.382138	0.0979853	-0.464737	0.00182094
CG13442	0.00169049				0.0141593
CG13443			-0.0138005		0.00151781		-0.101637
CG13445			0.00834858		0.172018	0.704839	0.243208
CG13449	0.00169049		0.0173182		0.17984	0.689997	0.0780607	0.893183
CG13454	-0.00600886	0.957585	0.0928334	0.747949	0.211903		0.343716
CG13455			-0.0352871		0.00438433		0.30798	0.424889
CG13457	-0.00125283		-0.0762037		0.104514		-0.0657634
CG13458	0.00283094		0.0678397		-0.105953	0.820136	-0.0427722	0.936833
CG13460	0.00359156	0.819372	0.0289234		0.0555106	0.87944	-0.273832	0.387189
CG13461	0.00366853	0.837136	0.211586		-0.213763	0.5946	0.315134	0.268567
CG13465	0.0176806	0.924819	0.0334946	0.923206	0.255871		0.226701	0.485771
CG13473					-0.00980289
CG13481			-0.00498478
CG13482	0.00170736		0.103679		0.0968951	0.823666	0.293924	0.394025
CG13484	-0.0720993	0.819372	-0.25486	0.177588	-0.272253	0.442689	-0.445356	0.0385974
CG13488	1.09268e-05		-0.0209113		-0.108532		0.00156397	0.997725
CG13492	0.0104893	0.788258	0.121157	0.679343	-0.0280417	0.940389	0.0717397	0.742014
CG13500					0.00501802		-0.156517
CG13501			0.0124137		-0.105114		-0.0366419
CG13502	0.00171963		0.0562454		0.0677881	0.872464	0.213656	0.464162
CG13506	0.0164704	0.816091	0.426297	0.00036792	0.0917815	0.70416	0.134716	0.305412
CG13516	0.00262262		0.0377682		0.123739	0.704808	0.190756	0.367342
CG13526			-0.00498478
CG13527	-0.002762		-0.0873645		-0.043522
CG13531	0.0317346	0.937968	0.159635	0.316502	0.148276	0.459842	0.164887	0.401422
CG13532	0.00130676		0.0587988	0.851129	0.0233182	0.934118	0.108337	0.588375
CG13538					0.0331233		0.250527
CG13539							-0.0139861
CG1354	-0.0243865	0.962026	-0.028365	0.906122	0.0886823	0.749921	-0.00380306	0.987076
CG13540	0.00427258		-0.000405701		0.0657004		0.0871546
CG13541					0.0141593
CG13544			-0.027887		0.00492519		0.0294255
CG13545	0.00179527	0.906852	-0.0739181	0.807275	-0.25642	0.398517	-0.301213	0.00546065
CG13551	-0.0393757	0.908717	-0.321241	0.133129	-0.150147	0.567794	-0.0416628	0.81301
CG13558					0.0256708		0.0643542
CG13559	-0.00167369		0.244497	0.251655	0.455004	0.225492	-0.0482639	0.930467
CG13560	0.00461981	0.772213	0.0587377		-0.259625	0.428712	-0.48357	0.00330372
CG13561	0.00234542		0.00869608		-0.178983		0.0329841
CG13562	-0.00143318	0.992887	0.221712	0.376485	0.335323	0.451159	0.377333	0.330232
CG13563	0.00603366		-0.0654026		0.158875		0.261404
CG13564							-0.0139861
CG13566			0.159212		0.185997	0.670384	-0.0401478	0.941552
CG13575	1.09268e-05		0.0151763		-0.0179114	0.972102	0.263674	0.537438
CG13577	0.00282622		0.0150816		0.194054		0.153504	0.758288
CG13578	0.00428646		0.0610108		0.0129678	0.980002	0.12672	0.782359
CG13579	0.00453987		0.0196619		-0.038743	0.934595	0.0960132	0.764805
CG1358	0.0156523	0.976575	0.00187621	0.998427	-0.212277	0.646964	0.0644646	0.704942
CG13581			-0.022231		-0.0532858		0.0164907
CG13585	-0.0367766	0.914264	0.0279039	0.915276	0.142659	0.573505	0.00787301	0.978847
CG13587					0.0067135		0.00128082
CG13589					0.0141593		0.0457992
CG13590							0.0607411
CG13594	0.00465888		0.0345679	0.919424	-0.0264861	0.929434	-0.0443194	0.855935
CG13599	-0.104639	0.788258	-0.264772	0.219891	-0.57047	0.133665	-1.14354	1.10279e-06
CG1360	-0.0856139	0.811974	-0.048522	0.857361	-0.150473	0.703512	-0.441397	0.0226918
CG13601	-0.0698858	0.821251	-0.0616668	0.828618	-0.191104	0.594555	-0.0403897	0.898675
CG13603	-0.066428	0.838136	0.095749	0.653726	0.163246	0.464479	0.0512134	0.821508
CG13604	-0.000895201	0.998108	0.0692271	0.738262	0.229013	0.496449	-0.0884444	0.640801
CG13605	-0.0189804	0.970391	0.0167636	0.948593	0.0675743	0.773408	-0.125232	0.514997
CG13606	0.00225895		0.0497683	0.891489	0.0482384	0.89251	0.120772	0.780624
CG13607	0.00171963		0.00801918		-0.222437	0.550743	0.228373	0.577865
CG13609	-0.0806474	0.816091	-0.065034	0.857702	-0.319174	0.48311	-0.786852	0.0129556
CG13613			7.50701e-05		-0.00980289
CG13614	3.75054e-06		-0.0396121		0.204161	0.633695	0.107862	0.817346
CG13615	0.00375198		-0.0330213	0.92252	-0.273159		-0.0687612
CG13616	-0.0022936		0.0630379	0.860976	0.0208724		-0.00032236
CG13618	0.00253745		-0.175357	0.348647	-0.0830195	0.849497	0.0335615	0.954553
CG13622	0.000865714		0.150255	0.574626	0.0522429		0.273737	0.454723
CG13623	0.00315958	0.984957	0.142747	0.6213	-0.257425	0.452326	-0.0196174	0.965933
CG13625	-0.0765537	0.819372	0.18924	0.262483	0.114999	0.68399	-0.269713	0.200553
CG13627			0.00861359		-0.0117094		0.0349803
CG13630	-0.053144	0.88234	0.0702926	0.811438	-0.0614418	0.804593	-0.115594	0.458182
CG13631	0.00668507	0.973296	-0.036454	0.916885	0.408993	0.325135	0.609692	0.0123339
CG13634	0.00288045		0.110778	0.706489	0.293664	0.505956	0.728884	0.0153523
CG13639			0.0364515		-0.20616		0.174403	0.692914
CG13640	0.00364582		0.00422747	0.994273	-0.262018	0.506726	-0.17325	0.534578
CG13641	0.00198083		-0.0759551		-0.43985	0.27059	-0.0248196	0.957494
CG13643	0.00762341		0.0505118	0.889534	0.0849205	0.795085	0.0937755	0.774964
CG13653	-0.00207804		-0.0535203
CG13654	0.0115977	0.819372	0.029715	0.923117	0.18239	0.412648	0.331003	0.00417263
CG13658	0.00320307		-0.00498478		-0.250994	0.461829	0.343357	0.123039
CG13659	0.00269649		0.00412397		-0.314902	0.448788	0.317405	0.0643605
CG13663	-0.0439338	0.907251	0.024117	0.927	0.00219846	0.995884	-0.265602	0.180099
CG13667	-0.0435647	0.906997	-0.174462	0.410135	-0.253513	0.387794	-0.0792783	0.749538
CG13670					0.0787257		0.0961017
CG13671	-0.0254352	0.961056	0.0964202	0.679343	0.232515	0.471314	-0.195965	0.558478
CG13674	-0.00269643		-0.0509824	0.724663	0.019679	0.969502	-0.0108392	0.981981
CG13675	-3.1545e-05		0.0982763		0.0919051	0.845611	-0.000584262	0.998851
CG13676	0.00560277	0.934396	0.172147	0.522234	0.301481	0.453585	0.413449	0.270313
CG13678	0.000312777		-0.241317	0.280337	-0.00311141	0.995691	0.0306011	0.954752
CG13679	0.00449471		-0.303895	0.159701	-0.0382622	0.939079	-0.00599864	0.991041
CG1368	0.00251567	0.934396	-0.112255	0.720628	-0.0860949	0.843281	-0.159134	0.164062
CG13685	0.00265207		-0.0143232		-0.196296	0.673057	0.113829	0.795148
CG13689	-0.157636	0.310469	-0.154898	0.484653	-0.44407	0.190221	-0.890251	4.65e-06
CG13690	-0.0395363	0.916841	-0.135122	0.503945	0.155479	0.740834	-0.283066	0.482747
CG13692	0.00198249		-0.0252557		0.11674	0.811239	-0.120275	0.819333
CG13693			0.00422473
CG13694	0.00101185		-0.166048	0.529009	0.48568	0.195722	0.856291	3.38113e-05
CG13698	-0.0805539	0.816091	0.167242	0.439365	0.320185	0.395267	0.109928	0.531863
CG13699	0.000721375		0.257795	0.173584	0.417352	0.343334	1.1	0.00024485
CG13700	3.75054e-06		0.0309577		0.0247709		0.0164907
CG13704	0.00882883	0.884527	-0.0508423	0.864268	-0.0375528	0.908641	0.0455409	0.881211
CG13705	0.00296309	0.862805	-0.306527	0.21669	-0.236651	0.421311	-0.0986919	0.589871
CG13707	0.00595498		0.236458	0.334867	0.290875	0.523885	0.131303	0.795914
CG13708	0.00170938		0.107166		0.131459	0.733886	0.371857	0.201684
CG1371	0.0406764	0.914914	0.045343	0.841588	0.165634	0.464152	-0.0105973	0.968021
CG13711	0.0466785	0.809468	-0.115061		-0.0218588		0.0803524
CG13712	0.0327042	0.819372	-0.0573133		-0.00980289
CG13713	0.031332	0.8297	-0.0785067		-0.117734		0.10052
CG13716	0.0129421	0.833062	-0.0301718		0.046366		-0.0066159
CG13720			-0.0100133		-0.0627236		-0.0549456
CG13721	0.00176757		-0.0421459		-0.32206	0.445059	-0.0843982	0.790668
CG13722	0.00573689	0.831341	-0.148396	0.580258	-0.314447	0.487695	-0.0227874	0.938829
CG13724			-0.0228311		0.0352295
CG13727	0.00280895		-0.0122401		0.076165	0.83184	-0.091541	0.826198
CG13728	-0.00141321		-0.220725	0.404422	-0.0800524	0.861936	-0.0251884	0.957925
CG13731	0.00238931	0.911998	-0.422935	0.0601333	-0.149158	0.738906	-0.0764726	0.724655
CG13733			0.03678		-0.168126		-0.0019512
CG13737	0.00125438		-0.0472656	0.897701	0.245938	0.574081	0.385121	0.289864
CG13738	0.0027252		-0.21983	0.38437	-0.145124	0.681033	0.033997	0.956443
CG13739	0.00314759		-0.0491324		0.0019408	0.997105	0.109318	0.822574
CG13742	0.0110838	0.982425	-0.270037	0.139891	-0.523442	0.169051	-1.22067	2.7005e-08
CG13743	0.00345108		-0.006282		-0.167202	0.718078	0.243955	0.0906584
CG13744	0.000118283		-0.0560567	0.876952	-0.104386		0.0230087
CG13747			-0.0131353		0.0331684
CG13748	-3.32175e-05		-0.0248756		0.0907842	0.850782	-0.259034	0.546933
CG13749	0.00171963		0.0188759		0.150791		-0.00841993
CG13751	-0.0431849	0.869428	-0.0916036	0.689641	-0.0410125	0.922261	-0.172926	0.393924
CG13760	0.017176	0.975649	-0.11307	0.671899	-0.352128	0.207058	-0.271527	0.243113
CG13766	-0.00259564	0.996392	-0.00347563	0.996439	-0.0574989	0.893174	-0.14901	0.566758
CG13771	-0.00649083		-0.0262374		0.0871361		-0.0284441
CG13773	-0.0167238	0.975649	0.1588	0.507074	-0.0891857	0.854901	-0.150678	0.469544
CG13775	-0.0117257	0.976575	0.0754711	0.81086	-0.0938949	0.827274	-0.464683	0.0854304
CG13784	-0.0044953	0.996392	0.208176	0.218966	0.217576	0.482674	0.25534	0.102382
CG13786	0.00372141		-0.0460003		-0.241954		-0.000329854
CG13793	0.00131149		-0.0234948		0.24112	0.601862	0.262759	0.537438
CG13794	0.00458541		-0.00283657	0.997201	0.22393	0.53733	0.293564	0.34679
CG13795	-0.00350087	0.964011	-0.165967	0.443951	-0.0625019	0.875425	0.0760254	0.877432
CG13796	0.00345548		0.00748292	0.988007	0.243505	0.555736	0.357455	0.205569
CG13801							0.0164907
CG13806	0.0141979	0.788258	0.1014	0.751728	0.284681	0.238092	0.275545	0.0411982
CG13807	-0.0681317	0.821251	-0.111065	0.618738	0.221976	0.489541	-0.177376	0.529658
CG13810	0.00733071		0.0313608	0.931966	0.120531	0.682461	0.214444	0.542286
CG13813	0.00530104	0.962803	0.237103	0.347544	0.347159	0.440837	0.172901	0.577581
CG13827	-0.0165039	0.975649	0.143744	0.529902	0.23177	0.596578	0.397498	0.089086
CG13833	0.00169049		0.195951	0.453186	0.0793531		0.109162
CG13837			-0.000908521		-0.121211		-0.218486	0.60797
CG13838	0.00171963		0.0532461		0.00218355
CG13840			0.00422473		0.0331684
CG13841			0.0370556		0.0206168		0.00128082
CG13842	0.00275663		0.0294119		-0.0187062	0.970466	0.0303209	0.949073
CG13843	-0.00167369		0.0302501		0.0067489		0.00128082
CG13847	0.000959689		0.252642	0.326476	0.324566	0.473103	0.631591	0.0525854
CG13850	-0.0483284	0.886107	0.160319	0.363438	0.168379	0.345632	0.0716747	0.695704
CG13855	0.00131149		-0.000758091		0.0450022	0.90479	0.174654	0.685208
CG13856	0.00170785		0.0773505	0.800016	-0.0530272	0.916035	-0.207181	0.590985
CG13857	-0.00154542		0.075698	0.826905	0.13004		-0.0461765
CG13862	0.00287983		-0.00836549		-0.35565	0.31955	0.0561258	0.85232
CG13868	0.00701539	0.907251	-0.061971	0.759103	-0.181896	0.457376	-0.00537687	0.978238
CG13869	0.00169049		-0.0929885		0.125177		-0.161875	0.674929
CG1387	0.00258322		-0.0150538		-0.0443397		-0.090473
CG13870			0.0101864		0.0080163		0.206752
CG13871	-0.00279842		-0.0201376		0.0446246		-0.0552354
CG13872	0.00272331		-0.0704486		0.11032		0.00181985
CG13875	-0.00153796		0.20031	0.453186	0.489235	0.0898579	0.108387	0.813479
CG13876	-0.00915043	0.987069	-0.190621	0.476966	-0.465831	0.052492	-0.771201	4.25776e-05
CG13877	3.91115e-09		-0.0101064		-0.191356	0.678599	-0.203672	0.60239
CG13884					0.0247709		0.0164907
CG13887	-0.0353903	0.926675	0.00070529	0.998427	0.07444	0.795356	0.0176422	0.925418
CG13891	-0.00167369		0.0337093		-0.043522		0.0615565
CG13893	0.00599585	0.866503	-0.0138762	0.976762	0.0265707	0.956873	0.313362	0.0677679
CG13894	0.0103754	0.916841	0.00750089	0.984028	0.0198149	0.940389	0.0140751	0.955585
CG13895	-0.00260838	0.996392	0.152926	0.510622	0.140539	0.539807	0.0445406	0.8471
CG13896	-0.0740402	0.816091	-0.0121785	0.973753	-0.253527	0.554222	-0.56809	0.00961451
CG13898			0.0278675		0.0309818		-0.0854605
CG13901	-0.0817523	0.816091	-0.112979	0.630632	-0.430861	0.138035	-0.61375	0.00587827
CG13905	0.00373849		0.00663703		0.0265188		-0.586732	0.0386192
CG13907	0.019186	0.973296	0.0411362	0.85963	0.215623	0.413065	0.139844	0.497648
CG13912	0.00149156	0.996392	0.0365501	0.909904	-0.0390567	0.929946	0.00592727	0.990703
CG13917	-0.00422463	0.996392	0.108188	0.520614	0.247624	0.179677	0.254312	0.062807
CG13919	-0.014375	0.938647	-0.134511	0.621204	0.209263	0.616947	-0.0627883	0.906688
CG13920	0.0200809	0.837136	0.0192838	0.942716	-0.0961174	0.758923	0.130651	0.54847
CG13921	0.000360092	0.998747	-0.0847991	0.691739	-0.0673827	0.729886	-0.0991702	0.692635
CG13924	0.00175533		-0.0912283		-0.221412	0.618345	0.0382535	0.948727
CG13926	-0.0431611	0.897236	0.0489415	0.85945	-0.0824227	0.785421	0.0272973	0.945273
CG13928	0.0254478	0.811433	0.116726	0.483579	0.180563	0.387472	0.144144	0.275514
CG13930	9.03016e-05		0.131633	0.566419	0.0736189	0.884421	0.51647	0.148532
CG13931	-0.00167772		-0.0256282		0.00501802		-0.0139861
CG13933	-0.0335814	0.929044	-0.0556057	0.824636	0.190893	0.301818	0.0977878	0.607597
CG13937	0.00959075	0.869428	0.00626357	0.991232	0.0915909	0.659843	0.258034	0.0615459
CG1394					-0.252698		-0.196975
CG13946	0.00207392	0.88517	0.0524889		-0.22772	0.604786	0.447244	0.0827724
CG13947	0.0020389	0.897236	0.0907676	0.716238	-0.222533	0.611051	0.331337	0.250052
CG13949	-0.00161805		0.542888	0.0137332	0.570101	0.136075	0.204522	0.662494
CG13950	0.00577345		0.16344	0.53095	0.0236817	0.959031	0.261765	0.401951
CG13954	-0.000421354		0.13372		-0.07066	0.869714	0.354297	0.0610613
CG13955	-0.002762		-0.104434		0.243092	0.59252	0.336687	0.362765
CG13962	0.0019154		0.0249767		-0.228342	0.576408	0.153011	0.716346
CG13965					-0.01996		0.0164907
CG13970	0.0039791		-0.00498478				0.00128082
CG13972	0.00169049		0.124651	0.650805	0.530353		-0.227689
CG13978	0.00169049		0.0100535				0.00128082
CG13982	0.000170682	0.998562	-0.0602589		0.0565752		0.0696732	0.906305
CG13983	-0.00396266		0.114783	0.712064	0.0893375		0.11649
CG13984			-0.00498478		-0.0118749
CG13989			0.00422473		0.0372012
CG13991			0.00422473		-0.0373891
CG13992	0.0025953		-0.0260505		0.0753719		0.0752452
CG13994	-0.0769098	0.816091	0.10109	0.646755	0.0492718	0.869795	-0.164033	0.464276
CG13995	0.0086485	0.811433	0.0733177		-0.0928154	0.846725	0.144424	0.352425
CG13996	0.00326963		0.0571083		-0.317854	0.451742	0.192404	0.566536
CG13999	0.00428775		-0.0468972		0.0505986	0.913364	-0.327162	0.370608
CG14000					-0.00980289
CG14005	-0.00931202	0.987069	-0.375499	0.090292	-0.468908	0.204058	-0.692895	0.00094031
CG14007					0.130101		-0.256193	0.551215
CG14013			0.00422473		0.0352295		0.0164907
CG14014	0.110816	0.645581	-0.0435978	0.507715	0.125847		0.0364565
CG14015	0.00609418		-0.046692		0.117455	0.779615	0.581949	0.00359472
CG14017	0.00372141
CG14020	0.00169049		0.0731565	0.777926	0.383657	0.389095	-0.0461768	0.939323
CG14022			-0.00261258		-0.0278508		0.208074	0.620615
CG14024	0.00276194		0.128344		0.0698071	0.832704	0.188588	0.254532
CG14034	0.00171963		0.0206755		0.33987		0.115763	0.807108
CG14036	-0.103354	0.788258	-0.101216	0.66353	-0.352275		-0.806237	0.00739074
CG14043	-0.0705719	0.819372	0.0707583	0.756528	-0.0339767	0.895598	0.0144436	0.962272
CG14044	0.00280895		0.00869608		0.0383871	0.938999	-0.164381	0.717198
CG14050	-0.00508919		-0.000147451	0.999616	-0.202374	0.665918	0.279736	0.472185
CG14052	-0.00339542		0.0888819		-0.224193		0.341975	0.226672
CG14053	0.00235191	0.994887	0.0209185		-0.0619223		-0.0909944
CG14054			-0.0454179		0.281801		-0.0553506
CG14062					0.0141593		-0.0139861
CG1407	0.100207	0.772213	-0.220343	0.25141	-0.343159	0.375596	-0.809986	3.39863e-05
CG14071					0.0478517		0.00182855
CG14072	0.00171963		0.0355142		-0.443097	0.306337	-0.139806	0.79036
CG14073	0.00103326	0.997116	0.0760387	0.723873	0.375463	0.0885337	0.33094	0.0304557
CG14074	-0.10313	0.788258	-0.0893262	0.749313	-0.0669048	0.859544	0.13526	0.72637
CG14075	0.00427003		-0.0331587		-0.170419	0.704216	0.139227	0.560825
CG14079	0.00666549	0.95959	0.0330965		0.0932771	0.850782	-0.0534893	0.929663
CG14082	0.00131149		-0.0722027		0.0774999	0.839864	0.329178	0.0974768
CG14085	-0.00167772		-0.0113247		-0.220634	0.6364	-0.0943952	0.862696
CG14086	0.00258322		0.0655175		-0.297918	0.499147	0.0962703	0.854103
CG14089			-0.0409757		-0.00998031		0.0904214
CG1409					-0.00980289
CG14095	-0.00551638		-0.119447	0.697073	0.0653613	0.894967	0.0501189	0.874739
CG14096	0.00169049		-0.0765448		-0.034748	0.945509	0.00825702	0.984484
CG14100	-0.0215639	0.964011	-0.25523	0.227856	-0.0411581	0.907613	-0.181001	0.346811
CG14102	0.0323052	0.934413	0.0252326	0.949669	-0.161977	0.719059	-0.204304	0.633087
CG14104	-0.0186248	0.915097	0.141949	0.629129	-0.0836016	0.864469	0.0190306	0.97606
CG14105	0.0037697		-0.182171	0.446264	-0.421216	0.245252	-0.195989	0.218248
CG14106			-0.0275684		-0.0339551		0.171968
CG14107	0.00327911	0.962026	0.344841	0.15433	0.11653	0.681065	0.997028	0.000244807
CG14109	0.0137696		0.0604077	0.867978	0.235962	0.443634	0.143743	0.472428
CG14110	0.0103237	0.914264	-0.0953276	0.744115	0.206735	0.603656	0.27474	0.487589
CG14111	-0.00350121	0.975649	-0.250321	0.207421	-0.119329
CG14118	-0.00398338		-0.0202576	0.959383	0.123839	0.769467	0.00156112	0.99787
CG14120	0.00110553	0.929044	-0.137896	0.597199	-0.134707	0.719191	0.0784825	0.893438
CG14125					-0.0693445		0.0158308
CG14130	-0.0203159	0.959159	0.00948204	0.982899	-0.0501996	0.884421	-0.0325168	0.932394
CG14131	-0.0535488	0.866613	-0.126428	0.679533	-0.0714328	0.866111	0.181292	0.454325
CG14132	0.00465302	0.869424	-0.00747086	0.988007	-0.287904	0.518112	0.111588	0.445064
CG14135	-0.0322759	0.926233	0.00368647	0.995261	-0.152013	0.682468	-0.0251443	0.954553
CG14137					0.0231906		-0.0139861
CG14142	0.00277569		0.0174442		-0.118451		0.193822	0.690004
CG14143	-0.00167369		-0.0289848		0.0387023	0.938847	0.0759104	0.894453
CG14147	-0.00472662		0.160937	0.569578	0.288191	0.468708	0.103428	0.716693
CG14153	0.00282622		-0.00157178		-0.0466696	0.923411	0.0801281	0.87211
CG14154			0.0106034		-0.00720205		0.0286953
CG1416	-0.0115757	0.980459	-0.0655095	0.787949	0.0836225	0.706577	0.023871	0.905064
CG14160	0.00156943		0.0425479		-0.0594446	0.902231	0.245287	0.40247
CG14174	-0.0398917	0.907251	-0.000237581	0.999579	-0.0876196	0.838352	-0.201935	0.411968
CG1418	-0.0524769	0.875724	0.107433	0.63593	0.188594	0.540379	-0.263213	0.108615
CG14182	0.0317586	0.931721	-0.238549	0.21397	0.00854456	0.984382	0.0602062	0.88077
CG14183	-0.0031335	0.980031	0.0668292	0.837235	0.0813335	0.868196	-0.209364	0.643709
CG14184	-0.0725168	0.819372	-0.300217	0.158941	-0.29269	0.36608	-0.42202	0.00082415
CG14185	0.00171963		0.00340229		-0.0925694		-0.0860045	0.881211
CG14186	0.00910046		0.0650073	0.857892	0.177005	0.559601	0.48605	0.00550947
CG14187							0.00181985
CG14190			-0.0110019		0.0478517
CG14191	0.00382881		-0.306014	0.182564	-0.228307	0.600035	0.114439	0.639478
CG14194	-0.0223111	0.962803	0.0663144	0.753085	0.0755447	0.801314	-0.0830775	0.676873
CG14195	0.00491747		-0.0217917		-0.110704	0.801314	-0.00196558	0.996038
CG14196	0.00661169		-0.00187417		-0.340282	0.443788	0.0692856	0.770921
CG14200	-0.0143793	0.980201	0.175983	0.247351	0.20494	0.226314	0.0881592	0.675836
CG14204	-0.00283513	0.992887	-0.112767	0.617902	0.0268705		-0.733269	0.012751
CG14205	0.00403178	0.875724	-0.225095	0.3219	-0.165386	0.604984	0.102494	0.787177
CG14207	0.000608333	0.998747	-0.0762357	0.699228	-0.124019	0.619794	-0.143333	0.139943
CG14210	0.0135369	0.980201	-0.130187	0.430226	-0.429442	0.12757	-0.142721	0.476079
CG14212	-0.0011462		0.1329		0.0590237		0.0477833
CG14218	0.0115571	0.937968	0.0689853		0.30084		0.00331388	0.995702
CG14219	0.00203711		0.0309885		-0.273057	0.420931	0.245246	0.427096
CG14220	-0.0231809	0.962026	-0.141871	0.468237	-0.284515	0.417164	-0.620304	0.00449978
CG14221	0.00961195	0.914914	-0.13385	0.655367	0.00630078	0.990369	0.45791	0.136221
CG14223	0.00615297	0.9799	0.0800435	0.734842	0.328988	0.430506	0.165587	0.686366
CG14227	-0.00649956		-0.0689412		-0.183085		0.0271783
CG14229	-0.076615	0.819372	-0.404025	0.0264872	-0.696794	0.0164212	-1.13624	1.97883e-09
CG14230	-0.081689	0.810982	-0.262078	0.255745	-0.4988	0.0109031	-0.33646	0.0628579
CG14231	-0.0116359	0.980459	-0.0786523	0.794226	0.273746	0.413101	0.0126653	0.978847
CG14232	-0.0200346	0.970391	0.0126699	0.969567	0.153466	0.574081	-0.0842148	0.716693
CG14234	0.00349099		0.0562022		-0.226127	0.623638	0.0886085	0.607074
CG14237			-0.0218415		0.10313		-0.0159308
CG14238	0.0025953		-0.0303228		0.162293	0.706577	0.113403	0.814261
CG14244			0.00422473		-0.00980289		0.0164907
CG14245	0.000473321		-0.000501511		-0.521391	0.134877	-0.887393	3.01678e-06
CG14246							0.0310643
CG14247	0.000855136		0.0135829	0.971196	-0.19812	0.666917	0.84595	0.000173113
CG14252	-0.0120671	0.96828	0.0249563	0.928599	0.0723907	0.839414	0.140288	0.729874
CG14253	0.00325003		0.0674469		-0.0521744	0.902887	0.368784	0.00582282
CG14257	0.00483187	0.906852	0.0639605	0.787048	0.284892	0.530406	1.13316	1.94212e-05
CG14258			-0.00498478		-0.167784		0.0945559
CG14259	3.75054e-06				-0.152556		-0.291626	0.476979
CG14260	0.00144395		0.226557		0.078831		0.117303
CG14262	0.00282622		0.00950457		-0.0487653
CG14265	0.00248191	0.870075	-0.36311	0.133135	-0.181316	0.57709	-0.00794631	0.972594
CG14269	-0.00279074				0.0138135		0.00128737
CG14270	-0.0394145	0.916841	-0.208739	0.225986	-0.0700889	0.784526	0.090108	0.617526
CG14273	0.00435047		0.284244		0.149795	0.745306	0.311233	0.115268
CG14274	0.00362538		-0.0424076		0.0162461	0.966421	0.484248	0.0226918
CG14275	0.00854628	0.811974	-0.0545883	0.879065	-0.201252	0.61854	0.402768	0.000471984
CG14277	0.0058958		0.128485		-0.107073	0.788264	-0.0287598	0.933507
CG14280	0.00169049		0.0253235		0.0096343		0.0164907
CG14282	-0.00167772		-0.0108314		-0.092607		-0.0197539
CG14285	0.00548816		0.0877813	0.793098	0.148358	0.560726	0.0788137	0.794725
CG14286	-0.024808	0.953391	-0.287985	0.0991256	-0.440031	0.0715678	-0.43587	0.00719776
CG14292	0.00515069	0.819372	-0.000998993	0.998427	-0.216848	0.57648	-0.168663	0.323185
CG14294							0.0164907
CG14297	0.00197208		-0.042009		-0.01996		0.00319936
CG14298	0.00397303		-0.0840961		0.154268	0.67204	-0.104256	0.765524
CG14300	0.00416066	0.847858	0.0248674		-0.247438	0.391867	0.000980019	0.99688
CG14301	0.00454031		0.0660739		-0.0502766	0.912564	0.176593	0.465266
CG14302	0.00603082	0.819372	0.0945375		-0.214751	0.398517	-0.147638	0.344256
CG14304	0.00424443		0.00114487	0.998427	0.371874	0.208208	0.323506	0.370107
CG14309	-0.00167772		0.0160835		0.0412212		0.498718
CG14312	0.00738701		0.131185	0.651156	0.0992988	0.750498	0.00506335	0.991041
CG14313	0.00171963		0.00345126		-0.359954		-0.305204	0.395927
CG14314	-0.0147564	0.929781	-0.0988323	0.757021	0.0537454	0.893776	0.0276956	0.940306
CG14315			0.00422473		0.0141593
CG14316			-0.0159347		-0.00980289
CG14317	0.0770122	0.811974	-0.10377	0.218675	0.0451456		0.0819394
CG14321	0.0117329	0.907251	-0.136808	0.57561	0.169477	0.542049	0.135269	0.697154
CG14322	-0.085794	0.815097	0.119993	0.534744	0.0600818	0.804593	-0.0418461	0.827227
CG14323			-0.00498478		0.0258292		-0.215796
CG14324	0.00277569		-0.0333866		-0.828079	0.00229434	-0.460454	4.76385e-05
CG14325			0.00234508		-0.0436136		0.122506	0.790435
CG14326	-0.00167772		-0.000302647		-0.556724	0.0265015	-0.187917	0.609547
CG14327	-0.00258605		0.129256	0.513899	0.131984	0.725419	0.271619	0.41061
CG14329	0.00171963		0.00413549		-0.0551986		0.0632355
CG14331	1.09268e-05		-0.00630235		0.166906	0.710213	0.0416637	0.943366
CG14339					0.0402641		-0.0410998
CG1434	-0.0250509	0.961913	0.0259169	0.923117	0.0188278	0.946969	-0.105052	0.529759
CG14340			0.00422473
CG14341	-0.0618239	0.840271	-0.148803	0.573796	-0.156635	0.656598	-0.284668	0.268554
CG14342	0.00440655		-0.0150733		0.210536	0.445856	-0.0460245	0.922342
CG14346	-0.00449234	0.962026	-0.236912	0.362874	0.358404		-0.0946249	0.865716
CG14352	-0.0433727	0.906852	-0.324484	0.14906	-0.329039	0.44689	-0.455237	0.0960049
CG14354					0.0141593		0.0164907
CG14355					-0.0246437		0.0448802
CG14356	0.00278589		-0.0192624		0.196919	0.672911	0.177785	0.684413
CG14357	-0.00124346		0.030753		0.33199		-0.199079	0.680013
CG14362			-0.00227768		-0.00980289
CG14367	0.00355851		8.85046e-05	0.999823	-0.242189	0.52766	0.343906	0.230228
CG14369			-0.00775867		-0.241999	0.480928	-0.199229	0.566905
CG14374	0.00119733	0.907476	0.0228607		-0.260416	0.340098	-0.369165	0.0151965
CG14377	0.00112267	0.929044	0.0246218		-0.272755	0.305176	-0.302583	0.0157098
CG14384							-0.0139861
CG14391			-0.0363624		-0.00211323		0.0366728
CG14395	9.18221e-05	0.998558	-0.235657	0.356487	0.261795	0.53392	0.672531	0.03637
CG14397	0.00169049		-0.0234704		0.370762	0.367039	0.533283	0.132389
CG1440	0.0243009	0.957744	-0.0588298	0.794629	0.143517	0.725322	-0.0187282	0.956877
CG14400	3.4898e-05		0.129059		0.0128695		-0.0803534
CG14401	0.00138096		-0.0281887	0.923117	-0.00257536	0.995489	0.12978	0.716693
CG14402					-0.0149703
CG14406			0.00422473		0.251694		-0.00811802
CG14407	-0.0295887	0.945231	-0.098988	0.640785	-0.0283672	0.914087	0.0113792	0.960067
CG14408	0.0274348	0.953391	-0.189708	0.439778	-0.0150303	0.950283	0.101867	0.488403
CG1441	-0.00723722		-0.194565	0.466732	0.0370325	0.932947	0.15786	0.734283
CG14410	-0.0168922	0.933732	-0.129272	0.55238	-0.0680226		-0.239483	0.513546
CG14411	0.0425412	0.897236	0.0612638	0.781858	0.153826	0.541574	0.0732984	0.729874
CG14414	-0.0320213	0.931963	-0.167505	0.326114	0.00688107	0.983725	-0.0447422	0.894154
CG14416			-0.0156458		-0.0351851		-0.273509
CG14417			0.00305956		-0.199758		-0.0246148
CG14418			-0.0244532		-0.114473		-0.0653899	0.902639
CG14419	0.00695554	0.837136	0.23322	0.360298	-0.300327	0.5026	-0.20032	0.0494871
CG14420	0.00169049				-0.146841		0.00198633
CG14421			0.00422473		-0.0287108		-0.0954624
CG14422					0.066168		0.0164907
CG14423	-0.00167772				-0.189068		-0.185553
CG14424			-0.0154176		-0.0732404		-0.0139861
CG14427	0.00230738	0.99353	-0.0219127		0.0718278		0.104124
CG14431	0.00455823	0.961771	0.0478718	0.85945	0.167829	0.574081	0.222838	0.345007
CG14434	0.0276937	0.953417	-0.205121	0.440653	-0.119854	0.736985	-0.182051	0.639478
CG14435	-0.00781428	0.98932	-0.302905	0.201138	-0.218037	0.539491	-0.372071	0.050406
CG14439	0.00886088	0.816091	-0.14255	0.58657	-0.115491	0.76076	0.158623	0.47448
CG14440	-0.0895638	0.809468	0.292935	0.203861	-0.019348	0.931969	-0.0154833	0.957494
CG14441	0.0126298	0.966244	0.225689	0.139388	0.21257	0.24961	0.260818	0.0706152
CG14442	-0.0683638	0.819372	-0.0285217	0.915276	0.0353606	0.886915	-0.146886	0.429741
CG14443	0.00171963		-0.0014971		-0.043522		0.0872049
CG14445	0.00424778		0.175458	0.489168	-0.468627	0.268121	0.0722864	0.746323
CG14450	-0.0458299	0.905749	0.0537342	0.836722	0.132162	0.691889	-0.0222562	0.947035
CG14451	-0.00103597		0.159263	0.392687	0.172817		0.152753
CG14452	0.00282622		0.0424574		-0.120072	0.80532	0.202182	0.672761
CG14453	0.00222231	0.88274	-0.295363	0.233698	-0.182788	0.642815	-0.188045	0.232279
CG14454	0.00141366		-0.266872		-0.197127	0.607029	-0.0202648	0.9743
CG14455	0.00171963		0.00422473		-0.0288661		-0.305199	0.465109
CG14456	0.00618467	0.788258	-0.00349245		-0.293971	0.51627	-0.100718	0.615794
CG14457	0.00570866		0.0190618	0.966572	-0.112634	0.794273	0.0275309	0.959286
CG14459			-0.00498478		0.0567204		0.331302	0.330397
CG14464	0.0309399	0.938647	-0.140784	0.567255	-0.14816	0.684471	-0.0215003	0.934517
CG14478	-0.0396077	0.906852	-0.248341	0.231385	-0.392852	0.24961	-0.811979	3.62501e-06
CG14483	-0.0385166	0.907251	0.0392207	0.892364	-0.107156	0.724097	-0.10238	0.536332
CG14488	0.00171963		0.0246539		0.213011	0.647365	-0.149089	0.768512
CG14490	0.000459179		0.167963	0.45881	0.0681257	0.89241	0.114167	0.781716
CG14491			0.00422473		-0.11178		0.108465
CG14492							-0.0225017
CG14495	0.00309623		0.167676		-0.369388	0.404399	-0.173115	0.668644
CG14499	0.00339766		-9.12047e-06		0.00148069		-0.428124	0.261658
CG14500	0.00415091	0.851656	0.0214126		-0.344223	0.385287	0.0731829	0.724655
CG14502	-0.0150518	0.929044	-0.0113834	0.981834	-0.332383	0.463087	-0.655534	0.0466971
CG14505	3.17738e-05		-0.00498478		-0.00980289
CG14506	-0.00275915		-0.063849	0.84338
CG14507	0.00169049		0.00998992		0.212173	0.523885	0.0330846	0.955448
CG14511	-0.0146737	0.966244	-0.138584	0.61115	0.188539	0.664911	0.0268134	0.955535
CG14515	-0.000673987		0.084393	0.751728	0.238229	0.564692	0.656065	0.0385704
CG14516	-0.0491068	0.895535	0.0986853	0.741494	-0.335358	0.458666	-0.0874109	0.808682
CG14518					-0.0721261		-0.0260408
CG14535	-0.000560305		0.180944	0.372569	0.212798	0.271067	0.392858	0.000580671
CG14540			0.0132376		0.00689076		0.00297144
CG14543	-0.0473518	0.851649	0.0428658	0.893121	-0.173947	0.636878	-0.170859	0.422596
CG14544	-0.0412901	0.906852	-0.0683655	0.78896	0.0452891	0.907613	-0.0964695	0.761185
CG14545	0.0062481	0.991972	0.0438206	0.906471	-0.0935353	0.851731	-0.100975	0.856704
CG14551	-0.00167772		0.00546941		0.12222	0.801314	0.282723
CG14556			-0.00498478		0.0716162		-0.378293	0.337795
CG14561	-0.0629248	0.821251	-0.176232	0.28885	-0.0475189	0.920147	-0.32165	0.367098
CG14562	0.0260235	0.957744	0.0374235	0.879065	0.15636	0.531857	0.0954627	0.596708
CG14563			-0.00498478		-0.367234		0.0592921	0.920721
CG14564	1.09268e-05		-0.000302647		-0.114342		0.11564
CG14565	0.00616393		-0.0621577	0.543847	-0.180199	0.45152	0.23321	0.599456
CG14566	0.00510871	0.838751	-0.0117861	0.977574	-0.205647	0.470173	0.0749807	0.688624
CG14567	0.000547753	0.996392	0.0625786	0.859468	0.101854	0.837922	-0.235977	0.543158
CG14568	-0.0026516		-0.0436218	0.671803	-0.100884	0.750296	0.119153	0.80406
CG14569	0.00602979	0.811433	-0.219061	0.348647	-0.146308	0.624394	0.166209	0.541546
CG14570	-0.00167772		-0.088782		-0.0271837	0.951562	-0.00488297	0.993486
CG14572	0.00559552		-0.0710005	0.831434	-0.16234	0.534957	0.342971	0.147241
CG14573	0.00219056		-0.0460309	0.681958	-0.0928049	0.783915	0.0982956	0.853138
CG14589	0.00688544		0.0662705	0.840077	-0.00847435		-0.0948901
CG14591	0.00540765		-0.0400652	0.901433	0.12261	0.662768	0.0466796	0.856704
CG14598	0.00556212		0.117147	0.671899	-0.287819	0.51497	0.0103311	0.976096
CG14605			-0.000405701		-0.0547966		-0.0139861
CG14606	0.00691156		0.0436449		-0.421405	0.324333	-0.173918	0.566556
CG14607	-0.00167369		-0.0100133		0.0219181		0.0292088
CG14609	-0.00275915		0.161023		0.322911		0.01099	0.984341
CG1461	0.00272331		-0.0289237		-0.146273		-0.130806	0.787592
CG14610	0.00234542		-0.0110019		-0.0226242
CG14613	-0.0511979	0.88517	-0.143497	0.5191	0.120897	0.632239	0.0648647	0.75974
CG14615	0.0326337	0.921782	-0.311444	0.19547	-0.0972858	0.757687	-0.0025653	0.993889
CG14618	-0.0495903	0.894038	0.0275028	0.923117	-0.11041	0.779539	-0.0512181	0.854975
CG14621	0.071781	0.819372	-0.00236223	0.99642	0.117392	0.684593	0.027374	0.903807
CG14624	-0.00167772				0.0141593
CG14625			0.051793		0.308205		-0.0945843
CG14626	0.00739126		0.252402	0.328945	0.282495	0.534168	0.403813	0.282584
CG14627			0.0505647		0.113051		0.0164907
CG14628	-0.003398		-0.0456978		0.122273
CG14629	0.0304706	0.84531	0.106708	0.659654	0.292992	0.463087	0.210248	0.247191
CG1463	-0.0639149	0.847914	-0.167106	0.35316	-0.623594	0.000640128	-0.624404	9.12412e-05
CG14630			0.00433604		-0.105346		-0.0690103
CG14634					0.0478517		0.0457992
CG14636	0.00797792	0.811974	0.370974	0.130827	0.203048	0.626735	0.245756	0.106938
CG14641	-0.0761545	0.816091	-0.28593	0.151788	-0.387585	0.292446	-0.709371	4.8193e-05
CG14642	0.00471465		0.163331	0.557838	-0.184092	0.672911	0.0485733	0.810614
CG14644					0.203147		-0.0787772
CG14645					-0.0306608
CG14646	-0.028771	0.945996	-0.192186	0.208354	-0.242887	0.524171	-0.640767	0.000510962
CG14647	-0.00752489	0.990372	-0.0379323	0.88787	-0.144958	0.635263	-0.416792	0.0534899
CG14650	0.0018983	0.997116	-0.242663	0.247351	-0.381946	0.317933	-0.88054	7.75254e-07
CG14651	0.000965378		-0.0267606		0.0871361		0.00128737
CG14655	0.00663204		0.298337	0.224854	0.238012	0.524114	0.143266	0.528104
CG14657	0.0272258	0.954283	-0.174083	0.353922	-0.295453	0.456872	-0.767051	2.28327e-05
CG14658			-0.00498478		0.0372012
CG14661	0.00287059		0.105624		-0.311837	0.382723	-0.110184	0.747478
CG14662	1.09268e-05		0.176447	0.463348	0.0903454	0.854901	0.142361	0.775578
CG14664	3.75054e-06		0.10375		0.068941		0.0181719
CG14667	-0.0889838	0.811974	-0.00653121	0.986226	0.00257783	0.995317	-0.0753878	0.788557
CG14668	-0.00167772		0.0337233		0.19272		0.0752452
CG14669	0.00562968	0.931963	0.130825	0.619845	0.232572	0.452326	0.306469	0.00669614
CG14671	0.00619653	0.991683	-0.108218	0.63593	-0.0688752	0.814531	0.00825674	0.97714
CG14676					-0.00980289		-0.0139861
CG1468	0.00421208	0.84531	-0.0588113		-0.235422	0.515199	0.162887	0.339355
CG14687	0.00876996	0.906852	0.185976	0.31996	-0.217657	0.517602	-0.065028	0.696364
CG14688	0.02186	0.966244	-0.0891485	0.686121	0.206893	0.624124	-0.0184864	0.926857
CG14689	3.99405e-05		0.191622	0.420342	0.00952316		0.00128737
CG14691	-0.00167369		-0.0568519		0.0822145		0.325699
CG14692	0.00491747		0.0506047	0.88994	0.298925	0.291234	0.285667	0.254505
CG14693	0.00372141		-0.00261793		-0.119556	0.750423	0.03617	0.945248
CG14694	0.00111634		-0.0111506	0.981193	-0.246596	0.581728	0.317295	0.315109
CG14695	0.00169659		0.0663608		-0.280106	0.537516	0.0765972	0.871832
CG14696	0.0110903	0.819372	0.185493	0.4329	-0.41753	0.327561	-0.0786529	0.679986
CG14708					-0.0563253		0.0164907
CG14710	-0.0638742	0.848955	-0.286957	0.184346	-0.441514	0.142269	-0.90846	1.99777e-07
CG14711	-0.0980566	0.788258	0.060489	0.851961	-0.00566888	0.989069	-0.0570006	0.823689
CG14712	-0.0334732	0.929044	0.140769	0.476789	0.0604767	0.827798	-0.150146	0.38803
CG14715	-0.0364811	0.929044	-0.385068	0.0496914	-0.187225	0.432169	-0.0142014	0.949073
CG14717	0.00171963		0.0368685		0.00150651		0.0747275
[truncated: 13,217 more rows]
