# Supplementary material for: A modERN resource: identification of Drosophila transcription factor candidate target genes using RNAi
Source: Genetics. 2023 Jan 19;223(4):iyad004. doi: 10.1093/genetics/iyad004 (PMC10078917; doi:10.1093/genetics/iyad004)
Supplement: iyad004_Supplementary_Data [file iyad004_supplementary_data.zip › modERN_Resource_RNAi_Table_S12_dac_GENETICS-2022-305822.xlsx]

## Sheet: heatmap CSV
gene name	dac_0-1.5	dac_6-8	dac_16-18	dac_6-8
Hsp70Bb	-0.000321335	-1.34379	-0.358179	-1.34379
CG8916	0.0147225	2.87005	0.0294909	2.87005
CG13223	0.00877403	1.7133	0.0049447	1.7133
Hdc	0.0143727	1.01618	0.00521479	1.01618

## Sheet: DESeq2 CSV
gene name	log2FoldChange.dac_0.1.5	padj.dac_0.1.5	log2FoldChange.dac_6.8	padj.dac_6.8	log2FoldChange.dac_16.18	padj.dac_16.18
128up	-0.148	0.258644	-0.0670683	0.939803	-0.094974	0.42475
14-3-3epsilon	-0.0600532	0.539408	-0.156028	0.91612	-0.0816001	0.484137
14-3-3zeta	-0.0603887	0.522617	-0.0724902	0.94639	-0.129867	0.190687
140up	-0.0917741	0.524214	-0.0104334	0.999145	-0.0902445
18SrRNA-Psi:CR41602	0.0142333		-0.174544	0.91612	-0.00591213
18w	0.284023	0.0154176	0.0848549	0.948236	0.0889959	0.550321
26-29-p	-0.144406	0.270367	-0.141335	0.91612	-0.0160114	0.927799
28SrRNA-Psi:CR40596	0.0188523	0.754979	0.0529256	0.968861	-0.0233886
28SrRNA-Psi:CR40741	0.0212991		-0.106057	0.91612	-0.0252291
28SrRNA-Psi:CR41609	0.0164668		-0.0151786	0.994623	-0.0380268
28SrRNA-Psi:CR45848	0.0178006		0.0752072	0.91612	-0.0221381
28SrRNA-Psi:CR45851	0.0961738	0.311897	-0.287192	0.91612	-0.015631
28SrRNA-Psi:CR45853	-0.00710672		0.0141456	0.962829	-0.0155803
28SrRNA-Psi:CR45855	0.00431498		-0.0504188	0.930844	0.000353265
28SrRNA-Psi:CR45859	-0.0131336		-0.0663807	0.949232	-0.0550644
28SrRNA-Psi:CR45860	0.00519973		-0.0718354	0.918049	0.000977722
2mit	0.0408057	0.191218	0.164799	0.91612	0.0429721	0.770826
312	-0.193778	0.135475	-0.0742141	0.94639	-0.00557063
4E-T	0.000353625	0.998858	-0.139619	0.918049	-0.0986894	0.395756
5-HT1A	0.0188563		0.407778	0.810948	-0.0531603	0.716485
5-HT1B	0.00561885		-0.0154471	0.98981	-0.0297988
5-HT2A	-0.0207425	0.752345	0.0567684	0.967465	0.0229269
5-HT2B	0.0133773		0.0641451	0.930844	-0.0693409
5-HT7	0.0130136		-0.0218031	0.988242	-0.0401288	0.814218
5.8SrRNA-Psi:CR45863					0.00343783
5PtaseI	-0.0246841	0.843408	-0.062246	0.952435	-0.000341872	0.998203
7B2	0.0236796	0.248791	0.218395	0.91612	0.0148303	0.928709
7SLRNA:CR32864	-0.0016766		-0.0256825	0.91612	0.00331524
7SLRNA:CR42652	0.00541683		-0.150334	0.91612	0.00405748
825-Oak	0.00429396		0.105737	0.91612	-0.0118283
A16	0.0228541	0.891675	-0.0350359	0.969935	-0.0455175	0.802283
AANAT1	0.016236	0.501861	-0.0565544	0.962829	-0.023224	0.877974
AANATL2	0.0142331		0.0753355	0.95619	0.0273538	0.875626
AANATL3	0.00467079		-0.0255778	0.962422	-0.15286
AANATL4	0.00627992		-0.0899505	0.932023	-0.498152	1.24742e-09
AANATL5					0.00216102
AANATL6	-0.00378904		-0.011609	0.999145	-0.0706549
AANATL7	0.0101079		0.0238407	0.976114	0.0404223
ABCA	0.0773216	0.601875	-0.221221	0.91612	0.135491	0.139355
ABCB7	-0.0219033	0.888521	-0.0258032	0.9837	0.00341975	0.985765
ABCD	-0.0638504	0.643027	-0.132915	0.920535	-0.0662218	0.643758
ACC	0.14339	0.292146	0.0734885	0.960134	0.209635	0.0297047
ACXB			-0.0619789	0.91612	-0.00107858
ACXC			-0.116733	0.91612	-0.0221326
ACXD	0.00612534		-0.00793977	0.999145	0.175754	0.121807
ADD1	0.0360463	0.814821	-0.221493	0.91612	0.0517784	0.755256
ADPS	0.0184135		0.00506407	0.999145	-0.0235362
AGBE	-0.0933842	0.313071	-0.135146	0.91612	-0.000689043	0.996779
AGO1	0.0994525	0.482622	-0.0831439	0.94639	-0.0168105	0.912678
AGO2	0.00557338	0.963828	-0.159882	0.91612	0.109324	0.300705
AGO3	0.0303068	0.843318	-0.147839	0.91612	-0.0355179	0.842068
AIF	0.0113161	0.931778	0.0667836	0.956214	-0.0516229	0.710254
AIMP1	0.125563	0.360449	0.140683	0.91612	-0.0570273	0.739831
AIMP2	-0.208252	0.0745085	-0.139885	0.91612	0.0911223	0.49596
AIMP3	0.0253955	0.870647	-0.0125631	0.999145	0.0472406	0.767604
ALiX	-0.0814269	0.400611	-0.200329	0.91612	0.545518	6.88007e-16
AMPKalpha	0.115793	0.271885	0.0715598	0.942661	0.0287463	0.838635
AMPdeam	-0.0332599	0.768062	-0.0431536	0.971381	0.0650669	0.674779
AOX1	0.0628739	0.671898	-0.267438	0.91612	0.0717981	0.654138
AOX2	0.00686929		-0.131445	0.920535	-0.00181897
AOX3	-0.0626018	0.650988	-0.304803	0.91612	-0.038259	0.836655
AOX4			0.109492	0.91612	-0.00350744
AP-1-2beta	0.0334445	0.795593	-0.0530146	0.961769	0.0524064	0.692346
AP-1gamma	0.153052	0.177941	0.104251	0.928674	0.00933028	0.959614
AP-1mu	-0.160675	0.13674	-0.193116	0.91612	0.111934	0.209861
AP-1sigma	-0.127554	0.17788	-0.212636	0.91612	-0.0375438	0.811367
AP-2alpha	0.0781473	0.527649	0.122452	0.926765	-0.0680587	0.585574
AP-2mu	0.0178898	0.882808	0.0675301	0.948236	-0.0286135	0.863963
AP-2sigma	-0.0947246	0.447733	0.0097497	0.999145	-0.0834476	0.575176
APC10	-0.109636	0.418254	0.0637814	0.957399	0.0306892
APC4	-0.0624471	0.599672	-0.195616	0.91612	0.00690722
APC7	-0.0564795	0.60759	-0.137684	0.91612	0.0392044
APP-BP1	-0.159302	0.131175	0.0531146	0.961769	-0.0167607
AQP	0.0129418		0.133287	0.91612	-0.011038
ARY			0.00781019
ASPP	0.15656	0.136151	0.114164	0.922369	0.0574578	0.734286
ATP6AP2	0.0335826	0.75438	-0.119349	0.926765	-0.00558223	0.973731
ATP7	0.106165	0.40598	-0.0695588	0.940288	0.098752	0.374369
ATP8A	0.0489484	0.725545	-0.101406	0.930844	0.0454711	0.742162
ATP8B	0.0149394	0.635703	0.139656	0.91612	0.0586229	0.696009
ATPCL	0.029729	0.772091	0.0539254	0.962829	0.136815	0.129014
ATPsynB	0.129731	0.288949	0.140719	0.91612	-0.155726	0.0328044
ATPsynC	-0.103553	0.300847	-0.0685923	0.952435	-0.0162249	0.926867
ATPsynCF6	-0.18333	0.172759	-0.308729	0.91612	-0.0136361	0.940033
ATPsynD	-0.0684407	0.615223	-0.0906696	0.93095	0.0565222	0.674779
ATPsynE	0.0256561	0.845984	-0.127484	0.922369	-0.0884304	0.356951
ATPsynF	0.280787	0.0267619	0.184466	0.91612	-0.115231	0.176353
ATPsynG	-0.150703	0.269785	-0.18873	0.91612	-0.0744581	0.597866
ATPsynO	-0.157535	0.178539	-0.222166	0.91612	-0.0315338	0.799404
ATPsynbeta	-0.121159	0.221303	0.0565047	0.962829	-0.0528623	0.691472
ATPsynbetaL			0.0327858	0.96162	-0.00333161
ATPsyndelta	-0.0436875	0.720703	-0.166141	0.91612	-0.0423653	0.719049
ATPsynepsilonL	0.00614871		0.0458394	0.973386	-0.0629643
ATPsyngamma	-0.0501176	0.674137	0.00780685	0.999145	0.0183275	0.909402
ATbp	-0.108367	0.377026	-0.139963	0.91612	0.0802909
Aasdh	-0.0354932	0.778259	-0.231003	0.91612	0.0582293	0.702573
Aatf	-0.0659283	0.560011	-0.196797	0.91612	-0.090181	0.479086
Abd-B	0.156424	0.0630373	0.143946	0.91612	-0.112398	0.347852
Abi	0.0498099	0.674593	-0.0778974	0.94511	-0.0358301	0.815229
Abl	0.123561	0.360504	-0.12969	0.922369	0.269756	7.63273e-05
Abp1	-0.0604031	0.532512	-0.243969	0.91612	0.125268	0.186081
Ac13E	0.125257	0.347554	0.0863395	0.930844	0.116817	0.286652
Ac3	0.0423483	0.322019	0.0845857	0.949232	0.0125975	0.944923
Ac76E	0.0315879	0.117176	0.0996367	0.930844	0.0340634	0.810872
Ac78C	0.0278257	0.659672	0.0271529	0.988908	0.021241	0.896943
AcCoAS	-0.0471317	0.713069	-0.117308	0.930047	-0.00366628	0.987912
Acbp1	-0.161086	0.232435	-0.0618099	0.961769	-0.0998464	0.466796
Acbp2	0.0229716	0.345449	0.0575093	0.963085	-0.0690113	0.571233
Acbp3	0.00259919		0.0204794	0.988019	0.15661	0.213027
Acbp4	0.00863958	0.661898	0.16233	0.91612	-0.148074	0.208233
Acbp5	0.0166226	0.527672	0.0911202	0.94511	-0.111521	0.423986
Acbp6	0.00566778		0.0820961	0.931934	0.0802839
Ace	0.0321764	0.117502	0.172531	0.91612	-0.129598	0.233953
Acer	-0.0444508	0.691009	-0.196387	0.91612	-0.0415641	0.80042
Acf	0.0339938	0.827791	-0.134497	0.91612	0.110932	0.234471
Achl	0.0184042		0.0753141	0.930844	-0.029354	0.836228
Ack	0.0448207	0.749001	-0.0228523	0.988242	0.108398	0.372424
Ack-like	0.0473812	0.713321	0.044247	0.973386	0.0632237	0.657239
Acn	0.0498119	0.666409	-0.144964	0.91612	0.110849	0.345979
Acox57D-d	-0.10426	0.373716	-0.228036	0.91612	0.123409
Acox57D-p	-0.123137	0.178298	0.0132273	0.999145	0.0136821	0.950145
Acp1			0.0295388		0.0758116
Acp24A4			0.0181715	0.952005	0.010917
Acp26Aa			0.00781019		-0.0121944
Acp32CD	0.00217756		0.0177967		0.00124792
Acp36DE	-0.0015959		-0.0896662	0.91612	-0.000741194
Acp53C14a					-0.00195091
Acp53C14b					-0.00107858
Acp53C14c			-0.0826065	0.91612	0.0141182
Acp53Ea			0.00899686	0.981845	0.00342592
Acp54A1			0.0376549	0.962422	0.00124792
Acp63F			-0.0135627	0.973386
Acp65Aa	0.00220493		0.086403	0.920535	-0.0184676
Acp76A			0.0337634	0.91612	-0.00107858
Acp95EF	-0.0016766		0.0282854	0.932868
Acph-1	-0.113821	0.259684	-0.213028	0.91612	0.0422164	0.780966
Acsl	0.0661928	0.634995	0.141063	0.91612	-0.0810955	0.427569
Act42A	-0.0711662	0.512536	-0.164157	0.91612	-0.0390587	0.772381
Act57B	0.0249685	0.345636	0.0605042	0.962829	0.0207644	0.920943
Act5C	-0.0682116	0.490569	-0.178718	0.91612	0.101911	0.388652
Act79B	-0.00255221		0.144756	0.91612	0.0285337
Act87E	0.0533312	0.248299	0.0503453	0.969935	0.0692512	0.649629
Act88F	-0.00122819		-0.0255749	0.960983	-0.016168
Actbeta	0.0560242	0.0745085	0.239016	0.91612	-0.0681609	0.657206
Actn	0.0651765	0.631835	0.0717097	0.961355	0.0841837	0.541307
Actn3			-0.00110409	0.999145
Acyp2	-0.127417	0.358066	-0.0590368	0.962829	-0.0288401
AdSL	-0.0591626	0.588118	0.00142345	0.999145	0.00600622	0.979113
AdSS	0.0201313	0.856539	-0.172285	0.91612	0.0776862	0.397879
Ada	-0.14217	0.293193	-0.280341	0.91612	0.00910379
Ada1-1	0.0110524		-0.0308388	0.973832	0.00368654
Ada1-2	-0.177814	0.170023	-0.285321	0.91612	-0.0259529
Ada2a	0.0083677	0.951349	-0.0261926	0.9837	-0.00703085
Ada2b	-0.0506366	0.632312	-0.215332	0.91612	0.0553009	0.698055
Ada3	0.0238602	0.864897	-0.194756	0.91612	0.0820143	0.541307
AdamTS-A	0.0526058	0.0874395	0.114747	0.930844	0.0847551	0.520413
AdamTS-B	0.0522993	0.334997	0.196864	0.91612	0.180276	0.086767
Adar	-0.0305328	0.810597	0.0121315	0.999145	-0.0963258	0.380183
Adat1	-0.0291046	0.83628	0.00637967	0.999145	0.0679413
Adck1	-0.0127107	0.923829	0.0832953	0.941604	-0.0814473	0.584681
Adck5	-0.065425	0.606739	-0.17939	0.91612	0.0553255	0.733035
Adf1	0.0171451	0.881768	0.142369	0.91612	-0.104653	0.391487
Adgf-A	0.0801389	0.538573	-0.0756284	0.950755	-0.0406718	0.782289
Adgf-A2	0.00217756		-0.0591986	0.962829	-0.00725815
Adgf-B	-0.00122819		-0.0185231
Adgf-C	0.00910327		-0.0304618	0.962829	0.0951505
Adgf-D	-0.0010943		-0.0849247	0.948039	0.0395243
Adh	-0.000275924	0.998449	-0.00777641	0.999145	-0.0194478
Adi1	-0.197286	0.117502	-0.153838	0.91612	-0.0557154	0.695273
AdipoR	-0.0740958	0.427353	0.0572287	0.961769	-0.0415639	0.734242
Adk2	0.0115617	0.930772	0.0754233	0.932023	-0.0383019	0.748643
Adk3	0.0853904	0.558409	0.271555	0.91612	0.0912081	0.528627
AdoR	0.00888444		-0.0916194	0.930844	0.126958
Aduk	-0.0401863	0.783306	-0.10447	0.920535	-0.000714224
Ae2	0.0832106	0.569193	-0.291203	0.91612	0.0446579	0.735439
Aef1	0.0352052	0.813424	-0.171014	0.91612	-0.0909419	0.444763
Afti	0.148122	0.277185	-0.127441	0.91612	0.0137058	0.937944
Ag5r	0.00325975	0.673306	-0.127937	0.91612	-0.0571064	0.728314
Ag5r2	0.00567805	0.816955	-0.0631205	0.961769	0.00674449	0.976879
AgmNAT	0.00559278	0.969089	-0.0101245	0.999145	0.0645312
Agpat1	-0.0151906	0.914136	0.163071	0.91612	-0.0203868	0.922207
Agpat2	-0.0948207	0.3173	-0.00996838	0.999145	0.0301222	0.874767
Agpat3	-0.121882	0.211057	-0.177729	0.91612	-0.00956318	0.95634
Agpat4	-0.0377215	0.750516	0.0179882	0.996781	0.000989463	0.996099
Ahcy	-0.038918	0.795234	0.0159112	0.994623	0.0932078	0.50535
AhcyL1	0.0145601	0.914688	0.0495981	0.969658	-2.28254e-05	0.999859
AhcyL2	0.106231	0.062852	-0.025708	0.988019	-0.0447195	0.756862
Ak1	0.0621381	0.630937	-0.141848	0.917093	-0.0747618	0.567802
Ak2	-0.121668	0.264747	-0.00788624	0.999145	0.00822349	0.957689
Ak3	-0.0299536	0.843318	0.0448758	0.968861	-0.0107956	0.95751
Ak6	-0.160873	0.235529	0.118793	0.91612	-0.120718
Akap200	0.000247961	0.998873	-0.119121	0.930844	0.138529	0.10607
Akh	-0.00452685		-0.0464532	0.967465	-0.0129217
AkhR	0.00285105		-0.00638938	0.999145	-0.226334
Akr1B	-0.100907	0.428164	0.0492985	0.968861	-0.0714396	0.509647
Akt1	0.015741	0.915347	0.175499	0.91612	-0.118034	0.213894
AlaRS	0.0436355	0.69434	0.00560223	0.999145	0.0372379	0.836228
AlaRS-m	-0.00721238	0.958635	0.0350559	0.974211	0.0482763	0.792229
Aladin	-0.150238	0.14553	-0.201339	0.91612	0.0857438	0.537902
Alas	0.125667	0.343317	0.0936458	0.930844	0.0214279	0.903746
Ald1	0.231353	0.0616147	-0.0925201	0.944387	-0.105784	0.243328
Ald2	0.00217756		-0.00325925	0.999145	0.00159062
Aldh	-0.118413	0.327878	0.0194884	0.994623	-0.0229248	0.905756
Aldh-III	-0.0744599	0.476588	-0.322745	0.91612	0.143062	0.190687
Aldh7A1	0.0459178	0.751205	0.0114049	0.999145	-0.0366925	0.82972
Alg-2	-0.189511	0.128814	-0.0027857	0.999145	-0.219593	0.01429
Alg1	-0.0790086	0.555575	0.0110876	0.999145	0.00331312	0.988027
Alg10	-0.10988	0.403849	-0.0723841	0.939803	-0.0754656
Alg11	-0.058089	0.61584	0.0498787	0.962422	-0.127225	0.296611
Alg12	-0.0912953	0.491693	-0.119763	0.920535	-0.0279251	0.86748
Alg13	-0.123231	0.379957	-0.149586	0.91612	0.0170674
Alg14	0.0611437	0.642126	-0.0130842	0.999145	0.0664821
Alg2	-0.209139	0.0384149	-0.214226	0.91612	0.0279129	0.888067
Alg3	0.00761949	0.959653	0.249224	0.91612	0.0263898
Alg7	-0.0572198	0.645455	-0.30287	0.91612	0.0418957	0.802283
Alg9	-0.0822954	0.54066	0.129876	0.91612	0.0169119
Alh	0.123374	0.282447	-0.0537507	0.962829	0.142942	0.186081
Alk	0.0760987	0.216986	0.107264	0.930844	0.0565244	0.709301
AlkB	-0.132854	0.26358	-0.158484	0.91612	0.00874131	0.970929
Alp1	0.00106569	0.985448	0.0975625	0.932023	-0.0364338
Alp10	0.00550048		-0.00721866	0.999145	0.0856143	0.586895
Alp11	0.00361986		-0.102946	0.920535	-0.000583046
Alp12	-0.00370694	0.981796	0.151436	0.91612	0.0846732	0.531823
Alp13					-0.0262244
Alp2					-0.000813073
Alp4	0.0118001		-0.0442461	0.973889	-0.0405373	0.799404
Alp5	0.0112924	0.421111	-0.12039	0.928674	0.0567926	0.662172
Alp6	0.0126765	0.53686	0.0757515	0.956503	0.0279232	0.873639
Alp7	0.00134195		-0.0936453	0.91612	-0.10099	0.475875
Alp8	0.0032798		-0.0205324	0.969946	-0.0358276	0.851881
Alp9	0.00874489		-0.105202	0.922369	0.0685652
Alr	0.079768	0.515946	-0.0208411	0.994534	-0.0641257	0.704075
Als2	-0.0206517	0.886283	-0.0710578	0.95619	0.04056	0.787612
Ama	0.0541396	0.544069	0.00200983	0.999145	-0.102236
Amacr	-0.204212	0.119261	-0.21094	0.91612	-0.124411
Amnionless	0.00963782		0.154885	0.91612	0.00207082	0.99529
Amph	0.142361	0.23914	0.182367	0.91612	-0.061186	0.640246
Amt			0.0249285	0.952005	-0.0148753
Amun	0.0416808	0.757187	-0.128268	0.922369	0.177149	0.0328398
Amy-d	-0.00197918		0.00657108	0.999145	0.212471
Amy-p	-0.00780791	0.76718	-0.186032	0.91612	-0.0162031	0.83093
Amyrel	-0.00532694		-0.0486771	0.91612	0.00191909
Ance	0.225167	0.0623051	-0.00482203	0.999145	0.0721245	0.510708
Ance-2	0.0139421		0.102679	0.930844	-0.0724443
Ance-3	0.00836642		0.0556259	0.962829	-0.0489768
Ance-4	0.0176827	0.469615	-0.165198	0.91612	-0.0677486	0.673169
Ance-5	0.0290847	0.333385	-0.0569252	0.962829	-0.0962305	0.374767
Andorra			-0.00788132		0.022401
Ank	0.0518214	0.736022	-0.12448	0.91612	0.019293	0.910875
Ank2	0.1143	0.0233592	0.0880648	0.947815	0.0782252	0.52879
Ankle2	0.00328262	0.980917	-0.143606	0.91612	0.0596539	0.643712
Anp			-0.0561351	0.932384	0.00377943
Ant2	-0.0402654	0.658444	-0.196256	0.91612	0.0741297
Antp	0.0544375	0.282708	0.18669	0.91612	-0.0131489
AnxB10	0.295053	0.01461	0.248273	0.91612	-0.0487506
AnxB11	0.00681252	0.959653	-0.0339659	0.975136	-0.103989	0.279057
AnxB9	0.0447321	0.701261	-0.124706	0.926765	-0.0442551	0.694195
Aos1	-0.207536	0.0649241	-0.0855035	0.942946	-0.053766
Apc	0.110723	0.431721	0.0366823	0.980643	0.10826	0.364104
Apc2	-0.107277	0.338591	-0.306411	0.91612	0.0951913	0.494351
ApepP	-0.109668	0.233526	-0.231933	0.91612	0.0165917	0.915894
Apf	-0.104155	0.387271	-0.172158	0.91612	-0.0809495
Apl	0.0972963	0.493919	0.0623972	0.962829	0.0470504
Aplip1	0.0289785		0.15035	0.91612	-0.0690624	0.604183
Apoltp	0.28444	8.87542e-05	-0.0393039	0.977842	-0.00383179	0.984775
Appl	0.143197	0.0250501	0.2274	0.91612	-0.0224447	0.888126
Aprt	-0.232013	0.0671869	0.0361672	0.973386	0.00914891	0.964175
Aps	-0.0418117	0.739933	-0.1559	0.91612	0.0984211	0.45373
Arc1	-0.00719805	0.934947	-0.0140895	0.999145	0.0708453	0.637388
Arc2	-0.0681657	0.48947	-0.0943757	0.930844	0.0456168
Arc42	-0.0701144	0.567173	0.0474606	0.967465	-0.0607671	0.723911
Archease	-0.0921437	0.492867	-0.243247	0.91612	0.000368884	0.998257
Arf102F	-0.205405	0.062852	-0.147264	0.91612	-0.143597	0.257538
Arf51F	-0.0571155	0.630063	-0.122523	0.928361	-0.0840778	0.483827
Arf79F	-0.067451	0.507666	-0.139961	0.916643	-0.0430294	0.775127
ArfGAP1	-0.0223718	0.830352	-0.180935	0.91612	0.00975626	0.95634
ArfGAP3	0.0606042	0.520416	-0.130358	0.922369	-0.00698754	0.967206
Arfip	0.0162003	0.891675	0.0929059	0.922369	-0.0385699	0.832372
Arfrp1	-0.115752	0.290457	-0.197569	0.91612	-0.0682768	0.674779
ArgRS	-0.0616793	0.573614	0.0579647	0.960953	-0.0435173	0.776339
ArgRS-m	-0.0315989	0.81055	0.0401957	0.974211	-0.00292052
Argk	0.0176666	0.915484	-0.0164435	0.996781	0.0299454	0.837004
Argl	0.0439135	0.419835	0.0694807	0.961769	-0.0186329	0.905756
Arl1	-0.127403	0.274953	-0.126598	0.925398	-0.0767647	0.596536
Arl2	-0.148867	0.276802	0.00321577	0.999145	0.0179477
Arl4	-0.187514	0.0431145	0.0265115	0.986117	-0.0996794	0.504627
Arl5	-0.118469	0.248791	-0.228944	0.91612	0.0501101	0.720586
Arl6	0.00681767		-0.0169375	0.994623	0.00128971
Arl6IP1	-0.121332	0.278567	-0.166037	0.91612	0.0139986	0.950622
Arl8	-0.11196	0.276518	-0.163326	0.91612	-0.059996	0.711109
Arp1	-0.0655028	0.617906	0.00656747	0.999145	-0.0338181	0.802283
Arp10	-0.0258519	0.868899	-0.184036	0.91612	0.104264	0.453485
Arp2	-0.0802439	0.53008	0.0302004	0.976489	-0.0596036	0.606468
Arp3	-0.0546724	0.612435	-0.15031	0.91612	0.0111645	0.951824
Arp5	-0.0521191	0.668008	-0.207019	0.91612	0.0765957	0.621421
Arp53D	-0.00260561		-0.0589997	0.91612	0.00013017
Arp6	-0.170911	0.0865446	-0.204523	0.91612	0.0831424	0.583703
Arp8	0.158813	0.147795	-0.138159	0.920192	0.159019
Arpc1	0.0880134	0.388955	0.157725	0.91612	0.0702874	0.568648
Arpc2	-0.0878118	0.360449	-0.14583	0.91612	-0.00280721	0.988861
Arpc3A	0.0465369	0.735629	0.0799354	0.932023	-0.0955834	0.522659
Arpc3B	0.0156784		0.134689	0.91612	-0.0451521	0.810189
Arpc4	0.0988363	0.390473	-0.089639	0.94639	0.0818258	0.535578
Arpc5	-0.120651	0.312347	-0.0790332	0.945068	0.0232047	0.905756
Arr1	0.00739139		-0.195082	0.91612	-0.533305	2.04509e-12
Arr2	-0.00450866		-0.0187826	0.988019	-0.066433
Ars2	-0.0406845	0.743439	-0.199206	0.91612	0.149132	0.140175
Art1	-0.143306	0.192054	-0.206492	0.91612	0.0200374	0.905756
Art2	0.00304199		-0.0781906	0.91612	-0.0130889
Art3	-0.100604	0.276802	-0.213409	0.91612	0.02278	0.889855
Art4	-0.0315928	0.806085	-0.102902	0.92275	-0.0297338	0.874767
Art6	-0.00122819		-0.00847292
Art7	0.0697031	0.638798	0.122835	0.91612	0.0830039
Art8	-0.17069	0.185346	-0.182782	0.91612	-0.0231801	0.909413
Arts	-0.00475661	0.977201	-0.0392319	0.973902	0.119147	0.388652
Arv1	-0.115245	0.345404	-0.174499	0.91612	-0.0825422
Asap	0.0450469	0.737317	0.113321	0.930047	0.130991	0.2308
Asator	0.0191592	0.902347	-0.0738384	0.94639	-0.0288776	0.838862
Asciz	-0.0567966	0.707467	-0.196493	0.91612	0.042178
Ask1	0.0549973	0.683291	0.0644744	0.961769	0.108679	0.334391
AsnRS	-0.12407	0.291201	0.0713869	0.943723	-0.000510269	0.997923
AsnRS-m	-0.0585478	0.697228	-0.423369	0.91612	0.00662416
AsnS	-0.12861	0.191988	-0.200572	0.91612	0.119131	0.249397
AspRS	-0.0193929	0.88579	0.0302636	0.97904	0.043057	0.775701
AspRS-m	0.0301966	0.843318	-0.20888	0.91612	0.170121	0.0140334
Asph	-0.0603282	0.57381	-0.074777	0.944355	-0.0229147	0.888084
Ass	0.00926924		-0.0641151	0.961362	-0.041606	0.780422
AstA	0.00688475		0.151945	0.91612	-0.0536005	0.732998
AstA-R1	0.0126749		0.06346	0.920535	0.056987
AstA-R2	0.00723743		-0.0130955	0.999145	0.0473183	0.751535
AstC	0.0147234		0.107208	0.922369	-0.0666264	0.688842
AstC-R1	0.00217756		0.009674	0.973386	-0.00711003
AstC-R2	0.0151219		0.159851	0.91612	-0.0173204	0.928798
AstCC			-0.00847292		0.0337975
Asx	0.0917892	0.521466	0.0518576	0.969726	0.0620832	0.669848
Atac1	-0.179413	0.176635	-0.173143	0.91612	-0.0145756
Atac2	-0.0785479	0.581703	-0.0696001	0.948195	-0.113655	0.42115
Atac3	0.0181842	0.890346	0.0869234	0.930047	-0.00804808
Ate1	-0.139028	0.130439	-0.203328	0.91612	-0.00640892	0.979113
Atet	0.108513	0.0630373	0.0594524	0.962829	0.0749027	0.534108
Atf-2	-0.0684681	0.630078	-0.161617	0.91612	0.00913959
Atf3	0.0626727	0.256277	0.063887	0.962422	0.00415964	0.985691
Atf6	0.00401966	0.980419	-0.0359092	0.979308	-0.135184	0.252573
Atg1	0.154162	0.235529	0.0703536	0.944387	-0.00638518	0.972201
Atg10	0.0169164	0.891914	-0.157157	0.91612	-0.0801034
Atg101	0.0155	0.921645	-0.188992	0.91612	-0.122156	0.276847
Atg12	-0.173109	0.201047	0.015182	0.999145	-0.115293
Atg13	0.0517478	0.706342	-0.113347	0.92736	0.00316297	0.988476
Atg14	-0.0278938	0.813475	-0.0157172	0.994534	-0.040862	0.791056
Atg16	-0.0146761	0.910241	-0.161616	0.91612	0.0389841	0.790451
Atg17	0.0868529	0.546967	0.0618815	0.962537	-0.0484565	0.719112
Atg18a	-0.0148145	0.911449	-0.205661	0.91612	0.0747134	0.498268
Atg18b	0.0412522	0.790765	-0.0255106	0.988019	-0.0151093	0.927383
Atg2	0.029328	0.847848	-0.0815791	0.944696	0.100371	0.363709
Atg3	-0.0723516	0.529919	-0.112689	0.922369	-0.0481702	0.785248
Atg4a	0.00237587	0.984621	-0.135376	0.920535	0.0011247	0.995843
Atg4b	0.0440147	0.691033	-0.177863	0.91612	0.025882	0.882248
Atg5	-0.113296	0.294731	-0.186193	0.91612	0.0413546	0.824189
Atg6	-0.0755048	0.569618	0.00260043	0.999145	-0.0644402	0.662172
Atg7	-0.080127	0.541662	-0.183112	0.91612	0.0447742	0.790939
Atg8a	-0.0254984	0.810331	-0.128873	0.920535	-0.109011	0.350997
Atg8b					-0.00107858
Atg9	0.123588	0.259684	0.00568652	0.999145	-0.00284897	0.990161
Atox1	-0.140053	0.17284	-0.105831	0.930844	-0.0531866	0.757253
Atpalpha	0.0635043	0.587402	0.111433	0.930844	-0.0179446	0.913058
AttA	-0.00122819		-0.00847292		0.00835939
AttB	-0.00122819		-0.00847292		0.0343876
AttC	-0.00260561		-0.000491286	0.999145	0.00554829
AttD			0.00781019		0.00124792
Atu	0.0462718	0.644029	-0.172339	0.91612	0.221106	0.013888
Atx-1	-0.0249692	0.643408	0.161231	0.91612	-0.000322801
Atx2	0.1856	0.12005	0.134707	0.91612	0.0638	0.638156
Atxn7	0.0328273	0.79369	-0.216289	0.91612	0.201135	0.0269617
Aven	-0.00884219	0.954074	-0.112868	0.930844	0.175441
Awh	0.0450479	0.195493	0.091335	0.931934	0.0242045
Axn	0.103447	0.447733	-0.114028	0.930844	0.128155	0.189904
Axs	-0.00140866	0.992751	-0.134778	0.91612	0.140656
Axud1	-0.00958029	0.951621	-0.196639	0.91612	0.0642825	0.67414
B-H1	0.0184982		0.298197	0.91612	0.0122085
B-H2	0.00960933		0.205535	0.91612	-0.0187226
B4	0.0744659	0.604122	-0.179864	0.91612	0.0355342	0.812953
B52	-0.0279295	0.82745	-0.0931665	0.943863	0.0824649	0.370202
B9d1	-0.00298687		-0.0135685	0.999145	-0.022424
BBS1	0.00375795		0.17489	0.91612	0.00968778
BBS4	-0.00917046		-0.0466613	0.962829	0.0234555
BBS5			-0.0615541	0.961769	-0.0046428
BBS8	0.0126722		0.101054	0.930844	-0.0184061
BBS9	0.00817212		0.0445233	0.962829	0.0150679
BCAS2	-0.0506645	0.706332	-0.206881	0.91612	0.00701394
BCL7-like	-0.00304913	0.980081	-0.0285124	0.981445	-0.0554375	0.749682
BEAF-32	-0.114194	0.21585	-0.159954	0.91612	0.0632606	0.672686
BG642163			-0.00847292
BG642312			0.0194592	0.930844	-0.0490864
BHD	0.0408605	0.770374	-0.185373	0.91612	0.105701
BI-1	-0.103383	0.288319	-0.172804	0.91612	-0.110718	0.320709
BNIP3	0.111851	0.413848	0.112142	0.930047	-0.13177	0.161862
BOD1	-0.0480024	0.658736	-0.215648	0.91612	0.100363	0.424491
BORCS5	0.207596	0.0897289	0.0703078	0.95619	0.0378532
BORCS6	-0.00874726	0.957062	-0.0218736	0.994623	0.0301656
BRWD3	0.106719	0.439475	-0.230348	0.91612	0.282656	1.14179e-05
BTBD9	0.100009	0.335785	-0.177166	0.91612	0.158152	0.119535
Bacc	0.111559	0.327878	0.115606	0.930844	-0.203593	0.0359438
Bace	0.00621108	0.820774	0.123902	0.926765	-0.0102657	0.964175
Balat			0.0869025	0.920535	-0.0183646
Baldspot	0.0285109	0.820774	-0.122266	0.920535	-0.242767	0.00940912
Bap111	0.265185	0.0182195	-0.0640269	0.961769	0.092134	0.393564
Bap170	-0.011646	0.937026	-0.240921	0.91612	0.199708	0.0755778
Bap55	-0.13807	0.206398	-0.11463	0.91612	-0.0675107
Bap60	0.00703561	0.957062	-0.158685	0.91612	0.0841346	0.455968
Bbd	-0.0046941		0.0119283	0.988019	-0.182201
Bdbt	-0.194948	0.108922	-0.221171	0.91612	0.0250554
Bdp1	-0.0325185	0.766541	-0.0970229	0.930844	-0.0125328	0.947202
Bem46	-0.0581812	0.623116	0.0202479	0.98826	-0.0773167	0.607365
Best1	-0.0214188	0.855913	0.0828457	0.932023	0.0211267	0.902712
Best2	0.011736		0.185736	0.91612	0.105622	0.345213
Best3	0.00676691		-0.108076	0.930844	0.0125497
Best4			0.056708	0.920535	4.84312e-05
Bet1	-0.069811	0.634656	-0.00807845	0.999145	-0.0332647	0.858406
Bet3	0.0571576	0.612433	-0.166502	0.91612	0.140607	0.236339
Bet5	-0.135574	0.3173	-0.13671	0.917504	-0.0111143
Bgb	-0.0244147	0.8271	-0.0208658	0.994623	-0.0465144	0.769258
BicC	0.00289684
BicD	0.0253936	0.872265	-0.194281	0.91612	0.0739258	0.510202
BigH1	-0.125276	0.325847	-0.240403	0.91612	0.0699655
Bili	0.0223277		0.02049	0.995351	-0.0363716	0.835722
Bin1	-0.21617	0.102843	-0.193256	0.91612	0.056875	0.732656
Bka	-0.130526	0.271429	-0.19374	0.91612	-0.0411901	0.829342
Blimp-1	0.0163499	0.747014	0.0896966	0.94639	-0.0273631
Blm	0.051087	0.702279	-0.0297	0.980894	0.0607073
Blos1	-0.0858852	0.521033	-0.166225	0.91612	-0.0597065	0.732412
Blos2	-0.26685	0.035732	-0.255	0.91612	-0.0340377	0.861909
Blos3	-0.193118	0.147795	-0.213079	0.91612	0.0103424
Blos4	-0.189703	0.151558	-0.221435	0.91612	-0.0058649
Bmcp	-0.0194243	0.874809	-0.0127306	0.999145	-0.0502697	0.767859
BoYb	-0.0116348	0.943929	-0.274578	0.91612	-0.00199687
BobA	0.0450934	0.606489	-0.0421703	0.96758	-0.010575
BomBc1	-0.00737299				-0.0289734
BomBc2			0.00721982	0.999145	-0.0807855
BomBc3	-0.00378904		0.030008	0.948236	-0.0509652
BomS1	-0.00924711		-0.0140596	0.997098	-0.167861
BomS2	-0.0112343		0.0472763	0.958665	-0.0380465
BomS3	-0.0083802		-0.00310763	0.999145	-0.042127	0.692849
BomS4	0.0052613		0.00655986	0.999145	-0.00666754
BomS5	-0.0039539		0.0603102	0.91612	-0.0593646
BomS6	-0.00260561		0.0644177	0.91612	-0.0294449
BomT1					0.00429095
BomT2					-0.0190893
BomT3	-0.00338222		-0.0530902	0.957399	-0.0719081
Boot	0.0138244	0.92096	-0.188376	0.91612	-0.0233353
Br140	0.163076	0.216368	-0.0127568	0.999145	0.0366824	0.843755
Brca2	0.050354	0.728095	-0.144508	0.91612	-0.0505457
Brd	0.0469676	0.668622	-0.143035	0.91612	-0.0373453
Brd8	-0.0401849	0.722566	-0.165876	0.91612	0.00290233
Bre1	0.0180287	0.90161	-0.210683	0.91612	0.110423	0.42115
Brf	-0.0359064	0.79693	-0.0616034	0.948236	0.0884312	0.499099
Brms1	-0.00760981	0.950909	-0.00764309	0.999145	-0.0227326	0.909402
Bro	-0.0235124	0.80051	-0.0314413	0.980484	0.0354285
Bruce	0.0937764	0.513738	0.0312583	0.9879	0.229002	0.00276344
Bsg	0.107818	0.417773	-0.070823	0.955113	-0.080365	0.529591
Bsg25A	0.0205199	0.826516	0.00817084	0.961769	0.00870002
Bsg25D	0.0614846	0.67244	-0.243449	0.91612	0.132735	0.213027
BtbVII	0.171658	0.137892	0.120481	0.91612	0.0384594	0.782289
BthD	-0.163512	0.175341	-0.210299	0.91612	0.0352207
Btk29A	0.0203665	0.901192	-0.089807	0.932023	0.0195637	0.913771
Btnd	0.00272411		0.00435289	0.999145	0.0952296
BuGZ	0.0392469	0.7167	-0.0780852	0.949232	0.0107395	0.949906
Bub1	-0.0232848	0.881768	-0.228046	0.91612	0.092957	0.498268
Bub3	-0.18113	0.106659	-0.224013	0.91612	0.136632	0.171108
BubR1	0.00663275	0.967048	-0.247612	0.91612	0.238324	0.00584924
Buffy	0.00295921		0.0727243	0.955113	-0.0195158
Bug22	-0.177965	0.119892	-0.230353	0.91612	-0.00857569
Burs	0.00733107		-0.154187	0.91612	-0.0414072
Bx	0.217924	0.0230677	0.097222	0.930844	-0.0657706	0.654613
Bx42	0.121438	0.192765	-0.125168	0.923504	0.0662374	0.575268
C15	0.0271333	0.569247	0.191925	0.91612	0.0970399
C1GalTA	-0.0602684	0.592152	0.0557926	0.961769	0.0752634	0.593389
C3G	0.18398	0.165851	0.155675	0.91612	0.0348927	0.811482
C901	0.0182178		0.0601029	0.960074	-0.0320375
CAH1	0.0246549	0.321445	-0.0253011	0.992767	0.0553531	0.635232
CAH13			-0.000455838		0.00232036
CAH14			-0.134297	0.91612
CAH15			-0.00376868	0.999145
CAH16					0.00124792
CAH2	0.00031196	0.998692	-0.232928	0.91612	0.132839	0.300732
CAH3	-0.00132209	0.991426	0.0282573	0.9817	-0.0298289	0.853997
CAH4			-0.00788132		0.00335633
CAH5			0.00741098
CAH6	0.00186138		-0.00964449	0.999145	-0.0456403
CAH7	-0.152836	0.23395	-0.0645443	0.961769	-0.00881578	0.970688
CAH8	0.0052613		-0.0105344	0.986678	-0.0246081
CAH9	0.00795681		-0.0457857	0.954376	0.100003	0.47115
CAHbeta	-0.13295	0.33058	0.141635	0.916417	-0.0311508	0.856513
CAP	0.0599713	0.340364	0.109053	0.930844	0.0840272	0.537902
CARPA	0.0272016		0.160771	0.91612	-0.145147	0.258874
CARPB	-0.0058999	0.960234	0.0136092	0.999145	-0.00182466	0.99529
CASK	0.18923	0.0659634	0.0482514	0.962829	0.0747612	0.582574
CBP	0.0184199	0.866326	0.0885689	0.942942	-0.11564	0.130219
CCAP	0.000629812		-0.0114452	0.999145	-0.0930595
CCAP-R	0.00220493		0.0898249	0.91612	-0.120343
CCDC151			0.0253162	0.962829	0.0192937
CCDC53	-0.0587289	0.606489	0.154314	0.91612	-0.00397911
CCHa1	0.00468794		0.0270603	0.975136	0.0901027
CCHa1-R	0.0020053		0.103261	0.91612	-0.0826361
CCHa2	0.0199713		0.201321	0.91612	-0.118649	0.380154
CCHa2-R	0.0108444		0.0349372	0.973902	0.0692963
CCKLR-17D1	0.00316884		0.0603037	0.91612	0.0769754
CCKLR-17D3	0.0116105		0.157963	0.91612	0.037018
CCT1	-0.0604417	0.571092	0.0252196	0.9837	0.0163911	0.91517
CCT2	0.108597	0.284169	0.082087	0.930844	0.0340328	0.802283
CCT3	0.0787888	0.48947	0.108653	0.91612	0.068341	0.553373
CCT4	0.0557555	0.65585	0.119818	0.91612	0.0496562	0.670022
CCT5	0.0160011	0.890346	0.030244	0.977036	-0.0101032	0.950145
CCT6	-0.0146322	0.914688	-0.0236313	0.988242	0.0457564	0.746755
CCT7	-0.05833	0.612535	-0.0115658	0.999145	0.0733581	0.493881
CCT8	-0.106398	0.425613	0.0146595	0.997318	-0.00583912	0.973731
CD98hc	-0.0804405	0.498187	-0.0540174	0.960604	-0.0595736	0.55803
CDC50	-0.0530003	0.613926	-0.0454357	0.962829	0.0369292	0.790645
CDK2AP1	0.150726	0.249299	-0.078597	0.953191	-0.020187	0.916853
CDase	0.0455743	0.301093	0.0944415	0.930844	0.0676628	0.603957
CG10000	0.010612		0.0882103	0.930844	0.0315963	0.869176
CG10005	0.00120834	0.983872	0.0875239	0.930844	-0.0418466
CG10011	0.0756381	0.594598	0.0845544	0.949232	0.0708862	0.606463
CG10013	-0.00677901	0.946823	-0.112915	0.91784	0.0095471
CG10019	0.0180227		0.177321	0.91612	-0.0875034	0.53968
CG10026	0.0149014		0.0811463	0.951804	0.0224974	0.868013
CG10031	0.0164066	0.38347	0.0162018	0.99794	-0.162987	0.058845
CG10035	-0.0563358	0.501568	-0.224933	0.91612	0.000265942
CG10038	-0.120201	0.301957	-0.171593	0.91612	-0.0465551
CG10041	-0.00127999		-0.0288151	0.988019	0.0281202
CG10050	-0.123397	0.325046	0.144007	0.91612	0.0155507
CG10051	0.0582898	0.139533	0.0444681	0.973386	0.0587386	0.67414
CG10053	-0.0725972	0.605105	-0.30855	0.91612	-0.0813384
CG10055	0.0493577	0.705368	0.0451961	0.967465	-0.0381936	0.838862
CG10062	0.0121241		0.178402	0.91612	-0.0940622	0.519604
CG10063	-0.00716799		0.0530204	0.95619	-0.01793
CG10064	0.00428881		0.126312	0.924804	-0.0106106
CG10068	-0.0106596	0.937169	0.0909501	0.930844	-0.070165	0.656798
CG10073	0.0138613		-0.0826148	0.94639	-0.00241952	0.995017
CG10075	-0.137631	0.228821	-0.127874	0.91612	-0.0130814	0.951716
CG10077	0.16171	0.164828	0.0521999	0.962422	0.0292336	0.837528
CG10081	0.00220493		-0.00457828	0.998149	0.0383587
CG10082	0.125124	0.352085	-0.0591793	0.958665	0.0463791	0.718458
CG10086	0.0199391		0.218983	0.91612	0.0803625	0.590557
CG10089	0.00897135	0.855913	0.0196266	0.993518	0.0796055
CG10098	-0.0578712	0.581202	-0.182796	0.91612	0.0215114	0.902712
CG10116	0.0121104		0.0630889	0.962422	0.028184	0.890815
CG10126	0.00333003		0.114318	0.91612	-0.0365415	0.84946
CG10132	0.0748232	0.0387964	0.195289	0.91612	0.066488	0.604107
CG10137	0.0262619	0.737317	0.0954428	0.937311	0.133249
CG10139	-0.125684	0.282447	-0.225705	0.91612	0.0778035	0.599941
CG10140	-0.0039539		-0.139484	0.91612	-0.0227009
CG10147	-0.0528963	0.686227	-0.0804616	0.939236	-0.0648833
CG10151	0.0237691	0.676258	0.0100594	0.999145	-0.120772
CG10154	0.00524614		-0.063917	0.91612	0.00247057
CG10163			0.00741098		0.00823657
CG10165	-0.0553921	0.713467	0.0435155	0.9687	-0.0379368	0.838862
CG10171	0.0278469	0.840043	-0.0898089	0.930844	-0.0766372
CG10175	0.0181029		0.142219	0.91612	-0.102142	0.470068
CG10177					-0.0189518
CG10182	0.00703951		0.10041	0.91612	-0.11027	0.450608
CG10183			0.0695899	0.91612	-9.02044e-05
CG10184	0.044726	0.754008	0.0119356	0.999145	-0.00360995	0.988337
CG10185	0.00704148		-0.124224	0.91612	0.129781
CG10189	-0.0488428	0.730097	-0.0684594	0.950755	0.0247744
CG10194	-0.100964	0.447733	0.00119759	0.999212	-0.0344064	0.850698
CG10195	-0.157945	0.226826	0.0407615	0.974211	-0.115568
CG10205	0.00648892		0.0290347	0.946566	0.0763234
CG10208	0.0237392	0.813662	-0.203866	0.91612	0.107749	0.42475
CG10209	-0.0547633	0.628308	-0.193922	0.91612	-0.0108132
CG10211	0.0557447	0.263511	0.0140831	0.999145	0.172807	0.106538
CG10214	-0.149057	0.215337	-0.227745	0.91612	-0.129854	0.291724
CG10222	-0.228065	0.0261205	-0.146875	0.91612	-0.0308466
CG10226	0.00889482		0.137621	0.91612	0.0393605	0.80042
CG10232	0.0129663		0.0560725	0.962829	-0.105225
CG10237	-0.090432	0.462872	-0.13831	0.918049	0.0118422	0.961173
CG1024	-0.0328403	0.783894	-0.200831	0.91612	0.122185	0.327113
CG10252			0.000303568	0.999212	-0.00280764
CG10254	0.0651139	0.612689	-0.0044354	0.999145	-0.0151778	0.927383
CG10257	-0.00378904		-0.00707246	0.9983	0.03708
CG10264	0.00483579		0.0705773	0.952005	0.00411893
CG10265	-0.0813903	0.548192	-0.0561988	0.962422	-0.0295678
CG10268	-0.0506585	0.712109	-0.258741	0.91612	0.0249166
CG10274	0.0317696	0.810139	0.113657	0.91612	0.0680449
CG10280	0.00431498		0.106677	0.91612	-0.0333917
CG10283	0.0867658	0.301093	0.0440589	0.969935	-0.0450815
CG10286	0.0277302	0.8423	-0.0174826	0.994371	-0.0333924	0.819007
CG10298					-0.00242512
CG10300	0.0209995		-0.00436988	0.999145	-0.127468	0.334391
CG10301	-0.00245589		-0.0991958	0.930844	-0.0999526
CG10307	0.00206435		-0.0645667	0.961512	-0.0447027
CG10311	0.0369811	0.129689	0.0613287	0.961769	-0.0960577	0.30129
CG10317			-0.0327902	0.920192	0.0043264
CG10321	0.0376356	0.754168	-0.0785074	0.938417	0.0631074	0.607365
CG10324	-0.158691	0.149457	-0.235504	0.91612	0.0216813
CG10333	-0.0675404	0.588118	-0.192867	0.91612	0.0277999	0.88092
CG10336	-0.107527	0.384642	-0.169928	0.91612	0.0457863
CG10337	-0.00579962	0.942618	-0.0582489	0.962829	-0.0558328	0.743284
CG10338	-0.0592981	0.659311	-0.131158	0.91612	-0.0865273	0.57167
CG10339	0.00991757		-0.0962171	0.932023	0.0428562
CG10340	-0.0523292	0.733233	-0.0429417	0.962829	-0.0320376	0.818592
CG10341	-0.106399	0.325046	-0.291084	0.91612	0.0715063	0.526939
CG10343	-0.258876	0.0363602	-0.228339	0.91612	-0.0481082
CG10344	-0.0363519	0.816299	-0.0146043	0.999145	0.0211146
CG10345	0.0149558		-0.0363195	0.970391	0.040465	0.826931
CG10347	-0.110822	0.274953	-0.177994	0.91612	0.05346	0.751559
CG10348	0.0185185		0.0414369	0.973611	0.010254
CG10352	-0.00122819		0.099128	0.91612	-0.0346491
CG10353	0.146294	0.221792	0.0493147	0.969935	0.00880661	0.958101
CG10357			0.000423801		-0.00107858
CG10359	0.012919	0.558575	0.166501	0.91612	0.0567663	0.654138
CG10361	0.0279468	0.426787	0.0299458	0.988019	0.146998	0.227513
CG10362	0.0124924		0.129282	0.922369	0.0755686	0.607365
CG10365	-0.06736	0.577107	-0.243364	0.91612	-0.0429208	0.794807
CG10366	0.118742	0.235529	0.0556966	0.962829	0.132703
CG10375	-0.176428	0.137892	-0.133978	0.920535	-0.0379084	0.841847
CG10376	0.0101308	0.942618	-0.237641	0.91612	-0.00690778	0.974448
CG10383	-0.221019	0.0233592	-0.39716	0.91612	-0.0465948	0.753739
CG10384	0.0164357		0.0294083	0.978277	-0.234299	0.00766189
CG10395	-0.154836	0.101144	-0.176251	0.91612	-0.102326
CG10405	-0.004694		0.115135	0.930844	-0.0952972	0.499325
CG10407	0.0155769	0.829776	-0.14893	0.91612	-0.0742307
CG10413	0.0199058	0.903313	-0.165502	0.91612	0.0766008	0.483248
CG10417	-0.0171962	0.908313	-0.147987	0.91612	0.0511976	0.776339
CG10418	-0.13765	0.319116	-0.148459	0.91612	-0.0576601
CG10425	-0.129637	0.248791	-0.233025	0.91612	-0.00443769	0.98517
CG10428	-0.160976	0.137892	-0.231418	0.91612	0.0797192
CG10431	0.00963002	0.953326	-0.26583	0.91612	0.060628
CG10433	0.0328373	0.211531	0.114438	0.930844	-0.0214728	0.910972
CG10435	-0.0116926	0.939274	-0.0297355	0.988019	-0.107622	0.405101
CG10444	0.0133752	0.925199	-0.0420411	0.967465	0.0371384	0.792751
CG10445	0.0370232	0.774192	-0.203758	0.91612	-0.0523391
CG10459	0.00400405		0.143179	0.91612
CG10462	0.00342746	0.981796	-0.0976873	0.930844	0.0296598	0.855732
CG10463	-0.0698085	0.617686	0.0101567	0.999145	0.105979
CG10465	-0.15664	0.136151	-0.192316	0.91612	-0.0917419	0.494351
CG10466	-0.231773	0.0818446	-0.191007	0.91612	-0.0179542
CG10467	-0.116744	0.379548	-0.279549	0.91612	0.0504008
CG10469	0.0166969	0.829776	-0.05547	0.967465	0.0188359
CG10470	-0.200833	0.0926208	0.0595003	0.951943	-0.101115	0.465299
CG10472	0.00519468	0.666771	-0.0252475	0.991835	0.0417008	0.794807
CG10474			-0.00198729	0.999145	-0.0363723
CG10477					0.00958828
CG10479	0.0495562	0.637564	0.053978	0.962422	-0.0899782
CG10481			0.0177967
CG10483	0.0191574		0.0887331	0.944696	-0.0627341	0.692378
CG10486			0.0275249	0.967465	-2.29928e-05
CG10492	0.10913	0.42655	-0.204101	0.91612	0.0711522	0.621621
CG10494	0.0169304	0.911183	-0.121464	0.91612	0.0687454
CG10495	-0.0542934	0.695555	-0.129713	0.91612	-0.0355198
CG10505	0.00308526	0.969635	-0.0500229	0.962829	0.0966418
CG10508	0.0154935		0.0709154	0.95619	0.0231932	0.908071
CG10510					0.00343783
CG10512	0.0953362	0.158485	0.0506655	0.961769	-0.0446927	0.743284
CG10513	0.00912472		-0.0449604	0.930844	0.00144009	0.995644
CG10514	0.000452289		-0.0856667	0.932023	-0.0690107
CG10516	0.000914508	0.997117	-0.0798263	0.932023	0.122194
CG10527	0.252545	0.026018	0.281017	0.91612	0.117451	0.298031
CG10543	0.14402	0.294731	0.0550675	0.962829	0.0849394	0.55827
CG10550	0.0316485	0.123464	0.0828652	0.950263	-0.096967	0.499099
CG10553	0.00627135		-0.13452	0.91612	-0.152711
CG10555	0.264127	0.0382047	-0.0457163	0.973386	0.00587162	0.983261
CG10559	-0.00245589		-0.00998404	0.979285	-0.0970539
CG10560	0.00690784		-0.0717687	0.930844	-0.20754	0.0174306
CG10561	-0.0358242	0.791291	-0.00721547	0.999145	0.0478206	0.785763
CG10562	0.0151311	0.263206	0.0640634	0.959659	-0.0378168	0.78605
CG10565	-0.0730137	0.420671	-0.212681	0.91612	0.00136232	0.99529
CG10576	-0.0450672	0.72073	0.0393068	0.969935	-0.060649	0.585574
CG10581	-2.60903e-05		0.182445	0.91612	0.00120195
CG10584	-0.136333	0.231293	-0.216714	0.91612	0.0601181	0.718458
CG10588			-0.0256825	0.91612	0.00106346
CG10589	-0.00127118		-0.0187125	0.967465	-0.00356438
CG10591	0.101409	0.00306642	0.137843	0.918068	-0.000537036
CG10597	0.00519601		-0.131047	0.91612	0.0216491	0.916853
CG10598	0.0110778	0.413666	0.114415	0.930844	-0.0725949	0.640428
CG10600	0.0652257	0.656799	-0.0408864	0.966287	0.104193	0.401256
CG10602	-0.108623	0.292146	-0.150298	0.91612	0.0050106	0.983285
CG10616	-0.048403	0.683963	-0.0610372	0.950756	0.00533831	0.984092
CG10621	0.309993	2.34922e-05	-0.0845572	0.930844	0.0168791	0.915537
CG10623	0.0671988	0.325909	0.00342309	0.999145	0.0395144	0.820081
CG10628	-0.175813	0.161587	-0.0884059	0.938544	0.0911567
CG10631	0.104174	0.459465	0.0662279	0.962103	0.104647	0.367824
CG10638	-0.171918	0.120586	-0.046331	0.964564	0.0501746	0.775409
CG10646	-0.149458	0.24103	-0.175278	0.91612	0.0154379
CG10650	0.0392112	0.321445	0.0994752	0.938026	-0.0338511	0.840362
CG10651	0.000366756		-0.000455838
CG10654	-0.00793807	0.957062	0.10066	0.932023	0.017057	0.936042
CG10657	0.0240705		0.200375	0.91612	-0.080587	0.607365
CG10660	0.0194415		0.141689	0.917093	0.0147297	0.949784
CG10663	0.00807131		0.0261723	0.990278	0.0243424	0.905756
CG10669	-0.0865056	0.447733	-0.0916678	0.930844	0.0360583
CG10672	-0.093145	0.493919	-0.0825034	0.949232	-0.0705041	0.5813
CG10674	-0.0794077	0.550492	0.00139182	0.999145	-0.0626624	0.692265
CG10680			-0.0180841	0.972297	-0.00149572
CG10681	-0.136922	0.314866	-0.0174867	0.996781	-0.015948
CG10694	-0.00260561		-0.00315045	0.999145	-0.00214817
CG10700			-0.0117394	0.994371	-0.0265043
CG10702	0.00522357	0.969487	-0.241441	0.91612	0.0927523	0.454494
CG10710	0.0165147		0.0393906	0.969935	0.0652286	0.696009
CG10713	0.00215865		0.0860496	0.930844	0.0182605
CG10725	0.002543	0.79293	-0.0114964	0.998663	-0.0319644	0.863778
CG10730	0.000267028		0.138202	0.91612	-0.000526068
CG10731	-0.110015	0.393484	-0.196995	0.91612	-0.0242613
CG10734	0.000994188		0.0229841	0.938544	-0.00498446
CG10737	0.141657	0.246258	0.0449351	0.969935	0.0161729	0.924877
CG10738	0.0159664	0.916728	-0.190542	0.91612	0.113294	0.434363
CG1074	-0.0796834	0.448146	0.000603309	0.999212	-0.0389609	0.820177
CG10747	-0.149584	0.256277	-0.127241	0.91612	-0.0210546	0.913564
CG10750	-0.00127118		-0.0938161	0.91612	0.00380779
CG10761	0.00100079		0.00572592	0.999145
CG10764	0.000129656		0.112886	0.91612	0.00755743
CG1077	0.0119789		-0.0751442	0.957399	-0.0644706
CG10778	-0.0861555	0.406849	-0.127627	0.91612	0.00184421	0.99529
CG10793	0.00221652		-0.0607326	0.937642	0.0278764
CG10795	-0.128985	0.337602	-0.126375	0.91612	-0.0711029
CG10799	0.00728434		-0.0167244	0.988019	-0.0771577
CG10801	-0.00226922		0.0378546	0.936655	0.0177904
CG10802	-0.15765	0.161587	-0.220249	0.91612	-0.0324737	0.858406
CG10803	-0.0122068	0.936768	0.08519	0.948236	-0.104463	0.449978
CG10804	0.010673		0.124033	0.920535	0.0257747	0.899982
CG10809	0.00797738	0.950172	0.00115461	0.999212	-0.000710475	0.997235
CG10814	-0.00705474		-0.0273691	0.974309	0.00013017
CG10839					-0.00107858
CG10841					0.00235976
CG10845			-0.000455838
CG10853			0.0173332	0.962422	-0.00473156
CG10859	-0.000813123		0.0265133	0.988375	0.000238597
CG10862	0.00220493		0.00741098
CG10863	-0.209313	0.0881857	-0.291745	0.91612	-0.0607161	0.585166
CG10864	0.0193544		0.0953269	0.932023	0.0407182
CG10866	-0.0717543	0.553846	-0.224473	0.91612	0.0313294
CG10869	0.00711142		-0.0075528	0.999145	-0.00424719
CG10874	0.00209705	0.986316	-0.0936761	0.940995	-0.0803881	0.529591
CG10877	0.021517	0.893618	-0.191475	0.91612	0.0106789	0.959843
CG10887			-0.0185231		0.00124792
CG10898	-0.08564	0.467502	-0.0344083	0.974309	-0.000373631
CG1090	0.028981		0.114093	0.930844	0.00501377	0.982938
CG10903	-0.113039	0.341376	-0.183652	0.91612	-0.0274265	0.883421
CG10904	-0.194688	0.0995305	-0.146863	0.91612	-0.0280562
CG10907	-0.126252	0.300847	-0.16354	0.91612	0.0594319
CG10910	0.00667177	0.746438	-0.0046314	0.999145	0.120178	0.221761
CG10911	0.00376518	0.764247	-0.0893222	0.930844	-0.100128	0.359629
CG10912	0.00923008	0.708042	-0.0290637	0.983045	0.144125	0.15881
CG10914	-0.0434498	0.77835	-0.122396	0.919644	0.0297451
CG10916	-0.0645216	0.646697	-0.214347	0.91612	-0.036887
CG10918	-0.00500686		-0.0258172	0.973386	0.0189278
CG10919			-0.00847292		0.0047337
CG1092	0.0166342		0.0362243	0.97962	-0.154736	0.140175
CG10927	-0.147003	0.283077	-0.313503	0.91612	-0.0570597
CG10931			-0.000455838		4.84312e-05
CG10932	-0.0505831	0.727192	-0.0292143	0.986415	-0.019276	0.913771
CG10934	-0.00127118
CG10936	0.120615	0.371587	0.419233	0.91612	0.053122	0.748643
CG10939	-0.045586	0.674593	-0.227472	0.91612	-0.0440879	0.764541
CG10943	0.00482468		-0.0246677	0.975066	-0.195182
CG10947	0.0219257		0.224454	0.91612	-0.0936892	0.438197
CG10948	-0.0380787	0.778055	0.00788284	0.999145	-0.0703653	0.635885
CG10949	-0.0818113	0.554303	-0.00738996	0.999145	0.0580077
CG10950					0.00544529
CG10953	0.0123706	0.458389	-0.0351535	0.982725	0.0474774	0.654138
CG10958	-0.00436817	0.962085	-0.0983048	0.930844	-0.0147288
CG10959	-0.00332969	0.983276	0.0113536	0.999145	0.0329419
CG10960	0.100498	0.364015	0.167891	0.91612	0.0227159	0.902712
CG10962	0.0117489		0.02025	0.994371	-0.00831929
CG10970	0.00431498		0.104442	0.91612	0.0144387
CG10973	-0.196029	0.0818446	-0.280571	0.91612	-0.0799069	0.607365
CG10979	0.149072	0.138483	0.0174186	0.994371	0.0477621	0.790645
CG10984	-0.107064	0.280795	-0.205866	0.91612	0.0472219	0.767859
CG10993			0.0141456	0.962829	0.0019068
CG10996	-0.00122819		-0.00138019	0.999145	8.76044e-06
CG11000	0.0441734	0.48019	0.213415	0.91612	-0.0554984	0.684923
CG11007	-0.081436	0.47378	0.0514906	0.961769	0.044727	0.802283
CG11018	0.00616741		0.0119044	0.996781	8.76044e-06
CG11029	0.00375795		0.102483	0.91612	0.019686
CG1103	-0.133461	0.209441	-0.108777	0.922369	0.0462893	0.802283
CG11030	0.00532341	0.964197	-0.155328	0.91612	0.110361	0.254776
CG11034	-0.130495	0.192765	-0.252288	0.91612	-0.0462551	0.725819
CG11035	-0.227003	0.0908567	-0.107038	0.931976	-0.0997589	0.508823
CG11041	0.00457121		0.0488814	0.948236	-0.0593762
CG11044	0.00579132		0.0642107	0.948236	-0.0417441
CG1105	-0.0170325	0.888082	-0.0967415	0.93296	0.0172556	0.915913
CG11050	0.047813	0.712109	-0.114033	0.930844	-0.135569	0.167784
CG11052	0.0154444		0.14235	0.91612	-0.00849167
CG11060			-0.0073342	0.999145	0.0146039
CG11069	0.0424861	0.376777	0.00399015	0.999145	-0.0402639	0.835549
CG11070	-0.0318185	0.781895	0.02002	0.994534	0.1026	0.387046
CG11073	0.00734357		0.158142	0.91612	0.136113	0.272337
CG11076	-0.0909415	0.387778	0.0377642	0.971115	-0.106285	0.347852
CG11077	-0.125821	0.333291	-0.189488	0.91612	-0.100994	0.48756
CG11085			0.0586035	0.91612	-0.00739471
CG11089	0.0211286	0.862063	0.0651458	0.947248	-0.0216717	0.895398
CG11095	0.147368	0.276802	-0.0244321	0.993518	0.0293905
CG11099			0.00130916	0.999145	0.00357287
CG11103	-0.0380144	0.774448	-0.214147	0.91612	0.0985447	0.510518
CG11106					-0.00107858
CG11109	-0.0710735	0.600383	-0.0836164	0.930844	-0.0570038
CG11110	-0.0598963	0.679674	0.0872269	0.94639	-0.0581262
CG11112			-0.0204507	0.930844
CG11122	0.341366	0.0016748	0.162938	0.91612	0.129439	0.345172
CG11123	-0.150074	0.100086	-0.224982	0.91612	0.127713	0.178302
CG11125	0.0422334	0.770194	-0.208101	0.91612	-0.0178638
CG11127	-0.0135447	0.924951	-0.174051	0.91612	0.0355542
CG1113	-0.0154445		-0.131653	0.91612	0.00184143
CG11131	0.00343219	0.752603	0.0198166	0.988019	-0.0724689	0.565714
CG11134	-0.143226	0.251285	-0.17671	0.91612	-0.0420884	0.80042
CG11141	-0.144369	0.209441	-0.211633	0.91612	-0.00655917	0.979113
CG11147	0.016949		0.209358	0.91612	-0.0566904
CG11149	0.00616007		0.000505116	0.999212	-0.0465361
CG11151	-0.0862454	0.458327	-0.157066	0.91612	-0.0827467	0.401256
CG11155	0.0763848	0.426642	0.200314	0.91612	-0.0931443	0.503194
CG11158	-0.00852583	0.92692	-0.104623	0.930844	-0.0219123
CG11159			0.0514952	0.928361	0.0905482
CG1116	-0.0307855	0.813475	0.0139984	0.997318	-0.00479947
CG11162	-0.00718433		-0.0621349	0.91612	0.0203442
CG11164	-0.189884	0.0633408	-0.223831	0.91612	0.131373	0.230575
CG11168	-0.0738605	0.616512	-0.0984514	0.922369	-0.0369322	0.81626
CG11170	-0.109789	0.431582	0.00848928	0.999145	0.0725625
CG11178	0.17884	0.0689437	0.154122	0.91612	0.0232803
CG11180	0.000865545	0.9964	-0.225237	0.91612	-0.0284474	0.85894
CG11191	0.00654898		-0.0449856	0.967465	0.0207809
CG11192			-0.0204507	0.930844	0.00195244
CG11200	0.0416108	0.784596	-0.0647166	0.94962	-0.0687295
CG11211	0.0052613		0.0116687	0.995948	-0.0019245
CG11226			-0.00295237	0.999145
CG11227			0.0605169	0.91612	-0.00387994
CG11236	0.00749237		0.00822605	0.999145	-0.10797
CG1124	0.0386446	0.312347	0.0510021	0.969935	0.00770587	0.964437
CG11241	-0.102528	0.44334	-0.220083	0.91612	0.0600512	0.70814
CG11247	-0.0366635	0.777221	0.0884026	0.938026	-0.0365653	0.841499
CG11248	-0.00548839	0.97244	-0.188488	0.91612	0.0538092	0.712036
CG11249	0.00100079		-0.0235991	0.983623	0.0464261
CG11251			-0.0445121	0.922369
CG11257	-0.139312	0.312347	-0.141838	0.91612	-0.0214431
CG11263	-0.053092	0.689134	-0.191804	0.91612	0.0835012
CG11267	-0.150262	0.240338	-0.070535	0.938026	-0.139586	0.182356
CG11275	0.0437988	0.684183	0.161041	0.91612	-0.0984069	0.455968
CG11279	0.00514508	0.975545	0.126848	0.91612	-0.161572	0.190687
CG1129	-0.0920176	0.418254	0.00636876	0.999145	-0.0805778	0.58895
CG11291	-0.00127118		-0.0421734	0.91612	-0.00547579
CG11294					0.00619933
CG11300	-0.00122819		-0.0305452	0.91612	-0.00888482
CG11307	-0.159364	0.174898	-0.253419	0.91612	0.0435912	0.794807
CG11309	-0.0641586	0.597833	0.0603956	0.961769	0.0243135	0.889855
CG11313	0.00759189		0.00455551	0.999145	0.00551854
CG11317	0.00517071		0.079191	0.941827	0.0691076	0.664767
CG11318	0.0139219		0.124655	0.919448	-0.101608	0.454494
CG11319	0.0355921	0.0556273	0.0381664	0.973902	-0.344493	4.48142e-07
CG11322			0.0415108	0.91612	0.0162013
CG11327	0.010694		0.0173864	0.997098	-0.0260821
CG11333					0.00302754
CG11334	-0.130226	0.264958	-0.235547	0.91612	0.011407	0.951824
CG11342	-0.110119	0.386871	-0.0591392	0.962829	-0.0409634
CG11345	0.013828	0.523347	-0.0900044	0.932023	0.0592792	0.665964
CG11349			0.0415108	0.91612	0.00845198
CG11350	0.00612534		0.0276528	0.95317	0.0494305
CG11353	0.0154813		0.11044	0.920535	-0.0149443
CG11356	-0.00127118		0.108823	0.91612	-0.00358114
CG11357	-0.0584483	0.59288	-0.169183	0.91612	0.00423575	0.9847
CG1136	0.00646057		0.0669196	0.950755	-0.0803382	0.492919
CG11360	0.192478	0.122634	0.224308	0.91612	-0.0604445	0.724137
CG11362	-0.00958752		0.0778832	0.930844	-0.00387994
CG11367	-0.0646569	0.544382	-0.207349	0.91612	0.120725	0.322106
CG11368	0.00753404		-0.0373031	0.961769	-0.0655791	0.694873
CG11369	0.00217756		-0.000583192	0.999212
CG1137			0.0270637	0.91612	-0.011708
CG11370	0.00409003	0.671898	0.0413467	0.973695	0.168796	0.0354502
CG11374	-0.00465533		0.0256414	0.966287	-0.024596
CG11377	-0.04208	0.731896	0.0775954	0.943723	0.0195564
CG11378	0.010991	0.447172	-0.0682398	0.961362	0.000334628	0.998156
CG11379					-0.00387994
CG11380	0.0128329		0.146824	0.91612	-0.0715711
CG11381	0.00778864		-0.0411426	0.918049	0.115655	0.389085
CG11382	0.0499605	0.626871	0.0262776	0.988437	0.0533034
CG11384	0.00801564		-0.0635612	0.961769	-0.00535649	0.983623
CG1139	-0.0059226		-0.0730802	0.928203	-0.0254778
CG11391			-0.0307944		0.00124792
CG11396	-0.0639295	0.670533	-0.0789674	0.949136	-0.0310128
CG11398	-0.0362644	0.752603	0.0902893	0.940288	0.0204741
CG11399	0.0971429	0.447733	-0.155664	0.91612	0.00967633	0.964175
CG11400	0.01043		-0.0389306	0.976642	-0.0282914
CG11403	-0.0237538	0.867786	-0.0190141	0.993536	-0.00737238
CG11404			0.00781019
CG11406	0.000267028		0.0300986	0.932023	-0.0315511
CG11407	0.019061		0.0528683	0.968861	-0.0912569
CG11409	0.0477091	0.646544	0.0722522	0.960074	0.111168
CG11413	0.0178488	0.154901	-0.0170695	0.992825	0.0160363	0.935943
CG11414	0.0145994	0.900748	-0.0104779	0.999145	-0.0800088	0.482103
CG11417	0.0641759	0.518653	-0.173553	0.91612	0.114672	0.327113
CG1142	-0.176556	0.14553	-0.187943	0.91612	-0.0697152	0.662172
CG11425	0.00648892		-0.000807151	0.999145	-0.0889792
CG11426	0.0136614		0.126344	0.922774	-0.0124749	0.95751
CG1143	0.00628629	0.783306	0.0483094	0.969726	0.080654	0.605187
CG11436	-0.0317464	0.826516	-0.0918043	0.939803	0.00225716
CG11437	0.00520685		0.175019	0.91612	0.0233984	0.91161
CG11438	0.0246811		0.241161	0.91612	0.0873248	0.526691
CG11444	0.0451292	0.710521	-0.13303	0.920535	-0.0338408	0.814422
CG11447	-0.0741552	0.592152	-0.0586069	0.957399	-0.0310885
CG11449	0.00375795		0.0460993	0.940288	-0.0504856
CG11453	0.0126715	0.532522	0.131828	0.91612	0.0069052	0.979113
CG11454	-0.153638	0.260641	-0.071149	0.94639	-0.016667	0.940033
CG11456	-0.0528486	0.645455	-0.0561675	0.962422	-0.0368254
CG11458			0.0306414	0.95619	-0.0537966
CG11459			-0.111269	0.91612	0.0087624
CG1146	0.0735066	0.493745	0.0728533	0.955268	-0.0260187
CG11470	0.00211662		-0.0199432	0.993104	0.02442	0.896894
CG11474	-0.129224	0.188103	-0.189649	0.91612	-0.112442	0.2308
CG11475	-0.0141095	0.88665	-0.0299818	0.973712	-0.0140079
CG11498	0.00243036		0.0760511	0.954376	0.0156825
CG11504	0.00167265	0.991426	-0.193576	0.91612	0.176106	0.109712
CG11523	-0.157735	0.19024	-0.258329	0.91612	0.0897075	0.541884
CG11529	0.0111903		0.0642988	0.930844	-0.0958607	0.532307
CG11537	0.103362	0.323018	0.128886	0.918926	0.037602	0.767859
CG11539	-0.0293563	0.807213	-0.00586511	0.999145	-0.0679894
CG11550	0.00237713		0.127646	0.91612	0.0294715
CG11555	-0.183513	0.134223	-0.204852	0.91612	-0.073322	0.640246
CG11560	-0.209112	0.0702841	-0.227152	0.91612	-0.0716988
CG11562	-0.184448	0.125735	-0.183733	0.91612	-0.05813
CG11563	-0.215422	0.0570829	-0.201083	0.91612	-0.0130114	0.95442
CG11570	0.00109869		-0.0432878	0.91612	0.0199263
CG11581	-0.00122819				0.0314575
CG11583	-0.1389	0.159768	-0.191505	0.91612	-0.0058433	0.981695
CG11584	0.0120391	0.690104	0.0706531	0.91612	0.0193309	0.836655
CG11585	0.00993921		-0.0183202	0.988019	0.00181815	0.99529
CG11586	-0.106106	0.400004	-0.127755	0.922369	-0.0297922	0.8753
CG11590	-0.0368655	0.802658	-0.144297	0.91612	0.000109222
CG11593	0.00722557	0.956351	-0.0301346	0.975136	-0.0773918	0.5813
CG11594	0.0458777	0.419647	-0.0858202	0.949021	-0.0122536	0.947901
CG11596	-0.0372523	0.713321	-0.18869	0.91612	0.0382654	0.798879
CG11597	0.0250922	0.756497	0.0403867	0.973386	0.0400835
CG11598	0.000176647		0.220416	0.91612	0.00342592
CG11600	0.00100079		-0.0285416	0.94639	0.00634118
CG11601	-0.15283	0.188831	-0.230992	0.91612	-0.0246041	0.905756
CG11608	-0.00122819		0.00781019
CG1161	-0.0187767	0.895578	-0.105983	0.91612	-0.0838446	0.537415
CG11617	0.00976023		0.14719	0.91612	-0.0491995
CG11619	-0.00389462	0.949748	0.0879215	0.948039	0.0543765
CG11626	-0.0131809		0.00577242	0.999145	-0.00960657
CG11629			0.0319354	0.930844	-0.00107858
CG11630	0.000994188		0.00743646	0.994371
CG11634			0.0194592	0.930844	-0.00844408
CG11635			-0.028024	0.930844	-0.00353098
CG11638	0.00856833	0.911993	0.226124	0.91612	-0.0830413	0.57959
CG11655	0.0312096	0.830856	0.122714	0.922369	0.0412181
CG11656			0.0188202	0.957399	-0.0115698
CG11658	0.0650872	0.610924	-0.0789195	0.950263	-0.0579641	0.593232
CG11659	0.00616007		0.060773	0.91612	-0.0107333
CG11663			0.00104397	0.999145
CG11668	0.002792		-0.254217	0.91612	-0.00533375
CG11670	-0.00633888		0.017736	0.9983	0.0149083
CG11672	0.0133571	0.512536	-0.0556592	0.962829	-0.119581	0.236339
CG11674	0.0375253	0.767332	-0.190418	0.91612	0.0979917
CG11679	-0.18707	0.0996517	-0.159615	0.91612	0.0434719
CG11686	0.000344797	0.998606	0.018701	0.997219	-0.167787	0.142254
CG11693	0.00431498		-0.0309312	0.962829	0.00348226
CG11694					-0.00353098
CG11695	0.0690149	0.636262	0.0675388	0.951478	0.0849195
CG11696	0.0328823	0.790603	-0.0904828	0.937642	0.0709288
CG11699	0.293504	0.0203906	0.30301	0.91612	-0.0132088	0.950145
CG11700	0.00294	0.974906	0.00876702	0.999145	-0.0114094
CG11703	-0.00411141		-0.068987	0.950263	-0.00287596
CG11710	-0.00964059	0.949551	0.195295	0.91612	0.0150632	0.944923
CG1172	0.0874885	0.455485	-0.11698	0.930844	-0.0309486	0.847357
CG11722	-0.0373906	0.81261	0.0992485	0.937642	-0.106604
CG11723	-0.128338	0.182351	-0.0952778	0.930844	-0.0873159
CG11726			0.0402518	0.917661	0.00377943
CG11737	-0.0737646	0.478703	0.0824057	0.930844	-0.0108688	0.962286
CG11741			0.0789442	0.91612	-0.047229
CG11752	0.276178	0.0198623	0.128849	0.920535	-0.0650372	0.634216
CG11753	-0.269974	0.0182597	-0.245305	0.91612	0.0363055	0.850601
CG11755	-0.214834	0.103502	-0.0883092	0.945068	-0.0201426
CG11756	0.00198136		0.152146	0.91612	0.0013046
CG11760	0.0127138		0.149563	0.91612	0.0118589
CG11768					-0.012062
CG11771	-0.0313908	0.781516	-0.180691	0.91612	0.059703	0.625701
CG11777	-0.221674	0.0904177	-0.166371	0.91612	-0.0637055
CG11779	0.122976	0.195624	0.0879276	0.93638	0.00506649	0.980095
CG11786	0.0122361		0.10094	0.930844	-0.0102849
CG11788	-0.0301118	0.845984	-0.175816	0.91612	0.00917767
CG11790	-0.202728	0.108922	-0.155444	0.91612	-0.130406	0.226858
CG11791	0.0875421	0.526717	-0.0610548	0.948236	-0.0789755	0.447663
CG11807	-0.0159062	0.91127	-0.0368027	0.973386	-0.02664	0.884203
CG11808	-0.114553	0.411277	-0.211306	0.91612	0.00746261
CG11811	-0.015011	0.901188	-0.181895	0.91612	-0.0654408	0.621282
CG11815	0.00217756		-0.00561983	0.999145	0.00124792
CG11816					0.000406322
CG11825	-0.177293	0.137853	0.0536973	0.96758	0.0299747	0.67414
CG11828			0.00539525	0.999145	0.00706901
CG11835	-0.00599703		0.0148559	0.994623	0.0225096
CG11836	-0.0876569	0.517068	0.01549	0.999145	-0.0386429
CG11837	-0.0762782	0.540279	-0.128368	0.920535	-0.03986	0.822903
CG11839	-0.225333	0.0613279	-0.109925	0.930844	-0.102404
CG11841			0.000562535	0.999145	0.0789509
CG11842	-0.00211828		0.0118122	0.972132	-0.0161321
CG11843	-0.00436746		-0.0302198	0.962422	0.0651324
CG11852	0.0160688	0.265564	0.0084021	0.999145	0.00723275	0.964248
CG11854	0.00596271		-0.000864563	0.999145	0.0382811
CG11857	0.0270083	0.799485	-0.0789725	0.945048	0.00148356	0.99529
CG11858	-0.166863	0.215337	-0.127671	0.922369	-0.0664866
CG11865			-0.00138019	0.999145
CG11873	0.116741	0.40305	0.02361	0.994371	0.107344	0.384817
CG11878	0.000994188		-0.00788132		-0.0755994
CG11882	-0.0127431	0.938425	0.00593289	0.999145	-0.00149506
CG11883	0.0463159	0.734153	-0.0957186	0.939803	0.031362	0.821129
CG11885	-0.209421	0.0904177	-0.189791	0.91612	0.0148159
CG11892	0.00524614		-0.0157178	0.973386	0.0271698
CG11893			0.0194592	0.930844	-0.0334866
CG11898	0.00881454		0.00185445	0.999145	0.124355	0.319382
CG11899	-0.121806	0.360449	-0.0435566	0.974211	0.00543641
CG11902	0.0905952	0.489329	-0.00535143	0.999145	0.0716657
CG11905	0.0663949	0.113677	0.0340829	0.9817	-0.0700925
CG11906	-0.0928536	0.332763	-0.287071	0.91612	0.0284121
CG11911	0.0134693	0.352085	-0.0469969	0.968861	0.0243214	0.89756
CG11912	-0.00442987		-0.0983991	0.91612	-0.0717322
CG11920	-0.162661	0.138483	-0.175886	0.91612	-0.0901439	0.528627
CG11927	-0.129527	0.226826	-0.206451	0.91612	-0.0142399
CG11929	0.00941759		0.0477509	0.946566	-0.00422833
CG11951	0.00481268		-0.0840037	0.94639	0.000454696
CG11961	0.153427	0.182188	0.119554	0.928674	-0.0937328	0.41181
CG11964	-0.0881027	0.456531	-0.0445309	0.962829	0.0263893	0.899241
CG11970	-0.0174377	0.911993	-0.2272	0.91612	0.129218	0.172092
CG11975	-0.0642833	0.561858	-0.188249	0.91612	0.0344024	0.849692
CG11980	-0.19497	0.0828672	-0.199166	0.91612	-0.107866	0.381742
CG11983	-0.0203958	0.752603	0.0374727	0.979671	-0.0697784
CG11986	-0.174846	0.117176	-0.225468	0.91612	-0.0765606
CG11997			-0.0397458	0.973386	-0.0126349
CG11999	0.0540263	0.633351	-0.143049	0.91612	-0.00407628	0.987278
CG12003	-0.00260561		-0.0753199	0.938026
CG12004	0.0346719	0.755468	0.0705738	0.955869	-0.0569845	0.604254
CG12007	-0.0195279	0.888521	0.0536941	0.961769	0.0837889	0.543069
CG12009	0.0648108	0.0227921	0.0128877	0.999145	-0.00775096
CG12010	-0.0267153	0.864897	-0.0309037	0.983045	-0.0032324
CG12011	0.0467477	0.451719	0.0315846	0.979308	-0.0288584
CG12012	-0.106845	0.371714	-0.0783079	0.952435	-0.028605
CG12016			-0.00847292		0.00013017
CG12017	0.0180545	0.49538	0.0180958	0.996781	-0.0162094
CG12020	-0.00361594		0.0429559	0.957842	-0.0062953
CG12024	0.136339	0.256277	0.195773	0.91612	0.00898625	0.967147
CG12025	0.0238068	0.852296	-0.00566748	0.999145	-0.105598	0.42475
CG12038	-0.0142221	0.883601	0.150477	0.91612	0.0169259	0.934575
CG12054	0.0115532	0.931408	-0.0470809	0.969726	0.0595736	0.613109
CG12056	-0.0305924	0.846733	0.00107846	0.999212	0.0322841
CG12057	0.00654621		9.0856e-05	0.999667	0.0184594	0.869753
CG12061	0.00612684		-0.12886	0.91612	4.84312e-05
CG12065	0.0901887	0.515433	0.0911452	0.945959	0.0435552	0.799104
CG12069	-0.00260561		-0.109537	0.91612	0.006876
CG12071	0.0154176		0.0974724	0.93944	0.152156	0.139355
CG12075	0.0829236	0.0659634	0.168797	0.91612	0.0870665	0.561854
CG1208	0.0171596	0.392095	0.101366	0.930844	0.0737623	0.596585
CG12081	0.0145461	0.914688	-0.189358	0.91612	0.0982933	0.388923
CG12084	0.0509792	0.720671	-0.181851	0.91612	0.0745862	0.513057
CG12091	0.24355	0.00527621	0.1096	0.918049	0.00374414	0.985686
CG12093	-0.107006	0.415029	-0.016522	0.994534	-0.0842677	0.569028
CG12096	-0.0993186	0.404843	-0.128381	0.91612	-0.0039749	0.987912
CG12099	0.105728	0.263901	-0.103913	0.928496	0.042468	0.737731
CG12104	-0.0711203	0.538625	-0.216151	0.91612	-0.0381314	0.83093
CG12105	0.0230634		-0.0721508	0.960604	0.049717	0.733035
CG12106	-0.111503	0.373934	-0.121493	0.925487	0.0413826
CG12107	-0.106812	0.447733	-0.10534	0.91612	-0.0950923	0.49986
CG12111			0.00741098		0.0065967
CG12112	-0.153634	0.133939	-0.227531	0.91612	-0.0364679	0.84946
CG12115	-0.00338222		0.0168141	0.981193	-0.017825
CG12116	0.0351487	0.471022	0.146203	0.91612	0.0453422	0.801024
CG12118	-0.12242	0.320575	-0.149968	0.91612	0.0782713	0.607365
CG12121	-0.0565142	0.643138	-0.230881	0.91612	0.137321	0.0979549
CG12123	-0.0514727	0.736676	0.0509859	0.969935	0.0481258
CG12128	-0.137193	0.131658	-0.207609	0.91612	0.0782403	0.590557
CG12129	-0.19053	0.0659634	-0.219205	0.91612	-0.0301937	0.878364
CG1213	0.0264856	0.353322	0.00586357	0.999145	0.0022663	0.992312
CG12133	-0.00122819		-0.0485947	0.954376
CG12134	-0.128233	0.256277	-0.228483	0.91612	0.00666538	0.98127
CG12155	0.00107699	0.995337	0.0675807	0.943187	0.0585261	0.739256
CG12158					-0.0164967
CG12159	-0.0397031	0.770405	-0.183505	0.91612	0.0444815
CG12163	-0.0263576	0.808959	-0.15914	0.91612	0.0823544	0.430501
CG12164	0.00787444		0.187119	0.91612	-0.215673
CG12170	-0.0892168	0.489329	0.0431016	0.9687	0.129951	0.251532
CG12171	0.0433375	0.700426	-0.194909	0.91612	-0.0613038	0.63226
CG12173	-0.0945319	0.504793	-0.074805	0.947022	-0.0491666	0.77091
CG12177	-0.0380923	0.807213	-0.0824544	0.94511	0.0705452	0.62934
CG12179	-0.0173912	0.904771	-0.260139	0.91612	0.192347	0.0459194
CG1218	-0.179352	0.0623051	-0.266032	0.91612	-0.0159818
CG12182	-0.0103195	0.946449	-0.204993	0.91612	0.106054	0.450084
CG12184	0.0254756	0.797101	-0.192754	0.91612	0.0312572
CG12194	-0.0290592	0.827713	-0.0093452	0.999145	-0.078413	0.605853
CG12204	0.0329439	0.815189	-0.103208	0.930844	0.0061752
CG12206	0.00964154		0.0555447	0.967465	0.0223119	0.91161
CG12209	0.00304199		-0.0449574	0.930844	-0.00139547
CG12213	-0.01133	0.927234	-0.18427	0.91612	0.0508293	0.746025
CG12219	0.0684633	0.613875	-0.192903	0.91612	0.00310818	0.991184
CG12224	0.00331196		0.0160178	0.962829	0.000534559
CG12229			0.0527155	0.930844	-0.0255379
CG12236	0.198657	0.058906	0.196337	0.91612	-0.0926137
CG12237	0.185645	0.063869	-0.0308931	0.988019	-0.0147838	0.945495
CG12239	0.0117023		0.0730158	0.96063	0.0132453	0.94195
CG12241	0.0140615	0.915484	-0.0286367	0.985889	-0.051015	0.734242
CG12253	-0.249163	0.00927219	-0.248449	0.91612	-0.0782518
CG12256	0.0151159		0.00886054	0.999145	-0.173167
CG12259	-0.213144	0.0633035	-0.164377	0.91612	-0.0342661	0.854012
CG12267	-0.0514333	0.698773	-0.22741	0.91612	-0.0960795	0.508823
CG12268	0.0193419		0.0418634	0.974211	0.0713045	0.661506
CG1227	-0.174847	0.127488	-0.226519	0.91612	-0.039151	0.830593
CG12278			-0.0129374	0.999145	0.00378952
CG12279	-0.00356813	0.983253	0.210675	0.91612	-0.0268385
CG12288	-0.145745	0.164001	-0.164807	0.91612	-0.0894595	0.543069
CG12289					0.00124792
CG12290	0.0635588	0.672157	0.00229714	0.999145	-0.0635103	0.690732
CG12299	0.145194	0.237229	-0.171968	0.91612	0.162636	0.0534724
CG12301	-0.0751963	0.431195	-0.237268	0.91612	0.0162767	0.924621
CG1231	0.00100079		-0.00295237	0.999145	0.00514883
CG12310	-0.000384175	0.975545	0.0349783	0.969935	-0.027646	0.803711
CG12316	0.0407353	0.767948	0.00324541	0.999145	-0.0369462
CG12320	-0.0726671	0.610924	-0.0850669	0.938026	0.0214393
CG12321	-0.0922743	0.52006	0.0594714	0.961769	-0.033024
CG12325	-0.000136091	0.999119	-0.17168	0.91612	-0.0284997	0.838635
CG1233	-0.0141412	0.924702	0.0198072	0.996781	0.0276778	0.884385
CG12338	-0.103132	0.411008	-0.0370591	0.974211	-0.0507278	0.767859
CG1234	-0.0863203	0.423529	-0.246513	0.91612	0.11704	0.297619
CG12341	-0.107672	0.413666	-0.135059	0.918068	-0.0660649	0.675468
CG12343	-0.0671237	0.590342	-0.142851	0.916417	-0.0724598	0.645131
CG12344	0.0140526		-0.12059	0.91612	-0.0163425
CG12355	0.023364		0.156042	0.91612	-0.10512	0.480876
CG1236	-0.116617	0.268788	-0.0848775	0.939429	-0.039201	0.82972
CG12362	0.00220493		-0.0135627	0.973386	0.000124872
CG12374	-0.00127118		0.0502111	0.969935	-0.00876348
CG12375	-0.0716399	0.60008	0.0565156	0.962422	-0.00368374	0.988337
CG12376			0.00741098		-0.00107858
CG12379	-0.0252092	0.822733	-0.0325581	0.982617	-0.0238046
CG12384	0.110635	0.322019	0.105852	0.91612	-0.0251784	0.900823
CG1239	-0.00943265	0.955013	0.0335545	0.979285	0.0953133
CG12391	0.00718463	0.950172	-0.135364	0.920535	0.0965515	0.427569
CG12398			-0.0330918	0.91612	0.00963987
CG12402	0.0713651	0.126463	0.210896	0.91612	-0.112832	0.342633
CG12420	-0.00721795		0.0144127	0.995948	0.0408703
CG12446	-0.00303112		-0.0193374	0.973889
CG12448			-0.00788132		-0.0092655
CG1246	0.0226587	0.353322	0.151725	0.91612	0.0245796	0.897552
CG12470			-0.193689	0.91612	-0.00603877
CG12477	0.00635112		0.0393823	0.969467	0.00922963
CG12480	0.00936265	0.542063	-0.0270385	0.988019	0.165592	0.11891
CG12483	0.00594655		-0.00819031	0.991806	-0.0151087
CG12490	0.00579132		-0.0258025	0.981845	-0.0889849
CG12491	0.00409405				-0.0134638
CG12493	-0.0103103		-0.107258	0.930844	-0.014075
CG12496	0.0290534		0.230166	0.91612	-0.0110967
CG12499	0.0379551	0.799684	-0.108413	0.930844	0.0245289	0.874576
CG12502	0.0181841		0.106759	0.91612	-0.0230467	0.902712
CG12506	0.00816175		0.0634383	0.91612	-0.0385427
CG12507	0.0151159		0.084479	0.930047	-0.0908026
CG12512	-0.0789957	0.56216	0.217271	0.91612	0.0696484	0.59605
CG12516					0.00124792
CG12519	0.00626847		0.120587	0.91612	0.00824113
CG12520	-0.0294884	0.831522	-0.142503	0.91612	0.0116373
CG12522	0.015437		0.134784	0.91612	-0.0157357
CG12523	0.00833333		0.144145	0.91612	-0.00835164
CG12531	0.0174576	0.361771	-0.0244279	0.989685	0.0411321	0.810189
CG12535	-0.000135212		0.111614	0.922369	-0.024635
CG12539	-0.00102785		-0.143205	0.91612	9.54208e-05
CG12540	0.00716615		0.100339	0.924804	0.00179221
CG12541	0.00305452		0.0765702	0.928361	-0.146555	0.190687
CG12546	0.00467079		0.00154408	0.999145	-0.0952215
CG12547	-0.0182436	0.901508	-0.0529473	0.962422	-0.13635	0.248604
CG12560	0.0299508	0.445499	-0.0745289	0.956461	-0.0583575	0.692378
CG12567	0.0279479	0.860137	-0.104809	0.932023	-0.0902917	0.537524
CG12576	0.11643	0.257407	0.113553	0.920311	-0.124812	0.202068
CG12581	0.262374	0.0372279	0.0872795	0.938026	0.0343412	0.847357
CG12590			0.0319354	0.930844	-0.00188583
CG12592	0.0320168	0.630191	-0.0582582	0.960074	0.00106259
CG12594	0.022407		0.0718041	0.943455	0.0801243	0.57167
CG12605	0.0269518		0.208492	0.91612	0.0676898	0.662172
CG12607	0.0140031	0.364015	0.0975706	0.937642	-0.0724139	0.543069
CG12608	-0.0872012	0.393141	-0.171857	0.91612	0.0957131	0.356058
CG12609					-0.000356944
CG12617			-0.0567925	0.91612	-0.00225551
CG12637			0.00374314	0.999145	4.84312e-05
CG12640					-0.00107858
CG12643	0.0879743	0.131175	-0.0510155	0.968861	-0.104345	0.42475
CG12645	-0.00614096		0.0292929	0.962829	0.000844919
CG1265	-0.190057	0.144607	-0.081711	0.932023	-0.0425093	0.740342
CG12655	0.002792		-0.0338207	0.973386	0.051645
CG12659	-0.028118	0.826364	-0.244389	0.91612	0.0179288	0.929561
CG12661	0.0131252		-0.146857	0.91612	0.00532719
CG12662	-0.00798362	0.911993	0.0291874	0.962829	-0.00366262
CG12672	0.00375795		-0.0607471	0.91612	-0.0246016
CG12674	0.00217756		0.225691	0.91612	8.76044e-06
CG12680			0.0177967		-0.00107858
CG12684			0.00781019		-0.00107858
CG12688	-0.0030913		0.0236103	0.986117	-0.00205379
CG12689			-0.00243427	0.999145	0.00607469
CG12692			0.00741098		0.00124792
CG12693	-0.00127118		-0.00174642	0.999145	-0.00116037
CG12698	0.00369275		0.0269121	0.986415	-0.0155705
CG12699			0.00114091	0.999145	-0.0111421
CG12702	0.0557067	0.65827	-0.146345	0.91612	0.146686
CG12708	0.230401	0.084644	0.159597	0.91612	0.0293409
CG1271	0.0315061	0.83628	-0.132144	0.91612	-0.00377316
CG12713	-0.145015	0.130439	-0.230861	0.91612	0.0377277
CG12715	0.00431498		0.00741098		0.0276724
CG12716			0.0409971	0.91612	-0.0294922
CG12717	0.0667662	0.630191	0.121275	0.928097	0.048512
CG12723	0.0186402		0.031921	0.979671	-0.0569452
CG12725			-0.000491286	0.999145	-0.00342611
CG12728	-0.104908	0.367099	-0.227523	0.91612	-0.0609818
CG12729					-0.00107858
CG1273	0.122153	0.0189846	0.0116511	0.999145	-0.00793507
CG12730	0.0166252		0.0266637	0.988242	-0.162023	0.151709
CG12744	-0.120411	0.343317	-0.129521	0.91612	0.0424688
CG12746	-0.0699531	0.582429	-0.223661	0.91612	-0.0183172	0.916853
CG1275	-0.136818	0.135499	-0.202243	0.91612	0.0641604	0.56897
CG12766	0.0120466		-0.0751191	0.928203	0.00708816	0.978734
CG12768	0.0474627	0.293193	0.0294249	0.979671	0.0364104
CG12769	0.102618	0.461166	0.205991	0.91612	-0.202729	0.0640033
CG12773	0.0590055	0.645013	-0.146923	0.91612	0.0744421	0.526242
CG12780					-0.00103539
CG12782			0.0132442	0.973386	0.00418591
CG12783			0.00781019		0.00255309
CG12795	-0.213653	0.102843	-0.0155452	0.997098	-0.00635029
CG12811	-0.0699433	0.637564	0.0838318	0.932023	-0.133505	0.242619
CG12814	0.0210715	0.486165	0.0551982	0.96758	-0.375764	4.21526e-07
CG12817	0.00672812		0.0527131	0.961769	-0.0573963
CG12818	-0.121387	0.282708	-0.198291	0.91612	0.0219931
CG12822	-0.0927759	0.476588	-0.0957508	0.930844	0.061561
CG12824	0.000994188		-0.0204507	0.930844	0.00491005
CG12825	0.00244517		-0.115852	0.930844	-0.174586	0.132276
CG12826	0.00753404		0.138932	0.91612	0.17406	0.136249
CG12828			0.00741098
CG12831			-0.0567925	0.91612	-0.00950647
CG12836	0.00594655		-0.0431521	0.91612	0.0094685
CG12848	-0.12196	0.379548	-0.222939	0.91612	-0.12292	0.336183
CG12851	0.0317179	0.514045	0.11537	0.91784	-0.0476843	0.776339
CG12853			-0.0906655	0.91612
CG12857	-0.00614096		0.0207953	0.976054	-0.00256533
CG12860			-0.00788132		0.00124792
CG12863	-0.0745133	0.565006	-0.0491234	0.967465	-0.00652398
CG12866			0.236804	0.91612	0.00124792
CG12868	-0.153401	0.252314	-0.00550136	0.999145	-0.102677
CG12869	0.0209596		0.179124	0.91612	-0.00551229
CG12877	-0.0228564	0.858396	-0.225665	0.91612	0.174027	0.0977439
CG1288			-0.027504	0.91612
CG12880	0.0167265		0.129644	0.91612	0.0112886
CG12883	-0.0669682	0.602247	0.074028	0.957352	-0.031485
CG12885	0.0415563	0.390473	0.23729	0.91612	0.0462418
CG12895	-0.178067	0.151369	-0.220845	0.91612	-0.0623368	0.692849
CG12896	-0.00336996	0.973184	0.440737	0.91612	0.0414098	0.540082
CG12898			-0.00847292
CG12909	-0.258503	0.00602753	-0.229716	0.91612	-0.151004	0.186081
CG12910	0.0435123		0.0157904	0.997098	0.0758037	0.643278
CG12911	0.0181914	0.645123	0.219696	0.91612	0.00542827	0.9847
CG12914			0.226085	0.91612	-0.0216494
CG12917			0.0117552	0.967465	0.0293472
CG12920	0.0072382		-0.0135766	0.999145	-0.0428488
CG12923	0.00361986				-0.00457662
CG12926	0.0299629	0.215337	-0.268883	0.91612	-0.0884995	0.459518
CG12929	-0.069617	0.519795	-0.0709302	0.961769	-0.0443819
CG12934	0.00382535	0.777742	-0.0286977	0.986415	-0.0103524	0.95876
CG12935	-0.232154	0.0398715	-0.24815	0.91612	-0.0234397	0.905756
CG12942	-0.0814967	0.398973	-0.0604547	0.952005	0.0665169
CG12945	0.0661927	0.632486	0.184488	0.91612	-0.1329	0.24781
CG12947	-0.0079146	0.913737	-0.133218	0.91612	-0.0913571
CG12948	-0.168126	0.141252	0.0379353	0.969726	0.00100781
CG12951			0.0415108	0.91612	0.00542044
CG12963	0.00778827		0.0259751	0.988019	-0.0630877	0.634199
CG12964	0.0181731	0.532149	0.089094	0.931755	0.0200309
CG12970			0.10993	0.91612	0.0032198
CG12971	0.000654233		-0.0240919	0.988375	0.0924766
CG12974	0.0293225	0.447733	0.0636559	0.962422	0.0294616	0.820081
CG12975	-0.118965	0.391823	-0.0157326	0.996556	-0.111516	0.445128
CG12983			0.0658363	0.91612	0.00124792
CG12984	-0.00236387		0.00372072	0.999145	-0.00443027
CG12985			0.0282059	0.952005	-0.0365141
CG12986	-0.0101138		0.0171074	0.994623	-0.00353098
CG1299	-0.00155046		0.0757444	0.95619	0.0439065	0.815803
CG12990	-0.00166974		0.0208646	0.988915	0.00893917
CG12991	0.0763729	0.515433	0.121126	0.917093	-0.0141297	0.932522
CG12992	0.00378742		-0.0619768	0.955113	-0.0206477
CG12995					0.00319859
CG12998	0.00650571		-0.0557386	0.91612	-0.0124856
CG13000	0.00789668	0.930885	-0.0370263	0.945515	0.0122594
CG13001	0.0352266	0.810333	0.229855	0.91612	-0.1277
CG13003	0.0330925	0.234324	0.18568	0.91612	-0.0166287	0.934575
CG13004					-0.00612031
CG13005	0.0558404	0.631604	-0.0930651	0.940288	0.0541339
CG13008			-0.00110409	0.999145	-0.0379538
CG13010			0.0236765	0.973386
CG13012	0.00375795		0.0793986	0.930844	0.00254092
CG13014	-0.0764331	0.599003	-0.0428769	0.973083	-0.0314016
CG13016	-0.11101	0.327848	-0.00898792	0.999145	-0.0414769
CG13018	0.000394683	0.998606	-0.0142606	0.999145	-0.0276594
CG13021	0.00431498				-0.00642667
CG13022	0.00217756		0.0300986	0.932023	-0.0218854
CG13023	0.00304199		0.160402	0.91612	0.00685873
CG13024	0.0153441		0.0162538	0.99794	-0.0826575	0.603185
CG13026			0.00608529	0.997098	0.00353872
CG13028	0.00217756		0.053878	0.961769	0.00150567
CG13029	-0.0354753	0.658111	0.0689121	0.957399	0.0244984
CG13031					-0.0123841
CG13032	0.000129656		0.126369	0.91612	0.00512922
CG13033	0.0282195	0.366013	-0.03251	0.982291	-0.0670367	0.657239
CG13038	0.00451263		0.0893141	0.91612	-0.0709748
CG13039					0.00255309
CG1304	0.0074772		-0.01426	0.989353	0.0573444	0.729023
CG13040	0.00220493		0.0300986	0.932023	0.0449837
CG13041	0.0167308	0.549419	0.174987	0.91612	0.00582927	0.980956
CG13042	0.00427044		0.216786	0.91612	-0.0123502
CG13043	0.0072213	0.527672	0.210154	0.91612	0.0252799	0.902712
CG13044	0.00651943	0.603211	0.15979	0.91612	0.0669882	0.666913
CG13045	0.00186138		0.137965	0.91612	-0.00863666
CG13046	-0.00205715		0.230808	0.91612	-0.02125
CG13047	0.00881018		0.178113	0.91612	0.00237951
CG13048	0.00710884		0.138629	0.91612	-0.126311
CG13049	0.0125906		0.0897358	0.91612	0.00614528
CG13050	0.00375795		-0.111756	0.91612	0.000353547
CG13051	3.88121e-05	0.999078	0.084787	0.941038	0.00388863	0.964437
CG13053					-0.00166412
CG13054			-0.000455838		-0.0298576
CG13055			0.0630441	0.930844	-0.120369
CG13056	0.00375795		-0.0318283	0.97718	-0.107602
CG13058	-0.00378904		0.0873806	0.91612	0.0423864
CG13059	0.00406364	0.781895	0.12781	0.91612	0.0654986	0.691472
CG13060	0.0160172	0.574401	0.127878	0.91612	-0.00307064	0.988643
CG13062					-0.00189317
CG13063	0.0190824	0.496368	0.127001	0.91612	-0.00420364	0.985952
CG13064	-0.00466417		0.182005	0.91612	-0.00107858
CG13065	-0.00122819		0.0347579	0.942661	0.0589256
CG13066	0.0106869	0.651896	0.0645548	0.95619	0.00613777	0.950654
CG13067	0.0041554	0.76823	-0.0194603	0.994623	-0.145635	0.239436
CG13068	0.00920882	0.713129	0.117805	0.920535	-0.00838112	0.934908
CG13069	0.00576621	0.831136	0.100238	0.930844	-0.00934938	0.94195
CG1307	-0.00744776	0.952267	-0.15461	0.91612	0.0178247	0.920234
CG13071					0.000124872
CG13073			0.00741098		-0.0086485
CG13074	0.00217756		0.0816238	0.917661	0.024774
CG13075	0.00567523	0.603824	-0.0699821	0.943208	-0.0473438	0.742173
CG13077	0.00468794		-0.0245951	0.974941	-0.0471696
CG13078			-0.0152959	0.96308	-0.0220673
CG13081	0.00220493		0.0428018	0.922369	0.00124792
CG13082	0.0443238	0.229636	-0.00529066	0.999145	-0.0103038	0.964175
CG13083	-0.00326526		-0.15167	0.91612	0.00551544
CG13084	0.00380706		-0.0542637	0.930844	0.000124872
CG13085	0.00819298		0.0517618	0.967465	-0.00742894
CG13086	0.0148309		-0.0763315	0.94511	-0.103284
CG13088	-0.117943	0.385071	0.0855021	0.947022	-0.072266
CG1309	-0.0565713	0.598418	-0.0522561	0.961769	0.0786147	0.537524
CG13096	-0.0455698	0.687966	-0.192948	0.91612	0.161657	0.0491071
CG13097	-0.0379216	0.718744	-0.224682	0.91612	0.0988439	0.336183
CG13101	-0.0185998	0.913177	0.0775115	0.94639	-0.0857094	0.506324
CG13102	0.0125667		0.100443	0.928361	-0.143237	0.221093
CG13108	0.00869694		0.00556536	0.999145	-0.0558018
CG13114					8.76044e-06
CG13116			-0.0373653	0.952005	0.00764601
CG13117	0.00361986		-0.0232825	0.98493	0.087323
CG13123	-0.0332964	0.815043	-0.149098	0.91612	-0.024779
CG13124	0.0431721	0.400004	0.124977	0.922369	-0.000164372	0.998935
CG13126	-0.0643138	0.542426	-0.155762	0.91612	0.00826957
CG13127			-0.0573575	0.91612	0.00124792
CG13131	-0.00122819		0.00741098
CG13133	0.00475868		0.212778	0.91612	-0.0813222	0.602074
CG13135	-0.00697793		-0.0443021	0.91612	0.0113233
CG13137					-0.00107858
CG13138	-0.00941519		-0.0372479	0.95619	0.00607469
CG1314			-0.000491286	0.999145	-0.00107858
CG13144			0.0426594	0.922369	0.0193879
CG13148	0.00694011	0.911449	0.0760345	0.95619	-0.0365511
CG13151	-0.101315	0.4744	-0.211863	0.91612	0.00105792
CG13154	0.00453867		0.0250684	0.978734	-0.0580076
CG13155			-0.00847292		-0.0044124
CG13157	0.00849871		-0.101388	0.932023	-0.110631
CG13159	0.217436	0.0030691	0.0160704	0.999145	-0.0207022
CG1316	-0.0363812	0.776506	0.0668964	0.961769	-0.0197758	0.905756
CG13160	0.00759228		-0.0862386	0.91612	-0.0548084	0.718458
CG13168	0.000994188		0.0073845	0.999145	-0.0134904
CG1317	0.0339871	0.803219	0.15195	0.91612	0.0636915	0.638156
CG13177	0.00220493		-0.00788132		-0.0141168
CG13185	0.111281	0.427475	0.0127192	0.999145	0.131944	0.151202
CG13186	0.00220493		0.0229841	0.938544	0.0142345
CG13192	-0.125094	0.256277	-0.0557825	0.962422	-0.0366041	0.84716
CG13193					0.00246786
CG13196	0.00840233		0.0290444	0.974211	-0.0205906
CG13197	-0.128836	0.226959	-0.0706442	0.940288	-0.0450826	0.802306
CG13198	0.00220493
CG13202			-0.00439546	0.999145	0.0089582
CG13203	0.00180921		-0.100975	0.930047	-0.0660003
CG13204	0.00806505	0.957947	0.0897148	0.934002	0.0361511
CG13215	0.00467079		-0.00788132		-0.193066
CG13216	0.000129656		-0.00955785	0.999145	-0.00806148
CG13217	0.0181656	0.602912	0.28836	0.91612	-0.130823	0.313018
CG13218	0.000837205		0.0496912	0.961769	-0.0792818	0.620876
CG13220	-0.159984	0.150222	-0.192107	0.91612	-0.00823212	0.970251
CG13223	0.00877403		1.7133	1.68071e-08	0.0049447
CG13226			-0.00847292		-0.0520117
CG13227	0.00799158	0.710521	-0.0855845	0.946566	-0.34473	6.60486e-05
CG13228	-0.00541607		0.0184601	0.979308	0.0503628
CG13229	0.0142907		0.0146057	0.999145	-0.0650085	0.674779
CG13230	-0.0015959				-0.0011896
CG13231			-0.027504	0.91612	0.0194717
CG13239	0.00217756		0.277511	0.91612	0.029711
CG1324	0.000129656		0.0739332	0.930844	0.0159154
CG13243			-0.00847292		-0.00162385
CG13247	0.0135584		0.0735388	0.959659	-0.0263817
CG13248	0.0197104		0.0753187	0.930047	0.0400177	0.820177
CG13250			0.00602323	0.997177	-0.00783483
CG13251	0.00704204		0.0806275	0.94639	-0.0334301
CG13252	-0.073818	0.595509	0.0500355	0.969935	-0.186838	0.0424176
CG13255	0.0111486		0.103942	0.932023	0.00482055	0.985108
CG13258	0.00220493		-0.0810661	0.930844	0.0087113
CG13272	0.0136065		-0.0477091	0.961769	-0.0167092
CG13280	-0.00336863		-0.0204507	0.930844
CG13282	0.00375795		-0.0197314	0.976804	0.00925902
CG13284	0.0436022	0.217499	0.138877	0.918816	-0.0567642	0.691357
CG13285	0.0223969	0.378433	0.073094	0.948236	-0.146631	0.125788
CG13287	0.0177972		0.0784261	0.949232	-0.0172127
CG13288	0.00677234		0.112926	0.91612	0.0298272
CG13293	0.0365259		0.270567	0.91612	-0.0418761	0.826727
CG13295	-0.0374352	0.783534	-0.0141009	0.999145	0.0188884	0.922487
CG13297	0.016202		0.138737	0.91612	-0.167278
CG13299					0.00306217
CG13300	0.0665769	0.181245	0.094781	0.939803	-0.0886989	0.542447
CG13305	0.0128554		0.0487858	0.962422	0.124026
CG13306			0.0336401	0.933364	-0.0387886
CG13308			0.0177967		0.000199209
CG13309					0.000350343
CG13310	-0.000390637		-0.0101105	0.994623	-0.0248196
CG13311	0.0174956		0.0196238	0.985965	0.0807052	0.585837
CG13312	0.00819707		-0.0119389	0.988973	0.172996	0.109894
CG13313	0.0127896		0.146145	0.91612	-0.0297225
CG13314	-0.00378904		0.134541	0.91612	-0.119754
CG13315	0.0332001	0.447733	0.128167	0.922369	-0.0973474	0.352629
CG13318	0.00783057		-0.0149532	0.995678	0.055056
CG13319	-0.151999	0.232443	-0.342513	0.91612	0.00263883
CG13321	0.0114197	0.574036	0.183964	0.91612	0.089241	0.49986
CG13323	0.00381367	0.870647	-0.0112634	0.999145	-0.0256006	0.883421
CG13324	-0.0030913		-0.000455838		-0.0185622
CG13325	0.0261146		0.0185781	0.997714	-0.0428405	0.815775
CG13326	-0.000685712		-0.0505393	0.946566	-0.000930903
CG13330	-0.00336863		0.0225009	0.961769	0.00536354
CG13331	-0.00127118		0.0881573	0.91612	0.0478821
CG13332			0.0117552	0.967465	-0.0173155
CG13334	0.000267028		0.0749265	0.91612	0.00221914
CG13337			-0.000455838		-0.00107858
CG13339	-0.122788	0.382064	-0.0645356	0.960604	-0.0694755
CG13344	0.0793043	0.443771	0.0498169	0.962422	0.00462579	0.985765
CG13358	0.00295463		-0.172275	0.91612	0.0113382
CG13359	0.00186138		-0.185483	0.91612	0.00335633
CG13360			0.0746528	0.95619	-0.0112163
CG13361	0.00217756		-0.0891148	0.922369	0.016539
CG13362	0.0354907	0.443191	0.104042	0.930844	-0.0548914
CG13364	-0.209276	0.117502	-0.216471	0.91612	-0.0657861	0.669198
CG13365	-0.071045	0.634392	-0.0892174	0.945068	-0.0680323
CG13366	0.0582661	0.584895	0.0377512	0.977861	0.0607356	0.662172
CG13367	-0.0160631	0.924702	0.09623	0.930844	0.0603301
CG13369	-0.0175445	0.911993	-0.177929	0.91612	0.0207503	0.912678
CG13373	-0.145543	0.201896	-0.156326	0.91612	0.101125
CG13375	0.0576477	0.58179	0.265433	0.91612	-0.14725	0.20949
CG13376			-0.0251865	0.968861	-0.00214817
CG13377	0.0241536	0.502954	0.147735	0.91612	0.0375955	0.802283
CG13384	-0.065048	0.603732	0.0669607	0.961769	-0.0702242	0.634603
CG13385					-0.00107858
CG13386	0.00220493		0.0371665	0.91612	0.0627136
CG1339	0.00295921		-0.112537	0.91612	0.00560763
CG13390	-0.0285119	0.82958	0.0260312	0.988375	0.00265919
CG13392	-0.10146	0.456871	-0.0888506	0.939119	0.0035134
CG13397	-0.0582173	0.607943	0.0657797	0.94639	-0.0239248
CG13398	0.0170155	0.903313	-0.0152494	0.999145	-0.0769205	0.595376
CG13403	0.0052613		0.238841	0.91612	0.0458939
CG13404	0.00239147		-0.0876468	0.94511	0.0604111
CG13405	0.00567786		0.0370479	0.959659	8.76044e-06
CG13407	-0.00396857		0.221318	0.91612	-0.00806148
CG13408	-0.00122819		0.0593443	0.949136	-0.013439
CG13409	0.0210642		0.12046	0.926765	-0.0265698	0.889855
CG13423	0.00220493		-0.0541697	0.953973	-0.00467288
CG13426			0.0270637	0.91612
CG13427	-0.0761309	0.512274	0.0279052	0.979308	0.00199361
CG13428			0.00700782	0.999145	-0.0138167
CG13436	-0.00130245		0.0320304	0.981845	0.0632776
CG13437			0.0329687	0.962829	-0.0198761
CG13438			-0.00138019	0.999145
CG1344	0.00755237	0.960727	-0.168685	0.91612	-0.0585663	0.664767
CG13442					0.00377943
CG13443					-0.00457497
CG13445	-0.000390637		0.0353316	0.91612	-0.00368002
CG13449	0.00220493		0.031973	0.962829	-0.00264542
CG13454	-0.00693343	0.925199	0.0628246	0.961769	-0.00534829
CG13455	0.00217756		0.0207594	0.948236	-0.00433054
CG13457	-0.00938785		0.142433	0.91612	0.00348226
CG13458	0.00681767		-0.0264627	0.975136	0.0792333
CG13460	-0.00666723		-0.0953304	0.91612	-0.0869163
CG13461	-0.00436928		0.0354569	0.937948	-0.0157143	0.917125
CG13465	-0.0025764	0.98369	-0.0207362	0.993536	-0.0179259
CG13473			-0.00847292		-0.00603877
CG13481			0.0270637	0.91612
CG13482	0.00815083		0.0256644	0.980894	-0.0326611
CG13484	-0.0588059	0.69434	-0.188137	0.91612	0.00475871
CG13488	0.00375795		-0.0022309	0.999145	-0.00624872
CG13492	0.0183837	0.251182	0.0219498	0.994534	0.220075	0.00824448
CG13500					-0.00307289
CG13501	0.00793387		-0.0160361	0.979285	0.00606277
CG13502	0.00594655		-0.0202293	0.988019	-0.0346151
CG13506	0.0426899	0.192765	0.105289	0.932023	-0.0547829	0.663321
CG13516	0.00745353		-0.0184274	0.993518	-0.0183891	0.927383
CG13526	0.00217756		-0.00295237	0.999145
CG13527	0.00304199		-0.0561927	0.930844	0.00296441
CG13531	0.00687146	0.963828	-0.0630944	0.962422	0.0486943	0.785248
CG13532	0.0160628		0.0110153	0.999145	0.0258631	0.900523
CG13538			-0.00847292		0.0111663
CG1354	-0.141367	0.164828	-0.135068	0.91612	-0.0301206	0.841499
CG13540	0.00100079		0.0489672	0.91612	-0.00637322
CG13544			-0.11049	0.91612	-0.0161065
CG13545	0.00636782	0.589413	0.0907183	0.930844	0.232418	0.0172889
CG13551	0.069313	0.617906	-0.0794122	0.94639	-0.265593	1.38207e-05
CG13557					-0.00107858
CG13559	0.000994188		0.0281433	0.976745	0.0050542
CG13560	0.0155835		0.016784	0.988242	-0.115849	0.17264
CG13561	-0.00682008		-0.0421734	0.91612	0.0025266
CG13562	0.046361	0.486226	-0.0201358	0.994755	-0.0113234
CG13563	0.00747926		-0.109308	0.920535	0.00171335
CG13564					-0.00107858
CG13566			0.0138807	0.983045	-0.0166091
CG13575			-0.0316567	0.930844	-0.0191062
CG13577	0.00220493		0.101722	0.91612	0.00902139
CG13578	-0.00161535		0.0388937	0.961769	0.0254472
CG13579	0.00627135		0.353812	0.480326	-0.0363444
CG1358	-0.017149	0.911993	-0.0857568	0.949136	-0.0647285	0.643712
CG13581			-0.00243427	0.999145	0.00124792
CG13585	0.0132406	0.937169	0.0117864	0.999145	-0.000884182	0.996099
CG13587					-0.00356377
CG13589	0.00220493				-0.00107858
CG13590					0.0019068
CG13594	0.0169815		0.068856	0.95317	0.128025	0.334468
CG13599	-0.168508	0.160261	-0.283297	0.91612	0.0445815
CG1360	-0.0797947	0.483893	-0.152947	0.91612	-0.00589507
CG13601	-0.167094	0.144344	-0.120462	0.927202	0.0225515	0.904458
CG13603	-0.0774713	0.56582	0.017949	0.994623	-0.0345747	0.853511
CG13604	0.0060046	0.969037	-0.147083	0.91612	0.000413967	0.998156
CG13605	-0.0586491	0.565927	-0.0683658	0.949232	0.00111043	0.996099
CG13606	0.0136558		0.133912	0.91612	-0.042368	0.819007
CG13607	0.0146289		0.0885292	0.930844	0.0247137
CG13609	-0.112953	0.38518	-0.222737	0.91612	-0.00406631
CG13613	0.00217756		-0.159257	0.91612	-0.00107858
CG13614			0.0454272	0.958665	-0.0598108
CG13615	0.000994188		0.111006	0.920535	-0.0141825
CG13616	0.0100396		0.259082	0.91612	-0.0196402
CG13618	-0.00176523		-0.0152359	0.998643	-0.00198729	0.991093
CG13622			0.0855938	0.949136	0.0234152
CG13623	0.00722188	0.936275	0.156722	0.91612	-0.0276613
CG13625	-0.041647	0.707614	-0.0876406	0.930047	0.0130632
CG13627			0.00781019
CG13630	-0.0306539	0.8423	-0.0880976	0.930844	0.0401409	0.824132
CG13631	0.169493	0.0936827	0.100496	0.932023	-0.0731502
CG13634	0.00664447		0.0265765	0.985889	-0.0291405
CG13639	0.00704148		-0.0352558	0.91612	-0.0242813
CG13640	0.000834409		0.011424	0.999145	-0.032214
CG13641	0.0210453		-0.0248201	0.988019	-0.120958	0.329659
CG13643	0.0139643		0.29178	0.91612	0.0318553	0.869176
CG13653	0.00146294		-0.0187377	0.988437
CG13654	0.0200764	0.587019	0.0522694	0.969726	-0.0410897	0.826931
CG13658	0.00648892		0.0140229	0.974211	-0.0793481
CG13659	0.00508775		-0.0348512	0.968861	-0.129494	0.327113
CG13663	-0.0884586	0.472564	-0.0964843	0.935319	-0.0212247
CG13667	-0.0700228	0.630937	-0.182463	0.91612	-0.0338166	0.861909
CG13670			-0.000491286	0.999145	0.00159672
CG13671	-0.0421659	0.746487	0.0908129	0.932023	-0.101141
CG13674	-0.000365654		0.16666	0.91612	-0.00424763	0.961088
CG13675	-0.00118095		0.0489325	0.955671	0.00293095
CG13676	0.024449	0.539154	0.256389	0.91612	0.0566836	0.740342
CG13678	-0.00362573		0.298027	0.91612	-0.00176479	0.988027
CG13679	0.00384609		0.21428	0.91612	-0.0107106	0.902712
CG1368	0.00498375	0.700426	0.373637	0.91612	0.101385	0.372899
CG13685			-0.0947551	0.91612	-0.0383658
CG13689	-0.151003	0.223464	-0.176628	0.91612	-0.0338085	0.863665
CG13690	-0.155956	0.190048	-0.169938	0.91612	-0.0791689
CG13692	-0.00122819		-0.0033177	0.999145	-0.0315263
CG13694	0.00375795		-0.0224973	0.988242	-0.0636151
CG13698	0.0805626	0.428164	0.0913242	0.945763	0.00818184	0.969564
CG13699	0.00769144		0.105355	0.91612	-0.0249596
CG13700			-0.022903	0.962829	-0.00107858
CG13704	0.0210349	0.433681	0.0411296	0.976114	0.0115047	0.952471
CG13705	0.0112288	0.355118	-0.0955977	0.932023	0.0191779	0.926691
CG13707	0.00822809		0.0580825	0.961769	-0.0231514
CG13708	0.000397814		0.052177	0.930844	0.0471188
CG1371	-0.000731825	0.997123	-0.0158834	0.997219	0.0781672	0.532951
CG13711	0.0414129	0.592102	-0.0145839	0.9687	0.0122684
CG13712	-0.0154809	0.816297	0.0381034	0.91612	0.000292802
CG13713	-0.0171521	0.782766	0.0490247	0.930844	0.00121447
CG13716	-0.00700825		0.0120401	0.996781	-0.011549
CG13720			0.0029542	0.999145	-0.00242512
CG13721	0.000366429		-0.093641	0.920535	-0.0942374	0.514809
CG13722	0.0260672	0.18761	-0.0760026	0.94962	0.179552	0.104962
CG13724			0.00781019		0.00124792
CG13727	0.00285105		0.046099	0.949232	-0.099157
CG13728	-0.00260618		0.0594125	0.962829	0.00882948
CG13731	0.011833	0.443191	0.0718328	0.96063	0.0684589	0.597156
CG13733	-0.00127118		0.0529075	0.930844	0.00576283
CG13737	0.014903		0.0655225	0.952435	-0.106458
CG13738	0.0310172	0.252997	-0.0546071	0.96758	-0.21548	0.00306411
CG13739	0.00849871		0.0135234	0.988019	0.0908786
CG13742	-0.1229	0.279449	-0.163806	0.91612	0.0900895
CG13743	0.0125127		0.00183096	0.999145	0.0608232	0.687272
CG13744	0.00257862		0.0738746	0.957399	0.0191656
CG13747			0.0341631	0.961769
CG13748	-0.00127118		0.0203936	0.945068	0.0232229
CG13749	-0.00391709		-0.0842125	0.930047	-0.000827384
CG13751	-0.108899	0.364499	-0.22767	0.91612	-0.0277444
CG13760	0.0464919	0.727969	-0.172373	0.91612	-0.0106302
CG13766	-0.0020834	0.989923	-0.0108049	0.999145	-0.0421764
CG13771	0.00261768		0.0218465	0.988242	0.00761794
CG13773	-0.132088	0.234545	-0.00918637	0.999145	-0.0869471	0.57959
CG13775	0.00463067	0.978171	-0.0290676	0.988242	-0.0163298
CG13784	0.0384051	0.784596	-0.0404537	0.973858	0.0933404	0.445128
CG13786	0.00217756		-0.0517156	0.95619	-0.024409
CG13793	0.00594655		-0.0815249	0.920535	-0.0868347
CG13794	0.0158299		-0.0128375	0.999145	-0.127942
CG13795	0.0186556		0.0941518	0.932023	-0.00250927
CG13796	0.00563989		-0.0716244	0.959659	-0.0292329
CG13806	0.0215877		0.159918	0.91612	0.061857	0.712475
CG13807	-0.0122677	0.94293	-0.124354	0.928097	0.0156913
CG13810	0.0160628		0.164837	0.91612	0.0717431	0.646614
CG13813	-0.00867266	0.910241	0.0729896	0.947649	0.00835365
CG13827	-0.0970214	0.485554	-0.0167679	0.997098	-0.0390746
CG13833	0.00220493		-0.0431421	0.974129	0.0216701
CG13837			0.0433295	0.960074	-0.0651683
CG13838			-0.0785842	0.930047	0.00124792
CG13840			-0.0185231
CG13841					-0.00107858
CG13842	0.00759189		0.00357076	0.999145	-0.0362307
CG13843	0.00361986		-0.0551427	0.91612	0.00151868
CG13847	0.015057		0.115412	0.918049	0.0213918
CG13850	-0.0116119	0.932027	-0.00281869	0.999145	0.0103692	0.951824
CG13855	0.00163527		-0.0780662	0.926765	-0.031996
CG13856	0.00482678		0.0353403	0.980942	-0.066862
CG13857	0.00594655		-0.046066	0.973386	-0.0101366
CG13862	0.0051935		0.0153616	0.967465	-0.0382564
CG13868	0.20985	0.0158779	0.115163	0.930844	-0.002144	0.992312
CG13869			0.0396785	0.973386	-0.0313278
CG1387	-0.00234571		0.000423801		-0.00672651
CG13870			-0.00110409	0.999145	-0.0008533
CG13871			0.0584887	0.91612	4.84312e-05
CG13872	-0.00465533		0.0162306	0.994534	-0.0047412
CG13875	0.011643		0.147346	0.91612	-0.112884
CG13876	-0.134589	0.296535	-0.176157	0.91612	-0.00984167
CG13877	0.00456251		0.11668	0.91612	-0.0160326
CG13884			-0.010827	0.969935
CG13887	-0.133899	0.136138	-0.0510234	0.962829	-0.0938509	0.364104
CG13891			0.0643011	0.91612	0.0019068
CG13893	0.0115755	0.806138	0.0955624	0.938026	-0.0462048	0.802283
CG13894	0.0351767	0.601875	-0.0074093	0.999145	0.0862337	0.565228
CG13895	-0.0924282	0.493919	0.047657	0.962422	-0.0654687	0.654238
CG13896	-0.187444	0.158119	-0.146929	0.91612	-0.0572777
CG13898	-0.00127118		-0.0738269	0.922369	-0.00199144
CG13901	-0.122506	0.34852	-0.256475	0.91612	-0.0209537
CG13905	-0.00470654		0.109183	0.918049	0.0108522
CG13907	0.118256	0.354503	0.0987054	0.930844	0.0292072	0.857692
CG13912	-0.0202602	0.83628	0.000622773	0.999212	-0.0229484	0.913564
CG13917	0.125557	0.366051	0.0922027	0.943723	0.159089	0.0665426
CG13919	-0.039721	0.702279	-0.117945	0.930415	-0.0226226
CG13920	0.095641	0.145552	0.082163	0.930844	-0.0771635	0.579674
CG13921	0.127023	0.268632	0.0720228	0.946566	0.0900914	0.545569
CG13924	0.00488099		0.0376802	0.969935	0.0143034
CG13926	-0.120043	0.38518	-0.169858	0.91612	-0.0148525
CG13928	0.0898434	0.139533	0.193933	0.91612	-0.135036	0.106587
CG13930			0.177125	0.91612	-0.0176152
CG13931			-0.00220469	0.999145
CG13933	0.0317966	0.786877	0.0234199	0.991806	0.0330093	0.863483
CG13937	0.0173432		0.0189784	0.997098	0.0450188	0.802283
CG1394					0.000436564
CG13946	0.00616007		-0.0944486	0.920192	-0.0247891
CG13947	0.00583374		0.133585	0.91612	-0.0332899
CG13949	0.00186257		-0.0193352	0.994623	0.0478596
CG13950	-0.00434234		0.189246	0.91612	0.0508387
CG13954	0.0137595		0.122437	0.91612	0.131464	0.336183
CG13955	0.00375795		0.0103681	0.997376	0.00705603
CG13962	0.00367413		-0.0204152	0.968861	0.0365757
CG13970	0.019965		-0.0131905	0.986415
CG13972	0.00217756		0.0780086	0.952005	0.00297927
CG13978			0.0415108	0.91612	8.76044e-06
CG13982	0.0478321	0.576551	0.15095	0.91612	-0.00729944
CG13983	-0.00378904		-0.0109626	0.999145	0.00235727
CG13984					0.00353872
CG13991			-0.00788132
CG13992	-0.00736271		-0.0644019	0.930844	-0.000995284
CG13994	-0.179285	0.182275	-0.221289	0.91612	-0.0643127
CG13995	0.0125627		0.0520923	0.96758	-0.0712354	0.606463
CG13996	0.00375795		-0.0557632	0.930844	-0.00570836
CG13998			-0.00788132
CG13999	0.00220493		-0.0300704	0.972297	-0.0585698
CG14000					0.00232036
CG14005	-0.028898	0.81203	-0.226099	0.91612	0.100497
CG14007	0.00220493		-0.0567925	0.91612	0.0164667
CG14013					-0.00107858
CG14014	0.0122735	0.914688	0.004959	0.999145	0.0623479
CG14015	0.00458051		0.0941598	0.917093	-0.0244788
CG14017			0.0584887	0.91612	0.00255309
CG14020	0.00859947		0.0794873	0.944387	-0.0460415
CG14022	-0.00336863		-0.0088911	0.998025	-0.0547331
CG14024	0.0157759		0.0602343	0.948236	0.0379016	0.836655
CG14034			0.00781019		-0.0208434
CG14036	-0.121632	0.383188	-0.222298	0.91612	0.0379762
CG14043	-0.0603012	0.564496	0.0247247	0.987902	-0.00570365	0.98311
CG14044			-0.0417147	0.94511	0.0924019
CG14050	0.0125474		-0.17002	0.91612	-0.0525337
CG14052	0.00700932		0.110928	0.91612	0.00626877
CG14053	-0.0876531	0.393226	-0.0238795	0.988242	-0.00804451
CG14054	-0.010206		-0.120366	0.91612	-0.0070959
CG14062			-0.00847292		0.00124792
CG1407	-0.0392248	0.754979	-0.193854	0.91612	0.105885	0.258907
CG14071			0.00781019		8.76044e-06
CG14072	0.00220493		0.0806282	0.91612	-0.0315185
CG14073	0.0476094	0.680945	0.058816	0.962829	0.113929	0.412408
CG14074	-0.0400051	0.766432	-0.260073	0.91612	0.0102721
CG14075	0.00276456		0.131634	0.91612	0.0577188
CG14079	-0.0232324	0.783421	-0.15631	0.91612	-0.0145683
CG14082	0.00987642		0.0779867	0.930844	-0.198376
CG14085	0.00456381		-0.0321686	0.974309	-0.0369374
CG14086	0.00431498		0.0362576	0.940288	0.0414636
CG14089					-0.0026815
CG14095	-0.00953313		0.0870201	0.91612	0.0252485
CG14096	0.00912364		-0.0327696	0.968861	-0.00476554
CG14100	-0.144404	0.12394	-0.222035	0.91612	0.0426715
CG14102	0.0139098	0.932357	-0.154877	0.91612	-0.0182974
CG14104	-0.0370772	0.734185	0.125409	0.926765	-0.0705689
CG14105	0.00205562		0.0532668	0.962422	-0.0345724	0.847357
CG14106					-0.0191662
CG14107	0.0250635		-0.0759479	0.950263	-0.000435616
CG14109	0.00717246		0.220439	0.91612	-0.0337909
CG14110	0.112758	0.00140368	0.123272	0.928674	-3.76925e-05
CG14111	-0.0135147		0.0661101	0.930844	-0.00364981
CG14115			-0.0184171	0.960604
CG14118	0.0049639		-0.0622279	0.961769	-0.0145343
CG14120	0.00463361	0.722613	-0.0543414	0.962829	-0.0339957	0.84716
CG14125			0.0147136	0.973902	-0.00269863
CG14130	-0.168936	0.213513	-0.153994	0.91612	-0.0564032
CG14131	0.0103868	0.950498	-0.028645	0.988242	0.00999528	0.963496
CG14132	0.00861614		-0.0187604	0.997098	-0.0766193	0.571781
CG14135	-0.198893	0.119892	-0.205503	0.91612	0.0218756
CG14137			0.00781019		0.00868166
CG14142	-0.00260561		0.0917373	0.920535	0.00631469
CG14143	0.00799265		0.0971842	0.91612	-0.0691484
CG14147	0.0178078		0.0769486	0.91612	-0.288759
CG14153	0.00216902		-0.0539259	0.946566	-0.11074
CG14154	-0.00122819		0.0284319	0.91612	0.00475887
CG1416	-0.141111	0.117755	-0.189438	0.91612	-0.102204	0.341845
CG14160	0.0051935		0.0157088	0.988375	0.036515
CG14174	-0.149341	0.273071	-0.0969227	0.930844	0.024362
CG1418	-0.0174858	0.914688	-0.0753947	0.930844	-0.0273336
CG14182	-0.134621	0.251285	0.0186834	0.994338	0.00167741
CG14183	0.00615305	0.905328	0.0503317	0.969935	0.0171936
CG14184	-0.155294	0.177419	-0.250147	0.91612	-0.0100904	0.964175
CG14185			0.0758239	0.91612	-0.00840465
CG14186	0.00575568		0.0491128	0.96758	0.0250035	0.902712
CG14187					-0.00588321
CG14190			0.0811401	0.91612
CG14191	0.0120401	0.587019	0.182378	0.91612	-0.000920394	0.996354
CG14194	-0.123387	0.302907	-0.0163322	0.994534	0.0743181	0.62319
CG14195	0.00503312		0.0874282	0.91612	0.0238347
CG14196	0.00985075		0.0585586	0.95619	0.0974872	0.518226
CG14200	0.189841	0.130633	0.159503	0.91612	0.158846	0.0937943
CG14204	-0.00691971	0.958309	-0.36188	0.91612	0.00755244
CG14205	0.016056	0.400735	-0.0301432	0.983623	0.0022437	0.991184
CG14207	-0.032454	0.80987	-0.150055	0.91612	-0.0189456	0.894485
CG14210	0.0865338	0.536698	-0.107635	0.930844	-0.101926	0.471302
CG14212	0.00538368		0.0996737	0.91612	-0.0173398
CG14218	0.0619839	0.527136	0.0642822	0.95619	-0.00663729
CG14219	0.00807427		0.165851	0.91612	0.00269405	0.993565
CG14220	0.0513184	0.700426	-0.138216	0.918448	0.0697914	0.669848
CG14221	0.0178892	0.790234	0.0578717	0.966317	0.0672854
CG14223	0.0442814	0.670964	0.106317	0.918926	0.0651652
CG14227	0.00167655		-0.00184716	0.999145	0.00818441
CG14229	-0.10703	0.308164	-0.189171	0.91612	0.0650298	0.669198
CG14230	-0.126663	0.19575	-0.211368	0.91612	0.04035	0.80042
CG14231	0.227103	0.0588619	0.151347	0.91612	-0.09032
CG14232	0.15066	0.241558	0.0726144	0.93296	0.0739381
CG14234	0.0222983		0.0318262	0.978033	-0.0416905	0.810315
CG14237					-0.00196261
CG14238			-0.056395	0.9314	-0.0523138
CG14244			-0.0521275	0.91612
CG14245	0.00652127		0.0566012	0.91612	0.0229286
CG14246			0.00741098		0.00235976
CG14247	0.0104597		0.017088	0.9983	0.0294216
CG14252	-0.0134269	0.929885	-0.111721	0.917504	-0.094872
CG14253	0.0192931		0.0578979	0.960604	-0.101608	0.381742
CG14257	0.0207438		0.0852662	0.94639	-0.188939
CG14258			-0.00788132		0.00758538
CG14259	0.00220493		0.0173332	0.962422	0.0317825
CG14260	0.00635112		0.0710008	0.94639	0.00811092
CG14262	-0.00260561		-0.128902	0.91612	0.00124792
CG14265	0.00348729	0.759777	0.0366926	0.975136	-0.0590442	0.712475
CG14269	0.00488099		0.00781019		-0.00225551
CG14270	-0.214197	0.10664	-0.178841	0.91612	-0.0570858	0.718458
CG14273	0.000567048		-0.0761973	0.938026	-0.064552	0.692378
CG14274	0.00745755		0.0976682	0.91612	-0.175265
CG14275	0.0194649	0.373383	-0.0198768	0.996781	-0.0666534	0.529364
CG14277	0.00560859		0.0635975	0.949136	-0.0830146	0.589985
CG14280	0.00217756		-0.122113	0.91612	0.00255309
CG14282			-0.0537156	0.943863	-0.00547579
CG14285	0.0194921		-0.0824006	0.950263	-0.0498361
CG14286	-0.189001	0.143949	-0.196157	0.91612	0.0340944
CG14292	0.00287925	0.745735	0.000199247	0.999667	-0.013858	0.942768
CG14294	0.00220493				0.00124792
CG14297	-0.0197659		-0.0530207	0.91612	-0.00195091
CG14298	0.00637193		-0.0181959	0.992825	-0.0833771
CG14300	0.00607647		-0.0654995	0.930844	-0.0859871	0.57959
CG14301	0.0111502		0.0131802	0.999145	-0.114106	0.42503
CG14302	0.00873706	0.675774	0.0340724	0.970391	-0.0796599	0.603232
CG14304	0.0134751		0.010765	0.999145	-0.0447445
CG14309			-0.0154342	0.961769	4.84312e-05
CG14312	0.0231962		0.0260981	0.991491	-0.0427573
CG14313	-0.00336863		0.225386	0.91612	0.00238406
CG14314	-0.00543179	0.965737	-0.0292625	0.988242	-0.0236063
CG14315			-0.00788132
CG14316			0.0295388		0.00124792
CG14317	0.0204527	0.870457	-0.0987659	0.91612	0.00161171
CG14321	0.0089767	0.902269	-0.130758	0.91612	-0.059275
CG14322	0.0719141	0.576551	0.0816681	0.94639	0.00461175	0.9847
CG14323					0.00433588
CG14324	0.00783057		-0.00312842	0.999145	0.0452914	0.808538
CG14325			0.00781019		0.00438472
CG14326	0.0084123		0.00299234	0.999145	0.00825262	0.973656
CG14327	-0.00738542		0.253084	0.91612	0.00675421
CG14329			0.0786778	0.91612	0.00669098
CG14331			0.0506697	0.91612	-0.0655789
CG14339			0.00781019		-0.0129113
CG1434	0.0968287	0.447733	-0.136362	0.91612	0.0155135	0.94438
CG14340	0.00220493		-0.0307944		0.00124792
CG14341	-0.167765	0.210353	-0.281999	0.91612	-0.0808591
CG14342	0.00527921		0.012538	0.996781	-0.0856675
CG14346	-0.017979		0.0436978	0.974129	-0.0185325
CG14352	-0.266213	0.0158779	-0.283199	0.91612	0.0280761
CG14355			-0.00788132		0.0132619
CG14356	-0.00380992		-0.0311434	0.969726	0.0733865
CG14357	0.00704148		0.0467742	0.948039	0.0197571
CG14362			-0.0567925	0.91612	-0.00107858
CG14367	0.00241689		-0.130165	0.920535	-0.0243048
CG14369	0.00744711		-0.0169038	0.974211	-0.00791514
CG14374	0.0147239	0.32323	-0.00154457	0.999145	0.0212087	0.896943
CG14377	0.0161599	0.338344	-0.0318544	0.969935	0.0925516	0.334391
CG14383					-0.00107858
CG14384					0.00232036
CG14391			-0.0530207	0.91612	-0.00344695
CG14395	0.0415059		0.0531644	0.962829	-0.00647563
CG14397			0.0257896	0.973889	-0.0236018
CG1440	-0.0995899	0.352858	-0.16411	0.91612	0.111299	0.298031
CG14400			-0.104568	0.91612	0.00508723
CG14401	0.00636428		-0.0812295	0.94639	-0.0133981
CG14406			0.0552646	0.91612	-0.0300259
CG14407	-0.0903325	0.453888	-0.215493	0.91612	0.0383385	0.817675
CG14408	0.188513	0.104808	-0.157525	0.91612	0.0118133	0.949906
CG1441	0.0141274	0.574719	0.226983	0.91612	0.0999881	0.414464
CG14410	-0.0609733	0.666409	-0.161105	0.91612	-0.0323554
CG14411	0.166501	0.0823597	0.142093	0.91612	0.0254693	0.883421
CG14414	-0.058216	0.699181	-0.204359	0.91612	0.101332
CG14416	-0.00122819		-0.0273679	0.947022	-0.00676425
CG14417			0.0641674	0.91612	-0.00319344
CG14418	0.00320457		0.0159079	0.971541	-0.00990521
CG14419	0.0360614	0.102828	0.0344439	0.9837	0.130859	0.200045
CG14420			0.000423801		-0.00227938
CG14421	-0.00122819				0.00353872
CG14422			-0.00788132		0.00124792
CG14423	-0.00465533		0.00741098		0.0040342
CG14424	0.00594655		-0.00929116	0.988242	0.00377943
CG14427	-0.000547191	0.992678	-0.00255366	0.999145	-0.00122494
CG14431	0.00331684		0.117225	0.91612	-0.0446396
CG14434	-0.28149	0.0158779	-0.200119	0.91612	-0.0232925
CG14435	0.175036	0.119656	-0.11344	0.930844	-0.0419317	0.794046
CG14439	0.0138313	0.624376	-0.0327973	0.979308	-0.109008	0.401256
CG14440	0.215076	0.0623051	0.235382	0.91612	0.0412799	0.820081
CG14441	0.177119	0.185346	0.164307	0.91612	0.0557101	0.662172
CG14442	0.215507	0.0402288	-0.0187015	0.996781	0.111941	0.370202
CG14443	0.00217756		0.042877	0.922369	-0.00642667
CG14445	0.0123993	0.527701	0.179201	0.91612	0.00247314	0.991896
CG14450	-0.0728663	0.530852	-0.142215	0.91612	-0.105094
CG14451	-0.00351957		0.0366498	0.975428	-0.00128414
CG14452			-0.0770538	0.932023	-0.128783
CG14453	0.00606485	0.647404	0.0804925	0.950764	-0.0917406	0.526242
CG14454	0.0149231		0.179291	0.91612	-0.0757281	0.588622
CG14455			0.00741098		0.0443121
CG14456	-0.000591839		-0.0971893	0.930844	0.0557489	0.748643
CG14457	0.0157767		-0.012703	0.999145	-0.0478845
CG14459			-0.0456941	0.91612	0.0424482
CG14464	-0.127314	0.306428	-0.145137	0.91612	-0.0556688	0.689592
CG14478	0.0751178	0.480761	-0.231665	0.91612	0.159919	0.108461
CG14483	-0.190216	0.14918	-0.194147	0.91612	-0.0821353	0.575176
CG14488			0.173538	0.91612	0.00470672
CG14490	0.0167939		0.0730262	0.938026	-0.0371523
CG14491					0.0143744
CG14492			-0.0256825	0.91612
CG14495	0.00355218		0.0398928	0.962829	-0.0907589
CG14499	-0.0104772		-0.00376119	0.999145	0.00758674
CG14500	-0.0014486		0.0280071	0.962829	0.131863	0.321142
CG14502	-0.00505247	0.967048	-0.187919	0.91612	-0.0396008
CG14505			-0.0441047	0.91612	-0.00107858
CG14506			-0.115804	0.917093
CG14507	-0.00809326		-0.0458752	0.961769	0.0224592
CG14511	-0.0853395	0.557913	-0.144572	0.91612	0.0337445
CG14515	0.00450204		0.227567	0.91612	-0.0169244
CG14516	-0.0362273	0.778259	-0.0776445	0.941769	0.0628712	0.668969
CG14518					-0.00522641
CG14535	0.0232728		0.0788116	0.952435	-0.0484947	0.761638
CG14540					-0.00152652
CG14543	-0.0747929	0.554303	-0.0651536	0.95317	-0.0519359
CG14544	-0.103568	0.437336	0.0459344	0.969935	-0.0677362
CG14545	-0.0671793	0.646428	-0.0958793	0.940778	0.000170383
CG14551			0.0657846	0.930844	-0.010632
CG14556			0.0194592	0.930844	-0.104013
CG14561	0.055571	0.662677	-0.0294405	0.986415	0.0349145
CG14562	0.0719509	0.612268	0.0520985	0.968065	0.09221	0.45088
CG14563	0.002792		0.00741098		-0.0508569
CG14564	0.00415498		-0.0359744	0.91612	-0.0136145
CG14565	0.0104969	0.466535	-0.0292993	0.978297	-0.0982148	0.450681
CG14566	0.00372149	0.501513	0.150369	0.91612	0.00124625	0.995644
CG14567	-0.0168213	0.849291	-0.130522	0.922369	-0.0767574
CG14568	0.0130039	0.648827	-0.0802816	0.939803	-0.0189877	0.914858
CG14569	0.00916399	0.605879	0.00686239	0.999145	-0.0551367	0.662172
CG14570	-0.00261366		0.0378131	0.973386	-0.0274115
CG14572	0.01541	0.508286	-0.118983	0.918049	-0.0951927	0.396309
CG14573	0.0097485	0.700659	0.109709	0.930844	-0.00171304	0.991085
CG14589	0.00793387		-0.0259868	0.988242	-0.0272922
CG14591	0.0119971		-0.00983241	0.999145	-0.165734	0.153518
CG14598	0.0133402		0.133811	0.91612	0.0596046	0.654473
CG14605			-0.00788132		0.0019068
CG14606	0.00170177		-0.00296101	0.999145	-0.123752
CG14607			-0.0325602	0.930844	4.84312e-05
CG14609	0.00400405		-0.0157346	0.996781	0.0315826
CG1461	-0.00292231		0.0273191	0.930844	0.0375416
CG14610			-0.0169127	0.961769	-0.00107858
CG14613	0.072411	0.491126	0.0197674	0.996167	0.0307354	0.869176
CG14615	-0.064675	0.666409	0.18217	0.91612	0.0339951	0.860578
CG14618	0.0498862	0.691033	0.0541534	0.961769	-0.0550881
CG14621	-0.0245019	0.842197	-0.0574273	0.949854	0.0602728	0.678687
CG14624			0.00741098
CG14625	-0.00127118		-0.00120918	0.999145	0.00168288
CG14626	0.0109601		0.0862231	0.938544	-0.00210101
CG14627			-0.0168138	0.961769	0.00969657
CG14628	0.000994188		0.0401588	0.973386
CG14629	0.237591	0.00296349	-0.045735	0.968321	0.00579613	0.981695
CG1463	-0.0553645	0.626871	-0.199289	0.91612	0.0198481	0.917353
CG14630	-0.00127118		0.033542	0.954376	-0.0147188
CG14634					-0.00107858
CG14636	0.0152461	0.569069	0.182358	0.91612	0.0425565	0.80042
CG14641	-0.137967	0.155798	-0.194321	0.91612	0.0744978	0.509647
CG14642	0.00667546		0.12004	0.930844	0.108533	0.428783
CG14644	-0.00378904		0.0284319	0.91612	0.00984895
CG14645					-0.00425578
CG14646	-0.0868896	0.451153	-0.19327	0.91612	0.0756847	0.606463
CG14647	-0.172993	0.136151	-0.169523	0.91612	0.00379764	0.988335
CG14650	0.0104439	0.942618	-0.209439	0.91612	0.224567	0.000932349
CG14651	-0.0127287		-0.028098	0.96626	0.00489241
CG14655	0.00616042		0.123948	0.91612	0.0618123
CG14657	0.0896388	0.456531	-0.0885778	0.943842	0.100522	0.466796
CG14658			-0.00847292
CG14661	0.00783057		-0.0798867	0.930844	0.00485129
CG14662	0.00849871		0.154863	0.91612	-0.1166
CG14664	0.00469458		0.0234991	0.988242	-0.014434
CG14667	-0.102386	0.369782	-0.0994346	0.930844	-0.0238838
CG14668			-0.0179171	0.96758	0.0040342
CG14669	0.0539563	0.325189	0.224611	0.91612	-0.0870698	0.49986
CG14671	-0.13627	0.296535	-0.164562	0.91612	-0.0833376	0.571581
CG14676	0.00220493				-0.00310001
CG1468	0.00693692		-0.134355	0.91612	-0.0548578	0.737731
CG14687	0.0164868	0.604178	-0.0578777	0.950263	-0.0772776	0.63225
CG14688	-0.198396	0.0969818	-0.213637	0.91612	-0.0298905	0.869176
CG14689	0.00361986		0.022634	0.994371	0.00248107
CG14691			-0.0347301	0.91612	-0.0245959
CG14692	0.00708688		0.0272564	0.988019	-0.125237
CG14693	-0.00122819		0.0408759	0.938026	-0.0715089
CG14694	0.0092515		0.0671372	0.961769	-0.0450979
CG14695	-0.00535973		-0.064273	0.945068	-0.0274001
CG14696	0.0246207	0.403157	0.023249	0.988375	-0.0035287	0.985984
CG14708					0.00124792
CG14710	-0.206525	0.0455756	-0.19755	0.91612	0.130225	0.305901
CG14711	-0.10631	0.416921	0.0236506	0.988019	0.0215112
CG14712	0.0311498	0.793855	-0.0360781	0.975136	0.128482	0.257538
CG14715	-0.19274	0.110496	-0.191778	0.91612	-0.0861509	0.535151
CG14717			0.00237739	0.999145	0.00221914
CG14718	0.00217756		0.0195487	0.952005	0.0383109
CG14720	0.00220493		0.0312408	0.976114	-0.00147863
CG14721	-0.0746908	0.604038	0.0310801	0.986545	-0.0568429	0.743284
CG14722	-0.100122	0.296535	-0.156253	0.91612	0.069117	0.626107
CG14731			-0.0566789	0.91612
CG14736					-0.00214817
CG14739			-0.00788132		-0.00107858
CG14740					-0.00356438
CG14742					-0.00242512
CG14743			-0.0137028	0.962422
CG14744					-0.00649393
CG14752	0.00721459		0.128969	0.91612	-0.0594324
CG14756	0.191364	0.00132962	0.353124	0.91612	-0.119269
CG14757	-0.00943494	0.911109	-0.0741308	0.930844	-0.029898
CG14760	0.00361986		0.0167879	0.999145	-0.0120313
CG14762	0.0218259	0.343046	0.101868	0.930844	-0.0252535	0.863919
CG14763	0.00456381		0.0247631	0.969935	0.0271695
CG14764	-0.0344309	0.776117	-0.228006	0.91612	0.0782652	0.49986
CG14767	-0.00889262	0.946823	-0.0143241	0.999145	-0.0621527	0.590557
CG14770	0.00130121		0.0712285	0.94639	-0.0436135
CG14777	0.020659	0.74086	0.220312	0.91612	-0.0634434	0.691472
CG14778	-0.00122819		0.0302356	0.924804	-0.0450857
CG14780	0.00606944		0.149235	0.91612	-0.020455
CG14785	0.00993151	0.915037	-0.0221618	0.994534	0.0295433
CG14787	0.00670468	0.933435	-0.0191913	0.996781	0.0466637
CG14795	0.0129529		0.0580878	0.961769	-0.0893293	0.508823
CG14797	0.00304199		0.0714512	0.960074	-0.0122718
CG14803	-0.11739	0.246219	-0.292328	0.91612	0.0631538
CG14805	-0.154317	0.0913245	-0.273814	0.91612	0.0413208	0.776339
[truncated: 13,036 more rows]
