# Supplementary material for: A modERN resource: identification of Drosophila transcription factor candidate target genes using RNAi
Source: Genetics. 2023 Jan 19;223(4):iyad004. doi: 10.1093/genetics/iyad004 (PMC10078917; doi:10.1093/genetics/iyad004)
Supplement: iyad004_Supplementary_Data [file iyad004_supplementary_data.zip › modERN_Resource_RNAi_Table_S13_dmrt99B_GENETICS-2022-305822.xlsx]

## Sheet: heatmap CSV
gene name	dmrt99B_0-1.5	dmrt99B_6-8	dmrt99B_16-18
CG13223	0.00313061	1.48086	-0.277317
l(2)03659	0.00790762	1.65382	-0.327737
CG6225	0.0136935	2.14905	-0.0152205
ine	0.0190385	2.4559	-0.441724
CG16995	0.0226442	2.6267	1.6632
Efhc1.2	-0.00664348	1.05417	0.509957
lncRNA:CR44506	0.00166338	1.30302	1.78713
CG30148	-0.000259637	0.722134	1.77782
CG5773	0.00826372	0.472011	2.04034
Tsp42El	0.00187948	0.54501	1.82447
CG15717	0.0524594	0.479453	1.87527
RpI12	0.0356178	0.44417	1.93274
Hsp70Bb	-0.00691705	-1.1744	1.35983
Nhe2	0.017733	0.342607	1.04357
Actbeta	0.0123968	0.431133	1.01818
Tpst	0.0584754	0.443006	1.05405
Hr3	-0.00932657	0.316559	1.40806
Lcp1	-0.00169827	0.18771	1.37307
CG6329	0.00935956	0.249045	1.33416
lncRNA:CR44922	-0.00604219	0.250409	1.3661
pan	0.0358948	-0.0824026	1.12239
anne	-0.0256382	-0.0774092	1.03983
ci	0.0177365	0.000725884	1.01618
NfI	-0.0240518	0.00984233	1.07735
CG7166	-0.00990391	0.0694647	1.12685
FoxP	0.00615065	0.0491988	1.16153
mthl15	-0.000825955	0.0241395	1.13276
CG31221	0.0261785	0.159838	1.08918
cpx	7.50078e-05	0.130958	1.06036
VAChT	0.0100307	0.150516	1.05179
beat-Va	0.00381564	-0.0770664	1.49504
Tob	0.0254098	-0.159798	1.3232
IntS3	-0.0878604	-0.147305	1.35198
l(3)80Fj	-0.0177581	-0.174799	1.40251
chrb	0.0409964	0.0675822	1.46083
7SLRNA:CR32864	0.00200921	0.00749554	1.44034
snoRNA:Psi28S-3342	0	0	1.42973
Dyrk3	-0.02139	-0.00859018	1.41916
snRNA:U5:38ABb	0	0	1.40152
pHCl-1	-0.00664299	0.090174	1.41298
lncRNA:CR45258	0.00583867	0.108004	1.37041
CG11155	-0.0307854	0.135845	1.37776
Mitf	-0.0308382	0.103708	1.36567
CG43110	0.00216367	0.0645946	1.31916
snRNA:U5:38ABa	0	0	1.34306
Acp95EF	0	0.0233856	1.36403
sv	0.0067096	0.0293204	1.33409
PlexB	-0.0038961	-0.0726332	1.22668
msi	-0.0204597	-0.0871884	1.27106
Nipped-B	-0.0260811	-0.0925571	1.30051
Nipped-A	-0.0661002	0.0088204	1.25383
Cyp6a23	0.0117317	0.0673566	1.23988
snRNA:U5:14B	0	0	1.25911
zfh2	0.024787	-0.0128366	1.23463
CG43267	0	0	1.21693
CG5890	0.00108608	-0.003558	1.22803
Bin1	-0.0643817	-0.204479	2.09004
CG3107	-0.0919066	-0.188191	2.0833
CG33474	-0.00583836	-0.0794487	2.10511
CG8204	-0.0194667	-0.125665	2.11657
asRNA:CR45815	-0.000642272	-0.108138	2.1577
Tsp42Ea	-0.0124348	-0.126127	2.15043
CG32243	-0.0791959	-0.0314118	2.15445
loj	-0.0530205	0.00627513	2.17812
kappaTry	0.00336091	-0.0603646	2.16003
SIFa	0.00751509	-0.0667454	2.14367
CG3740	-0.00402216	-0.0439123	2.16669
Dlip2	0.0225895	-0.0435432	2.16163
CG14854	0	0.00693013	2.13813
lncRNA:CR45203	0	-0.0026198	2.14362
lncRNA:CR44353	0	0	2.12109
CG17261	-0.00834533	-0.0121576	2.12431
CG46302	-0.000612515	-0.0108469	2.12109
lncRNA:CR45517	0.00784283	-0.026599	2.17452
CG12655	-0.00215012	-0.022862	2.18449
CG42779	-0.00174382	-0.031367	2.17791
janA	0.0190069	-0.0130046	2.15706
CG15253	0	0.00269998	2.15471
CG43965	0	0	2.15317
asRNA:CR44429	-0.00116343	-0.00506588	2.15729
fln	-0.00437947	-0.00456565	2.16048
Cpr49Ab	0	-0.0142598	2.16394
lncRNA:CR31386	0.00200921	-0.0150085	2.14596
CG43120	0	-0.0419278	2.07009
GstT1	0.00776723	-0.0366774	2.07428
CG43308	0	-0.0025985	2.07915
CG11555	0.00673039	-0.0137523	2.10265
CG6357	0.0254275	-0.0272134	2.08904
Gprk1	-0.0595567	-0.0309581	2.06409
NC2beta	-0.0505987	-0.104065	2.06357
AGO3	-0.0429619	-0.297213	2.19116
CG8891	-0.0238856	-0.32979	2.0685
CG13751	-0.0244057	-0.175791	2.33144
Dlc90F	-0.0223617	-0.157334	2.31061
DCTN5-p25	-0.0811222	-0.209922	2.27988
rl	-0.0866608	-0.199847	2.31699
Parp	0.0293449	-0.216289	2.20068
CG14312	0.00534298	-0.178319	2.27214
CG4367	0.00384266	-0.172582	2.23768
asRNA:CR45126	0.0111584	-0.0999314	2.23933
CG34454	0.00200921	-0.0795194	2.25299
CG11077	-0.0315371	-0.153583	2.18831
mRpL42	-0.0577316	-0.129259	2.21857
asRNA:CR31514	0.000769071	-0.118151	2.19491
Lk	0.00216367	-0.0837889	2.2016
Urm1	-0.0421101	-0.077137	2.20955
CG9804	-0.0464601	-0.0894396	2.17018
Arl8	-0.0183512	-0.103584	2.18068
CG7006	-0.0299591	-0.107455	2.18301
CG15432	0.0273308	0.187844	2.19872
CG31126	-0.00050768	0.190503	2.2086
CG6310	-0.00495769	0.194363	2.19323
CG34261	0.0149902	0.216988	2.17451
mRpS25	0.0207809	0.222551	2.18836
CG34116	0.0056058	0.236734	2.21193
l(3)87Df	0.0269165	0.227339	2.20349
Vlet	-0.0366319	0.177387	2.21545
lncRNA:CR44727	0.00334077	0.203247	2.22934
CG8620	0.00324238	0.174722	2.23784
lncRNA:CR32658	0.00795363	0.180781	2.25426
CG13912	-0.00399898	0.259325	2.31757
Arl2	0.00612825	0.224535	2.27975
CG13634	-0.0049656	0.226064	2.29586
CG31076	-0.00535369	0.217856	2.31241
CG9117	-0.0480919	0.279399	2.25034
CG31808	-0.00142506	0.288549	2.2397
CG13721	-0.00144262	0.268287	2.22625
CG9067	-0.000415996	0.251369	2.23141
CG34015	-0.0444572	0.316342	2.12484
cnir	-0.0182434	0.297903	2.12941
GILT3	-0.00725002	0.266051	2.15191
CG30109	-0.00696749	0.21841	2.13796
l(2)37Cg	-0.00953757	0.212921	2.16241
MED22	-0.0188455	0.203837	2.14789
CG17272	-0.0378408	0.218209	2.09074
CG15083	-0.0647458	0.221171	2.15913
CG33229	-0.0806633	0.253977	2.12938
Ccm3	0.0801153	0.238177	2.15288
mRpL20	0.0403547	0.216838	2.1189
Tim23	0.0633744	0.282961	2.23148
CG15019	0.0865623	0.310944	2.14826
CG32278	0.0694686	0.30583	2.17124
Pa1	0.128279	0.080075	2.19795
CG5056	0.063462	0.0981405	2.2035
lncRNA:CR43432	0.0639215	0.112915	2.17598
lncRNA:CR45632	0	0.0983045	2.2919
CG15130	-0.00191838	0.0870566	2.28242
CG30283	0.00903875	0.0925672	2.28519
Lcp65Ac	-0.00538781	0.0825347	2.30479
lncRNA:CR45564	0.00195955	0.0684076	2.30755
CG5793	0.0390551	0.0755053	2.27067
CG15213	-0.00286009	0.0553166	2.28905
CG33483	0	0.0603832	2.28793
CG42821	-0.00169095	0.0506599	2.26068
snoRNA:Psi28S-1175c	0	0.0536483	2.27474
CG4259	0.00778587	0.13137	2.2795
cona	-0.000559138	0.15387	2.27322
VhaM9.7-a	0.0071826	0.145973	2.2522
CG30428	-0.0104181	0.110432	2.2447
Acbp5	0.00813479	0.111693	2.24452
CG9928	0.00200921	0.114889	2.24968
mRpS17	-0.0265746	0.104372	2.26211
ND-ACP	-0.0287741	0.120021	2.25216
CG40191	-0.0843086	0.117918	2.23933
CG13101	-0.0429525	0.073715	2.22702
RpS15Ab	-0.0587515	0.101385	2.21545
Surf1	-0.0294289	0.0371885	2.23692
asRNA:CR45185	-0.00337467	0.0288782	2.22396
RPA3	-0.0132603	0.0407187	2.21233
CG42586	-0.000552894	0.0799424	2.22828
mRpL32	-0.00797652	0.0878972	2.21286
CG2816	0.00200921	0.0558703	2.24509
CG12384	0.00677005	0.0593804	2.21493
lncRNA:CR45010	0.000736007	0.0611706	2.22236
lncRNA:CR45215	0	0.0279517	2.16881
NijC	-0.00273806	0.0370299	2.16565
CG4858	0.0135015	0.00663163	2.1725
CG14563	0	0.0160449	2.19803
CG14269	-0.00343185	0.0110798	2.18139
Ebp	0	0.0134628	2.18658
Ggamma1	0.0172284	0.0594715	2.19267
lncRNA:CR43423	0.00476107	0.0526525	2.19434
CG31446	0.00100607	0.0498613	2.16634
Taf13	0.00379318	0.0526344	2.15586
CG43134	-0.00394431	0.0667449	2.16463
snoRNA:Psi18S-176	-0.00100124	0.0679503	2.15358
CR42532	0	0	2.27642
lncRNA:CR45631	0.0060614	0.00873495	2.27112
lncRNA:CR45421	0	0.00295901	2.29373
AttD	0	0.00754671	2.29282
CG42300	0.00200921	0.00683197	2.28935
CG42822	0.00576672	0.0152427	2.29543
lncRNA:CR44172	0.00858752	0.0216018	2.2874
lncRNA:CR30055	0.0336658	0.00968569	2.25298
CG4866	-0.0052458	0.0182524	2.24235
CG44094	0	0.0110798	2.25909
CG46462	-0.00281518	0.0119746	2.25356
CG31373	-0.0101562	-0.0301848	2.25958
lncRNA:CR45082	-0.0195845	-0.0449473	2.25305
CG32590	-0.0296911	-0.0344245	2.23814
mRpL14	-0.0516182	-0.0385304	2.25312
CG30096	0.00675187	-0.0105586	2.2372
CG13461	0.00265812	-0.0323695	2.23928
CG32147	-0.00896726	-0.0241446	2.229
lncRNA:CR44809	0.00200921	-0.00583111	2.20517
CG11562	0.012537	-0.00381852	2.20347
CG13640	0.00640455	0.000205904	2.20205
cag	-0.00243823	0.00983401	2.22054
CG32695	-0.00281518	0.0134497	2.22484
CG5515	-0.00938119	-0.0102522	2.22495
CG7607	-0.00697152	-0.00361126	2.21742
CG7772	-0.0829437	0.127812	2.12413
CG33178	0.000753219	0.0954498	2.17155
eIF4E3	-0.000952397	0.112298	2.20231
Spase22-23	0.00228847	0.0988199	2.19371
CG5039	-0.0179371	0.129153	2.19632
lncRNA:CR42721	-0.00210918	0.125945	2.21161
lncRNA:CR43461	-0.00574196	0.156321	2.20571
Npc2e	-0.000914105	0.155868	2.18369
CG2444	-0.00108319	0.159377	2.15857
Dim1	-0.0139447	0.178965	2.16247
CG13373	-0.0419687	0.151454	2.13315
CG7668	-0.032223	0.155955	2.147
baf	-0.0425282	0.149632	2.1711
Srp19	-0.0203076	0.151588	2.16762
CG30392	0.0416817	0.149181	2.14429
CG8461	0.0350188	0.147595	2.13029
mRpL35	-0.00452895	0.106184	2.12576
nrv3	-0.00732802	0.121453	2.1105
CG33051	0.00399754	0.138245	2.14799
Obp99c	0.0138072	0.11146	2.14317
CG14495	0.00542824	0.154594	2.06012
lncRNA:CR32194	0.00200921	0.136544	2.05365
Bet5	-0.00819114	0.151262	2.02633
CG15012	0.00101038	0.164003	2.04044
CG34195	0.0218781	0.185709	2.06012
CG34043	-0.00132145	0.186084	2.03277
kek4	0.00658493	0.184858	2.02509
CG15317	-0.0419918	0.136289	2.06255
SelT	-0.0332643	0.166202	2.07568
snoRNA:Psi18S-531	0.0135591	0.12534	2.08978
CecC	0	0.161918	2.09778
CG33054	-0.015659	0.144932	2.0813
Tsp47F	-0.00390108	0.136814	2.08017
Vti1b	0.0552115	0.0549879	2.10581
CG10674	-0.0246604	0.0858022	2.09929
Sclp	-0.00720356	0.077027	2.10271
CG13658	-0.00169827	0.0369686	2.13791
fsd	-0.0130119	0.0556888	2.13004
lncRNA:CR45306	0.00166338	0.0503152	2.1219
Ogg1	-0.0291449	0.0237306	2.11941
snoRNA:Me28S-G2703b	0	0.0295531	2.11509
CG43894	0.00200921	0.0935106	2.04173
snoRNA:Psi28S-612	-0.00162118	0.0832171	2.04076
CG6983	0.00229832	0.0838961	1.99684
gammaSnap2	0.00351018	0.0967847	2.01819
Bug22	-0.0316483	0.0215126	2.06423
CG44475	0	0.00295901	2.04788
lncRNA:CR44527	-0.00169095	0.00295901	2.04788
Drsl6	0	0.0156612	2.02193
lncRNA:CR44493	0.000658883	0	2.0255
CG13877	-0.0017726	0.0348161	2.05692
HP1Lcsd	0	0.0488953	2.02906
CG45060	-0.00389583	0.0346942	2.03939
lncRNA:CR44914	-0.00169095	0.0465054	2.04146
asRNA:CR45270	-0.0136312	-0.0547396	1.9184
CG40470	-0.00629315	-0.0336672	1.94435
CG6813	0.0485752	-0.0134858	1.9679
CG31111	-0.0275178	0.0157349	1.9837
CCAP	0.0029539	-0.0202959	1.97735
lncRNA:CR44129	0.00166338	-0.00728177	1.98787
Obp57c	0	0	1.99405
Capa	0	-0.0428075	2.0129
sisRNA:CR46364	-0.0253464	-0.0335768	1.99098
CG9515	0.00105937	0.073524	1.8511
obst-G	0	0.0836373	1.85384
CG32647	0.00141839	0.109282	1.87618
lncRNA:CR44366	0.00759883	0.115211	1.8906
CaMKI	0.0662415	0.128647	1.91144
CG11755	-0.00934615	0.114877	1.94268
CG31345	-0.00270209	0.0766622	1.92744
CG7879	0.0512971	0.0266326	1.92137
lncRNA:CR44603	0.00381564	0.00741331	1.94228
lncRNA:CR45585	0.00200921	0.012816	1.94883
lncRNA:CR45997	0	0.0134389	1.90664
snRNA:U2:34ABb	0.000918482	0.0181269	1.89773
CG33767	0	0	1.91804
Obp83b	0	0.0134389	1.92845
Cals	-0.00584715	0.0278418	1.8842
CG42537	-0.00651356	0.0254101	1.86573
CG43233	-0.00169095	-0.0169159	1.86575
CG34332	0	0	1.84781
lncRNA:CR43956	0	0.00273894	1.82855
CG12643	0.0262235	0.340997	1.99447
CG11839	0.0405551	0.238249	2.06048
CG17224	-0.00891635	0.283747	1.99872
GstE5	0.00663916	0.279203	2.0624
lncRNA:CR43493	-0.000921792	0.310042	2.03518
Pten	0.0394687	0.273929	1.87919
CG45116	-0.00359315	0.246028	1.95058
lncRNA:CR46489	0.00872201	0.222161	1.95227
CG31778	-0.000980494	0.184493	1.98046
igl	-0.00861072	0.153106	1.97366
Dph4	-0.0179087	0.21246	1.88205
CG16799	0.00126285	0.17514	1.89713
CG5171	0.0300901	0.180788	1.87101
lncRNA:CR45473	0.00118176	0.161672	1.87329
CG42846	0.00423564	0.178251	1.86604
lncRNA:CR44978	0.000736007	0.183397	1.86179
cta	-0.0456262	-0.298801	1.6157
orb	0.00690853	-0.285944	1.62803
CG11825	0.00837953	-0.255104	1.92159
ABCD	-0.122049	-0.180765	1.81418
lncRNA:CR46450	0.0019446	-0.170977	1.7007
CG34221	0.000151654	-0.135476	1.70397
mthl14	-0.00242598	-0.117359	1.71751
orb2	0.007612	0.0290637	1.65931
CG11360	-0.00168622	-0.0206787	1.63393
CG33978	-0.0167303	0.0141159	1.5931
mei-P26	0.00627905	-0.00525413	1.60278
lncRNA:CR44024	-0.00234794	0.0613903	1.59218
Zip102B	-0.0564034	0.0128615	1.59494
Zyx	-0.0148154	0.0655854	1.73534
CG40498	0.000464169	0.148501	1.74393
jp	-0.00475912	0.124599	1.78733
uex	-0.0141117	0.113755	1.76956
Sfp26Ad	0.0036986	-0.0544201	1.68341
CG32576	-0.0590187	-0.0507648	1.78198
AttC	0	-0.0215652	1.73377
scaRNA:MeU4-A65	0	0	1.76048
CG5810	0.00523832	0.202484	1.69698
CG33521	-0.0115496	0.265715	1.77328
Cyp4ac3	0.00139815	0.290653	1.78745
RhoGAP102A	-0.00608523	0.268674	1.8082
lncRNA:CR45973	-0.00224538	0.168374	1.53541
asRNA:CR46005	-0.00212016	0.341427	1.64626
CG6191	0.0334414	0.287698	1.64237
CG41520	0.00302317	0.303175	1.53353
Schip1	0.0119717	0.239744	1.57574
CG34430	0.00790782	2.37271	3.28808
Spn28Da	0.0761359	1.40411	4.11886
CG16704	-0.00169827	0.199392	4.24689
CG34276	-0.000573899	0.577681	3.53382
CG43799	0.00229269	0.607874	3.71468
CG46466	0.0537821	0.476092	3.69347
TotX	0	0	3.8254
lncRNA:CR45472	0	0.0547058	3.90002
CG33463	0	-0.0126865	3.90063
fau	0	-0.00234121	3.90999
CG40298	-0.00636272	0.134708	3.60351
lncRNA:CR43995	0	0.128544	3.62597
asRNA:CR43957	0.00546022	0.144338	3.64733
Dpm3	0.00530102	0.176098	3.61748
lncRNA:CR44440	0.00430714	0.183653	3.7366
lncRNA:CR30009	0.0267032	0.217522	3.65986
lncRNA:CR43855	0.00150897	0.249365	3.65331
CG33217	0.0562872	0.110886	3.80356
CG40439	0.026009	0.265077	3.82709
CG18581	0.0022035	0.171948	3.31144
CG42833	0.00321015	0.180789	3.30069
CG42495	-0.00174242	0.183897	3.34496
lncRNA:CR42868	-0.000559049	0.154439	3.32523
CG34437	-0.00419205	0.218145	3.37922
BomS2	-0.00794109	0.24803	3.31974
karr	-0.0045382	0.243985	3.33783
Dso2	0.000658883	0.24848	3.51299
lncRNA:CR44489	0	0.311481	3.44567
lncRNA:roX2	0.000738149	0.316993	3.5072
CG40472	0.0127681	0.107705	3.50669
CG43390	-0.00372898	0.120192	3.41676
lncRNA:CR40469	-0.000653994	0.144516	3.45546
lectin-24Db	-0.00526436	-0.0798204	3.38555
CG33469	-0.00327851	0.0134628	3.48496
CR43364	0	0.00748224	3.53356
CG34034	0.00200921	-0.0566452	3.45814
lncRNA:CR44832	-0.000388316	-0.0303847	3.48167
CG34185	0.00702298	0.0399545	3.45022
lncRNA:CR44466	-0.000559138	0.0123427	3.42132
CG43139	-0.00169827	-0.178831	3.56795
CG10943	0.000658883	0.0306318	3.69034
snoRNA:Psi28S-1153	0	-0.0653341	3.58939
fit	0.00604185	0.0324072	3.5823
snoRNA:Or-CD2	-0.00396973	-0.0311037	3.62195
CG43886	0	-0.00728177	3.65874
lncRNA:CR44845	-0.00769659	0.00521876	3.63171
asRNA:CR45827	0	0.101105	3.19411
CG43175	0	0.095582	3.18302
CG43109	0	0.0786283	3.20969
lncRNA:CR43148	-0.00406294	0.103376	3.20847
CG42714	0	-0.0220075	3.20084
CG12158	0	0	3.20784
CG42464	0	0	3.21145
CG43181	0.00402111	9.05181e-07	3.19414
CG43797	0	0	3.19227
CG34107	0	0.00774562	3.24257
l(2)41Ab	0.0162216	-0.00823639	3.22734
Stlk	0.0266198	0.0347773	3.22231
CG43680	-0.00169095	0.0323686	3.2294
snoRNA:2R:9445205	0.00200921	0.0182255	3.22988
CG33941	-0.0820257	-0.00964125	3.31263
IFT20	-0.00406294	0.0889739	3.32201
lncRNA:CR44127	0.00346179	0.0673304	3.34411
snoRNA:Psi28S-1192d	0	-0.0118911	3.29972
BomS5	0	0.0197682	3.35265
CG33648	0.000658883	0.0289703	3.3061
CG43630	0.000805219	0.0487938	3.32346
CR43186	-0.00169095	0.0583249	3.31254
CG34337	0	-0.0072769	3.15866
CecA1	0	-0.0191325	3.12864
CR43105	0	-0.00166536	3.12431
CR43275	0.000658883	0.000592671	3.12161
asRNA:CR45813	0.000658883	0.01468	3.12675
Mtk	-0.00258141	0.0198398	3.12374
CG43208	0	0.0407751	3.12435
IBIN	-0.00119939	0.0482883	3.12267
Scp1	-0.000195583	0.0441505	3.15968
snoRNA:Me18S-A1576	0	0.0533408	3.15665
CG11192	0	0.0216434	3.15563
snRNA:U2:34ABa	0.024706	0.0232342	3.14679
CG31832	0.00381564	-0.0734862	3.16016
TpnC41C	-0.00468107	-0.0513582	3.07041
CG43156	0	-0.0386235	3.10748
CG43114	-0.00348119	-0.0170206	3.1047
He	0	-0.0264007	3.09394
CG43107	0.0429711	0.00925828	3.0335
CG33453	0	0.0281699	3.01169
CG34211	0	0.00980502	3.02028
CG42246	0	0.0156612	3.01422
CG42486	0	0	3.01953
CG43351	0	0.0105327	3.03208
CG30050	0	0.00295901	3.08159
CG43920	0	-0.0135293	3.0819
BomT2	0	0	3.06369
Obp93a	0	-0.00234121	3.04888
snoRNA:Psi28S-1192c	0	-0.0118061	3.0495
CG42798	-0.00348119	0.0222374	3.08547
CG45207	-0.00332335	0.0185975	3.05376
CG4597	0	0.0268262	3.04288
l(3)80Fg	-0.0529637	-0.0673399	3.02959
lectin-28C	1.93777e-05	-0.080476	3.02555
CG43165	0	-0.0567732	3.01066
CG44004	-0.0042989	-0.0340519	3.02582
snoRNA:Psi28S-1175b	0.00200921	0.0127615	2.98564
BomBc2	-0.00281518	0.00365934	2.97164
CG32726	0	0.00295901	2.96967
lncRNA:CR33942	0.000658883	-0.0430918	2.95887
SLIRP2	0.0220219	-0.0158205	2.96622
Alg-2	-0.08328	0.194476	3.08821
mRpL33	-0.0742357	0.153274	3.04532
CG32850	0.0010935	0.23984	3.04841
CG44102	0.0085361	0.21988	3.05405
mRpS21	-0.0224996	0.223781	3.03874
asRNA:CR45164	-0.0107422	0.210938	3.01991
CG43051	-0.00721747	0.205308	3.02591
CG41378	-0.045926	0.22615	3.06674
CG31922	-0.0234157	0.186818	3.07674
HSPC300	-0.00403812	0.198382	3.07473
CG30172	-0.00131397	0.19589	2.99578
lncRNA:CR43651	-0.0232779	0.188845	3.00363
Pdrg1	0.0197542	0.20566	3.02669
CG32039	0.0183483	0.175993	3.06068
CG32259	0.000692708	0.181055	3.0428
lncRNA:CR45514	-0.00406294	0.170034	3.0276
CG30154	0.00291135	0.125067	3.10651
Tsen15	0.0201817	0.120891	3.10776
CG30016	-0.00419923	0.119466	3.07114
CG32109	0.00192707	0.14759	3.10066
CG7646	-0.0173636	0.14847	3.09918
CG42656	-0.00169095	0.0761868	3.11277
lncRNA:CR44148	0.00200921	0.054751	3.10538
lncRNA:CR43785	-0.0072888	0.0712162	3.05492
lncRNA:CR44758	0.000658883	0.083221	3.08266
CG43678	-0.00361339	0.0718455	3.08804
yellow-h	0.00139737	0.0669996	3.08234
CG6610	-0.0164798	0.138468	2.97191
Fis1	-0.0133039	0.160687	2.9692
CG17059	0.0217368	0.13855	3.01084
CR44383	0.000658883	0.122652	3.0128
CG13694	0.00334077	0.0614193	2.93399
CG10418	0.00890967	0.0925019	2.93027
CG13202	0.00216367	0.0891223	2.95805
CG34301	0.00222621	0.0799309	2.94989
PIG-Q	-0.045422	0.0935683	2.97236
lncRNA:CR43958	0.00434686	0.107247	2.98996
CG31715	0.00413939	0.110835	2.95625
CG43402	0	0.108642	2.9698
CG44296	-0.00481777	0.095289	3.03129
CG11211	-0.000559138	0.0789985	3.01403
CG43709	0.000769071	0.0585527	3.01106
lncRNA:CR43611	0	0.0364418	2.995
lncRNA:CR46454	0.00200921	0.0437833	2.9831
lncRNA:CR44043	0.00262257	0.0508306	2.96657
CG34203	-0.00169095	0.0583037	2.97346
lncRNA:CR44467	-0.000673755	0.0527192	2.98064
lncRNA:CR45418	-0.00169095	0.0718451	2.97125
pre-rRNA:CR45856	-0.00169095	0.0703617	2.99103
Hand	0.00390809	0.452466	3.25008
lncRNA:CR46488	-0.0106347	0.487564	3.28204
CG4186	0.0116787	0.359023	3.34406
BomS1	-0.0028228	0.450452	3.36007
ND-AGGG	0.00495183	0.413196	3.31756
CG42827	-0.00461907	0.13242	3.12969
Uhg3	-0.0129244	0.132291	3.14395
CG14464	0.0177538	0.184798	3.13099
RNaseMRP:RNA	0.0101453	0.180253	3.17071
CG32115	0.00178946	0.149049	3.16896
CG43400	0.00435188	0.15869	3.16768
CG33774	-0.0520066	0.179587	3.24347
nvd	0.0107681	0.159582	3.24196
CG34323	0.0109614	0.215957	3.23193
CG43273	0.0212113	0.201064	3.22201
CG41128	0.0427455	0.256046	3.20877
mt:ND4L	0.0777981	0.25359	3.15499
CG3513	0.00227659	0.252228	3.26753
lncRNA:CR43264	0.0121911	0.281173	3.25212
mt:ND6	0.101575	0.211178	3.26366
mt:srRNA	0.0643956	0.223259	3.25408
RNASEK	-0.111401	0.301599	3.18824
CG40228	-0.0133219	0.364529	3.16684
lncRNA:CR43241	0.00875133	0.3347	3.20302
Uhg8	0.0119517	0.344306	3.22943
ubl	0.0452186	0.381515	3.06801
Acyp2	-0.00505265	0.387021	3.10409
CG34242	0.0131563	0.365076	3.11663
Trs20	-0.0465283	0.290232	3.10397
CG32069	-0.0055546	0.260181	3.12683
CG34229	0.023513	0.255887	3.08374
CG42239	0.0279296	0.456975	3.13943
CG16713	0.00342928	0.534742	3.10887
lncRNA:CR34335	-0.019565	0.527805	3.15942
CG12868	-0.0221903	0.500046	2.94619
Uhg1	0.0133728	0.535565	2.99649
UQCR-11	0.0203642	0.504019	3.00134
CG33170	0.0330685	0.441874	2.91166
CG34163	0.0390605	0.347894	2.96526
CG42394	0.0140887	0.372756	2.9915
mt:ATPase8	0.280804	0.29003	3.05654
mt:ND2	0.182255	0.173845	3.02613
LSm7	0.0737749	0.170747	2.97296
CG14903	0.0277394	0.231791	2.98065
CG14483	0.0262656	0.216056	2.94936
CG9689	0.00516854	0.230161	2.95197
CG15922	0.0195466	0.210939	2.91846
CG34250	-0.00678543	0.204812	2.95503
CG34446	0.000651379	0.213509	2.93652
Sf3b5	0.0103876	0.195764	2.9374
asRNA:CR44030	-0.00696677	0.290651	2.85996
CG34150	0.0320129	0.270806	2.87077
lncRNA:alphagamma-element:CR32865	0.00148786	0.261882	2.90894
CG32267	0.0109877	0.243571	2.88451
alpha-Man-Ic	-0.00834533	0.235724	2.8715
dpr7	-0.00236934	0.234769	2.88402
CG16986	0.0412234	0.281831	2.92254
CG34132	0.0396736	0.272963	2.94149
CG40045	0.00516438	0.316657	2.93359
Rpb12	0.00533185	0.334494	2.88716
Rpb10	0.0277678	0.32727	2.89529
wac	0.0112409	0.325363	2.91166
CG34200	-0.0945372	0.264442	2.99097
CG32856	0.0550259	0.26267	2.99129
CG32006	-0.00169095	0.262102	2.99963
Irbp18	0.0185673	0.25901	3.011
Tmem18	0.0149078	0.253128	3.0124
CG14966	0.00779821	0.328798	3.03516
CG32073	0.0109862	0.278557	3.03771
CG34215	-0.000305055	0.284428	3.05108
Apf	-0.0151557	0.295273	3.00962
mRpL34	-0.0329074	0.291706	3.01776
mt:ATPase6	0.27999	0.206306	2.57958
mt:CoI	0.154981	0.34444	2.63093
Sem1	0.18852	0.277578	2.57305
CG42853	0.00643603	0.230826	2.72341
CG30195	-0.00399684	0.213744	2.71623
CG44008	-0.00295736	0.217922	2.72139
lncRNA:CR45111	-0.00149201	0.198878	2.75668
CG8369	-0.00581697	0.222381	2.75062
ND-MWFE	0.00520742	0.224376	2.74331
UQCR-6.4	0.066259	0.225322	2.75961
asRNA:CR45140	-0.000612515	0.239501	2.78624
Obp18a	-0.00240587	0.245012	2.76109
Alg13	0.0251615	0.218043	2.78703
CG13663	0.02801	0.209651	2.76135
l(3)neo43	0.0338027	0.29511	2.75392
Tom7	-0.00132785	0.29646	2.73542
NimB3	0.00567097	0.264419	2.73633
sun	-0.000904089	0.271041	2.72678
cer	0.0328088	0.298563	2.80785
ND-MLRQ	0.030409	0.283292	2.81021
Sec61gamma	0.00268508	0.292188	2.8122
CG43293	-0.00527564	0.265493	2.80214
hpRNA:CR33940	0.0123631	0.266543	2.80073
Mes4	0.0507543	0.334715	2.66163
CG31997	-0.00446244	0.311784	2.70903
Kmn2	-0.0153425	0.327105	2.72452
CG33269	-0.00223525	0.32179	2.7188
lncRNA:CR42719	0.0029974	0.333274	2.719
CG4537	0.0288517	0.355194	2.73744
Uhg5	0.0133555	0.379482	2.71851
CG43085	0.00144541	0.247932	2.67361
CG43446	0.00607391	0.24054	2.69307
CG34148	-0.0222043	0.230065	2.67082
lncRNA:CR45233	-0.0157684	0.223606	2.70026
lncRNA:CR44417	-0.026485	0.276011	2.68349
CG3420	0.00935413	0.29309	2.66079
CG34228	-0.0087731	0.314615	2.68539
CG5376	-0.00350507	0.302932	2.67604
mt:CoIII	0.148691	0.220053	2.65833
mt:Cyt-b	0.150228	0.193741	2.72066
eIF1	0.105783	0.254913	2.74812
mt:CoII	0.124212	0.275988	2.7314
CG13339	0.0552279	0.271003	2.71295
CG6000	0.0804367	0.260939	2.67578
CG9922	0.080521	0.249137	2.68837
mt:ND1	0.200374	0.173828	2.79486
mt:ND4	0.206917	0.226386	2.75715
mt:ND5	0.193116	0.194683	2.74215
Ssb-c31a	0.191921	0.319533	2.77513
Acbp1	0.110211	0.305676	2.80416
CG18731	0.111505	0.290676	2.84783
IM33	0.000385374	0.471949	2.54792
CG14275	0.00280499	0.421542	2.55711
Mob3	0.0153655	0.428698	2.51856
Damm	0.00104888	0.465624	2.65359
Tsp42Er	0.00523181	0.406702	2.60281
CG4957	0.0534338	0.374139	2.52099
Uhg2	0.0638121	0.354476	2.49815
Syt7	-0.00137478	0.36586	2.45496
CG31142	0.0119785	0.404373	2.47533
lncRNA:CR43314	0.00126229	0.400049	2.44961
Arl4	-0.0384383	0.319807	2.58276
CG5110	-0.0235028	0.298802	2.59842
mei-218	-0.00279437	0.368914	2.53437
CG15536	0.0351317	0.332493	2.57291
mRpL55	0.00867883	0.308607	2.55659
CG30424	0.0021825	0.550228	2.70803
Oxp	0.0226149	0.35203	2.82144
Atg12	0.0262989	0.329548	2.81201
REPTOR-BP	0.0381328	0.331218	2.82784
CG33500	0	0.36388	2.83492
ox	0.00736914	0.386688	2.80685
CG42376	0.0800455	0.404432	2.77003
Glyat	0.00571308	0.458432	2.78387
Ekar	-0.00228249	0.582996	2.43987
Nplp2	0.0124666	0.540367	2.41286
CG31955	0.00404861	0.708994	2.33378
Cyp6a8	0.0186072	0.613336	2.25759
rpr	0.0319368	0.258563	2.46393
Gbp1	0.00681226	0.263439	2.4819
CG13285	-0.00181289	0.237274	2.47267
CG13949	0.00310393	0.242402	2.47833
CG34293	0.010763	0.236014	2.49301
CG8066	0.011579	0.23315	2.47875
Acbp4	-0.00059107	0.272226	2.51045
mRpL54	0.00676353	0.258952	2.5272
CG11885	-0.0192693	0.222811	2.49232
CG34267	-0.00886965	0.225001	2.50012
Nnf1a	-0.00869881	0.220848	2.47572
CG11722	-0.00316915	0.208428	2.48753
mRpS18C	0.000764596	0.225094	2.49021
CG7637	0.0476555	0.221082	2.43854
mRpL47	0.0572881	0.1984	2.4475
CG42365	-0.00275038	0.194775	2.43234
lncRNA:CR45530	0.00708169	0.198868	2.43407
CG34281	-0.00169095	0.193828	2.47636
PHDP	0.0034096	0.164435	2.4703
CG5969	0.0123392	0.179549	2.45238
lncRNA:CR45820	0.00372016	0.180624	2.46272
CG17977	-0.0432155	0.327177	2.40577
CG18609	0.00180903	0.250844	2.38864
CG34001	-0.00824786	0.268572	2.39163
CG7394	0.029029	0.25343	2.38389
mRpL23	0.0166336	0.259954	2.41321
mRpS18A	-0.0148205	0.257391	2.42784
CG8860	0.021202	0.234387	2.44773
Cpr65Av	-0.002226	0.251137	2.44166
CG34165	-0.00132851	0.231622	2.44305
Cpr60D	-0.000819421	0.237792	2.42957
CG32202	0.054132	0.176402	2.40797
CG5727	0.0796397	0.156296	2.40233
CG32196	-0.00935752	0.142072	2.42567
CR42875	-0.00871294	0.138088	2.41673
CG16985	0.00775044	0.160676	2.42252
CG4456	0.00587908	0.1483	2.42842
ssp7	0.00131463	0.153476	2.44132
CG33939	0.00482239	0.169714	2.44406
HP4	-0.00358401	0.164935	2.43369
Vps60	0.0273759	0.218293	2.35162
CG12975	0.062765	0.209145	2.34204
fabp	0.061686	0.234698	2.3642
RpL41	0.0292237	0.202047	2.39254
Dph3	0.00934324	0.196944	2.4124
SNRPG	0.00527346	0.206297	2.4041
asRNA:CR45143	6.90986e-05	0.185774	2.37317
CG34031	-0.00616753	0.201552	2.38133
zetaCOP	0.0153844	0.172755	2.38827
CG5323	-0.00557731	0.176353	2.39773
lncRNA:CR32582	0.00534224	0.168088	2.38962
RpL21	-0.00209622	0.173116	2.38756
asRNA:CR44093	-0.005452	0.239663	2.36324
Lip2	0.00407399	0.224961	2.38787
RpL29	-0.00874357	0.222275	2.38441
CG34183	-0.0252319	0.206496	2.34323
CG15456	-0.0314564	0.223147	2.38691
EMC5	-0.0300992	0.202586	2.39131
Obp56d	0.00188362	0.107659	2.39017
CG13641	-0.00169095	0.112602	2.37461
Sbat	0.00581236	0.120437	2.38039
CG11052	0.00109406	0.139554	2.37493
CG32276	0.002102	0.140572	2.37908
CCHa2	0.00585994	0.135004	2.37392
CG15394	-0.00169095	0.133514	2.37663
CG15369	0.00302339	0.147437	2.38547
CG42792	0	0.138536	2.39376
kud	-0.0660188	0.132013	2.37435
Sirup	-0.0485635	0.136833	2.36808
CG7630	-0.0209385	0.145887	2.39038
mRpL17	-0.0355378	0.172817	2.38526
RpL39	-0.0242064	0.0775554	2.39572
CG15152	-0.000462652	0.0903798	2.40747
CG15199	-0.00397072	0.0928119	2.39359
RpII18	-0.0125497	0.0957646	2.40185
CG14977	0.000681172	0.087399	2.37755
CG32971	-0.000941573	0.0973761	2.37204
asRNA:CR44029	-0.0136893	0.0839292	2.36276
RpL30	-0.0126712	0.093117	2.37025
CG9016	0.00913777	0.072094	2.37989
MtnE	-0.00109022	0.0707689	2.37913
CG43813	0	0.083446	2.36642
Mpp6	0.00387792	0.074379	2.35956
CG42808	-0.00330544	0.102969	2.33662
CG4269	-0.000612515	0.117903	2.31977
asRNA:CR44907	0.0023223	0.117236	2.334
Lcp65Af	-0.00470228	0.123524	2.332
lncRNA:CR43704	0	0.121628	2.33022
hpRNA:CR32205	-0.0136572	0.145105	2.35036
pasi1	-0.0112827	0.14713	2.3666
Atox1	0.0217819	0.12586	2.35781
GILT2	-0.00600719	0.110357	2.35369
asRNA:CR45469	0	0.113343	2.36607
CG13311	0.00137517	0.12188	2.36642
Cyt-b5	0.0656556	0.151831	2.31981
trsn	0.0320019	0.183226	2.27958
CG31313	0.0176788	0.154348	2.29502
l(2)k10201	0.0449095	0.152879	2.29474
Pcd	-0.0064843	0.139799	2.29898
CG32708	0.00300286	0.144158	2.3002
grnd	0.00524967	0.143107	2.30547
Acbp2	-0.00121473	0.156512	2.32155
eEF5	-0.0037293	0.156379	2.30739
CkIIalpha	-0.0502178	0.188014	2.29648
Arv1	-0.0299098	0.167016	2.27444
Ufm1	-0.0310087	0.158698	2.30996
CG6770	0.165501	0.42983	2.42041
CG7763	0.048409	0.460524	2.4218
CG4210	-0.0171613	0.380092	2.20856
Hf	0.0143379	0.358176	2.20401
lawc	0.0425096	0.345153	2.21841
CG15387	0.135212	0.314489	2.31488
CG10470	0.0461665	0.284048	2.33748
CG15362	0.0139574	0.294785	2.35966
Ilp4	0.0163227	0.312135	2.34425
lncRNA:CR46475	-0.0107896	0.332201	2.30888
CG1840	0.000189607	0.345077	2.28402
CG31777	0.0135352	0.346441	2.30408
CG13737	0.011024	0.360938	2.3494
CG8861	-0.0088111	0.332169	2.34123
mRpS5	0.130363	-0.0941523	2.89539
CG13102	-0.000647938	-0.151526	2.89422
DptB	-0.0059432	-0.142852	2.85138
CG32284	0.00291135	-0.10672	2.85178
CG43968	0	-0.0957526	2.84914
CG13445	0	-0.107593	2.81164
CG13018	-0.0175142	-0.102378	2.78759
MtnD	0.00152129	-0.0802169	2.78626
Haspin	-0.0555293	-0.310538	2.86494
Vps11	0.0416336	-0.273229	3.02427
RpL38	-0.334807	0.0631754	2.89706
spok	0.00166338	0.0665367	2.73906
CG34263	0	0.0465708	2.72372
CG42561	0	0.0507282	2.736
NijB	-0.000559049	0.0518138	2.73463
CG34265	-0.00169827	0.0635515	2.76139
CG17650	0.007664	0.0562753	2.76716
CG44242	0.0113594	0.0636701	2.75956
asRNA:CR43889	-0.0185943	0.0399549	2.76642
CG11858	-0.0187407	0.0327575	2.76024
CG43071	0	0.0434947	2.76212
CG43391	-0.000189191	0.0416266	2.75051
ATPsynepsilonL	0.0113182	0.0393	2.69546
CG13623	-0.00506573	0.0496479	2.70426
CG3939	-0.000922137	0.0487006	2.69767
CG6503	-0.00169827	0.0538275	2.67114
lncRNA:CR46006	0.00359951	0.0479109	2.68008
CG43324	0.0122979	0.0629034	2.68687
CG15908	-0.00448778	0.0643432	2.69299
Drsl4	-0.00169095	0.0665902	2.68769
ND-B15	-0.0256519	0.0701633	2.6798
Nca	-0.00247451	0.0610418	2.7145
CG18367	-0.00720886	0.0620872	2.69985
Cpr67Fb	-0.00448289	0.0698394	2.70878
snoRNA:Psi18S-1389a	0.00200921	0.0656155	2.70267
lectin-37Db	0	0.0777699	2.70264
Takl2	0.00778702	0.0919675	2.70396
asRNA:CR45182	-0.00725414	0.00123315	2.72595
MtnC	0	0	2.73001
snRNA:U2:38ABa	-9.80483e-05	0.00165134	2.73102
lncRNA:CR44560	0	-0.0077067	2.7207
CG10799	0	-0.00911854	2.71694
snoRNA:Psi18S-525g	0	-0.00758019	2.71718
CG4712	0	0	2.71514
Sfp60F	0	0	2.71946
CG42812	0.00550304	-0.00206229	2.74178
Lcp65Ab1	0	0	2.74779
BomS4	0	0.0184281	2.74372
asRNA:CR43259	0.000658883	0.0233856	2.73422
TotC	-0.00558759	0.018166	2.73568
Roc2	-0.0159848	-0.00359059	2.76888
CG31698	0	0	2.76589
CG43220	-0.00281458	-0.00815918	2.7607
tHMG2	-0.000612515	-0.029167	2.74281
CG34054	-0.00324967	-0.0354212	2.76749
snoRNA:Psi28S-2996	0	-0.0177845	2.76963
Lcp65Ad	0.00123805	-0.0518962	2.71301
Acbp6	-0.00169095	-0.0401291	2.71927
CG31370	-0.000729878	-0.0418124	2.72778
CG16824	0	-0.00728177	2.68921
lncRNA:CR45125	0	-0.0129648	2.69962
asRNA:CR31084	0	0	2.69979
CG43679	0	0.0110798	2.70561
CG34290	0.00283929	-0.0337233	2.70012
CG18814	0.00047919	-0.0196655	2.68606
CR30029	0.00384266	-0.0246063	2.67656
CG43069	0.00438533	-0.0405524	2.6633
CG34005	0	-0.0192605	2.65664
lncRNA:CR45364	-0.00169827	-0.00728177	2.65275
lncRNA:CR44225	0	0.00295901	2.686
lncRNA:CR44654	0	0.0110798	2.6813
CG33700	0	0	2.67595
Obp58c	-0.000879082	-0.00523555	2.67278
CG44476	0	0.0111005	2.67168
snoRNA:U3:54Aa	-0.00508421	0.00491125	2.67283
lncRNA:CR45596	-0.00832045	0.0267097	2.68796
Vkor	0.000658883	0.0226782	2.69341
lncRNA:CR44330	0	0.0262792	2.67846
CG34217	0.0033342	0.0288575	2.66613
lovit	-0.00313042	0.0196176	2.66707
Maf1	-0.172239	-0.0038111	2.77627
CG14072	0	0.0304426	2.78254
lncRNA:CR44661	0	0.0310264	2.79111
CG4783	0	0.0127873	2.80066
CG43222	-0.00558759	0.00321885	2.79454
asRNA:CR44019	-0.00274788	0.00295901	2.80367
snoRNA:Psi28S-1192b	0	0.00640495	2.80173
CG34172	-0.00720886	0.00817431	2.77958
CG33468	-0.00261553	-0.00514501	2.7853
Sgs8	0	0	2.78858
lncRNA:CR45674	0	0.0266648	2.84834
CG33647	0	0	2.84723
strat	-0.00905359	0.0131168	2.83324
CG33946	0	0.018166	2.83784
mthl13	0	0.0156612	2.8404
CG42562	-0.00210918	0.0086145	2.83428
hog	0.00415642	0.0105023	2.83715
CG14104	0.0159125	0.0223157	2.81702
CG34166	0.0106094	0.0173481	2.81388
CG11041	-0.00149201	0.0418227	2.81896
lncRNA:CR44638	-0.00191838	0.0397503	2.82852
CG18343	-0.0317243	-0.0370425	2.85994
Cpr65Ax2	0.000658883	-0.0165779	2.84786
CG14957	0	-0.00959064	2.83335
CG45273	0.000769071	-0.0206867	2.83317
CG14406	0	-0.0505121	2.78684
Cpr65Ax1	0.000658883	-0.0250034	2.81918
lncRNA:CR44757	0.00262884	-0.0026198	2.80744
asRNA:CR45812	-0.00553461	-0.0108984	2.79656
CG42718	0	-0.0158921	2.80842
Taf12L	0.00108371	-0.01784	2.80391
Arf102F	-0.0559555	0.0712516	2.88266
CG17454	-0.0722677	0.10407	2.91269
CG32368	0.0034096	0.0303229	2.94056
lncRNA:CR43927	0.00320227	0.0260629	2.91868
lncRNA:CR44305	0	0	2.92197
CG4815	0	-0.0155119	2.93615
snoRNA:Psi28S-1175a	0.00272375	-0.016641	2.93537
CR31958	0	0	2.93532
CG31704	0	0	2.94818
BomS6	0	-0.00233271	2.94286
MtnB	-0.000559049	0.00214038	2.94283
CG31789	0.00071495	-0.0114412	2.89008
asRNA:CR43916	-0.00643456	-0.033038	2.89896
CG34309	0	-0.0270145	2.91324
asRNA:CR45124	-0.00373528	0.0112813	2.87444
Dtd	0.00286645	0.00228158	2.88076
Atf6	0.000709181	0.00643004	2.87125
Obp56e	-0.00169095	0	2.8702
CG13306	-0.00169095	0.0258837	2.89091
Cby	0	0.0321944	2.87958
pen-2	-0.0105969	0.0347055	2.88581
Sgs7	0.00262884	0.0134628	2.90268
CG33460	-0.00169095	0.0105197	2.89346
CG9459	0.00159101	0.00758725	2.88946
EMC6	-0.0249737	0.0612426	2.82137
robl	-0.0133502	0.0711423	2.82817
CG43774	0.00588334	0.0650221	2.77955
MED21	0.0119885	0.0668286	2.78948
CG9616	0	0.0776637	2.79897
Gpa2	0	0.057281	2.80427
asRNA:CR45132	0.0016983	0.109699	2.81313
CG42728	-0.00212925	0.092173	2.81674
CG34117	-0.0231077	0.136121	2.79612
CG7484	-0.00802055	0.11105	2.77455
Fer3HCH	0	0.111751	2.71731
CG13692	0.00257874	0.12223	2.72476
CG33155	-0.00141499	0.118317	2.73321
Gpb5	-0.00383289	0.115873	2.74964
Yeti	-0.0151287	0.128183	2.73545
Rrp47	0.0328561	0.100569	2.725
CG17760	0	0.0860938	2.72654
CG30108	-0.0102066	0.100009	2.73603
CG31360	0.0344083	0.136513	2.74298
mRpS33	0.0227286	0.130325	2.77378
CG12825	0.0094633	0.176793	2.73297
Pfdn6	0.0250247	0.173203	2.72609
ND-15	0.00712583	0.143721	2.71387
CG34310	0.00378862	0.159088	2.72642
jb	0	0.154564	2.74212
CG9344	0.0240513	0.106043	2.87074
Csas	0	0.122227	2.84853
Myo81F	0.00401355	0.121782	2.83608
snoRNA:U3:9B	0.00383232	0.0717864	2.8471
lncRNA:CR43356	0	0.070675	2.86892
CG5402	0.00137517	0.0870304	2.86453
LSm3	-0.00368191	0.0916063	2.86572
mex1	-0.00753072	0.104295	2.88347
CG46397	0.000420893	0.0748924	2.89155
CG11741	0.00283929	0.0770539	2.88132
lncRNA:CR44619	0.00543026	0.08045	2.87978
mt:ND3	0.0788347	0.135627	2.86982
CG32448	0.0366113	0.112561	2.91359
RpL37b	-0.00263473	0.141854	2.91748
Arpc3B	0.0023938	0.193473	2.84971
CG42587	0.00147667	0.180255	2.86017
CG12279	-0.0030488	0.209512	2.88577
GMF	-0.0163977	0.211776	2.87486
CG31174	-0.00269654	0.179347	2.88686
CG11279	-0.00368623	0.159955	2.893
lncRNA:CR44317	-0.000380801	0.16359	2.89672
CG44532	-0.0083333	0.136388	2.88305
Sdhaf3	-0.0227562	0.14183	2.8639
Uhg4	-0.0583682	0.188915	2.84358
Blos3	-0.0255962	0.234863	2.82885
Tim9a	-0.0434328	0.209826	2.81293
CG34026	0	0.140527	2.82361
CG46448	-0.00198656	0.152503	2.82523
mRpL41	0.0111303	0.136587	2.81212
UK114	0.000910372	0.1438	2.80665
Ufc1	-0.0226212	0.170355	2.77503
lncRNA:CR44785	0	0.193902	2.81249
snoRNA:2R:9445410	0.00503656	0.192473	2.80064
CG9231	0.0106551	-0.250442	2.68583
snRNA:U12	-0.0692145	-0.448743	2.65175
lncRNA:CR46472	-0.100893	-0.372236	2.37891
myo	-0.120122	-0.188503	2.49358
p120ctn	-0.104732	-0.222568	2.46108
CG13876	-0.021562	-0.206072	2.41014
CG4101	-0.0278483	-0.213922	2.48088
CG17493	0.0875947	0.105562	2.56986
Dhfr	0.067939	0.089598	2.55776
l(2)SH0834	0.0160851	0.127066	2.61171
Cpr49Af	0.00590601	0.124194	2.5869
CG15422	-0.000527428	0.11536	2.60403
CG33169	-0.00767516	0.113934	2.59625
nkt	-0.00281518	0.119717	2.59577
CG10466	-0.00809404	0.0852853	2.58635
lncRNA:CR44595	-0.00281518	0.0867479	2.57592
CG18577	-0.0107095	0.0989249	2.56748
CG10031	-0.00197763	0.10461	2.58343
MtnA	-0.000394927	0.110908	2.58046
CG4646	0.0241701	0.0838086	2.59436
ave	0.0134378	0.0940436	2.61601
CG34283	0.00334077	0.0814784	2.61692
lncRNA:CR44851	0.00166338	0.0758209	2.6195
Adi1	0.00983656	0.0955613	2.55909
CG11368	-0.00271598	0.0860969	2.55368
CG6583	0.0219673	0.0692072	2.54219
CG14298	0.00572902	0.0671378	2.56648
snRNA:U2:14B	-0.000252768	0.0671213	2.55799
DCTN6-p27	-0.0381336	0.0520629	2.53556
cold	-0.0344674	0.0770637	2.52531
tko	-0.0398092	0.0784803	2.53213
lncRNA:CR45615	0.0034096	0.0432568	2.54753
CG15404	0	0.06009	2.54316
CG43131	0.000769071	0.0510347	2.54196
CG42729	0.000658883	0.0694845	2.53772
mRpS28	-0.011174	0.0683636	2.53667
BomS3	-0.00169095	0.0504787	2.51938
CG43074	-0.000699462	0.0460938	2.53073
CG14818	-0.0492519	0.0548671	2.59993
CG10395	-0.0665847	0.0830924	2.57875
mRpS14	-0.0596158	0.0824134	2.56555
CG14488	0.00299966	0.0617011	2.60123
SmD2	-0.0213434	0.0688683	2.59753
CG31717	-0.028019	0.042726	2.57047
BomBc1	0	0.0337145	2.58348
CG15127	-0.00169095	0.0368759	2.59212
Cpr65Au	-0.00169095	0.0432825	2.59577
CG32706	0.00379989	0.061319	2.575
asRNA:CR44512	-0.00503348	0.0515874	2.5867
snoRNA:Or-aca5	0	0.044969	2.58023
CSN8	-0.045321	0.120625	2.58625
CG2021	-0.0380691	0.141358	2.59445
CG42259	-0.0482159	0.159095	2.60482
CG9921	0.022814	0.114702	2.55548
CG31810	0.00666506	0.119176	2.55735
lncRNA:CR45251	0.00262884	0.123214	2.56898
CG30285	0.0029539	0.140175	2.55577
CG9568	-0.00196468	0.148338	2.55026
lncRNA:CR43641	0.000769071	0.148173	2.56945
CG13315	1.2691e-05	0.139295	2.5826
Obp56h	0.00813909	0.14089	2.57621
Cks85A	-0.0762516	0.12405	2.50008
HINT1	-0.0473095	0.122867	2.51582
QIL1	-0.0682751	0.0746496	2.46375
mRpL49	-0.0364558	0.0885563	2.48865
UQCR-14	-0.0446469	0.0818128	2.47939
CG13738	-0.00810642	0.101991	2.4752
CG34115	-0.00212151	0.121482	2.46412
lncRNA:CR43496	0.0157329	0.105006	2.47485
CG15423	0.00352282	0.0967823	2.45552
rtv	0.00475299	0.10472	2.46275
CG33272	-0.00650399	0.0910989	2.44609
lncRNA:CR44814	0.000773781	0.0844769	2.43583
prim	0.00299966	0.107816	2.43938
CG14135	0.000518944	0.116982	2.4256
lncRNA:CR42651	-0.00117191	0.108917	2.42959
mRpL36	-0.0461335	0.084717	2.42086
Pop5	-0.0440681	0.0757827	2.44403
CG42857	-0.0111967	0.0745012	2.42063
asRNA:CR45134	0.00692675	0.0643377	2.42814
dpr21	-1.56659e-05	0.071913	2.44558
lncRNA:CR43132	-0.00558759	0.0703661	2.43559
CG30373	0.0111688	0.162471	2.49713
Cpr65Ay	0.00342928	0.142084	2.47432
snRNA:7SK	0.00677897	0.144472	2.47325
asRNA:CR42860	0.00109861	0.140752	2.49002
CG15525	-0.00266221	0.134202	2.48835
CG32163	-0.0141768	0.182918	2.53217
asRNA:CR45907	-0.00430018	0.16433	2.52659
CG13559	-3.76772e-05	0.152806	2.52974
CG30423	0.000374846	0.151998	2.53793
CG34039	0.0472312	0.0965065	2.52699
CG17698	0.0380456	0.0912399	2.47488
SelG	0.0570032	0.0843592	2.49078
CG15715	0.000633103	0.0919929	2.53469
lncRNA:CR45643	-0.000559049	0.0899957	2.53304
SmD1	0.0188563	0.1018	2.53295
spt4	0.00989194	0.104642	2.53792
Nedd8	0.0168577	0.113418	2.49919
mRpS24	-0.0128226	0.103801	2.50213
CG18649	-0.00104684	0.10862	2.50628
CG33270	-0.00332498	0.113183	2.50207
CG31807	0.00904547	0.0615095	2.51584
E(spl)m6-BFM	0.0209345	0.0794965	2.51425
lncRNA:CR44756	0	0.0850607	2.48956
His4r	0.00792566	0.0758267	2.47811
COX4L	0.00460132	0.0821243	2.47342
snoRNA:Me28S-G2703c	0	0.0891244	2.47448
CG12546	-1.56659e-05	0.0648335	2.4858
GstE7	0.00229236	0.0621453	2.4932
Srp9	-0.01195	0.0747945	2.49889
CG5708	-0.00779859	0.0600522	2.49285
VhaM9.7-b	-0.0150164	0.0625549	2.48736
LSm1	0.0894054	0.249445	2.54458
HmgZ	0.0752913	0.287562	2.62434
pgc	0.0765955	0.275733	2.60858
CG15535	0.0699018	0.254082	2.59425
CG18081	0.0295694	0.24634	2.60655
maf-S	0.00180254	0.265559	2.63148
CG17684	0.00193829	0.258943	2.61172
PIP4K	-0.006062	0.274342	2.61437
Mis12	0.0248786	0.20924	2.61894
CG33307	0.00299966	0.227543	2.62717
lncRNA:CR32657	-0.00747101	0.212525	2.61907
Ccdc58	0.00241108	0.240381	2.53836
CG30090	-0.00398743	0.228573	2.53577
CG30197	0.0043384	0.218584	2.52709
snoRNA:Tudor-SN-a	0.00500525	0.211466	2.5455
CG34445	0.00108001	0.251379	2.57949
CG34284	-0.00122116	0.22099	2.57537
Cpr51A	0.00144436	0.224575	2.58321
Ak6	0.0350447	0.170055	2.61525
MED10	0.0310256	0.189094	2.61254
Crk	0.0487458	0.1605	2.60001
lncRNA:CR43144	0.0601336	0.189704	2.58595
CG30413	-0.00665479	0.179388	2.61127
Obp99d	0.00438533	0.181932	2.61166
CG30105	0.0169834	0.16615	2.59512
CG34291	-0.00402522	0.172102	2.58598
Neb-cGP	-0.0265914	0.190217	2.60465
CG42307	0.0054463	0.206383	2.57153
CG34253	0.00381564	0.185981	2.57072
lncRNA:CR45363	-0.00169095	0.188382	2.56133
CG33947	-0.00795999	0.0822931	2.64363
Rpb11	-0.0149514	0.0940978	2.63986
CG34305	0.00549142	0.112849	2.64926
ND-B14.5B	0.000623464	0.118754	2.64212
CG33494	0.00140161	0.114405	2.67064
CG43204	0.000941929	0.105398	2.66213
Nazo	-0.00217019	0.109043	2.658
CG5676	-0.0496926	0.0973996	2.70544
MFS17	-0.0748121	0.0830062	2.67313
CG34007	-0.00204825	0.164728	2.66116
CG12379	-0.0112409	0.178419	2.66148
CG17996	-0.00590263	0.174558	2.65268
CG13227	-0.00217272	0.185219	2.63913
Drs	0	0.199999	2.6397
lncRNA:CR44294	0.00761344	0.19853	2.63689
mt:lrRNA	0.0334761	0.149456	2.64065
CG14545	-0.0105712	0.143574	2.61154
Tim17b	0.0124743	0.158145	2.62783
CG15210	-0.000254582	0.150965	2.63054
CG34288	0.00168894	0.148938	2.63081
RpS19b	0.00191776	0.153964	2.63837
CG30380	-0.003112	0.159641	2.63763
CG46303	-0.00383289	0.156504	2.64152
CG14817	-0.0527151	0.138421	2.68715
Pfdn1	-0.0423364	0.155954	2.67766
Pfdn4	-0.0244718	0.147196	2.67196
CG31957	0.012392	0.165005	2.68733
CG5783	-0.000484432	0.163115	2.70494
CG13585	-0.0310769	0.18159	2.67563
CG33271	-0.00389583	0.196818	2.6853
CG9034	-0.00636961	0.199362	2.69148
Dad1	-0.0728151	0.0255769	2.39007
Taf10	-0.0145044	0.044291	2.40873
CG15172	0	0.0447038	2.41559
CG31323	-0.00659558	0.0421439	2.4205
udd	-0.0123568	0.0155986	2.39909
VhaM9.7-c	0.000335531	0.0272152	2.40442
CG13228	0.000769071	0.0136625	2.41079
CG13332	0.00200921	0.0162495	2.40921
asRNA:CR45943	-0.000358349	0.0466954	2.40599
Npc2d	0.00358504	0.0537506	2.40522
asRNA:CR45000	0.00514534	0.0446705	2.39211
CG33310	0	0.0587692	2.38957
asRNA:Eig63F-2	0	0.0333625	2.38845
CG18598	-0.00689827	0.0255715	2.38513
CG13215	0	0.043495	2.37971
CG40485	-0.00169095	0.046082	2.369
CaMKII	-0.0188486	0.012646	2.35893
CG33758	0	0	2.36165
BomT1	0	0	2.3735
CG33702	0	0	2.37846
CG1394	0	0.0111005	2.39237
lncRNA:CR44334	0	0	2.39852
lncRNA:CR44895	0.00200921	-0.0026198	2.39693
lncRNA:CR45811	0	-0.0026198	2.41242
lncRNA:CR46431	0	-0.00945625	2.41491
grim	0.00963869	0.00639353	2.41901
CG42397	0	0	2.4158
Gr39b	0	0.00295901	2.41723
CG13250	0	-0.0216727	2.3929
Pfdn5	-0.0204342	-0.00872596	2.4236
RpS21	-0.0552176	-0.0104576	2.32502
ATPsynG	-0.0261456	-0.0234611	2.30091
lncRNA:CR45128	-0.00220665	-0.021701	2.2983
CG13324	0.00400776	-0.0153227	2.31651
TfIIA-S-2	-0.00281458	-0.0266373	2.31704
CG8219	0.00554753	-0.00869512	2.32843
CG13012	0.00512003	0.00741351	2.33001
CG31862	0	0.00754671	2.31931
asRNA:CR44992	0.00272375	-0.0152127	2.34773
CG31816	0	-0.018069	2.33875
CG34227	0	0.00295901	2.34609
Acp53C14a	0	0	2.33412
CecA2	0	0	2.3389
Lcp65Ab2	0	0	2.33852
RpS29	-0.05021	0.0801662	2.29927
CG10465	-0.0737506	0.0388183	2.31679
ATPsynF	-0.0520524	0.0371047	2.31347
cni	-0.0514038	0.0418934	2.32614
CG32017	-0.00274507	0.0376817	2.31101
CG43291	0.000658883	0.0436915	2.32264
CG33764	0	0.0219925	2.31256
Rap2l	0.0143081	0.0196251	2.32765
CG34282	0.00189561	0.0625387	2.33964
lncRNA:CR44423	-0.00281518	0.0510754	2.3417
CG17687	-0.00411945	0.0851541	2.33733
CG33225	0	0.0809313	2.34311
CG14671	-0.0237258	0.0616003	2.34113
mRpS16	-0.0230419	0.0853722	2.33651
Pomp	-0.041652	-0.0933964	2.34816
eff	-0.0615778	-0.111468	2.3154
SmF	-0.0499301	-0.111381	2.31129
CG34012	-0.00841047	-0.0715693	2.35949
lncRNA:CR46036	0	-0.070435	2.3613
CG43773	0	-0.0639185	2.33145
CG5157	-0.00392811	-0.0383213	2.33804
CG1738	0.0232957	-0.100667	2.32816
Octbeta2R	-0.00134817	-0.0861319	2.31849
AlkB	-0.0163871	-0.0811648	2.31309
CG10264	-0.00850103	-0.0824387	2.30261
asRNA:CR45198	0.000658883	-0.0218583	2.42615
snoRNA:CG32479-a	-0.00227699	-0.0274448	2.41845
CG44006	0.00311485	-0.0472597	2.43068
snoRNA:Me28S-G2703a	0	-0.0361175	2.43446
CG13365	-0.02212	-0.0487592	2.3946
CR12842	0.00166338	-0.0641152	2.40603
Dbp80	-0.0246264	-0.0969522	2.38955
SamDC	0.0112679	-0.0996886	2.44866
CG13056	0	-0.118096	2.42433
CG34213	-0.0210754	-0.107213	2.42279
mRpL27	-0.0223401	-0.067851	2.43092
ND-13A	-0.0115141	-0.0786272	2.43884
CG14210	-0.0336664	-0.0935285	2.4726
Cisd2	-0.0210168	-0.0767396	2.45833
CR15345	0.021414	-0.133336	2.53143
lncRNA:CR45939	-0.0098872	-0.150586	2.55907
CG17508	-0.0521787	-0.184391	2.55092
Pur-alpha	-0.0228841	-0.167707	2.61133
e(y)2	-0.105461	-0.0893837	2.59467
CG17883	-0.0327497	-0.053969	2.67913
pho	-0.0384033	-0.0893631	2.68376
CG34038	-0.000267967	-0.12597	2.63444
TotF	-0.00361339	-0.0893085	2.61191
CG13841	0	0.0156612	2.64124
Obp56b	0	0.0188673	2.63476
CG31226	0	0	2.647
lncRNA:CR43411	0	0.00896582	2.6448
CG5048	-0.000559049	-0.000346512	2.6013
lncRNA:CR45556	-0.000559049	-0.00234121	2.61975
lncRNA:CR44138	0.00262884	-0.00590442	2.61242
snoRNA:Psi18S-1389b	-0.00169827	-0.00214723	2.61344
mRpL51	-0.0217761	0.025198	2.60319
lncRNA:CR44458	0.00200921	0.0226782	2.60729
lncRNA:CR46349	0	0.0150301	2.61352
Trs33	-0.00936554	0.0158091	2.61671
Blos4	0.00517987	0.0552077	2.65277
lncRNA:CR46352	0.000736007	0.0506082	2.65941
Lcp65Aa	-0.0021856	0.0345343	2.6301
lncRNA:CR42861	0.004039	0.049135	2.63016
CG14036	0.0534885	0.0553881	2.62115
CG17776	0.034478	0.0365755	2.64813
Pldn	0.0391617	-0.0620551	2.59644
lncRNA:CR45566	0.00462924	-0.0525656	2.61653
asRNA:CR44806	0.00183446	-0.0208053	2.62125
lncRNA:CR44283	0	-0.031707	2.59835
CG33640	0	0.00295901	2.5767
RpS10a	0.0102484	0.0143976	2.58947
lncRNA:CR44273	0	0.0105327	2.58021
Obp47a	0	0.0177573	2.58039
lectin-24A	0	0.0381738	2.56795
lncRNA:CR44707	0	0.024689	2.55361
CG12985	0.00283929	0.018887	2.56436
Obp50d	0	0.0156612	2.56823
CG13689	0.0283512	-0.0032121	2.55083
CG32641	0.0351695	0.0243836	2.54794
lncRNA:CR45212	0.00309391	0.00351978	2.5345
CG33475	0	0.0110798	2.54466
CAH4	0	0.00529744	2.55083
CG42711	0	0.00295901	2.54395
lncRNA:CR44810	0.001748	0.0324264	2.52861
CG43295	-0.00325739	0.0205493	2.53049
CG33690	0	0.0156612	2.53343
lncRNA:CR32661	0.00166338	0.014842	2.53905
Hsc20	-0.0347328	-0.0252424	2.5242
Spase12	-0.0387668	0.00788619	2.53105
EMC4	-0.0370203	-0.0233373	2.59734
ND-B14.5A	-0.0269186	-0.048078	2.5602
Taf10b	-0.0461314	-0.0251087	2.55532
hpRNA:CR32207	-0.0310214	-0.12133	2.48322
CG14300	0.00229856	-0.0828601	2.5063
CG33489	0	-0.0725876	2.4992
Obp58b	0.00200921	-0.0715508	2.48724
asRNA:CR45501	-0.00782063	-0.0841483	2.53744
CG10731	-0.00343487	-0.0876636	2.53679
CR18228	-0.00247668	-0.0480624	2.55381
lncRNA:CR43989	0.00128005	-0.0435932	2.54775
elm	0.00786819	-0.0351048	2.47708
Vago	0.000438412	-0.0518016	2.49054
lncRNA:CR45321	-0.00169095	-0.0460516	2.51388
CG13364	-0.00951518	-0.021041	2.5253
CG15449	0.00313061	-0.0267463	2.50871
CG34033	-0.00169827	-0.0184226	2.50664
CG44215	0	0	2.51228
CG7798	0.000388966	0.00105039	2.51475
CG14452	-0.00439915	-0.00191185	2.52179
CG33658	0	0.0019997	2.52256
snoRNA:Psi28S-3316b	0.00200921	0.014387	2.49495
CG43182	0.00200921	-0.00728177	2.50035
CG33641	0	0.00194251	2.48879
Ir41a	-0.00255873	0.00239113	2.49615
CG33795	0	0	2.49361
lncRNA:CR44741	0	-0.00320756	2.49623
CG13058	-0.00324967	0.0372013	2.47796
Snap25	-0.00142035	0.0356264	2.47498
CG42832	0	0.0275758	2.49222
Kif3C	-0.00558759	0.039776	2.49081
CG15653	0.0240719	0.0355828	2.50449
Sgt1	0.0187579	0.0322007	2.48431
COX5B	-0.0258336	0.0136047	2.45194
Uxt	-0.0207204	0.0138156	2.46818
CR41320	-0.00106362	0.0134003	2.46761
lncRNA:CR43157	0	0.0222005	2.47562
lncRNA:CR45640	0.00090346	0.0148174	2.47708
lncRNA:CR43834	0	0	2.47745
CG33704	0	-0.00702022	2.46463
lncRNA:CR44318	0.00372579	0.00489778	2.46443
CG43111	0	0	2.46463
CG43315	0	0.00295901	2.46251
CG43103	0.000134114	-0.0119065	2.44233
CG8407	0.00917144	-0.00913844	2.4314
CG30479	0	0.00888551	2.44152
CG43088	0.0080951	0.00527775	2.43914
lncRNA:CR45793	0.00266763	-0.00104459	2.43866
ND-B8	0.0032293	0.00117733	2.43461
CG32817	-0.00632233	-0.00155765	2.45334
CG13086	0.00358027	0.00479588	2.45342
lncRNA:CR45540	0	0	2.45676
CG33459	0	0.0353387	2.44779
lncRNA:CR44268	-0.00626348	0.0296793	2.44412
asRNA:CR45135	-0.00826412	0.0188274	2.43711
CG6180	-0.0142009	0.017746	2.42657
ND-B12	-0.0609058	0.0220393	2.46815
CG30010	-0.0497305	-0.0391157	2.45571
mRpS7	-0.0366602	-0.0190628	2.44514
elfless	-0.00144262	-0.132528	-5.92867
CG14095	-0.000280856	-0.0100752	-3.01487
CG13674	-0.000458368	-0.219186	-2.69694
CG34202	0	-0.00262947	-2.50034
CG10035	-0.0081119	0.121723	-2.64521
Obp56g	0	-0.0113733	-2.6867
Twdlbeta	0.000578019	-0.00294252	-2.60155
CG15480	0.0101168	0.236813	-2.24469
CG13049	0.000238705	-0.0429868	-2.31908
Cpr66Cb	0.00186166	0.0591228	-2.24451
CG13679	-0.00298778	-0.345539	-2.17669
CG13678	-0.000807359	-0.226113	-1.81854
Muc91C	0.00105555	0.00235193	-1.98766
CG12723	-0.0155327	-0.0298392	-2.03188
CG13047	2.15149e-05	-0.0371385	-1.99901
Bap111	-0.0589943	-0.499478	-1.43203
dob	-0.0040734	-0.467942	-1.42288
Mcm7	-0.0594713	-0.361596	-1.55826
polo	-0.0102906	-0.312538	-1.5096
msb1l	-0.0178375	-0.198066	-1.47071
U4-U6-60K	-0.0627502	-0.172932	-1.34239
fzy	-0.0243531	-0.264814	-1.30157
ncd	-0.0304284	-0.282947	-1.26463
tum	-0.0806182	-0.411871	-1.3471
CG11307	-0.0264925	-0.346702	-1.41707
Srp54	-0.0684693	-0.297606	-1.35303
swa	0.00353975	-0.557065	-1.04628
CG8569	-0.0132243	-0.373078	-1.13171
Kdm4A	-0.00360101	-0.410561	-1.08452
pins	-0.0247447	-0.410912	-1.06946
dgt6	-0.0147363	-0.456432	-1.21107
mbt	-0.0827296	-0.4769	-1.13463
phu	0.00556832	-0.0329092	-1.06771
wls	-0.0634408	-0.34896	-1.02776
Hel25E	-0.0599814	-0.246206	-1.02288
Incenp	-0.0540767	-0.266202	-1.04059
Bub3	-0.0330943	-0.177869	-1.18726
Sep1	-0.0361826	-0.192994	-1.22494
ball	-0.0263723	-0.249584	-1.12846
Spn43Ad	-0.00649304	-0.241359	-1.09562
koko	-0.0666849	-0.267329	-1.16391
ash2	-0.00422347	-0.311529	-1.17471
Odj	-0.00465241	-0.267793	-1.21361
eys	-0.00692978	-1.62066	-0.365289
CG7781	-0.00679767	-1.02144	-0.297767
asRNA:CR43767	-0.00793926	-1.3582	-0.00820927
CG46339	-0.00180499	-1.10662	0.215055
exp	-0.0044748	-1.0938	0.0754332

## Sheet: DESeq2 CSV
gene name	log2FoldChange.dmrt99B_0.1.5	padj.dmrt99B_0.1.5	log2FoldChange.dmrt99B_6.8	padj.dmrt99B_6.8	log2FoldChange.dmrt99B_16.18	padj.dmrt99B_16.18
128up	-0.017381	0.999865	0.183319	0.480008	0.0556675	0.945622
14-3-3epsilon	-0.018846	0.999865	-0.161452	0.471523	0.0950898	0.925465
14-3-3zeta	0.0459592	0.999865	0.160077	0.394305	0.439007	0.697144
140up	0.0648985	0.999865	0.146933	0.629395	0.437212	0.707568
18SrRNA-Psi:CR41602	0.00526779	0.999865	0.0124066	0.964802	1.86081	0.228219
18w	0.0194741	0.999865	-0.182531	0.553341	-0.518394	0.695552
26-29-p	-0.00623538	0.999865	0.0985407	0.752655	-0.132262	0.858451
28SrRNA-Psi:CR40596	0.016597	0.999865	0.0208856	0.841814	1.44162	0.265557
28SrRNA-Psi:CR40741	0.0108378	0.999865	0.0320186		0.80807
28SrRNA-Psi:CR41609	0.00456531	0.999865	0.0320931		-0.017686
28SrRNA-Psi:CR45848	0.00933164	0.999865	0.0485288		0.441901
28SrRNA-Psi:CR45851	0.010303	0.999865	0.0633949	0.782822	1.18031	0.53946
28SrRNA-Psi:CR45853	0.000736007	0.999865	0.018166		0.603378
28SrRNA-Psi:CR45855	0.000869093	0.999865	-0.0108984		1.88074	0.167259
28SrRNA-Psi:CR45859	0.00815402	0.999865	0.0562264	0.795754	1.87075	0.159124
28SrRNA-Psi:CR45860	0.00299966	0.999865	0.00705505		-0.0325224
2mit	-0.00165165	0.999865	-0.029932	0.959135	0.126546	0.914367
312	-0.00516867	0.999865	0.20265	0.446758	0.405824	0.721498
4E-T	-0.0732719	0.999865	-0.174297	0.604836	0.522745	0.417864
5-HT1A	0.000849042	0.999865	0.331512	0.271626	-0.139881	0.892927
5-HT1B	0.00212072	0.999865	-0.0531132	0.852328	-0.353878	0.802618
5-HT2A	-0.00745064	0.999865	0.169914	0.661271	-0.326894	0.79845
5-HT2B	0.00200921	0.999865	-0.0436096	0.80986	-0.44751	0.79334
5-HT7	-0.00785125	0.999865	0.0886301	0.823381	-0.228454	0.859354
5.8SrRNA-Psi:CR45854					0.330802
5.8SrRNA-Psi:CR45857					0.349031
5.8SrRNA-Psi:CR45863	-0.00169095	0.999865	0.00295901		0.938564
5PtaseI	-0.0211521	0.999865	0.0798641	0.808985	-0.250579	0.826102
5SrRNA-Psi:CR33363					1.02215	0.198923
5SrRNA-Psi:CR33416					0.472508
5SrRNA:CR33366	-0.00169827	0.999865
5SrRNA:CR33407					0.472508
7B2	-0.00409825	0.999865	0.00900714	0.988841	1.13463	0.399927
7SLRNA:CR32864	0.00200921	0.999865	0.00749554		1.44034	0.046826
7SLRNA:CR42652	0.00166338	0.999865	0.00749554		0.512078	0.231676
825-Oak	-0.00332335	0.999865	0.139863	0.467365	0.248522	0.904827
A16	0.0390279	0.999865	0.194986	0.456077	-0.325196	0.692548
AANAT1	0.000892412	0.999865	-0.0237151	0.965254	-0.352984	0.740332
AANATL2	-0.00453266	0.999865	-0.00939056	0.986887	1.27203	0.31787
AANATL3	0.000658883	0.999865	0.053182	0.781786	1.14646	0.363501
AANATL4	-0.00348119	0.999865	0.0188077	0.971203	-0.100922	0.930243
AANATL5	-0.00169095	0.999865	-0.00728177		0.928574	0.657663
AANATL6	0.00340152	0.999865	0.0958564	0.722765	-0.176875	0.903681
AANATL7	-0.00217019	0.999865	0.124764	0.667224	-0.141812	0.858451
ABCA	0.0158035	0.999865	-0.284121	0.354028	-0.278281	0.846887
ABCB7	-0.0178127	0.999865	0.0132294	0.974689	-0.788644	0.629652
ABCD	-0.122049	0.999865	-0.180765	0.577379	1.81418	0.0730153
ACC	-0.0283715	0.999865	-0.270406	0.328844	-0.478739	0.791527
ACXC					-1.12076
ACXD	-0.000794031	0.999865	-0.0611005	0.908136	-0.648373	0.647586
ADD1	0.072508	0.999865	-0.122435	0.743255	-0.255043	0.825687
ADPS	0.00206129	0.999865	0.0201492	0.961384	-0.521127	0.742685
AGBE	-0.0714304	0.999865	0.0170232	0.977874	-0.622119	0.297738
AGO1	0.012998	0.999865	-0.266018	0.390637	0.446246	0.566934
AGO2	0.0760604	0.999865	-0.12371	0.685593	-0.0810379	0.938509
AGO3	-0.0429619	0.999865	-0.297213	0.31372	2.19116	0.0677139
AIF	0.0235906	0.999865	0.014442	0.971426	-0.253972	0.824182
AIMP1	-0.00931576	0.999865	-0.00868855	0.987447	-0.339119	0.698238
AIMP2	-0.0476062	0.999865	-0.0273709	0.943546	0.831453	0.490879
AIMP3	0.0410389	0.999865	0.0983967	0.754371	1.66905	0.182837
ALiX	-0.0231343	0.999865	-0.174314	0.535222	-0.0170304	0.98837
AMPKalpha	-0.0413979	0.999865	-0.0777314	0.785503	-0.836559	0.548286
AMPdeam	0.00347149	0.999865	0.231174	0.344527	-0.32525	0.781083
AOX1	-0.042948	0.999865	-0.326057	0.236927	-0.826626	0.534467
AOX2	0.00615184	0.999865	0.00393088	0.995445	-0.657252	0.767296
AOX3	-0.0132487	0.999865	-0.326597	0.231802	0.116021	0.86161
AOX4	-0.00406294	0.999865	0.0773205	0.759546	-0.0765559
AP-1-2beta	-0.0474271	0.999865	-0.101917	0.706553	-0.641869	0.602863
AP-1gamma	-0.0612263	0.999865	-0.146442	0.653287	-0.367169	0.773448
AP-1mu	-0.0337328	0.999865	-0.257372	0.31964	-0.690933	0.303955
AP-1sigma	-0.0123684	0.999865	0.00659609	0.988799	1.05512	0.244321
AP-2alpha	0.0191435	0.999865	-0.0785868	0.840611	0.166027	0.838326
AP-2mu	0.0449697	0.999865	0.0017599	0.996804	0.0814247	0.918233
AP-2sigma	0.0298311	0.999865	0.246308	0.372733	1.84157	0.138842
APC10	0.0523984	0.999865	0.27689	0.334528	0.938296	0.553639
APC4	-0.0189578	0.999865	-0.148403	0.556818	-0.346108	0.758465
APC7	0.00665047	0.999865	-0.0287984	0.936716	2.02827	0.15875
APP-BP1	0.0028424	0.999865	0.0578234	0.874887	0.412868	0.727952
AQP	-0.00636177	0.999865	0.145449	0.59243	-0.152242	0.88811
ARY			-0.00728177		0.349031
ASPP	-0.00132613	0.999865	-0.126526	0.725688	-0.506282	0.742026
ATP6AP2	-0.0504554	0.999865	-0.0711064	0.824465	-0.472333	0.705361
ATP7	-0.000979578	0.999865	-0.190635	0.526369	-0.529905	0.723477
ATP8A	0.0436722	0.999865	-0.239291	0.472576	-0.360881	0.803087
ATP8B	0.000153913	0.999865	0.0244791	0.965254	-0.140647	0.920492
ATPCL	0.0216874	0.999865	-0.0869235	0.772924	-0.513015	0.768809
ATPsynB	-0.069705	0.999865	0.0584826	0.874307	1.44618	0.318774
ATPsynC	-0.00266037	0.999865	0.130322	0.660431	-0.412147	0.74863
ATPsynCF6	-0.00181774	0.999865	0.031866	0.940103	1.14076	0.42587
ATPsynCF6L			0.00749554
ATPsynD	-0.0261358	0.999865	0.106462	0.731236	-0.441002	0.629489
ATPsynE	-0.0562265	0.999865	0.116366	0.68012	0.528954	0.71436
ATPsynF	-0.0520524	0.999865	0.0371047	0.931992	2.31347	0.0947231
ATPsynG	-0.0261456	0.999865	-0.0234611	0.954473	2.30091	0.0965949
ATPsynO	-0.0482024	0.999865	-0.014362	0.975622	0.305234	0.802618
ATPsynbeta	0.0144814	0.999865	0.135857	0.518418	0.564406	0.710737
ATPsynbetaL	0.00200921	0.999865	0.0401853		-0.165507
ATPsyndelta	-0.0634585	0.999865	-0.175654	0.494035	1.10019	0.448068
ATPsynepsilonL	0.0113182	0.999865	0.0393	0.943233	2.69546	0.0401891
ATPsyngamma	-0.0395349	0.999865	0.0676149	0.852717	-0.28354	0.767686
ATbp	-0.0443683	0.999865	-0.112294	0.759142	-0.0854297	0.92004
Aasdh	0.02246	0.999865	-0.23272	0.400345	-0.648541	0.668464
Aatf	0.0358961	0.999865	0.13502	0.561935	-0.455967	0.737617
Abd-B	0.0190118	0.999865	0.018472	0.96976	-0.208386	0.858451
Abi	0.00198411	0.999865	-0.079342	0.81078	-0.711284	0.684991
Abl	-0.00220352	0.999865	-0.452957	0.0951291	-0.94111	0.545109
Abp1	0.00307904	0.999865	-0.310707	0.257716	-0.371174	0.744987
Ac13E	-0.0487543	0.999865	-0.204557	0.554108	-0.00790907	0.993969
Ac3	0.00273585	0.999865	-0.0465524	0.927854	0.205515	0.859354
Ac76E	-0.00197245	0.999865	0.0416851	0.940103	-0.22875	0.858451
Ac78C	0.0127067	0.999865	0.111462	0.580901	-0.161563	0.884641
AcCoAS	0.018516	0.999865	0.0503151	0.896864	-0.332212	0.804731
Acbp1	0.110211	0.999865	0.305676	0.236927	2.80416	0.041081
Acbp2	-0.00121473	0.999865	0.156512	0.694833	2.32155	0.0912447
Acbp3	0.00470128	0.999865	0.0221043	0.960899	1.33832	0.271011
Acbp4	-0.00059107	0.999865	0.272226	0.338884	2.51045	0.0635837
Acbp5	0.00813479	0.999865	0.111693	0.798579	2.24452	0.0986699
Acbp6	-0.00169095	0.999865	-0.0401291	0.929793	2.71927	0.0449249
Ace	0.00102511	0.999865	0.181682	0.633494	0.177712	0.895099
Acer	-0.0189671	0.999865	0.00231549	0.996613	0.0909124	0.895924
Acf	0.052375	0.999865	-0.206044	0.542823	0.099499	0.928277
Achl	-0.00149606	0.999865	-0.204255	0.541646	-0.492	0.767296
Ack	-0.0483802	0.999865	-0.0480661	0.910093	-0.644055	0.634761
Ack-like	0.0496145	0.999865	-0.0804116	0.852996	-0.362823	0.805754
Acn	0.0413876	0.999865	-0.169428	0.523094	-0.759619	0.535205
Acox57D-d	0.00184142	0.999865	0.0243488	0.96542	-0.155679	0.89066
Acox57D-p	0.0173945	0.999865	0.00147639	0.997728	-0.215072	0.842186
Acp1			0.0464949		-0.732199	0.69889
Acp24A4			0.00489778		1.09384	0.594115
Acp26Aa					-0.165507
Acp26Ab					0.613456
Acp32CD			-0.0139612	0.931411	-0.0325224
Acp36DE	0.00324238	0.999865	0.107959	0.599754	0.242762
Acp53C14a					2.33412	0.0403562
Acp53C14b			-0.00728177		0.447887
Acp53C14c			0.00295901		0.672778
Acp53Ea					0.447887
Acp54A1			0.00350975	0.991307	0.349031
Acp63F			0.0105798		0.349031
Acp65Aa			0.0845375	0.776124	2.11762	0.125517
Acp76A			0.0586359	0.294281	0.349031
Acp95EF			0.0233856		1.36403	0.0582281
Acph-1	0.0146477	0.999865	-0.319418	0.239959	-0.398773	0.727321
Acsl	0.0415521	0.999865	-0.115604	0.759837	-0.0191709	0.982769
Act42A	0.00215986	0.999865	-0.0380837	0.893898	-0.669502	0.419097
Act57B	-0.00274003	0.999865	0.0207106	0.96571	-0.582742	0.742419
Act5C	-0.0505885	0.999865	-0.310286	0.0444379	-0.480198	0.723035
Act79B	-0.00116184	0.999865	-0.00715342	0.98825	-0.445589	0.737794
Act87E	0.00188699	0.999865	0.0327484	0.941659	-0.203761	0.852629
Act88F			0.0117958	0.963236	-0.455264
Actbeta	0.0123968	0.999865	0.431133	0.12345	1.01818	0.0938313
Actn	-0.0277719	0.999865	-0.0257736	0.943233	-0.539282	0.680262
Actn3			0.00327155
Acyp2	-0.00505265	0.999865	0.387021	0.109489	3.10409	0.0284963
AdSL	0.00725749	0.999865	-0.00612975	0.988841	-0.357054	0.723749
AdSS	-0.0655362	0.999865	-0.31645	0.191709	-0.657879	0.64876
Ada	0.000471176	0.999865	-0.0371857	0.926302	-0.364165	0.739437
Ada1-1	0.00344127	0.999865	0.0476976		0.308186
Ada1-2	-0.0604919	0.999865	-0.275098	0.354949	0.587844	0.733743
Ada2a	0.0146378	0.999865	0.0136193	0.975981	-0.385783	0.798794
Ada2b	0.016976	0.999865	-0.13652	0.618549	-0.368187	0.721498
Ada3	-0.033515	0.999865	-0.351278	0.164674	-0.475546	0.460788
AdamTS-A	0.000107318	0.999865	-0.0587053	0.89714	-0.274082	0.821891
AdamTS-B	0.00803105	0.999865	-0.177888	0.44372	-0.672678	0.659271
Adar	0.0191868	0.999865	-0.117027	0.756807	0.85185	0.0847413
Adat1	0.00961567	0.999865	0.202479	0.453293	-0.00436848	0.996085
Adck1	0.0159453	0.999865	-0.0125337	0.97982	-0.370186	0.685477
Adck5	-0.0361172	0.999865	-0.218344	0.43225	-0.615325	0.677785
Adf1	0.0610622	0.999865	0.0701384	0.832085	0.0586778	0.932173
Adgf-A	0.0350897	0.999865	0.031592	0.933281	-0.496553	0.762919
Adgf-A2	0.00324238	0.999865	-0.126508	0.762557	-0.0247068
Adgf-B			0.00918718		-0.139094
Adgf-C	-0.00324967	0.999865	-0.0142274	0.960899	-0.12837	0.904658
Adgf-D	0.0033613	0.999865	0.24628	0.415163	-0.00967931	0.992804
Adh	0.0125596	0.999865	-0.0144455		-0.729066	0.751478
Adi1	0.00983656	0.999865	0.0955613	0.782413	2.55909	0.0505491
AdipoR	-0.0474005	0.999865	0.0544515	0.881064	0.515847	0.588725
Adk2	-0.012632	0.999865	0.0792988	0.785503	1.19218	0.352981
Adk3	0.0236105	0.999865	-0.402184	0.14575	-0.459114	0.477179
AdoR	0.00216367	0.999865	-0.017928	0.970581	-0.575297	0.762919
Aduk	0.0115903	0.999865	0.125945	0.656006	-0.187737	0.834945
Ae2	0.00651606	0.999865	-0.210157	0.46759	-0.0742911	0.956242
Aef1	0.0664786	0.999865	-0.21483	0.504543	-0.137579	0.904398
Afti	0.0454626	0.999865	-0.25092	0.429192	-0.25467	0.845211
Ag5r	-0.000488326	0.999865	0.103535	0.679053	1.60401	0.195428
Ag5r2	0.00558345	0.999865	-0.033544	0.941013	1.13013	0.450061
AgmNAT	-0.0218795	0.999865	0.056581	0.908864	1.66194	0.167609
Agpat1	-0.0120059	0.999865	0.00966714	0.987628	1.36719	0.138781
Agpat2	-0.0405785	0.999865	0.264594	0.211896	0.443636	0.629489
Agpat3	-0.0780098	0.999865	-0.025378	0.941112	-0.234014	0.823615
Agpat4	-0.0108431	0.999865	0.0946635	0.805086	-0.508081	0.687961
Ahcy	-0.0159644	0.999865	-0.0551378	0.882474	-0.206627	0.819168
AhcyL1	0.00616262	0.999865	-0.155147	0.597139	-0.117237	0.885165
AhcyL2	0.014728	0.999865	0.183273	0.460415	-0.663268	0.678408
Ak1	-0.0258693	0.999865	0.152574	0.672936	0.981623	0.421714
Ak2	-0.0549854	0.999865	0.0557801	0.874416	1.26032	0.362072
Ak3	0.0106187	0.999865	0.15767	0.587533	1.08842	0.349337
Ak6	0.0350447	0.999865	0.170055	0.540749	2.61525	0.043858
Akap200	0.0221908	0.999865	-0.186443	0.36081	-0.774809	0.39048
Akh	-0.00406294	0.999865	0.0759599	0.826229	1.62408	0.189841
AkhR	0.000129567	0.999865	-0.0303563	0.95556	0.302104	0.74485
Akr1B	0.0811955	0.999865	0.236566	0.458674	0.706394	0.576124
Akt1	0.0561859	0.999865	-0.0682618	0.882867	0.340437	0.682981
AlaRS	0.0154684	0.999865	0.00826358	0.984577	-0.0967289	0.917506
AlaRS-m	0.0106154	0.999865	0.0471424	0.924469	-0.586725	0.711321
Aladin	-0.0789317	0.999865	-0.412239	0.0443515	0.668444	0.710737
Alas	-0.019865	0.999865	0.10565	0.772677	-0.963797	0.505449
Ald1	-0.0424366	0.999865	-0.373643	0.0928919	-0.123674	0.908223
Ald2			-0.0492932	0.799605	0.519346
Aldh	0.0421473	0.999865	0.296744	0.171254	-0.290796	0.794834
Aldh-III	-0.0674591	0.999865	-0.540141	0.000884056	-0.29934	0.743589
Aldh7A1	-0.0134816	0.999865	0.0456389	0.908172	-0.64908	0.583093
Alg-2	-0.08328	0.999865	0.194476	0.476073	3.08821	0.0284963
Alg1	-0.0199975	0.999865	0.0872782	0.756432	-0.455965	0.50609
Alg10	-0.00603342	0.999865	0.0624555	0.874891	-0.620353	0.539203
Alg11	-0.0245118	0.999865	0.0911718	0.77188	-0.0386285	0.953196
Alg12	-0.00730219	0.999865	0.0561504	0.869557	0.198337	0.776736
Alg13	0.0251615	0.999865	0.218043	0.495721	2.78703	0.041081
Alg14	-0.0159816	0.999865	-0.0376884	0.941013	1.58587	0.225701
Alg2	-0.0385193	0.999865	-0.0391668	0.909339	0.251932	0.802718
Alg3	-0.055125	0.999865	-0.0568785	0.875638	-0.210622	0.820565
Alg7	-0.019605	0.999865	-0.163228	0.500914	-0.62787	0.492818
Alg9	0.0363216	0.999865	0.0835199	0.794591	-0.112905	0.911113
Alh	0.0236759	0.999865	-0.215796	0.461143	-0.45629	0.727191
Alk	0.00573906	0.999865	0.151115	0.706218	0.171722	0.865384
AlkB	-0.0163871	0.999865	-0.0811648	0.82199	2.31309	0.0754498
Alp1	0.0335717	0.999865	-0.311058	0.142148	-0.168848	0.929537
Alp10	-0.000642272	0.999865	-0.11101	0.734788	-0.511969	0.775601
Alp11	0.00438533	0.999865	-0.109056	0.77188	0.466962	0.820565
Alp12	0.00893351	0.999865	0.0842217	0.826229	-0.347733	0.684991
Alp13					0.0381001
Alp2			0.0156612		-0.720898	0.746716
Alp4	-0.00583439	0.999865	0.0308433	0.954313	-0.651302	0.585431
Alp5	0.00199592	0.999865	0.0115688	0.985998	0.0309399	0.974393
Alp6	-0.00316842	0.999865	-0.000147514	0.99966	-0.569819	0.532261
Alp7	-0.00332335	0.999865	-0.0158412	0.943233	-1.24292	0.433612
Alp8			0.0157311	0.94852	-1.22835	0.425713
Alp9	-0.00181423	0.999865	-0.0560975	0.911538	-0.454355	0.799956
Alr	-0.0511318	0.999865	0.100292	0.796675	-0.668035	0.36469
Als2	0.0108788	0.999865	-0.0888199	0.815079	-0.352638	0.806813
Ama	0.0159812	0.999865	0.0605681	0.845662	-0.0823119	0.937316
Amacr	-0.0153286	0.999865	0.0205713	0.962613	-0.454544	0.654098
Amnionless	0.00413897	0.999865	-0.0660033	0.879161	-0.159752	0.841462
Amph	0.0579326	0.999865	0.0485101	0.896804	0.75138	0.460447
Amt	-0.00169095	0.999865	-0.0304657	0.881064	-0.896462
Amun	0.0391898	0.999865	-0.278227	0.287569	-0.920042	0.153672
Amy-d	0.00358504	0.999865	-0.23664	0.484857	-0.792994	0.673074
Amy-p	0.0105937	0.999865	-0.269637	0.314458	-0.891851	0.626367
Amyrel	0.0248166	0.0391662	0.624853	7.84963e-17	-0.627739	0.743447
Ance	0.0121427	0.999865	0.0645001	0.827189	-0.470581	0.701061
Ance-2	0.00129763	0.999865	0.279073	0.353981	0.250595	0.879626
Ance-3	-0.00271598	0.999865	0.144396	0.679967	1.42302	0.278644
Ance-4	0.00345021	0.999865	0.136922	0.743255	-0.199982	0.79549
Ance-5	-0.00033474	0.999865	0.237169	0.480907	-0.179113	0.83999
Andorra			-0.0153227		-0.038926	0.984622
Ank	0.0192059	0.999865	-0.136863	0.733658	0.358453	0.744488
Ank2	0.0198449	0.999865	-0.184901	0.560418	-0.155159	0.896229
Ankle2	-0.0352498	0.999865	-0.170955	0.537061	-0.14738	0.83999
Anp			-0.0294246	0.937517	1.2039
Ant2	-0.0174653	0.999865	-0.0349901	0.949718	0.303527	0.770409
Antp	0.00994236	0.999865	-0.154294	0.699461	0.0112147	0.994665
AnxB10	-0.0422701	0.999865	0.133124	0.748283	0.242548	0.854522
AnxB11	-0.0432968	0.999865	0.0116316	0.975863	0.558106	0.611849
AnxB9	-0.0103347	0.999865	-0.0328047	0.940103	0.97041	0.525335
Aos1	-0.023693	0.999865	0.141027	0.617045	0.8677	0.554106
Apc	0.0388545	0.999865	-0.113058	0.78735	-0.363051	0.798955
Apc2	-7.12649e-05	0.999865	-0.248286	0.428057	-0.566218	0.610518
ApepP	-0.0177031	0.999865	-0.259005	0.405229	-0.172511	0.807108
Apf	-0.0151557	0.999865	0.295273	0.214646	3.00962	0.0306712
Apl	-0.00520974	0.999865	0.201686	0.573702	0.278064	0.841539
Aplip1	0.00487706	0.999865	0.104655	0.772677	-0.628139	0.63306
Apoltp	0.0198487	0.999865	-0.00207794	0.996804	-0.286284	0.855005
Appl	-0.00107551	0.999865	-0.122091	0.752395	0.0902119	0.931376
Aprt	-0.0113209	0.999865	0.0959321	0.775949	0.467217	0.700693
Aps	-0.00342118	0.999865	-0.380147	0.152621	-0.463388	0.555537
Arc1	0.000554087	0.999865	0.321769	0.257716	0.338118	0.710689
Arc2	-0.0148619	0.999865	-0.0169743	0.977874	1.35493	0.28536
Arc42	-0.0280411	0.999865	0.00703369	0.989205	-0.507745	0.477179
Archease	0.0107258	0.999865	0.208375	0.450248	0.583129	0.554106
Arf102F	-0.0559555	0.999865	0.0712516	0.818259	2.88266	0.037373
Arf51F	0.0549651	0.999865	-0.0664277	0.844671	1.94437	0.118732
Arf79F	0.0399521	0.999865	0.00925674	0.97982	0.964387	0.466741
ArfGAP1	-0.053517	0.999865	-0.14461	0.571635	-0.404879	0.667459
ArfGAP3	-0.00973726	0.999865	-0.253304	0.308162	-0.462246	0.56583
Arfip	0.0172405	0.999865	0.0979101	0.746729	0.267016	0.764971
Arfrp1	-0.0032249	0.999865	0.0296249	0.940412	0.723033	0.450061
ArgRS	-0.00393842	0.999865	0.0992496	0.714949	0.195654	0.806839
ArgRS-m	0.0186306	0.999865	0.191936	0.480907	-0.227961	0.838277
Argk	0.0174874	0.999865	-0.156517	0.518719	-0.48515	0.735843
Argl	-0.000899356	0.999865	0.133929	0.737778	0.789219	0.565531
Arl1	-0.0311108	0.999865	-0.0266789	0.949408	1.91023	0.134853
Arl2	0.00612825	0.999865	0.224535	0.489497	2.27975	0.0705396
Arl4	-0.0384383	0.999865	0.319807	0.14575	2.58276	0.041081
Arl5	0.00409262	0.999865	-0.165309	0.55608	-0.148539	0.843187
Arl6	-0.000346323	0.999865	0.100785	0.771488	2.03046	0.1316
Arl6IP1	-0.0276526	0.999865	-0.158907	0.573702	1.14682	0.380466
Arl8	-0.0183512	0.999865	-0.103584	0.713287	2.18068	0.0849553
Arp1	0.0719855	0.999865	0.0215679	0.960296	0.434688	0.717203
Arp10	-0.0815396	0.999865	-0.161846	0.552374	-0.351788	0.629992
Arp2	0.0262104	0.999865	-0.0428804	0.925927	-0.0919206	0.909035
Arp3	-0.027568	0.999865	-0.270899	0.224949	-0.193965	0.827683
Arp5	-0.0406944	0.999865	-0.118124	0.710628	-0.365264	0.634825
Arp53D	-0.00169095	0.999865	-0.00837626		-0.0325224
Arp6	-0.0516393	0.999865	-0.0868156	0.770846	-0.440176	0.60745
Arp8	-0.0828441	0.999865	-0.268457	0.267999	0.114124	0.905671
Arpc1	-0.0444411	0.999865	-0.0770998	0.797461	-0.662269	0.42587
Arpc2	-0.00747893	0.999865	0.102696	0.71355	0.822109	0.416574
Arpc3A	0.0368777	0.999865	0.0818414	0.819204	1.20292	0.315145
Arpc3B	0.0023938	0.999865	0.193473	0.53052	2.84971	0.0386666
Arpc4	-0.0613939	0.999865	-0.0665459	0.845259	1.9394	0.138842
Arpc5	0.016277	0.999865	0.128237	0.702822	-0.431262	0.594582
Arr1	-0.00537876	0.999865	-0.363869	0.172765	-0.553199	0.441362
Arr2	0.00200921	0.999865	-0.120915	0.727629	0.315946	0.807964
Ars2	0.0462742	0.999865	-0.164337	0.643221	-0.217227	0.888325
Art1	-0.0279939	0.999865	-0.00976423	0.983181	-0.148982	0.85657
Art2	0.000658883	0.999865	0.077443	0.669813	1.59944	0.331797
Art3	0.0210382	0.999865	-0.11742	0.685123	-0.396359	0.745284
Art4	0.039551	0.999865	-0.00390139	0.994202	-0.260248	0.819049
Art6			-0.00728177		-0.417287
Art7	0.0218866	0.999865	-0.100007	0.728084	-0.720692	0.480195
Art8	-0.0185684	0.999865	-0.0425872	0.908305	0.5509	0.63677
Arts	0.0709821	0.999865	-0.0410415	0.941013	-0.210871	0.889706
Arv1	-0.0299098	0.999865	0.167016	0.543859	2.27444	0.0627984
Asap	0.0206988	0.999865	-0.0137882	0.97982	-0.264449	0.843271
Asator	-0.0147278	0.999865	-0.131928	0.724086	0.538326	0.528292
Asciz	0.0264359	0.999865	-0.0264022	0.959135	-0.0720608	0.933375
Ask1	0.0247985	0.999865	0.0275472	0.944383	-0.336182	0.774733
AsnRS	-0.0370301	0.999865	-0.0109825	0.979273	-0.459317	0.692864
AsnRS-m	-0.0348599	0.999865	0.0970484	0.767362	-0.548776	0.67017
AsnS	-0.00938736	0.999865	-0.394143	0.128533	-0.102269	0.909253
AspRS	0.0255616	0.999865	0.0512525	0.871537	-0.148239	0.841539
AspRS-m	0.0469787	0.999865	-0.272622	0.377721	-0.331676	0.823615
Asph	0.0297528	0.999865	-0.0476567	0.899446	-0.378691	0.819049
Ass	0.00312627	0.999865	0.0240856	0.963236	0.184197	0.827867
AstA	-0.000318578	0.999865	-0.0597434	0.899446	0.147009	0.826753
AstA-R1	0.000905273	0.999865	0.000615637	0.997728	1.31555	0.135644
AstA-R2	0.000674978	0.999865	0.0760944	0.841894	-0.44611	0.771497
AstC	0.00274919	0.999865	0.039524	0.938451	1.78696	0.114141
AstC-R1	-0.00406294	0.999865	0.0134628		0.115712
AstC-R2	-0.00253436	0.999865	0.179956	0.544567	0.0720796	0.922812
AstCC			0.0110798		1.6453	0.214281
Asx	0.0146204	0.999865	-0.0819904	0.862523	0.0590668	0.952115
Atac1	-0.0205972	0.999865	-0.0385638	0.927854	0.471187	0.685477
Atac2	0.0687862	0.999865	0.239824	0.301302	-0.279859	0.819442
Atac3	0.0523258	0.999865	0.0270961	0.943233	-0.427822	0.677945
Ate1	-0.0111082	0.999865	-0.168792	0.5359	-0.0293067	0.966455
Atet	0.00779996	0.999865	-0.168412	0.537194	-0.413009	0.772015
Atf-2	0.106324	0.999865	-0.0288608	0.943233	-0.556901	0.565939
Atf3	-0.0141287	0.999865	0.0899975	0.841926	0.373789	0.687961
Atf6	0.000709181	0.999865	0.00643004	0.988841	2.87125	0.0284963
Atg1	-0.00648705	0.999865	-0.277412	0.354348	0.00468316	0.996085
Atg10	0.0025988	0.999865	0.0881491	0.83758	1.38689	0.188063
Atg101	-0.00137689	0.999865	-0.0432056	0.915613	-0.255362	0.854522
Atg12	0.0262989	0.999865	0.329548	0.224949	2.81201	0.037373
Atg13	0.0110121	0.999865	-0.181354	0.590357	-0.0908667	0.933615
Atg14	-0.0228562	0.999865	-0.0613296	0.837106	-0.417848	0.568073
Atg16	0.00666816	0.999865	-0.355962	0.172064	-0.242815	0.743447
Atg17	0.00693416	0.999865	-0.0758263	0.877124	-0.382823	0.78172
Atg18a	-0.0367826	0.999865	-0.197426	0.48542	-0.55409	0.689267
Atg18b	-0.0432938	0.999865	-0.154932	0.611778	0.646652	0.594115
Atg2	0.0335007	0.999865	-0.121237	0.694862	-0.57902	0.727765
Atg3	0.023146	0.999865	0.125829	0.5964	-0.0292156	0.967363
Atg4a	-0.0444727	0.999865	-0.15518	0.552697	-0.47864	0.631316
Atg4b	0.0349406	0.999865	-0.228872	0.446996	-0.494626	0.756233
Atg5	-0.00551068	0.999865	-0.138377	0.709763	0.867078	0.416196
Atg6	0.0101624	0.999865	0.171364	0.500406	-0.0523113	0.940876
Atg7	0.0105027	0.999865	-0.377454	0.136192	-0.378948	0.649534
Atg8a	-0.0509191	0.999865	0.0237691	0.952647	1.35511	0.280804
Atg8b					0.825506
Atg9	-0.0335231	0.999865	-0.157438	0.480645	-0.775773	0.628323
Atox1	0.0217819	0.999865	0.12586	0.603662	2.35781	0.066725
Atpalpha	0.0253643	0.999865	-0.0915097	0.755927	-0.201681	0.881535
AttA	0.00166338	0.999865			1.52403	0.37174
AttB	0.00200921	0.999865	-0.0300056		2.23581	0.104253
AttC			-0.0215652		1.73377	0.0835249
AttD			0.00754671		2.29282	0.0555015
Atu	-0.0407702	0.999865	-0.356365	0.128649	-0.957897	0.149468
Atx-1	-0.00438473	0.999865	0.150498	0.693918	-0.243738	0.909035
Atx2	0.0355628	0.999865	-0.138759	0.687388	-0.527357	0.735703
Atxn7	-0.0225551	0.999865	-0.346852	0.191709	-0.911633	0.475762
Aven	-0.0114271	0.999865	-0.0175671	0.971203	-0.227344	0.788216
Awh	0.0124909	0.999865	0.0744261	0.813025	0.782834	0.532614
Axn	0.00735922	0.999865	-0.225465	0.484917	-0.53882	0.674167
Axs	0.00908059	0.999865	-0.0617026	0.894382	-0.450997	0.736025
Axud1	-0.0343576	0.999865	-0.435054	0.101367	-0.595081	0.534547
B-H1	0.0202256	0.999865	-0.280305	0.283879	-0.0503828	0.96108
B-H2	0.0128651	0.999865	-0.169289	0.573702	-0.0583837	0.955291
B4	0.0136217	0.999865	-0.192883	0.540749	-0.367608	0.75009
B52	-0.0659776	0.999865	-0.174912	0.413728	-0.78606	0.405882
B9d1	-0.00591619	0.999865	-0.0698535	0.892227	1.07783	0.53041
BBS1	-0.00210918	0.999865	0.088819	0.733658	0.991868	0.435829
BBS4	-0.00116755	0.999865	0.000415909	0.999274	-0.0256544	0.984815
BBS5	0.00283929	0.999865	0.0326561	0.953572	-0.223694	0.911224
BBS8	-0.00355858	0.999865	-0.0859229	0.845546	-0.755429	0.613854
BBS9	-0.00348119	0.999865	-0.154901	0.667224	0.0944768	0.924462
BCAS2	-0.0488034	0.999865	-0.122785	0.708167	0.398526	0.768593
BCL7-like	0.00321722	0.999865	-0.01219	0.976781	0.139055	0.876716
BEAF-32	-0.0100378	0.999865	-0.0897819	0.772755	0.943272	0.556726
BG642163			-0.0270479
BG642167					0.472508
BG642312	-0.00169095	0.999865	-0.0292566		1.27758	0.303219
BHD	-0.0116486	0.999865	0.148775	0.544102	-0.41243	0.714693
BI-1	-0.0898561	0.999865	-0.134334	0.563506	2.0435	0.115089
BNIP3	0.0571295	0.999865	0.110342	0.675134	0.768291	0.455759
BOD1	0.0255484	0.999865	-0.143994	0.621154	-0.457644	0.722368
BORCS5	-0.00657817	0.999865	-0.0780531	0.837477	0.445702	0.744488
BORCS6	-0.023695	0.999865	0.11735	0.748283	0.780522	0.602968
BRWD3	-0.00503007	0.999865	-0.386731	0.175874	-1.05626	0.492072
BTBD9	-0.0642522	0.999865	-0.468611	0.0645259	-0.925235	0.339194
Bacc	-0.0135955	0.999865	0.0807745	0.746432	2.20274	0.102516
Bace	0.0020714	0.999865	0.163702	0.636115	-0.992848	0.385437
Balat	0.000658883	0.999865	-0.111007	0.625314	-0.32847	0.845185
Baldspot	-0.0934877	0.999865	-0.0413319	0.926302	0.322792	0.724141
Bap111	-0.0589943	0.999865	-0.499478	0.0065282	-1.43203	0.0197355
Bap170	-0.00661609	0.999865	-0.147137	0.675134	-0.610636	0.667937
Bap55	-0.00134009	0.999865	0.171489	0.497261	-0.51799	0.659271
Bap60	-0.028977	0.999865	-0.251078	0.249182	-0.596296	0.499616
Bbd			0.0109751	0.746729	1.62181	0.203677
Bdbt	0.00561329	0.999865	-0.0154728	0.975981	1.80048	0.135529
Bdp1	0.0789867	0.999865	0.0603949	0.834994	-0.56099	0.722368
Bem46	0.000372793	0.999865	0.0702695	0.836302	0.417936	0.682981
Best1	-0.00198044	0.999865	0.0332409	0.936635	-0.381504	0.775571
Best2	0.0034789	0.999865	-0.223186	0.497261	0.238339	0.746716
Best3	0.00635967	0.999865	-0.0139824	0.981524	-0.339609	0.870468
Best4	0.00166338	0.999865	-0.00112856	0.996613
Bet1	0.108908	0.999865	0.123496	0.732803	0.743265	0.594115
Bet3	-0.00993192	0.999865	-0.184692	0.438131	1.3273	0.31205
Bet5	-0.00819114	0.999865	0.151262	0.654822	2.02633	0.0891523
Bgb	-0.0321582	0.999865	-0.0734345	0.801336	1.15581	0.375288
BicC	-0.00314766	0.999865
BicD	0.0173972	0.999865	-0.359483	0.214646	0.133961	0.880259
BigH1	0.0538987	0.999865	0.0496201	0.928957	1.53306	0.296189
Bili	-0.000492464	0.999865	-0.0869294	0.845134	0.0448751	0.963413
Bin1	-0.0643817	0.999865	-0.204479	0.337035	2.09004	0.0972357
Bka	-0.0489046	0.999865	-0.179071	0.463981	1.64827	0.177524
Blimp-1	0.0214052	0.999865	-0.243762	0.458285	0.42714	0.814762
Blm	0.080975	0.999865	-0.105874	0.797461	0.0522249	0.96108
Blos1	0.00135292	0.999865	0.16841	0.519789	1.38008	0.270871
Blos2	-0.0313118	0.999865	-0.12673	0.641024	1.6149	0.210215
Blos3	-0.0255962	0.999865	0.234863	0.260774	2.82885	0.0386666
Blos4	0.00517987	0.999865	0.0552077	0.881064	2.65277	0.0474842
Bmcp	0.0244536	0.999865	0.144734	0.542407	0.0112079	0.988719
BoYb	-0.0139509	0.999865	-0.351489	0.235599	0.100721	0.922812
BobA	0.00698394	0.999865	0.494454	0.0311904	1.60339	0.340684
BomBc1			0.0337145	0.254085	2.58348	0.0405342
BomBc2	-0.00281518	0.999865	0.00365934	0.989205	2.97164	0.0323536
BomBc3			0.112667	0.386408	1.78897	0.191869
BomS1	-0.0028228	0.999865	0.450452	0.0031395	3.36007	0.0234128
BomS2	-0.00794109	0.999865	0.24803	0.114918	3.31974	0.0235821
BomS3	-0.00169095	0.999865	0.0504787	0.53405	2.51938	0.0493173
BomS4			0.0184281		2.74372	0.0440918
BomS5			0.0197682		3.35265	0.0234401
BomS6			-0.00233271		2.94286	0.0342925
BomT1					2.3735	0.0635837
BomT2					3.06369	0.0306245
BomT3			0.203097	0.480907	0.649994	0.763362
Boot	0.0667283	0.999865	-0.131967	0.752019	1.09615	0.18678
Br140	-0.0370042	0.999865	-0.111532	0.774794	-0.455108	0.735667
Brca2	0.0313622	0.999865	0.109852	0.779089	0.263664	0.831768
Brd	0.0389113	0.999865	0.461325	0.0266281	-0.31547	0.845078
Brd8	-0.0576507	0.999865	-0.258891	0.254085	-0.856281	0.263459
Bre1	0.00349454	0.999865	-0.341737	0.244152	-0.348852	0.80591
Brf	-0.00427252	0.999865	-0.114754	0.733658	-0.604734	0.691763
Brms1	-0.025411	0.999865	-0.0689086	0.811112	-0.712475	0.578088
Bro	-0.00109968	0.999865	0.180457	0.493651	1.25544
Bruce	0.0089126	0.999865	-0.08957	0.841104	-0.130875	0.926073
Bsg	0.0563596	0.999865	-0.105718	0.752813	0.724957	0.42133
Bsg25A	0.0131551	0.999865	0.0138202	0.71959	0.627462
Bsg25D	0.017277	0.999865	-0.212379	0.546273	-0.521845	0.58404
BtbVII	-0.0201492	0.999865	-0.0873446	0.808569	-0.456833	0.706044
BthD	-0.0069466	0.999865	-0.175596	0.572042	0.29291	0.846955
Btk29A	-0.0212563	0.999865	-0.218328	0.4733	0.0454413	0.947814
Btnd	-0.0062872	0.999865	0.136663	0.57465	-0.110095	0.909887
BuGZ	-0.0198366	0.999865	-0.219041	0.338725	-0.253608	0.791821
Bub1	0.0056098	0.999865	-0.132536	0.71355	-0.333234	0.755751
Bub3	-0.0330943	0.999865	-0.177869	0.454016	-1.18726	0.0510865
BubR1	-0.0171341	0.999865	-0.262088	0.418568	-0.655643	0.67348
Buffy	0.00481111	0.999865	0.128988	0.757531	1.50925	0.250655
Bug22	-0.0316483	0.999865	0.0215126	0.953216	2.06423	0.0897094
Burs	0.00293112	0.999865	0.129115	0.673388	0.81922	0.558603
Bx	0.000632264	0.999865	0.0296701	0.949388	0.0930572	0.908628
Bx42	-0.0263366	0.999865	-0.268603	0.238533	-0.193576	0.842186
C15	0.0177139	0.999865	-0.0190853	0.965502	-0.379448	0.705925
C1GalTA	0.032759	0.999865	-0.00962512	0.980947	-0.0505583	0.941564
C3G	0.0352357	0.999865	-0.160276	0.667224	-0.210626	0.87365
C901	-0.000558563	0.999865	0.379001	0.194774	0.554855	0.75686
CAH1	-0.00467814	0.999865	0.00337635	0.99498	-0.317902	0.723209
CAH13	-0.00169095	0.999865	0.0465054		-0.417287
CAH14			0.00198481
CAH15			0.0134628
CAH16			-0.00728177		0.349031
CAH2	-0.00617305	0.999865	0.0583651	0.892482	-0.611887	0.741524
CAH3	-0.0185535	0.999865	0.031632	0.949793	-0.19846	0.845211
CAH4			0.00529744		2.55083	0.0794617
CAH5			-0.0215652
CAH6	-0.00443866	0.999865	0.0311061	0.935049	-0.427226	0.766217
CAH7	0.0263882	0.999865	0.32676	0.260802	-0.167379	0.86161
CAH8	0.00213092	0.999865	0.106949	0.272644	1.25552	0.300037
CAH9	-0.000976227	0.999865	0.0976636	0.555953	-0.432425	0.740548
CAHbeta	-0.02523	0.999865	0.0546888	0.916319	0.117423	0.901877
CAP	-0.00127277	0.999865	0.0466375	0.881064	-0.611401	0.726208
CARPA	0.000317499	0.999865	0.0820988	0.850735	0.523149	0.483061
CARPB	-0.0184911	0.999865	-0.067106	0.895197	0.14727	0.907256
CASK	-0.00826407	0.999865	-0.210819	0.496236	-0.497876	0.751478
CBP	0.0506391	0.999865	0.13773	0.578115	0.495994	0.667769
CCAP	0.0029539	0.999865	-0.0202959	0.950212	1.97735	0.0802135
CCAP-R	-0.00544177	0.999865	-0.103238	0.728734	-0.147208	0.910839
CCDC151	-0.00169827	0.999865	0.0903981	0.659145	-0.160147	0.923751
CCDC53	-0.00892221	0.999865	0.141863	0.722765	1.21323	0.387909
CCHa1	0.00561527	0.999865	0.172149	0.282829	1.07703	0.299911
CCHa1-R	-0.00333257	0.999865	-0.00886915	0.983181	-0.275001	0.842186
CCHa2	0.00585994	0.999865	0.135004	0.744856	2.37392	0.0505491
CCHa2-R	0.00223375	0.999865	-0.0193101	0.970796	-0.693975	0.578113
CCKLR-17D1			0.0684886	0.711804	-0.342244	0.755793
CCKLR-17D3	0.0065619	0.999865	0.167629	0.668211	-0.687785	0.412948
CCT1	-0.0052343	0.999865	0.0241652	0.947389	-0.253936	0.775673
CCT2	-0.0213873	0.999865	-0.149712	0.486115	0.149422	0.879626
CCT3	-0.0742171	0.999865	-0.064346	0.840501	-0.390495	0.682585
CCT4	-0.0308614	0.999865	-0.066094	0.836302	0.102381	0.913617
CCT5	-0.0781572	0.999865	-0.120843	0.627009	-0.507096	0.605329
CCT6	-0.0343753	0.999865	-0.0172806	0.965742	-0.271185	0.772357
CCT7	-0.0458807	0.999865	-0.0997836	0.690125	-0.191653	0.821068
CCT8	0.024923	0.999865	-0.0719975	0.797461	-0.512326	0.683657
CD98hc	0.0307167	0.999865	0.0827516	0.754265	-0.34484	0.753732
CDC50	-0.000987832	0.999865	0.0575695	0.855079	-0.348856	0.729637
CDK2AP1	-0.0690241	0.999865	-0.292541	0.199263	-0.773703	0.16667
CDase	0.00310014	0.999865	-0.0572801	0.877515	-0.294758	0.737074
CG10000	-0.00271598	0.999865	0.176628	0.556531	-0.580556	0.576908
CG10005	0.00498799	0.999865	0.0261794	0.950633	1.47459	0.263966
CG10011	0.00869978	0.999865	-0.115402	0.788745	-0.0827636	0.944789
CG10013	-0.00203088	0.999865	0.0937507	0.835974	-1.09141	0.577365
CG10019	0.000316039	0.999865	-0.0639114	0.867607	0.323115	0.741757
CG10026	0.00755743	0.999865	-0.00390294	0.99498	0.356373	0.807108
CG10029			-0.00728177
CG10031	-0.00197763	0.999865	0.10461	0.78552	2.58343	0.0533528
CG10035	-0.0081119	0.999865	0.121723	0.622234	-2.64521	0.0431072
CG10038	-0.0164108	0.999865	-0.144413	0.667224	0.466359	0.755751
CG10041	0.0021195	0.999865	-0.0140659	0.97982	0.625455	0.770723
CG10050	0.0318833	0.999865	0.0437572	0.926302	0.542175	0.484372
CG10051	7.93015e-05	0.999865	-0.0534452	0.899964	0.0597524	0.952696
CG10053	0.0164378	0.999865	0.145818	0.667224	0.118773	0.909253
CG10055	0.0664411	0.999865	0.0998762	0.72989	0.38968	0.656527
CG10062	0.000959324	0.999865	-0.0603742	0.900786	-0.3148	0.772475
CG10063	0.00141783	0.999865	0.027158	0.94814	1.49633	0.257573
CG10064	-0.000913688	0.999865	-0.0414128	0.94081	-0.0504209	0.979258
CG10068	0.0542913	0.999865	0.224468	0.282829	1.56152	0.18449
CG10073	-0.00250432	0.999865	0.0115479	0.984777	-0.280912	0.805187
CG10075	-0.0349712	0.999865	0.0756189	0.842186	1.07964	0.403278
CG10077	-0.0383694	0.999865	-0.169721	0.550366	-0.434808	0.775673
CG10081	0.00259283	0.999865	0.263502	0.0688088	0.513319	0.782328
CG10082	0.0537457	0.999865	-0.145932	0.661442	-0.466165	0.733509
CG10086	0.00469416	0.999865	-0.0275329	0.961384	-0.660599	0.602644
CG10089	-0.00183816	0.999865	0.0611751	0.868965	-0.134236	0.910805
CG10098	-0.100667	0.999865	-0.334538	0.124659	0.215956	0.83285
CG10116	0.000767592	0.999865	0.156741	0.687429	-0.0865795	0.931491
CG10126	0.00410456	0.999865	0.066271	0.866516	1.14269	0.266938
CG10132	-0.00122262	0.999865	-0.172103	0.563144	-0.777587	0.586908
CG10137	-0.00366661	0.999865	-0.0879265	0.831298	-0.798259	0.670111
CG10139	0.0185543	0.999865	-0.10177	0.752813	0.203139	0.855722
CG10140	-0.000559049	0.999865	0.161297	0.42972	0.933563	0.489614
CG10147	0.0402812	0.999865	-0.223711	0.408623	0.18143	0.809605
CG10151	0.0119944	0.999865	-0.0329355	0.932113	-0.585442	0.67645
CG10154	-0.000559138	0.999865	0.0404546		0.0263798	0.983771
CG10163			0.0105327		1.69812	0.268845
CG10164					-0.165507
CG10165	-0.0218384	0.999865	0.029781	0.944645	1.69216	0.171313
CG10171	-0.0310616	0.999865	-0.133825	0.650139	0.306233	0.779328
CG10175	-0.0054074	0.999865	-0.156939	0.694188	-0.139639	0.901877
CG10177	-0.00169095	0.999865	-0.00728177		-0.744634	0.743735
CG10182	0.00090346	0.999865	-0.0265427	0.921051	-0.16043	0.908972
CG10183			0.00295901		-0.886769
CG10184	0.0266066	0.999865	-0.00954881	0.987628	-0.178826	0.823365
CG10185	0.00371915	0.999865	0.0817812	0.725688	-0.469427	0.804806
CG10189	0.011611	0.999865	0.0330329	0.944596	0.481411	0.618129
CG10194	0.0404923	0.999865	0.145225	0.661442	0.207841	0.775601
CG10195	-0.0454409	0.999865	0.0861265	0.817085	0.329663	0.705925
CG10205			0.117196	0.093086	0.403009	0.690229
CG10208	-0.002653	0.999865	0.201357	0.570088	1.27632	0.271715
CG10209	0.0184056	0.999865	0.0459887	0.908172	-0.273352	0.794142
CG10211	-0.00701585	0.999865	-0.0435151	0.936716	-0.368858	0.781425
CG10214	-0.0143625	0.999865	0.0715052	0.802253	1.34923	0.223669
CG10222	0.00358281	0.999865	-0.012616	0.979735	1.63137	0.192529
CG10226	-0.00409822	0.999865	0.156017	0.661573	0.204268	0.785206
CG10232	0.0035173	0.999865	0.0448189	0.929813	0.598998	0.364129
CG10237	-0.0804788	0.999865	-0.235735	0.35483	-0.101118	0.920623
CG1024	0.00337624	0.999865	-0.260132	0.349445	-0.648705	0.483294
CG10252			0.00214801	0.991504	0.349422	0.863403
CG10254	0.022237	0.999865	-0.0821798	0.83576	-0.129398	0.912848
CG10257	0.000769071	0.999865	-0.016505	0.953282	1.34747	0.220018
CG10264	-0.00850103	0.999865	-0.0824387	0.818259	2.30261	0.0967344
CG10265	0.0460477	0.999865	0.253361	0.269671	0.579671	0.602709
CG10268	-0.00352733	0.999865	-0.00932838	0.984169	-0.293256	0.756505
CG10274	0.0291205	0.999865	0.0662087	0.83758	-0.218499	0.783603
CG10280	-0.00339508	0.999865	0.0943738	0.796502	-0.775276
CG10283	0.0128871	0.999865	0.0250977	0.950174	-0.476092	0.726412
CG10286	0.0516171	0.999865	0.10171	0.719633	-0.192909	0.867775
CG10300	-0.00244534	0.999865	0.00221467	0.997013	0.376332	0.746
CG10301	0.0034096	0.999865	-7.99837e-05	0.999878	0.318597	0.781356
CG10307	-0.00867888	0.999865	-0.192238	0.539859	-0.121339	0.915109
CG10311	-0.0044412	0.999865	0.049706	0.875423	1.30056	0.291007
CG10317			-0.00728177		0.690892	0.751448
CG10321	-0.0239848	0.999865	-0.179743	0.47626	-0.816715	0.421638
CG10324	0.0450472	0.999865	0.00746427	0.987226	-0.23084	0.795063
CG10333	0.00155509	0.999865	-0.0860974	0.758971	-0.275131	0.761341
CG10336	-0.0146348	0.999865	0.0660904	0.832109	0.334499	0.771938
CG10337	0.00449012	0.999865	-0.041346	0.940103	1.02612	0.197615
CG10338	-0.0274109	0.999865	-0.117688	0.742262	0.652592	0.414464
CG10339	0.00044461	0.999865	0.25871	0.428736	-0.750085	0.618623
CG10340	0.0228395	0.999865	0.157622	0.604337	0.591342	0.6449
CG10341	-0.0485997	0.999865	-0.155329	0.48658	-0.743245	0.69889
CG10343	0.0264036	0.999865	0.0939199	0.78832	1.63886	0.178147
CG10344	0.0654051	0.999865	0.0586214	0.883113	-0.162815	0.83999
CG10345	-0.00251137	0.999865	-0.0636196	0.874891	0.367421	0.792824
CG10347	-0.0362974	0.999865	-0.160227	0.525288	-0.603846	0.293843
CG10348	-0.000792151	0.999865	0.235652	0.470783	-0.730551	0.729637
CG10352			0.0370168	0.825606	1.34507	0.480195
CG10353	0.0154301	0.999865	-0.0571253	0.884429	0.0469792	0.950648
CG10359	-0.0043182	0.999865	0.126334	0.756119	-0.0448639	0.95883
CG10361	-0.00475786	0.999865	0.134532	0.731143	0.519578	0.638432
CG10362	-0.00271791	0.999865	-0.123597	0.765909	-0.648457	0.691595
CG10365	-0.0170428	0.999865	-0.0674263	0.881064	-0.10258	0.881822
CG10366	-0.0134985	0.999865	0.00185683	0.997009	-0.757548	0.643934
CG10375	0.038693	0.999865	0.117677	0.695362	1.91706	0.146937
CG10376	0.0632544	0.999865	-0.107909	0.771437	-0.241788	0.814245
CG10383	0.0259342	0.999865	-0.0861316	0.830209	-0.444393	0.775842
CG10384	-0.00252774	0.999865	0.147649	0.710628	-0.444793	0.768278
CG10395	-0.0665847	0.999865	0.0830924	0.784505	2.57875	0.0386666
CG10405	-0.00949017	0.999865	-0.101461	0.823558	-0.216603	0.776535
CG10407	-0.00162156	0.999865	0.107214	0.805816	0.780266	0.5608
CG10413	0.0154054	0.999865	-0.296197	0.32191	-0.232946	0.808715
CG10417	0.0192458	0.999865	-0.0473724	0.91027	0.51209	0.681702
CG10418	0.00890967	0.999865	0.0925019	0.782822	2.93027	0.0343851
CG10425	-0.0265779	0.999865	-0.193996	0.418796	-0.54212	0.684991
CG10428	0.00543805	0.999865	-0.0118858	0.97982	-0.174013	0.843375
CG10431	0.0537245	0.999865	-0.198535	0.585627	-0.175518	0.896215
CG10433	-0.000782578	0.999865	0.0554267	0.912132	2.00682	0.139908
CG10435	0.000132099	0.999865	0.115978	0.637462	-0.139436	0.838174
CG10444	-0.0207221	0.999865	-0.15213	0.626298	-0.0912312	0.937645
CG10445	0.0180312	0.999865	0.0660405	0.897461	-0.554399	0.784985
CG10459	0.00542824	0.999865	0.219498	0.516961
CG10462	0.0410839	0.999865	0.0160022	0.975597	0.0906104	0.938737
CG10463	0.027634	0.999865	0.177466	0.412923	-0.454768	0.73381
CG10465	-0.0737506	0.999865	0.0388183	0.908864	2.31679	0.0694309
CG10466	-0.00809404	0.999865	0.0852853	0.830209	2.58635	0.0470657
CG10467	-0.00994007	0.999865	-0.00318915	0.995647	-0.904194	0.193554
CG10469	0.0161195	0.999865	0.111303	0.799497	0.67737	0.698238
CG10470	0.0461665	0.999865	0.284048	0.194575	2.33748	0.068821
CG10472	0.00108489	0.999865	-0.0675096	0.895067	1.13762	0.451955
CG10474			0.0168011		0.0730386	0.952293
CG10477			0.00295901		0.695707	0.75009
CG10479	0.0275902	0.999865	0.104683	0.73856	0.175775	0.86526
CG10481					0.349031
CG10483	0.00315791	0.999865	0.115019	0.765344	-0.268199	0.779259
CG10486			-0.0561094	0.651693	-0.105601	0.958968
CG10492	-0.0282159	0.999865	-0.384855	0.186162	-0.726409	0.523609
CG10494	0.0357447	0.999865	-0.0249975	0.95769	0.275346	0.802676
CG10495	0.0356137	0.999865	0.0230925	0.962827	0.909974	0.403548
CG10505	0.00146524	0.999865	-0.435881	0.0771462	-0.55955	0.743439
CG10508	0.00919375	0.999865	0.212476	0.526369	-0.373841	0.768593
CG10510			0.0110798		-0.0325224
CG10512	0.0159692	0.999865	-0.152445	0.471523	-0.0168874	0.984675
CG10513	-0.00169095	0.999865	-0.103771	0.654822	-0.130596	0.917506
CG10514	-0.000675691	0.999865	0.15681	0.458674	0.398273	0.767025
CG10516	0.0107095	0.999865	0.138056	0.565027	0.522478	0.577446
CG10527	0.0146094	0.999865	0.104232	0.805907	-0.0288662	0.977654
CG10543	0.000285923	0.999865	-0.220497	0.523094	-0.374638	0.79549
CG10550	-0.00717427	0.999865	0.293056	0.345088	0.262142	0.771938
CG10553	-0.00324967	0.999865	-0.0508421	0.831298	0.931317	0.353055
CG10555	-0.0562302	0.999865	-0.360508	0.2091	-0.327763	0.703336
CG10559	-0.000879082	0.999865	0.0460472	0.790655	0.126408	0.909639
CG10560	0.00281501	0.999865	-0.00266867	0.995925	0.787959	0.436193
CG10561	-0.0514618	0.999865	0.138691	0.659544	0.185731	0.819049
CG10562	0.00117496	0.999865	0.182555	0.579319	0.358413	0.629652
CG10565	-0.0340802	0.999865	-0.166416	0.538942	-0.53662	0.700774
CG10576	0.0499726	0.999865	0.108371	0.725213	0.115231	0.903897
CG10581	-0.00334328	0.999865	0.101666	0.808569	-0.391443	0.841462
CG10584	-0.0289687	0.999865	-0.160751	0.560418	0.516896	0.660687
CG10587			-0.00728177
CG10588	0.00200921	0.999865	0.0194712	0.926302	-0.0179863
CG10589			0.00153926		-0.0894152
CG10591	0.0153758	0.999865	0.478074	0.000137887	0.271803	0.878479
CG10597	-0.00271598	0.999865	-0.0686539	0.864445	-0.0650271	0.944629
CG10598	-0.00963314	0.999865	0.0346949	0.940103	0.18911	0.891652
CG10600	0.0648559	0.999865	-0.0713617	0.8844	-0.159669	0.909035
CG10602	0.0152821	0.999865	0.042479	0.926302	-0.165341	0.829121
CG10616	-0.00527174	0.999865	0.0397038	0.904564	-0.430478	0.714716
CG10621	0.0486453	0.999865	0.0575408	0.887714	-0.120708	0.880103
CG10623	0.0188931	0.999865	0.29822	0.288121	-0.238945	0.818054
CG10628	-0.0276265	0.999865	0.0528503	0.878658	-0.622905	0.458629
CG10631	0.00107234	0.999865	-0.191786	0.59958	-0.420364	0.775842
CG10638	0.00842245	0.999865	0.176579	0.437513	0.738493	0.534213
CG10646	-0.0229289	0.999865	0.0640419	0.886545	-0.165302	0.869466
CG10650	-0.00301623	0.999865	0.111577	0.782646	-0.497893	0.612163
CG10651	0.00035543	0.999865			0.349031
CG10654	-0.0734779	0.999865	0.0548739	0.896364	-0.272423	0.767413
CG10657	0.00177793	0.999865	0.0164957	0.96952	-0.107264	0.892927
CG10660	-0.00022582	0.999865	-0.00648033	0.991233	-0.112917	0.881822
CG10663	0.000688117	0.999865	-0.0439095	0.937817	-0.2939	0.797545
CG10669	0.00843441	0.999865	0.0346197	0.943233	-0.274211	0.806839
CG10672	-0.0539502	0.999865	0.114108	0.773073	0.537587	0.680552
CG10674	-0.0246604	0.999865	0.0858022	0.802166	2.09929	0.0997409
CG10680			0.0903874	0.639745	-0.336689
CG10681	-0.0212218	0.999865	0.0970754	0.824389	1.24724	0.351667
CG10694			0.0132286
CG10700			0.132055	0.294554	0.761783
CG10702	-0.0370133	0.999865	-0.43374	0.0909919	-0.896961	0.477931
CG10710	0.000801445	0.999865	0.154633	0.699536	-0.599723	0.685477
CG10713	0.00124847	0.999865	0.0227449	0.962889	-0.244184	0.838781
CG10725	0.000723757	0.999865	0.151362	0.56247	0.0793124	0.920771
CG10730			0.0946058	0.806523	-0.308684	0.886673
CG10731	-0.00343487	0.999865	-0.0876636	0.844102	2.53679	0.049519
CG10734	-0.00169827	0.999865	-0.0607848		1.36076	0.446011
CG10737	0.00874108	0.999865	-0.108667	0.68007	-0.596637	0.699768
CG10738	-0.00935706	0.999865	-0.220155	0.525807	-0.643289	0.73389
CG1074	0.0099377	0.999865	0.111823	0.726279	0.128156	0.847222
CG10747	0.00333848	0.999865	0.0767785	0.818259	-0.325494	0.745284
CG10750			0.0395373	0.794607	-0.47966
CG10752			-0.00728177
CG10761			0.0574744	0.826797	-0.255763
CG10764	-0.00362304	0.999865	-0.0205456	0.953491	-0.271685
CG1077	0.00511142	0.999865	0.144593	0.721443	-0.616177	0.660006
CG10778	-0.0661513	0.999865	-0.0413426	0.920986	0.293146	0.783603
CG10793	0.00117024	0.999865	0.099088	0.752813	-0.612956	0.779286
CG10795	0.0200543	0.999865	-0.024869	0.959135	-0.522862	0.62456
CG10799			-0.00911854	0.978235	2.71694	0.0430001
CG10801	0.00166338	0.999865	-0.0515356	0.875182	-0.112582
CG10802	-0.00819168	0.999865	-0.177685	0.553389	0.474084	0.710153
CG10803	0.0154747	0.999865	-0.0387419	0.941013	0.275119	0.804806
CG10804	-0.000729281	0.999865	-0.269896	0.350284	0.312114	0.703336
CG10809	0.0013866	0.999865	0.0546241	0.881064	-0.267207	0.768515
CG10814	-0.00169095	0.999865	-0.119161	0.381233	-0.151624
CG10834					-0.369149
CG10839			0.0156612
CG10841	-0.00169095	0.999865			-0.581424
CG10845			0.0111005
CG10853					0.11777
CG10859	0.000535514	0.999865	0.0178143	0.975981	-0.340744	0.873193
CG10862	-0.00169095	0.999865
CG10863	-0.00305204	0.999865	-0.136964	0.713345	-0.0227306	0.977251
CG10864	-0.00200714	0.999865	0.0227327	0.963236	-0.41554	0.841462
CG10866	0.000635578	0.999865	0.346428	0.240237	0.107478	0.918878
CG10869	0.0036986	0.999865	-0.0838634	0.766847	-0.0910157	0.963778
CG10874	-0.0112866	0.999865	-0.080483	0.791545	-0.261528	0.768593
CG10877	-0.0031687	0.999865	-0.252278	0.379538	-0.71257	0.556225
CG10887			0.00295901		-0.139094
CG10898	0.00551445	0.999865	0.127902	0.654822	0.287949	0.819258
CG1090	0.00475569	0.999865	-0.134279	0.743697	-0.00895951	0.994796
CG10903	-0.00909285	0.999865	0.030149	0.936466	0.268473	0.754311
CG10904	-0.0335888	0.999865	-0.0850343	0.818259	0.797587	0.510693
CG10907	0.0409588	0.999865	-0.054253	0.878658	0.662377	0.640287
CG10910	0.00589099	0.999865	0.0796611	0.811137	-0.128098	0.904827
CG10911	0.00235513	0.999865	0.181053	0.566718	-0.280739	0.77075
CG10912	0.00467044	0.999865	0.323471	0.180304	-0.511292	0.757295
CG10914	0.0138892	0.999865	0.115503	0.716262	-0.695899	0.62711
CG10916	-0.0358328	0.999865	-0.141274	0.603859	0.0539023	0.948116
CG10918	0.00535975	0.999865	-0.147114	0.477424	0.487692	0.795063
CG10919					1.32775	0.250655
CG1092	-0.000101434	0.999865	0.140649	0.7053	0.405863	0.756233
CG10927	0.0157815	0.999865	-0.0394983	0.929965	-0.228705	0.783853
CG10931			0.0205113		-0.0325224
CG10932	0.00971637	0.999865	-0.167277	0.566359	0.146574	0.865632
CG10934			-0.0191325
CG10936	0.0119447	0.999865	-0.530865	0.0109951	-0.396623	0.775571
CG10939	-0.00537998	0.999865	-0.0757246	0.809948	0.163045	0.858597
CG10943	0.000658883	0.999865	0.0306318	0.833207	3.69034	0.0109764
CG10947	-0.00406069	0.999865	0.0368337	0.938688	-0.212468	0.814762
CG10948	0.0552717	0.999865	0.0545559	0.880913	-0.0805078	0.935133
CG10949	-0.00385843	0.999865	-0.015584	0.974292	-0.094147	0.911113
CG10950			-0.00728177		0.447887
CG10953	-0.00289454	0.999865	0.0528598	0.90288	-0.918899	0.486055
CG10958	0.0134917	0.999865	0.199636	0.40951	-0.535349	0.772015
CG10959	0.0242363	0.999865	0.0955748	0.807005	-0.245984	0.813674
CG10960	0.0245013	0.999865	-0.100716	0.735347	0.0678693	0.929537
CG10962	-0.00824461	0.999865	0.430148	0.0989504	0.972867	0.491423
CG10970	-0.00169095	0.999865	0.0893596	0.48639	0.77263	0.594115
CG10973	-0.0105666	0.999865	0.11696	0.648763	0.999229	0.251592
CG10979	0.0219967	0.999865	-0.0791054	0.848836	0.00652724	0.994796
CG10984	0.0420537	0.999865	-0.107487	0.749675	-0.350183	0.754653
CG10993			-0.00728177		0.971643	0.634425
CG10996			-0.018069		0.0317905
CG11000	0.00626808	0.999865	-0.0408923	0.941013	-0.170677	0.918233
CG11007	-0.012281	0.999865	0.0383542	0.922638	0.464303	0.680552
CG11018	-0.00625602	0.999865	0.132887	0.399697
CG11029	0.000769071	0.999865	0.0309477	0.897513	-0.168277	0.878985
CG1103	-0.0417194	0.999865	0.150097	0.527406	0.573664	0.62448
CG11030	-0.0129891	0.999865	-0.160202	0.578543	-0.320977	0.760892
CG11034	0.00954033	0.999865	-0.321767	0.256925	-0.725291	0.567957
CG11035	0.00874929	0.999865	0.299765	0.269417	1.61073	0.193426
CG11041	-0.00149201	0.999865	0.0418227	0.908448	2.81896	0.0323536
CG11044	0.00100164	0.999865	0.0820088	0.85917	-0.000930474	0.999272
CG1105	-0.0378293	0.999865	-0.0475202	0.896864	1.04958	0.404616
CG11050	-0.0398242	0.999865	-0.057051	0.884429	0.621097	0.585431
CG11052	0.00109406	0.999865	0.139554	0.711804	2.37493	0.0793236
CG11060			-0.0737652	0.750598	1.23914	0.294428
CG11068			0.00295901
CG11069	0.0189902	0.999865	-0.0659082	0.830548	-0.482308	0.751448
CG11070	-0.00744631	0.999865	-0.00153397	0.997009	-0.586572	0.714848
CG11073	0.00200021	0.999865	0.09551	0.834007	-0.497726	0.76187
CG11076	0.0424616	0.999865	0.19216	0.428672	0.366886	0.691595
CG11077	-0.0315371	0.999865	-0.153583	0.660824	2.18831	0.076997
CG11085			0.00888551		-0.0532585	0.978023
CG11089	-0.0187507	0.999865	-0.0439667	0.898598	-0.399776	0.705734
CG11095	-0.00215952	0.999865	0.0415545	0.938688	-0.656877	0.645312
CG11099	0.00159101	0.999865	0.504569	0.0125134	0.383361	0.796708
CG11103	-0.0530344	0.999865	-0.286317	0.265933	-0.37278	0.643504
CG11109	0.00101184	0.999865	-0.0406251	0.924977	0.0489414	0.952578
CG11110	-0.039544	0.999865	0.200673	0.553341	1.79067	0.155862
CG11112			0.0110798
CG11113			0.00295901
CG11122	-0.00592664	0.999865	-0.236318	0.423177	-0.872119	0.585829
CG11123	-0.0203257	0.999865	-0.257412	0.282829	-0.672396	0.611849
CG11125	-0.00622846	0.999865	-0.0518439	0.892482	-0.378049	0.785069
CG11127	-0.01223	0.999865	-0.0834195	0.76915	0.200524	0.827496
CG1113	0.0100989	0.999865	-0.0627128	0.881064	-0.404436	0.845211
CG11131	0.00539382	0.999865	0.0445408	0.861201	-0.536517	0.754311
CG11134	-0.0647003	0.999865	0.142909	0.595491	1.31483	0.307608
CG11141	-0.0601604	0.999865	-0.428212	0.0862462	-0.773672	0.404558
CG11147	0.00490647	0.999865	-0.12863	0.759142	0.0607165	0.948388
CG11149	-0.000302523	0.999865	0.146056	0.64421	-0.301173	0.833778
CG11151	-0.0447315	0.999865	-0.0348569	0.940103	2.11614	0.116435
CG11155	-0.0307854	0.999865	0.135845	0.731082	1.37776	0.0590635
CG11158	0.00596265	0.999865	0.0231602	0.960899	0.915055	0.432489
CG11159			0.0412908	0.77951	1.43297	0.416743
CG1116	0.00905774	0.999865	0.10768	0.699536	0.500614	0.679046
CG11162			-0.00460988		1.8122	0.193426
CG11164	-0.0429543	0.999865	-0.447035	0.0394807	-0.932309	0.106696
CG11168	-0.0110417	0.999865	-0.20357	0.449065	-0.0881659	0.904658
CG11170	0.00982029	0.999865	0.139491	0.664637	1.344	0.253412
CG11178	3.3112e-05	0.999905	-0.23898	0.275364	-0.0701091	0.929537
CG11180	0.0951673	0.999865	-0.0656807	0.884881	0.177801	0.854867
CG11191	0.00146576	0.999865	0.146618	0.654822	0.389122	0.732408
CG11192			0.0216434		3.15563	0.0261162
CG11200	-0.00201542	0.999865	0.239092	0.32191	0.364813	0.680799
CG11211	-0.000559138	0.999865	0.0789985	0.635313	3.01403	0.0486753
CG11226			0.00749554		0.142111
CG11227			0.0111005		0.349031
CG11236	0.0136102	0.999865	0.143358	0.722765	-0.119788	0.870787
CG1124	0.00545353	0.999865	0.150314	0.699536	1.75737	0.196894
CG11241	-0.0053106	0.999865	-0.2993	0.109489	0.091508	0.895174
CG11247	0.0649982	0.999865	-0.0229771	0.962613	-0.244421	0.829543
CG11248	0.0344594	0.999865	-0.275758	0.32684	-0.7043	0.585431
CG11249	0.00290043	0.999865	0.0760947	0.840773	-0.523848	0.798955
CG11251			0.0327458
CG11257	-0.0149943	0.999865	-0.0622395	0.886027	0.564982	0.62432
CG11263	0.00688267	0.999865	-0.413562	0.0974807	1.12043	0.454956
CG11267	-0.00283661	0.999865	0.130339	0.726869	1.81648	0.17309
CG11269			0.0110798
CG11275	-0.0343751	0.999865	-0.0753689	0.838164	-0.48134	0.681702
CG11279	-0.00368623	0.999865	0.159955	0.650341	2.893	0.0364874
CG1129	0.0780576	0.999865	0.0446661	0.894271	0.452145	0.58802
CG11291			0.00295901		-0.492717
CG11294			-0.00728177		0.0775064
CG11300	0.00473976	0.999865	-0.0671634		-0.425666	0.791
CG11307	-0.0264925	0.999865	-0.346702	0.127114	-1.41707	0.0935056
CG11309	0.00539191	0.999865	0.0928188	0.785709	0.575582	0.627825
CG11313	0.0029539	0.999865	0.0800454	0.818259	-0.782028	0.683726
CG11317	-0.00178943	0.999865	0.0894487	0.83758	-0.462275	0.730981
CG11318	-0.000790189	0.999865	-0.172714	0.648763	-0.52931	0.706698
CG11319	-0.00504768	0.999865	-0.085872	0.853798	0.0900389	0.941361
CG11322	-0.00169827	0.999865	-0.0143352		-0.946832
CG11327	-0.00230508	0.999865	0.0189707	0.971203	-1.15932	0.555537
CG11333					0.338958	0.837119
CG11334	-0.0274886	0.999865	0.0199627	0.961384	-0.822949	0.508278
CG11342	0.0225365	0.999865	0.388808	0.138816	1.11786	0.280423
CG11345	-0.0041853	0.999865	-0.0175072	0.976677	-0.853612	0.464417
CG11349	-0.00169827	0.999865	-0.025485		-0.0226302
CG11350	0.00283929	0.999865	0.00474645	0.987628	-1.08384	0.525045
CG11353	-0.00164534	0.999865	0.0364502	0.947364	-0.00928388	0.993969
CG11356	-0.00169827	0.999865	0.00215587	0.995974	0.382109	0.847515
CG11357	-0.0300853	0.999865	-0.265294	0.291323	-0.249932	0.820565
CG1136	-0.000404408	0.999865	0.17345	0.64421	-0.0576536	0.93948
CG11360	-0.00168622	0.999865	-0.0206787	0.969837	1.63393	0.030407
CG11362	-0.00482157	0.999865	0.021329	0.934484	0.825506
CG11367	-0.0428981	0.999865	-0.301383	0.218883	-0.207971	0.797921
CG11368	-0.00271598	0.999865	0.0860969	0.623496	2.55368	0.0502971
CG11369	0.00200921	0.999865	0.0460047	0.925921	0.168635
CG1137			0.0288563		-0.764141
CG11370	0.000910738	0.999865	0.14406	0.719633	-0.804764	0.694592
CG11373					0.906262	0.279501
CG11374	0.000736007	0.999865	0.0938613	0.461373	1.35961	0.316473
CG11377	0.039916	0.999865	0.00205217	0.996613	0.399883	0.710737
CG11378	-0.000341847	0.999865	0.260516	0.428736	-0.273688	0.754311
CG11379			-0.00262947		0.349031
CG11380	0.00324774	0.999865	-0.00205322	0.997265	0.120632	0.938017
CG11381	-0.00191838	0.999865	0.077402	0.648763	-0.83256	0.622292
CG11382	-0.00535028	0.999865	-0.0710933	0.874894	-0.852012	0.474726
CG11384	0.00240757	0.999865	0.187683	0.480907	-0.385589	0.723035
CG1139	-0.000391609	0.999865	-0.0174284	0.96905	-0.509524	0.775842
CG11391					-0.0179863
CG11396	0.037089	0.999865	0.290103	0.186162	-0.0532046	0.944789
CG11398	-0.0218737	0.999865	-0.0241103	0.965254	0.310753	0.785215
CG11399	0.00459894	0.999865	-0.317305	0.243289	-0.38686	0.714716
CG11400	-0.00169827	0.999865	-0.0388739	0.940412	1.69986	0.145301
CG11403	0.0577282	0.999865	0.0518514	0.911538	-0.239726	0.822499
CG11404			-0.0108984		0.0658421
CG11406	-0.00169095	0.999865	-0.018069		-0.887093
CG11407	-0.00212925	0.999865	0.210468	0.495721	-0.779742	0.710153
CG11409	-0.0206465	0.999865	-0.0250463	0.953572	-0.424455	0.678408
CG11413	-0.00241297	0.999865	0.124844	0.694326	0.346412	0.761952
CG11414	0.028188	0.999865	0.0943216	0.721443	-0.624599	0.716793
CG11417	-0.00221016	0.999865	-0.145364	0.671374	-0.611612	0.678017
CG1142	0.00931878	0.999865	-0.0102425	0.97982	1.85035	0.121645
CG11425	0.00283929	0.999865	-0.0765451	0.645533	-0.32441	0.715815
CG11426	0.00191023	0.999865	-0.0809933	0.853356	-0.0812515	0.918233
CG1143	0.00153573	0.999865	-0.18577	0.599983	-0.768864	0.395575
CG11436	0.0178466	0.999865	-0.117136	0.725213	0.152864	0.837119
CG11437	0.00980303	0.999865	-0.124102	0.766172	-0.0528954	0.947477
CG11438	-0.00121414	0.999865	0.000607268	0.999274	0.396509	0.739874
CG11444	-0.0442115	0.999865	-0.231993	0.357217	1.88733	0.160646
CG11447	-0.0160783	0.999865	0.192216	0.544094	0.863705	0.565359
CG11449	0.00200921	0.999865	-0.0272393	0.938688	0.515792	0.787055
CG11453	0.00175424	0.999865	0.00825555	0.989205	-0.0696032	0.94967
CG11454	0.0105703	0.999865	0.0414005	0.923121	1.34287	0.249846
CG11456	-0.00954586	0.999865	-0.0405454	0.925826	-0.0595326	0.942823
CG11458			0.0111005		0.79367	0.721498
CG11459	0.000769071	0.999865	0.154334	0.610038	1.4182	0.429578
CG1146	0.0562986	0.999865	-0.0254897	0.959074	-0.630223	0.529728
CG11470	0.00512296	0.999865	0.232752	0.3215	-0.67339	0.629953
CG11474	0.00135411	0.999865	0.253697	0.269671	-0.00120873	0.998624
CG11475	-0.0189814	0.999865	0.0805547	0.805816	-0.450082	0.831768
CG11498	-0.00355191	0.999865	-0.0366074	0.935529	-0.730838	0.637964
CG11504	-0.00301087	0.999865	-0.270836	0.261189	-0.755344	0.578647
CG11523	-0.0274826	0.999865	-0.0970017	0.788745	-0.591814	0.426657
CG11529	0.00212072	0.999865	0.0811597	0.685593	0.0750477	0.920492
CG11537	-0.0351516	0.999865	-0.0229933	0.95556	-0.333639	0.793017
CG11539	0.0239175	0.999865	0.00323081	0.996226	1.30937	0.30089
CG11550	-0.00011852	0.999865	0.120988	0.761791	0.76421	0.664701
CG11555	0.00673039	0.999865	-0.0137523	0.97498	2.10265	0.0876715
CG11560	0.00346033	0.999865	-0.137439	0.637168	0.0289749	0.978552
CG11562	0.012537	0.999865	-0.00381852	0.994202	2.20347	0.0764585
CG11563	-0.019642	0.999865	-0.112168	0.71355	1.0125	0.388403
CG11570			-0.0390428	0.809439	-0.528284	0.775601
CG11581					-0.664354	0.761023
CG11583	0.00878783	0.999865	-0.00674274	0.98916	-0.151262	0.83673
CG11584	0.00053839	0.999865	-0.10532	0.798227	-0.722454	0.696136
CG11585	-0.00368822	0.999865	0.0643777	0.861775	-0.816625	0.622221
CG11586	0.0234424	0.999865	-0.0484917	0.898231	0.979538	0.447967
CG11588	0.00166338	0.999865
CG11590	-0.00103917	0.999865	-0.0573249	0.884742	1.42803	0.30812
CG11593	0.0500695	0.999865	-0.0164193	0.970058	-0.349543	0.785069
CG11594	-0.00841673	0.999865	-0.00188168	0.997437	-0.18685	0.80348
CG11596	-0.00147119	0.999865	-0.227001	0.373716	-0.389796	0.57765
CG11597	0.0020661	0.999865	0.0456663	0.921957	-0.154752	0.890202
CG11598	-0.000751707	0.999865	0.0475876	0.921051	-0.0325224
CG11600			0.087766	0.646092	-1.23588
CG11601	-0.00139556	0.999865	0.0465477	0.915613	-0.00594901	0.993837
CG11608			-0.00728177		0.349031
CG1161	-0.0185246	0.999865	0.207078	0.40235	0.706338	0.594211
CG11617	0.00193698	0.999865	0.211914	0.549507	0.722638	0.383859
CG11619	5.24514e-05	0.999865	0.0660674	0.893635	-0.0632519	0.95894
CG11626	-0.00261553	0.999865	0.112743	0.7481	0.235889	0.91244
CG11629			-0.00728177
CG11630	-0.00406294	0.999865	0.0706689	0.54346	-0.0179863
CG11634					0.27302
CG11635			-0.00728177
CG11638	0.0111515	0.999865	-0.0423591	0.934607	0.110699	0.875444
CG11655	-0.0144558	0.999865	0.122689	0.759612	-0.13501	0.890886
CG11656	0.00283929	0.999865	-0.0379853		-0.774066	0.7107
CG11658	-0.0421387	0.999865	-0.231303	0.336127	-0.0659046	0.929913
CG11659	-0.00169095	0.999865	0.0171764	0.918412	-0.472062	0.789553
CG11663			-0.0163858	0.930026
CG11664			-0.0153227
CG11668	0.00299966	0.999865	-0.0594387	0.886671	0.729488	0.618129
CG11670	-0.00398988	0.999865	0.219398	0.496236	-0.146776	0.858451
CG11672	-0.00188626	0.999865	0.0947125	0.807708	1.13346	0.369846
CG11674	-0.0961109	0.999865	-0.191961	0.579096	1.13925	0.513563
CG11679	-0.0365062	0.999865	-0.06449	0.841814	-0.537678	0.497636
CG11686	-0.0155282	0.999865	0.145792	0.715126	1.72286	0.176609
CG11693	-0.000559049	0.999865	-0.0124612		-0.255763
CG11694			-0.0108984
CG11695	-0.00803359	0.999865	-0.0540837	0.891147	-0.427527	0.653205
CG11696	-0.0795667	0.999865	-0.0256484	0.941013	-0.672483	0.551992
CG11698			0.00390256		0.349031
CG11699	0.00633411	0.999865	0.0328679	0.94223	1.82768	0.166961
CG11700	0.00511054	0.999865	0.112244	0.79108	0.75345	0.716907
CG11703	-0.00406294	0.999865	0.210187	0.434954
CG11710	0.0373232	0.999865	0.00989656	0.983691	0.406514	0.71436
CG1172	-0.0953856	0.999865	-0.251176	0.350596	0.32598	0.680552
CG11722	-0.00316915	0.999865	0.208428	0.529021	2.48753	0.0533528
CG11723	0.00394847	0.999865	0.26647	0.185917	0.22395	0.776065
CG11726			-0.0479008
CG11737	-0.0195592	0.999865	0.0772196	0.818259	-0.264577	0.804022
CG11741	0.00283929	0.999865	0.0770539	0.687654	2.88132	0.0386666
CG11752	-0.040139	0.999865	0.000575696	0.999057	1.43374	0.300313
CG11753	-0.05262	0.999865	0.0376767	0.927563	1.01956	0.411472
CG11755	-0.00934615	0.999865	0.114877	0.722765	1.94268	0.0999598
CG11756	0.00830915	0.999865	0.165819	0.673388	1.49832	0.169226
CG11760	0.00374284	0.999865	-0.150042	0.631383	1.10215	0.500974
CG11768			0.00748224		-0.121813
CG11771	-0.0463413	0.999865	-0.319122	0.24605	-0.275582	0.723477
CG11777	-0.00788918	0.999865	0.0935046	0.761446	1.76381	0.169624
CG11779	0.0802375	0.999865	0.0337019	0.929813	-0.567595	0.726701
CG11786	-0.00489833	0.999865	0.182115	0.613163	0.657298	0.754653
CG11788	-0.0080826	0.999865	0.0565481	0.909339	-0.199067	0.877348
CG11790	-0.00959761	0.999865	0.074739	0.792092	0.951616	0.403278
CG11791	0.021061	0.999865	0.166066	0.46759	0.24395	0.771545
CG11807	0.0625189	0.999865	0.0204935	0.965254	-0.286988	0.806656
CG11808	-5.98696e-05	0.999865	-0.055411	0.893261	1.12074	0.485272
CG11811	0.0161872	0.999865	-0.0587688	0.884742	0.888207	0.479791
CG11815	0.00200921	0.999865	0.0830576	0.798315
CG11816			-0.00728177		-0.487953
CG11825	0.00837953	0.999865	-0.255104	0.236927	1.92159	0.0755468
CG11828	0.00290043	0.999865	-0.110543	0.496192	0.090226
CG11835	0.00605486	0.999865	-0.0333184	0.940103	0.101335
CG11836	-0.041184	0.999865	0.181301	0.603859	1.17272	0.377345
CG11837	-0.0135359	0.999865	-0.0159784	0.967343	0.845104	0.483642
CG11839	0.0405551	0.999865	0.238249	0.328473	2.06048	0.0953056
CG11841			-0.0128499	0.940103	-0.749622	0.743322
CG11842	-0.00153411	0.999865	0.0083182	0.966961	-0.402998	0.846238
CG11843	0.000604516	0.999865	0.0207981	0.896364	0.128181	0.943843
CG11852	0.000149587	0.999865	0.0737951	0.56666	0.0233879	0.984622
CG11854	0.00179593	0.999865	0.0806341	0.665119	0.898271	0.462058
CG11857	-0.0230798	0.999865	-0.0538061	0.86237	-0.013707	0.984622
CG11858	-0.0187407	0.999865	0.0327575	0.939459	2.76024	0.0428073
CG11865			-0.0153227
CG11873	0.00393833	0.999865	-0.0352407	0.947983	0.0256345	0.983771
CG11878			0.0134389		-0.158269	0.920492
CG11882	0.035406	0.999865	0.139095	0.695362	1.14775	0.368808
CG11883	0.0288209	0.999865	-0.329894	0.15476	0.0231169	0.983771
CG11885	-0.0192693	0.999865	0.222811	0.345058	2.49232	0.0556299
CG11892	-0.00332335	0.999865	0.0257689	0.924906	0.279138	0.801806
CG11893	-0.00169827	0.999865			0.986429	0.620125
CG11898	-0.000612515	0.999865	-0.0257175	0.94105	-0.601156	0.727708
CG11899	-0.0191014	0.999865	-0.121825	0.774367	0.121306	0.909253
CG11902	0.0371307	0.999865	0.0143229	0.979268	-0.26867	0.859354
CG11905	0.0174885	0.999865	0.137108	0.626038	-0.219452	0.86161
CG11906	-0.0519905	0.999865	-0.0565355	0.865533	-0.36633	0.742419
CG11911	0.000255921	0.999865	0.0604334	0.830579	0.181077	0.867775
CG11912	0.000658883	0.999865	0.0555867	0.87246	1.42352	0.296246
CG11920	0.00376792	0.999865	0.0497065	0.88749	1.82533	0.139908
CG11927	0.00762691	0.999865	-0.201402	0.422708	-0.376921	0.663349
CG11929	0.00156763	0.999865	0.085034	0.596215	0.224986	0.916246
CG11951	3.02679e-05	0.999865	0.35229	0.2091	-0.302891	0.851693
CG11961	0.0111997	0.999865	-0.0991519	0.706068	-0.252707	0.801291
CG11964	0.0022192	0.999865	0.0402366	0.908305	-0.442438	0.704864
CG11970	0.0130242	0.999865	-0.280091	0.336742	-0.712771	0.585431
CG11975	-0.0141498	0.999865	-0.244221	0.288121	-0.129651	0.892931
CG11980	0.00762374	0.999865	0.0906676	0.721443	-0.0820432	0.923751
CG11983	-0.0060719	0.999865	0.091728	0.840351	-0.33179	0.818553
CG11986	-0.0138478	0.999865	-0.102819	0.743255	0.499095	0.720301
CG11997	0.00576672	0.999865	0.146735	0.654822	1.02389	0.612098
CG11999	-0.0912549	0.999865	-0.315721	0.0688088	1.46811	0.300983
CG12003	0.00166338	0.999865	-0.0740379	0.834249	-0.318258
CG12004	0.00169814	0.999865	0.146934	0.592514	-0.208827	0.845211
CG12007	-0.0115667	0.999865	0.0207263	0.960899	-0.0589612	0.931376
CG12009	-0.00770949	0.999865	0.354748	0.207608	0.3773	0.819049
CG12010	-0.00292172	0.999865	0.101462	0.772677	-0.391997	0.795063
CG12011	0.0330453	0.999865	0.0659899	0.823036	1.23072	0.494287
CG12012	-0.00948846	0.999865	-0.0245245	0.954791	1.69323	0.175445
CG12017	-0.0181748	0.999865	0.306184	0.281685	-1.29467	0.390321
CG12020	0.00200921	0.999865	-0.0589348	0.771437	0.349031
CG12024	-0.0249064	0.999865	0.077252	0.837204	-0.109316	0.882587
CG12025	0.0155768	0.999865	0.00124394	0.99749	0.274402	0.73939
CG12038	0.000113422	0.999865	0.0647605	0.872074	-0.19798	0.810586
CG12054	0.0186598	0.999865	-0.144164	0.685123	0.0305034	0.9708
CG12056	-0.0160888	0.999865	0.0768381	0.840417	1.16995	0.402867
CG12057	0.00364014	0.999865	-0.219139	0.237508	0.63302	0.662108
CG12061	0.00290043	0.999865	0.0901602	0.218883	0.41397
CG12065	0.00125222	0.999865	-0.0437337	0.916952	-0.514653	0.660687
CG12069	0.000204825	0.999865	0.0491847	0.872089	-0.0179863
CG12071	0.00742835	0.999865	0.0905513	0.837106	-0.43198	0.818096
CG12075	-0.013294	0.999865	-0.107711	0.683748	-0.345235	0.710689
CG1208	0.00407825	0.999865	-0.0835652	0.855526	-0.108962	0.893777
CG12081	-0.0287151	0.999865	-0.283479	0.229888	-0.512628	0.429585
CG12084	-0.0464544	0.999865	-0.283949	0.328602	-0.443309	0.75009
CG12091	0.0106821	0.999865	0.0532029	0.886769	-0.587573	0.665812
CG12093	0.0415144	0.999865	0.0838722	0.797461	0.0186464	0.98209
CG12096	0.0515947	0.999865	0.0538137	0.857276	0.148801	0.834467
CG12099	0.058287	0.999865	-0.00913531	0.98183	-0.450257	0.742026
CG12104	0.000735288	0.999865	-0.181966	0.470783	-0.299129	0.75066
CG12105	-0.00171103	0.999865	0.0398589	0.941013	-0.704212	0.660006
CG12106	-0.058012	0.999865	-0.294461	0.231802	0.53613	0.722642
CG12107	0.0921119	0.999865	0.200336	0.489635	0.302969	0.772352
CG12111			-0.017162		1.31902	0.284882
CG12112	0.000579199	0.999865	-0.0752298	0.860811	1.99279	0.111993
CG12115	0.0032293	0.999865	0.0368412		-0.980121	0.574788
CG12116	-0.00632686	0.999865	0.0464567	0.928102	0.353666	0.73389
CG12118	-0.0115762	0.999865	0.0578544	0.896364	0.522482	0.667984
CG12121	0.00926739	0.999865	-0.218348	0.438551	-0.644908	0.674084
CG12123	0.0307626	0.999865	-0.00881106	0.988841	1.35292	0.250042
CG12128	5.86552e-05	0.999865	-0.130336	0.677871	0.0806675	0.910469
CG12129	-0.00101097	0.999865	-0.202373	0.49896	0.464647	0.727895
CG1213	-0.00357576	0.999865	0.158891	0.686364	-0.49978	0.705734
CG12133			0.0642687	0.705617	0.349031
CG12134	-0.0343563	0.999865	-0.151378	0.540749	0.9096	0.496882
CG12155	-0.0510574	0.999865	-0.0965472	0.788798	-0.615219	0.704038
CG12158					3.20784	0.0284963
CG12159	-0.0140887	0.999865	0.097116	0.747556	-0.208253	0.810586
CG12163	-0.0200071	0.999865	-0.195166	0.403261	-0.354307	0.692102
CG12164	0.000573468	0.999865	-0.0393169	0.934726	0.452832	0.800304
CG12170	-0.0140442	0.999865	0.0691562	0.830209	0.647127	0.674777
CG12171	-0.0392959	0.999865	-0.338116	0.200572	1.09649	0.415941
CG12173	0.000540749	0.999865	0.16452	0.588238	0.372835	0.710153
CG12177	-0.0342129	0.999865	0.244789	0.393996	0.986003	0.473781
CG12179	0.00819123	0.999865	-0.308316	0.296232	-0.257055	0.806146
CG1218	0.011517	0.999865	-0.107	0.718603	0.549405	0.652203
CG12182	0.00295501	0.999865	-0.131104	0.73602	-0.558904	0.74863
CG12184	-0.00176375	0.999865	-0.0253371	0.963236	0.138648	0.938509
CG12194	0.00159688	0.999865	0.135387	0.723207	-0.498583	0.715609
CG12204	-0.06444	0.999865	-0.000339861	0.999274	-0.754914	0.416743
CG12206	-0.00720188	0.999865	-0.140802	0.67936	0.140098	0.855005
CG12209	0.00200921	0.999865	0.0135494		0.314874
CG12213	-0.0170657	0.999865	-0.174086	0.53405	0.0780832	0.915109
CG12219	-0.0401835	0.999865	-0.282386	0.237825	-0.281943	0.727952
CG12224	0.00108872	0.999865	0.0110798		1.21459	0.541125
CG12229	0.00200921	0.999865	-0.095381	0.409768	1.08634
CG12236	0.0470706	0.999865	0.0122441	0.981524	-0.204511	0.845367
CG12237	-0.0727271	0.999865	0.00671537	0.987628	-0.0818648	0.92119
CG12239	0.008508	0.999865	0.12941	0.750055	-0.667698	0.738064
CG12241	0.0303022	0.999865	-0.0406249	0.9258	-0.384143	0.772352
CG12253	-0.0114075	0.999865	-0.063738	0.853798	1.84552	0.11993
CG12256	-0.00253212	0.999865	-0.151797	0.681563	1.24738	0.486972
CG12259	-0.0128928	0.999865	0.033705	0.940103	-0.518464	0.502805
CG12267	0.00610943	0.999865	-0.102849	0.734868	-0.0590525	0.95576
CG12268	0.00545793	0.999865	0.158602	0.678063	0.310861	0.744488
CG1227	-0.00701641	0.999865	-0.131333	0.698935	0.136009	0.871707
CG12278			0.153846	0.682568	-0.159588
CG12279	-0.0030488	0.999865	0.209512	0.536978	2.88577	0.0376987
CG12288	0.0668591	0.999865	0.137824	0.525288	0.238906	0.767296
CG12290	-0.0069586	0.999865	-0.120009	0.768091	-0.171354	0.85075
CG12299	-0.0988547	0.999865	-0.438189	0.0733489	-0.859049	0.120476
CG12301	0.0452416	0.999865	-0.150808	0.632307	-0.302397	0.791569
CG1231	0.00494602	0.999865	0.00295901		0.655604	0.7109
CG12310	0.00740378	0.999865	-0.15432	0.466056	2.15675	0.108777
CG12316	0.0492254	0.999865	0.0646523	0.88381	-0.248156	0.804806
CG12320	0.00120584	0.999865	-0.183093	0.494904	-0.806555	0.634634
CG12321	0.0591186	0.999865	0.0317117	0.94243	0.404916	0.744488
CG12325	0.0405009	0.999865	-0.00311909	0.995647	-0.190585	0.885165
CG1233	0.0302572	0.999865	-0.0704788	0.855851	-0.503759	0.708459
CG12338	-0.0104176	0.999865	-0.00438668	0.994202	0.315778	0.768593
CG1234	-0.0097307	0.999865	-0.223514	0.416935	-0.563644	0.658142
CG12341	-0.00147905	0.999865	0.0861268	0.776415	-0.214902	0.818302
CG12343	-0.0306332	0.999865	-0.089421	0.811112	2.15034	0.104253
CG12344	-0.00106362	0.999865	0.137948	0.618734	0.349384	0.727321
CG12355	0.00980691	0.999865	0.0710314	0.887936	1.52154	0.100839
CG1236	-0.0330324	0.999865	0.024024	0.948257	-0.0821099	0.916649
CG12362			0.0314955		-0.0179863
CG12374	0.00772383	0.999865	0.0899139	0.841691	0.76724
CG12375	0.0246393	0.999865	-0.0831039	0.831298	0.353303	0.77153
CG12376					0.472508
CG12379	-0.0112409	0.999865	0.178419	0.605226	2.66148	0.0438783
CG12384	0.00677005	0.999865	0.0593804	0.895475	2.21493	0.0910023
CG1239	0.0688572	0.999865	0.136086	0.715126	1.88439	0.136583
CG12391	0.0217488	0.999865	-0.208498	0.471934	-0.787808	0.436193
CG12395					0.224365
CG12398	0.00516162	0.999865	0.0323235		-0.0985172	0.96108
CG12402	0.00204672	0.999865	-0.043655	0.923358	0.515485	0.592479
CG12420	-2.25622e-05	0.999865	0.0501979	0.667359	0.749082	0.680452
CG12446	-0.00213007	0.999865	0.0468827	0.717946	-0.292182
CG12448			0.00295901		-0.154669
CG1246	-0.00153157	0.999865	0.0459493	0.934506	-0.803835	0.649626
CG12470	-0.000879082	0.999865	0.12146	0.459452	0.633009	0.743447
CG12477	-0.000602955	0.999865	0.0549328	0.896757	0.21717	0.873854
CG12480	-0.00423295	0.999865	0.0959509	0.711135	-0.287969	0.79334
CG12483	-0.00169095	0.999865	0.00295901		0.347694	0.833778
CG12490	0.00374284	0.999865	0.163725	0.537194	-0.0409295	0.971313
CG12491					1.14365	0.578415
CG12493	-0.0037421	0.999865	0.0138364	0.981678	-0.653484	0.771587
CG12496	0.014354	0.999865	0.263826	0.293527	-0.792844
CG12499	-0.0143066	0.999865	-0.0950739	0.811112	-0.396871	0.814762
CG12502	0.00233897	0.999865	0.0760805	0.837106	-0.365155	0.792953
CG12506	0.00396951	0.999865	-0.0954301	0.393996	1.22817	0.403278
CG12507	-0.0103979	0.999865	0.14701	0.667224	0.670735	0.685477
CG12512	0.0240718	0.999865	0.354945	0.231876	-0.262339	0.811188
CG12516					0.349031
CG12519	-0.000504978	0.999865	-0.0965068	0.827463	-0.705288	0.749674
CG12520	-0.0170569	0.999865	-0.400611	0.12345	2.09641	0.104253
CG12522	0.0104108	0.999865	0.0481981	0.926302	1.55432	0.247062
CG12523	-0.000130523	0.999865	0.0034691	0.995974	0.0195219	0.993066
CG12531	0.00142468	0.999865	0.0574386	0.913662	-0.0681953	0.95539
CG12535	6.53373e-05	0.999865	-0.00268251	0.996613	0.327049	0.792516
CG12539	-0.00169095	0.999865	0.137421	0.578853	0.950157	0.675982
CG12540	-0.00386076	0.999865	0.00315153	0.994306	0.389128	0.849588
CG12541	0.00763935	0.999865	0.207368	0.484857	0.144713	0.873854
CG12546	-1.56659e-05	0.999865	0.0648335	0.599983	2.4858	0.0602003
CG12547	-0.0134709	0.999865	0.0499087	0.897513	1.33658	0.148194
CG12560	0.0057769	0.999865	0.190831	0.538391	0.894584	0.384219
CG12567	-0.0178965	0.999865	-0.241302	0.454016	1.89533	0.11209
CG12576	0.0272261	0.999865	0.0567579	0.853798	0.560319	0.578602
CG12581	0.0186545	0.999865	-0.0156848	0.974227	-0.00908637	0.990138
CG12589					-0.417287
CG12590	-0.00169827	0.999865	0.00366708	0.984577	0.0933854
CG12592	9.92504e-05	0.999865	0.0642483	0.775585	-0.0179863
CG12594	0.00869534	0.999865	0.105213	0.802366	-0.305284	0.781575
CG12605	0.00356369	0.999865	0.0227268	0.968258	-0.0249169	0.984675
CG12607	-0.00679963	0.999865	0.0870649	0.808589	0.10762	0.909357
CG12608	-0.00284935	0.999865	-0.167997	0.515887	-0.534731	0.507777
CG12609					0.441901
CG12617			-0.0288185	0.873446	1.189	0.534467
CG12637	-0.00169095	0.999865	-0.0190505	0.950633	-0.326692
CG12640					0.349031
CG12643	0.0262235	0.999865	0.340997	0.0821261	1.99447	0.0869113
CG12645	-0.00789539	0.999865	-0.0511765	0.743255	0.0885172
CG1265	0.0193943	0.999865	0.171953	0.527747	1.60429	0.18191
CG12655	-0.00215012	0.999865	-0.022862	0.959135	2.18449	0.0986699
CG12659	-0.057358	0.999865	-0.197118	0.366905	-0.0427422	0.952598
CG12661	0.00834071	0.999865	0.00540123	0.987628	-0.730992
CG12662	0.000676598	0.999865	-0.00885386	0.950007	1.62218	0.330149
CG12672	-0.000612515	0.999865	0.0684512	0.581853	-0.181458	0.886337
CG12674			0.0376419	0.605445
CG12680					0.349031
CG12684			0.0249228
CG12688	0.00291135	0.999865	0.0416496	0.865438	-0.830341
CG12689			0.0459983	0.787842	1.74479	0.17309
CG12692			0.0121594		-0.417287
CG12693			0.00185918	0.991504	-0.165507
CG12698	-0.0100917	0.999865	0.0561734	0.841814	0.543899
CG12699			0.00275865
CG12702	-0.0926183	0.999865	-0.272072	0.266635	-1.01524	0.225946
CG12708	0.0225704	0.999865	-0.192814	0.525288	-0.163076	0.906433
CG1271	-0.0029503	0.999865	0.0228122	0.96364	-0.0687766	0.931256
CG12713	0.0434137	0.999865	-0.137976	0.703953	1.04969	0.417628
CG12715			0.00295901		1.27344	0.478237
CG12716	-0.00169827	0.999865	0.00754671		-0.123508	0.952598
CG12717	0.0373486	0.999865	-0.0162849	0.977945	-0.0049396	0.996424
CG12723	-0.0155327	0.999865	-0.0298392	0.959135	-2.03188	0.0793249
CG12725			-0.00786575		-0.0179863
CG12728	-0.00774567	0.999865	0.243523	0.341461	1.4016	0.111161
CG1273	0.0422373	0.999865	0.0144982	0.975241	0.445556	0.813556
CG12730	-0.00249382	0.999865	0.0627791	0.868586	0.396013	0.756233
CG12744	-0.00884422	0.999865	0.165832	0.467111	0.410076	0.745949
CG12746	-0.00761822	0.999865	-0.00719433	0.987628	0.0196216	0.978642
CG1275	-0.0461503	0.999865	-0.249236	0.288121	0.789267	0.53946
CG12766	-0.00324967	0.999865	0.110961	0.527747	0.156258	0.818302
CG12768	0.018442	0.999865	-0.028343	0.939206	-0.325182	0.760538
CG12769	0.0212844	0.999865	-0.0880726	0.83219	-0.0819387	0.937449
CG12773	-0.0308892	0.999865	-0.311159	0.237664	-0.680971	0.661354
CG12780					1.72027	0.20294
CG12782	-0.000559049	0.999865	-0.0510766	0.83758	1.04014	0.630945
CG12783			0.0250397		0.0356171
CG12795	-0.0357468	0.999865	0.0561858	0.897461	0.455254	0.660687
CG12811	0.0057077	0.999865	-0.00397019	0.994202	1.17435	0.32414
CG12814	0.00712062	0.999865	-0.137366	0.623969	0.230927	0.780443
CG12817	0.00552814	0.999865	-0.0456199	0.915371	1.93333	0.11167
CG12818	0.0367862	0.999865	-0.0144162	0.978235	0.215459	0.848735
CG12822	-0.106718	0.999865	-0.154979	0.58865	-0.130668	0.846887
CG12824			-0.0500871		2.0892	0.1351
CG12825	0.0094633	0.999865	0.176793	0.647317	2.73297	0.0419936
CG12826	0.00104015	0.999865	0.0628628	0.837479	0.764663	0.330149
CG12828			0.00127696
CG12831					1.64626	0.317034
CG12836			0.0510884		0.781836	0.659778
CG12848	-0.012193	0.999865	-0.134239	0.604969	1.72467	0.195515
CG12851	-0.00246694	0.999865	0.0432385	0.939206	0.423388	0.629489
CG12853			0.0233273		1.00629	0.491706
CG12857	0.000856647	0.999865	-0.0966691	0.626038	0.31392	0.877348
CG12860			0.0134886
CG12863	-0.0318516	0.999865	0.103461	0.756807	0.511598	0.694066
CG12866	0.00117457	0.999865	0.195344	0.443399	-0.255763
CG12868	-0.0221903	0.999865	0.500046	0.0158724	2.94619	0.0297534
CG12869	-0.00294831	0.999865	-0.0727172	0.884429	-0.450042	0.678456
CG12877	-0.0155009	0.999865	-0.395772	0.141564	-0.875214	0.554534
CG12880	0.0107225	0.999865	-0.0396316	0.926302	0.473402	0.628366
CG12883	0.00221129	0.999865	0.152154	0.677871	1.39197	0.294428
CG12885	0.0169746	0.999865	0.104373	0.758074	-0.241395	0.788708
CG12895	-0.00658507	0.999865	0.0298604	0.938379	2.10166	0.103405
CG12896	-0.0117017	0.999865	-0.0732218	0.853188	0.881655	0.506031
CG12898					1.11875	0.379036
CG12909	-0.0195143	0.999865	0.0412978	0.90288	0.0857298	0.917093
CG12910	0.0153202	0.999865	-0.0508692	0.898231	-0.721848	0.528462
CG12911	-0.000179618	0.999865	0.164032	0.603859	-0.410851	0.580908
CG12914			0.00190734		-0.0326198	0.987919
CG12917			0.0255966		0.321726
CG12920	-0.0130209	0.999865	0.235685	0.476862	-0.461606	0.804731
CG12923	-0.00169095	0.999865	0.0220132		0.410622
CG12926	0.00257791	0.999865	0.0182677	0.975863	-0.14593	0.852399
CG12929	-0.0399111	0.999865	0.0101153	0.985107	2.06493	0.107584
CG12934	0.00115974	0.999865	0.108369	0.633494	0.597003	0.586776
CG12935	-0.00807717	0.999865	0.140771	0.613965	0.496811	0.600467
CG12942	0.0136848	0.999865	0.157933	0.548275	-0.121576	0.899348
CG12945	0.0619605	0.999865	0.0257302	0.953572	1.11366	0.131763
CG12947	0.0127167	0.999865	0.364385	0.0951291	-0.450842	0.7109
CG12948	0.0113821	0.999865	0.0323231	0.934726	0.674864	0.625522
CG12951			0.00489778		-0.0696999
CG12963	0.00271246	0.999865	-0.0672702	0.89317	0.265218	0.789114
CG12964	-0.00316125	0.999865	-0.0511447	0.925927	-0.5792	0.546966
CG12970	-0.00281458	0.999865	0.0208288		-0.334523
CG12971	0.0150023	0.999865	-0.193926	0.555953	-1.18656	0.250455
CG12974	0.00443492	0.999865	0.159072	0.65637	-0.369429	0.754311
CG12975	0.062765	0.999865	0.209145	0.494535	2.34204	0.0577759
CG12983			0.0196604
CG12984	0.00235636	0.999865	0.0203184	0.953491	1.66108	0.303955
CG12985	0.00283929	0.999865	0.018887	0.925048	2.56436	0.0594655
CG12986	-0.000505262	0.999865	0.0134311	0.97982	0.472508
CG1299	0.00289516	0.999865	-0.0443344	0.933281	0.29628	0.780443
CG12990	0.000263377	0.999865	-0.0282489	0.949408	0.855988	0.710153
CG12991	0.0165641	0.999865	-0.0834069	0.831797	-0.263973	0.807108
CG12992	0.00330704	0.999865	0.117928	0.486115	-0.394018	0.847098
CG12995			0.00980502		-0.197856
CG12998			0.00233391	0.994202	1.9561	0.109323
CG13000	0.00102015	0.999865	0.0112651	0.719354	1.5025	0.158398
CG13001	0.0189596	0.999865	-0.0481435	0.886769	-0.270266	0.739874
CG13002					0.349031
CG13003	0.00847085	0.999865	-0.022752	0.966961	-0.296325	0.770245
CG13004			0.00980502		-0.810221
CG13005	0.0172443	0.999865	0.036907	0.945177	-0.524932	0.6684
CG13008			-0.00863937		-0.449
CG13010	0.000658883	0.999865	-0.0576022	0.878658	0.538937
CG13012	0.00512003	0.999865	0.00741351	0.986793	2.33001	0.0662215
CG13014	0.010787	0.999865	0.00528249	0.992574	1.24051	0.382998
CG13016	0.0516099	0.999865	0.131192	0.598426	-0.33361	0.780443
CG13018	-0.0175142	0.999865	-0.102378	0.800547	2.78759	0.0420359
CG13021	0.000736007	0.999865
CG13022			0.0249228		-0.156484	0.920322
CG13023	0.00670201	0.999865	-0.184592	0.546039	-0.0476271
CG13024	0.00590347	0.999865	0.00596216	0.992281	0.969898	0.493012
CG13026	-0.00169095	0.999865	-0.0554251		0.670878
CG13028	-0.00484164	0.999865	0.0594556	0.856358	1.33456	0.433347
CG13029	-0.0129727	0.999865	0.14807	0.705617	1.96986	0.170193
CG13031			-0.00234121		0.251353	0.901877
CG13032	0.00200921	0.999865	0.0364716	0.841926	0.634492
CG13033	-0.00555415	0.999865	0.0553642	0.918923	0.787689	0.695428
CG13038	-0.000380801	0.999865	0.00696968	0.989746	1.81351	0.148107
CG13039			-0.00728177		-0.0325224
CG1304	0.00103455	0.999865	0.0634609	0.838663	1.3418	0.295153
CG13040			0.0078417	0.975981	-0.631787	0.773385
CG13041	-0.000172518	0.999865	0.0672846	0.893898	-1.20894	0.192877
CG13042	0.000769071	0.999865	0.0884351	0.788745	1.43941	0.369846
CG13043	0.000969703	0.999865	0.042558	0.940103	-0.918515	0.316621
CG13044	-0.00584409	0.999865	0.00963971	0.987628	-1.39566	0.278463
CG13045	-0.00240997	0.999865	0.0428027	0.864142	-0.475236
CG13046	0.00148403	0.999865	-0.0253359	0.963236	1.50979	0.299911
CG13047	2.15149e-05	0.999865	-0.0371385	0.933731	-1.99901	0.0629089
CG13048	0.000343505	0.999865	0.0894117	0.834994	-0.0896653	0.964409
CG13049	0.000238705	0.999865	-0.0429868	0.922275	-2.31908	0.0313006
CG13050			0.0382637	0.893922	0.0180296
CG13051	-0.00103369	0.999865	-0.226634	0.510368	-1.30654	0.414439
CG13053			0.0110798		-0.315038
CG13054			-0.00459593		-0.519555	0.797889
CG13055	-0.00169095	0.999865	0.0565116	0.705617	0.269691	0.815136
CG13056			-0.118096	0.716262	2.42433	0.0634471
CG13058	-0.00324967	0.999865	0.0372013	0.933281	2.47796	0.066447
CG13059	-0.000582445	0.999865	0.0503127	0.925048	-1.15514	0.413422
CG13060	-0.00217627	0.999865	0.0315387	0.956687	-1.2121	0.201266
CG13062			0.00981475		-0.329404
CG13063	-0.00194187	0.999865	0.0195767	0.97423	0.969115	0.600467
CG13064	0.00755833	0.999865	-0.161704	0.580901	1.23314	0.52502
CG13065	0.000658883	0.999865	-0.0647797	0.766172	-0.208776	0.909253
CG13066	0.001019	0.999865	-0.123107	0.760094	-1.10493	0.533828
CG13067	-0.00461132	0.999865	-0.0239031	0.966556	-0.834442	0.56827
CG13068	-0.00494966	0.999865	-0.0963557	0.752395	-1.73744	0.180751
CG13069	-0.000439587	0.999865	-0.0253531	0.96364	-1.11165	0.519342
CG1307	-0.0457063	0.999865	-0.211537	0.432439	0.608788	0.686123
CG13071					0.906262	0.279501
CG13073	0.00200921	0.999865	0.00749554		0.313938
CG13074	0.000769071	0.999865	-0.0683803	0.793087	-0.802102	0.700527
CG13075	0.00225777	0.999865	0.139209	0.701908	0.305526	0.740085
CG13077			0.038042	0.875423	0.237146	0.82944
CG13078			-0.0144492	0.948257	0.202854	0.921584
CG13081	-0.00169095	0.999865	0.11401	0.555917	1.37056
CG13082	0.0334819	0.999865	-0.0599693	0.865013	-1.00552	0.372183
CG13083	0.00353631	0.999865	0.0924437	0.802253	-0.0325224
CG13084	-0.00281518	0.999865	0.0211545	0.931992	0.160871
CG13085	-0.00698383	0.999865	0.212283	0.480907	1.35935	0.264936
CG13086	0.00358027	0.999865	0.00479588	0.994202	2.45342	0.0623414
CG13088	0.000156742	0.999865	0.0336509	0.941013	0.979997	0.345114
CG1309	0.00256476	0.999865	0.0589753	0.864254	0.000716942	0.999272
CG13096	0.00618452	0.999865	-0.229678	0.381593	-0.67608	0.64456
CG13097	-0.0122473	0.999865	-0.280904	0.31372	-0.587751	0.743322
CG13101	-0.0429525	0.999865	0.073715	0.865589	2.22702	0.0644565
CG13102	-0.000647938	0.999865	-0.151526	0.691069	2.89422	0.037373
CG13108	0.00715514	0.999865	0.0718957	0.881986	1.99624	0.113492
CG13113					0.349031
CG13116	0.000305998	0.999865	0.0378948	0.913393	0.207899	0.92004
CG13117	-0.00333257	0.999865	0.171539	0.476862	1.47291	0.2043
CG13123	-0.00683231	0.999865	0.017192	0.975597	0.703147	0.64876
CG13124	0.00852217	0.999865	0.272276	0.226093	-0.255941	0.851338
CG13126	0.025733	0.999865	-0.0318423	0.941013	-0.250579	0.804731
CG13127					-0.0226302
CG13133	0.002331	0.999865	-0.0299501	0.946352	-0.185752	0.788727
CG13135			-0.0256686	0.841052	1.04051	0.604886
CG13138	-0.00319365	0.999865	0.0297154	0.913662	-0.731722
CG13144	0.00178504	0.999865	0.0441737	0.758971	0.280355	0.874451
CG13148	0.0141163	0.999865	0.0286248	0.960899	-0.140077	0.874451
CG13151	-0.0236696	0.999865	-0.0977421	0.76007	-0.705502	0.542961
CG13154	0.00292591	0.999865	0.0970158	0.784628	-0.223237	0.900439
CG13155			0.00295901
CG13157	-0.00011852	0.999865	0.183389	0.623933	0.0333176	0.980991
CG13159	0.00250797	0.999865	0.11448	0.763406	-0.00841885	0.995241
CG1316	0.0420246	0.999865	0.0759832	0.841691	-0.185271	0.86526
CG13160	-0.00149201	0.999865	0.0743349	0.768297	-0.34433	0.806544
CG13168	-0.000653994	0.999865	0.0659294	0.823754	0.398967	0.760379
CG1317	-0.0209719	0.999865	-0.117108	0.749326	-0.393897	0.772849
CG13170			0.0134389		0.349031
CG13177	-0.00169827	0.999865	0.00275865		2.13589	0.138781
CG13185	0.0595769	0.999865	-0.0454815	0.932671	-0.140508	0.932741
CG13186			0.0395934		1.70608	0.290299
CG13192	-0.0408579	0.999865	-0.116983	0.70527	0.0933967	0.910798
CG13196	0.00137007	0.999865	0.120725	0.754835	-0.559292	0.799633
CG13197	0.071332	0.999865	0.243408	0.233659	0.376853	0.611849
CG13198					0.597661
CG13202	0.00216367	0.999865	0.0891223	0.707776	2.95805	0.0323536
CG13203	0.00190177	0.999865	0.213779	0.512164	-0.462646	0.751881
CG13204	0.0141745	0.999865	-0.197943	0.492112	-0.418679	0.644754
CG13215			0.043495	0.83758	2.37971	0.0626111
CG13216	-0.0142231	0.999865	0.0857411	0.778767	0.727168	0.746234
CG13217	-0.00205021	0.999865	0.0188836	0.975397	1.99668	0.170313
CG13218	-0.0018301	0.999865	-0.0133249	0.982792	1.11319	0.497886
CG13220	-0.043735	0.999865	0.00206665	0.996613	1.84439	0.150911
CG13223	0.00313061	0.999865	1.48086	2.64583e-08	-0.277317
CG13226			0.0614401	0.69271	1.83157	0.149908
CG13227	-0.00217272	0.999865	0.185219	0.622902	2.63913	0.0515954
CG13228	0.000769071	0.999865	0.0136625	0.977595	2.41079	0.0709198
CG13229	-0.00170285	0.999865	-0.296301	0.311437	-0.129265	0.920492
CG13230					0.472791	0.822177
CG13231	0.00200921	0.999865			-0.00620018	0.996477
CG13239	0.000128797	0.999865	0.184521	0.623969	1.47426	0.273867
CG1324	0.00594528	0.999865	-0.0858265	0.809948	-0.111428
CG13243	0.00200921	0.999865	0.0388849
CG13247	0.001905	0.999865	0.281434	0.347002	1.42885	0.196894
CG13248	0.000173275	0.999865	-0.0528412	0.896864	-0.310737	0.767686
CG13250			-0.0216727		2.3929	0.0846394
CG13251	0.00282733	0.999865	0.188462	0.611163	-0.628181	0.666938
CG13252	-0.013021	0.999865	-0.0973184	0.823778	0.16231	0.825687
CG13255	-0.00780011	0.999865	0.0215393	0.970581	1.85027	0.141283
CG13258	-0.00169095	0.999865	-0.0176991	0.956687	1.51028	0.371794
CG13272	-0.0140385	0.999865	0.126043	0.765909	-0.474336	0.819049
CG13280	-0.00390108	0.999865	0.0196604		0.320602
CG13282	-0.00385383	0.999865	-0.0169378	0.972146	-0.674127	0.706646
CG13284	-0.00129752	0.999865	0.210342	0.40951	0.121231	0.900002
CG13285	-0.00181289	0.999865	0.237274	0.480907	2.47267	0.0615321
CG13287	0.00757344	0.999865	-0.280702	0.291348	-0.524177	0.768676
CG13288	-0.00261553	0.999865	0.00877489	0.979837	-0.378099	0.752437
CG13293	0.0161579	0.999865	-0.0396833	0.940103	-0.187197	0.85075
CG13295	0.0227587	0.999865	0.147233	0.552374	-0.581237	0.681137
CG13297	0.00107008	0.999865	0.0330413	0.933354	1.41929	0.347165
CG13299					-0.224417
CG13300	0.0097006	0.999865	-0.0351733	0.945129	-0.127683	0.882587
CG13305	-0.00607975	0.999865	0.245648	0.440587	-0.503678	0.81155
CG13306	-0.00169095	0.999865	0.0258837	0.860234	2.89091	0.0376987
CG13308					0.0514294
CG13309			0.0289075		0.601953
CG13310	0.00262884	0.999865	-0.011535	0.975622	0.530562	0.736025
CG13311	0.00137517	0.999865	0.12188	0.722461	2.36642	0.0677139
CG13312	0.00200921	0.999865	0.0368823	0.867537	-0.845736	0.421714
CG13313	-0.0160302	0.999865	0.0960899	0.831797	-0.533304	0.751165
CG13314	-0.000669866	0.999865	0.103261	0.766172	2.02821	0.148432
CG13315	1.2691e-05	0.999865	0.139295	0.692712	2.5826	0.056822
CG13318	-0.00204477	0.999865	-0.05457	0.898731	0.839896	0.578415
CG13319	-0.00878886	0.999865	0.00413848	0.994091	1.48192	0.254845
CG13321	-0.00504878	0.999865	0.0350698	0.948504	-0.78463	0.360534
CG13323	0.00316573	0.999865	0.0273663	0.954392	1.62963	0.225946
CG13324	0.00400776	0.999865	-0.0153227		2.31651	0.0694309
CG13325	0.00872747	0.999865	0.0848484	0.847798	-0.221791	0.818054
CG13326	0.00090346	0.999865	-0.0267113	0.948257	-0.165507
CG13330	0.00200921	0.999865	-0.0171436		-0.205802	0.922005
CG13331	-0.000559138	0.999865	0.105377	0.698393	-0.026333	0.985896
CG13332	0.00200921	0.999865	0.0162495	0.931178	2.40921	0.051455
CG13334	0.000658883	0.999865	0.147512	0.2091	1.38234
CG13337			0.0448285
CG13339	0.0552279	0.999865	0.271003	0.360189	2.71295	0.0411204
CG13344	0.0374133	0.999865	0.0166763	0.965254	-0.167712	0.855005
CG13358	-0.00502095	0.999865	-0.029462	0.956814	1.16986	0.482879
CG13359	0.000736007	0.999865	0.0316369	0.895197	0.356319
CG13360	-0.00409948	0.999865	0.110111	0.802253	1.36759	0.432102
CG13361	0.00600376	0.999865	0.160275	0.476073	0.2748
CG13362	0.0426146	0.999865	0.17391	0.428189	0.568987	0.758847
CG13364	-0.00951518	0.999865	-0.021041	0.961384	2.5253	0.061708
CG13365	-0.02212	0.999865	-0.0487592	0.904986	2.3946	0.0721412
CG13366	0.0402192	0.999865	-0.0486963	0.919697	-0.207606	0.847546
CG13367	0.0535729	0.999865	-0.0083072	0.987628	-0.853027	0.317542
CG13369	-0.0795473	0.999865	-0.141932	0.666511	0.915652	0.535362
CG13373	-0.0419687	0.999865	0.151454	0.695167	2.13315	0.0773335
CG13375	0.00774584	0.999865	0.113903	0.785503	0.933181	0.120476
CG13376	-0.00169095	0.999865	0.0565046	0.705617	-0.139094
CG13377	-0.00278768	0.999865	-0.11514	0.729202	0.596584	0.556225
CG13384	-0.0275054	0.999865	0.225835	0.273629	0.139263	0.859354
CG13385			0.00295901		-0.238677
CG13386	-0.00348119	0.999865	0.0329809	0.857824	0.679058	0.639521
CG1339	-0.00558342	0.999865	-0.0406227	0.918923	-0.391245	0.852446
CG13390	0.0191822	0.999865	0.132568	0.727302	-0.497939	0.5965
CG13392	0.00359461	0.999865	0.261142	0.367519	1.14297	0.331797
CG13397	0.0523444	0.999865	0.154086	0.494904	0.302712	0.746411
CG13398	0.0286558	0.999865	0.0603115	0.901781	0.311973	0.72527
CG13403	0.00539745	0.999865	0.159051	0.619265	1.58589	0.197237
CG13404	-0.00125226	0.999865	-0.0384554	0.94105	-0.339927	0.735174
CG13405	0.0037825	0.999865	-0.00790832	0.967054	0.512533
CG13407	0.000532272	0.999865	0.0280612	0.943133	0.349031
CG13408	-0.00169095	0.999865	-0.0298186	0.936941	-0.181013	0.865632
CG13409	0.000640222	0.999865	-0.141382	0.682726	-0.471038	0.681951
CG13423	0.000263377	0.999865	0.0934118	0.717347	-1.10033
CG13426			-0.00728177
CG13427	0.00992523	0.999865	0.475052	0.0182572	0.0924686	0.961519
CG13428	-0.00169095	0.999865	0.0811478	0.67936	-0.741824	0.747574
CG13436	0.00266918	0.999865	0.0652005	0.887301	-0.398975	0.776535
CG13437	-0.00169095	0.999865	-0.0160731	0.949721	0.514354	0.732024
CG13438					-0.359235
CG1344	0.00471172	0.999865	-0.137905	0.675134	0.717078	0.369453
CG13442					0.349031
CG13443			0.00749554		-0.905644
CG13445			-0.107593	0.341656	2.81164	0.041081
CG13449			0.0432064	0.750847	0.778387	0.675406
CG13454	0.0205674	0.999865	0.260031	0.372733	1.09467	0.57994
CG13455			-0.0288027	0.918654	0.84156	0.7109
CG13457	-0.0060332	0.999865	0.02639	0.940103	0.334709
CG13458	-0.00169095	0.999865	0.0954179	0.611483	-0.364904	0.832612
CG13460	0.00343836	0.999865	-0.0127872		-0.866232	0.611849
CG13461	0.00265812	0.999865	-0.0323695	0.875181	2.23928	0.065472
CG13465	0.0202289	0.999865	0.568744	0.00189703	2.23077	0.11095
CG13481			0.0134628
CG13482	0.00358153	0.999865	-0.0466481	0.898231	-0.14016	0.888385
CG13484	-0.0258061	0.999865	-0.0565791	0.881064	1.94294	0.128457
CG13488			0.0203647	0.969188	0.280724	0.825115
CG13492	-0.00436544	0.999865	-0.0886823	0.840417	-0.681121	0.684307
CG13500					-0.121297
CG13501	-0.000407695	0.999865	0.0800365	0.623303	0.541626
CG13502	-0.000631444	0.999865	0.0122895	0.97982	1.55437	0.155628
CG13506	0.00110199	0.999865	-0.0599221	0.873446	-0.374262	0.771938
CG13516	0.00332077	0.999865	0.0359604	0.941013	0.862226	0.386489
CG13526					-0.139094
CG13527	-0.00169095	0.999865	0.121065	0.56492	-0.114137
CG13531	0.0085815	0.999865	-0.0930695	0.80986	-0.16924	0.892931
CG13532	-0.000946607	0.999865	-0.0175974	0.975622	-0.24488	0.786169
CG13538			0.00295901		0.0889763	0.963778
CG1354	-0.0428455	0.999865	-0.018984	0.960296	-0.68866	0.569901
CG13540	-0.00481777	0.999865	0.0670759	0.770487	1.27048	0.524737
CG13544			0.0116879
CG13545	0.00105955	0.999865	0.147232	0.687654	-1.13566	0.490513
CG13551	-0.0198522	0.999865	-0.301684	0.217393	2.10514	0.1316
CG13558					-0.0179863
CG13559	-3.76772e-05	0.999865	0.152806	0.599461	2.52974	0.0570009
CG13560	0.00625586	0.999865	-0.049215	0.886721	-0.130772	0.89066
CG13561	-0.000642272	0.999865	0.02269		-0.510142
CG13562	-0.00105299	0.999865	0.257326	0.421633	1.39984	0.354573
CG13563	0.00429172	0.999865	0.0239795	0.959393	2.03768	0.167609
CG13564					-0.506332
CG13566			-0.016641	0.960778	1.35659	0.415934
CG13575	0.000658883	0.999865	-0.00433729	0.976677	-1.23465	0.447339
CG13577	0.00438533	0.999865	-0.0445157	0.661442	-0.975974	0.650656
CG13578	-0.00169827	0.999865	-0.0592696	0.855248	1.02173	0.471864
CG13579	0.000438412	0.999865	-0.0700695	0.797504	-0.368594	0.825164
CG1358	-0.0122522	0.999865	0.00619159	0.991782	-0.515537	0.710737
CG13581			0.00754671
CG13585	-0.0310769	0.999865	0.18159	0.478487	2.67563	0.049519
CG13587			0.00295901
CG13589					0.349031
CG13590					1.97379	0.173943
CG13594	0.000937711	0.999865	0.0893512	0.823558	-0.216284	0.858451
CG13599	-0.00228301	0.999865	-0.0478795	0.900868	0.757009	0.666938
CG1360	0.0215982	0.999865	0.0118312	0.97982	0.147747	0.86484
CG13601	-0.0690577	0.999865	0.182138	0.495979	0.418483	0.714179
CG13603	-0.0122322	0.999865	0.180574	0.472819	1.74527	0.121697
CG13604	0.056437	0.999865	-0.0133793	0.978235	-0.319218	0.823615
CG13605	-0.0551248	0.999865	-0.111446	0.748705	-0.353244	0.735672
CG13606	-0.00260681	0.999865	0.0652861	0.897286	-1.07169	0.492984
CG13607	0.00293112	0.999865	0.0249965	0.96081	-0.577669	0.629233
CG13609	0.0301826	0.999865	0.00220963	0.997009	0.630656	0.721424
CG13613	0.00166338	0.999865	-0.0215136	0.949408	-0.322011
CG13614	0.0072303	0.999865	0.0788056	0.83758	1.36151	0.469666
CG13615	0.000769071	0.999865	-0.0947601	0.817085	0.303811	0.879082
CG13616	0.00448775	0.999865	0.164829	0.667224	1.96297	0.142505
CG13618	-0.00277891	0.999865	-0.093331	0.827189	0.762042	0.7109
CG13622	-0.0048154	0.999865	-0.0449281	0.932376	0.65745	0.746716
CG13623	-0.00506573	0.999865	0.0496479	0.926302	2.70426	0.0436878
CG13625	0.0627366	0.999865	0.169345	0.443832	-0.343126	0.785822
CG13627	0.000658883	0.999865
CG13630	-0.0137366	0.999865	-0.0624878	0.844755	-0.238299	0.776535
CG13631	-0.0018361	0.999865	0.491429	0.0639267	0.779378	0.589771
CG13634	-0.0049656	0.999865	0.226064	0.445837	2.29586	0.0849553
CG13639			-0.0142408		0.532362	0.772849
CG13640	0.00640455	0.999865	0.000205904	0.999597	2.20205	0.0644359
CG13641	-0.00169095	0.999865	0.112602	0.794607	2.37461	0.0806362
CG13643	0.00496835	0.999865	-0.123655	0.761176	-0.692656	0.668643
CG13653	0.00502688	0.999865	0.143578	0.66821	0.349031
CG13654	0.00163944	0.999865	0.102197	0.77951	-0.48525	0.763497
CG13658	-0.00169827	0.999865	0.0369686		2.13791	0.0570659
CG13659	-0.00406294	0.999865	0.0743187	0.792893	0.515737	0.462128
CG13663	0.02801	0.999865	0.209651	0.365961	2.76135	0.0420359
CG13667	-0.019172	0.999865	-0.228169	0.369394	-0.35922	0.719343
CG13670					-0.658071
CG13671	0.0335343	0.999865	0.217345	0.428189	-0.471015	0.777484
CG13674	-0.000458368	0.999865	-0.219186	0.525175	-2.69694	0.037373
CG13675	-0.00268446	0.999865	-0.152349	0.701239	-0.0365207	0.980286
CG13676	0.00958314	0.999865	-0.0758112	0.878658	-0.191296	0.82625
CG13678	-0.000807359	0.999865	-0.226113	0.481511	-1.81854	0.0602296
CG13679	-0.00298778	0.999865	-0.345539	0.239486	-2.17669	0.0794617
CG1368	0.000799561	0.999865	-0.0193636	0.974032	-0.853309	0.45542
CG13685			0.00905099		0.299012	0.831589
CG13689	0.0283512	0.999865	-0.0032121	0.995445	2.55083	0.0574681
CG13690	0.0134803	0.999865	0.128483	0.6855	1.7462	0.180317
CG13692	0.00257874	0.999865	0.12223	0.723819	2.72476	0.0376987
CG13693	-0.00729047	0.999865	-0.00332479	0.962889	0.0621307
CG13694	0.00334077	0.999865	0.0614193	0.898398	2.93399	0.0323536
CG13698	0.0385738	0.999865	0.208235	0.406853	0.0937622	0.906877
CG13699	-0.00578707	0.999865	0.137384	0.731585	-0.579286	0.756182
CG13700			-0.0607736		0.468322
CG13704	-0.00246131	0.999865	0.109329	0.79108	-0.761708	0.539415
CG13705	-0.00928861	0.999865	0.0329649	0.92182	-0.979245	0.594288
CG13707	0.00874981	0.999865	0.207163	0.475862	0.381776	0.767523
CG13708	0.000105296	0.999865	-0.218779	0.239764	-0.45958	0.773385
CG1371	0.0320772	0.999865	-0.117797	0.713778	-0.323412	0.750581
CG13711	-0.00709623	0.999865	0.0401337	0.317088	0.349031
CG13712	-0.00992186	0.999865	0.012198	0.561935	0.593038
CG13713	-0.0124728	0.999865	0.178032	0.196728	-0.0179863
CG13716	-0.00773756	0.999865	0.189617	0.282829	-0.0579613
CG13720	0.00035543	0.999865	0.0219925		-0.0179863
CG13721	-0.00144262	0.999865	0.268287	0.171274	2.22625	0.0664976
CG13722	0.00182579	0.999865	0.154747	0.699456	-0.585052	0.734402
CG13723			0.00295901
CG13724			0.0166871
CG13727	0.00521373	0.999865	0.104418	0.71736	-0.746462	0.529066
CG13728	0.0046788	0.999865	0.0988774	0.82396	-0.330239	0.834535
CG13731	-0.0025281	0.999865	-0.0717514	0.863019	-0.236766	0.842186
CG13733	-0.00195148	0.999865	-0.020489	0.947983	2.15678	0.117486
CG13737	0.011024	0.999865	0.360938	0.218883	2.3494	0.0759672
CG13738	-0.00810642	0.999865	0.101991	0.732803	2.4752	0.055154
CG13739			-0.0298002	0.885884	-0.413911	0.83673
CG13742	-0.0634101	0.999865	-0.0287329	0.940103	-0.162977	0.844842
CG13743	-0.00481486	0.999865	-0.162977	0.536563	-0.170214	0.914771
CG13744	0.00353847	0.999865	0.320554	0.288415	0.225975	0.914036
CG13747			0.0466321	0.821404	0.349031
CG13748	-0.00406294	0.999865	0.0935646	0.596807	1.31716	0.286734
CG13749	-0.00332335	0.999865	0.134274	0.618059	0.224365
CG13751	-0.0244057	0.999865	-0.175791	0.439458	2.33144	0.0794617
CG13760	-0.027757	0.999865	-0.251743	0.262128	0.866112	0.490513
CG13766	-0.0222828	0.999865	0.14734	0.625251	-0.109228	0.931474
CG13771	-0.0106786	0.999865	-0.0454992	0.876092	-0.00725373
CG13773	0.0179057	0.999865	0.300344	0.114918	1.55196	0.168177
CG13775	-0.00238458	0.999865	0.0203612	0.971203	-0.380143	0.79549
CG13784	0.0578582	0.999865	0.0916432	0.796058	-0.265078	0.820565
CG13786	-0.000559049	0.999865	0.0569982	0.878085	-1.22244
CG13793			-0.0129059	0.956687	1.34713	0.177261
CG13794	-0.000879082	0.999865	0.272236	0.350589	0.490007	0.643552
CG13795	0.0122958	0.999865	0.27965	0.206332	0.539695	0.59684
CG13796	-0.00390873	0.999865	0.0549268	0.916711	0.586173	0.630235
CG13806	-0.00376337	0.999865	0.239209	0.480645	-0.332996	0.702091
CG13807	-0.0102929	0.999865	0.0656053	0.865533	1.67219	0.183324
CG13810	-0.000914358	0.999865	-0.0193552	0.975496	-0.713749	0.42133
CG13813	0.0128464	0.999865	0.257402	0.438131	1.75522	0.232575
CG13827	0.0347251	0.999865	0.192625	0.532423	1.85913	0.119206
CG13829					-0.184992
CG13833	-0.00178379	0.999865	-0.0657991	0.893067	-0.0290842
CG13837			0.0584957	0.809654	0.732975	0.639521
CG13838	-0.00169827	0.999865	-0.0607015	0.8954	-0.0179863
CG13840			-0.0419334		-0.366922
CG13841			0.0156612		2.64124	0.0268377
CG13842	-0.00169095	0.999865	-0.0553536	0.771535	-0.231316	0.807883
CG13843	-0.00169095	0.999865	-0.00317383	0.989205	0.652553
CG13847	-0.00238569	0.999865	0.0333558	0.951597	-0.671905	0.579509
CG13850	-0.0206291	0.999865	0.0627226	0.859676	-0.0724361	0.935789
CG13855	0.00794031	0.999865	0.0324744	0.910093	-0.124585	0.920353
CG13856	0.00809635	0.999865	0.132166	0.7481	0.168579	0.901764
CG13857	-0.00364035	0.999865	0.247814	0.446382	-0.853087	0.7109
CG13862	0.00343836	0.999865	0.0406346	0.861486	0.257318	0.784746
CG13868	0.00672195	0.999865	0.0370932	0.926302	-0.264757	0.775601
CG13869	0.00684893	0.999865	0.000528785	0.999256	1.01368	0.599174
CG1387	-0.00169095	0.999865	-0.0978478	0.485959	0.249911
CG13870			0.0119272		-0.5883
CG13871	0.000658883	0.999865	0.00198481		-0.427995
CG13872	-0.00217019	0.999865	0.023163	0.959684	-0.384552
CG13875	0.00656008	0.999865	0.0507254	0.914571	0.412592	0.661354
CG13876	-0.021562	0.999865	-0.206072	0.540533	2.41014	0.0544269
CG13877	-0.0017726	0.999865	0.0348161	0.874891	2.05692	0.0797591
CG13884			-0.0306543		-0.0325224
CG13887	-0.00603947	0.999865	0.13051	0.593493	0.895745	0.473511
CG13891	-0.00169095	0.999865	0.0135092	0.937205	0.375077
CG13893	-0.000145601	0.999865	0.139015	0.695831	-0.241488	0.783603
CG13894	0.00641412	0.999865	0.0769567	0.837479	-0.550913	0.667459
CG13895	0.0336215	0.999865	0.188682	0.430112	0.0374902	0.962697
CG13896	0.00303058	0.999865	0.0462538	0.913512	1.04692	0.443285
CG13898			-0.00676432	0.977595	1.06121
CG13901	-0.024097	0.999865	-0.0768422	0.80986	0.371646	0.780443
CG13905	0.00035543	0.999865	0.118121	0.76149	0.171898	0.89285
CG13907	0.0148208	0.999865	-0.113626	0.745294	-0.279196	0.761308
CG13912	-0.00399898	0.999865	0.259325	0.280529	2.31757	0.0765065
CG13917	0.000361827	0.999865	-0.159855	0.660311	-0.411955	0.772475
CG13919	0.00580016	0.999865	0.0905366	0.845134	1.53577	0.228683
CG13920	0.00983865	0.999865	-0.00617743	0.989205	0.344884	0.708692
CG13921	-0.0357661	0.999865	-0.180399	0.436129	-0.88915	0.462772
CG13924	-0.000517523	0.999865	0.267022	0.288396	0.102426	0.931376
CG13926	0.00341598	0.999865	0.174114	0.613163	0.191909	0.819412
CG13928	0.0154297	0.999865	0.019928	0.961384	-0.461836	0.723209
CG13930			-0.131526	0.726181	-0.215976	0.918122
CG13931			-0.0122301	0.965453	-0.0179863
CG13933	0.0241628	0.999865	0.0280815	0.940103	-0.487469	0.761341
CG13937	0.00832686	0.999865	0.0220121	0.969954	-0.296584	0.717468
CG1394			0.0111005		2.39237	0.0837768
CG13946	-0.00026701	0.999865	-0.0827601	0.346325	0.447256	0.799728
CG13947	0.00753163	0.999865	-0.639281	0.000162304	1.23754	0.42118
CG13949	0.00310393	0.999865	0.242402	0.473982	2.47833	0.0601179
CG13950	0.0045305	0.999865	-0.316209	0.293527	0.194379	0.862148
CG13954	0.00654074	0.999865	0.250562	0.365029	-0.429234	0.802038
CG13955	-0.00215921	0.999865	0.0709316	0.86363	0.348906	0.83999
CG13962	-0.000612515	0.999865	0.0550096	0.845134	1.1253	0.298512
CG13965			0.00749554		0.546598
CG13970	-0.00746158	0.999865	-0.00234121		1.70255
CG13972	0.000658883	0.999865	-0.134531	0.746803	-0.893151	0.706433
CG13978					1.08657
CG13982	-0.000688826	0.999865	-0.0304155	0.924021	1.09789	0.510482
CG13983	0.00318715	0.999865	0.00203308	0.997265	-0.870134	0.706048
CG13984	0.00200921	0.999865
CG13989			0.00295901		-0.0179863
CG13991	-0.00169827	0.999865	0.0246325
CG13992			-0.0861698	0.723819	-0.52775
CG13994	-0.017999	0.999865	0.134842	0.610038	1.62604	0.184301
CG13995	-0.0066392	0.999865	-0.0274836	0.960899	-0.466021	0.742026
CG13996	0.0034096	0.999865	0.434438	0.00453508	-0.1049	0.912848
CG13999	-0.00149201	0.999865	0.101706	0.687451	1.11165	0.458677
CG14000					-0.0179863
CG14005	-0.041531	0.999865	-0.362009	0.147957	-0.146869	0.861488
CG14006			-0.00728177
CG14007			0.0156612		1.69724	0.280904
CG14013			0.00981475		0.441901
CG14014	-0.00231207	0.999865	0.0129558	0.774827	-0.151257
CG14015	0.00497507	0.999865	-0.031441	0.941013	-0.0228753	0.980551
CG14020	-0.00169095	0.999865	0.0336247	0.946344	-0.521096	0.770501
CG14022			0.0695279	0.725213	2.13689	0.138434
CG14024	-0.00220394	0.999865	-0.0585253	0.906255	-0.0519635	0.954357
CG14034			-0.017162		1.6343	0.27702
CG14036	0.0534885	0.999865	0.0553881	0.897513	2.62115	0.0515954
CG14043	0.00718384	0.999865	-0.0224897	0.959135	-0.0467302	0.948116
CG14044	0.00283929	0.999865	-0.0357515	0.831298	-0.869563	0.662393
CG14050	0.00349253	0.999865	0.186942	0.532423	0.719002	0.653205
CG14052	-0.00261553	0.999865	-0.0517763	0.867537	-0.102776
CG14053	0.00413675	0.999865	0.195084	0.480368	-0.951299
CG14054	-0.00106362	0.999865	0.0529396	0.727629	0.221491
CG14069					0.593038
CG1407	-0.0155059	0.999865	-0.309974	0.199828	-0.411908	0.71188
CG14072			0.0304426		2.78254	0.0403956
CG14073	0.053413	0.999865	-0.0572997	0.900115	0.0814996	0.925734
CG14074	0.0580364	0.999865	0.171276	0.60024	0.402786	0.746716
CG14075	0.00208044	0.999865	0.00309065	0.994202	0.426882	0.724141
CG14079	-0.00457882	0.999865	-0.00124924	0.998226	0.538033	0.776535
CG14082	0.000769071	0.999865	-0.0579538	0.880099	0.0967399	0.929913
CG14085	0.000769071	0.999865	0.0156513	0.963607	-0.0752322	0.969684
CG14086			-0.0187452	0.934726	0.779854	0.619967
CG14088			0.00295901		-0.255763
CG14089			-0.00512896		-0.994113	0.652203
CG14095	-0.000280856	0.999865	-0.0100752	0.98668	-3.01487	0.0235821
CG14096	-0.00349045	0.999865	-0.006822	0.989205	0.204703	0.920623
CG14100	-0.0142492	0.999865	-0.092761	0.773877	-0.112251	0.89066
CG14102	0.0266632	0.999865	-0.0480031	0.931178	0.0811436	0.948388
CG14104	0.0159125	0.999865	0.0223157	0.969294	2.81702	0.041081
CG14105	-0.00140718	0.999865	0.354178	0.196574	1.77755	0.100452
CG14106			0.00748224		-0.458714
CG14107	-0.0238551	0.999865	0.286932	0.364811	0.847634	0.691595
CG14109	-0.00231999	0.999865	0.253855	0.44439	1.60289	0.181058
CG14110	0.0489213	0.999865	0.451588	0.00267908	0.243872	0.875755
CG14111	-0.00260589	0.999865	0.181122	0.291323	-0.112326
CG14115			0.00275865		-0.0325224
CG14118	0.00875739	0.999865	-0.050169	0.918923	0.964291	0.595438
CG14120	-0.00154351	0.999865	-0.0755365	0.876092	-0.119355	0.917093
CG14125			-0.0152127		-0.243181
CG14130	0.00233081	0.999865	0.148185	0.687654	1.87917	0.125904
CG14131	0.0433085	0.999865	0.0377706	0.943233	-0.372323	0.710583
CG14132	0.00659793	0.999865	0.119987	0.768091	0.262652	0.740775
CG14135	0.000518944	0.999865	0.116982	0.722395	2.4256	0.0543377
CG14137	0.000658883	0.999865			-0.221814
CG14142			0.00399947	0.989205	0.255325	0.858451
CG14143	0.00200921	0.999865	-0.0736321	0.821221	1.69648	0.280804
CG14147	0.000423369	0.999865	0.000391852	0.999274	-0.470283	0.798794
CG14153	-0.00348119	0.999865	0.0267918	0.934726	1.55851	0.219886
CG14154			0.0395833		0.177421
CG1416	0.0316918	0.999865	0.112211	0.653287	0.137358	0.855722
CG14160	-0.00382475	0.999865	-0.00139415	0.996804	-0.314311	0.775601
CG14174	0.0137404	0.999865	0.109354	0.722765	0.252835	0.799079
CG1418	0.0490826	0.999865	0.17836	0.536429	-0.199906	0.796168
CG14182	-0.0224663	0.999865	0.020805	0.96364	1.98693	0.100683
CG14183	-0.0037428	0.999865	0.215208	0.523922	-0.289241	0.858451
CG14184	0.0181462	0.999865	0.0283408	0.951597	0.809718	0.526589
CG14185			0.0128148	0.938688	-0.52428	0.764592
CG14186	-0.000221258	0.999865	-0.0244064	0.963236	-0.205102	0.881078
CG14187					0.813783	0.653739
CG14190	0.000658883	0.999865	0.0567285	0.693156	-0.0179863
CG14191	0.000122684	0.999865	0.0291775	0.96081	-0.882228	0.199438
CG14194	-0.0400497	0.999865	0.00526009	0.991822	-0.657354	0.695428
CG14195	-0.00128231	0.999865	-0.0449122	0.913342	-0.695446	0.529597
CG14196	0.00320066	0.999865	0.0966925	0.795754	-0.536504	0.730336
CG14200	-0.00685888	0.999865	-0.157602	0.664162	-0.562956	0.703534
CG14204	-0.0164726	0.999865	-0.0544639	0.918412	-0.491076	0.802716
CG14205	-0.00484348	0.999865	0.123328	0.755927	-0.41875	0.721498
CG14207	-0.023896	0.999865	-0.0565248	0.867537	1.23927	0.395788
CG14210	-0.0336664	0.999865	-0.0935285	0.799781	2.4726	0.0605
CG14212	-0.00060645	0.999865	0.052843	0.864445	-0.0691314
CG14218	-0.0130246	0.999865	0.0114486	0.97982	-0.360355	0.858055
CG14219	-0.00191838	0.999865	-0.00482276	0.990339	-0.56048	0.650009
CG14220	-0.0400222	0.999865	-0.202155	0.393996	-0.125583	0.859968
CG14221	-0.00193483	0.999865	-0.0653135	0.898231	-0.129885	0.909253
CG14223	0.0160851	0.999865	-0.124941	0.66316	-0.405843	0.714716
CG14227	0.00133002	0.999865	0.184103	0.364475	1.12117	0.586776
CG14229	0.00116713	0.999865	-0.140235	0.669348	-0.295114	0.693267
CG14230	0.00952631	0.999865	-0.2823	0.273629	-0.378298	0.714879
CG14231	-0.0612538	0.999865	-0.214939	0.338884	-0.621712	0.551795
CG14232	0.0115232	0.999865	0.0126426	0.976459	-0.786307	0.497636
CG14234	0.00067051	0.999865	0.0527052	0.913853	-0.196668	0.889977
CG14237			-0.0363994		-1.33087
CG14238	-0.00169095	0.999865	-0.00684117	0.987628	-0.624254	0.745698
CG14244			0.0177862
CG14245	0.00179593	0.999865	-0.0203306	0.927655	1.35172	0.257573
CG14246	-0.00281458	0.999865	0.0197374		1.17956	0.376231
CG14247	0.00381564	0.999865	0.0945276	0.817165	0.959044	0.491423
CG14252	0.0310251	0.999865	0.126077	0.679053	0.797223	0.516972
CG14253	-0.00812143	0.999865	0.173127	0.485931	0.152887	0.912848
CG14257	-0.0020524	0.999865	-0.0361511	0.935	-0.901892	0.42876
CG14258			0.00754671		1.58837	0.349092
CG14259					0.324694	0.830331
CG14260	-0.00237874	0.999865	0.0633766	0.875064	-0.11935
CG14262	-0.00149201	0.999865	0.0716557	0.463854	0.191307
CG14265	-0.00381465	0.999865	0.127525	0.756432	1.61528	0.264595
CG14269	-0.00343185	0.999865	0.0110798		2.18139	0.0764127
CG14270	-0.0205783	0.999865	0.0739307	0.808985	1.89448	0.12896
CG14273	-0.00176136	0.999865	-0.020904	0.969406	-0.324021	0.721498
CG14274	0.00223375	0.999865	0.0346221	0.911192	0.923899	0.320374
CG14275	0.00280499	0.999865	0.421542	0.0988113	2.55711	0.0559084
CG14277	0.00286051	0.999865	0.225492	0.40046	1.766	0.150784
CG1428			-0.00728177
CG14280	-0.00169095	0.999865	-0.0119158	0.975981	-0.255763
CG14282	0.000658883	0.999865	0.0360052	0.904973	-0.385392
CG14285	-0.00351663	0.999865	0.101721	0.823036	1.20042	0.27619
CG14286	-0.0234655	0.999865	-0.182031	0.386826	2.12094	0.100839
CG14292	0.00209328	0.999865	0.0714041	0.887366	0.0623343	0.944789
CG14294			0.00295901
CG14297	-0.00424062	0.999865	-0.0495299	0.769976
CG14298	0.00572902	0.999865	0.0671378	0.828688	2.56648	0.0490272
CG14300	0.00229856	0.999865	-0.0828601	0.80986	2.5063	0.0601954
CG14301	-0.003112	0.999865	0.0725227	0.832668	0.355369	0.696136
CG14302	0.00143243	0.999865	0.164093	0.604337	0.915082	0.508981
CG14304	-0.00105518	0.999865	0.109681	0.794536	0.103772	0.919768
CG14309	0.00200921	0.999865	-0.0108361		-0.253023
CG14312	0.00534298	0.999865	-0.178319	0.636115	2.27214	0.0831083
CG14313	-0.00274095	0.999865	-0.00912348	0.979501	1.85703	0.219844
CG14314	-0.00766893	0.999865	-0.116189	0.781749	-0.486697	0.773242
CG14315			0.0110798		0.349031
CG14317	0.010444	0.999865	0.0393593	0.638808	-0.451476
CG14321	0.00887826	0.999865	0.150871	0.660311	1.45342	0.240935
CG14322	0.0364948	0.999865	0.0964281	0.797702	-0.0165613	0.989516
CG14323			-0.0135153		0.85835	0.705925
CG14324			0.132567	0.0951291	1.6423	0.182683
CG14325	-0.00169095	0.999865	0.0201603		0.134202	0.941564
CG14326	-0.00281518	0.999865	0.13359	0.222209	1.82506	0.134516
CG14327	-0.000329309	0.999865	0.444542	0.106058	2.05422	0.123877
CG14329			-0.0171273		0.656336	0.758072
CG14331	-0.00169095	0.999865	0.0150247		0.195486	0.877348
CG14339			0.0296665		0.479774
CG1434	-0.0749303	0.999865	-0.190648	0.428189	-0.196596	0.800412
CG14341	0.00512696	0.999865	-0.0521412	0.901895	0.016714	0.98669
CG14342	0.000517719	0.999865	0.0580717	0.881064	0.125631	0.90043
CG14346	-0.0127078	0.999865	-0.240286	0.478245	0.818909	0.685477
CG14352	0.00398336	0.999865	0.0728534	0.853798	2.02128	0.100121
CG14354			-0.0025985		0.601953
CG14355					0.0326159
CG14356	-0.00872244	0.999865	0.337125	0.141564	-0.406641	0.754653
CG14357	-0.00169095	0.999865	0.0120414	0.967408	1.20867	0.361261
CG14362					-0.0179863
CG14367	0.00481581	0.999865	0.138923	0.733023	-0.0512415	0.959231
CG14369			0.110264	0.434633	1.62473	0.155324
CG14374	0.00126307	0.999865	0.158375	0.496282	-0.828071	0.611218
CG14377	0.00447654	0.999865	0.0951162	0.710628	-0.739163	0.656527
CG14384					0.05804
CG14391	0.00200921	0.999865	0.0133326	0.938243	0.760375
CG14395	0.0134052	0.999865	0.299753	0.332767	-0.496617	0.817991
CG14397	0.00216367	0.999865	0.00580354	0.987226	2.14447	0.133961
CG1440	-0.0106624	0.999865	-0.127578	0.681221	-0.280829	0.704996
CG14400	0.00438533	0.999865	-0.00902809	0.974689	-0.655652
CG14401	-0.00234	0.999865	-0.00117058	0.998226	1.14882	0.375468
CG14406			-0.0505121		2.78684	0.0430001
CG14407	-0.0641132	0.999865	-0.0775756	0.80986	1.95421	0.139417
CG14408	0.0253473	0.999865	-0.424164	0.0849427	-0.0537623	0.941749
CG1441	-0.00121463	0.999865	-0.0401723	0.941112	0.81467	0.639521
CG14410	0.00305622	0.999865	0.11438	0.779942	1.81941	0.240916
CG14411	-0.0270545	0.999865	-0.214039	0.350284	-0.795721	0.477179
CG14414	-0.0368434	0.999865	0.0220839	0.953216	0.0490901	0.954793
CG14416	-0.00271286	0.999865	0.049411	0.785001	-1.37508
CG14417					0.27895	0.892116
CG14418	0.00429988	0.999865	0.0618978	0.487547	-0.287044	0.892465
CG14419	-0.00368774	0.999865	0.2536	0.440198	0.0946258	0.91692
CG14420					-0.163333	0.911224
CG14421			-0.00728177		-0.499544	0.796178
CG14422			0.0156878		-0.292182
CG14423					-1.26623	0.502539
CG14424	0.00604185	0.999865	-0.00389365	0.986793	-1.24609	0.535205
CG14427	-0.00537513	0.999865	0.0168086	0.667224	-0.292182
CG14431	-0.0080779	0.999865	0.13087	0.689135	-0.116782	0.920492
CG14434	-0.0175684	0.999865	0.160753	0.683668	1.82844	0.142012
CG14435	0.0101087	0.999865	-0.481312	0.0489107	0.408974	0.721748
CG14439	0.000878555	0.999865	-0.0803616	0.857756	-0.180931	0.87365
CG14440	0.0164075	0.999865	0.118912	0.762557	-0.626445	0.707568
CG14441	0.0151175	0.999865	-0.146161	0.714423	0.483024	0.533272
CG14442	-0.0281979	0.999865	-0.204815	0.472576	-0.449347	0.685835
CG14443	0.00166338	0.999865	0.0340139	0.642345	-0.559698
CG14445	-0.000690686	0.999865	0.217192	0.518411	-0.262014	0.761262
CG14448					-0.0179863
CG14450	0.0113072	0.999865	-0.0723496	0.834007	-0.241994	0.819596
CG14451	-0.00474623	0.999865	0.244009	0.433772	-0.774984
CG14452	-0.00439915	0.999865	-0.00191185	0.996845	2.52179	0.0567152
CG14453	-0.005388	0.999865	0.0548151	0.878865	0.779111	0.619327
CG14454	0.000641005	0.999865	0.12578	0.74958	2.07903	0.135644
CG14455			-0.00459593		1.15483	0.453496
CG14456	-0.00484164	0.999865	-0.0596716	0.898598	-0.66548	0.667836
CG14457	0.00152799	0.999865	0.089211	0.84499	-0.0307929	0.981321
CG14459			0.0071407	0.957313	0.25708	0.905312
CG14464	0.0177538	0.999865	0.184798	0.542823	3.13099	0.0284963
CG14478	-0.0280944	0.999865	-0.32888	0.218883	-0.584326	0.740123
CG14483	0.0262656	0.999865	0.216056	0.343423	2.94936	0.0342925
CG14488	0.00299966	0.999865	0.0617011	0.694833	2.60123	0.055154
CG14490	-0.000950099	0.999865	0.0422914	0.932376	0.35587	0.782729
CG14491					1.32198	0.479791
CG14492					0.472508
CG14495	0.00542824	0.999865	0.154594	0.646344	2.06012	0.0933387
CG14499	-0.000391609	0.999865	-0.00376917		-1.22199	0.487286
CG14500	0.00351276	0.999865	0.138448	0.428189	0.954552	0.318903
CG14502	-0.0251881	0.999865	-0.253257	0.446996	0.388696	0.804024
CG14505			0.0156612		-0.299667
CG14506	-0.00169095	0.999865	-0.0418089	0.933604
CG14507	-0.00696806	0.999865	0.0724454	0.842414	0.192713	0.91692
CG14511	-0.0133396	0.999865	0.270933	0.338285	-0.468414	0.773075
CG14515	0.00238202	0.999865	-0.0847985	0.853798	1.8802	0.177524
CG14516	0.0182552	0.999865	-0.111985	0.791708	0.0411728	0.960507
CG14518					0.648697
CG14535	0.00316279	0.999865	-0.0441798	0.928957	0.00249326	0.997626
CG14540					0.11777
CG14543	0.0284825	0.999865	0.14496	0.684381	0.681667	0.586908
CG14544	0.0223435	0.999865	0.253729	0.294011	1.25483	0.269831
CG14545	-0.0105712	0.999865	0.143574	0.723408	2.61154	0.0493173
CG14551	-0.00191838	0.999865	0.139628	0.44211	1.24125	0.533244
CG14556					-0.101438	0.950087
CG14561	-0.031592	0.999865	0.209622	0.409327	0.654935	0.656527
CG14562	0.00590309	0.999865	-0.0422316	0.931178	-0.00385944	0.996085
CG14563			0.0160449	0.893681	2.19803	0.0834605
CG14564	0.00595602	0.999865	-0.0150506		-1.61637	0.299243
CG14565	-0.000345906	0.999865	0.0590952	0.837611	0.561468	0.767686
CG14566	-0.00493363	0.999865	0.108239	0.794265	0.00675726	0.994828
CG14567	-0.00295921	0.999865	0.224649	0.511755	1.66088	0.156165
CG14568	-0.00919036	0.999865	-0.0743172	0.834007	-0.742539	0.685023
CG14569	-0.00464903	0.999865	0.0356622	0.931411	1.66344	0.270993
CG14570	-0.00521928	0.999865	-0.117807	0.785812	-0.0399924	0.978798
CG14572	0.00167652	0.999865	0.0779071	0.87083	0.0839943	0.952628
CG14573	-0.00635738	0.999865	-0.0788128	0.807005	0.356356	0.850928
CG14589	0.00374284	0.999865	0.156777	0.667052	0.79406	0.722162
CG14591	-0.00289352	0.999865	0.0949169	0.830414	0.282681	0.7109
CG14598	-0.00887478	0.999865	0.176565	0.623969	-0.329652	0.798934
CG14605					0.106761
CG14606			-0.00475344	0.989205	-0.452624	0.789297
CG14607	-0.00169827	0.999865	0.0235205		0.781977	0.730981
CG14609	0.000769071	0.999865	0.0885492	0.821404	0.586321	0.775601
CG1461	0.00301957	0.999865	-0.0117917	0.961384	0.297166	0.824572
CG14610	-0.00307588	0.999865	0.0250115		1.56611
CG14613	-0.0305077	0.999865	0.0540515	0.893304	-0.433944	0.683657
CG14615	0.000989485	0.999865	0.0377783	0.944596	1.22602	0.252444
CG14618	0.0651813	0.999865	0.0108063	0.981524	0.319229	0.768601
CG14621	0.002707	0.999865	0.0505821	0.884742	-0.0759185	0.931917
CG14624					0.349031
CG14625	-0.00406294	0.999865	0.00155573	0.995925	-0.482962
CG14626	-0.00128733	0.999865	0.0290055	0.959684	-0.83172	0.555537
CG14627			-0.0185472		0.247145
CG14628	0.0032293	0.999865	-0.0538305	0.896364	0.349031
CG14629	0.00140337	0.999865	-0.0431779	0.922275	-0.811997	0.374582
CG1463	-0.0203204	0.999865	-0.115043	0.679745	-0.0137935	0.983969
CG14630			-0.0113369		0.0240606	0.989716
CG14634			-0.00728177
CG14635	0.000658883	0.999865
CG14636	-0.000131495	0.999865	-0.111511	0.788745	-0.0689039	0.925708
CG14641	-0.0185339	0.999865	-0.12622	0.660841	-0.322539	0.715437
CG14642	0.00425995	0.999865	0.179588	0.634163	0.0804033	0.910805
CG14644			0.0407343		-0.0660421
CG14645			0.0275619		1.47186	0.362374
CG14646	-0.00647113	0.999865	-0.0594948	0.840417	-0.267384	0.776535
CG14647	-0.0303451	0.999865	-0.0293317	0.941013	1.23224	0.293581
CG14650	-0.011826	0.999865	-0.251389	0.376356	-0.973808	0.544555
CG14651	-0.0055886	0.999865	0.0840058	0.752395	0.212209
CG14655	0.000614459	0.999865	0.0596218	0.908448	0.174564	0.85657
CG14657	-0.00420773	0.999865	-0.244274	0.380576	-0.0721823	0.939431
CG14661	-0.00281518	0.999865	0.0473049	0.904151	-0.0428888	0.974907
CG14662	-0.00258141	0.999865	0.0717695	0.85917	0.273894	0.803813
CG14664			0.00738046	0.987628	1.27506	0.51776
CG14667	0.0531676	0.999865	0.0429681	0.910846	0.847001	0.440521
CG14668			-0.00628553		-0.0485919
CG14669	-0.00218513	0.999865	-0.151638	0.700001	0.0946685	0.942888
CG14671	-0.0237258	0.999865	0.0616003	0.881064	2.34113	0.0773925
CG1468	0.0047438	0.999865	0.119293	0.693918	0.621875	0.499947
CG14684			-0.00728177		-0.0179863
CG14687	0.0139714	0.999865	0.0866992	0.807664	1.82824	0.141772
CG14688	-0.0402402	0.999865	0.0800548	0.826229	0.983941	0.430921
CG14689	0.00374284	0.999865	-0.0296704	0.959135	-0.139094
CG14691			0.00275865		0.0512434	0.980939
CG14692	-0.00186182	0.999865	0.235881	0.466537	0.00380864	0.99779
CG14693	0.00200921	0.999865	-0.0225563	0.924021	1.16037	0.270025
CG14694	0.00321144	0.999865	0.176651	0.640102	1.16795	0.39565
CG14695	-0.00169095	0.999865	-0.136853	0.613736	1.35441	0.183135
CG14696	0.0050183	0.999865	0.0790727	0.819204	0.0395945	0.959869
CG14708					-0.0179863
CG14710	0.0322533	0.999865	-0.204279	0.414877	-0.629125	0.480195
CG14711	0.0377885	0.999865	-0.00563518	0.990339	0.74938	0.490839
CG14712	0.0432371	0.999865	-0.0381434	0.940103	-0.378738	0.772352
CG14715	-0.00165794	0.999865	-0.119831	0.722036	1.44461	0.27702
CG14717					-0.354824
CG14718			-0.00435303	0.984577	-0.41271	0.844842
CG14720	0.00438533	0.999865	0.0790578	0.855759	0.220093
CG14721	0.0127412	0.999865	0.0595198	0.886671	0.842748	0.431035
CG14722	0.0264806	0.999865	-0.0864805	0.773073	-0.434504	0.648447
CG14731			0.0664683	0.421633
CG14739			0.0238568	0.811112
CG14740					-0.652043
CG14743	0.00262884	0.999865	0.035362		0.349031
CG14744					0.320602
CG14752	0.000190527	0.999865	-0.108521	0.806752	1.6504	0.297916
CG14756	0.0268206	0.999865	0.0306704	0.937205	1.24947	0.406167
CG14757	0.00387972	0.999865	-0.00554406	0.991307	0.30694	0.856491
CG14760	-0.00553461	0.999865	-0.208793	0.555878	-0.573917	0.777963
[truncated: 13,026 more rows]
