# Supplementary material for: A modERN resource: identification of Drosophila transcription factor candidate target genes using RNAi
Source: Genetics. 2023 Jan 19;223(4):iyad004. doi: 10.1093/genetics/iyad004 (PMC10078917; doi:10.1093/genetics/iyad004)
Supplement: iyad004_Supplementary_Data [file iyad004_supplementary_data.zip › modERN_Resource_RNAi_Table_S14_E5_GENETICS-2022-305822.xlsx]

## Sheet: heatmap CSV
gene name	E5_0-1.5	E5_10-12	E5_16-18
CR43105	2.27906e-05	0.0223648	4.25556
mthl8	0	0.0135647	3.98608
Spn42De	0.00342507	0.0555732	3.84349
Cyp6a17	0.00317338	0.162917	3.55827
CG32189	0.00316319	-0.0254395	3.52376
CG43680	-0.00154751	0.0236976	3.61362
spartin	0.0154618	0.313247	2.95936
CG11893	0	0.0854418	3.13884
CG6738	-0.00148152	0.128994	3.16304
AANATL4	0	0.10375	3.0686
CR43186	-0.0027928	0.0135184	3.09396
CG43149	-0.00365743	0.25802	2.23912
CG32581	0.00578458	0.138227	2.55037
CG7017	0.00361128	0.228014	2.50242
CG13040	-0.00305228	-0.0071992	2.53581
Cyp4p2	0.00281551	0.0692351	2.46427
CG32073	0.00342507	-0.222735	1.01143
asRNA:CR44910	0.00204924	-0.0832444	1.07812
Ugt37A3	-0.00154751	-0.111464	1.16004
BCL7-like	0.0970173	0.0792692	1.01755
CG12104	0.0938054	0.0891191	1.08496
CG1360	0.0753251	0.128287	1.04387
nonA-l	0.103547	0.129136	1.05981
bcd	0.0722022	0.158186	1.12323
CG18787	0.0439895	0.158838	1.1102
Mvb12	0.0340238	0.148253	1.07997
CG45544	0.0111016	0.164619	1.07298
EDTP	0.0188425	0.163948	1.06623
CG14204	0.0632312	0.188023	1.06697
lncRNA:CR43961	0.0700463	0.152304	1.08274
Ars2	0.0363438	0.158929	1.03691
CG14229	0.017161	0.171185	1.01081
Ire1	0.0138803	0.162841	1.01583
CG4335	0.00143775	0.113792	1.08395
Cyp313a4	-0.00154751	0.0967091	1.05194
Hpd	-0.0074716	0.0383334	1.09804
CG32241	-0.00775953	0.00102853	1.13995
CG42815	-0.00824533	0.000464558	1.13533
CG31262	0.0252593	0.0651346	1.01988
CG9988	-0.00154751	0.0214971	1.01103
snoRNA:2R:9445205	-0.00154751	-0.0451423	1.00004
Jon99Fi	0.0105616	0.00647447	1.06436
PGRP-SC1b	0	0.0027997	1.06835
CG11529	-0.00528351	-0.0214072	1.04142
vanin-like	-0.00154751	-0.0273436	1.04871
CG18789	-0.0125341	-0.00326544	1.0389
CG42779	-0.00152839	0.000328524	1.04605
osk	-0.168381	-0.00586246	1.16986
Jon66Ci	-0.00314697	-0.0227534	1.20663
CG18536	0.0218507	0.00766715	1.19146
asRNA:CR44975	-0.00290776	0.0135661	1.18445
CG11192	0	-0.00449266	1.19374
Cnx14D	-0.00154751	0.0780963	1.26751
CG7299	-0.015944	0.018645	1.25222
GstD5	-0.0102625	0.0205708	1.23187
asRNA:CR44124	0.0216615	0.0440746	1.17274
lncRNA:CR44691	0.0171241	0.107742	1.1912
Spt	0.0531293	0.0979772	1.17811
CG31809	-0.00357345	0.140994	1.14225
fend	-0.000680571	0.146037	1.11576
CG3857	0.0495772	0.16319	1.173
lncRNA:CR44779	0.0803955	0.136747	1.18755
CG3309	-0.0431273	0.224957	1.07608
CG4119	-0.0443235	0.226072	1.05108
Hsl	-0.0337229	0.245879	1.06069
hop	-0.0726372	0.241376	1.07428
DAAM	-0.0623794	0.267372	1.06632
l(3)psg2	-0.0660909	0.254167	1.05636
elg1	-0.0236425	0.275741	1.0376
mof	-0.0472256	0.286976	1.05109
tamo	-0.0407512	0.269486	1.06399
Topors	-0.0437041	0.260448	1.04986
CG12877	-0.0441346	0.260973	1.02875
Top2	-0.0488552	0.260786	1.01935
CG4615	-0.0405532	0.249005	1.03195
ADD1	-0.0403105	0.255753	1.04212
Su(var)3-3	-0.0434658	0.258486	1.03665
Nup214	-0.0758104	0.275287	1.01995
CycB3	-0.0484654	0.266601	1.00726
Ge-1	-0.0612556	0.26254	1.00416
qin	-0.0571302	0.261871	1.0094
gwl	-0.0929333	0.256928	1.0473
dom	-0.0970159	0.264067	1.01488
LBR	-0.103215	0.253324	1.01734
CG2186	-0.0473806	0.220703	1.01971
Nct	-0.0569922	0.228531	1.00167
row	-0.0599415	0.212105	1.00463
Nup133	-0.0266244	0.231286	1.00158
alt	-0.0466211	0.238993	1.01725
Ube3a	-0.0490651	0.246649	1.0027
CG15439	-0.0280088	0.330561	1.00668
tum	-0.0448795	0.314345	1.00923
fu	-0.0563662	0.303726	1.02683
rpk	-0.0533378	0.304723	1.03718
BTBD9	-0.0404208	0.323777	1.03681
CG2691	-0.0351365	0.321757	1.02368
Ptp61F	-0.041117	0.297509	1.01913
thoc5	-0.0364393	0.285131	1.01818
dor	-0.0286005	0.306527	1.01518
Atxn7	-0.0180844	0.305867	1.01028
Kcmf1	-0.0124216	0.302141	1.01415
CG3407	-0.0251552	0.333203	1.05256
mars	-0.011587	0.306282	1.04682
CG6227	-0.00101687	0.31532	1.08969
Orc1	0.00535593	0.292117	1.0818
cdm	-0.030686	0.301696	1.08651
APC4	-0.0219162	0.290021	1.07495
asun	-0.0179953	0.299051	1.06409
corolla	-0.000491874	0.253556	1.02994
Ugt316A1	0.0105898	0.250048	1.00849
CG10013	0.0170846	0.240988	1.02597
MED1	-0.000424207	0.242982	1.01994
CycE	0.00202306	0.233367	1.0163
Wee1	0.00341108	0.236355	1.01294
Axud1	-0.0171322	0.226203	1.04233
CG9636	-0.0238321	0.243169	1.02409
PEK	-0.019662	0.247546	1.03522
Sfmbt	-0.0166502	0.2516	1.02917
Moca-cyp	0.0352803	0.268664	1.0235
Rcd1	0.030434	0.254049	1.01432
Ada3	0.0478632	0.285879	1.01714
lic	0.0460832	0.27788	1.01905
Gga	0.0194423	0.292458	1.00234
Tnpo-SR	0.0336659	0.288728	1.00275
beag	0.0228904	0.272336	1.04154
CG34216	0.00599596	0.28636	1.05339
Ranbp9	0.0152761	0.315209	1.02703
CG10431	-0.00229787	0.292133	1.01863
Gcn5	0.0125295	0.284524	1.01783
l(2)k09022	0.0140424	0.290654	1.01236
mxc	-0.138981	0.243853	1.11603
Spt20	-0.131009	0.241666	1.10272
asp	-0.188994	0.277276	1.09098
wisp	-0.156833	0.282179	1.13169
Nup205	-0.170063	0.329198	1.03942
RhoGAP54D	-0.110399	0.331908	1.07932
smg	-0.105688	0.306052	1.06835
Set2	-0.0991022	0.319813	1.01294
CG8301	-0.072458	0.307028	1.04659
l(3)mbt	-0.0866544	0.308966	1.04601
CG5098	-0.113131	0.206097	1.05256
CG8950	-0.135889	0.202287	1.08339
ocm	-0.142046	0.191333	1.01631
CG2926	-0.129411	0.164475	1.04405
Usp10	-0.15341	0.171353	1.0576
hb	-0.0241554	0.159422	1.05801
CG14478	-0.0361364	0.201789	1.07358
CG5854	-0.0337184	0.195609	1.06191
CG1647	-0.0351652	0.189065	1.01352
CG7139	-0.026822	0.191421	1.00354
Bre1	-0.0280737	0.175613	1.03725
Patr-1	-0.036004	0.171113	1.01589
botv	-0.0861965	0.207093	1.0315
ana1	-0.0752704	0.193499	1.0203
sced	-0.0685169	0.197877	1.00918
Edc3	-0.0720149	0.204691	1.00886
enok	-0.0757536	0.202996	1.01002
EloA	-0.0620777	0.148228	1.03613
Dl	-0.0779247	0.177677	1.02257
Ulp1	-0.0876485	0.166018	1.01708
CG7246	0.0917529	0.343126	1.12799
IntS10	0.0801748	0.33858	1.13834
mei-38	0.0909611	0.362313	1.10548
U4-U6-60K	0.0741741	0.352185	1.11721
Gle1	0.0969577	0.337159	1.10247
rept	0.114325	0.355832	1.11741
CG11417	0.0588565	0.40153	1.12963
dob	0.0999084	0.390009	1.14465
Uba4	0.104967	0.381296	1.12567
pasha	0.0506263	0.304107	1.1461
Cdc6	0.0240136	0.318633	1.11941
wek	0.0126376	0.313617	1.13507
Nek2	0.00847383	0.380399	1.1263
Apc2	0.00224214	0.367482	1.16878
CG12219	0.0146576	0.371092	1.18835
CG7384	0.0119122	0.400793	1.25812
kz	-0.0242315	0.38237	1.24876
CG7730	0.0256126	0.33352	1.25641
Arp8	0.0681659	0.375134	1.22982
CG32095	0.0575765	0.316331	1.22215
rtet	0.0821491	0.324377	1.22388
aurA	0.0534247	0.345983	1.17952
CG14005	0.0658754	0.336675	1.16673
CycB	0.0621717	0.345927	1.16468
CG30467	0.1108	0.317517	1.19964
Cbs	0.112401	0.351147	1.20916
CG7101	0.0898006	0.354681	1.18707
CG6511	-0.0274124	0.263657	1.22793
Pbp95	0.00641653	0.290011	1.23466
spn-E	-0.0044326	0.22144	1.24646
Or43b	0.043898	0.216817	1.23918
Snm1	0.0216008	0.251979	1.21949
CG6425	0.0596912	0.256235	1.12099
CG31643	0.0637377	0.243437	1.10221
smid	0.0668475	0.239541	1.11883
CG8679	0.0424077	0.204157	1.13096
MBD-like	0.0633953	0.233741	1.14436
CG4281	0.0760066	0.20258	1.15015
mal	0.0811293	0.217184	1.12436
CG11504	0.0927409	0.251033	1.13611
CG8460	0.103409	0.233929	1.14246
CG30496	0.0949315	0.235934	1.17824
CG5003	0.0788888	0.249757	1.18446
CG13760	0.0532126	0.267709	1.17751
CG15484	0.0642129	0.273443	1.17157
MESR6	0.0853247	0.269869	1.15676
CG10347	0.076783	0.283494	1.12587
CG12182	0.0838911	0.297689	1.14215
cmb	-0.0952964	0.165495	1.10665
brm	-0.0758084	0.218166	1.10027
Psc	-0.0708203	0.209568	1.11013
ash1	-0.102403	0.186078	1.17367
H	-0.0921501	0.205827	1.16999
Su(H)	-0.0349062	0.179829	1.19395
yem	-0.0389133	0.194447	1.17621
crm	-0.0763995	0.340339	1.15652
a6	-0.0274785	0.270904	1.17424
CG12299	-0.0381133	0.28161	1.16567
Ice2	-0.0294752	0.304752	1.15346
lncRNA:CR45225	-0.0170451	0.29163	1.14509
lncRNA:CR46472	-0.0124862	0.292362	1.145
CG18764	0.015351	0.241122	1.10846
vis	-0.00835697	0.234117	1.12289
CG32425	0.0174267	0.242386	1.07399
dup	0.0238062	0.242887	1.08829
Mau2	-0.0119481	0.255558	1.07726
CG9062	-0.00744813	0.234162	1.07115
wdn	0.00958435	0.230707	1.08112
Lsp1gamma	-0.00137737	0.231796	1.15191
RhoBTB	-0.00212632	0.243259	1.16406
CG17270	-0.0517664	0.211892	1.13796
RAF2	-0.0625499	0.228812	1.17036
CG5966	-0.0581512	0.308577	1.11189
Su(var)3-7	-0.0289207	0.282381	1.11052
xmas	-0.0278745	0.269105	1.09736
CG10492	-0.0826064	0.259286	1.09397
Nup358	-0.0700126	0.28258	1.09961
Cenp-C	-0.0850543	0.246377	1.14376
muskelin	-0.0504451	0.270466	1.13321
solo	-0.0545915	0.242718	1.11
PIG-H	0.0728449	0.254831	1.03785
CG3704	0.0648084	0.276948	1.05023
Wwox	0.0795913	0.271374	1.04608
Adck5	0.0739851	0.26612	1.01349
Skp2	0.0779353	0.271134	1.01199
CG11103	0.0666293	0.264514	1.0142
thr	0.0741019	0.25658	1.00853
Cdk9	0.090118	0.2579	1.01741
alpha4GT1	0.0758666	0.275736	1.02531
nenya	0.0810141	0.271911	1.03065
prg	0.101337	0.272789	1.00118
CG12112	0.112558	0.289349	1.00573
Pp4-19C	0.0950459	0.29951	1.00444
dah	0.0758968	0.308133	1.03978
CG1523	0.0797474	0.293812	1.0464
CG33695	0.0665107	0.296111	1.04018
CG4572	0.0544473	0.294504	1.0173
Fbw5	0.0625632	0.297945	1.01287
CG8569	0.0564376	0.316237	1.00265
Rcc1	0.0627971	0.317945	1.0103
CG9213	0.0526692	0.346802	1.0306
pll	0.0675147	0.358716	1.0366
l(2)37Cd	0.0336884	0.341897	1.0469
GCC88	0.0321473	0.331847	1.0236
XRCC1	0.0301618	0.337661	1.02823
Es2	0.0303072	0.361778	1.01436
Incenp	0.0135001	0.36071	1.04152
CG13609	0.0321698	0.262128	1.0756
Nup93-1	0.028241	0.275385	1.09008
pita	0.0242851	0.280324	1.08495
Grip75	0.026145	0.282649	1.06779
CG1024	0.0407693	0.284751	1.07398
CG4282	0.0436886	0.280448	1.08209
CG5026	0.0584116	0.282329	1.08926
msl-3	0.053313	0.300898	1.08922
timeout	0.0751685	0.30226	1.10151
vret	0.0809686	0.310268	1.09696
CG5645	0.0849732	0.307522	1.08343
Cht11	0.078045	0.296293	1.07826
Rif1	0.0226217	0.306497	1.08591
swa	0.0253169	0.326068	1.09004
CG14502	0.0439892	0.318016	1.05247
CG6005	0.0511838	0.30205	1.07112
slam	0.0380949	0.312455	1.07471
mad2	0.12934	0.368207	1.05721
CG31495	0.128371	0.36474	1.01403
Smn	0.123254	0.388603	1.02888
dlt	0.10334	0.344111	1.03211
Fign	0.110328	0.339688	1.02191
CG11986	0.138538	0.320671	1.00618
CG7824	0.114857	0.332536	1.00181
CG12818	0.146837	0.274122	1.04447
spn-F	0.151261	0.28793	1.04337
Hmg-2	0.129048	0.28916	1.03648
CG5589	0.127061	0.273587	1.03273
Tsen54	0.127123	0.272231	1.04812
CG31517	0.103599	0.305706	1.0605
CG3281	0.118493	0.324442	1.06262
CG11164	0.128627	0.317705	1.04928
CG14997	0.127961	0.325816	1.0449
Mybbp1A	0.118113	0.269715	1.09114
CG11307	0.12514	0.269428	1.06389
lncRNA:CR43836	0.113074	0.256964	1.0608
csul	0.104886	0.299175	1.09693
dgt6	0.104393	0.308553	1.08933
CG15514	0.115608	0.320491	1.08539
CG5800	0.127972	0.312452	1.0964
CG4788	0.151875	0.286528	1.1021
CG12106	0.146453	0.3008	1.06604
CG6179	0.133179	0.295585	1.07429
CG4069	0.185722	0.335468	1.08686
CG11123	0.147645	0.337406	1.06235
CG5180	0.14817	0.331554	1.08817
Rcd4	0.191774	0.314104	1.02565
l(2)34Fd	0.156692	0.341286	1.03182
CG33332	0.161693	0.3358	1.01147
CG4730	0.176754	0.337649	1.01105
Elba2	0.17052	0.315247	1.042
Rtc1	0.157302	0.307254	1.05632
wcd	0.155018	0.301493	1.046
RIOK1	0.148024	0.299945	1.0205
CTPsyn	0.174202	0.279085	1.02241
plu	0.175837	0.299977	1.02399
CG8939	0.122086	0.232991	1.11089
Trf	0.120132	0.249587	1.10801
Ada2b	0.141954	0.225105	1.10213
CycD	0.121935	0.209236	1.10254
CG4424	0.121928	0.175197	1.10181
Nnp-1	0.081133	0.202244	1.07896
CG5728	0.0986464	0.203231	1.08143
borr	0.095303	0.217079	1.07938
CG13097	0.0885553	0.211557	1.08142
CG42598	0.0213155	0.204158	1.05724
Spec2	0.0176724	0.213809	1.07232
CG13742	0.0631374	0.220784	1.05864
Cul1	0.0613313	0.222092	1.05188
CG4287	0.0585852	0.223716	1.03797
Kap-alpha1	0.0696196	0.218031	1.04042
CG3918	0.051338	0.241863	1.05545
CG43295	0.0285008	0.237164	1.0436
Nopp140	0.0339571	0.253382	1.04406
Kebab	0.0905329	0.256128	1.08473
uri	0.0691665	0.259542	1.07876
fws	0.089735	0.234361	1.07423
l(2)05287	0.0863521	0.238988	1.06057
Mon1	0.0927986	0.245295	1.06691
CG9004	0.0726793	0.238948	1.07695
Dek	0.0747984	0.220116	1.07002
Parg	0.0844015	0.222263	1.03362
TAF1B	0.0864175	0.225368	1.00772
bur	0.0905937	0.212002	1.0135
CG5815	0.0882598	0.213982	1.01254
NELF-B	0.0407273	0.230748	1.02101
CG13096	0.0584337	0.238674	1.00401
CG8379	0.0724896	0.222486	1.01181
GluRS-m	0.0661264	0.234246	1.01546
CG30096	0.206623	0.162641	1.08992
CG14220	0.175737	0.180046	1.00803
CNPYb	0.148513	0.189425	1.01763
CG11030	0.151155	0.133149	1.00644
Cul6	0.163314	0.162807	1.04067
mus81	0.152806	0.137023	1.04751
ix	0.116031	0.218327	1.01447
CG2608	0.111881	0.249201	1.0041
CG3735	0.125872	0.24258	1.003
CG6951	0.121441	0.229771	1.0597
l(3)07882	0.107896	0.216423	1.05419
Zif	0.112656	0.22126	1.05084
CG4935	0.0911433	0.25647	1.04534
CG9346	0.0938856	0.256794	1.04741
Nnf1b	0.0935211	0.247784	1.03528
Taf8	0.0986312	0.237998	1.04084
CG3045	0.191814	0.252285	1.06181
CG3594	0.185621	0.25978	1.07011
Gem2	0.177175	0.261358	1.0342
CG12301	0.201002	0.246534	1.04005
CG5568	0.196192	0.256813	1.02632
CG1463	0.180239	0.225974	1.07061
IKKbeta	0.148578	0.233669	1.07221
CG32075	0.157703	0.205265	1.04246
hng2	0.14921	0.23082	1.03208
Mat89Ba	0.149586	0.236376	1.02794
msd1	0.197014	0.507307	1.06849
ea	0.161629	0.450233	1.07325
CG17260	0.18475	0.390491	1.05975
Su(fu)	0.156596	0.385187	1.07048
CG30403	0.317854	0.195159	1.09928
Nufip	0.278195	0.221631	1.20651
Rbm13	0.210406	0.274767	1.01634
TBCC	0.232264	0.265342	1.00158
CG8326	0.236384	0.28082	1.03912
CG12129	0.241529	0.256865	1.02845
CG14965	0.243114	0.245948	1.04452
Lsm10	0.221927	0.204152	1.05563
CG16957	0.184586	0.223372	1.02391
zuc	0.210698	0.232525	1.01567
CG5808	0.271594	0.294685	1.11273
CG2875	0.247018	0.273878	1.08671
Bka	0.232397	0.299088	1.0945
CG1234	0.231991	0.292781	1.08331
ntc	0.195347	0.297538	1.07352
mbm	0.217042	0.290004	1.08655
bys	0.220817	0.290019	1.0678
CG4045	0.214731	0.279655	1.07188
CG11263	0.248663	0.310841	1.01584
CG12608	0.230817	0.303217	1.03027
CG5516	0.219133	0.346551	1.06042
ppan	0.239907	0.353953	1.03726
CG2656	0.174472	0.242978	1.11212
CG5144	0.193449	0.225802	1.1267
CG31381	0.23077	0.270316	1.1183
Ripalpha	0.207	0.27714	1.13202
thoc7	0.208708	0.262769	1.13752
Mst85C	0.167843	0.263629	1.17425
Art3	0.167954	0.27009	1.12756
CG6254	0.176615	0.272972	1.13841
CG9246	0.185199	0.269452	1.14357
Ppt1	0.16571	0.205331	1.1723
Hen1	0.15049	0.205994	1.14108
Meics	0.143763	0.213953	1.13344
CG17359	0.140606	0.223679	1.14435
Neos	0.135294	0.240661	1.13742
Saf6	0.175406	0.350094	1.19068
CG14230	0.136324	0.378727	1.14751
trem	0.146859	0.367931	1.13696
CG31457	0.17965	0.338594	1.14517
CG15445	0.192438	0.324562	1.1189
icln	0.186207	0.310652	1.13362
CG3527	0.211673	0.331602	1.11326
CG3709	0.24359	0.321523	1.12592
CG43064	0.341656	0.33831	1.41503
CG32625	0.347141	0.240192	1.31572
CG4570	0.279557	0.343621	1.27633
Trf4-2	0.275906	0.2957	1.29357
snRNA:U12	0.175055	0.440513	1.4174
CG3323	0.122813	0.209136	1.44701
phr	0.158961	0.253719	1.38037
CG4617	0.0371558	0.301094	1.25683
Pms2	0.0646806	0.302286	1.25385
lncRNA:CR43837	0.0746988	0.280612	1.27498
rumi	0.0468081	0.297548	1.28395
abo	0.135962	0.248178	1.27232
CG15436	0.0942773	0.240901	1.24442
swaPsi	0.0938625	0.243816	1.25831
dgt5	0.0954653	0.313777	1.37921
SoYb	0.0466924	0.336365	1.36759
CG12713	0.157553	0.305134	1.255
Smyd4-1	0.190973	0.327068	1.31095
CG7300	-0.00499591	-0.019817	1.46848
CG44094	0	0	1.42793
CG8664	0.00297009	-0.00231005	1.44033
CG1850	-0.00152839	-0.0308274	1.30493
CG6296	0.00291566	-0.019633	1.2932
Alp7	-0.00152839	0.00148194	1.3461
CG11852	-0.0198299	0.0048573	1.32998
lncRNA:CR44459	0	0	1.37096
CecC	-0.00154751	0.030948	1.37256
Gyc76C	-0.021878	0.0280808	1.38121
Mgat3	-0.0694187	0.281841	1.25552
Marf1	-0.0843643	0.26376	1.28559
rig	-0.0926391	0.26752	1.3207
Btnd	0.000861752	0.143922	1.23593
CG31789	0.00468762	0.142682	1.28207
CG1304	-0.00264094	0.10439	1.36064
l(2)03659	-0.0147465	0.187108	1.38289
CR14033	0.7793	0.360304	1.46336
Cyp28d2	-0.0035246	0.326333	1.77128
CG9270	-0.0103172	0.192395	1.54851
Cyp6a8	-0.0110986	0.28619	1.54271
CR43669	-0.00165754	0.172924	1.84058
lncRNA:CR40469	0	0.116274	1.92071
CG32284	-0.00154751	0.0325752	1.75472
CR43275	0	0.0904689	1.71807
CG18549	-0.106974	0.128214	1.68735
asRNA:CR46487	-0.00625341	0.155264	1.67342
Hsp70Bb	-0.00279944	0.137321	1.7147
CG16704	-0.00295498	-0.060852	1.95339
CG5955	-0.00135128	0.00184207	1.87804
Rh6	0.00240277	0.0105434	1.92678
CG42637	-0.0156548	-0.109121	1.62225
CG7214	-0.00406508	-0.0666296	1.60154
CG34278	0	-0.00933033	1.67154
CG10474	0	0	1.64135
Drsl2	0	-0.0143459	1.61695
BomBc1	-0.00301255	0.0119234	-3.40325
Lcp2	-0.00706249	-0.0455732	-2.52512
CG12971	-0.0109517	-0.101287	-2.34884
CG16772	0	-0.0875951	-2.26746
Dso2	-0.00426124	-0.0120081	-2.28739
CG43799	-0.00665399	-0.419568	-2.11988
CG5550	-0.00777172	0.031946	-1.99704
BomS3	-0.00396134	0.00590465	-2.11896
Dso1	-0.0100377	0.019634	-2.11973
Obp99a	-1.05819	-0.0569259	0.0401663
Ama	-1.04105	-0.0122351	-0.191287
Tom	-1.14969	-0.0427174	-0.128436
Gp150	-1.34675	-0.0719984	-0.508558
rib	-1.56714	-0.118665	-0.595529
CG15249	-0.00382074	-0.352829	-1.13868
cuff	-0.0200977	-0.308154	-1.12702
CG43181	-0.00382074	-0.326567	-1.28872
CG6830	-0.00902023	-0.297169	-1.27791
CG32694	-0.00880778	-0.356182	-1.20523
skl	-0.0165781	-0.345765	-1.24532
Spn28Da	-0.0434965	-0.311713	-1.23137
CG13315	-0.0209103	-0.294996	-1.18302
CG43386	-0.0138141	-0.275018	-1.20105
CG31626	-0.00765971	-0.234408	-1.08075
CG3823	-0.00934038	-0.211805	-1.10407
CG9555	-0.00938793	-0.205749	-1.16774
lambdaTry	-0.00820069	-0.187918	-1.13727
CG13046	-0.00729579	-0.279453	-1.08159
Nepl21	-0.00623602	-0.308769	-1.02896
Ugt37B1	-0.00732187	-0.251734	-1.00918
ppk10	-0.00154751	-0.275506	-1.02504
CG14880	-0.00515922	-0.254121	-1.03202
snsl	-0.00983641	-0.260107	-1.02859
CG8785	-0.010104	-0.229814	-1.03801
Ccp84Ag	-0.00326693	-0.201571	-1.00383
CG33914	0	-0.200369	-1.01763
CG14457	-0.00721146	-0.1117	-1.2805
CG13314	-0.0034018	-0.0751388	-1.25606
CR33255	-0.00295498	-0.100418	-1.26163
CG13228	-0.00537122	-0.0899497	-1.26678
Karl	0.0019327	-0.0851445	-1.26261
CG34327	-0.00344774	-0.139061	-1.28795
TwdlL	-0.0098153	-0.164375	-1.28815
Ugt302E1	-0.00848991	-0.155024	-1.30118
CG13051	-0.00747042	-0.145919	-1.32677
CG8773	-0.021036	-0.113344	-1.31722
CG6142	-0.00354031	-0.125579	-1.32353
Mal-A2	-0.00764386	-0.114949	-1.33503
CG13955	-5.29109e-05	-0.176885	-1.23149
CG32440	-0.00625341	-0.140341	-1.22037
CG12507	-0.00614767	-0.153479	-1.20458
CG31810	-0.00853837	-0.156761	-1.21784
Mal-B1	-0.00295498	-0.198379	-1.25288
CG30458	-0.00367098	-0.184174	-1.27805
CG13069	-0.00320847	-0.180897	-1.26268
CG13157	-0.00279944	-0.181488	-1.26094
CG13217	-0.0282825	-0.189468	-1.20568
CG17290	-0.00944785	-0.22244	-1.21283
CG2930	-0.107879	-0.131736	-1.23743
vnd	-0.0192371	-0.0803384	-1.2305
CG30371	-0.0031852	-0.0661056	-1.20443
Mec2	-0.00189477	-0.0785356	-1.19502
NimB1	-0.00292699	-0.118273	-1.21653
CG3513	-0.00370357	-0.0965403	-1.17669
CG11384	-0.00428551	-0.13267	-1.18952
CG30413	-0.00948247	-0.124424	-1.17381
Edg91	-0.00372703	-0.00735464	-1.30772
Ccp84Aa	-0.0127537	-0.0407995	-1.34302
CG9192	-0.00414846	-0.0252057	-1.33354
CG3640	0	0.0090768	-1.35113
CG7916	-0.000372782	0.0216744	-1.33944
CG14573	-0.0228909	0.0103128	-1.34249
CG7227	-0.0154931	0.0324679	-1.34034
Edg78E	-0.0111809	0.0320916	-1.33795
CG6271	-0.00312111	0.0284969	-1.38152
Mal-A7	0.00143775	0.0299922	-1.38093
Ctr1B	-0.0259392	-0.0107996	-1.3798
lncRNA:CR44707	2.27906e-05	0.0034181	-1.36501
Ugt303B1	-0.00154751	-0.00257031	-1.36431
TwdlK	-0.00305228	-0.137483	-1.40955
tobi	0.00239875	-0.109218	-1.44163
Cyp4d1	-0.00997762	-0.123402	-1.43883
TwdlB	-0.00325039	-0.129823	-1.43132
CR17024	-0.00345044	-0.10438	-1.37828
ppk30	-0.00517772	-0.0958786	-1.38174
lectin-28C	-0.00286661	-0.0852015	-1.37927
lncRNA:CR43440	-0.00154751	-0.0887203	-1.39203
BomT3	0	-0.120309	-1.36487
CG13042	-0.00344774	-0.0952285	-1.34104
CG3502	0.018815	-0.0563767	-1.36817
CG13067	-0.00530056	-0.0457887	-1.42912
Cyp9b2	-0.0102723	-0.06797	-1.41168
Ilp4	-0.105763	-0.00180808	-1.07676
Stt3B	-0.150119	-0.0772597	-1.04739
Gmd	0.0140439	-0.11049	-1.02028
IBIN	-0.00288813	-0.114684	-1.0242
CG31300	-0.00286661	-0.112334	-1.00635
lncRNA:CR44947	0	-0.0919675	-1.00387
CG13059	-0.0297032	-0.143586	-1.00002
WRNexo	-0.0474889	-0.113702	-1.03865
CG15023	-0.00721652	-0.107338	-1.10264
CG2065	-0.00950743	-0.093082	-1.08863
Ir68a	-0.01445	-0.0982192	-1.08694
CG13218	-0.00493279	-0.0761566	-1.05773
CG5255	-0.00315678	-0.0902418	-1.0702
CG13748	0	-0.116786	-1.07665
lncRNA:CR43855	-0.00524958	-0.125155	-1.06704
Alp6	-0.00240136	-0.112017	-1.04238
firl	-0.0174278	-0.112948	-1.05078
Balat	-0.00286661	-0.151279	-1.11138
alpha-Est4	-0.00297163	-0.157252	-1.08034
CG14507	-0.00861712	-0.164783	-1.0834
CG13492	-0.0184065	-0.177812	-1.04423
CG10859	-0.015216	-0.139407	-1.03967
CG8665	-0.00980187	-0.148274	-1.03227
CG8160	-0.0229801	-0.010446	-1.21961
CG4306	-0.00625576	-0.0231657	-1.24271
Cpr64Ac	-0.00305228	0.00132642	-1.24552
NT1	-0.00505785	0.0545959	-1.19725
CG13068	-0.0104182	0.0548432	-1.21293
CG14219	-0.00642726	0.0675128	-1.20856
CG14120	-0.0160583	0.0555815	-1.25847
asRNA:CR44192	0.00143775	0.0335142	-1.23443
CG14568	-0.00437665	0.0329027	-1.25446
Cyp9b1	0.0016463	0.0530772	-1.14643
Fatp3	-0.0027297	0.0361591	-1.16242
CG14110	-0.0101358	0.077255	-1.1434
CG7248	-0.000531685	0.0862513	-1.16997
mas	2.12827e-05	0.0876396	-1.17784
CG7367	-0.00295498	-0.00606183	-1.18688
lncRNA:CR44295	0	0.0221986	-1.19319
Ppn	-0.0445874	0.0251228	-1.15857
Spn43Aa	-0.0512178	-0.00464032	-1.19484
e	-0.00493279	-0.0139743	-1.12654
lncRNA:CR46489	-0.0103286	-0.030334	-1.12404
CG4597	0	-0.0311442	-1.12773
CG9616	-0.00154751	-0.0286014	-1.13232
CG30026	-0.00301255	-0.0486405	-1.09193
CG30375	-0.00154751	-0.0226788	-1.10482
Vago	-0.00475122	-0.0317286	-1.09456
asRNA:CR45210	0	-0.0376409	-1.16225
CG8541	-0.00331115	-0.0613879	-1.17123
lncRNA:CR43270	-0.00483465	-0.0792661	-1.14283
CG1092	-0.00578962	-0.0553127	-1.13342
Ugt304A1	-0.00286661	-0.0496295	-1.12355
Ugt49C1	-0.00371048	-0.00149399	-1.10527
vri	-0.0123704	0.0318673	-1.12135
CG34447	-0.00154751	0.0224562	-1.10382
CG43366	-0.0034018	0.0299474	-1.10543
GstE9	0.0479956	-0.0215292	-1.07745
CG31437	0	-0.00449266	-1.07216
Drs	0.00659649	0.00397643	-1.07502
Muc55B	-0.0165238	0.00101451	-1.06717
CG1246	-0.00547036	0.0180361	-1.06355
CG14850	-0.00154751	0.0128566	-1.06339
CG13905	0.00314277	-0.00797565	-1.05221
lncRNA:CR44145	0.00143775	-0.013617	-1.06474
Ugt303B2	-0.00154751	-0.0234694	-1.07233
CG42798	0	0.0555701	-1.00632
lncRNA:CR45215	-5.29109e-05	0.0565809	-1.02138
CG15927	0	0.0830158	-1.03156
PGRP-LD	0.00442172	0.0730772	-1.03629
CG31516	-0.00524958	0.0812557	-1.01378
CG33160	-0.00812508	0.0918873	-1.01992
Pxn	-0.0602122	0.0629663	-1.05334
BomS1	-0.00279944	0.0844302	-1.09476
Drsl4	0	0.0864026	-1.0811
CG18788	-0.00441514	-0.0323265	-1.01093
CG4653	-0.0033435	-0.0402895	-1.00899
Mal-A3	-0.00207636	-0.0704536	-1.03632
CG15202	-0.0104402	-0.0575172	-1.01571
NimB5	-0.00358684	-0.0520661	-1.0351
SPH93	-0.00279944	-0.045705	-1.02666
lectin-37Da	-0.00154751	0.0184902	-1.0261
lncRNA:CR43431	0.00136298	0.0270614	-1.02224
RabX5	-0.00154751	0.0304961	-1.02762
CG11912	-0.00317656	0.0288583	-1.04517
Sk1	-0.00172541	0.041215	-1.02862
Acp65Aa	-0.00322202	0.00690787	-1.00036
Nepl13	-0.00405498	0.00124174	-1.02333
CG15293	-0.00154751	-0.0067051	-1.01198
Cpr31A	-0.00310405	-0.0126212	-1.01833
BomS2	-0.00313527	0.134273	-1.86769
Lcp3	0	0.0813411	-1.78778
asRNA:CR43683	-0.00276609	0.163442	-1.7088
CG10591	-0.00980023	0.124399	-1.74462
Eo	-0.00310359	0.130399	-1.59792
lectin-24Db	-0.00305228	0.0703215	-1.60404
CG10026	-0.0137212	-0.318203	-1.80319
CG8568	-0.0032663	-0.215274	-1.81705
CG45207	0	-0.228393	-1.76147
CG15212	-0.00326645	-0.24673	-1.72304
CG9664	-0.00857278	-0.256486	-1.74539
CG31954	-0.00305228	-0.127937	-1.9075
CG9184	-0.0312665	0.0121328	-1.85478
Lcp1	-0.00286661	-0.0353601	-1.89911
CG32437	-0.0202555	-0.111977	-1.7505
Try29F	-0.0426964	-0.105975	-1.80025
CG14756	-0.0175984	0.0116477	-1.69706
CG14851	-0.00331115	-0.000967995	-1.76553
Cyp6a16	-0.0327094	-0.359981	-1.431
Hml	-0.00625575	-0.389542	-1.37067
CG13618	-0.0100291	-0.190851	-1.32176
CG15024	-0.0070089	-0.204121	-1.32757
TwdlM	-0.00968336	-0.16908	-1.3653
CG14570	-0.00511411	-0.216941	-1.38246
mag	-0.000860189	-0.212636	-1.35997
CG6337	-0.00323378	-0.275017	-1.37425
CG6870	-0.00305228	-0.202665	-1.4294
Ugt303A1	-0.00871442	-0.23415	-1.44539
CG1208	-0.00764696	-0.172031	-1.55562
CG4017	0	-0.155878	-1.56573
CG12256	-0.00310359	-0.136961	-1.54719
Cpr67Fb	-0.00866441	-0.164707	-1.52441
LManI	-0.0216496	-0.235033	-1.51474
NimC1	-0.00492916	-0.225431	-1.51331
CG42819	-0.0147445	-0.17182	-1.4556
Pepck2	-0.0392549	-0.151052	-1.50465
CG31808	-0.0556904	-0.319194	-1.6215
grim	-0.00737822	-0.284742	-1.64605
CG31463	-0.00484015	-0.316138	-1.54477
Eip74EF	-0.01826	-0.3095	-1.49066
Ugt37C2	-0.0186214	-0.329701	-1.47405
CG14760	-0.00223964	-0.00794286	-1.62274
CG43153	0.00110569	0.00124812	-1.61476
CG13066	-0.00319446	-0.0942312	-1.63519
CG34448	-0.00154751	-0.102297	-1.58248
CG13033	-0.0131823	-0.0674999	-1.55984
CG13445	0	-0.0571357	-1.58609
CG34248	-0.0032663	0.0096236	-1.52385
CG9521	-0.00324749	-0.00778775	-1.49436
CG3841	-0.00263703	-0.0818514	-1.4739
Achl	-0.00346431	-0.0953296	-1.52955
CG42812	0	-0.0986536	-1.51656
CG15473	-0.00154751	0.0791137	-1.32265
CG4927	-0.00279944	0.153244	-1.33802
Mal-A4	-0.0149955	0.190128	-1.45322
CG13614	-0.00286661	0.109124	-1.543
nAChRbeta3	-0.0151211	0.125108	-1.49462

## Sheet: DESeq2 CSV
gene name	log2FoldChange.E5_0.1.5	padj.E5_0.1.5	log2FoldChange.E5_10.12	padj.E5_10.12	log2FoldChange.E5_16.18	padj.E5_16.18
128up	0.205935	0.0163675	-0.047513	0.823202	0.0388443	0.897557
14-3-3epsilon	0.0576058	0.475684	0.221153	0.4677	0.647559	0.0583686
14-3-3zeta	0.158189	0.0848384	-0.0820603	0.616792	-0.215318	0.33477
140up	0.0315721	0.824645	-0.0502869	0.823202	-0.530858	0.0606139
18SrRNA-Psi:CR41602	-0.00168539	0.946804	0.602664		0.381891	0.418485
18w	-0.469247	2.68336e-16	-0.0532164	0.841394	-0.135811	0.756172
26-29-p	-0.00346238	0.978877	-0.0823043	0.741609	-0.487093	0.0733274
28SrRNA-Psi:CR40596	-0.0033562	0.899955	0.615025		0.245919	0.526002
28SrRNA-Psi:CR40741	-5.03351e-05		0.251572		0.291221	0.537616
28SrRNA-Psi:CR41609	-0.00440504		0.228198		0.299066	0.544086
28SrRNA-Psi:CR45848	-0.00225454		0.28776		0.604604	0.154529
28SrRNA-Psi:CR45851	-0.00421961	0.60085	0.0050397	0.992097	0.1448	0.732314
28SrRNA-Psi:CR45853	-0.0019578		0.0427821		0.0398068
28SrRNA-Psi:CR45855	-0.000854331		0.0459831		0.174566
28SrRNA-Psi:CR45859	-0.00686565	0.734855	0.448855		0.24326	0.656503
28SrRNA-Psi:CR45860	0.00262545		-0.0154735		0.282329
2mit	-0.00770847	0.224249	-0.295025	0.305673	-0.331063	0.179804
312	0.180191	0.0817532	-0.0104073	0.974546	-0.158831	0.545164
4E-T	-0.017372	0.906953	0.196121	0.522401	0.713262	0.0545102
5-HT1A	-0.00680029	0.286218	-0.20438	0.455406	-0.0974044	0.762367
5-HT1B	-0.00312111		-0.0950387		0.147238	0.712149
5-HT2A	-0.0455243	0.139534	-0.16111	0.596864	-0.269205	0.360312
5-HT2B	-0.00466933		-0.107319		-0.0433184	0.927878
5-HT7	-0.00777172		-0.155527	0.54971	-0.297219	0.24002
5.8SrRNA-Psi:CR45849	-0.00154751
5.8SrRNA-Psi:CR45854	-0.00154751				-0.0789733
5.8SrRNA-Psi:CR45863	-0.00279944				0.0316718
5PtaseI	-0.0571497	0.648132	-0.089286	0.670592	-0.0661085	0.780643
5SrRNA-Psi:CR33363	-0.00154751				-0.0224155
5SrRNA:CR33367	-0.00154751
7B2	-0.0105728	0.289147	-0.0808605	0.818904	-0.240705	0.366879
7SLRNA:CR32864	-0.00295498		0.00237532		-0.0851598
7SLRNA:CR42652	-0.00131263		-0.000580712		0.218627
825-Oak	-0.00301255		-0.0823464		-0.511232	0.230001
A16	-0.0535178	0.585856	-0.133079	0.591201	0.141151	0.681804
AANAT1	-0.00573893	0.713016	0.0509965	0.875085	-0.0873362	0.756172
AANATL2	-0.0106967	0.186236	-0.114021	0.715234	-0.0412238	0.91317
AANATL3	-0.00152839		-0.0153813		0.0947597	0.863023
AANATL4			0.10375		3.0686	2.23712e-28
AANATL5					0.53685	0.273283
AANATL6	-0.00154751		-0.0379019		0.289936	0.602634
AANATL7	-0.00354031		-0.117356		-0.231993	0.420417
ABCA	-0.14749	0.170292	0.227148	0.467353	0.453547	0.185498
ABCB7	-0.0363031	0.750734	-0.0874481	0.780499	-0.211081	0.438369
ABCD	-0.0315056	0.759667	0.088034	0.80147	0.567797	0.112707
ACC	-0.14448	0.201131	-0.0357374	0.887157	-0.242898	0.427755
ACXB			0.00147903
ACXC			0.0362063		-0.252899
ACXD	-0.00337326		0.0430953	0.914977	-0.699559	0.0126563
ADD1	-0.0403105	0.685796	0.255753	0.444767	1.04212	0.0132345
ADPS	-0.0114985		0.121262	0.579566	-0.0513907	0.878276
AGBE	0.16723	0.052339	0.0837312	0.677629	-0.236826	0.364962
AGO1	-0.0735634	0.515486	0.169123	0.586039	0.623673	0.13062
AGO2	-0.0658307	0.450563	0.0279161	0.946068	0.620043	0.156182
AGO3	-0.0260937	0.7321	0.16908	0.583452	0.887449	0.0462552
AIF	-0.0331243	0.742385	0.00098838	0.997958	-0.373795	0.0390798
AIMP1	0.0462481	0.643642	-0.0478519	0.869593	-0.0304218	0.919707
AIMP2	0.125577	0.19431	-0.0225054	0.93431	-0.109691	0.69482
AIMP3	-0.0210238	0.877538	0.109497	0.69865	0.00703333	0.981683
ALiX	-0.035852	0.692229	0.309789	0.438707	0.497809	0.106179
AMPKalpha	-0.0387818	0.694875	0.0519103	0.799437	-0.176562	0.51655
AMPdeam	0.0827142	0.393868	-0.220294	0.438707	-0.526872	0.0336926
AOX1	0.0631598	0.621468	0.218996	0.4677	-0.620948	0.0182757
AOX2	-0.00853245		-0.108968	0.745327	-0.174011	0.752086
AOX3	-0.122891	0.113895	0.31405	0.438707	0.0418098	0.929917
AOX4	0.00144349		0.144038		-0.0224155
AP-1-2beta	-0.0336335	0.725983	0.0999371	0.656433	0.151257	0.627098
AP-1gamma	-0.11113	0.25338	0.0104818	0.975226	0.124921	0.717764
AP-1mu	0.0374581	0.673691	0.274867	0.438707	0.814786	0.0425848
AP-1sigma	0.0963382	0.380136	0.0836161	0.796303	0.544786	0.0412236
AP-2alpha	-0.169119	0.048182	-0.103141	0.610464	-0.166224	0.538144
AP-2mu	-0.0137059	0.904658	-0.0480126	0.826665	-0.121242	0.588163
AP-2sigma	-0.0156568	0.897272	-0.0335131	0.905504	-0.172213	0.405028
APC10	0.0678883	0.566458	0.101218		-0.150906	0.711492
APC4	-0.0219162	0.852116	0.290021	0.438707	1.07495	0.00771699
APC7	-0.090634	0.313457	0.0699155		0.104042	0.842555
APP-BP1	0.081357	0.372921	0.118358	0.595227	-0.124075	0.661435
AQP	-0.00279944		0.128892		-0.380451	0.275418
ASPP	-0.148228	0.00576857	-0.140062	0.476915	-0.106706	0.789089
ATP6AP2	0.0398952	0.682137	0.143588	0.509893	-0.242481	0.429106
ATP7	-0.148892	0.138777	0.0408176	0.871307	0.505287	0.141797
ATP8A	-0.108194	0.30746	0.0113513	0.972106	0.0400744	0.901972
ATP8B	-0.0127983	0.28436	-0.170035	0.466547	-0.478524	0.005806
ATPCL	-0.120936	0.138616	0.142786	0.506657	-0.579619	0.0131862
ATPsynB	0.1274	0.169036	0.0383099	0.909263	-0.133092	0.724698
ATPsynC	0.0865005	0.266534	-0.104282	0.646647	-0.190803	0.552055
ATPsynCF6	0.163671	0.0919831	0.0654509	0.79311	-0.155888	0.645803
ATPsynD	0.130222	0.110962	-0.0384029	0.912209	-0.151624	0.676001
ATPsynE	0.139572	0.115425	0.00823015	0.979134	-0.175531	0.643575
ATPsynF	0.177911	0.0643465	0.0251795	0.942228	-0.18604	0.629283
ATPsynG	0.162136	0.0828605	0.123354	0.54539	-0.13989	0.688232
ATPsynGL			0.0140806
ATPsynO	0.131947	0.159261	0.0675979	0.794541	-0.150631	0.68327
ATPsynbeta	0.0508747	0.663585	-0.0691289	0.732167	-0.279107	0.206057
ATPsynbetaL			-0.0247125		-0.0496291
ATPsyndelta	0.0799971	0.430465	0.169294	0.489766	-0.140254	0.687328
ATPsynepsilonL	-0.00462542		0.0407908		0.168833	0.728811
ATPsyngamma	0.0691228	0.454123	-0.0147755	0.964624	-0.130892	0.734071
ATbp	0.0762198	0.515662	0.156037	0.618855	0.950264	0.0133833
Aasdh	-0.0593177	0.604698	0.284547	0.438707	0.881247	0.02143
Aatf	0.150939	0.149256	0.313855	0.438707	0.871264	0.00153123
Abd-B	-0.0649556	0.0209238	-0.27967	0.252464	-0.190367	0.388068
Abi	-0.0572945	0.48994	0.0254986	0.927567	0.0249131	0.95179
Abl	-0.099019	0.404389	0.267943	0.438707	0.874844	0.0467582
Abp1	0.0230686	0.844078	0.175278	0.563736	0.978532	0.0130779
Ac13E	-0.045876	0.645492	0.202992	0.492191	0.0668676	0.857677
Ac3	-0.0308291	0.134288	-0.0305226	0.924377	0.0271358	0.9427
Ac76E	-0.0111865	0.260841	-0.11563	0.722049	-0.165439	0.533285
Ac78C	-0.000591678	0.991568	0.0548428	0.866913	-0.423863	0.0897976
AcCoAS	-0.174051	0.0954817	-0.0805454	0.812478	0.224325	0.54104
Acbp1	0.117059	0.239811	-0.139996	0.542954	-0.307182	0.206823
Acbp2	-0.00907752	0.323623	-0.0449526	0.912209	-0.513197	0.159464
Acbp3	-0.00726321	0.593284	0.0026448		0.0364216	0.929251
Acbp4	-0.0171273	0.0800349	-0.0584323	0.862464	0.0882236	0.82414
Acbp5	-0.00956443	0.495425	-0.0338462	0.934333	-0.329265	0.335087
Acbp6	-0.00443613		-0.100519		-0.20511	0.577112
Ace	-0.0106599	0.425674	-0.18066	0.438707	-0.0943098	0.777251
Acer	-0.0455384	0.685615	0.0757847	0.757826	-0.0351865	0.919037
Acf	-0.101693	0.224027	0.201373	0.504788	0.82458	0.0591728
Achl	-0.00346431		-0.0953296	0.739232	-1.52955	1.11397e-06
Ack	-0.0545578	0.638722	0.227317	0.438707	0.646428	0.0396801
Ack-like	-0.179217	0.0488218	-0.00752025	0.976434	-0.223542	0.526174
Acn	0.0696982	0.554766	0.223752	0.472925	0.700574	0.100742
Acox57D-d	0.00365048	0.982138	0.090054	0.791273	0.243095	0.336382
Acox57D-p	-0.0105214	0.940776	-0.0188938	0.951427	-0.499195	0.0918265
Acp1	-0.00279944		0.0111069		-0.432726	0.358447
Acp24A4			-0.0744691		-0.340063
Acp26Aa			-0.0149078		0.0374968
Acp26Ab			-0.00449266
Acp29AB					0.0374968
Acp32CD			-0.00554631		-0.0496291
Acp36DE			-0.0144117		-0.0224155
Acp53C14a					-0.0652227
Acp53C14b					-0.0677029
Acp53C14c			0.0383279		-0.0224155
Acp53Ea			0.00197575		-0.0659068
Acp54A1	-0.00152839		-0.0094458
Acp63F			0.0107986		0.106457
Acp65Aa	-0.00322202		0.00690787		-1.00036	0.0044271
Acp76A			0.0106707		0.0374968
Acp95EF	-0.00154751		-0.0404027		-0.0635187
Acph-1	-0.0156929	0.898037	0.247185	0.449973	0.848825	0.045687
Acsl	-0.0514349	0.598496	-0.111984	0.574065	-0.41902	0.170137
Act42A	-0.055612	0.556055	0.150135	0.562186	0.420652	0.286119
Act57B	-0.010626	0.328986	-0.0430147	0.863361	0.0185495	0.956217
Act5C	-0.0228257	0.813348	0.267596	0.438707	0.354542	0.162034
Act79B	-0.00286661		0.0209832		0.402329	0.366359
Act87E	-0.040969	0.0167247	-0.137939	0.64756	-0.50692	0.0789043
Act88F	-0.00279944		-0.127643		-0.351446	0.502351
Actbeta	-0.0120361		-0.172031	0.477378	-0.280795	0.113305
Actn	-0.156428	0.0909234	-0.0466688	0.833265	-0.15629	0.58625
Acyp2	0.111712	0.309308	0.0947693	0.694974	-0.270386	0.346401
AdSL	0.0995089	0.220054	-0.0157057	0.955967	0.179215	0.4025
AdSS	0.0680697	0.530304	0.322149	0.438707	0.550451	0.0411558
Ada	0.0494218	0.705513	0.262715	0.438707	0.79687	0.0309294
Ada1-1	-0.0047755		-0.103567		0.668695	0.147752
Ada1-2	0.0692218	0.562563	0.202824	0.489766	0.793208	0.0334188
Ada2a	-0.010876	0.923374	0.143189	0.635077	0.811818	0.00747994
Ada2b	0.141954	0.0839782	0.225105	0.4677	1.10213	0.00422475
Ada3	0.0478632	0.664637	0.285879	0.438707	1.01714	0.0102145
AdamTS-A	-0.0464091	0.00819013	-0.119843	0.548807	-0.426152	0.0485793
AdamTS-B	-0.0372839	0.0327193	-0.0467504	0.897099	0.12458	0.578264
Adar	0.111973	0.250465	-0.00553662	0.990407	0.643647	0.0445515
Adat1	0.0308842	0.732459	0.0820805		0.204049	0.570926
Adck1	0.101662	0.309906	-0.0122107	0.971615	-0.479811	0.105442
Adck5	0.0739851	0.525603	0.26612	0.438707	1.01349	0.00113186
Adf1	-0.0830044	0.398222	-0.126759	0.564718	-0.0481679	0.861704
Adgf-A	-0.0531405	0.563633	-0.104835	0.604656	-0.577872	0.0264593
Adgf-A2	-0.00517772		0.0374204		0.155688	0.762987
Adgf-B			-0.0715334
Adgf-C	-0.00314697		0.0676919		0.219493	0.574736
Adgf-D	-0.00559032	0.784025	0.0240783		0.594938	0.143122
Adh	-0.0145667	0.756179	-0.0172894		0.320862	0.548191
Adi1	0.0852958	0.481511	0.104765	0.729611	0.0834645	0.79301
AdipoR	-0.056307	0.523282	-0.13706	0.521511	-0.471105	0.0256951
Adk2	0.00510092	0.965219	-0.0518355	0.790896	-0.0405974	0.92266
Adk3	0.08283	0.502065	-0.114312	0.727565	-0.80072	0.000203333
AdoR	-0.00424476		-0.0276668		0.0396777	0.928615
Aduk	0.082262	0.494509	-0.0258328	0.932975	0.126664	0.709211
Ae2	-0.143584	0.0916562	0.236542	0.455406	0.464139	0.0914983
Aef1	0.0106824	0.935579	0.183961	0.546839	0.79811	0.0113646
Afti	-0.204652	0.0341995	0.132255	0.651353	0.459772	0.119196
Ag5r	-0.00449746	0.544159	0.00121119		0.480467	0.261856
Ag5r2	-0.000880309	0.956787	-0.018884		-0.865383	0.000925798
AgmNAT	0.111236	0.240518	0.104159		0.248305	0.485061
Agpat1	-0.119283	0.305916	-0.299093	0.420938	-0.685411	0.0200617
Agpat2	0.025855	0.855682	-0.269514	0.433266	-0.0473899	0.887728
Agpat3	-0.0148351	0.904263	0.143602	0.601539	0.206162	0.444819
Agpat4	-0.0557973	0.624659	-0.0268787	0.933425	-0.239039	0.540524
Ahcy	0.0571772	0.490066	0.0191523	0.95131	0.0011197	0.998071
AhcyL1	-0.186276	0.0214421	-0.175859	0.441389	-0.523808	0.00920399
AhcyL2	-0.0433968	0.032266	-0.212337	0.486355	-0.519671	0.0502462
Ak1	-0.0307066	0.810149	0.0482291	0.899592	0.241415	0.510201
Ak2	0.114433	0.243608	0.0722549	0.761114	-0.264836	0.429676
Ak3	0.00774303	0.957893	-0.0557603	0.870915	0.181811	0.452766
Ak6	0.159793	0.152992	-0.0136286	0.971615	0.176197	0.522413
Akap200	0.0300575	0.824994	0.227573	0.4677	0.866002	0.0436206
Akh	-0.00572831		-0.00108231		0.368818	0.200954
AkhR	-0.00333098		0.129931		-0.501048	0.0727394
Akr1B	0.0478689	0.549959	-0.033157	0.92586	-0.340267	0.161393
Akt1	-0.0169774	0.873406	-0.114451	0.585629	-0.333043	0.164689
AlaRS	-0.122145	0.204559	0.0410139	0.863499	-0.246295	0.398526
AlaRS-m	-0.122235	0.219677	-0.110839	0.63202	-0.228761	0.351424
Aladin	0.0809557	0.438037	0.32318	0.438707	0.949708	0.0211803
Alas	0.0403332	0.751734	-0.0707463	0.803415	-0.313578	0.170343
Ald1	0.153064	0.08856	0.109441	0.695171	0.288672	0.124601
Ald2	-0.00295498		-0.0516838		-0.146374
Aldh	0.146886	0.0966997	0.110416	0.675532	0.371381	0.206062
Aldh-III	-0.0426768	0.686081	0.217116	0.459704	0.180772	0.581626
Aldh7A1	-0.0542127	0.477562	-0.0422416	0.881466	-0.692132	0.00194032
Alg-2	-0.00789475	0.925438	-0.256862	0.433747	-0.353856	0.0770078
Alg1	0.0383397	0.711549	0.0278537	0.927749	-0.315264	0.162379
Alg10	-0.0339392	0.804138	-0.249016	0.438707	-0.464564	0.179727
Alg11	0.0213189	0.872907	-0.0877451	0.701628	-0.387177	0.0234891
Alg12	-0.0398899	0.773278	0.138234	0.459704	-0.155417	0.458711
Alg13	0.0646408	0.612103	0.206692	0.4677	0.60425	0.0106184
Alg14	0.0815038	0.440349	0.0920826	0.760736	-0.529089	0.108394
Alg2	0.0858075	0.450563	0.0395539	0.892676	0.0190116	0.953589
Alg3	0.0188809	0.879912	0.0145692	0.959361	-0.670683	0.0259271
Alg7	0.00700718	0.965944	0.218244	0.4677	0.532324	0.0247459
Alg9	-0.117275	0.271312	-0.220179	0.438707	-0.75509	0.00748227
Alh	-0.0897088	0.422773	0.117786	0.685391	0.748059	0.069759
Alk	-0.0283773	0.164967	-0.0356898		-0.208719	0.578878
AlkB	0.00340822	0.984513	0.203964	0.494586	0.909304	0.0157676
Alp1	-0.0168593	0.134768	-0.0276574	0.935125	-0.731888	0.104083
Alp10	-0.00679263		-0.0430464		-0.612102	0.118918
Alp11	-0.00295498		-0.0356946		-0.901917	0.045174
Alp12	0.0217193	0.861732	-0.118257	0.653551	-0.628307	0.0196952
Alp13					0.0216251
Alp2			-0.00992395		-0.00167831
Alp4	-0.00335649		-0.0883712		-0.150158	0.706172
Alp5	-0.000670267	0.959717	0.00748871	0.986949	-0.680341	0.0208004
Alp6	-0.00240136	0.733499	-0.112017	0.736411	-1.04238	0.000732267
Alp7	-0.00152839		0.00148194		1.3461	1.72994e-05
Alp8	-0.00310359		0.000189741		0.393335	0.420597
Alp9	-0.0073376		-0.0578258		-0.454228	0.254329
Alr	0.121691	0.20249	0.0221035	0.950283	-0.466021	0.157441
Als2	-0.162943	0.108054	0.126891	0.574681	-0.0748904	0.750576
Ama	-1.04105	2.12033e-43	-0.0122351	0.975226	-0.191287	0.544169
Amacr	0.0807588	0.508269	0.248122	0.438707	0.000958305	0.997715
Amnionless	-0.00372703		-0.0819872	0.811904	-0.351531	0.335515
Amph	-0.159896	0.115489	-0.129646	0.538544	-0.45736	0.103247
Amt	-0.00154751		0.0438626		-0.277407
Amun	-0.0961213	0.422773	0.270425	0.438707	0.779934	0.0807981
Amy-d	0.00117574		-0.0075088		-0.289055	0.548723
Amy-p	0.0012132	0.932596	-0.149608		-0.286328	0.572358
Amyrel	0.00466637		-0.0149078		0.178775	0.724311
Ance	-0.86865	2.83091e-30	0.114862	0.552213	-0.530263	0.0425519
Ance-2	-0.0186266	0.262619	-0.174441		-0.558606	0.141496
Ance-3	-0.00286661		-0.0429116		-0.34073	0.469443
Ance-4	-0.00589343	0.471656	0.0538068		-0.218887	0.554852
Ance-5	-0.0158131	0.306522	0.0326302	0.935125	-0.943337	8.86189e-05
Andorra			0.017322		-6.76708e-05
Ank	-0.0827737	0.471165	0.108742	0.734993	0.643624	0.0942121
Ank2	-0.0256395	0.0906665	-0.0590978	0.789684	-0.277163	0.309116
Ankle2	0.0174822	0.886072	0.291622	0.438707	0.740204	0.0453608
Anp			0.0121204		0.0374968
Ant2	-0.0147327	0.814824	0.0856152		-0.0424839	0.935283
Antp	-0.0313588	0.0980693	0.102826	0.758458	-0.595337	0.18197
AnxB10	-0.00329252	0.983775	0.0344672		-0.583102	0.0215826
AnxB11	0.0533642	0.591516	-0.00503173	0.990297	-0.20863	0.391167
AnxB9	0.132638	0.0817532	0.112351	0.632851	0.0110078	0.973472
Aos1	0.112441	0.250041	0.137516	0.523594	0.189172	0.668705
Apc	-0.140306	0.215917	0.054567	0.808147	-0.377613	0.0814001
Apc2	0.00224214	0.986481	0.367482	0.438707	1.16878	0.00526328
ApepP	0.0665621	0.432334	0.373434	0.438707	0.629126	0.0518027
Apf	0.0454203	0.725068	-0.0397881	0.916691	-0.204598	0.629082
Apl	-0.113715	0.235444	0.157919		0.657288	0.057286
Aplip1	-0.00663837	0.300508	0.0403369	0.869593	0.00619254	0.986859
Apoltp	-0.0354855	0.0974894	0.12672	0.676803	-0.0664794	0.852484
Appl	-0.0927532	0.065978	-0.276349	0.438707	-0.405773	0.195253
Aprt	0.139368	0.197486	-0.114178	0.534697	-0.590518	0.00797435
Aps	-0.0430164	0.611156	0.234592	0.459941	0.815354	0.0644639
Arc1	0.0347255	0.474526	0.133321	0.668686	0.370394	0.328016
Arc2	0.0776703	0.233413	-0.0640676		0.0791418	0.865612
Arc42	0.135205	0.101659	0.081709	0.704522	-0.00644945	0.987889
Archease	0.164029	0.150088	0.0196158	0.94101	0.196707	0.337577
Arf102F	0.0724739	0.564588	0.0350841	0.925461	0.245436	0.419116
Arf51F	0.0897545	0.351773	0.0354842	0.933298	0.455381	0.17662
Arf79F	0.0766694	0.406123	0.0843567	0.798846	0.632593	0.0560407
ArfGAP1	0.0574136	0.566221	0.20513	0.455406	0.217597	0.44681
ArfGAP3	-0.00164659	0.990231	0.231757	0.462986	0.746703	0.0656523
Arfip	0.0269416	0.797633	-0.0686871	0.705385	0.00341609	0.990821
Arfrp1	0.0984339	0.300221	0.207819	0.438707	0.667671	0.0132345
ArgRS	-0.00241583	0.987434	0.0117862	0.970408	-0.263303	0.175979
ArgRS-m	0.0272966	0.844464	-0.0714492	0.790173	-0.148449	0.602189
Argk	-0.0644499	0.503552	0.0883426	0.630979	0.163678	0.664816
Argl	-0.0230195	0.566514	-0.144163		-0.408153	0.106924
Arl1	0.149152	0.160477	0.167028	0.511535	0.410377	0.100163
Arl2	0.126855	0.270839	-0.105542	0.664992	-0.401076	0.145357
Arl4	-0.00766263	0.948769	-0.20639	0.438707	-0.191833	0.379256
Arl5	0.128367	0.176817	0.282329	0.438707	0.693925	0.0390988
Arl6	-0.00147744		-0.157055		-0.125686	0.794761
Arl6IP1	0.0484355	0.628151	0.222284	0.473674	0.844946	0.0398208
Arl8	0.107492	0.25338	0.130205	0.679372	0.408694	0.159782
Arp1	0.0563546	0.533733	-0.0548415	0.796419	-0.149417	0.545771
Arp10	0.0447157	0.731657	0.348763	0.43754	0.557469	0.0198571
Arp2	-0.00406001	0.969926	-0.000804693	0.998156	0.0999645	0.776359
Arp3	0.0849846	0.28271	0.274284	0.438707	0.724103	0.0618243
Arp5	0.0600468	0.563374	0.249861	0.444767	0.883812	0.0204811
Arp53D	-0.00289876		0.00162852		0.0940956
Arp6	0.0821996	0.426901	0.294711	0.438707	0.63384	0.0486001
Arp8	0.0681659	0.559025	0.375134	0.438707	1.22982	0.00113186
Arpc1	-0.00671587	0.951774	0.0660171	0.793975	-0.48251	0.0363161
Arpc2	0.135087	0.132739	0.13275	0.664529	0.709423	0.034688
Arpc3A	-0.0461951	0.711945	-0.0828271	0.709128	-0.141221	0.585287
Arpc3B	-0.0266887	0.149562	-0.141859	0.526679	-0.559255	0.0557806
Arpc4	0.0826569	0.501768	0.249828	0.438707	0.0804862	0.724524
Arpc5	0.0714369	0.478992	-0.0148024	0.953602	-0.187501	0.437673
Arr1	-0.00452015		-0.0515245		0.0277287	0.944368
Arr2	-0.00509763		0.0136799		-0.0258537	0.963646
Ars2	0.0363438	0.778242	0.158929	0.609451	1.03691	0.0159717
Art1	0.137975	0.0752642	0.272558	0.438707	0.853365	0.0115833
Art2	0.000188024		-0.00146194		-0.168509
Art3	0.167954	0.0675838	0.27009	0.438707	1.12756	0.00217067
Art4	-0.0910645	0.234894	0.0717558	0.803534	0.640392	0.0602302
Art6	-0.00152839		-0.00449266		0.0106903
Art7	0.0113652	0.939929	-0.091966	0.71899	-0.28989	0.442558
Art8	0.232271	0.0269403	0.284539	0.438707	0.814749	1.84496e-06
Arts	0.0248858	0.833913	-0.0202175	0.957121	0.00743019	0.983574
Arv1	-0.0646165	0.607796	0.188501	0.525274	0.553657	0.117469
Asap	-0.188622	0.052339	-0.0495689	0.832453	-0.153599	0.634739
Asator	-0.114166	0.191237	0.0347782	0.928044	0.303688	0.331229
Asciz	0.115574	0.312785	-0.00424591		0.537147	0.0586578
Ask1	-0.160718	0.0724462	0.0507411	0.833947	-0.200956	0.350884
AsnRS	0.0467042	0.629684	0.0888538	0.631938	-0.0551737	0.863202
AsnRS-m	0.178796	0.096589	0.195625	0.514669	0.514212	0.0477405
AsnS	0.0942857	0.297166	0.33439	0.438707	0.846888	0.0240981
AspRS	0.117054	0.150189	-0.0367042	0.889404	-0.155266	0.53021
AspRS-m	-0.0758539	0.370236	0.20499	0.497824	0.931927	0.0331591
Asph	-0.55953	3.99856e-12	0.0170156	0.954224	-0.107054	0.697728
Ass	-0.00485629		-0.154725		-0.456027	0.0756745
AstA	-0.00691055		-0.184798		-0.262133	0.223955
AstA-R1	-0.00362409		-0.000501082		-0.370387	0.334933
AstA-R2	-0.00400818		0.0095492		-0.705263	0.0030382
AstC	-0.00967114		-0.104646		-0.203813	0.507862
AstC-R1			-0.0308212		-0.134065
AstC-R2	-0.00346431		-0.133005		-0.301127	0.13051
AstCC			0.00678774		-0.217293
Asx	-0.182955	0.0545006	-0.17522	0.452228	-0.347551	0.234244
Atac1	0.107955	0.362505	0.263018	0.438707	0.673383	0.0239701
Atac2	0.0796895	0.497402	-0.188792	0.442288	0.210852	0.347999
Atac3	-0.0469679	0.659711	-0.142175	0.4677	-0.272368	0.365041
Ate1	0.131228	0.153245	0.284025	0.438707	0.444516	0.0994005
Atet	-0.0404675	0.0466054	0.03526	0.891435	-0.284288	0.229958
Atf-2	-0.0174372	0.899311	0.0232215	0.951514	0.277759	0.225315
Atf3	-0.0273364	0.302232	-0.169286	0.524384	-0.407733	0.0746111
Atf6	-0.0187988	0.788875	0.0426181	0.916529	0.284789	0.356212
Atg1	-0.060174	0.599512	0.0941298	0.725144	0.554303	0.0211812
Atg10	0.0254184	0.662969	0.0761844		0.491126	0.170859
Atg101	-0.0996356	0.369177	0.133478	0.609451	0.587449	0.0137546
Atg12	0.0999929	0.408571	-0.176264	0.502125	-0.211275	0.608293
Atg13	-0.108944	0.199849	0.149557	0.611393	0.566008	0.0228452
Atg14	-0.0583536	0.598496	0.013428	0.959361	0.208353	0.460966
Atg16	0.0963836	0.292117	0.271614	0.438707	0.969147	0.0167941
Atg17	-0.109833	0.302634	0.00202681	0.995732	-0.218925	0.352952
Atg18a	0.00281536	0.983712	0.168307	0.580231	0.781022	0.0213694
Atg18b	0.0795819	0.522812	0.00388054	0.990937	0.087638	0.759468
Atg2	-0.0480983	0.684251	0.165722	0.451275	0.00693346	0.988272
Atg3	0.117109	0.290638	0.0602629	0.763811	0.0964109	0.733759
Atg4a	-0.00432894	0.978815	0.240041	0.448817	0.468851	0.111469
Atg4b	-0.0832118	0.419483	0.248043	0.448189	0.919123	0.00443298
Atg5	0.0498174	0.693859	0.220603	0.47356	0.797159	0.0211812
Atg6	0.0569258	0.647933	-0.130676	0.58805	-0.245133	0.231084
Atg7	-0.0316652	0.773561	0.269943	0.438707	0.867497	0.0390798
Atg8a	-0.035486	0.77467	0.0170723	0.965042	0.130689	0.716257
Atg8b					-0.0224155
Atg9	-0.0144407	0.914834	0.0652084	0.794094	-0.376149	0.0296317
Atox1	0.22442	0.0115759	0.0522152	0.859088	0.380553	0.0245037
Atpalpha	-0.259452	0.00107117	-0.0930028	0.569999	-0.224345	0.318018
AttA			-0.0156812		0.139316	0.283966
AttB	0.00269942		0.013044		0.50747	0.176877
AttC			0.00197575		0.340532	0.244927
AttD			0.0324186		0.0913355	0.131992
Atu	0.0385175	0.761483	0.385691	0.432002	0.828707	0.0455596
Atx-1	-0.0417037	0.52978	0.0115076		-0.598083	0.204395
Atx2	-0.16162	0.123146	-0.148719	0.438707	-0.350584	0.0806214
Atxn7	-0.0180844	0.893383	0.305867	0.438707	1.01028	0.0175466
Aven	0.10898	0.334172	0.282682	0.438707	0.599894	0.0667279
Awh	-0.0113425	0.344779	-0.17692	0.438707	-0.286198	0.261727
Axn	-0.0861639	0.433165	0.242848	0.451523	0.883317	0.0379561
Axs	-0.0104067	0.940776	-0.0889913		0.0348769	0.922724
Axud1	-0.0171322	0.893397	0.226203	0.4677	1.04233	0.0123904
B-H1	-0.0117734		-0.23185	0.438707	-0.269807	0.523917
B-H2	-0.00684594		-0.17245	0.573311	0.114639	0.799382
B4	-0.096928	0.371409	0.255044	0.443135	0.932673	0.0256738
B52	0.0303706	0.790953	0.300757	0.438707	0.63943	0.12564
B9d1	-0.00332697		0.0903765		0.131277	0.824708
BBS1	2.80045e-05		0.137245		-0.424073	0.415822
BBS4	-0.00581156		-0.0867164		0.0623736	0.924171
BBS5	-0.00154751		-0.105071		0.134062	0.824185
BBS8	-0.0048612		0.089999		-0.148029	0.773234
BBS9	0.00269942		-0.122425		-0.184164	0.709211
BCAS2	0.205952	0.0228107	0.410754	0.385821	0.743358	0.0354933
BCL7-like	0.0970173	0.301914	0.0792692	0.799437	1.01755	0.00221637
BEAF-32	0.160895	0.0662767	0.222633	0.473045	0.91281	0.0304317
BG642163			0.0154958
BG642167			-0.00449266
BG642312	-0.00154751		-0.0779469		-0.342357	0.530105
BHD	-0.0194043	0.883101	0.0393182	0.914591	-0.0593919	0.85303
BI-1	-0.0267302	0.849456	0.146873	0.603241	0.135435	0.657124
BNIP3	-0.273157	0.00678868	-0.259465	0.438707	-0.393142	0.162302
BOD1	-0.119319	0.257461	0.278846	0.438707	0.881626	0.0160473
BORCS5	0.0477755	0.636753	0.0603644	0.85537	-0.151687	0.570207
BORCS6	0.129316	0.264898	0.074238	0.81839	0.0249619	0.943385
BRWD3	-0.097864	0.403717	0.297639	0.438707	0.862671	0.049974
BTBD9	-0.0404208	0.716163	0.323777	0.438707	1.03681	0.0145044
Bacc	-0.273715	5.97763e-05	-0.0510563	0.833265	0.0618175	0.889485
Bace	-0.00797737	0.351089	-0.016736		-0.794262	0.0185331
Balat	-0.00286661		-0.151279		-1.11138	0.0149278
Baldspot	-0.0698088	0.530304	0.0306847	0.928044	0.372936	0.0868046
Bap111	-0.0289433	0.834649	0.351749	0.438707	0.988712	0.024517
Bap170	-0.116796	0.206032	0.333035	0.438707	0.859366	0.0401196
Bap55	0.0866212	0.308042	0.0379682	0.855022	-0.00955203	0.98735
Bap60	0.0570898	0.592714	0.335043	0.438707	0.887325	0.0386531
Bbd			-0.135156		-0.47455	0.346616
Bdbt	0.133955	0.248741	0.304104	0.438707	0.95872	0.000829767
Bdp1	0.0224021	0.862499	0.277487	0.438707	0.93991	0.00220629
Bem46	-0.0140681	0.915784	-0.112599	0.596856	-0.356741	0.0948773
Best1	-0.171065	0.0458858	-0.0763247	0.80972	-0.0962191	0.674246
Best2	-0.0235188	0.294988	0.00388398	0.992077	0.0208548	0.955359
Best3	-0.00152839		0.0159016		-0.0444567
Best4			-0.0166699		0.124517
Bet1	0.0442003	0.722127	0.0130073	0.959361	-0.251171	0.351016
Bet3	0.177246	0.0983435	0.204146	0.502725	0.933456	0.00157996
Bet5	0.0955292	0.435722	0.0894462	0.685391	0.497571	0.0218781
Bgb	0.0999823	0.323699	0.170414	0.525062	0.610716	0.0521701
BicC	-0.0066713		0.00678774
BicD	-0.0474537	0.601707	0.164827	0.596711	0.870288	0.0260166
BigH1	0.123647	0.164982	0.301793	0.438707	0.632235	0.128139
Bili	-0.00562457		-0.14396	0.474772	-0.28223	0.163279
Bin1	0.140058	0.172751	0.199151	0.497824	0.52451	0.133828
Bka	0.232397	0.019609	0.299088	0.438707	1.0945	7.14431e-05
Blimp-1	-0.0149291	0.412062	-0.274984	0.438707	-0.630261	0.1618
Blm	-0.150687	0.0791024	0.198425	0.479601	0.789747	0.0519093
Blos1	0.0954088	0.433196	0.0687219	0.749338	0.203838	0.306435
Blos2	0.171935	0.125422	0.107721	0.727104	0.771289	0.0247083
Blos3	0.0566455	0.653901	-0.045181	0.859453	-0.0277508	0.944038
Blos4	0.22123	0.0417005	0.218416	0.474772	0.829078	0.0221092
Bmcp	0.0661522	0.481831	0.138399	0.58211	0.542584	0.0119589
BoYb	-0.103098	0.278285	0.257834	0.438707	0.662994	0.146349
BobA	-0.250554	3.04872e-05	-0.0254471		0.0524714	0.8893
BomBc1	-0.00301255		0.0119234		-3.40325	2.48033e-14
BomBc2			0.156393		-0.44204	0.36345
BomBc3			-0.0353207		-0.887611	0.0400028
BomS1	-0.00279944		0.0844302		-1.09476	0.00408085
BomS2	-0.00313527		0.134273		-1.86769	1.60759e-07
BomS3	-0.00396134		0.00590465		-2.11896	3.65374e-22
BomS4			0.073186		-0.710289	0.118239
BomS5			-0.0107686		-0.876126	0.0425519
BomS6	2.27906e-05		0.0373327		-0.0398627	0.953238
BomT1			0.0198946		-0.322492
BomT2			0.0173508		-0.702703	0.139988
BomT3			-0.120309		-1.36487	0.00250958
Boot	0.0401199	0.705891	0.0138898		0.300242	0.539274
Br140	-0.136069	0.220505	0.244101	0.438707	0.633183	0.0553074
Brca2	0.00422978	0.981212	-0.0913975	0.722085	0.343207	0.353614
Brd	-0.196252	0.000510216	0.0854511		-0.00503527	0.994012
Brd8	-0.0107474	0.941513	0.296199	0.438707	0.895489	0.025266
Bre1	-0.0280737	0.843051	0.175613	0.552766	1.03725	0.0170034
Brf	0.102263	0.336634	0.100487	0.701628	0.65963	0.0437303
Brms1	0.0875336	0.336634	0.0709475	0.811904	0.099467	0.811725
Bro	0.0518527	0.467888	-0.00685536		0.00650469
Bruce	-0.242756	0.00194442	0.0935711	0.68479	-0.231236	0.521418
Bsg	0.0129788	0.911402	0.126769	0.689455	-0.0223809	0.958539
Bsg25A	0.0203473	0.678494	-0.0240459		-0.0224155
Bsg25D	-0.06394	0.616032	0.277888	0.438707	0.99047	0.0204107
BtbVII	-0.0622812	0.606026	-0.0102548	0.972106	-0.0236748	0.943353
BthD	0.209477	0.0404946	0.386675	0.432002	0.950107	0.0186019
Btk29A	-0.0305792	0.789669	0.170249	0.575198	0.619341	0.185754
Btnd	0.000861752		0.143922		1.23593	8.03075e-05
BuGZ	0.116496	0.184887	0.154483	0.599828	0.686346	0.0637566
Bub1	-0.0437121	0.690886	0.14833	0.581618	0.638216	0.0179861
Bub3	0.0910705	0.307966	0.269086	0.438707	0.83157	0.0587464
BubR1	-0.203371	0.00556249	0.249901	0.444767	0.845172	0.0575168
Buffy	-0.00694681		-0.164698		-0.596189	0.00767378
Bug22	0.081305	0.502331	0.193817	0.486076	0.249424	0.205395
Burs	-0.00697531		-0.0463739		-0.0282677	0.946562
Bx	0.00557105	0.974108	-0.181788	0.438707	-0.120541	0.65151
Bx42	0.0504423	0.647988	0.290888	0.438707	0.744205	0.0733274
C15	-0.010652	0.521542	-0.0906371	0.748128	0.090083	0.826557
C1GalTA	-0.0276395	0.811561	0.0166242	0.959361	-0.305097	0.094771
C3G	-0.144073	0.191044	-0.126745	0.534831	-0.170012	0.466669
C901			0.0966054	0.65085	-0.446831
CAH1	-0.0150576	0.363333	-0.0453554	0.912209	0.0182755	0.971401
CAH13			-0.0264644		-0.0659068
CAH14					-0.0224155
CAH15			-0.0313273		0.0374968
CAH16			-0.0597952		-0.0496291
CAH2	-0.0680914	0.566391	-0.0341421	0.900288	0.291508	0.383409
CAH3	0.0265678	0.77098	-0.16572	0.545228	-0.353612	0.0573659
CAH4			0.010947		-0.0272439
CAH5			0.00678774		0.0374968
CAH6			-0.15429		-0.381785	0.474572
CAH7	0.0523359	0.690886	-0.221996	0.472221	-0.0165557	0.956822
CAH8	-0.00279944		0.00549074		0.151665	0.780494
CAH9	-0.00313698		0.0378701		0.538884	0.0781408
CAHbeta	0.0497445	0.703188	-0.16765		-0.228781	0.421125
CAP	-0.0491575	0.376899	-0.054601	0.839257	-0.384543	0.114747
CARPA	-0.00354031		-0.300189	0.374537	-0.0243054	0.941275
CARPB	-0.0143982	0.87517	-0.202163		-0.0298276	0.919707
CASK	-0.0828375	0.417968	0.109177	0.552766	-0.0312804	0.924501
CBP	-0.0343451	0.797633	-0.0935314	0.64419	-0.490693	0.0834305
CCAP	-0.00279944		0.0355015		0.0673665	0.899777
CCAP-R	-0.00308136		-0.112979		-0.409989	0.258731
CCDC151	-0.00154751		-0.120113		0.00475518	0.994565
CCDC53	0.09822	0.34645	-0.189043		0.230635	0.674246
CCHa1	2.27906e-05		-0.0306373		-0.438711	0.149135
CCHa1-R	0.00155222		0.204857		0.342756	0.407938
CCHa2	-0.00234222		-0.097298		-0.676619	0.00138376
CCHa2-R	-0.00158495		0.208462		-0.259803	0.301475
CCKLR-17D1	-0.00295498		-0.147129		-0.163274	0.699972
CCKLR-17D3	-0.00993694		0.0173499		0.179144	0.600104
CCT1	0.0599005	0.444124	-0.013827	0.965432	-0.125826	0.64551
CCT2	-0.046718	0.615311	-0.0561459	0.832065	-0.229252	0.360046
CCT3	0.00994306	0.920393	-0.00725743	0.981292	-0.0915061	0.774375
CCT4	-0.0237438	0.790953	-0.020577	0.94215	-0.224123	0.352683
CCT5	0.0973797	0.226376	0.0307491	0.921138	-0.116383	0.725542
CCT6	-0.0146708	0.872434	-0.0149131	0.96043	-0.25399	0.286851
CCT7	-0.0771425	0.399007	-0.00393208	0.990297	-0.121001	0.689531
CCT8	-0.0330911	0.703811	0.00950522	0.976434	-0.0985698	0.722808
CD98hc	0.100216	0.190136	0.0178056	0.953002	-0.05733	0.861704
CDC50	0.0192599	0.872715	-0.0751428	0.686448	-0.360955	0.164689
CDK2AP1	-0.00473505	0.974196	0.211971	0.487888	0.95262	0.0209544
CDase	-0.0197007	0.331169	-0.193131	0.486355	-0.657166	0.00215408
CG10000	-0.00314697		0.049047		-0.783219	0.00192882
CG10005	-0.0333247	0.499592	-0.0586408	0.855022	-0.668722	0.145232
CG10011	-0.232695	0.0235521	-0.0527821	0.782601	-0.434284	0.269952
CG10013	0.0170846	0.798822	0.240988		1.02597	0.0163451
CG10019	-0.00310359		-0.336215	0.374537	-0.185455	0.423873
CG10026	-0.0137212	0.105998	-0.318203	0.438707	-1.80319	1.0618e-15
CG10031	-0.00560546	0.192475	-0.135695		-0.527915	0.0756118
CG10035	-0.232034	0.00412061	0.00676278		-0.113152	0.663739
CG10038	0.0166514	0.899311	0.369314	0.42859	0.856741	0.019725
CG10041	0.00502227		-0.101606		0.194931	0.739514
CG10050	0.0502891	0.691169	-0.04614	0.893302	0.284214	0.281185
CG10051	-0.0279662	0.147741	-0.136825	0.624821	-0.626939	0.0367861
CG10053	0.120455	0.308042	0.0883093	0.781345	0.402357	0.169285
CG10055	0.0258924	0.819494	-0.0695087	0.821243	0.0665027	0.777742
CG10062	-0.00599624		-0.12498		-0.324397	0.196986
CG10063	-0.00836706	0.778349	-0.0298804		0.57532	0.178982
CG10064	-0.00714346		0.210584		-0.589993	0.119843
CG10068	0.0464422	0.703339	-0.133743	0.608198	-0.255973	0.253062
CG10073	-0.00586759		-0.140689		-0.5231	0.042504
CG10075	0.179209	0.0775543	0.0566503	0.788102	0.0832188	0.732939
CG10077	-0.0711988	0.516178	-0.0396193	0.891953	0.183871	0.585498
CG10081	-0.00154751				0.592333
CG10082	-0.0330055	0.814633	0.0846744	0.783896	0.230135	0.497106
CG10086	-0.00231953	0.885126	-0.0087801		-0.839569	0.00230787
CG10089	-0.012814	0.702487	-0.164162		0.195472	0.462431
CG10098	0.115596	0.228214	0.253626	0.438707	0.714702	0.00754568
CG10104					-0.0659068
CG10116	-0.0064784	0.396837	-0.0695031		-0.78039	0.00230787
CG10126	-0.00226443		-0.127103		-0.632048	0.00751861
CG10132	-0.0212719	0.105634	0.0488694	0.826421	-0.150251	0.487899
CG10137	-0.0314162	0.557009	-0.0647588	0.799437	-0.0179757	0.958966
CG10139	0.132184	0.212768	0.197526	0.51807	0.947723	0.017539
CG10140	0.0010303		0.0510539		0.20415	0.579018
CG10147	-0.0416323	0.762179	-0.0317344	0.935125	0.343782	0.200565
CG10151	-0.02468	0.437298	-0.00153964	0.996301	-0.277263	0.276527
CG10154	-0.00136001		-0.00155436		0.96489	0.005069
CG10163			-0.0462443		0.250632	0.657124
CG10164			0.0140806		-0.0071115
CG10165	0.00798159	0.9583	-0.00905079	0.980746	-0.663589	0.00724006
CG10171	-0.0314342	0.790953	-0.0795452	0.673539	-0.358507	0.235283
CG10175	-0.0118725	0.136424	-0.115847	0.725738	-0.497008	0.121237
CG10177			-0.00788749		-0.2159	0.712149
CG10182	0.000889512		-0.071019		-0.136662	0.635131
CG10183			0.00162852		-0.124059
CG10184	0.188037	0.0685607	-0.0851012	0.800051	-0.463051	0.0294917
CG10185	-0.00301255		-0.0494693		-0.240024	0.579202
CG10189	0.0120352	0.92532	0.0990619	0.730289	0.231397	0.296862
CG10194	0.00445915	0.979266	-0.0737068	0.782572	-0.182705	0.591747
CG10195	0.0759023	0.545244	0.0153891		-0.215352	0.50021
CG10205	-0.0021493		0.00223508		0.373216	0.354181
CG10208	-0.0419374	0.587906	-0.21029		-0.34715	0.18154
CG10209	0.106475	0.330146	-0.0474254	0.855815	-0.0809582	0.768601
CG10211	-0.0157765	0.117856	-0.0869343	0.790173	-0.214785	0.551609
CG10214	0.11877	0.261626	0.187434	0.526716	0.467905	0.045174
CG10222	0.227741	0.0107425	0.319707	0.438707	0.77775	0.00115589
CG10226	-0.00443613		-0.00502763		-0.0292557	0.929441
CG10232	0.0016463		0.0870754		0.181135	0.521208
CG10237	0.140265	0.0763222	0.0252548	0.935125	0.0136263	0.97732
CG1024	0.0407693	0.698254	0.284751	0.438707	1.07398	0.0112545
CG10252			0.0221386		-0.561925
CG10254	-0.147893	0.0949373	0.0106078	0.972106	-0.00113035	0.996712
CG10257	-0.00308136		-0.0411091		0.148379	0.7604
CG10264	-0.00315678		0.00786759	0.987142	-0.0706315	0.829789
CG10265	0.110601	0.287901	0.0170125	0.959209	0.284176	0.450243
CG10268	0.122027	0.254545	0.0707021	0.774839	0.242256	0.490681
CG10274	-0.0795034	0.461768	-0.0885695	0.692185	0.0210872	0.951671
CG10280	-0.00154751		-0.0918806		-0.21162	0.671264
CG10283	-0.0914527	0.0234858	-0.027302	0.927687	-0.419221	0.382462
CG10286	0.0852674	0.419483	-0.115757	0.548243	0.322329	0.117966
CG10298			0.00787286		0.0277451
CG10300	-0.00737787		-0.171013	0.473674	-0.353361	0.288327
CG10301	-0.00308136		-0.176333		-0.647377	0.0838497
CG10307	-0.0048339		-0.0544666		0.292332	0.563045
CG10311	-0.0243811	0.0910114	-0.095042	0.781345	-0.263087	0.461999
CG10317			0.00678774		-0.511684
CG10321	-0.0262222	0.835186	0.225818	0.438707	0.79603	0.0181103
CG10324	0.10066	0.388254	0.203186	0.490945	0.796443	0.0411558
CG10333	0.00836326	0.951068	0.216055	0.459704	0.513373	0.189957
CG10336	0.19105	0.0486174	0.238396	0.455406	0.845728	0.0327513
CG10337	-0.00964972	0.846734	-0.151364	0.609072	-0.127405	0.57119
CG10338	0.0714944	0.540313	-0.0342372	0.916697	0.5327	0.0265296
CG10339	-0.00822407		-0.119641		-0.528719	0.0480935
CG10340	0.0354404	0.794141	-0.0724651	0.742764	-0.0465622	0.898873
CG10341	0.186992	0.054874	0.271697	0.438707	0.948998	0.001264
CG10343	0.0880222	0.45931	0.219045	0.438707	0.152603	0.624081
CG10344	0.122725	0.248321	-0.0302		-0.122168	0.676445
CG10345	-0.00456631		-0.141619		-0.546711	0.0177804
CG10347	0.076783	0.48122	0.283494	0.438707	1.12587	0.00294171
CG10348	-0.00310359		-0.0612773	0.804416	-0.279452	0.4274
CG10352			-0.002803		-0.388141
CG10353	-0.22852	0.0197997	-0.0216906	0.936593	-0.427213	0.0820002
CG10357	0.00143775
CG10359	-0.00648201	0.520998	0.025862		0.0531971	0.840153
CG10361	-0.00920221	0.652636	0.0423627	0.873429	0.876281	0.00112453
CG10362	-0.00957483		-0.0665567	0.82366	-0.147348	0.539287
CG10365	0.152642	0.115425	0.0443901	0.870556	-0.017306	0.956136
CG10366	0.0276633	0.814333	-0.0453218	0.877288	-0.154968	0.599062
CG10375	0.133473	0.177886	0.221733	0.459704	0.724727	0.0528749
CG10376	-0.0779514	0.403641	0.0592575	0.855294	0.433263	0.133494
CG10383	0.0417045	0.698622	0.257289	0.438707	0.406333	0.113706
CG10384	-0.00544724	0.492396	-0.367672	0.34244	-0.360302	0.0453763
CG10395	0.00309976	0.982138	0.144759	0.637912	0.633518	0.0903897
CG10405	-0.022995	0.471775	-0.0288272		-0.145334	0.64075
CG10407	-0.00702665	0.854769	0.149696		0.684164	0.0356906
CG10413	-0.125366	0.184779	0.253646	0.444767	0.730269	0.0619389
CG10417	0.00601853	0.961318	0.115715	0.726309	0.853667	0.0436374
CG10418	0.111752	0.351461	0.165612	0.487888	-0.0860592	0.797263
CG10425	0.00449331	0.976163	0.238125	0.438707	0.815245	0.00856622
CG10428	0.130004	0.191276	0.241562	0.451275	0.67263	0.0188711
CG10431	-0.00229787	0.988539	0.292133	0.438707	1.01863	0.0171991
CG10433	-0.0167241	0.193321	-0.0570202	0.882739	-0.1229	0.761902
CG10435	0.167994	0.0712929	0.133974	0.604656	0.488565	0.082382
CG10444	-0.0485257	0.601814	0.108355	0.586781	0.0919543	0.747852
CG10445	-0.0314621	0.816229	0.0169464		0.115097	0.82871
CG10459	-0.00300427		-0.142572		-0.0212559
CG10462	0.0274542	0.824645	0.0694834	0.794543	0.327778	0.153116
CG10463	0.0660981	0.551199	0.053348	0.86312	-0.11919	0.656017
CG10465	0.00572107	0.966903	0.136484	0.664992	0.781934	0.0284599
CG10466	0.101839	0.398909	0.278127	0.438707	0.454431	0.087342
CG10467	0.134204	0.222136	0.246335	0.44052	0.1326	0.723409
CG10469	-0.00168134	0.979266	-0.0851619		-0.447814	0.353612
CG10470	0.129457	0.208184	-0.0924398	0.762262	-0.391517	0.0813969
CG10472	-0.00866556	0.686067	-0.0563536	0.859088	-0.635395	0.0347027
CG10474					1.64135	0.000171197
CG10477			0.0428917		-0.546352	0.266757
CG10479	-0.278646	2.00695e-05	-0.0334334	0.911319	-0.395749	0.409957
CG10483	-0.00227907	0.887843	0.0132101	0.972106	-0.256249	0.310719
CG10486			-0.00449266		0.0129386
CG10492	-0.0826064	0.459233	0.259286	0.438707	1.09397	0.00910209
CG10494	-0.0767787	0.457386	0.0916549		0.798249	0.0596522
CG10495	0.020142	0.879912	0.0954115		0.41933	0.170019
CG10505	0.0449606	0.187967	-0.0362656		-0.320741	0.433185
CG10508	-0.00863775		-0.0614833	0.794837	-0.117073	0.659611
CG10510			-0.0493078
CG10512	-0.0706081	0.0978852	-0.13711	0.664502	0.219353	0.562412
CG10513	-0.00562477		0.00320263		-0.0322744	0.92901
CG10514	-0.00305228		-0.259385		-0.169981	0.756172
CG10516	-0.00621308	0.970373	-0.0954622	0.774917	0.088316	0.820978
CG10527	-0.0942086	0.253017	0.0422745	0.877931	0.131879	0.732175
CG10543	-0.16742	0.135545	0.0190535	0.959258	0.0885239	0.802433
CG10550	-0.0168326	0.225796	-0.134617	0.634115	-0.0574391	0.886033
CG10553	-0.00593965		-0.038579		-0.532038	0.0347244
CG10555	-0.120411	0.307921	0.252349	0.444767	0.960454	0.0215311
CG10559	0.00778442		0.0962012		-0.0706237	0.898189
CG10560	-0.0066724		0.00191416		-0.270098	0.318018
CG10561	0.0997486	0.362505	-0.0620254	0.841394	-0.186401	0.546121
CG10562	-0.006849	0.571333	-0.0511533		-0.193141	0.597796
CG10565	0.0201511	0.867367	0.29862	0.438707	0.800481	0.0130779
CG10576	0.105752	0.168378	-0.00847907	0.975991	-0.00870564	0.981683
CG10581	-0.0021152		-0.0557645		-0.620925	0.168851
CG10584	0.113364	0.284835	0.276571	0.438707	0.381705	0.170302
CG10588			-0.0151944		0.0385377
CG10589			0.00320983		-0.0562873
CG10591	-0.00980023		0.124399	0.644081	-1.74462	4.65171e-05
CG10597	-0.00752253	0.279318	0.0061441		0.115654	0.701444
CG10598	-0.0130622	0.0126176	0.000812753	0.997822	0.219525	0.488229
CG10600	-0.15267	0.160382	0.120743	0.631748	0.539795	0.0906853
CG10602	0.0765603	0.351573	0.164494	0.50098	-0.61499	0.0285336
CG10616	0.0298914	0.806149	0.0121472	0.962281	0.0322431	0.924557
CG10621	-0.0159458	0.153245	-0.0461421	0.899592	-0.284305	0.28082
CG10623	-0.0298722	0.26261	-0.263324		-0.25185	0.3042
CG10628	0.0371082	0.751587	0.111116	0.670592	0.0410591	0.919037
CG10631	-0.206062	0.0338397	0.189782	0.438707	0.078182	0.722302
CG10638	0.102501	0.336634	0.0137721	0.962962	-0.303932	0.186679
CG10646	0.170979	0.096589	0.130673	0.575245	0.427428	0.117676
CG10650	-0.0162774	0.272242	-0.114252	0.672214	-0.62694	0.0425848
CG10651	-0.0021152		0.00162852		0.0101396
CG10654	0.0270934	0.752911	-0.0813154	0.732739	-0.0124659	0.966315
CG10657	-0.00311154	0.46619	-0.283199	0.438707	-0.217691	0.700781
CG10660	-0.0121172	0.368385	0.0140186	0.96043	-0.307899	0.369138
CG10663	-0.00607562	0.659538	-0.0634491	0.832697	-0.373876	0.090433
CG10669	0.00082225	0.996423	0.131762	0.604656	0.244809	0.447434
CG10672	0.0248224	0.862118	0.0875054	0.705243	-0.328122	0.244962
CG10674	0.145948	0.198589	-0.0624017	0.831328	-0.315383	0.238631
CG10680			-0.0339794		-0.0224155
CG10681	0.0822838	0.503374	-0.158417	0.53951	-0.195672	0.576977
CG10694			0.0198946		0.0634302
CG10700	0.00143775		0.000717014		-0.209921
CG10702	0.0353503	0.774882	0.283151	0.438707	0.867114	0.034435
CG10710	-0.00645886	0.588404	0.0707075	0.769824	-0.298739	0.243687
CG10713	-0.00314697		0.00977066		-0.057067	0.898189
CG10725	-0.0140188	0.384213	0.00255663	0.985942	-0.0122818	0.977995
CG10730	-0.00292429		0.0342024		0.572982	0.234792
CG10731	0.0837415	0.499524	0.1979	0.451275	0.398447	0.158361
CG10734	-0.00441514		-0.00875611		-0.375606
CG10737	-0.148001	0.169959	-0.032521	0.890998	-0.0247411	0.94478
CG10738	-0.0937209	0.445041	0.103748	0.666859	0.383024	0.188451
CG1074	0.166941	0.0988599	-0.105841	0.563736	-0.0871674	0.724698
CG10747	0.0832897	0.501371	0.20569	0.438707	0.323267	0.240524
CG10750			0.101875		0.0374272
CG10752					-0.0677029
CG10761	-0.00156058		0.00147903
CG10764	-0.00441514		-0.138966		-0.474662
CG1077	-0.00154751		-0.225204		-0.723319	0.0218544
CG10778	0.158015	0.106578	-0.086244	0.729028	-0.40538	0.105185
CG10793	0.00361323		-0.00937991		-0.141482
CG10795	0.0806998	0.471615	-0.0919086	0.748128	-0.159386	0.60517
CG10799	-0.00524958		0.114683		0.298064	0.509959
CG10801	-0.00152839		-0.0409875		0.0473568
CG10802	0.13565	0.176936	0.309936	0.438707	0.592786	0.0653162
CG10803	0.0555491	0.592536	-0.153469	0.485706	0.0477588	0.863576
CG10804	-0.00746083		-0.170062		-0.157327	0.68327
CG10809	-0.010202	0.934057	-0.168597	0.538047	-0.231882	0.367951
CG10814	-0.00152839		0.102096		0.0234097
CG10834			-0.051881		-0.0236156
CG10839			-0.00449266
CG10841			0.00147903		-0.0656333
CG10845			-0.0198441		0.00526141
CG10853			0.0116954		-0.0677029
CG10859	-0.015216		-0.139407		-1.03967	0.0213315
CG10862					-0.0224155
CG10863	0.103027	0.259668	0.305733	0.438707	0.167505	0.62318
CG10864	-0.00518092		-0.0272799		0.18396	0.73301
CG10866	-0.0146217	0.917203	-0.0607195		0.247531	0.396925
CG10869	-0.00481632		-0.0615879		0.232468
CG10874	0.0429177	0.678494	0.0969467	0.750257	0.471777	0.0591811
CG10877	-0.112952	0.333003	-0.00319699	0.992592	0.173655	0.493618
CG10887			-0.00449266
CG10898	0.0859602	0.423762	-0.00802367	0.975991	-0.736726	0.00621858
CG1090	-0.0108675		0.0127575	0.974546	-0.113858	0.706964
CG10903	0.136145	0.220054	0.29352	0.438707	0.599115	0.00031297
CG10904	0.156414	0.149897	0.199403	0.47356	0.602126	0.0222189
CG10907	0.223172	0.0225844	0.336867	0.438707	0.904254	0.0200974
CG10910	-0.00699305	0.586926	0.00182096		0.641586	0.027939
CG10911	-0.00401881	0.617086	0.00254519	0.990117	-0.508624	0.147509
CG10912	-0.00671385	0.423292	0.0609201		0.0127388	0.978965
CG10914	0.116957	0.317807	-0.0766379	0.809778	-0.438199	0.0754983
CG10916	-0.0732448	0.548589	-0.0531804	0.859006	0.34468	0.24663
CG10918	-0.00138297	0.950544	-0.00636746		-0.327526	0.486961
CG10919			0.0154958		-0.202551
CG1092	-0.00578962		-0.0553127	0.878686	-1.13342	3.0732e-05
CG10927	0.1953	0.0807201	0.292864	0.438707	0.948139	0.000759462
CG10931			-0.00449266		0.0374968
CG10932	0.0851879	0.371613	0.108188	0.653264	0.198152	0.454747
CG10934			-0.0100461
CG10936	-0.107086	0.375553	-0.0923008	0.748622	-0.283986	0.252571
CG10939	0.0607966	0.596522	0.068613	0.822258	-0.0772485	0.826004
CG10943	-0.00441514		0.00124476		0.823946	0.0268004
CG10947	-0.00549446		-0.125728		-0.407102	0.0295284
CG10948	0.0258428	0.841199	0.0905596	0.693376	0.41031	0.0607666
CG10949	0.0833629	0.486262	-0.0459091	0.892891	-0.0647998	0.861216
CG10950					0.0316718
CG10953	-0.0121977	0.0209238	-0.0221197	0.954224	-0.0859018	0.807683
CG10958	-0.0145152	0.813528	0.0775007	0.782601	-0.171475	0.634691
CG10959	-0.0219947	0.880761	0.113379		-0.0945341	0.82025
CG10960	-0.0861139	0.310816	-0.0519111	0.834907	-0.309085	0.26313
CG10962	0.00447841	0.86123	0.100778		-0.548359	0.0528784
CG10969	0.00143775
CG10970	-0.0021493		-0.112402		-0.090094	0.887439
CG10973	0.113599	0.313848	0.10884	0.700364	0.454846	0.0182508
CG10979	-0.108689	0.248169	0.182291	0.490824	0.459242	0.186243
CG10984	0.116861	0.220797	0.18283	0.546061	0.712483	0.080668
CG10993			-0.00449266		-0.0349457
CG10996			0.00678774
CG11000	-0.0216024	0.515662	-0.0244531		0.00479802	0.987264
CG11007	0.0944555	0.294301	0.0107405	0.975838	-0.369008	0.103657
CG11018	0.000603748		-0.0607425
CG11029	0.00130294		0.0694441		0.150889	0.762367
CG1103	0.0525188	0.637698	0.0622238	0.785015	0.459771	0.196151
CG11030	0.151155	0.134892	0.133149	0.679999	1.00644	0.0168608
CG11034	-0.0425954	0.711945	0.133817	0.599628	-0.580627	0.0436206
CG11035	0.159251	0.159319	0.202666	0.459704	0.00935907	0.978669
CG11037					-0.0224155
CG11041	-0.00509763		0.00787706		-0.398242	0.374224
CG11044	-0.00317656		-0.0502532	0.899534	-0.979713	0.00139209
CG1105	0.117608	0.240892	0.0637977	0.784747	0.0038213	0.98964
CG11050	-0.00413011	0.975763	0.13568	0.641449	0.284609	0.323124
CG11052	-0.0027928		-0.00729669		-0.52733
CG11060			0.130122		0.184141
CG11068			-0.00449266
CG11069	-0.020509	0.0389821	-0.0664377	0.760736	-0.606937	0.0618146
CG11070	-0.0666015	0.50553	0.018528	0.935125	-0.218943	0.231708
CG11073	-0.00710674	0.432832	-0.208825	0.491086	0.15137	0.637047
CG11076	0.0882221	0.351877	-0.128476	0.541599	0.0316142	0.933711
CG11077	0.0232781	0.872715	0.315534	0.438707	0.365614	0.0669808
CG11085			-0.118218		-0.249974
CG11089	-0.090181	0.337808	0.00524076	0.988031	0.406459	0.0883893
CG11095	0.0725178	0.56517	0.128976		-0.24091	0.535287
CG11099	-0.00279944		-0.206361		-0.513379	0.305629
CG11103	0.0666293	0.583908	0.264514	0.438707	1.0142	0.00668682
CG11109	0.105021	0.374486	-0.0441989	0.899592	-0.215861	0.467655
CG11110	0.129183	0.228356	-0.104351	0.757826	-0.392731	0.170951
CG11122	-0.230797	0.0105513	0.194729	0.438707	-0.133712	0.684205
CG11123	0.147645	0.10298	0.337406	0.438707	1.06235	0.00504114
CG11125	-0.0854921	0.463125	0.336664	0.438707	0.694978	0.0356906
CG11127	0.000721034	0.996469	0.131799	0.652608	0.3131	0.276674
CG1113	0.00572166	0.831815	-0.0123696		-0.167366	0.773739
CG11131	-0.00293011	0.772205	0.00080392	0.994809	0.359955	0.408015
CG11134	0.0783254	0.487592	-0.0275637	0.914931	-0.199759	0.441554
CG11141	0.0126178	0.921967	0.303072	0.438707	0.990886	0.0147477
CG11147	-0.0134765	0.322552	-0.315859	0.438707	-0.158238	0.778467
CG11149	-0.00377444		-0.139439		-0.132218	0.741144
CG11151	0.0780677	0.487659	0.0260717	0.923203	-0.374243	0.250798
CG11155	-0.0545334	0.138873	-0.2346	0.438707	-0.122165	0.696274
CG11158	-0.0263042	0.598099	-0.00279077	0.994836	0.134523	0.758302
CG11159	-0.00154751		-0.0669796		-0.623599	0.16278
CG1116	0.0241083	0.848694	-0.0218714	0.938259	-0.189851	0.449911
CG11162	-0.00154751		-0.00352495		0.129456
CG11164	0.128627	0.115529	0.317705	0.438707	1.04928	0.0162365
CG11168	-0.100559	0.40828	0.153309	0.538354	0.286069	0.241503
CG11170	0.0992411	0.417968	-0.145882	0.639726	-0.761751	0.0154965
CG11178	-0.0840513	0.432832	-0.217671	0.438707	-0.273672	0.259803
CG11180	0.215094	0.00483169	0.264087	0.438707	0.920245	0.0169861
CG11191	-0.00402662		0.00367096		-0.244055	0.500797
CG11192			-0.00449266		1.19374	0.0108378
CG11200	0.068486	0.590378	0.0573574	0.794094	-0.170655	0.500112
CG11211	0.000188024		-0.0408423		0.0518479
CG11226			0.00204733		-0.0224155
CG11227			-0.00481827		-0.0355516
CG11236	-0.00514857		-0.161283		-0.746347	0.00588822
CG1124	-0.0119501	0.239712	-0.104085	0.719754	-0.580837	0.0144134
CG11241	-0.0492216	0.707094	0.311196	0.438707	0.522505	0.100855
CG11247	-0.0431162	0.648916	-0.0848538	0.726867	-0.19029	0.344214
CG11248	-0.0176837	0.867943	0.232294	0.465213	0.808864	0.0604565
CG11249	-0.00312111		-0.142557		0.602686	0.103551
CG11251			-0.0149078
CG11257	0.0522662	0.693817	0.227438	0.448517	0.904933	0.00615503
CG11263	0.248663	0.00768857	0.310841	0.438707	1.01584	0.0106082
CG11267	0.154096	0.0983435	-0.109896	0.677629	-0.166356	0.617494
CG11275	0.00236469	0.979838	0.158777	0.54365	0.0993657	0.759156
CG11279	0.18609	0.0986484	-0.107702	0.609072	0.155037	0.615756
CG1129	0.00517619	0.973612	-0.0991816	0.719619	-0.553304	0.00856555
CG11291			0.0164515		0.264016
CG11294	0.00144349		0.00204733		-0.0954895
CG11300	0.00143775		0.00524836		-0.0166907	0.96193
CG11307	0.12514	0.262406	0.269428	0.438707	1.06389	0.0123082
CG11309	-0.0466413	0.707368	-0.0519116	0.831328	-0.544663	0.0364801
CG11313	-0.00483465		-0.0126557		-0.20946	0.720415
CG11317	-0.00970153	0.461562	-0.075462		-0.102413	0.736007
CG11318	-0.00443613		0.221151		-0.433369	0.0879523
CG11319	-0.00593492		-0.349848	0.438707	-0.569325	0.0349435
CG11322	0.00143775		-0.0903489		-0.0863381	0.865568
CG11327	-0.00615045		0.0209136		-0.126141
CG11333	-0.00295498		-0.0149006		-0.40774
CG11334	0.12894	0.168854	-0.0612432	0.812278	-0.329939	0.157733
CG11342	0.180714	0.109221	0.0554809		0.118078	0.77856
CG11345	-0.00388242	0.180689	-0.100795		0.0206654	0.9545
CG11349	-0.00154751		-0.092681		-0.139093
CG11350	-0.00331115		0.0208685		0.699953	0.0641432
CG11353	-0.00787188		-0.136297	0.660694	-0.12892	0.773739
CG11356	-0.000711319		0.0844309		-0.35429
CG11357	0.00419899	0.976163	0.197184	0.521153	0.499119	0.113099
CG1136	-0.00580866	0.545794	-0.12775		-0.172689	0.421701
CG11360	-0.0724937	0.548384	-0.343692	0.317089	-0.289513	0.463131
CG11362	-0.00154751		0.0129315		-0.0659068
CG11367	0.0379846	0.736395	0.293578	0.438707	0.996152	0.0125499
CG11368	-0.00560781		-0.0107279		0.0566875	0.892019
CG11369			0.00678774		0.0422605
CG1137			0.0358662		-0.0913241
CG11370	-0.00420099	0.619702	0.00858848	0.9528	0.745561	0.0125499
CG11374	-0.00154751		0.0958058		-0.237564	0.676274
CG11377	0.0237177	0.829608	-0.0735339	0.712719	-0.692898	0.00728943
CG11378	-0.0293049	0.0159429	-0.0380522	0.925565	-0.365947	0.325159
CG11379			0.0482564
CG1138					-0.0224155
CG11380	-0.00564957	0.189185	-0.377987	0.438707	-0.0732264	0.848578
CG11381	-0.00514857		-0.00796471		-0.176801	0.536794
CG11382	0.0393091	0.652729	-0.154471	0.619011	-0.177895	0.733068
CG11384	-0.00428551		-0.13267		-1.18952	1.84904e-07
CG1139	-0.00674344		-0.148779		-0.178105	0.679032
CG11391			0.0502266
CG11396	0.110028	0.291157	0.170383	0.564718	-0.0202436	0.953022
CG11398	0.0908479	0.419483	-0.0543641		0.333313	0.413847
CG11399	-0.120133	0.215475	0.257713	0.438707	0.842546	0.0240795
CG11400	-0.00545376		0.00344109		0.514493	0.219341
CG11403	0.00285433	0.985475	0.0528315		0.150857	0.783191
CG11404			-0.00955147		-0.0224155
CG11406			-0.0171194		0.014554
CG11407	-0.00441514		-0.0427692		-0.569192	0.188944
CG11409	-0.155561	0.0357753	-0.0715301	0.810084	-0.581828	0.155305
CG11413	-0.0170329	0.0986938	-0.00525119		0.641361	0.0200617
CG11414	-0.0660578	0.447646	0.0138801	0.953602	0.0868312	0.686637
CG11417	0.0588565	0.623767	0.40153	0.420297	1.12963	0.000257825
CG1142	0.296794	0.001717	0.274267	0.438707	0.795598	0.00209349
CG11425	0.00047032		0.00659655		0.782621	0.0117762
CG11426	-0.00886201	0.652729	-0.0644993	0.803534	-0.445331	0.072355
CG1143	-0.0117884	0.366836	-0.062107		-0.486681	0.0142048
CG11436	0.0163429	0.887843	0.238948	0.449973	0.785011	0.0454512
CG11437	-0.00388372	0.719105	0.0543633	0.877288	0.412831	0.0688891
CG11438	-0.0100741	0.268961	0.0294116	0.925148	-0.0506658	0.891104
CG11444	0.142469	0.154315	0.2545	0.444767	0.504953	0.076995
CG11447	0.080382	0.517644	-0.0560873	0.835345	-0.170246	0.528001
CG11449	-0.00154751		0.153976		-0.531309	0.288108
CG11453	-0.011077	0.266799	-0.189303	0.53802	-0.948671	0.000262864
CG11454	0.158736	0.11347	-0.0124234	0.965813	-0.385129	0.100414
CG11456	0.0663422	0.566391	0.206865	0.472041	0.769259	0.0536577
CG11458			-0.0439006		-0.080251
CG11459			-0.150368		-0.110106
CG1146	0.00313813	0.983775	-0.190767	0.516849	-0.325498	0.30724
CG11470	-0.0111168	0.364557	0.00738547		0.350513	0.265378
CG11474	0.0941543	0.291579	-0.0169927	0.955214	-0.0218613	0.951078
CG11475	0.00275216	0.961098	-0.140185		-0.353089	0.506576
CG11498	-0.0132099	0.280002	0.000786046	0.998166	-0.374303	0.460894
CG11504	0.0927409	0.354086	0.251033	0.446809	1.13611	0.0074722
CG11523	0.115452	0.226012	0.246289	0.438707	0.855022	0.00584141
CG11529	-0.00528351	0.69843	-0.0214072		1.04142	9.84492e-08
CG11537	-0.0955095	0.254718	-0.146263	0.542954	-0.279006	0.291569
CG11539	-0.0285616	0.793194	0.047212		-0.316068	0.44419
CG11550	-0.00279944		-0.0549147		-0.15136	0.797263
CG11555	0.0708536	0.554371	0.24956	0.443503	0.592912	0.00317207
CG11560	0.132907	0.198894	0.358789	0.438707	0.884186	0.0178024
CG11562	0.0946362	0.435722	-0.0769348	0.736559	-0.269924	0.304706
CG11563	0.256245	0.00399715	0.238095	0.457175	0.941634	0.0138932
CG11570	2.27906e-05		-0.0695595		0.0568419	0.920371
CG11581			0.0198946		-0.097626
CG11583	0.188517	0.04981	0.295801	0.438707	0.93033	0.0126224
CG11584	-0.00571597	0.227651	-0.243965	0.451275	-0.580284	0.1573
CG11585	-0.00534067		0.000726989		0.265852	0.437788
CG11586	0.090925	0.433247	0.315129	0.438707	0.713408	0.0270073
CG11588	0.00143775				-0.0224155
CG11590	0.0840326	0.480444	0.0936872	0.706845	0.0890632	0.759308
CG11593	-0.115582	0.20249	-0.0502776	0.862053	-0.0359122	0.898833
CG11594	-0.0287104	0.336634	0.0440435		-0.0039103	0.991797
CG11596	0.0613692	0.455514	0.284338	0.438707	0.908534	0.0334188
CG11597	-0.0353007	0.437448	-0.0332614	0.936567	-0.125786	0.759435
CG11598	-0.00582094		0.0173345		-0.258299
CG11600	-0.00154751		-0.00552311		-0.263709
CG11601	0.0158803	0.913825	0.102702	0.61887	0.171998	0.48833
CG11608	-0.00152839		-0.0100461
CG1161	0.162808	0.0929689	-0.0317293	0.922507	-0.220374	0.299488
CG11617	-0.00959367		-0.129415	0.638219	-0.345703	0.243342
CG11619	-0.00659457	0.790553	-0.145002	0.646647	-0.30203	0.48697
CG11626	-0.00199321		-0.360195		0.106784	0.853205
CG11629			-0.00749729		-0.0496291
CG11630			0.0116954		-0.0496291
CG11634	-5.29109e-05		0.0162181
CG11638	-0.00284409	0.949788	-0.243167	0.438707	-0.0818991	0.759468
CG11655	0.0382838	0.770726	-0.154229		-0.365654	0.383543
CG11656			-0.296372		-0.294515
CG11658	-0.0516166	0.594935	0.159574	0.588002	0.545484	0.0848903
CG11659	-0.00154751		0.0220071		0.344265	0.420597
CG11663			-0.0149078
CG11668	-0.00447842		-0.0289305		-0.38534	0.399457
CG11670	-0.00656631		0.0457364		0.0969443	0.788879
CG11672	-0.0122142	0.228933	-0.0874503		-0.186734	0.578141
CG11674	0.14072	0.173671	0.457182	0.317089	0.306509	0.427988
CG11679	0.168208	0.104957	0.283035	0.438707	0.245854	0.431649
CG11686	-0.0314501	0.641082	-0.0320457	0.908788	-0.099901	0.706985
CG11693	-0.00152839		0.0082754		-0.0817769
CG11694	-0.00152839		-0.0128015		-0.0224155
CG11695	0.0398125	0.77467	0.0141672	0.972106	-0.03735	0.924456
CG11696	0.0319097	0.784735	0.25437	0.438707	0.408395	0.212849
CG11699	0.0905554	0.420635	-0.0943462	0.745173	-0.471816	0.0369588
CG11700	-0.00884037	0.86123	-0.1718		-0.117042	0.849689
CG11703	-0.00148152		0.0346836		-0.0875689
CG11710	-0.0409999	0.737022	0.145884	0.483902	-0.62696	0.002497
CG1172	0.0639226	0.498381	0.0997139	0.760386	0.260284	0.371298
CG11722	0.11556	0.316336	-0.0957099	0.752462	-0.198329	0.507774
CG11723	0.0966397	0.294937	-0.112082	0.586024	0.408846	0.0973611
CG11726			-0.0370899
CG11737	-0.0377895	0.727252	0.0493102	0.847866	-0.099133	0.7621
CG11741			-0.0230235		-0.203252	0.721492
CG11752	0.0916647	0.377426	0.0276189	0.933298	-0.10928	0.745627
CG11753	0.133567	0.241672	0.126904	0.599008	0.597422	0.0100856
CG11755	0.16209	0.145701	0.0242665	0.952639	0.541356	0.077189
CG11756	-0.00907318		0.0249782		0.0231359	0.968227
CG11760	-0.00305416		-0.0223622		-0.338557
CG11768					-0.530346
CG11771	0.0446293	0.677754	0.321601	0.438707	0.514774	0.148671
CG11777	0.215467	0.0176779	0.202276	0.455406	0.778123	0.0282419
CG11779	0.0141188	0.901008	0.0529402	0.852475	-0.318967	0.163216
CG11786	-0.00483465		-0.143083	0.591273	-0.0217541	0.95497
CG11788	0.0145133	0.918465	-0.0407278		0.0436468	0.941693
CG11790	0.100835	0.347398	-0.0248525	0.928737	-0.337078	0.101
CG11791	-0.0778607	0.525603	-0.0724781	0.711761	-0.120316	0.711944
CG11807	0.00180946	0.989306	-0.0084035	0.97302	0.327745	0.18541
CG11808	0.283126	0.00344473	0.235703	0.458431	0.936813	0.0136721
CG11811	0.109936	0.194313	0.155713	0.612314	0.561525	0.0754983
CG11815	-0.00308826		-0.0114965		-0.0272439
CG11816			0.0384669		-0.275324
CG11825	0.576444	5.61486e-14	-0.037092	0.864359	0.329235	0.465599
CG11828			0.049657		0.444966
CG11835	0.0010527		-0.0665546		-0.0588212
CG11836	0.0615641	0.611736	-0.109721	0.556452	0.22097	0.608345
CG11837	0.192069	0.0425189	0.242441	0.44052	0.913701	3.60761e-06
CG11839	0.142248	0.175447	0.024191	0.95472	0.496582	0.158296
CG11841	-0.00154751		0.0443452		-0.159731
CG11842	-0.00496618		-0.136421		-0.356076	0.509153
CG11843	-0.00500937		-0.00641648		0.476011	0.336234
CG11852	-0.0198299	0.310605	0.0048573		1.32998	3.28985e-08
CG11854	-0.00292699		0.0112267		0.832047	8.03075e-05
CG11857	0.0490039	0.600375	0.189158	0.47993	0.68017	0.0429488
CG11858	0.135619	0.208494	0.137243	0.482183	-0.118042	0.668031
CG11873	-0.229591	0.0152582	-0.0883795	0.701628	-0.260484	0.601506
CG11878			0.00204733		0.409434	0.393835
CG11882	0.00190454	0.990231	-0.0838915	0.805535	-0.365814	0.440894
CG11883	-0.0017829	0.990872	-0.0749999	0.825717	-0.0678023	0.845969
CG11885	0.113599	0.338824	0.193353	0.4677	-0.0723274	0.808414
CG11892	-0.00264094		0.0135745		0.830523	0.0159595
CG11893			0.0854418		3.13884	2.8067e-21
CG11898	-0.00313527		-0.0893152		-0.942935	0.00666381
CG11899	0.101397	0.235142	0.0228389		0.623841	0.0835679
CG11902	-0.103857	0.348991	0.149959	0.563736	-0.0671412	0.871937
CG11905	-0.0288846	0.0435964	0.047951	0.862464	-0.0438522	0.935283
CG11906	0.0855804	0.309187	0.216231	0.444767	0.554214	0.102415
CG11911	-0.00512823	0.586926	0.0133005	0.95472	-0.481908	0.211636
CG11912	-0.00317656		0.0288583		-1.04517	7.16057e-05
CG11920	0.188156	0.0800117	0.261205	0.438707	0.872284	0.0168341
CG11927	0.0716166	0.457386	0.355183	0.438707	0.779236	0.0213294
CG11929	0.00295231		-0.0202564		-0.136206
CG11951	-0.00284629		-0.0714678		-0.270835	0.539356
CG11961	-0.115252	0.126759	-0.155677	0.551972	-0.868337	0.00690921
CG11964	-0.0075582	0.956787	-0.119325	0.526716	-0.122758	0.693803
CG11970	-0.0837264	0.433165	0.283133	0.438707	0.926311	0.0322567
CG11975	0.00629728	0.962344	0.321553	0.438707	0.958858	0.0190338
CG11980	0.188752	0.0200025	0.202154	0.468059	0.361322	0.0991205
CG11983	0.0202929	0.602878	-0.0587146		0.147982	0.744626
CG11986	0.138538	0.166165	0.320671	0.438707	1.00618	0.00408085
CG11997	-0.00154751		-0.406784		-0.224661	0.68654
CG11999	0.041499	0.736712	0.282794	0.438707	0.397984	0.0852787
CG12003	-0.00279944		-0.0482115		-0.0454941
CG12004	-0.0946445	0.413474	-0.155269	0.490123	-0.330226	0.190324
CG12007	-0.000720103	0.996466	-0.111361	0.563736	-0.223453	0.25249
CG12009	-0.00813571		0.099787	0.667202	-0.280664	0.595469
CG12010	0.0262338	0.852871	0.0843627	0.741212	0.00943181	0.976448
CG12011	-0.0513502	7.21069e-10	-0.0110919	0.96961	-0.137231	0.574736
CG12012	0.102986	0.371613	-0.025509	0.925461	0.207516	0.588004
CG12017	-0.00483465		-0.0935535	0.719224	-0.292089	0.550928
CG12020			-0.0155604		-0.0645311
CG12024	-0.0679151	0.453513	-0.130772	0.472221	0.0559679	0.84166
CG12025	-0.0328266	0.728504	-0.0883068	0.726945	0.130478	0.659007
CG12038	-0.029189	0.603948	-0.0839757	0.754208	-0.207327	0.403405
CG12054	0.0143123	0.904324	0.0574599	0.852151	0.40085	0.237968
CG12056	0.0215872	0.879159	0.0208956	0.950283	-0.0258903	0.95179
CG12057	0.00234313		-0.0383046		-0.246194	0.494811
CG12061	-0.0032572		-0.0124936		0.00683624
CG12065	-0.0231001	0.858582	-0.0427025	0.875886	-0.473978	0.0567471
CG12069	-0.000206948		-0.0244103		-0.0267364
CG12071	-0.00919803	0.561481	-0.304922	0.438707	0.251781	0.251708
CG12075	-0.0191091	0.489458	0.00529282	0.98683	-0.404403	0.0289647
CG1208	-0.00764696		-0.172031		-1.55562	1.76884e-23
CG12081	0.0655778	0.544326	0.270987	0.438707	0.993556	0.0081124
CG12084	0.0351537	0.745376	0.223675	0.444767	0.859829	0.00337496
CG12091	-0.0682474	0.40513	-0.0570903	0.825717	-0.121047	0.679523
CG12093	-0.0883809	0.423129	0.00996857	0.977927	-0.236901	0.208058
CG12096	0.00612311	0.962537	0.160788	0.438707	0.127073	0.65973
CG12099	0.02178	0.843051	0.0249599	0.920751	0.22996	0.484889
CG12104	0.0938054	0.361908	0.0891191	0.794854	1.08496	0.000773663
CG12105	-0.0164312	0.245818	-0.0399835		-0.524795	0.0224528
CG12106	0.146453	0.163958	0.3008	0.438707	1.06604	0.00588331
CG12107	0.00461205	0.971313	-0.00853404	0.972627	-0.556263	0.00248207
CG12111			0.0537975		0.0369273
CG12112	0.112558	0.263235	0.289349	0.438707	1.00573	0.00645434
CG12115	0.00143775		0.0157214		0.762631	0.0834305
CG12116	-0.0352155	0.340345	0.0856633	0.809554	0.459875	0.225946
CG12118	0.00474286	0.978877	0.00228352	0.996289	-0.594652	0.0098412
CG12121	-0.0277828	0.830653	0.199027	0.516849	0.93325	0.0242275
CG12123	0.026259	0.858567	-0.0428078	0.910801	-0.162895	0.591158
CG12128	0.165512	0.0602086	0.270678	0.438707	0.986296	0.00726793
CG12129	0.241529	0.000923676	0.256865	0.441717	1.02845	0.00923051
CG1213	-0.0152019	0.101418	0.0411203	0.919055	-0.776434	0.0276965
CG12133	-0.00279944		-0.0170055		-0.0236156
CG12134	0.171517	0.0906665	0.38465	0.430554	0.702472	0.0201438
CG12147			0.0185801
CG12155	-0.036511	0.735804	-0.00822429	0.978495	-3.89139e-05	0.999849
CG12158			0.00678774		-0.321471
CG12159	0.00290119	0.985445	-0.095688	0.77838	-0.442955	0.0428653
CG12163	-0.0525949	0.644597	0.232206	0.451275	0.745535	0.0661152
CG12164	-0.00812508	0.0751783	-0.236721	0.454243	-0.0811225	0.81669
CG12170	0.0375111	0.77227	-0.106655	0.694465	-0.29524	0.24663
CG12171	0.0797712	0.366836	0.386805	0.42859	0.247943	0.356664
CG12173	0.0648953	0.606395	0.000614824	0.998278	-0.146471	0.632441
CG12177	0.0302503	0.833853	-0.0489901	0.888226	-0.461468	0.0702695
CG12179	-0.0517437	0.684133	0.241951	0.451275	0.946949	0.0310535
CG1218	0.153261	0.0980693	0.315132	0.438707	0.798991	0.00856622
CG12182	0.0838911	0.498658	0.297689	0.438707	1.14215	0.00408167
CG12184	-0.00940624	0.871839	0.126071		0.641727	0.179697
CG12194	-0.0445234	0.498381	-0.11202	0.690598	-0.132323	0.596635
CG12204	0.0765189	0.501371	0.209904		-0.104134	0.793256
CG12206	-0.00557348		-0.0896288	0.684908	0.1292	0.677558
CG12209	-0.000115978		-0.0270669		-0.0147728
CG12213	0.0417212	0.716487	0.072123	0.833947	0.669863	0.0239866
CG12219	0.0146576	0.914834	0.371092	0.438707	1.18835	0.000964008
CG12224	-0.0227557	0.419974	0.131107		0.882568	0.0501325
CG12229			0.0633968		-0.158739
CG12236	-0.133648	0.155483	-0.0127529	0.970974	-0.225026	0.422299
CG12237	0.128253	0.189185	0.0758535	0.731412	0.176265	0.583061
CG12239	-0.0102395	0.53056	-0.139391	0.617044	-0.105417	0.773956
CG12241	-0.0871749	0.407522	-0.0810973	0.653551	-0.123051	0.548915
CG12253	0.0702769	0.525271	0.222422	0.446809	0.421917	0.123068
CG12256	-0.00310359		-0.136961	0.669065	-1.54719	0.000356255
CG12259	0.0913678	0.435915	0.305337	0.438707	0.825832	0.00706112
CG12267	0.144504	0.167314	0.197829	0.517235	0.984892	0.000128132
CG12268	-0.011271	0.38171	-0.135718		0.210198	0.590239
CG1227	0.0754257	0.471615	0.253674	0.444767	0.898361	0.00779845
CG12278			-0.0267188		0.142912
CG12279	0.156836	0.16969	-0.0884768	0.774767	-0.217706	0.4598
CG12288	0.268246	0.000148353	0.224441	0.438707	0.728564	7.82061e-05
CG12290	0.0426289	0.751917	0.0188551	0.957499	-0.231182	0.446255
CG12299	-0.0381133	0.752631	0.28161	0.438707	1.16567	0.00568165
CG12301	0.201002	0.0327587	0.246534	0.450939	1.04005	0.0107303
CG12307			0.00678774		-0.0224155
CG1231	-0.000965427		-4.77485e-06		0.237313	0.679364
CG12310	-0.00222042	0.917961	0.000941686	0.995477	0.140931	0.805008
CG12316	-0.0941097	0.287392	0.119921	0.616427	0.0461643	0.895405
CG12320	0.101543	0.369684	0.1395		-0.0642676	0.876084
CG12321	0.160158	0.112569	-0.00447227	0.991461	-0.155416	0.572768
CG12325	-0.00122521	0.992055	0.221452	0.467138	0.817536	0.0122573
CG1233	-0.117227	0.275145	-0.0373289	0.892294	-0.253784	0.165318
CG12338	-0.0276961	0.80957	0.0706115	0.826421	0.0497852	0.895176
CG1234	0.231991	0.00907606	0.292781	0.438707	1.08331	0.0081124
CG12341	0.0773621	0.520998	0.0843611	0.734863	0.392658	0.0641636
CG12343	0.194371	0.0309992	0.241713	0.448247	0.815345	0.0131039
CG12344	-0.00310359		-0.0536264		0.130837	0.726078
CG12355	-0.0115802	0.541939	-0.20388	0.438707	0.24304	0.321192
CG1236	0.125407	0.186655	0.117709	0.64539	0.172957	0.466413
CG12362			0.00855453
CG12374	-0.00353409		0.123313		-0.177668
CG12375	0.00990518	0.944904	0.0346003	0.918689	-0.468803	0.041185
CG12379	0.0607511	0.373146	-0.0594504		0.0217928	0.964078
CG12384	0.0412973	0.678859	-0.00833764	0.975991	-0.365941	0.0833467
CG1239	0.100766	0.39989	-0.0626781		-0.171665	0.709211
CG12391	0.0374752	0.734987	0.271704	0.438707	0.901279	0.0359567
CG12398			0.0679128		-0.106522
CG12402	-0.0225422	0.0392285	-0.277756	0.385821	-0.491799	0.017539
CG12420	-0.00712567	0.885048	-0.152195		-0.181392	0.730358
CG12426			-0.00449266
CG12446	0.00315699		-0.0569614		-0.0224155
CG12448			0.0198946		0.0316718
CG1246	-0.00547036	0.659652	0.0180361	0.960114	-1.06355	0.000315085
CG12470			0.0404386		-0.0313604
CG12477	-0.00424476		0.00507182		0.307879	0.576503
CG12480	-0.01709	0.0257497	-0.000626125	0.997106	0.323603	0.370666
CG12483	-0.00154751		-0.0547843		-0.0353681	0.9586
CG12490	-0.00154751		-0.119623		-0.996371	0.00911962
CG12493	0.00328873	0.915801	-0.0232029		0.0850485	0.896819
CG12496	-0.0351258	0.0127349	0.168954		0.0441651	0.870633
CG12499	-0.0778343	0.366737	0.114388	0.615102	0.493547	0.0638944
CG12502	-0.00578857	0.459384	0.0104432		0.0360098	0.936679
CG12506	-0.00139403	0.93324	-0.000579256		-0.0733858	0.89046
CG12507	-0.00614767		-0.153479	0.562056	-1.20458	0.000809738
CG12511			-0.00449266
CG12512	-0.0142251	0.917961	-0.0218612	0.959361	0.162315	0.623929
CG12516					0.0101396
CG12517			-0.00449266
CG12519	-0.00247754		-0.191434		-0.209771	0.463819
CG12520	0.0268028	0.753748	0.273512		0.581746	0.192421
CG12522			-0.00339799		0.409657	0.34111
CG12523	-0.00447392		-0.287188	0.438707	-0.0239918	0.924171
CG12531	-0.0126377	0.138777	-0.0916638	0.687607	-0.282191	0.296869
CG12535	-0.00289142		0.0569074		0.357692	0.486982
CG12539			-0.160413		-0.141097
CG12540			-0.13225	0.683015	-0.0368012
CG12541	-0.0120276		-0.179518	0.50098	-0.340813	0.170717
CG12546	-0.00154751		-0.0304269		0.260754	0.514479
CG12547	-0.0139585	0.924486	0.0529541	0.873031	0.410676	0.219007
CG12560	-0.0112523		0.261041	0.438707	0.427699	0.0809757
CG12567	0.0516239	0.692583	0.17894	0.560251	0.85046	0.0451381
CG12576	-0.0735125	0.443577	-0.0683876	0.841117	0.0638771	0.880279
CG12581	-0.0563009	0.214924	-0.0466535	0.841486	-0.136799	0.581626
CG12589			0.00678774		0.0768501
CG12590			-0.00635863		-0.110579
CG12592	-0.00835393	0.743349	0.0578376		-0.243851
CG12594	-0.00560299	0.664042	0.00615494	0.989835	-0.145512	0.57662
CG12605	-0.00416496		-0.0462758	0.841117	-0.00736087	0.984198
CG12607	-0.013524	0.0263005	-0.174263	0.572961	0.00266258	0.995259
CG12608	0.230817	0.0189962	0.303217	0.438707	1.03027	0.00981953
CG12609			-0.0141104		-0.241225
CG12617			-0.0401761		-0.0454941
CG12637			0.0116954		0.0374968
CG12643	-0.0363963	0.120395	-0.269474	0.438707	-0.0744732	0.846781
CG12645	-0.00572295		-0.0402089		-0.0659068
CG1265	-0.00511326	0.977265	-0.113275	0.727565	-0.00432341	0.991797
CG12655	-0.00337696		-0.0165386		-0.144291	0.693322
CG12659	0.128603	0.192895	0.256484	0.438707	0.963476	0.00911962
CG12661	0.0097637		0.00738523		0.678929
CG12662	0.00650891	0.893635	-0.186774		0.158144
CG12672	-0.00295498		0.056292		-0.325996	0.461303
CG12674	-0.00571005		0.041194		0.0572685
CG12680			0.00402689		-0.0635187
CG12688	-0.00107978		0.0831557		-0.0885279
CG12689	-0.00301255		-0.0309651		0.0374968
CG12691			-0.0116292
CG12692	0.00301043		-0.0363061
CG12693			0.00162852		0.105264
CG12698	-0.00546721		0.206517		0.14321	0.792388
CG12699	-0.00152839		-0.0209785		-0.0146556
CG12702	-0.0574204	0.646027	0.290289	0.438707	0.597518	0.198185
CG12708	0.0217278	0.713	0.164677		0.0870189	0.892014
CG1271	-0.0328	0.810149	0.118313	0.650017	0.0630602	0.84785
CG12713	0.157553	0.0916378	0.305134	0.438707	1.255	0.00104702
CG12715			-0.0597952		-0.149604
CG12716			-0.00443744		-0.258284
CG12717	-0.0112292	0.937376	0.074359	0.826508	0.145118	0.686971
CG12723	-0.00933444	0.291258	-0.145422	0.643878	-0.0479067	0.872053
CG12725			-0.0246156
CG12728	0.0274121	0.845937	0.0743101	0.833265	0.602072	0.0092726
CG12729			0.00678774
CG1273	-0.0161458	0.0332005	-0.0290095	0.929065	-0.608129	0.172383
CG12730	-0.0178033	0.392043	-0.100405	0.698568	-0.808257	0.00945756
CG12744	0.0527697	0.688534	0.111683	0.672377	0.777136	0.0248494
CG12746	0.0527524	0.637019	0.124477	0.539434	-0.171284	0.445724
CG1275	0.116027	0.236202	0.236816	0.457175	0.447051	0.0949983
CG12766	-0.0021493		0.0423436		0.0980528	0.824185
CG12768	-0.0302343	0.151029	-0.136845	0.63689	0.0952051	0.776359
CG12769	-0.264343	0.00790357	-0.31966	0.438707	-0.203238	0.677526
CG12773	-0.0496693	0.690657	0.281026	0.438707	0.532177	0.0938695
CG12780			0.0388316		0.278183
CG12782	-0.00481632		-0.0261382		0.0413299
CG12783			-0.0225325		-0.0224155
CG12795	0.170727	0.028365	-0.0927675	0.757031	-0.18822	0.463125
CG12811	0.0357368	0.799956	-0.0460357	0.834907	-0.334165	0.225123
CG12814	-0.0128718	0.340345	-0.223193	0.438707	-0.405426	0.0531868
CG12817	-0.00308136		-0.112101		-0.188438	0.57631
CG12818	0.146837	0.168256	0.274122	0.438707	1.04447	0.00690921
CG12822	-0.00635031	0.968244	0.0101556	0.974774	0.237776	0.334285
CG12824			0.012268		-0.244605
CG12825	-0.00655063		0.0452635		0.0410677	0.930915
CG12826	0.00164019	0.908785	-0.201227		0.239897	0.240579
CG12828			0.00514544
CG12831			-0.0166699		0.0316718
CG12836			0.0362718		0.142182	0.802642
CG12848	0.152615	0.15724	0.124396	0.52636	0.0563265	0.83948
CG12851	-0.00877028	0.665921	-0.165519	0.466599	-0.184182	0.460072
CG12853			-0.00220766		-0.0454941
CG12857	0.00305053		-0.0382507		0.111393
CG12860			-0.00449266		0.300932
CG12863	0.222506	0.0328004	-0.098801		0.371007	0.22452
CG12868	0.106283	0.362505	-0.137918	0.658724	-0.58379	0.0809757
CG12869	-0.00907817		-0.0364486	0.921863	-0.730399	0.0269321
CG12877	-0.0441346	0.671434	0.260973	0.439178	1.02875	0.0183919
CG1288			0.00678774
CG12880	-0.00407497		-0.0723919	0.833947	-0.401486	0.213398
CG12883	-0.0116171	0.937416	-0.00590079		-0.682157	0.00636518
CG12885	-0.0683168	0.000120468	-0.149417	0.614154	-0.248189	0.634691
CG12895	0.0725358	0.50255	0.200954	0.499714	0.51671	0.0603059
CG12896	-0.0418625	0.525094	-0.10771	0.563777	0.316599	0.520346
CG12898					-0.0863572
CG12909	0.231125	0.00543807	0.287414	0.438707	0.973989	0.000327672
CG12910	-0.00841305		-0.0208596	0.958146	-0.247816	0.440592
CG12911	-0.0112431	0.0486174	-0.155629	0.495589	-0.438826	0.0413389
CG12914			0.0539871		-0.553509	0.236063
CG12917			-0.00449266		0.0763829
CG12920	-0.00308136		-0.100884	0.752438	-0.0980472
CG12923	0.00144349		-0.0123073		0.150883
CG12926	-0.0154712	0.0978852	-0.0713732	0.84597	-0.225999	0.523416
CG12929	0.107032	0.319416	-0.0386901	0.916691	-0.12627	0.76398
CG12934	-0.00247333	0.815625	0.00293124	0.98698	0.256627	0.484537
CG12935	0.119259	0.309187	0.00915184	0.974845	0.0174093	0.955359
CG12942	0.0469879	0.65401	0.0542943	0.862685	0.219308	0.607487
CG12945	-0.0624189	0.495425	-0.124279	0.599628	-0.302706	0.107537
CG12947	-0.0167166	0.667537	0.042983		0.260591	0.602734
CG12948	0.0490311	0.602878	-0.042631	0.862183	-0.0302491	0.951515
CG12951	0.00143775		-0.00449266		0.34317
CG12963	-0.0114942	0.150437	-0.038986		-0.27719	0.416443
CG12964	-0.0170136	0.0547523	-0.176576	0.561287	-0.148782	0.752143
CG12970	-0.00152839		0.138917		0.170523
CG12971	-0.0109517		-0.101287		-2.34884	4.85758e-17
CG12974	-0.0234738	0.363744	-0.107987	0.719224	-0.426769	0.178434
CG12975	0.117598	0.265667	-0.151292	0.560364	0.0848765	0.775279
CG12983			0.0140806
CG12984	-0.000307294	0.990835	0.0545174		-0.0817769
CG12985	0.00143775		-0.0194319		-0.781039	0.0869028
CG12986	-0.00504418		0.0253903		-0.192347
CG1299	-0.00975443	0.287661	-0.0916442	0.790173	-0.208581	0.373401
CG12990	-0.00167986		-0.0696526		0.212214
CG12991	-0.0244975	0.735032	-0.204941	0.438707	-0.393395	0.0398834
CG12992	-0.00152839		-0.00938937		-0.0311763	0.958966
CG12995			-0.00528532		0.160527
CG12998	-0.00344774		0.0877517		-0.812822	0.0122808
CG13000	0.0457324	0.367514	-0.0694203		0.0651989
CG13001	0.0570454	0.623712	-0.135523	0.468059	-0.365541	0.162037
CG13002					-0.247436
CG13003	-0.0201998	0.0163463	-0.131924	0.612306	-0.259203	0.413558
CG13004	-0.00136001		-0.00449266
CG13005	-0.0746866	0.517644	0.126135		-0.115132	0.815547
CG13008			-0.0613934		0.139505
CG13010	-0.00197611		0.00925809		0.0206841
CG13012	-0.00305228		0.0988136		0.292777	0.493297
CG13014	0.109972	0.353048	0.0745337	0.804088	-0.362383	0.350474
CG13016	0.0704116	0.526176	-0.0195026	0.95472	-0.3012	0.239528
CG13018	0.0334938	0.752564	0.0291981	0.942228	-0.153601	0.693803
CG13021	-0.00154751		0.00678774
CG13022	-0.00483465		0.0167539		-0.0569996	0.924324
CG13023	-0.00301255		0.061766		-0.114693
CG13024	-0.00535629		-0.0244315	0.949778	-0.995457	1.40056e-06
CG13026			0.0242445		-0.0496291
CG13028			-0.0722241		0.232562	0.687543
CG13029	-0.0462741	0.349898	-0.0674863		0.219909	0.703139
CG13031			0.0201197		0.0374272
CG13032	-0.000195691		-0.0170055		-0.097194
CG13033	-0.0131823	0.0380941	-0.0674999	0.849851	-1.55984	2.41921e-06
CG13038	-0.00315678		-0.175252		-0.165108	0.68327
CG13039					-0.0224155
CG1304	-0.00264094		0.10439		1.36064	0.000352373
CG13040	-0.00305228		-0.0071992		2.53581	5.71597e-11
CG13041	-0.0069345	0.0663004	-0.233792	0.459704	-0.797713	0.00502519
CG13042	-0.00344774		-0.0952285		-1.34104	0.000272797
CG13043	-0.00676034	0.121277	-0.13534	0.667809	-0.420537	0.148763
CG13044	-0.00671831	0.171508	-0.00114299	0.996301	0.0158636	0.973799
CG13045	-0.00301255		-0.147812		-0.0222705	0.937686
CG13046	-0.00729579	0.250465	-0.279453	0.438707	-1.08159	0.00100228
CG13047	-0.0032628	0.209891	-0.242987	0.449105	-0.317087	0.441151
CG13048	-0.00479595	0.258638	-0.286061	0.438707	-0.0328473	0.890165
CG13049	-0.00323329	0.294091	-0.210007	0.481284	-0.0408397	0.89453
CG13050			-0.0383236		0.0763079
CG13051	-0.00747042	0.0818376	-0.145919	0.643449	-1.32677	0.00320293
CG13053					-0.0528475
CG13054			0.0669959		-0.425159	0.416996
CG13055	-0.00301255		-0.206636		-0.1865	0.650812
CG13056	-0.00312111		0.0348081		-0.455365	0.206799
CG13058	-0.00295498		-0.0762451		-0.842219	0.0618818
CG13059	-0.0297032	7.01954e-05	-0.143586	0.631748	-1.00002	4.35782e-06
CG13060	-0.00326605	6.32935e-05	-0.216477	0.478693	-0.841114	0.000303392
CG13062					0.103296
CG13063	-0.00733227	0.0821124	-0.150873	0.632037	-0.806486	0.00217067
CG13064	-0.00586759		-0.130144	0.688515	-0.621194	0.0509451
CG13065	0.00143775		0.0635105		-0.0991501	0.86321
CG13066	-0.00319446	0.37185	-0.0942312	0.782792	-1.63519	0.000142657
CG13067	-0.00530056	0.222136	-0.0457887	0.909263	-1.42912	3.29434e-06
CG13068	-0.0104182	0.230086	0.0548432	0.869865	-1.21293	0.00733949
CG13069	-0.00320847	0.347207	-0.180897	0.55465	-1.26268	0.00523234
CG1307	0.101572	0.33022	0.319098	0.438707	0.677895	0.0274882
CG13073			0.06915		0.306214
CG13074			0.0307848		-0.153754
CG13075	-0.00466715	0.557959	0.0024058	0.988704	0.136562	0.73793
CG13077	-0.00274567		0.0726315		0.458561	0.260248
CG13078	0.00144349		-0.00449266		-0.101997
CG13081			0.0324553		-0.0224155
CG13082	-0.0290271	0.0686405	0.0756711	0.762771	-0.717636	0.0121113
CG13083	0.00262545		0.0234138		-0.0965668
CG13084	-0.00239334		-0.0450809		-0.0071115
CG13085	-0.00368311	0.887614	0.145406		-0.391924	0.404565
CG13086	0.00575332		-0.00890604		-0.332294	0.309116
CG13088	0.00806029	0.960361	-0.114176	0.700364	-0.444525	0.111953
CG1309	0.094942	0.33357	-0.0722596	0.727565	-0.174027	0.403449
CG13096	0.0584337	0.619211	0.238674	0.455406	1.00401	0.0183919
CG13097	0.0885553	0.391905	0.211557	0.485706	1.08142	0.0123904
CG13101	0.182144	0.048631	-0.087137	0.757826	-0.651384	0.00560595
CG13102	-0.00765625	0.226625	-0.278565	0.438707	-0.425306	0.095758
CG13108	-0.00500379		-0.148478	0.565336	-0.325448	0.237281
CG13113			0.00678774
CG13114					-0.0224155
CG13116	-0.00301255		-0.0786155		0.0649482	0.912753
CG13117	-0.00310359		-0.138368		-0.467912	0.238898
CG13123	0.238232	0.0260282	-0.22918		0.164323	0.690167
CG13124	-0.0272587	0.306522	-0.0125105	0.959365	0.0583172	0.87782
CG13126	0.0579601	0.604595	0.164625	0.546484	0.796175	0.0115994
CG13131			-0.00528532		0.0515551
CG13133	-0.00408183		0.0841557		0.127126	0.67696
CG13135	-0.00509763		0.00627062		0.0428244	0.900995
CG13137					-0.0236156
CG13138	-0.00447842		-0.107787		-0.0189814
CG1314			-0.00449266
CG13144			-0.017255		-0.217381	0.710274
CG13148	-0.00851045	0.777725	0.0303498	0.927687	-0.0313145	0.936679
CG13151	0.0478531	0.696041	0.313199	0.438707	0.345732	0.290495
CG13154	0.00318362		-0.0641225		-0.692958	0.0769423
CG13155			-0.00334286		-0.0875689
CG13157	-0.00279944		-0.181488		-1.26094	0.00637784
CG13159	-0.0119414	0.048182	-0.0103963	0.976948	-0.122688	0.730637
CG1316	-0.13657	0.194879	-0.138062	0.586781	-0.250616	0.482184
CG13160	-0.00379007		-0.134945		0.492127	0.0453763
CG13168	-0.00154751		0.431775		-0.754982	0.0840729
CG1317	-0.0610207	0.63013	-0.0411618	0.85537	-0.364762	0.0414851
CG13170					-0.0212559
CG13177	0.0042522		-0.0270322		-0.544731
CG13185	-0.229318	0.0112927	0.0553693	0.845042	0.228384	0.446395
CG13186			0.0587843		-0.196661
CG13192	0.132539	0.143414	0.0837597	0.713888	0.543557	0.0182946
CG13193					-0.0875689
CG13196	-0.00154751		-0.0513983	0.885245	-0.127415	0.789283
CG13197	0.0366637	0.783197	-0.0382207	0.897354	-0.0940165	0.676516
CG13198			0.00197575		0.267936
CG13202	0.00143775		0.00937901		-0.577006
CG13203	-0.00522265		0.0638212		0.440821	0.210133
CG13204	-0.05023	0.623767	-0.0218471	0.944096	-0.346639	0.0979062
CG13215	-0.00132251		0.0584208		-0.248059	0.505045
CG13216	-5.29109e-05		-0.204149	0.502205	-0.176553
CG13217	-0.0282825	0.0186176	-0.189468	0.537949	-1.20568	4.50117e-06
CG13218	-0.00493279	0.245468	-0.0761566		-1.05773	0.000253101
CG13220	0.168406	0.0980693	0.0978833	0.709855	0.108505	0.738374
CG13223					-0.290933
CG13226	-0.00279944		0.0276121		-0.347465	0.399429
CG13227	-0.00943782	0.137535	0.005709		-0.710262	0.00137856
CG13228	-0.00537122		-0.0899497		-1.26678	7.49686e-05
CG13229	-0.00596477		-0.151942		-0.135798	0.733081
CG13230					0.0776446	0.901695
CG13231			-0.00449266		-0.318655	0.55323
CG13239	-0.00477761		-0.342366		-0.273577	0.44406
CG1324	0.00602425		-0.0242546		-0.14209
CG13243			-0.0438989		0.00226184
CG13244			0.0198946		-0.0224155
CG13247	-0.00335649		-0.0504521	0.857147	0.275728	0.275571
CG13248	-0.00301255		0.0146724	0.971615	-0.129849	0.581626
CG13250			-0.0066917		-0.124974
CG13251	0.00333208		-0.0750986		-0.629518	0.0141656
CG13252	-0.0664786	0.396018	-0.192167	0.438707	-0.440182	0.0176668
CG13255	-0.00526951	0.721488	-0.107274	0.749338	-0.589745	0.0257424
CG13258	-0.00441514		0.0563156		0.167325	0.774413
CG13272	0.00144349		0.0402499	0.899296	-0.350536	0.288815
CG13280	-0.00152839		-0.0732702		-0.0224155
CG13282	-0.00154751		0.0228069		-0.224877	0.697397
CG13284	-0.0183211	0.00829933	-0.148583	0.5449	-0.427794	0.103039
CG13285	-0.0126834	0.186655	-0.216471	0.480779	-0.310336	0.231558
CG13287	-0.00400818		-0.286315	0.438707	0.17826	0.679032
CG13288	-0.00730068		0.155209		0.0141586	0.979695
CG13293	-0.0167945	0.122067	-0.258613	0.42859	-0.25133	0.406066
CG13295	-0.00144987	0.991382	-0.0410705	0.878872	-0.295623	0.231159
CG13297	-0.00493279	0.245468	-0.184612	0.547094	-0.11393	0.772271
CG13299			0.00147903		0.0374968
CG13300	-0.0213982	0.0103247	-0.159652	0.549769	-0.306493	0.145053
CG13305	-0.00154751		-0.0309927	0.932318	-0.752809	0.0834305
CG13306			-0.0617722		-0.450647	0.318018
CG13308			-0.0941314		0.12688
CG13309	-0.00154751		0.0187948
CG13310	-0.00154751		-0.0846029		-0.901175	0.0296317
CG13311	-0.00803468	0.562563	0.00647379		0.12066	0.756988
CG13312	-0.00315678		0.0223569		0.778361	0.0264981
CG13313	-0.00100098		-0.140482		-0.821673	0.0626918
CG13314	-0.0034018		-0.0751388		-1.25606	0.0043808
CG13315	-0.0209103	0.0893164	-0.294996	0.438707	-1.18302	0.00494709
CG13318	-0.00461119		-0.162581		-0.549761	0.0243938
CG13319	0.141324	0.148514	0.182177	0.459704	0.349378	0.115354
CG13321	-0.00595407	0.623736	0.0268264	0.936567	-0.239672	0.493943
CG13323	-0.00624995	0.676976	0.00173501		-0.104071	0.778604
CG13324	0.00306363		0.0076928		-0.174711	0.766688
CG13325	-0.0061086		-0.075919		0.163399	0.752018
CG13326	-0.0021152		0.0517998		-0.250491
CG13330	-0.00152839		0.0111253		-0.192586
CG13331	-0.00305228		-0.0640057		-0.429494	0.356499
CG13332	-0.00154751		-0.114587		-0.0779384	0.898617
CG13334			-0.0351527		0.0781868
CG13337			0.0244994
CG13339	0.0442365	0.741833	-0.0670425	0.823344	0.11316	0.690167
CG13344	0.049536	0.618888	-0.175564	0.486076	-0.313935	0.15486
CG13358	-0.00836023	0.775874	0.0946478		0.403898	0.44574
CG13359	-0.00161565		0.0162428		-0.0114914
CG13360	-0.00154751		-0.0338299		-0.235172
CG13361			-0.0832682		0.0806848
CG13362	-0.00317288	0.889489	-0.0592285	0.827906	-0.848312	0.0412195
CG13364	0.126564	0.262762	0.282458	0.402448	0.299874	0.237051
CG13365	0.128442	0.274812	0.0739475	0.748687	-0.218186	0.489293
CG13366	-0.13352	0.15952	-0.0322589	0.883362	-0.262086	0.416571
CG13367	0.0114596	0.93324	0.00938968	0.978382	-0.215434	0.415299
CG13369	-0.096874	0.349152	0.323549	0.43754	0.0560996	0.82871
CG13373	0.146463	0.0796291	-0.0455397		-0.0362174	0.922724
CG13375	-0.00631525	0.918465	-0.319597	0.42859	-0.210668	0.468628
CG13376			-0.0388814		-0.0396242
CG13377	-0.0267094	0.0691266	-0.122834	0.632037	-0.0615441	0.858746
CG13384	0.109276	0.295262	-0.284952	0.438707	-0.433363	0.252571
CG13385					-0.0566127
CG13386	-0.00305228		0.0214585		-0.283896	0.580437
CG1339	-0.00837075		-0.0815147		0.494329	0.304024
CG13390	0.0489034	0.69642	-0.0318011	0.913054	-0.0543358	0.897417
CG13392	0.104048	0.376347	-0.13179	0.633544	-0.278559	0.427003
CG13397	-0.0152389	0.872609	-0.0400691	0.891619	-0.507168	0.0743289
CG13398	-0.125154	0.218471	-0.171263	0.553174	-0.16016	0.546157
CG13403	-0.00313527		-0.0429903		-0.412842	0.172428
CG13404	-0.00278947		-0.230189	0.445491	-0.0698727	0.850146
CG13405	-0.0073329		0.0174489		0.334194
CG13407	0.00297009		0.027179		-0.0549171
CG13408	-0.00295498		0.0660057		0.19611	0.618187
CG13409	-0.0108522	0.547443	0.0692437	0.774839	-0.137028	0.62029
CG13423	2.27906e-05		-0.00607849		-0.0970892
CG13426			-0.014632		0.0374968
CG13427	-0.198141	0.0738069	-0.0782476		-0.103872	0.502937
CG13428	-0.00154751		-0.00866683		0.43833
CG13436	-0.00970974		-0.0175923		-0.30496	0.489293
CG13437	-0.00286661		0.0649942		0.000766945	0.99868
CG13438			0.0344262
CG1344	0.0653257	0.521081	0.166478	0.591273	0.827185	0.0320039
CG13442			0.00147903
CG13443			-0.0499941		-0.0635187
CG13445			-0.0571357		-1.58609	0.00151548
CG13449	-0.00154751		0.0520521		-0.0172255	0.979687
CG13454	-0.0698569	0.136799	-0.113129		-0.106614	0.828186
CG13455	-0.00152839		-0.00932867		0.613252	0.208871
CG13457	-0.00508169		0.0143378		-0.154894
CG13458	-0.00301255		-0.0792187		-0.0989126	0.864169
CG13460	-0.0027094		0.00138207		-0.0194975	0.971707
CG13461	-0.00807988	0.613395	0.00188273		6.62658e-05	0.999849
CG13465	-0.154424	0.0101256	-0.0106099		-0.237072	0.636428
CG13473			0.0540023
CG13476			0.0104202
CG13481			0.00678774
CG13482	0.00370111		-0.077765		0.164499	0.754284
CG13484	0.125539	0.253535	0.214649	0.4796	0.79288	0.025147
CG13488	-0.00154751		-0.0828869		-0.299492	0.516017
CG13492	-0.0184065	0.176817	-0.177812	0.539434	-1.04423	0.00200996
CG13500			-0.0380548		-0.215574
CG13501	-0.000115978		0.0459875		0.0797859
CG13502	-0.00402662		-0.114311		-0.273083	0.450212
CG13506	-0.0146389	0.331555	-0.189	0.438707	-0.411889	0.125393
CG13516	-0.00382074		-0.381057		-0.258848	0.401734
CG13526					-0.0224155
CG13527			0.0244597
CG13531	-0.109126	0.322487	0.0444819	0.841249	0.414864	0.176657
CG13532	-0.00782641		-0.196125	0.497824	-0.50917	0.100553
CG13538					-0.0521852
CG1354	0.0691606	0.427768	0.107348	0.574761	-0.208868	0.375981
CG13540	-0.00483465		-0.00955147		0.315956
CG13544			-0.0149078		0.146176
CG13545	-0.00672368	0.429836	0.00507919	0.96961	-0.0376348	0.936714
CG13551	0.172467	0.117856	0.250714	0.438707	0.167414	0.608099
CG13557			-0.00449266
CG13558					-0.0224155
CG13559	-0.00154751		0.0067778		-0.403283	0.376885
CG13560			0.113717		0.498416	0.163803
CG13561			-0.000113697		0.0374968
CG13562	9.96244e-05	0.998804	-0.159219	0.563736	-0.583341	0.235106
CG13563	0.00470333		0.0166856		-0.128602
CG13566	-0.00154751		-0.0936109		-0.977631	0.0191743
CG13575	-0.00154751		-0.0243355		-0.431466	0.398381
CG13577			0.0628167		-0.0717932	0.912753
CG13578	-0.00301255		-0.0310037		-0.154911	0.759156
CG13579	-0.003908		0.00284121		-0.00805817	0.983574
CG1358	0.0678458	0.566221	-0.0820933		-0.0175004	0.961771
CG13581			0.0683324		0.0374968
CG13585	0.00693888	0.966903	-0.146581	0.544494	-0.379121	0.180319
CG13587			-0.00449266
CG13594	-0.00879993	0.371922	-0.198863	0.455406	-0.0308894	0.922724
CG13599	0.136059	0.217542	0.316961	0.438707	0.996086	0.0146865
CG1360	0.0753251	0.483866	0.128287	0.62972	1.04387	0.000134277
CG13601	0.145179	0.113797	0.0909537	0.67476	-0.385181	0.0871446
CG13603	0.0246646	0.845051	-0.0986631	0.689025	-0.182398	0.399429
CG13604	0.00840448	0.956787	-0.0669142	0.734863	0.141066	0.602634
CG13605	0.142726	0.12845	0.0794104	0.705368	0.283929	0.159053
CG13606	-0.00475018	0.263728	-0.437968	0.317089	-0.0213127	0.955021
CG13607	-0.00295498		0.0616298		-0.00915062	0.983574
CG13609	0.0321698	0.783397	0.262128		1.0756	0.0112637
CG13613			0.0430567
CG13614	-0.00286661		0.109124		-1.543	0.000468552
CG13615			0.0784511		-0.337968
CG13616	-0.00305228		-0.146765	0.578079	-0.532368
CG13618	-0.0100291	0.113846	-0.190851	0.502725	-1.32176	0.00132647
CG13622	-0.00441514		0.0579311		0.0142829
CG13623	-0.0102799	0.874404	-0.00594231		-0.234176	0.44574
CG13625	0.0286139	0.762926	0.165752	0.4677	-0.16787	0.567368
CG13627			0.00561289
CG13630	0.178043	0.0368771	0.0234177	0.938259	-0.00350186	0.992762
CG13631	-0.0135344	0.822906	-0.187504	0.438707	-0.639446	0.0884075
CG13634	-0.00154751		-0.0594095	0.852475	-0.339291	0.511982
CG13639			0.06478		-0.363676	0.463213
CG13640	-0.00136001		0.0862987		0.569356	0.119438
CG13641	-0.00866376	0.118801	0.021186		-0.978441	0.00165068
CG13643	-0.0186354	0.0943853	-0.121607		-0.33791	0.0781408
CG13653	-0.0109279	0.446404	-0.00866683		-0.0551548
CG13654	-0.0185853	0.330146	0.0124203	0.975838	-0.401259	0.0390988
CG13658	-0.00562477		0.0165009		-0.66986	0.0460389
CG13659	-0.00381246		0.040178		-0.462814	0.0205484
CG13663	0.159425	0.147589	0.0949349	0.625346	0.514915	0.107299
CG13667	0.127357	0.238019	0.303458	0.438707	0.842501	0.0033124
CG13670			-0.00334286		-0.135298
CG13671	0.0440063	0.709261	-0.0983499	0.751591	-0.0738495	0.863576
CG13674	-0.00326311	0.205329	-0.215521	0.481955	-0.354044	0.238712
CG13675	-0.00778115		-0.349719		-0.99287	0.0198985
CG13676	-0.0116313	0.202063	-0.231485	0.442288	-0.71115	0.0402102
CG13678	-0.00322455	0.315644	-0.204309	0.497824	-0.502937	0.165534
CG13679	-0.0260001	0.00536607	-0.172678	0.567223	-0.649191	0.0730243
CG1368	-0.0110402	0.173474	-0.0635787	0.865027	-0.229852	0.544086
CG13685	-0.00333241		0.0387593		-0.33711	0.535432
CG13689	0.198918	0.0745503	0.139297	0.653551	0.954616	0.00952095
CG13690	0.100802	0.345899	0.0309177	0.936593	0.0213466	0.973027
CG13692	-0.00447842		0.0134424		-0.348501	0.50019
CG13693			-0.014632		-0.0224155
CG13694	-0.00279944		-0.0631159		0.637233	0.0233287
CG13698	-0.0501829	0.688345	-0.0878025	0.656239	-0.224723	0.342637
CG13699	-0.00286661		-0.323452	0.438707	0.0247293	0.956979
CG13700			0.0690079
CG13704	-0.00254944	0.701221	-0.0207988	0.944096	-0.307956	0.364962
CG13705	-0.0147267	0.00819013	0.00910863	0.95887	0.287169	0.318427
CG13707	-0.00295498		-0.34937	0.317089	0.00121417	0.998332
CG13708	-0.00286661		0.222703		-0.202341	0.720248
CG1371	-0.0701674	0.465502	0.097918	0.629178	-0.0808709	0.848122
CG13711	0.00791037	0.909616	0.0162428		-0.0224155
CG13712	0.0157373	0.784172	-0.014632
CG13713	-0.00133262	0.986196	-0.0362133		-0.0697245
CG13716	0.0138969	0.596993	0.0108562		0.219306
CG13720			-0.0706284		-0.0659068
CG13721	-0.00400818		0.0324474		-0.0266034	0.920997
CG13722	-0.0107996	0.29196	-0.0931679		0.0937344	0.772244
CG13724			-0.0708538		-0.0224155
CG13727	-0.00322202		-0.141879		-0.319769	0.207663
CG13728	-0.000854331		-0.114893		-0.570146	0.247214
CG13731	-0.0133565	0.0326761	-0.0646185	0.852475	-0.0381016	0.907517
CG13733	-0.00524958		0.0223496		0.122377
CG13737	-0.00409766		-0.0802585	0.76335	-0.29102	0.588004
CG13738	-0.00326665	5.14254e-05	-0.0143661	0.959209	-0.367087	0.169865
CG13739			0.0840951		-0.455632	0.364897
CG13742	0.0631374	0.615311	0.220784	0.473352	1.05864	0.0131257
CG13743	-0.00865903		-0.107729		0.00310992	0.993096
CG13744	-0.00308826		0.301432		-0.210416
CG13747	-0.00154751		-0.0523273
CG13748			-0.116786		-1.07665	0.0164096
CG13749	-0.00496618		-0.0917983		-0.364944	0.399746
CG13751	0.172675	0.12845	0.309645	0.317089	0.135583	0.593523
CG13760	0.0532126	0.686097	0.267709	0.438707	1.17751	0.000214521
CG13766	-0.06071	0.637555	-0.122327	0.702518	-0.305284	0.220024
CG13771	-0.000312725	0.991277	0.0345281		-0.0331078
CG13773	0.285774	0.000412539	0.0442595	0.902075	0.552394	0.0132345
CG13775	0.030086	0.824645	0.183853		0.266219	0.489293
CG13784	-0.126394	0.178213	-0.0818409	0.672559	-0.523061	0.046863
CG13786	-0.00441514		-0.188661		-0.214711
CG13793			0.0288644		-0.23115	0.688153
CG13794	-0.00562477		-0.150111		0.0260244	0.960027
CG13795	-0.0139963	0.140129	-0.140392	0.544298	-0.552316	0.0326079
CG13796	-0.00154751		-0.196291	0.473674	-0.80113	0.0203802
CG13806	-0.0120794	0.274177	0.0420122	0.916691	-0.541345	0.00916401
CG13807	0.192183	0.0853324	0.270888	0.438707	0.464435	0.168205
CG13810	-0.00963102		-0.0151448	0.96043	-0.606954	0.0168357
CG13813	-0.00130586	0.980075	-0.160824	0.591273	0.0675467	0.88876
CG13827	0.0371909	0.791218	-0.163712	0.502452	-0.0425953	0.916873
CG13829					0.0784276
CG13833	-0.00571005		0.0399296		-0.211342
CG13837			-0.00508036		-0.0784991	0.901972
CG13838	-0.00301255		-0.133284		0.0940956
CG13840			-0.044387		-0.0224155
CG13841			-0.00449266		-0.219358
CG13842	-0.00864281		0.0145078		-0.259658	0.511488
CG13843	-0.00241713		0.0201197		0.0390113
CG13847	-0.00986913		-0.262659	0.438707	-0.244945	0.59149
CG13850	0.0310387	0.80095	-0.0667725	0.760736	-0.426535	0.0562078
CG13855	-0.00154751		0.00359814		-0.451816	0.295604
CG13856	-0.00313527		-0.23522		0.0246392	0.95844
CG13857	-0.00499591		0.0421406		-0.273297
CG13862	-0.00345044		-0.00261168		0.13841	0.756172
CG13868	-0.00114146	0.97684	0.0072533	0.987176	-0.436113	0.109461
CG13869	0.0042522		0.0429471		-0.259991	0.636428
CG1387	-0.00938356		-0.0160674		0.0259567
CG13870			-0.00527978		0.054564
CG13871	0.00144349		0.00678774		-0.124059
CG13872			-0.162651		0.247294
CG13875	-0.00440513		0.014646	0.96043	-0.083498	0.830787
CG13876	0.0325194	0.817596	0.21289	0.484506	0.832701	0.0226999
CG13877	0.0021354		-0.0828728		-0.439243	0.350285
CG13884			-0.0404027		-0.0454941
CG13887	0.106179	0.24154	-0.128256	0.528038	-0.0322466	0.926294
CG13891			0.00116533		0.0374968
CG13893	-0.00592164	0.816163	-0.150847	0.566511	-0.733198	1.12753e-05
CG13894	-0.0622029	0.0840345	-0.0465641	0.878793	-0.0855874	0.72252
CG13895	-0.0428792	0.7523	-0.118911	0.578079	-0.0141009	0.973193
CG13896	0.065478	0.602072	0.24534	0.445752	0.791428	0.0439327
CG13898			-0.0630994		-0.0652227
CG13901	0.156907	0.155336	0.257018	0.438707	0.876873	0.0110584
CG13905	0.00314277		-0.00797565		-1.05221	0.00268549
CG13907	-0.0653642	0.562563	-0.0652339	0.760736	-0.401735	0.247453
CG13912	-0.0170354	0.779579	0.0181114	0.964619	-0.111336	0.753709
CG13917	-0.15457	0.168454	-0.0547339	0.8386	-0.282716	0.343335
CG13919	0.0781997	0.274887	-0.0628502		0.295664	0.521055
CG13920	-0.0322358	0.236974	-0.107808	0.642964	-0.0128897	0.970046
CG13921	-0.0489789	0.707071	0.170772	0.525478	0.397585	0.382898
CG13924	0.00391931		0.0954559		-0.378769	0.412267
CG13926	0.118628	0.302364	0.0259128	0.935125	0.171625	0.597336
CG13928	-0.0412237	0.0372563	-0.118544	0.605501	-0.155333	0.515787
CG13930			-0.09472		0.0622226	0.926512
CG13931			-0.0278381
CG13933	-0.137427	0.114329	-0.0360751	0.889582	-0.135686	0.561518
CG13937	-0.0203669	0.318174	-0.104916	0.667315	-0.107659	0.719065
CG1394			-0.00228991		-0.180329
CG13946	-0.00155465		-0.00694876		0.566325	0.0511658
CG13947	0.00110039	0.944554	-2.50704e-05		-0.6211	0.00408167
CG13949	0.00212131		0.157741		-0.419151	0.420719
CG13950	-0.00313527		-0.103713		-0.0311829	0.959097
CG13954	-0.00353409		-0.160092		-0.763361	0.0158706
CG13955	-5.29109e-05		-0.176885		-1.23149	0.00927487
CG13962	-0.00154751		0.0609471		0.369985	0.454747
CG13965	0.00143775		0.00678774
CG13970	-0.00465292		-0.0149078		-0.00959558
CG13972			0.00312156		-0.439222
CG13978					-0.0071115
CG13982	0.0609295	0.136424	0.0517134		0.570283	0.222602
CG13983	-0.00152839		-0.0195029		-0.689465	0.00691742
CG13984			-0.00955147
CG13991	0.00143775		0.0140806		-0.0549171
CG13992	0.00286421		-0.0281975		-0.324885
CG13994	0.217342	0.0394989	0.0421898	0.872327	0.394536	0.0677427
CG13995	-0.0153405	0.268228	-0.0480027		0.098332	0.768291
CG13996	-0.00305228		0.0173367		0.266387	0.55903
CG13999	0.00297009		-0.12617		-0.243743	0.550928
CG14005	0.0658754	0.484717	0.336675	0.438707	1.16673	0.00221513
CG14007			-0.0317443		-0.215292
CG14011			-0.0128015
CG14013			0.00204733		-0.0224155
CG14014	0.00804995	0.889105	-0.0244085		-0.0851598
CG14015	-0.00656617		0.0232926		0.820569	0.0132345
CG14017	-0.00515189		-0.00449266
CG14020			-0.128251		-0.399062	0.428335
CG14022			-0.0118418		-0.442834
CG14024	-0.00616215		-0.247317		-0.0809998	0.759577
CG14034			-0.00877751		-0.402973	0.419376
CG14036	0.192063	0.0458858	0.182557		-0.173727	0.763397
CG14043	0.0620951	0.548589	-0.0173658	0.959361	-0.140873	0.639185
CG14044			-0.0167363		-0.31942	0.485564
CG14050	-0.0168005	0.532758	0.00930026		-0.0928073	0.878276
CG14052	-0.00152839		-0.0603166		-0.299601	0.592087
CG14053	0.0623438	0.360842	0.104495		0.890595	0.0513588
CG14054			-0.00950229		-0.215853
CG14062			0.0140806		-0.0454941
CG1407	0.0261772	0.829608	0.0948076	0.783234	0.90852	0.0295284
CG14072	-0.00152839		0.00704304		0.166847	0.774849
CG14073	-0.133243	0.254682	0.0100005	0.976464	-0.237895	0.517019
CG14074	0.0895214	0.423762	0.275678		0.440681	0.160049
CG14075	-0.00573582		0.0234324		-0.0921427	0.812483
CG14079	-0.00163432	0.982138	-0.0528338		0.453105	0.36315
CG14082	-0.00317656		-0.131356		0.130167	0.727706
CG14085	0.0031045		-0.0377475		-0.236422	0.664816
CG14086	-0.00279944		-0.0412599		0.191983	0.725041
CG14089			0.0521619		-0.2602
CG1409			0.00678774
CG14095	-0.00323645	0.282121	-0.297509	0.438707	-0.134669	0.670746
CG14096	-0.00322202		-0.366744		-0.105167	0.627648
CG14100	0.134604	0.18678	0.38768	0.415163	0.709786	0.0111986
CG14102	0.00678805	0.967716	0.105474		0.945488	0.00829463
CG14104	0.0357864	0.701221	-0.221537		-0.493856	0.259752
CG14105	-0.00620225	0.446064	0.0973998	0.765473	0.155544	0.653716
CG14106	0.00297009		-0.00462439		-0.327189
CG14107	-0.00119456		0.202026	0.50098	0.143018	0.755751
CG14109	0.000583386		0.00724409	0.977821	-0.0383641	0.934753
CG14110	-0.0101358		0.077255	0.783896	-1.1434	0.00750057
CG14111	-0.0165526	0.671756	-0.0480075		-0.651681
CG14115			0.00678774
CG14118	-0.00312111		-0.121192		-0.99657	0.00899807
CG14120	-0.0160583	0.233828	0.0555815	0.887993	-1.25847	6.07036e-06
CG14125			0.00197575		-0.0832173
CG14130	0.0672015	0.598099	0.0937313	0.705368	-0.271028	0.288376
CG14131	0.0934218	0.432939	-0.107038	0.749871	-0.968466	0.000172342
CG14132	-0.0038071	0.71589	-0.192137		0.125963	0.712149
CG14135	-0.0327191	0.817675	0.163914	0.556549	0.516674	0.087342
CG14137					0.122262
CG14142			-0.113194		-0.546087	0.270064
CG14143	-0.00154751		-0.0254952		-0.620173	0.186542
CG14147	-0.00324242	0.26565	-0.325487	0.438707	-0.0969846	0.771762
CG14153	-0.00322202		-0.219156		-0.617152	0.0799954
CG14154	-0.00152839		-0.0239293		-0.404816
CG1416	0.102784	0.284898	0.135658	0.589469	0.214654	0.379033
CG14160	-0.00264094		-0.0263444		-0.316012	0.383543
CG14174	0.0938662	0.445124	-0.0088001	0.980746	0.214383	0.432187
CG1418	-0.0484017	0.680504	-0.0670669	0.780157	-0.332367	0.186034
CG14182	0.140372	0.222136	-0.0358551	0.911319	0.384531	0.158861
CG14183	-0.00733217	0.835814	-0.0359962		-0.284062	0.555878
CG14184	0.258291	0.00703385	0.263922	0.438707	0.914328	0.00213241
CG14185			0.0837463		-0.210354	0.71984
CG14186	-0.00349564		-0.164697	0.516849	0.172327	0.53634
CG14187					-0.0535742
CG14190			0.00678774		-0.0752237
CG14191	-0.00311851	0.461515	-0.123125	0.69865	-0.762993	0.000890916
CG14194	0.0603818	0.560571	0.0836284	0.686531	0.238093	0.339364
CG14195	-0.0043542		0.0738059		-0.452779	0.259752
CG14196	0.000188024		-0.0708277		-0.78844	0.000598287
CG14200	-0.0937198	0.440807	0.0235164	0.922355	-0.0402122	0.88658
CG14204	0.0632312	0.404389	0.188023		1.06697	0.0129301
CG14205	-0.0100007		0.0218178		-0.966595	0.00122076
CG14207	0.0676827	0.566391	0.0561651	0.853157	0.178793	0.483247
CG14210	0.203559	0.0578804	0.303646	0.438707	0.719476	0.00100841
CG14212	0.00198047		-0.0166894		0.42067
CG14218	0.00361091	0.973533	-0.156235		-0.259548	0.647373
CG14219	-0.00642726		0.0675128		-1.20856	5.10924e-07
CG14220	0.175737	0.0581195	0.180046	0.549769	1.00803	0.00364268
CG14221	-0.0135385	0.798658	0.253335		-0.516474	0.226997
CG14223	-0.0329966	0.694478	-0.0517838	0.871603	-0.26425	0.609214
CG14227	-0.00258449		-0.0803769		-0.232484
CG14229	0.017161	0.885334	0.171185	0.579948	1.01081	0.0125296
CG14230	0.136324	0.191628	0.378727	0.436039	1.14751	0.00121963
CG14231	-0.0184998	0.888799	-0.119215	0.585629	0.189632	0.53834
CG14232	-0.0309637	0.790322	-0.0380637	0.902889	-0.0766597	0.794314
CG14234	-0.00715178		-0.00639396		-0.152432	0.595364
CG14237			-0.0186957		0.0225972
CG14238	-0.00301255		-0.117156		-0.432018	0.329271
CG14245	0.00353329	0.75003	0.0171837		-0.00987321	0.981683
CG14247	-0.00154751		0.146739		-0.133251	0.763607
CG14252	0.0369385	0.723239	0.0841597	0.748128	-0.309917	0.395759
CG14253	-0.00445763		-0.0932409		-0.641328	0.00110288
CG14257	-0.0102783	0.43341	-0.208163	0.494831	-0.167634	0.695052
CG14258			-0.00205243		-0.112685
CG14259			-0.00554631		0.00428657	0.994565
CG14260	-0.000986219		-0.0685508		0.182637
CG14262			0.00989091		-0.0789733
CG14265	-0.00723392	0.457941	-0.00494578	0.973256	0.308043	0.491137
CG14269	-0.00301255				0.393237
CG14270	0.117817	0.303068	0.138566	0.499885	0.0889276	0.763697
CG14273	-0.00568629		-0.112279		0.00175301	0.995518
CG14274	-0.00295763		-0.200599		-0.361194	0.287582
CG14275	-0.00876986	0.167884	0.216031	0.468059	0.322201	0.445934
CG14277	-0.00628033	0.595153	-0.0470244		-0.301012	0.181762
CG14280			-0.00585093		-0.213542
CG14282			0.0187948		-0.295023
CG14285	-0.0150243	0.60416	0.0619125	0.869593	0.234468	0.405921
CG14286	0.21807	0.0116716	0.346136	0.438707	0.854807	0.00668682
CG14292	-0.00164158	0.855059	-0.00495138	0.99086	-0.617452	0.0160587
CG14297	-0.00485983		0.0162428		-0.0538919
CG14298	-0.00655721		-0.0312776		0.102456	0.826646
CG14300	-0.00432023	0.676073	0.042302		0.29625	0.364897
CG14301	-0.00710758		-0.224687		0.169666	0.578169
CG14302	-0.00258047	0.829534	0.0137494		0.36603	0.263409
CG14304	-0.0032663		-0.228296	0.438707	-0.913292	2.56556e-05
CG14309	0.00269942		0.00162852		-0.263911
CG14312	-0.0032663		-0.0279866	0.936888	-0.162897	0.664515
CG14313	0.00221713		0.0577184		-0.0431478
CG14314	0.0557232	0.548589	0.148586	0.51765	0.26603	0.29453
CG14315			-0.00449266		-0.0224155
CG14316			-0.0217225
CG14317	0.0223508	0.720233	-0.0558144		0.0747981
CG14321	-0.0249138	0.240518	-0.0819387	0.782098	-0.330958	0.190705
CG14322	-0.0570069	0.631278	0.019207	0.946328	-0.0771028	0.732314
CG14323			0.0433099		-0.172507	0.759577
CG14324	-0.00308034		0.00210984		0.841489	0.013363
CG14325			0.241735		-0.355247
CG14326	-0.00315678		-0.00797393		0.560338	0.142267
CG14327	-0.00447392		-0.367292	0.438707	-0.0182902	0.96639
CG14329	-0.00295498		-0.0107619		-0.264158
CG14331	-0.00279944		0.113373		-0.00258948	0.996592
CG14339					-0.0645311
CG1434	-0.0475538	0.690692	-0.0532253	0.855729	-0.269297	0.244166
CG14340					0.0736422
CG14341	0.0992131	0.363744	0.164778	0.523203	0.289222	0.439893
CG14342	-0.00224683		0.0026742		-0.240219	0.536701
CG14346	-0.00482141	0.904967	-0.176694		0.260297	0.618366
CG14352	0.218643	0.0298007	0.226619	0.468059	0.931088	0.0008903
CG14355			-0.0149078		0.332825
CG14356	-0.00310359		-0.0595525	0.834907	0.055719	0.919123
CG14357	0.00143775		0.0168293		-0.605061	0.217711
CG14362					-0.0224155
CG14367	-0.00264339		-0.106795		-0.0359493	0.949861
CG14369	-0.00154751		-0.0109433		-0.40892	0.0887968
CG14370			0.00678774
CG14374	-0.0179183	0.0632744	0.00298619		0.340953	0.386754
CG14377	-0.0179416	0.020214	0.000808156		0.291494	0.482464
CG14391			-0.0229677		-0.275324
CG14395	-0.00278947		0.129323	0.50098	-0.294229	0.48047
CG14397	-0.00312111		-0.185779		-0.19521	0.721492
CG1440	0.0619051	0.526041	0.217136	0.466535	0.681952	0.104754
CG14400			0.224243		0.137315
CG14401	-0.00314697		0.186322		-0.334714	0.160379
CG14406			0.0342926		-0.683391	0.134288
CG14407	0.170327	0.102842	0.0656569	0.748575	-0.147996	0.605743
CG14408	-0.0467923	0.709548	-0.0251252	0.927749	-0.0910788	0.735657
CG1441	-0.0163826	0.0611651	-0.213236	0.480149	-0.681602	0.0349031
CG14410	-0.0938606	0.402033	0.112291		0.580188	0.200751
CG14411	-0.155616	0.104436	0.003584	0.992213	-0.309071	0.13961
CG14414	0.0422371	0.749168	0.2172	0.438707	0.0673494	0.853205
CG14416			0.0194977		0.178878
CG14417	0.00143775		0.0144769		-0.372329
CG14418			0.152796		0.226457
CG14419	-0.00322896	0.303272	-0.171638	0.472925	0.476131	0.124601
CG14420			-0.025767		0.0704597
CG14421			0.0516794		0.0374968
CG14422			0.00204733		0.0374968
CG14423	-0.00154751		-0.0306078		-0.135005
CG14424	2.27906e-05		-0.0772944		0.0634302
CG14427	0.0221752	0.749168	-0.00449266
CG14431	-0.00491096	0.872031	0.0377641		-0.314542	0.289758
CG14434	0.167061	0.0917984	0.1108	0.696981	0.562409	0.039415
CG14435	0.00273828	0.985445	0.250448	0.447953	0.919997	0.0117195
CG14439	-0.0174036	0.146296	-0.0562363	0.86382	-0.720488	0.00080673
CG14440	-0.0526946	0.668243	-0.121052	0.511535	-0.257214	0.214524
CG14441	-0.153446	0.164951	-0.188863	0.438707	-0.252468	0.43314
CG14442	-0.114642	0.258638	0.106531	0.714082	0.626848	0.0271428
CG14443			0.0424844		0.307882
CG14445	-0.00742934	0.284997	0.00134897		-0.133762	0.665752
CG14448			-0.0123073
CG14450	0.0354085	0.766733	0.0153818	0.965043	0.729675	0.00639255
CG14451	-0.00296796		0.0392647		-0.170934
CG14452	-0.00308136		-0.0460764		0.24972	0.618187
CG14453	-0.0046367	0.0825894	0.00674354	0.974738	0.183709	0.663146
CG14454	-0.0130937	0.0224456	-0.0382836		-0.487894	0.0336458
CG14455			-0.0226788		0.586213	0.182573
CG14456	-0.00407123	0.695732	-0.0831833		0.0313701	0.917252
CG14457	-0.00721146		-0.1117	0.719088	-1.2805	7.82611e-07
CG14459					-0.107211
CG14464	0.195284	0.0653849	0.115037	0.701628	0.604999	0.028017
CG14478	-0.0361364	0.70179	0.201789	0.505086	1.07358	0.00966887
CG14483	0.136264	0.240491	0.0505615	0.817446	-0.0770259	0.753709
CG14488			-0.217945		-0.690891	0.142992
CG14490	-0.00381885		-0.161347		-0.447744	0.25125
CG14491			-0.00449266		-0.071917
CG14492					-0.0224155
CG14495			-0.147587		-0.163864	0.744687
CG14499	0.00858707		0.0329985		0.857693
CG14500	0.00612448		0.0169893		0.479247	0.13321
CG14502	0.0439892	0.499617	0.318016		1.05247	0.00969509
CG14505			0.0155156
CG14506	-0.00154751		0.0168039		-0.0549171
CG14507	-0.00861712		-0.164783		-1.0834	0.0136762
CG14511	0.0406642	0.736319	-0.189706	0.473045	0.151675	0.722913
CG14515	-0.00368966		-0.366751	0.438707	-0.782501	0.0892772
CG14516	-0.0555796	0.484389	-0.0103123		-0.139197	0.629082
CG14518			0.0271839		0.0781868
CG14535	-0.00685564		-0.211258	0.438707	-0.174839	0.489305
CG14540			0.00678774		-0.0212559
CG14543	0.0511605	0.693949	0.195828	0.473787	0.202466	0.574736
CG14544	0.173878	0.113237	-0.0236535	0.953488	0.1426	0.70695
CG14545	0.0963441	0.416733	0.19697		-0.117492	0.8469
CG14551			-0.0546696		-0.603486
CG14556			0.00681125		0.26532	0.588066
CG14561	0.12563	0.235057	0.199676	0.4677	0.575576	0.0572182
CG14562	-0.0235802	0.850283	-0.0422319	0.854056	-0.0656444	0.802433
CG14563	-0.00301255		-0.0110502		0.448968	0.219007
CG14564	-0.00480101		0.113564		-0.462625	0.366954
CG14565	-0.0103784	0.0893164	0.023145	0.890283	-0.786941	0.00724006
CG14566	-0.00765677	0.0892739	0.0129211		0.240228	0.433878
CG14567	-0.0343486	0.535934	-0.214343	0.482567	0.0249569	0.969824
CG14568	-0.00437665	0.104768	0.0329027	0.935125	-1.25446	3.18326e-05
CG14569	-0.00576605	0.173609	-0.0133928	0.96043	-0.560752	0.0252012
CG14570	-0.00511411	0.228933	-0.216941		-1.38246	0.00042788
CG14572	-0.0179523	0.042933	0.0114711	0.960114	-0.601149	0.00675881
CG14573	-0.0228909	0.0104709	0.0103128	0.981761	-1.34249	6.07189e-05
CG14589	-0.00292429		0.0433763		0.00794491
CG14591	-0.00344774		-0.0257695	0.945667	-0.00669671	0.986218
CG14598	-0.00890798	0.109221	-0.146148		0.507637	0.0482762
CG14605			-0.00449266		-0.0236156
CG14606	-0.00409766		0.0453224		-0.12125	0.70896
CG14607			0.0191649		-0.0146556
CG14609	-0.00441514		0.118769		0.0428489
CG1461			0.00562155		0.993403	0.0251166
CG14610	-0.00152839		0.0140806
CG14613	0.112488	0.189185	0.0312593	0.899296	0.0992687	0.714789
CG14615	-0.0696456	0.581521	-0.119183	0.63594	-0.254476	0.244081
CG14618	0.0895913	0.391001	0.0411371	0.916529	0.0939066	0.759336
CG14621	0.0184369	0.885126	-0.0147386	0.956444	0.156044	0.511051
CG14624					0.0374968
CG14625	-0.00154751		-0.0677629		0.216318
CG14626	-0.0021493		-0.15237	0.608997	-0.44616	0.351967
CG14627			-0.0653443		-0.0645311
CG14628	-0.00441514		-0.0408296		-0.0549171
CG14629	-0.0418431	0.0204192	0.0560966	0.823202	-0.6608	0.0157399
CG1463	0.180239	0.0282088	0.225974	0.470624	1.07061	0.00466782
CG14630	-0.00152839		-0.039357		-0.122987	0.842403
CG14634					-0.0224155
CG14636	-0.00953669	0.375956	-0.166863	0.589002	-0.500901	0.13878
CG14641	0.112496	0.235625	0.279516	0.438707	0.856799	0.0406509
CG14642	-0.00582348	0.533733	-0.308302		0.309676	0.314786
CG14644			0.0031995		-0.163003
CG14645			-0.00289167		-0.179294
CG14646	0.15023	0.107871	0.150281	0.599451	0.924661	0.00962351
CG14647	0.139087	0.143779	0.210755	0.486076	0.754042	0.00966887
CG14650	-0.0175858	0.897117	0.20415	0.502725	0.958466	0.0250063
CG14651	-0.00802398		0.0504918		0.336365
CG14655	-0.00542863		0.127739	0.600431	-0.147297	0.630504
CG14657	-0.0781566	0.440807	0.124306	0.70248	0.869216	0.0376021
CG14659			0.00678774
CG14661	-0.00301255		-0.019742		-0.0645442	0.886033
CG14662	-0.00601594		-0.0932735		-0.355761	0.503468
CG14664	-0.00279944		-0.0292058		-0.0932622	0.87328
CG14667	0.116947	0.267186	0.102593	0.709511	0.587942	0.0294648
CG14668			0.144528		-0.0324625
CG14669	0.00150137	0.962344	-0.217226	0.451275	0.00742695	0.982724
CG14671	0.123701	0.282704	0.0190767	0.958146	-0.274882	0.398526
CG14676					-0.0496291
CG1468	-0.00649582	0.440333	-0.0215689		0.124185	0.743832
CG14687	-0.0132959	0.285254	-0.0422416	0.853807	0.284254	0.398526
CG14688	0.214749	0.0298893	0.0885361	0.790173	0.421818	0.108193
CG14689			0.00678774		0.275934
CG14691			-0.0679685		0.176098
CG14692	-0.00317656		0.152544		-0.490329	0.049873
CG14693	-5.29109e-05		0.0686652		0.242642	0.530105
CG14694	-0.00263666		-0.12159		-0.518284	0.194253
CG14695			0.164484		-0.682611	0.076995
CG14696	-0.0131983	0.350819	0.0648106	0.826143	-0.103598	0.736148
CG14708			-0.00449266
CG14710	0.176405	0.085873	0.252748	0.444767	0.938989	0.0256738
CG14711	0.0768251	0.430191	-0.0945007	0.700364	0.139829	0.566903
CG14712	-0.0189017	0.873406	0.0471937	0.885341	0.216899	0.314786
CG14715	0.136345	0.226513	0.237164	0.438707	0.06561	0.846986
CG14717			0.0116954		0.187573
CG14718			0.0158785		-0.101723
CG14720	-0.00154751		0.123279		-0.11581
CG14721	-0.0271967	0.84846	0.156305	0.555577	0.264145	0.331054
CG14722	-0.0191115	0.861541	0.231797	0.459704	0.839605	0.0462789
CG14731			0.010947
CG14736			0.0111286
CG14740			0.00678774		-0.00116224
CG14742			-0.00955147
CG14743			-0.00449266		0.0634302
CG14744					-0.0656333
CG14752	-0.00871519	0.0578804	-0.190918	0.519906	-0.26997	0.497452
CG14756	-0.0175984	0.0557268	0.0116477	0.966306	-1.69706	1.25692e-05
CG14757	-0.00467877	0.943625	0.110429		-0.0589711	0.928061
CG14760	-0.00223964		-0.00794286		-1.62274	0.000639485
CG14762	-0.0123244	0.234837	-0.063695	0.788553	-0.143112	0.584563
CG14763	-0.00308136		-0.115984		0.122021	0.773739
CG14764	0.030949	0.790288	0.257518	0.438707	0.911406	0.0289647
CG14767	-0.115913	0.224976	-0.132497	0.620478	-0.342291	0.156792
CG14770	-0.00772291		-0.195723	0.514669	-0.127123	0.752018
[truncated: 12,986 more rows]
