# Supplementary material for: A modERN resource: identification of Drosophila transcription factor candidate target genes using RNAi
Source: Genetics. 2023 Jan 19;223(4):iyad004. doi: 10.1093/genetics/iyad004 (PMC10078917; doi:10.1093/genetics/iyad004)
Supplement: iyad004_Supplementary_Data [file iyad004_supplementary_data.zip › modERN_Resource_RNAi_Table_S15_ERR_GENETICS-2022-305822.xlsx]

## Sheet: heatmap CSV
gene name	ERR_0-1.5	ERR_10-12	ERR_16-18
CG12766	-0.00124787	-0.183665	-1.27522
Ald1	0.0450229	-0.610786	-1.01143
CG9485	0.0791682	-0.484391	-1.07639
CG18547	-0.0568423	-0.336982	-1.00544
CG32444	-0.0117243	-0.390945	-1.17818
Taldo	-0.0150093	-0.436374	-1.21215
CG12896	0.00169156	-2.49573	0.596441
Prx2540-1	0.0146006	-2.38738	0.769319
CG11825	-0.00931468	-1.69193	0.775743
Prx2540-2	0.00538969	-1.95393	0.953254
Ldh	-0.0466691	-2.80345	-1.19576
Tpi	-0.0561044	-2.35441	-1.05694
AGBE	-0.0102163	-1.82158	-0.638712
Pfk	0.046843	-1.85637	-0.780919
Gbs-76A	-0.00639448	-1.30322	-0.785819
CG15818	-0.00766739	-1.35608	-0.503696
GlyP	0.0234562	-1.4895	-0.613945
Gapdh1	-0.0258225	-1.94734	-1.31914
Pgk	-0.0548318	-2.09161	-1.11535
Eno	-0.0117733	-1.53934	-1.14048
Pglym78	-0.0316854	-1.61731	-1.05307
Pgm1	-0.0317719	-1.68886	-1.12173
PyK	-0.0263158	-1.6448	-1.12743
ERR	-0.0163596	-1.23436	-1.13582
Gapdh2	-0.0549121	-1.50682	-1.33448
Pgi	-0.0133513	-1.4209	-1.39308

## Sheet: DESeq2 CSV
gene name	log2FoldChange.ERR_0.1.5	padj.ERR_0.1.5	log2FoldChange.ERR_10.12	padj.ERR_10.12	log2FoldChange.ERR_16.18	padj.ERR_16.18
128up	-0.0496397	0.999998	1.26805e-05	0.999878	0.0765086	0.999844
14-3-3epsilon	-0.0108171	0.999998	-0.00356672	0.992165	-0.0781549	0.999844
14-3-3zeta	-0.0329588	0.999998	0.0758397	0.70982	-0.0379912	0.999844
140up	0.0123442	0.999998	-0.0225475	0.945973	-0.0316155	0.999844
18SrRNA-Psi:CR41602	-0.000467515	0.999998	0.0020014	0.988475	0.00552703	0.999844
18w	0.0329493	0.999998	0.0846948	0.721175	0.103107	0.999844
26-29-p	-0.0382656	0.999998	-0.0388953	0.877082	-0.0481997	0.999844
28SrRNA-Psi:CR40596	0.00181043	0.999998	0.045089	0.706543	-0.0119726	0.999844
28SrRNA-Psi:CR40741	-0.00216835	0.999998	0.0102593		0.00855321
28SrRNA-Psi:CR41609	7.14659e-05	0.999998	-0.00366455		-0.00221972
28SrRNA-Psi:CR45848	-0.0011237	0.999998	0.00848139		0.00765323
28SrRNA-Psi:CR45851	0.000689584	0.999998	0.049608	0.761689	-0.0809517	0.999844
28SrRNA-Psi:CR45853	0.000611992	0.999998	-0.00295275		-0.00221972
28SrRNA-Psi:CR45855			0.00611801
28SrRNA-Psi:CR45859	0.00132321	0.999998	0.0318966		-0.0109752	0.999844
28SrRNA-Psi:CR45860			-0.0062913
2mit	0.00902006	0.999998	0.310323	0.0125615	-0.0148905	0.999844
312	-0.00499111	0.999998	-0.0971404	0.71896	-0.0213675	0.999844
4E-T	0.0471449	0.999998	0.0651949	0.815141	-0.0368668	0.999844
5-HT1A	-0.00477509	0.999998	0.00258005	0.994863	-0.104	0.999844
5-HT1B	-0.000904417	0.999998	0.187935	0.398864	0.0397216	0.999844
5-HT2A	0.00637107	0.999998	0.010806	0.979079	0.00720296	0.999844
5-HT2B	-0.00301483	0.999998	0.119703	0.599306	-0.0279218	0.999844
5-HT7	-0.00220153	0.999998	0.132674	0.598311	0.00851597	0.999844
5.8SrRNA-Psi:CR45863					0.00015268
5PtaseI	-0.0593493	0.999998	0.132238	0.439941	0.00206127	0.999844
7B2	-0.00244968	0.999998	-0.157404	0.496221	0.00134936	0.999844
7SLRNA:CR32864			-0.00682119
7SLRNA:CR42652			-0.00586416		0.00724921
825-Oak	-0.000573233	0.999998	-0.0662324	0.616834	-0.0101315	0.999844
A16	-0.0728956	0.999998	-0.0245491	0.934392	-0.0351358	0.999844
AANAT1	-0.00688006	0.999998	-0.000133213	0.999517	0.057431	0.999844
AANATL2	-0.00127043	0.999998	0.050184	0.881198	0.100241	0.999844
AANATL3			-0.0358965	0.870577	0.0130122	0.999844
AANATL4	-0.00193592	0.999998	-0.147879	0.0452127	-0.936364	1.77872e-19
AANATL5			0.00319258		-0.0772868	0.999844
AANATL6	-0.00234265	0.999998	0.0400245	0.722708	-0.0498325	0.999844
AANATL7	-0.000573233	0.999998	-0.0369645	0.916903	-0.0292883	0.999844
ABCA	0.114947	0.999998	0.181017	0.406542	0.0132465	0.999844
ABCB7	-0.00276706	0.999998	-0.0847913	0.723811	0.0433998	0.999844
ABCD	-0.00927101	0.999998	0.156658	0.457815	-0.115732	0.999844
ACC	-0.0649133	0.999998	0.122392	0.58446	-0.12561	0.999844
ACXB			0.00319258		0.00223327
ACXC			0.00320773		0.0130208	0.999844
ACXD	5.68377e-05	0.999998	0.108984	0.683165	-0.0151623	0.999844
ADD1	0.0529073	0.999998	0.110301	0.647962	-0.0309323	0.999844
ADPS	0.00636732	0.999998	-0.000876248	0.998148	0.067476	0.999844
AGBE	-0.0102163	0.999998	-1.82158	1.44392e-65	-0.638712	2.10975e-08
AGO1	0.0943111	0.999998	0.135535	0.507823	-0.0466453	0.999844
AGO2	0.00453386	0.999998	0.178311	0.380406	0.00146207	0.999844
AGO3	0.032295	0.999998	0.0829285	0.77959	-0.0361047	0.999844
AIF	-0.00024138	0.999998	0.132688	0.444641	-0.0110183	0.999844
AIMP1	-0.0776232	0.999998	-0.000123334	0.999517	0.0136659	0.999844
AIMP2	-0.0451462	0.999998	-0.0469686	0.843472	0.0184726	0.999844
AIMP3	-0.021013	0.999998	-0.0415864	0.907077	-0.0633595	0.999844
ALiX	0.0164238	0.999998	0.0432678	0.875783	0.357344	0.0246747
AMPKalpha	0.0348377	0.999998	-0.084233	0.667557	-0.0101658	0.999844
AMPdeam	0.0208816	0.999998	0.15354	0.405255	0.00590575	0.999844
AOX1	0.0255821	0.999998	-0.438915	0.000149018	0.091534	0.999844
AOX2	0.00323013	0.999998	0.118833	0.661653	0.0624655	0.999844
AOX3	0.0561191	0.999998	0.0320546	0.927419	0.0119121	0.999844
AOX4	-0.000573233	0.999998	-0.0043502		0.00896442
AP-1-2beta	0.0521173	0.999998	0.0322247	0.907214	0.00125182	0.999844
AP-1gamma	0.0678335	0.999998	0.0943457	0.675739	-0.0746306	0.999844
AP-1mu	-0.0149859	0.999998	-0.0553817	0.853222	0.00652645	0.999844
AP-1sigma	-0.0389871	0.999998	-0.0445407	0.859471	-0.0666134	0.999844
AP-2alpha	0.0143978	0.999998	0.115926	0.595091	-0.0304917	0.999844
AP-2mu	-0.0297553	0.999998	0.00141672	0.996771	-0.00803977	0.999844
AP-2sigma	-0.0222931	0.999998	-0.063773	0.816234	-0.0553762	0.999844
APC10	0.00168352	0.999998	0.079834	0.79435	-0.0686592	0.999844
APC4	0.0262263	0.999998	-0.0992625	0.694451	-0.0533256	0.999844
APC7	-0.0240942	0.999998	0.00661908	0.965335	-0.0683336	0.999844
APP-BP1	0.00970786	0.999998	-0.0578493	0.844989	-0.100261	0.999844
AQP	0.00141585	0.999998	-0.00785538	0.985978	0.055251	0.999844
ARY					0.00223327
ASPP	-0.0117554	0.999998	0.28107	0.0579859	0.00850596	0.999844
ATP6AP2	-0.0105654	0.999998	-0.0976199	0.64246	0.00736105	0.999844
ATP7	0.0674003	0.999998	0.167456	0.332255	0.0168501	0.999844
ATP8A	0.0520137	0.999998	0.16097	0.444848	-0.00561782	0.999844
ATP8B	0.000125027	0.999998	0.20367	0.272244	0.0564428	0.999844
ATPCL	0.0206563	0.999998	0.233982	0.172899	-0.2966	0.144978
ATPsynB	-0.0355848	0.999998	-0.16053	0.415225	0.0338035	0.999844
ATPsynC	-0.0034838	0.999998	-0.0660928	0.774046	-0.0289953	0.999844
ATPsynCF6	-0.0500646	0.999998	-0.212671	0.216552	0.0845671	0.999844
ATPsynCF6L					-0.00221972
ATPsynD	-0.0539012	0.999998	-0.174009	0.387058	0.024259	0.999844
ATPsynE	-0.0153769	0.999998	-0.146392	0.436648	-0.00913274	0.999844
ATPsynF	0.00854756	0.999998	-0.153193	0.447891	0.00869969	0.999844
ATPsynG	-0.0837665	0.999998	-0.273757	0.0905497	0.0114838	0.999844
ATPsynGL					-0.00334538
ATPsynO	-0.0626369	0.999998	-0.179897	0.307627	0.04223	0.999844
ATPsynbeta	-0.0567441	0.999998	0.00645968	0.983972	0.0109205	0.999844
ATPsynbetaL	0.00115134	0.999998	-0.00723823		-0.00221972
ATPsyndelta	-0.0586616	0.999998	-0.1546	0.414828	0.0455933	0.999844
ATPsynepsilonL	0.00378356	0.999998	0.209762	0.309031	0.102909	0.999844
ATPsyngamma	-0.0471323	0.999998	-0.188	0.28376	0.0293246	0.999844
ATbp	-0.0794963	0.999998	0.171514	0.40337	0.016175	0.999844
Aasdh	0.0745254	0.999998	0.144493	0.480107	-0.00292489	0.999844
Aatf	-0.00175129	0.999998	0.106211	0.595971	-0.0272787	0.999844
Abd-B	-0.00482955	0.999998	0.146268	0.383063	0.0393136	0.999844
Abi	0.0348571	0.999998	0.0341228	0.891372	-0.0711422	0.999844
Abl	0.159216	0.780748	0.143922	0.544447	-0.000294193	0.999844
Abp1	0.0492141	0.999998	0.0763491	0.786585	0.000821689	0.999844
Ac13E	0.0843691	0.999998	-0.0448631	0.885819	-0.0404435	0.999844
Ac3	0.00243132	0.999998	0.143922	0.510872	-0.112866	0.999844
Ac76E	-0.00194422	0.999998	-0.247064	0.216137	0.00341779	0.999844
Ac78C	-0.0185162	0.999998	-0.0657227	0.828448	-0.00301649	0.999844
AcCoAS	-0.00905168	0.999998	-0.0570341	0.844989	-0.0368587	0.999844
Acbp1	-0.0444269	0.999998	-0.231453	0.139973	-0.0537292	0.999844
Acbp2	-0.00470483	0.999998	-0.206811	0.280683	0.0128719	0.999844
Acbp3	-0.00402129	0.999998	-0.0938941	0.45951	0.0713722	0.999844
Acbp4	-0.00339608	0.999998	-0.593486	2.89026e-05	0.0433459	0.999844
Acbp5	-0.00583996	0.999998	-0.104152	0.679887	0.0439733	0.999844
Acbp6	-0.00246292	0.999998	-0.152979	0.383063	0.0738387	0.999844
Ace	0.00143236	0.999998	0.238119	0.082132	-0.082057	0.999844
Acer	0.0624768	0.999998	0.109716	0.628761	0.0271481	0.999844
Acf	0.0590846	0.999998	0.198429	0.347947	-0.0349524	0.999844
Achl	0.00270625	0.999998	0.253001	0.206791	-0.0258537	0.999844
Ack	0.0507364	0.999998	0.0556263	0.821885	0.0303176	0.999844
Ack-like	0.0432826	0.999998	0.0963862	0.67806	0.0757727	0.999844
Acn	0.0228672	0.999998	0.0832359	0.721123	-0.0248504	0.999844
Acox57D-d	0.0745053	0.999998	-0.0470963	0.884162	-0.181611	0.999844
Acox57D-p	0.0197693	0.999998	0.242154	0.11411	-0.199221	0.684683
Acp1	-0.000573233	0.999998	0.00101039		0.0726492	0.999844
Acp24A4			0.00063856		0.0122307	0.999844
Acp26Aa					-0.000198972
Acp26Ab	0.00171615	0.999998
Acp32CD			0.0175492		-0.002007
Acp36DE			-0.00108476	0.993671	0.00801163
Acp53C14a					0.0058725
Acp53C14b			0.00319258		0.0137835
Acp53C14c			-0.00610649		-0.0140301
Acp53Ea					-0.0208184	0.999844
Acp54A1	-0.000573233	0.999998	0.00319258
Acp63F	0.000611992	0.999998	0.0015174
Acp65Aa	-3.24057e-07	0.999998	-0.0797047	0.320265	0.0837925	0.999844
Acp76A			-0.00586416
Acph-1	-0.0121337	0.999998	0.0257723	0.940158	-0.00867352	0.999844
Acsl	0.0185698	0.999998	0.198186	0.239229	-0.099897	0.999844
Act42A	-0.0068578	0.999998	-0.134713	0.413451	0.0224345	0.999844
Act57B	0.00125972	0.999998	-0.110252	0.589429	0.0146687	0.999844
Act5C	-0.0011758	0.999998	-0.1064	0.588485	-0.00438885	0.999844
Act79B	-0.00283938	0.999998	-0.130082	0.614881	-0.0159237	0.999844
Act87E	0.0276684	0.999998	-0.235648	0.213851	0.192266	0.999844
Act88F	-0.00155201	0.999998	0.0334529	0.776572	-0.0255491	0.999844
Actbeta	-0.00711674	0.999998	0.222634	0.182686	-0.0391518	0.999844
Actn	0.0482853	0.999998	0.0261973	0.920796	0.157563	0.771138
Actn3					0.00223327
Acyp2	-0.0540856	0.999998	-0.203819	0.247852	0.000389622	0.999844
AdSL	-0.0296705	0.999998	0.057953	0.809267	0.0224365	0.999844
AdSS	0.00101632	0.999998	-0.10163	0.67173	-0.0217702	0.999844
Ada	-0.0197162	0.999998	-0.1374	0.564933	0.0464566	0.999844
Ada1-1	-0.00167987	0.999998	-0.034346	0.758696	-0.000755709	0.999844
Ada1-2	0.00445766	0.999998	-0.0653753	0.841632	-0.00388305	0.999844
Ada2a	0.0195245	0.999998	0.0529042	0.864531	0.000654962	0.999844
Ada2b	0.0133974	0.999998	-0.0080168	0.983904	-0.0254382	0.999844
Ada3	0.0383334	0.999998	-0.0766161	0.777114	-0.0600562	0.999844
AdamTS-A	0.0151073	0.999998	0.196109	0.222686	0.10009	0.999844
AdamTS-B	-0.00120181	0.999998	0.106691	0.619254	0.0706861	0.999844
Adar	0.0188819	0.999998	0.161248	0.339921	-0.120631	0.999844
Adat1	-0.00914147	0.999998	0.0215593	0.954143	-0.0740961	0.999844
Adck1	-0.00198677	0.999998	0.0880145	0.670072	0.108051	0.999844
Adck5	0.0146093	0.999998	0.0117921	0.971249	-0.0260027	0.999844
Adf1	0.0150466	0.999998	0.0386138	0.876081	-0.162026	0.999844
Adgf-A	0.0307608	0.999998	-0.0445312	0.888629	-0.016796	0.999844
Adgf-A2	-0.00261051	0.999998	0.06758	0.762778	-0.0374942	0.999844
Adgf-B			0.00319258
Adgf-C	-3.24057e-07	0.999998	-0.0759615	0.55914	0.0160336	0.999844
Adgf-D	-0.000913462	0.999998	0.039882	0.909985	-0.0111987	0.999844
Adh	0.00572812	0.999998	-0.077156	0.72174	0.0100263	0.999844
Adi1	-0.0715639	0.999998	-0.134629	0.54355	-0.114799	0.999844
AdipoR	-0.0233348	0.999998	0.0188193	0.945973	-0.0724389	0.999844
Adk2	-0.0476206	0.999998	-0.0168192	0.948108	-0.00770112	0.999844
Adk3	0.00479353	0.999998	-0.00994715	0.979664	-0.11888	0.999844
AdoR	-0.00124787	0.999998	0.144559	0.495939	0.103036	0.999844
Aduk	-0.00711772	0.999998	0.114062	0.598311	-0.143548	0.999844
Ae2	0.0936717	0.999998	0.162731	0.495332	-0.0702083	0.999844
Aef1	0.0474293	0.999998	0.0557935	0.814632	-0.02708	0.999844
Afti	0.0527259	0.999998	0.181601	0.339921	-0.0409041	0.999844
Ag5r	-0.00554628	0.999998	-0.286186	0.0659395	0.0299261	0.999844
Ag5r2	-0.00135979	0.999998	-0.171129	0.462821	-0.0279953	0.999844
AgmNAT	-0.0353825	0.999998	-0.0622273	0.847253	-0.0114519	0.999844
Agpat1	0.0166185	0.999998	0.0976229	0.616649	-0.0855429	0.999844
Agpat2	0.00688807	0.999998	-0.0171883	0.958255	-0.025388	0.999844
Agpat3	-0.000621719	0.999998	-0.0551434	0.801458	0.0557487	0.999844
Agpat4	0.00221166	0.999998	-0.182428	0.226508	0.127079	0.999844
Ahcy	-0.0830159	0.999998	-0.161089	0.359809	0.0187748	0.999844
AhcyL1	-0.00520851	0.999998	0.0357359	0.883942	-0.0865835	0.999844
AhcyL2	-0.000878496	0.999998	-0.304569	0.106115	0.0518416	0.999844
Ak1	-0.0608804	0.999998	-0.27279	0.157068	-0.035098	0.999844
Ak2	-0.0848549	0.999998	-0.161616	0.34762	0.0356592	0.999844
Ak3	-0.00954241	0.999998	-0.134418	0.570899	-0.0257966	0.999844
Ak6	-0.0799422	0.999998	0.00498351	0.989786	-0.0587571	0.999844
Akap200	0.00525158	0.999998	0.0683953	0.776299	0.00171018	0.999844
Akh	-0.00110679	0.999998	-0.116542	0.557395	-0.0542157	0.999844
AkhR	0.000259644	0.999998	-0.264475	0.170603	-0.189293	0.999844
Akr1B	-0.0176738	0.999998	-0.223973	0.141448	-0.370533	0.0165404
Akt1	0.0157401	0.999998	0.175943	0.310022	-0.0538865	0.999844
AlaRS	-0.0194685	0.999998	0.132959	0.512035	0.0615285	0.999844
AlaRS-m	0.023842	0.999998	0.129224	0.549343	-0.0230676	0.999844
Aladin	-0.0392039	0.999998	-0.0734207	0.805281	-0.00515119	0.999844
Alas	0.00216751	0.999998	-0.0230594	0.928555	-0.124777	0.999844
Ald1	0.0450229	0.999998	-0.610786	4.10298e-09	-1.01143	5.92148e-26
Ald2			-0.0062913		-0.002007
Aldh	-0.0573657	0.999998	-0.410928	0.000699054	0.0298952	0.999844
Aldh-III	0.0311556	0.999998	-0.0455252	0.854451	0.0379271	0.999844
Aldh7A1	-0.0379212	0.999998	0.00711228	0.98151	0.030332	0.999844
Alg-2	-0.0720023	0.999998	0.029114	0.925614	-0.100736	0.999844
Alg1	-0.0327618	0.999998	-0.123108	0.579326	0.0676653	0.999844
Alg10	0.0177418	0.999998	-0.047363	0.876493	0.061735	0.999844
Alg11	-0.00258647	0.999998	0.00934231	0.975058	0.0197421	0.999844
Alg12	0.0616058	0.999998	0.0158192	0.956055	0.0334587	0.999844
Alg13	-0.0671239	0.999998	-0.00998925	0.981529	-0.0155499	0.999844
Alg14	0.00479383	0.999998	-0.0297774	0.935696	-0.0833166	0.999844
Alg2	0.0497917	0.999998	0.135896	0.500578	0.486689	9.00623e-05
Alg3	0.0334628	0.999998	0.221141	0.170865	0.192314	0.999844
Alg7	0.0224475	0.999998	-0.103722	0.624578	0.0172895	0.999844
Alg9	-0.0338625	0.999998	0.0847093	0.725128	-0.0526959	0.999844
Alh	0.0673646	0.999998	0.0596291	0.819872	-0.0451423	0.999844
Alk	-0.00212226	0.999998	0.0777812	0.787251	-0.0242841	0.999844
AlkB	-0.0833865	0.999998	0.0388372	0.908782	-0.00403419	0.999844
Alp1	-0.0199511	0.999998	-0.117061	0.603807	0.0111681	0.999844
Alp10	-0.0060588	0.999998	-0.109186	0.445481	-0.00746506	0.999844
Alp11	0.0017959	0.999998	-0.0503959	0.651923	0.0138637	0.999844
Alp12	-0.0137719	0.999998	0.135235	0.509436	0.00621257	0.999844
Alp13					0.009793	0.999844
Alp2			-0.00295275		0.024757	0.999844
Alp4	-0.000946639	0.999998	-0.110132	0.626512	0.0122269	0.999844
Alp5	-0.00355366	0.999998	-0.2364	0.267141	0.0515913	0.999844
Alp6	-0.00118665	0.999998	-0.0242418	0.945639	0.176107	0.999844
Alp7	-0.00225304	0.999998	-0.039785	0.853817	-0.00756543	0.999844
Alp8	-0.00329456	0.999998	-0.113632	0.285734	-0.0122086	0.999844
Alp9	-0.0071339	0.999998	-0.161763	0.301025	-0.00370181	0.999844
Alr	0.00381786	0.999998	-0.131462	0.601868	0.2165	0.631975
Als2	0.0277454	0.999998	0.201641	0.186386	-0.0576141	0.999844
Ama	-0.0245534	0.999998	-0.332452	0.0349848	0.0585276	0.999844
Amacr	-0.066857	0.999998	-0.0440892	0.884906	-0.020706	0.999844
Amnionless	-0.000687561	0.999998	0.0341344	0.917374	0.0387281	0.999844
Amph	0.0387159	0.999998	0.216649	0.135605	-0.000323288	0.999844
Amt	0.000611992	0.999998	0.0309933		-0.00665382
Amun	0.0929576	0.999998	0.0598826	0.840828	-0.0470423	0.999844
Amy-d	-0.00181148	0.999998	-0.0676988	0.779535	-0.0643033	0.999844
Amy-p	-0.00381537	0.999998	-0.0435624	0.902642	0.211404	0.999844
Amyrel	-0.0017751	0.999998			-0.0717982	0.999844
Ance	-0.021319	0.999998	-0.1553	0.405433	0.0247085	0.999844
Ance-2	0.00215887	0.999998	0.118684	0.651923	0.08807	0.999844
Ance-3	-0.000417328	0.999998	-0.00206047	0.993671	0.00607225	0.999844
Ance-4	-0.00102933	0.999998	-0.319107	0.0469044	-0.0847768	0.999844
Ance-5	0.000637111	0.999998	-0.135353	0.518933	0.0867449	0.999844
Andorra	-0.00129035	0.999998	-0.0143117		-0.00359827	0.999844
Ank	0.0660027	0.999998	0.259516	0.144828	-0.0099307	0.999844
Ank2	0.0221421	0.999998	0.0949892	0.65954	0.0491362	0.999844
Ankle2	0.0595318	0.999998	0.0133021	0.966427	0.00876514	0.999844
Anp	0.000611992	0.999998	0.00385291
Ant2	0.0114027	0.999998	-0.0302941	0.926545	-0.0245715	0.999844
Antp	0.00968721	0.999998	0.410391	0.0128689	0.0298412	0.999844
AnxB10	-0.0307019	0.999998	-0.0335369	0.926545	0.170812	0.999844
AnxB11	-0.0317852	0.999998	0.00890563	0.976391	0.0692499	0.999844
AnxB9	0.00474727	0.999998	-0.0364215	0.888629	0.0720917	0.999844
Aos1	-0.0228632	0.999998	-0.226626	0.118489	-0.000431903	0.999844
Apc	0.0716698	0.999998	0.215738	0.225037	0.0702869	0.999844
Apc2	0.0702093	0.999998	-0.105528	0.690598	0.010113	0.999844
ApepP	-0.0252277	0.999998	-0.125542	0.607624	-0.00344449	0.999844
Apf	0.0445298	0.999998	0.00444185	0.992165	-0.000850276	0.999844
Apl	-0.0204112	0.999998	0.0203222	0.948108	-0.0125881	0.999844
Aplip1	0.0141779	0.999998	-0.0187461	0.947901	0.105322	0.999844
Apoltp	0.0316288	0.999998	0.187544	0.354526	0.0159025	0.999844
Appl	0.0516425	0.999998	0.237412	0.138046	-0.0489912	0.999844
Aprt	-0.0243255	0.999998	-0.0393925	0.902167	0.0841783	0.999844
Aps	0.0434886	0.999998	0.0244923	0.94197	-0.0366761	0.999844
Arc1	0.00550731	0.999998	-0.0230345	0.940351	0.0497156	0.999844
Arc2	-0.0128366	0.999998	-0.00993038	0.981746	-0.0221564	0.999844
Arc42	-0.0904498	0.999998	-0.0515629	0.861953	0.0557825	0.999844
Archease	0.0167752	0.999998	-0.147338	0.465839	-0.0122563	0.999844
Arf102F	-0.0678496	0.999998	-0.0223746	0.936825	-0.042763	0.999844
Arf51F	0.0178559	0.999998	0.0317174	0.91271	-0.0574688	0.999844
Arf79F	0.00529565	0.999998	0.0347271	0.896532	-0.0607827	0.999844
ArfGAP1	-0.0236999	0.999998	-0.068729	0.735946	0.029025	0.999844
ArfGAP3	0.0111734	0.999998	-0.00901251	0.979079	-0.04044	0.999844
Arfip	0.0140348	0.999998	0.083568	0.699847	-0.071819	0.999844
Arfrp1	-0.0631731	0.999998	-0.11281	0.588328	-0.0274789	0.999844
ArgRS	-0.0445333	0.999998	0.0716966	0.745166	-0.0598844	0.999844
ArgRS-m	0.0321234	0.999998	-0.0328735	0.924961	0.0158032	0.999844
Argk	-0.00966203	0.999998	-0.0868273	0.705253	-0.0136781	0.999844
Argl	-0.0141871	0.999998	-0.48572	0.00156908	-0.389058	0.000720167
Arl1	-0.0280754	0.999998	-0.0613554	0.794558	-0.051145	0.999844
Arl2	-0.0123831	0.999998	-0.063814	0.836922	-0.0179313	0.999844
Arl4	-0.0296784	0.999998	0.0027989	0.99317	-0.0714076	0.999844
Arl5	-0.00449444	0.999998	-0.113766	0.591581	-0.0199202	0.999844
Arl6	0.00130292	0.999998	-0.0582721	0.822135	-0.0430237	0.999844
Arl6IP1	-0.0354077	0.999998	-0.0674699	0.798558	-0.0238463	0.999844
Arl8	-0.0492878	0.999998	-0.109395	0.58446	-0.0178653	0.999844
Arp1	-0.0214064	0.999998	-0.102237	0.653236	0.101879	0.999844
Arp10	-0.0613507	0.999998	-0.343368	0.00766174	-0.00935886	0.999844
Arp2	0.026872	0.999998	0.111528	0.587407	-0.0399699	0.999844
Arp3	-0.020577	0.999998	-0.0178227	0.956594	-0.0362465	0.999844
Arp5	0.030629	0.999998	0.0372958	0.8902	-0.0625182	0.999844
Arp53D	-0.000703609	0.999998	0.000194873
Arp6	-0.0580857	0.999998	-0.174355	0.237199	0.0338657	0.999844
Arp8	0.0514981	0.999998	-0.174005	0.340813	0.0417785	0.999844
Arpc1	-0.00086469	0.999998	-0.101931	0.601301	0.110662	0.999844
Arpc2	-0.000378652	0.999998	0.0459287	0.868914	-0.0520827	0.999844
Arpc3A	-0.0757096	0.999998	-0.166582	0.30186	0.0157818	0.999844
Arpc3B	0.00538771	0.999998	-0.136191	0.538711	0.124822	0.999844
Arpc4	-0.0350896	0.999998	-0.212476	0.157068	0.0238922	0.999844
Arpc5	-0.0491765	0.999998	-0.0708832	0.767932	-0.0210102	0.999844
Arr1	-0.00123073	0.999998	-0.12	0.635574	-0.201304	0.999844
Arr2	-0.000573233	0.999998	-0.117067	0.182022	0.0205433	0.999844
Ars2	0.0535988	0.999998	0.217321	0.269546	-0.00280668	0.999844
Art1	-0.0273037	0.999998	-0.114283	0.576896	-0.0662213	0.999844
Art2	-0.00373884	0.999998	-0.013923		0.039097	0.999844
Art3	-0.0255817	0.999998	-0.0154558	0.963069	-0.0276818	0.999844
Art4	0.0153995	0.999998	0.13055	0.465455	-0.0919031	0.999844
Art6					0.00705921
Art7	0.0029679	0.999998	-0.0484391	0.8738	0.0429115	0.999844
Art8	-0.0123533	0.999998	-0.249965	0.0982447	0.00568166	0.999844
Arts	0.0586453	0.999998	0.162917	0.455766	-0.0181822	0.999844
Arv1	-0.00503903	0.999998	-0.0840368	0.737511	-0.0136359	0.999844
Asap	0.042377	0.999998	0.163122	0.302904	-0.000824724	0.999844
Asator	0.0767705	0.999998	0.23006	0.180484	0.0167827	0.999844
Asciz	0.0160761	0.999998	-0.0973976	0.739172	-0.0331694	0.999844
Ask1	0.0241807	0.999998	0.13634	0.479963	0.0369579	0.999844
AsnRS	-0.0118987	0.999998	0.0225765	0.934976	-0.0285063	0.999844
AsnRS-m	-0.0614415	0.999998	-0.064991	0.817631	-0.0197513	0.999844
AsnS	-0.0254454	0.999998	-0.0813207	0.776475	-0.047691	0.999844
AspRS	-0.0324377	0.999998	-0.0188514	0.947422	0.0411988	0.999844
AspRS-m	0.0467971	0.999998	0.231182	0.255101	0.0123583	0.999844
Asph	0.0259459	0.999998	0.134981	0.43356	0.139868	0.999844
Ass	-0.00098566	0.999998	-0.149437	0.508137	0.0409469	0.999844
AstA	-0.00166336	0.999998	-0.0150368	0.968637	-0.0356354	0.999844
AstA-R1	-0.00334941	0.999998	0.177965	0.324934	-0.0933692	0.999844
AstA-R2	-0.00220356	0.999998	0.115196	0.672772	0.00278545	0.999844
AstC	-0.0109321	0.999998	-0.135831	0.580579	-0.0545527	0.999844
AstC-R1			0.0153956		0.00167033	0.999844
AstC-R2	-0.00267309	0.999998	0.257672	0.201241	-0.00979455	0.999844
AstCC					-0.0046947	0.999844
Asx	0.0586493	0.999998	0.261638	0.119155	-0.0495298	0.999844
Atac1	-0.032674	0.999998	-0.16018	0.457815	0.08909	0.999844
Atac2	-0.078594	0.999998	0.153994	0.483607	-0.0395162	0.999844
Atac3	0.0124464	0.999998	-0.0627026	0.81967	-0.0729075	0.999844
Ate1	-0.0467602	0.999998	-0.0146252	0.959583	-0.0154511	0.999844
Atet	0.0114381	0.999998	0.0219426	0.94197	0.00217697	0.999844
Atf-2	-0.00233052	0.999998	-0.0879876	0.754491	-0.0932321	0.999844
Atf3	-0.00460974	0.999998	0.152447	0.391756	-0.038206	0.999844
Atf6	-0.0109874	0.999998	0.131098	0.498853	-0.0732043	0.999844
Atg1	0.0813124	0.999998	0.075102	0.748042	-0.0133531	0.999844
Atg10	0.010015	0.999998	0.0968801	0.741623	-0.0843715	0.999844
Atg101	0.0191517	0.999998	-0.000381312	0.999013	-0.0715744	0.999844
Atg12	-0.0196804	0.999998	-0.141454	0.586621	-0.0542344	0.999844
Atg13	0.0449384	0.999998	0.113479	0.605521	-0.110252	0.999844
Atg14	-0.018518	0.999998	-0.108496	0.591809	0.00107296	0.999844
Atg16	-0.012022	0.999998	0.0215379	0.949087	0.0068214	0.999844
Atg17	0.0737991	0.999998	0.221598	0.245713	-0.0886838	0.999844
Atg18a	0.00961178	0.999998	0.0207575	0.945021	-0.0110165	0.999844
Atg18b	0.0290337	0.999998	0.153856	0.371871	-0.0285292	0.999844
Atg2	0.0471589	0.999998	0.105264	0.604948	0.0374423	0.999844
Atg3	-0.114772	0.999998	0.0133922	0.959093	-0.000685345	0.999844
Atg4a	-0.0159354	0.999998	-0.0188651	0.946014	-0.00924234	0.999844
Atg4b	0.0433297	0.999998	0.0501458	0.853222	-0.0191405	0.999844
Atg5	-0.00949463	0.999998	-0.11431	0.598272	-0.0499176	0.999844
Atg6	-0.00977843	0.999998	-0.116467	0.63042	-0.0213289	0.999844
Atg7	0.00928446	0.999998	0.0788834	0.754225	-0.0311578	0.999844
Atg8a	-0.050742	0.999998	-0.00901069	0.976787	-0.130202	0.999844
Atg8b					-0.00221972
Atg9	-0.00180565	0.999998	0.00310812	0.992471	0.00594668	0.999844
Atox1	-0.0183619	0.999998	-0.0132306	0.959583	-0.0682928	0.999844
Atpalpha	0.0383686	0.999998	0.166492	0.32934	0.0146188	0.999844
AttA			0.00345526		0.0328702	0.999844
AttB			0.00269045		0.190624	0.000298186
AttC			0.00319258		-0.0083162	0.999844
AttD	0.000611992	0.999998
Atu	0.0556793	0.999998	-0.171911	0.396007	-0.0188387	0.999844
Atx-1	-0.010824	0.999998	-0.0708013	0.678842	0.00185897	0.999844
Atx2	0.0384855	0.999998	0.212863	0.122088	-0.08564	0.999844
Atxn7	0.0776499	0.999998	0.126508	0.586406	-0.00716187	0.999844
Aven	0.0188289	0.999998	-0.129591	0.599707	0.0613292	0.999844
Awh	0.00201215	0.999998	0.10305	0.678614	0.0471373	0.999844
Axn	0.101548	0.999998	0.174527	0.407725	-0.00158029	0.999844
Axs	0.0574228	0.999998	-0.131746	0.618434	-0.0410311	0.999844
Axud1	0.0303517	0.999998	0.00324533	0.993671	-0.0390821	0.999844
B-H1	-0.00195149	0.999998	0.0166798	0.961656	0.0191072	0.999844
B-H2	0.00157766	0.999998	0.155589	0.501106	0.0149962	0.999844
B4	0.0775513	0.999998	0.0825215	0.767842	-0.033236	0.999844
B52	-0.0148311	0.999998	-0.159007	0.398864	-0.00101852	0.999844
B9d1	-0.00234213	0.999998	-0.0799155	0.779085	-0.00325973	0.999844
BBS1	0.00150121	0.999998	0.0459155	0.836922	-0.0399693	0.999844
BBS4	0.000314415	0.999998	0.122559	0.604948	-0.0103483	0.999844
BBS5	0.00376111	0.999998	-0.143956	0.547848	-0.0125604	0.999844
BBS8	-0.00397719	0.999998	-0.0697148	0.815027	0.0464152	0.999844
BBS9	0.00190814	0.999998	0.0547035	0.851693	0.0642148	0.999844
BCAS2	0.00761216	0.999998	-0.212546	0.26454	0.00649688	0.999844
BCL7-like	-0.0369693	0.999998	-0.0144597	0.958852	-0.075662	0.999844
BEAF-32	-0.03432	0.999998	0.0232413	0.944097	-0.00863229	0.999844
BG642312			-0.0381062		0.0882865	0.999844
BHD	0.00222881	0.999998	-0.137179	0.539845	0.0166242	0.999844
BI-1	-0.00995325	0.999998	-0.0653322	0.783321	-0.0476245	0.999844
BNIP3	-0.0465944	0.999998	0.0451192	0.857384	-0.111528	0.999844
BOD1	0.06618	0.999998	-0.040188	0.880896	0.0154339	0.999844
BORCS5	-0.0441103	0.999998	-0.0385518	0.910592	-0.130937	0.999844
BORCS6	-0.0330281	0.999998	-0.0239711	0.948108	-0.06135	0.999844
BRWD3	0.126686	0.999998	0.15748	0.503374	0.00310105	0.999844
BTBD9	0.0559461	0.999998	-0.0904771	0.734847	-0.000986386	0.999844
Bacc	0.000377069	0.999998	-0.0958802	0.612923	-0.175019	0.999844
Bace	-0.00169554	0.999998	-0.56101	4.63124e-06	-0.447473	0.000240287
Balat	-0.0027747	0.999998	-0.0576385		-0.00191735	0.999844
Baldspot	0.0773711	0.999998	0.158147	0.325077	-0.00808385	0.999844
Bap111	0.0533379	0.999998	-0.151924	0.500244	-0.00796107	0.999844
Bap170	0.109254	0.999998	0.0906426	0.723811	0.0124471	0.999844
Bap55	-0.011772	0.999998	-0.118101	0.57965	-0.0453951	0.999844
Bap60	0.00526291	0.999998	-0.149124	0.476455	-0.0370713	0.999844
Bbd	-0.00147793	0.999998	0.0195841		0.0463761	0.999844
Bdbt	-0.0452577	0.999998	-0.0083464	0.985978	-0.0405537	0.999844
Bdp1	-0.069538	0.999998	0.0100882	0.97355	-0.0825464	0.999844
Bem46	-0.0141651	0.999998	0.0613786	0.806139	-0.0256347	0.999844
Best1	-0.027225	0.999998	-0.0155032	0.961942	0.0136206	0.999844
Best2	-0.00180309	0.999998	0.121196	0.570899	0.0453412	0.999844
Best3	-0.000514081	0.999998	-0.0974349	0.659664	-0.00915182	0.999844
Best4			-0.00881737		0.00426582
Bet1	-0.0392768	0.999998	-0.0696172	0.801458	-0.0404646	0.999844
Bet3	0.00479427	0.999998	-0.0516496	0.841996	-0.051736	0.999844
Bet5	-0.0470183	0.999998	-0.073346	0.789242	-0.0600366	0.999844
Bgb	-0.0010803	0.999998	-0.102454	0.595091	0.0331155	0.999844
BicC	-0.00153214	0.999998
BicD	0.0662491	0.999998	0.197424	0.315831	-0.0125981	0.999844
BigH1	-0.0544828	0.999998	-0.00356234	0.992941	-0.0164005	0.999844
Bili	0.00127757	0.999998	0.155379	0.468095	-0.116483	0.999844
Bin1	-0.0424718	0.999998	-0.149158	0.383063	0.0988386	0.999844
Bka	-0.0313944	0.999998	-0.0880075	0.683165	-0.046592	0.999844
Blimp-1	0.00616528	0.999998	-0.0974348	0.726295	0.00305875	0.999844
Blm	0.0611986	0.999998	0.0701163	0.812136	-0.00170593	0.999844
Blos1	-0.00953576	0.999998	0.030195	0.925336	0.0532659	0.999844
Blos2	-0.0481401	0.999998	0.00772588	0.984057	0.00912462	0.999844
Blos3	0.0108113	0.999998	-0.163427	0.447891	0.0556006	0.999844
Blos4	-0.0499491	0.999998	-0.0453535	0.876081	-0.0282265	0.999844
Bmcp	0.0198985	0.999998	-0.0613424	0.809901	-0.0691894	0.999844
BoYb	0.0471792	0.999998	-0.0247718	0.94197	-0.0219646	0.999844
BobA	0.002524	0.999998	0.122651	0.440823	0.0683737	0.999844
BomBc1			-0.0285682		0.281178	0.0864819
BomBc2			-0.455703	0.00121209	-0.0293963	0.999844
BomBc3			0.0166272	0.881432	-0.0613611	0.999844
BomS1	-0.00128727	0.999998	-0.485942	0.00103377	0.0615692	0.999844
BomS2	0.00024919	0.999998	-0.0979454	0.71325	-0.00469761	0.999844
BomS3	-0.00223074	0.999998	-0.0575009	0.36507	0.119139	0.999844
BomS4	-0.00208174	0.999998	0.104419	0.405776	-0.00371746	0.999844
BomS5	-0.000573233	0.999998	-0.00295275		0.0337577	0.999844
BomS6			-0.0549287		-0.0587267	0.999844
BomT1			-0.00295275		0.0140271
BomT2			-0.00295275		-0.0129181	0.999844
BomT3	0.00146045	0.999998	-0.0922356	0.652352	-0.0216702	0.999844
Boot	-0.0154397	0.999998	0.0619101	0.843571	-0.0976959	0.999844
Br140	0.0702478	0.999998	0.0665457	0.818837	0.0121566	0.999844
Brca2	-0.0442305	0.999998	0.167935	0.439941	-0.196578	0.999844
Brd	-0.0135224	0.999998	-0.135173	0.559472	0.0714595	0.999844
Brd8	-0.0117694	0.999998	-0.111937	0.614446	-0.0255439	0.999844
Bre1	0.0831371	0.999998	0.121254	0.625109	-0.00453062	0.999844
Brf	0.0629788	0.999998	0.00141356	0.996894	0.0519329	0.999844
Brms1	0.028467	0.999998	-0.00431992	0.989786	0.053898	0.999844
Bro	-0.0103941	0.999998	-0.0306197	0.868914	-0.0267062	0.999844
Bruce	0.0271307	0.999998	0.160538	0.434226	0.0567064	0.999844
Bsg	0.0143219	0.999998	0.103257	0.636056	-0.0710173	0.999844
Bsg25A	-0.040059	0.999998	-0.108854	0.297459	-0.029976	0.999844
Bsg25D	0.0653351	0.999998	-0.0187901	0.954143	-0.0302213	0.999844
BtbVII	0.0665265	0.999998	0.0172133	0.953627	-0.0429998	0.999844
BthD	-0.0519736	0.999998	-0.262427	0.104887	-0.00112246	0.999844
Btk29A	0.0835356	0.999998	0.0945401	0.687585	-0.03011	0.999844
Btnd	-0.00395149	0.999998	0.00856249	0.977126	-0.00483855	0.999844
BuGZ	0.0110003	0.999998	0.0980702	0.639835	-0.05483	0.999844
Bub1	0.0494958	0.999998	0.232583	0.114675	-0.0995179	0.999844
Bub3	-0.0314867	0.999998	-0.119823	0.610563	-0.0279887	0.999844
BubR1	0.0379474	0.999998	0.206482	0.339194	-0.00282482	0.999844
Buffy	1.515e-05	0.999998	-0.0663758	0.834353	0.0018918	0.999844
Bug22	-0.0372964	0.999998	-0.098417	0.613324	-0.0385272	0.999844
Burs	-0.000446274	0.999998	-0.0910449	0.734738	-0.0504905	0.999844
Bx	-0.0297826	0.999998	0.0190843	0.947901	-0.0971909	0.999844
Bx42	0.00878566	0.999998	-0.086774	0.717083	-0.0336176	0.999844
C15	0.000524719	0.999998	-0.0778373	0.784953	0.0301038	0.999844
C1GalTA	-0.0305575	0.999998	-0.0609644	0.813509	-0.00930608	0.999844
C3G	0.0858374	0.999998	0.335649	0.00349649	0.0145305	0.999844
C901	0.00814718	0.999998	-0.0779396	0.780032	0.00707445	0.999844
CAH1	-0.00455321	0.999998	-0.202284	0.29808	0.0389998	0.999844
CAH13			-0.00295275		0.00015268
CAH14			0.0222014
CAH16			0.0109527
CAH2	-0.0524237	0.999998	0.0842071	0.752637	-0.00258	0.999844
CAH3	-0.0121053	0.999998	0.0961566	0.632613	-0.0797798	0.999844
CAH4			0.00319258		0.00526448
CAH5			0.00639563		-0.00501518
CAH6	0.00124192	0.999998	0.0880056	0.770643	-0.120232	0.999844
CAH7	-0.01793	0.999998	-0.0471399	0.885947	-0.153766	0.999844
CAH8	0.000611992	0.999998	-0.144594	0.273522	0.0864738	0.999844
CAH9	-0.00141717	0.999998	-0.0534709	0.551253	-0.00260693	0.999844
CAHbeta	-0.0235617	0.999998	-0.178054	0.455456	0.0045327	0.999844
CAP	0.00477602	0.999998	0.0963153	0.628108	0.126807	0.999844
CARPA	0.00145683	0.999998	0.277178	0.0652801	-0.120021	0.999844
CARPB	-0.0196787	0.999998	0.210111	0.339921	-0.0200976	0.999844
CASK	0.0237184	0.999998	0.186249	0.228925	-0.0214463	0.999844
CBP	-0.0107689	0.999998	0.146257	0.389693	-0.0733868	0.999844
CCAP	-0.00314892	0.999998	-0.0663599	0.769591	-0.0486987	0.999844
CCAP-R	0.00115134	0.999998	0.00221989	0.995624	0.0308863	0.999844
CCDC151	-0.000573233	0.999998	0.00244261	0.994863	-0.0451924	0.999844
CCDC53	0.00617166	0.999998	-0.139627	0.546969	-0.11395	0.999844
CCHa1	0.00128227	0.999998	-0.0516542	0.867397	0.0332901	0.999844
CCHa1-R	-0.000104973	0.999998	-0.0908657	0.714464	-0.0361027	0.999844
CCHa2	-0.000925624	0.999998	-0.176355	0.433025	-0.0994025	0.999844
CCHa2-R	-0.00211707	0.999998	-0.0533393	0.876081	-0.0263618	0.999844
CCKLR-17D1			0.10289	0.58446	0.00306336	0.999844
CCKLR-17D3	-0.00295221	0.999998	0.0469814	0.892534	-0.0106644	0.999844
CCT1	-0.0182458	0.999998	-0.0125586	0.967211	0.0254446	0.999844
CCT2	-0.0239873	0.999998	0.00533927	0.987681	0.0034183	0.999844
CCT3	0.0102964	0.999998	-0.0543255	0.814632	0.00518853	0.999844
CCT4	-0.0299894	0.999998	-0.00773182	0.98151	0.0136298	0.999844
CCT5	-0.0389614	0.999998	-0.0497527	0.843472	0.0118391	0.999844
CCT6	-0.0341281	0.999998	-0.0273489	0.91753	0.00332586	0.999844
CCT7	0.00448537	0.999998	0.00713339	0.98425	-0.00472943	0.999844
CCT8	-0.0714443	0.999998	-0.013384	0.961968	0.0425255	0.999844
CD98hc	-0.0400383	0.999998	0.00420178	0.989786	-0.0844901	0.999844
CDC50	0.00829752	0.999998	-0.0961632	0.608056	-0.0445044	0.999844
CDK2AP1	-0.00249759	0.999998	-0.0284346	0.925528	-0.0187913	0.999844
CDase	-0.00633586	0.999998	0.0544447	0.863488	0.0470377	0.999844
CG10000	-0.00111058	0.999998	-0.152395	0.420152	0.00869445	0.999844
CG10005	-0.00616974	0.999998	-0.344793	0.0569223	-0.039054	0.999844
CG10011	0.0445548	0.999998	0.218544	0.226508	0.0617773	0.999844
CG10013	-0.0125988	0.999998	0.0264554	0.931582	0.000736266	0.999844
CG10019	0.00141713	0.999998	0.171995	0.409906	0.0221107	0.999844
CG10026	-0.00142036	0.999998	-0.283912	0.155289	-0.0227975	0.999844
CG10029			0.0102593
CG10031	-0.00187496	0.999998	-0.349343	0.0143591	0.0613858	0.999844
CG10035	-0.00691006	0.999998	-0.671738	2.29265e-07	0.0196534	0.999844
CG10038	-0.0254209	0.999998	-0.0574354	0.831408	-0.0177965	0.999844
CG10041	-0.00116474	0.999998	-0.0329783	0.808144	0.00825718	0.999844
CG10050	-0.0222156	0.999998	0.0748065	0.801789	-0.0400137	0.999844
CG10051	-0.00395642	0.999998	0.0698019	0.762778	0.0140454	0.999844
CG10053	-0.0318572	0.999998	-0.0534094	0.875075	-0.051686	0.999844
CG10055	0.0136562	0.999998	0.173064	0.336618	-0.111164	0.999844
CG10062	0.000523624	0.999998	0.0501124	0.871527	-0.090885	0.999844
CG10063	-0.00618834	0.999998	-0.0405074	0.842921	-0.0073748	0.999844
CG10064	-0.00397686	0.999998	-0.110408	0.684582	0.00633401	0.999844
CG10068	0.00475364	0.999998	0.0191577	0.950887	-0.133919	0.999844
CG10073	0.000295051	0.999998	0.0674685	0.835292	-0.104013	0.999844
CG10075	0.00381555	0.999998	-0.0701146	0.791705	-0.05182	0.999844
CG10077	0.0575674	0.999998	0.140929	0.439941	-0.0814743	0.999844
CG10081			-0.0164809		-0.0970463	0.999844
CG10082	0.0309937	0.999998	0.162366	0.326278	0.0379635	0.999844
CG10086	-0.00485821	0.999998	-0.059028	0.859549	-0.0390577	0.999844
CG10089	0.000197671	0.999998	0.0298465	0.93129	-0.0705928	0.999844
CG10098	-0.0157019	0.999998	-0.0384441	0.884906	-0.0287651	0.999844
CG10104			0.0077026		0.00223327
CG10116	-0.0025648	0.999998	-0.191621	0.409906	0.0503654	0.999844
CG10126	-0.000766141	0.999998	-0.0216589	0.953627	0.0486333	0.999844
CG10132	0.00898821	0.999998	-0.0062224	0.98638	0.0183762	0.999844
CG10137	-0.0166993	0.999998	0.164281	0.442232	-0.0402513	0.999844
CG10139	-0.0228953	0.999998	0.011621	0.972412	-0.00081769	0.999844
CG10140	-0.0017751	0.999998	-0.00684679	0.969267	-0.0264299	0.999844
CG10147	-1.60568e-05	0.999998	0.0950837	0.664127	-0.0645898	0.999844
CG10151	0.00630646	0.999998	-0.0215061	0.948108	0.0540239	0.999844
CG10154	-0.00313523	0.999998	0.000145434		0.00435253	0.999844
CG10163			-0.0606555		-0.0229236	0.999844
CG10164			0.00319258		0.00223327
CG10165	-0.0129016	0.999998	-0.145401	0.489934	-0.0510269	0.999844
CG10171	-0.00712284	0.999998	0.0255858	0.926545	0.0109817	0.999844
CG10175	0.00810504	0.999998	0.0851527	0.748042	0.0627956	0.999844
CG10177			0.00319258		0.108353	0.999844
CG10182	-0.00914905	0.999998	-0.0537646	0.65934	-0.0521865	0.999844
CG10183			0.000849062		0.0151447	0.999844
CG10184	-0.0608724	0.999998	-0.119555	0.651146	0.0325843	0.999844
CG10185	0.00089153	0.999998	0.242869	0.191446	-0.00448861	0.999844
CG10189	0.00413352	0.999998	-0.156578	0.52966	-0.00385821	0.999844
CG10194	0.00668807	0.999998	-0.0961359	0.705865	0.052191	0.999844
CG10195	-0.0124664	0.999998	-0.12849	0.629824	-0.0717365	0.999844
CG10205	-0.00111058	0.999998	-0.0139863		0.0679332	0.999844
CG10208	-0.0403258	0.999998	-0.180223	0.444848	0.0607818	0.999844
CG10209	-0.0245109	0.999998	-0.0537238	0.856461	-0.0897793	0.999844
CG10211	0.0100742	0.999998	0.430506	0.0019295	0.319182	0.0231536
CG10214	-0.0475197	0.999998	-0.0774119	0.723811	-0.0428393	0.999844
CG10222	0.0278348	0.999998	-0.149258	0.524071	-0.0933915	0.999844
CG10226	0.00339592	0.999998	0.0777732	0.804176	0.0822493	0.999844
CG10232	0.000879621	0.999998	-0.183007	0.437336	0.0201784	0.999844
CG10237	-0.0114884	0.999998	-0.0855308	0.735422	-0.00906415	0.999844
CG1024	0.019568	0.999998	0.0848682	0.756201	-0.0216966	0.999844
CG10252			-0.0215145	0.856577	-0.0130755
CG10254	0.0146499	0.999998	0.177996	0.34199	-0.05286	0.999844
CG10257	-0.000573233	0.999998	0.0418634	0.769591	0.0441838	0.999844
CG10264	0.00468204	0.999998	0.134171	0.607624	0.0389752	0.999844
CG10265	-0.0291702	0.999998	-0.0795591	0.783321	-0.0361054	0.999844
CG10268	0.0285855	0.999998	0.0459894	0.862038	0.0128474	0.999844
CG10274	0.0188896	0.999998	0.179561	0.329447	-0.181526	0.999844
CG10280	-3.24057e-07	0.999998	0.0539652	0.855999	0.132641	0.999844
CG10283	-0.00381567	0.999998	0.0921007	0.621216	0.0578987	0.999844
CG10286	-0.0439687	0.999998	0.0401136	0.881432	-0.0292991	0.999844
CG10298			-0.0557616	0.603214	0.002167
CG10300	0.00166752	0.999998	0.0650281	0.834353	-0.0772604	0.999844
CG10301	0.00170483	0.999998	-0.0282081	0.937547	-0.107972	0.999844
CG10307	-0.0021492	0.999998	0.118933	0.397155	0.204479	0.756824
CG10311	0.000999369	0.999998	-0.225046	0.204988	0.11444	0.999844
CG10317			-0.00295275		-0.027919	0.999844
CG10321	0.0189152	0.999998	-0.0189408	0.945457	0.0485371	0.999844
CG10324	-0.0251483	0.999998	0.0350289	0.902642	-0.0298347	0.999844
CG10333	-0.00857587	0.999998	0.0642074	0.784953	0.0291481	0.999844
CG10336	-0.0241263	0.999998	-0.223115	0.24796	-0.0459369	0.999844
CG10337	-0.00556455	0.999998	0.0388757	0.913622	0.0360963	0.999844
CG10338	0.00708321	0.999998	0.0829196	0.687585	-0.00535634	0.999844
CG10339	0.0050185	0.999998	0.0342769	0.925254	0.0798491	0.999844
CG10340	-0.0138312	0.999998	-0.0134482	0.966427	0.0235591	0.999844
CG10341	-0.0798228	0.999998	-0.091904	0.721123	-0.0245424	0.999844
CG10343	-0.0295514	0.999998	-0.0626623	0.818406	0.0644334	0.999844
CG10344	-0.104237	0.999998	-0.0128414	0.975058	-0.152055	0.999844
CG10345	-6.71844e-05	0.999998	-0.229223	0.193481	0.0761459	0.999844
CG10347	-0.0439903	0.999998	-0.0970599	0.701743	-0.0366459	0.999844
CG10348	0.00426604	0.999998	0.302244	0.0451196	0.0503954	0.999844
CG10352	-0.000573233	0.999998	-0.0408376	0.724673	-0.000778003	0.999844
CG10353	0.0439729	0.999998	0.0922887	0.647962	-0.000450819	0.999844
CG10357	-0.000600942	0.999998
CG10359	-0.00570721	0.999998	-0.385426	0.0242236	0.0929698	0.999844
CG10361	-0.00104657	0.999998	-0.069706	0.799887	0.0105289	0.999844
CG10362	0.000844694	0.999998	0.154994	0.444641	0.0380953	0.999844
CG10365	0.0197654	0.999998	-0.0715156	0.786286	-0.0359309	0.999844
CG10366	0.0163457	0.999998	-0.0206798	0.949087	-0.0594225	0.999844
CG10375	-0.11194	0.999998	-0.0817922	0.722708	0.0147154	0.999844
CG10376	0.019621	0.999998	0.0277923	0.913836	-0.137634	0.999844
CG10383	-0.0125573	0.999998	0.0420792	0.888553	-0.181655	0.999844
CG10384	0.000679781	0.999998	0.24756	0.129187	-0.102236	0.999844
CG10395	-0.0390485	0.999998	0.0048252	0.989786	-0.115573	0.999844
CG10405	-0.00425178	0.999998	-0.239128	0.203878	-0.0541093	0.999844
CG10407	-0.0047437	0.999998	0.150714	0.540724	-0.0303382	0.999844
CG10413	0.0803571	0.999998	0.103053	0.686895	-0.0289334	0.999844
CG10417	0.0225016	0.999998	0.195224	0.350118	-0.0238738	0.999844
CG10418	-0.0381031	0.999998	-0.241662	0.227221	-0.00354303	0.999844
CG10425	-0.00142872	0.999998	0.0135761	0.961241	-0.0370337	0.999844
CG10428	-0.00917218	0.999998	-0.0578848	0.799887	-3.316e-05	0.999844
CG10431	0.108278	0.999998	0.139704	0.580335	-0.0379316	0.999844
CG10433	-0.00345819	0.999998	-0.29761	0.0830154	0.0697997	0.999844
CG10435	-0.00914605	0.999998	-0.0585631	0.805053	-0.0404378	0.999844
CG10444	0.0827693	0.999998	-0.031091	0.91271	0.0637454	0.999844
CG10445	0.00296636	0.999998	-0.00232483	0.993671	-0.0896576	0.999844
CG10459	0.00120523	0.999998	-0.0235073
CG10462	-0.00855962	0.999998	0.0999027	0.629681	-0.023058	0.999844
CG10463	-0.0396862	0.999998	0.0419737	0.902167	-0.0879574	0.999844
CG10465	-0.0873351	0.999998	0.0600937	0.839212	-0.0522447	0.999844
CG10466	-0.0462921	0.999998	-0.170461	0.414121	-0.0149776	0.999844
CG10467	0.010299	0.999998	-0.120429	0.624977	-0.0177149	0.999844
CG10469	-0.0125204	0.999998	0.0484914	0.870312	-0.0227438	0.999844
CG10470	0.00544116	0.999998	-0.0592943	0.81967	0.133036	0.999844
CG10472	-0.0072305	0.999998	-0.75972	1.21332e-08	-0.00448713	0.999844
CG10474	-0.000573233	0.999998	-0.0298872		-0.020638	0.999844
CG10477	-0.000573233	0.999998	-0.0100763		-0.00269884	0.999844
CG10479	-0.00136321	0.999998	0.0264922	0.928809	0.265561	0.416421
CG10481			0.00672201
CG10483	0.00301177	0.999998	0.0165957	0.959539	0.125995	0.999844
CG10486	0.00120523	0.999998	0.00319258		0.028794	0.999844
CG10492	0.0921918	0.999998	0.117939	0.640724	-0.0226825	0.999844
CG10494	0.064306	0.999998	0.129525	0.626223	-0.0148025	0.999844
CG10495	-0.0161733	0.999998	-0.0324934	0.928827	-0.153729	0.999844
CG10505	-0.0151412	0.999998	0.0325775	0.914891	-0.0794767	0.999844
CG10508	0.0120116	0.999998	0.0624455	0.800461	-0.133602	0.999844
CG10510	-0.000573233	0.999998	-0.0098942		0.00223327
CG10512	-0.0169385	0.999998	-0.363356	0.0138268	-0.0501208	0.999844
CG10513	-0.000573233	0.999998	-0.1897	0.0148211	-0.0499434	0.999844
CG10514	0.000894506	0.999998	0.0855404	0.778522	-0.0417998	0.999844
CG10516	-0.0902177	0.999998	-0.13576	0.462821	-0.318199	0.114238
CG10527	-0.0659282	0.999998	0.0233924	0.931828	0.00645514	0.999844
CG10543	0.130914	0.999998	0.247162	0.123631	-0.0373941	0.999844
CG10550	-0.00128475	0.999998	-0.0132189	0.969218	0.0208204	0.999844
CG10553	-0.00111058	0.999998	-0.0595982	0.594276	-0.00282165	0.999844
CG10555	0.0742283	0.999998	0.00964396	0.977335	-0.0526955	0.999844
CG10559	-0.00134704	0.999998	-0.0529522	0.770103	-0.0536432	0.999844
CG10560	-0.000573233	0.999998	-0.315637	0.00585644	-0.0680323	0.999844
CG10561	-0.00783288	0.999998	0.137879	0.555157	-0.0593508	0.999844
CG10562	-0.0017083	0.999998	-0.101668	0.713585	0.0530571	0.999844
CG10565	0.0333575	0.999998	-0.157691	0.373486	0.0346155	0.999844
CG10576	-0.0311784	0.999998	0.0225936	0.936825	-0.0314753	0.999844
CG10581	0.000611992	0.999998	-0.0188083	0.921315	0.0364182	0.999844
CG10584	0.00316559	0.999998	-0.218298	0.25829	0.101254	0.999844
CG10588			0.0385471		0.002167
CG10589			0.00984292		-0.000198972
CG10591	0.0113992	0.999998	-0.285877	0.14232	0.259431	0.0990814
CG10597	-0.00240444	0.999998	-0.28276	0.0124406	0.172882	0.999844
CG10598	-0.000885775	0.999998	-0.144736	0.155947	0.240314	0.12323
CG10600	0.0560138	0.999998	0.241099	0.167839	-0.180336	0.999844
CG10602	-0.0154279	0.999998	0.10148	0.606745	0.0840982	0.999844
CG10616	0.0326585	0.999998	0.0957959	0.605521	0.129199	0.999844
CG10621	-0.0198898	0.999998	-0.126594	0.60544	-0.0555643	0.999844
CG10623	-0.0188431	0.999998	-0.0613889	0.847253	0.0125275	0.999844
CG10628	-0.0025382	0.999998	-0.11108	0.640926	-0.00195083	0.999844
CG10631	0.0499758	0.999998	0.0728747	0.755846	0.0805499	0.999844
CG10638	-0.0614205	0.999998	-0.0325258	0.912368	0.155619	0.999844
CG10646	0.0306893	0.999998	-0.0773159	0.790465	-0.0484971	0.999844
CG10650	0.000852328	0.999998	-0.000276721	0.999218	-0.0215052	0.999844
CG10651	-0.00176187	0.999998
CG10654	-0.0503671	0.999998	0.0107423	0.974653	-0.0229861	0.999844
CG10657	0.00985314	0.999998	0.0413882	0.899622	0.158547	0.999844
CG10660	0.00812329	0.999998	0.106084	0.625577	0.0325366	0.999844
CG10663	0.00563507	0.999998	0.0665054	0.809267	0.10993	0.999844
CG10669	-0.0082245	0.999998	0.0845015	0.776299	-0.15966	0.999844
CG10672	-0.0287244	0.999998	-0.111597	0.627368	0.117923	0.999844
CG10674	0.0356519	0.999998	-0.0337865	0.910142	0.0514611	0.999844
CG10680	0.00128227	0.999998	0.00410795		-0.00221972
CG10681	-0.0135234	0.999998	-0.0310013	0.92871	0.0693728	0.999844
CG10694	-3.24057e-07	0.999998	0.000194873		0.00426582
CG10700	-0.00128727	0.999998	0.0364598		-0.0241438	0.999844
CG10702	0.10365	0.999998	0.00732129	0.985992	0.00229698	0.999844
CG10710	0.000699963	0.999998	0.111632	0.570624	0.0780137	0.999844
CG10713	0.000401031	0.999998	0.108058	0.698953	0.00797908	0.999844
CG10725	-0.00132078	0.999998	-0.157206	0.265722	0.0331849	0.999844
CG10730	0.000693316	0.999998	0.00787686	0.970311	0.00649977	0.999844
CG10731	0.0277963	0.999998	-0.112901	0.655313	-0.0585806	0.999844
CG10734			0.0157313		-0.00934054
CG10737	0.0423735	0.999998	0.0464266	0.856553	0.0278349	0.999844
CG10738	-0.0172217	0.999998	0.0497251	0.876081	0.00498367	0.999844
CG1074	-0.019732	0.999998	0.0636442	0.801819	0.0624265	0.999844
CG10747	-0.0360298	0.999998	0.00521227	0.989277	0.0405129	0.999844
CG10749			-0.00295275
CG10750	0.000611992	0.999998	0.0431816	0.63042	0.00768597
CG10752			0.00470218
CG10761	-0.00172855	0.999998	-0.00418098		-0.00501518
CG10764	-0.000904417	0.999998	-0.0619845	0.605521	0.0274388	0.999844
CG1077	0.000908788	0.999998	-0.028756	0.922632	0.0736748	0.999844
CG10778	-0.0357885	0.999998	-0.0224134	0.942258	0.0403615	0.999844
CG10793	0.00186326	0.999998	-0.00746517	0.984057	0.0836763	0.999844
CG10795	0.000322139	0.999998	0.00737269	0.986747	-0.1507	0.999844
CG10799	-0.000573233	0.999998	-0.115398	0.540086	0.0780782	0.999844
CG10801	-0.00115757	0.999998	0.0513606	0.753588	0.00718711	0.999844
CG10802	-0.0877616	0.999998	-0.125577	0.450112	0.0489599	0.999844
CG10803	0.0281075	0.999998	0.164037	0.408989	-0.0494817	0.999844
CG10804	-0.00704662	0.999998	0.235642	0.263694	-0.0296715	0.999844
CG10809	-0.0224928	0.999998	-0.000990664	0.997888	-0.10525	0.999844
CG10814	0.000611992	0.999998	0.10813	0.51442	0.0116238	0.999844
CG10822					-0.00221972
CG10834					0.005619
CG10841	0.000611992	0.999998	0.0104388		0.00813625
CG10845			0.00619355
CG10853					-0.0058804
CG10859	0.000301059	0.999998	-0.0385644	0.765475	0.000422717	0.999844
CG10863	-0.0550476	0.999998	-0.0775513	0.75476	-0.0226527	0.999844
CG10864	-0.00139933	0.999998	0.183253	0.427993	0.0673686	0.999844
CG10866	-0.0394602	0.999998	0.238343	0.264213	-0.0961168	0.999844
CG10869	0.000782206	0.999998	-0.0354098	0.758245	0.0242493	0.999844
CG10874	0.0051854	0.999998	-0.0791776	0.703625	-0.0226616	0.999844
CG10877	0.0141863	0.999998	-0.0774955	0.777862	-0.0434069	0.999844
CG10887					-0.00501518
CG10898	-0.0442947	0.999998	-0.0363738	0.90347	-0.0539406	0.999844
CG1090	0.000579736	0.999998	0.29385	0.068786	0.00562803	0.999844
CG10903	-0.0618837	0.999998	-0.107781	0.586621	0.000268852	0.999844
CG10904	-0.077078	0.999998	-0.177593	0.37152	0.0186672	0.999844
CG10907	0.0364444	0.999998	0.0191835	0.948715	-0.00572328	0.999844
CG10910	-0.00478646	0.999998	-0.321136	0.00520602	-0.092472	0.999844
CG10911	-0.0012723	0.999998	-0.389621	0.0028297	-0.0839747	0.999844
CG10912	-0.00217146	0.999998	-0.1362	0.601999	0.0741985	0.999844
CG10914	-0.024003	0.999998	0.109571	0.651923	-0.0221189	0.999844
CG10916	0.0380858	0.999998	0.0447298	0.880622	0.0204522	0.999844
CG10918	-0.00464639	0.999998	0.00803523		-0.110921	0.999844
CG10919	0.000611992	0.999998	0.00611801		-0.0294045	0.999844
CG1092	0.00472738	0.999998	-0.113874	0.595091	0.0913385	0.999844
CG10927	-0.0174969	0.999998	-0.168172	0.464517	0.0334589	0.999844
CG10931	-0.000573233	0.999998
CG10932	-0.0914603	0.999998	0.109169	0.605521	-0.0481439	0.999844
CG10934			-0.00295275		-0.000299095
CG10936	0.0640825	0.999998	0.438516	0.000185407	0.118826	0.999844
CG10939	-0.0344227	0.999998	0.0998009	0.593745	0.0157654	0.999844
CG10943	-0.000487476	0.999998	-0.030046	0.881294	-0.00119566	0.999844
CG10947	-0.00339678	0.999998	0.0391403	0.913266	-0.0107991	0.999844
CG10948	0.0125082	0.999998	0.168056	0.282736	-0.111429	0.999844
CG10949	0.0591162	0.999998	-0.171044	0.452372	-0.0243485	0.999844
CG10950			-0.0100763
CG10953	-0.000171539	0.999998	-0.141616	0.183619	0.167179	0.999844
CG10958	0.0129616	0.999998	0.0408122	0.903083	-0.0752496	0.999844
CG10959	-0.0196705	0.999998	0.106655	0.705865	0.00349873	0.999844
CG10960	-0.00380842	0.999998	-0.0249887	0.925528	-0.213478	0.678306
CG10962	0.000639124	0.999998	0.0912745	0.761873	0.0628529	0.999844
CG10970	0.000611992	0.999998	-0.0236291	0.875075	-0.0176742	0.999844
CG10973	-0.073185	0.999998	-0.032874	0.911009	-0.0908098	0.999844
CG10979	0.00863673	0.999998	0.00304812	0.993671	-0.0993506	0.999844
CG10984	0.00824261	0.999998	0.0958959	0.677479	0.000434662	0.999844
CG10993	-0.000573233	0.999998	-0.00295275
CG10996			0.0179021		-0.00415555
CG11000	-0.000114188	0.999998	-0.0779786	0.803381	-0.15554	0.999844
CG11007	-0.00791419	0.999998	0.00677558	0.983904	0.0946519	0.999844
CG11018	0.00216877	0.999998	0.0225811		-0.00221972
CG11029	-0.00133279	0.999998	-0.0511163	0.755695	0.148291	0.999844
CG1103	-0.0195286	0.999998	-0.0824317	0.684114	0.0023391	0.999844
CG11030	-0.00603248	0.999998	0.0459521	0.876081	-0.0183068	0.999844
CG11034	-0.00582231	0.999998	-0.0692808	0.754371	-0.00638317	0.999844
CG11035	-0.00628619	0.999998	-0.134106	0.605521	0.0647561	0.999844
CG11041	0.00240244	0.999998	-0.0743849	0.789927	0.0428952	0.999844
CG11044	-0.000494265	0.999998	-0.0565355	0.850221	-0.00822887	0.999844
CG1105	-0.00824917	0.999998	-0.020656	0.94126	0.0922247	0.999844
CG11050	0.0418316	0.999998	0.0188348	0.945457	0.0769203	0.999844
CG11052	-0.00250478	0.999998	-0.0298709	0.898358	-0.00484968	0.999844
CG11060			-0.0118715		0.00426582
CG11069	0.0143273	0.999998	-0.00387246	0.99228	0.151207	0.999844
CG11070	0.000889693	0.999998	0.141757	0.463391	0.00913985	0.999844
CG11073	-0.0025455	0.999998	0.0728649	0.819037	0.141336	0.999844
CG11076	-0.0333103	0.999998	-0.00675176	0.98434	-0.011711	0.999844
CG11077	-0.0695825	0.999998	-0.119977	0.602416	-0.0246804	0.999844
CG11085	-0.000573233	0.999998	0.0437472	0.705276	-0.001428	0.999844
CG11089	0.0119568	0.999998	0.0296718	0.90984	-0.00226392	0.999844
CG11095	-0.00738178	0.999998	-0.102654	0.721123	-0.0299721	0.999844
CG11099			-0.0876551	0.368241	-0.00890476	0.999844
CG11103	-0.0115633	0.999998	-0.0656157	0.81967	-0.0248517	0.999844
CG11109	-0.0100491	0.999998	-0.0564066	0.850572	-0.00447407	0.999844
CG11110	-0.0490536	0.999998	-0.111723	0.687934	-0.0090802	0.999844
CG11112					-0.00415555
CG11122	0.000396767	0.999998	0.138778	0.462821	0.0607151	0.999844
CG11123	-0.0236374	0.999998	-0.0685701	0.784953	0.0404861	0.999844
CG11125	-0.00158221	0.999998	-0.0589978	0.841632	-0.097941	0.999844
CG11127	-0.0821714	0.999998	-0.176284	0.332845	-0.0928289	0.999844
CG1113	-0.000612599	0.999998	-0.0274256	0.92061	-0.0579536	0.999844
CG11131	-0.00311089	0.999998	-0.563004	3.66191e-05	-0.0229432	0.999844
CG11134	-0.057108	0.999998	-0.109204	0.622984	0.063776	0.999844
CG11141	0.0381331	0.999998	-0.195863	0.291613	-0.0181749	0.999844
CG11147	0.00596236	0.999998	-0.162201	0.495983	0.125787	0.999844
CG11149	0.00250692	0.999998	0.128641	0.624977	-0.0348505	0.999844
CG11151	-0.00704867	0.999998	-0.077865	0.743729	-0.0789403	0.999844
CG11155	0.0506943	0.999998	0.185898	0.225037	-0.0270209	0.999844
CG11158	0.00913938	0.999998	0.00312045	0.993671	0.0569447	0.999844
CG11159			-0.019651	0.900331	0.0138014	0.999844
CG1116	0.0219545	0.999998	-0.158805	0.425682	-0.0796462	0.999844
CG11162					-0.0174327	0.999844
CG11164	-0.00646419	0.999998	-0.0446735	0.893575	0.000266503	0.999844
CG11168	-0.0336554	0.999998	0.00970287	0.974653	0.0563454	0.999844
CG11170	0.0098386	0.999998	0.286371	0.140696	0.242675	0.507127
CG11178	0.0218641	0.999998	0.0641981	0.801458	0.00227799	0.999844
CG11180	-0.00344976	0.999998	0.12701	0.595094	-0.0051687	0.999844
CG11191	0.00152375	0.999998	-0.123351	0.605812	0.0105328	0.999844
CG11192					-0.0185816
CG11200	-0.0130827	0.999998	0.0621071	0.814632	0.16743	0.999844
CG11211	-0.00124787	0.999998	-0.0369121	0.836669	-0.0177197	0.999844
CG11226					-0.00221972
CG11227			-0.00295275		0.0130428
CG11236	-0.00463084	0.999998	0.117021	0.632613	0.201043	0.999844
CG1124	0.00512995	0.999998	-0.142692	0.466827	0.0826061	0.999844
CG11241	-0.0610245	0.999998	-0.129462	0.523059	-0.0536247	0.999844
CG11247	1.3395e-06	0.999998	0.0848874	0.712142	-0.0263193	0.999844
CG11248	0.041451	0.999998	0.18231	0.35168	-0.0152326	0.999844
CG11249	-7.80707e-06	0.999998	-0.0581452	0.799592	0.15211	0.999844
CG11257	0.0514859	0.999998	0.0737831	0.794251	-0.0452237	0.999844
CG11262			0.00319258
CG11263	0.0138134	0.999998	0.136069	0.561341	-0.0128727	0.999844
CG11267	-0.0474225	0.999998	-0.101135	0.648169	-0.030002	0.999844
CG11269			-0.00295275
CG11275	-0.0148686	0.999998	-0.155144	0.494409	0.0933296	0.999844
CG11279	-0.0294333	0.999998	0.0168517	0.959093	-0.0608066	0.999844
CG1129	-0.000687225	0.999998	-0.00622637	0.986802	-0.0802987	0.999844
CG11291			-0.00848908		0.0195629
CG11294	-0.000573233	0.999998	0.00611801		-0.0119851	0.999844
CG11300	-0.0025455	0.999998	0.0159968		-0.0129856	0.999844
CG11307	0.00587205	0.999998	-0.0362466	0.913427	-0.0403361	0.999844
CG11309	-0.0792475	0.999998	0.119796	0.545215	0.031084	0.999844
CG11313	-0.000667944	0.999998	-0.0909913	0.573262	-0.0136873	0.999844
CG11317	-0.000212891	0.999998	0.000948851	0.99834	-0.0695042	0.999844
CG11318	0.00124192	0.999998	-0.0553598	0.860639	0.0718812	0.999844
CG11319	-0.00192773	0.999998	0.123113	0.605521	-0.0521853	0.999844
CG11322	0.00115134	0.999998	-0.0594395	0.619106	-0.0248488
CG11327	-0.0178177	0.999998	-0.00042353	0.99834	-0.0160248	0.999844
CG11333			-0.00400143		0.0192508	0.999844
CG11334	-0.0601304	0.999998	-0.098807	0.595333	0.0444402	0.999844
CG11342	-0.0167381	0.999998	0.145824	0.573579	-0.180666	0.999844
CG11345	0.00172929	0.999998	-0.411599	0.0111346	0.157039	0.999844
CG11349			-0.0906698	0.493706	-0.00173549
CG11350	-0.00159756	0.999998	-0.0552361	0.462821	0.0195669	0.999844
CG11353	0.00699875	0.999998	0.417587	0.00246824	0.126736	0.999844
CG11356			-0.0113407	0.948928	0.0243669	0.999844
CG11357	0.062465	0.999998	-0.0238165	0.940234	-0.0472616	0.999844
CG1136	-0.00198292	0.999998	-0.151356	0.548013	0.126054	0.999844
CG11360	0.0186377	0.999998	0.388383	0.00525891	-0.108174	0.999844
CG11362	0.00214475	0.999998	0.00986524
CG11367	-0.013253	0.999998	-0.0302402	0.918649	-0.000180017	0.999844
CG11368	-0.00159756	0.999998	-0.083807	0.53784	-0.0383453	0.999844
CG11369	0.00141585	0.999998	-0.0130281		0.00571781
CG1137			0.00279634		0.0273812	0.999844
CG11370	-0.0124002	0.999998	-0.657677	1.41188e-06	0.0199088	0.999844
CG11373			-0.00295275
CG11374			-0.0627249	0.756011	-0.0115563	0.999844
CG11377	-0.0295968	0.999998	0.019542	0.949141	-0.0858636	0.999844
CG11378	-0.000910859	0.999998	-0.383176	0.0234268	0.0304888	0.999844
CG11379			0.000393215		-0.00221972
CG11380	0.00718657	0.999998	0.0896048	0.71471	0.0194412	0.999844
CG11381	-0.00111058	0.999998	-0.00183942	0.992201	0.375711	0.00635069
CG11382	0.0207368	0.999998	0.191847	0.388335	0.356709	0.031593
CG11384	-0.00292876	0.999998	-0.23616	0.139973	-0.00933188	0.999844
CG1139	-0.00111058	0.999998	-0.0895542	0.565297	0.0706198	0.999844
CG11391			-0.00295275
CG11396	-0.0814919	0.999998	0.00993558	0.979664	0.0687087	0.999844
CG11398	0.0281436	0.999998	-0.0864386	0.773721	-0.0611083	0.999844
CG11399	0.030452	0.999998	-0.0462395	0.846523	-0.0488364	0.999844
CG11400	0.000908788	0.999998	-0.00942706	0.95945	0.0410544	0.999844
CG11403	-0.0245676	0.999998	-0.0361602	0.921029	0.0191303	0.999844
CG11404					0.00015268
CG11406			0.0161305		0.00347099	0.999844
CG11407	0.000513396	0.999998	-0.0172422	0.923886	0.00202239	0.999844
CG11409	0.0083776	0.999998	0.231305	0.102134	0.160147	0.999844
CG11413	-0.00366059	0.999998	-0.312616	0.0551875	0.024387	0.999844
CG11414	0.0352793	0.999998	0.156353	0.332845	-0.042401	0.999844
CG11417	-0.0194542	0.999998	0.00260245	0.993671	-0.0360794	0.999844
CG1142	-0.0707778	0.999998	-0.183714	0.222533	-0.0149428	0.999844
CG11425	-0.00159756	0.999998	-0.0217679		0.0723798	0.999844
CG11426	-0.00109688	0.999998	-0.0055907	0.98904	0.0264183	0.999844
CG1143	-0.0021116	0.999998	-0.306452	0.0585086	0.0438416	0.999844
CG11436	-0.0104539	0.999998	-0.0471997	0.861111	-0.0314366	0.999844
CG11437	0.00444132	0.999998	-0.30604	0.092797	-0.113047	0.999844
CG11438	0.00305547	0.999998	-0.253209	0.139186	-0.0281096	0.999844
CG11444	-0.0426223	0.999998	-0.179128	0.303429	-0.0222602	0.999844
CG11447	-0.0348534	0.999998	0.116742	0.622135	0.0808265	0.999844
CG11449			0.045142	0.870137	-0.0106444	0.999844
CG11453	0.000311173	0.999998	-0.299534	0.114781	0.0294129	0.999844
CG11454	0.0537337	0.999998	-0.212734	0.232732	-0.0645654	0.999844
CG11456	0.0384081	0.999998	0.0548412	0.857869	-0.0299071	0.999844
CG11458			-0.0254852		-0.0592692	0.999844
CG11459	0.000908788	0.999998	0.146422	0.526617	-0.0181419	0.999844
CG1146	-0.0483337	0.999998	0.0212035	0.949082	0.0180429	0.999844
CG11470	-0.00233465	0.999998	-0.14135	0.280861	-0.131669	0.999844
CG11474	0.0185848	0.999998	-0.178958	0.285289	0.172762	0.999844
CG11475	0.00264881	0.999998	0.0268489	0.874148	-0.0640632	0.999844
CG11498	0.00570641	0.999998	-0.0619725	0.831847	0.0887763	0.999844
CG11504	-0.0112734	0.999998	-0.0208267	0.948928	-0.00485303	0.999844
CG11523	-0.0478486	0.999998	-0.151795	0.384961	-0.0428261	0.999844
CG11529	-0.00141818	0.999998	-0.12599	0.283196	0.0215926	0.999844
CG11537	0.0305094	0.999998	0.0780051	0.728402	0.0115303	0.999844
CG11539	0.000435461	0.999998	0.421566	0.0100234	0.337207	0.038038
CG11550	0.00220605	0.999998	0.0648334	0.838168	0.0384608	0.999844
CG11555	-0.0937479	0.999998	-0.0139582	0.958852	0.035437	0.999844
CG11560	-0.00730641	0.999998	-0.332133	0.0100573	-0.0465068	0.999844
CG11562	-0.0326906	0.999998	-0.120231	0.591302	-0.13513	0.999844
CG11563	-0.0860082	0.999998	-0.00118572	0.997847	0.0133365	0.999844
CG11570			-0.0339672	0.784953	-0.113122	0.999844
CG11581	7.14659e-05	0.999998	0.00319258		-0.0140546	0.999844
CG11583	-0.0482111	0.999998	-0.0682686	0.809901	0.00942736	0.999844
CG11584	0.00141791	0.999998	-0.212586	0.225037	0.00553282	0.999844
CG11585	-0.00179036	0.999998	-0.162258	0.222533	0.117636	0.999844
CG11586	0.00525632	0.999998	0.0165172	0.952439	-0.00737026	0.999844
CG11590	-0.0351681	0.999998	-0.0963274	0.726295	0.0717434	0.999844
CG11593	0.0464639	0.999998	0.12262	0.544489	-0.15734	0.999844
CG11594	-0.0216565	0.999998	-0.280879	0.159166	-0.403011	0.000397621
CG11596	-0.00931242	0.999998	-0.0441489	0.880896	0.00128584	0.999844
CG11597	0.0155972	0.999998	-0.0121933	0.976108	-0.0934397	0.999844
CG11598	-0.00128727	0.999998	-0.0180092		-0.0081386	0.999844
CG11600	-3.24057e-07	0.999998	-0.0062913		-0.0180418	0.999844
CG11601	-0.0463803	0.999998	-0.0580519	0.841996	-0.0744459	0.999844
CG11608			0.000194873
CG1161	-0.0132991	0.999998	-0.0996092	0.591239	-0.0424396	0.999844
CG11617	0.00832822	0.999998	0.0769933	0.755846	0.00477373	0.999844
CG11619	-0.000976789	0.999998	0.055137	0.863473	-0.114703	0.999844
CG11626	-0.000127969	0.999998	-0.0901554	0.651524	-0.0242789	0.999844
CG11629			0.000194873		0.00757876
CG11630	-0.000573233	0.999998	0.00918296		0.0058725
CG11634	-0.000573233	0.999998	0.00672201		-0.00512143
CG11635					0.00223327
CG11638	0.00983933	0.999998	0.118329	0.570825	-0.0114431	0.999844
CG11655	0.00062695	0.999998	-0.0845368	0.777114	-0.0331652	0.999844
CG11656	0.000611992	0.999998	-0.00352062	0.988769	0.036095	0.999844
CG11658	0.117983	0.999998	0.0298085	0.913225	-0.024855	0.999844
CG11659			-0.00368358		-0.129141	0.999844
CG11664			0.00319258
CG11668	-0.00283938	0.999998	0.0578588	0.764113	-0.0692908	0.999844
CG11670	-0.000278801	0.999998	0.00348976	0.993671	0.0884442	0.999844
CG11672	-0.00499513	0.999998	-0.111625	0.68798	-0.0690483	0.999844
CG11674	-0.0540759	0.999998	-0.113295	0.679962	-0.00746784	0.999844
CG11679	0.004772	0.999998	-0.0762477	0.770688	0.0859771	0.999844
CG11686	0.0214134	0.999998	-0.034002	0.917472	0.0691903	0.999844
CG11693			0.00305056	0.989277	0.0118837
CG11694	0.000611992	0.999998
CG11695	-0.00139911	0.999998	0.0805782	0.784953	-0.138562	0.999844
CG11696	-0.00531187	0.999998	-0.000423861	0.998961	0.0104105	0.999844
CG11699	-0.0504905	0.999998	-0.0889924	0.731323	0.0147206	0.999844
CG11700	0.00819125	0.999998	-0.0431107	0.880622	0.0333461	0.999844
CG11703	-0.00132311	0.999998	0.000199254		-0.00415555
CG11710	0.00675288	0.999998	-0.0221002	0.947422	0.0209763	0.999844
CG1172	0.0290969	0.999998	-0.0160657	0.954547	-0.0717614	0.999844
CG11722	-0.0437885	0.999998	-0.152712	0.522678	-0.0604131	0.999844
CG11723	0.00653567	0.999998	0.0537617	0.840496	-0.0516505	0.999844
CG11726	0.000611992	0.999998	-0.0185985		0.0238343	0.999844
CG11737	0.0116063	0.999998	0.0686591	0.781767	-0.0456066	0.999844
CG11741			0.0293751	0.91508	-0.0145451	0.999844
CG11752	-0.00318235	0.999998	-0.121191	0.580579	0.00855867	0.999844
CG11753	-0.0178846	0.999998	-0.2613	0.137867	-0.0495063	0.999844
CG11755	-0.0437657	0.999998	-0.0288597	0.932473	-0.143133	0.999844
CG11756	0.00149821	0.999998	-0.134331	0.206544	0.00478971
CG11760	0.00205515	0.999998	-0.0118613	0.968588	0.0233793	0.999844
CG11768			0.023864		0.00388025	0.999844
CG11771	0.0265601	0.999998	-0.106879	0.56501	0.0222965	0.999844
CG11777	-0.0640819	0.999998	-0.143574	0.478127	-0.0279868	0.999844
CG11779	-0.00026064	0.999998	-0.0190343	0.948108	0.0139749	0.999844
CG11786	0.0142962	0.999998	0.10237	0.64246	0.127357	0.999844
CG11788	-0.0485737	0.999998	-0.16298	0.46684	-0.0278127	0.999844
CG11790	-0.0429311	0.999998	-0.103374	0.615989	0.0521266	0.999844
CG11791	-0.0601073	0.999998	-0.0163356	0.950887	-0.026401	0.999844
CG11807	-0.00777109	0.999998	0.0668737	0.752981	-0.0308876	0.999844
CG11808	-0.0445856	0.999998	-0.110674	0.653236	-0.0195645	0.999844
CG11811	-0.0161363	0.999998	-0.00106568	0.997847	-0.0464983	0.999844
CG11815	5.99811e-05	0.999998	0.00319258		0.00223327
CG11816			0.00672201		0.00756331
CG11825	-0.00931468	0.999998	-1.69193	1.08347e-88	0.775743	6.99669e-15
CG11828			-0.0243095		0.00508148
CG11835	0.000284267	0.999998	0.0497463	0.674578	0.0270069	0.999844
CG11836	-0.0546543	0.999998	0.211589	0.114781	-0.0418633	0.999844
CG11837	-0.0407747	0.999998	-0.0959059	0.647962	-0.0370173	0.999844
CG11839	-0.0617902	0.999998	-0.0620469	0.847253	-0.0434787	0.999844
CG11841			-0.0098942		0.0264031	0.999844
CG11842	-0.00133279	0.999998	0.0235943		-0.016114	0.999844
CG11843	0.00441135	0.999998	0.0276362		0.0113933	0.999844
CG11852	-0.0036929	0.999998	-0.371179	0.0153339	-0.0312416	0.999844
CG11854	-0.00111058	0.999998	-0.0119621		0.0017436	0.999844
CG11857	-0.0120282	0.999998	0.0491774	0.839212	-0.0552831	0.999844
CG11858	-0.0292822	0.999998	-0.152755	0.449919	-0.0198747	0.999844
CG11873	0.0894802	0.999998	0.159337	0.407725	0.0668569	0.999844
CG11878			-0.00295275		0.0639681	0.999844
CG11882	-0.0548147	0.999998	-0.0850892	0.770103	-0.0426683	0.999844
CG11883	-0.0365078	0.999998	0.0154762	0.961198	-0.00951252	0.999844
CG11885	-0.0584829	0.999998	-0.195089	0.383168	0.0942318	0.999844
CG11892	-0.00231782	0.999998	-0.0403138	0.834381	-0.00871193	0.999844
CG11893			-0.000269871		-0.0697307	0.999844
CG11898	-0.000600942	0.999998	0.00511351	0.988475	-0.00170703	0.999844
CG11899	-0.0451676	0.999998	0.00507193	0.989984	-0.101478	0.999844
CG11902	0.0436615	0.999998	0.108407	0.623734	-0.036471	0.999844
CG11905	0.029112	0.999998	-0.0919984	0.742327	-0.0168741	0.999844
CG11906	-0.000371001	0.999998	-0.00563197	0.988475	-0.0405048	0.999844
CG11911	-0.00635806	0.999998	-0.587113	4.64731e-05	0.0671591	0.999844
CG11912	0.000894506	0.999998	-0.0452253	0.657774	0.145108	0.999844
CG11920	-0.0959399	0.999998	-0.0277376	0.925254	-0.0600577	0.999844
CG11927	-0.0220771	0.999998	-0.114149	0.567876	0.0105375	0.999844
CG11929	-0.0011237	0.999998	0.0232344	0.843578	0.0140787	0.999844
CG11951	0.000375392	0.999998	-0.0119342	0.976787	0.0175546	0.999844
CG11961	0.0248326	0.999998	-0.100041	0.589144	-0.0815716	0.999844
CG11964	-0.0622952	0.999998	-0.0642005	0.78662	-0.0323318	0.999844
CG11970	0.0776141	0.999998	0.0607818	0.83653	-0.00199922	0.999844
CG11975	-0.00505006	0.999998	0.0103228	0.977207	-0.0372877	0.999844
CG11980	-0.0917153	0.999998	-0.0150425	0.956889	0.0759051	0.999844
CG11983	-0.000114079	0.999998	0.0362082	0.91874	-0.0262841	0.999844
CG11986	-0.0170522	0.999998	-0.0793497	0.779085	0.0550285	0.999844
CG11997	-3.24057e-07	0.999998	0.0330229	0.908782	-0.00404036	0.999844
CG11999	-0.0713078	0.999998	-0.150872	0.383063	-0.020869	0.999844
CG12003	-0.00111058	0.999998	0.0108128		-0.00452759
CG12004	-0.0136844	0.999998	0.113041	0.554011	-0.0142492	0.999844
CG12007	-0.0829698	0.999998	0.0292557	0.922217	-0.0274369	0.999844
CG12009	0.00727722	0.999998	0.184836	0.28376	0.10531	0.999844
CG12010	-0.106342	0.999998	-0.0416958	0.904294	-0.0487263	0.999844
CG12011	-0.0640847	0.999998	-0.191396	0.405255	0.185033	0.461242
CG12012	-0.0358224	0.999998	0.0468515	0.876081	-0.0013279	0.999844
CG12016	0.000611992	0.999998
CG12017	0.0149982	0.999998	0.276704	0.0279107	0.426777	0.00208361
CG12020	5.99811e-05	0.999998	0.00900126		0.00416975
CG12024	-0.042921	0.999998	0.0424552	0.869478	-0.0226707	0.999844
CG12025	0.0141472	0.999998	-0.0356751	0.881849	-0.0546749	0.999844
CG12038	0.0183004	0.999998	-0.187449	0.30499	0.0866145	0.999844
CG12054	0.0638597	0.999998	0.140316	0.454586	-0.142531	0.999844
CG12056	-0.0556571	0.999998	-0.0943002	0.723826	0.0156514	0.999844
CG12057	-0.00286281	0.999998	-0.02808	0.738792	-0.0452073	0.999844
CG12061	-0.00229669	0.999998	0.00619355		-0.00601614
CG12065	-0.0662871	0.999998	0.101975	0.610563	0.0340249	0.999844
CG12069	0.000611992	0.999998	-0.0447724		-0.000299095
CG12071	-0.00505538	0.999998	-0.0624402	0.839212	-0.142444	0.999844
CG12075	0.036826	0.999998	0.250927	0.0759668	0.0576454	0.999844
CG12078	0.000611992	0.999998	0.000199254
CG1208	0.00267456	0.999998	-0.435173	0.0056282	-0.0109942	0.999844
CG12081	-0.0204427	0.999998	-0.0369878	0.909394	-0.00564691	0.999844
CG12084	0.0824112	0.999998	0.103733	0.616649	0.00918231	0.999844
CG12091	-0.00593829	0.999998	-0.0159652	0.954077	0.0217415	0.999844
CG12093	-0.0665615	0.999998	-0.172839	0.332845	-0.0237666	0.999844
CG12096	-0.00103338	0.999998	-0.0214895	0.940234	-0.0929712	0.999844
CG12099	0.0623637	0.999998	0.0811206	0.70982	-0.0187979	0.999844
CG12104	-0.0273361	0.999998	0.00456945	0.989277	-0.0170729	0.999844
CG12105	0.000580687	0.999998	-0.373404	0.030829	0.11122	0.999844
CG12106	-0.00909193	0.999998	-0.0589186	0.843472	-0.0483715	0.999844
CG12107	-0.0342809	0.999998	-0.116067	0.597839	0.0039016	0.999844
CG12111	-0.000573233	0.999998	-0.00491111		-0.00617164
CG12112	-0.0511603	0.999998	-0.0843261	0.736906	-0.000240821	0.999844
CG12115			-0.00187009		-0.0803884	0.999844
CG12116	-0.00695275	0.999998	-0.385559	0.0208398	0.124768	0.999844
CG12118	-0.0477833	0.999998	-0.0567829	0.861518	0.0214622	0.999844
CG12121	0.0588846	0.999998	0.0961936	0.686156	0.00189296	0.999844
CG12123	-0.0287722	0.999998	0.00963471	0.98151	0.00918059	0.999844
CG12128	-0.0425456	0.999998	-0.0746051	0.773868	-0.00438846	0.999844
CG12129	-0.0302772	0.999998	-0.108926	0.624354	-0.0174658	0.999844
CG1213	-0.00713405	0.999998	-0.426722	0.00852144	0.0890696	0.999844
CG12133	5.99811e-05	0.999998	0.000199254		0.00416975
CG12134	-0.0356556	0.999998	-0.0822994	0.680454	-0.0381634	0.999844
CG12155	0.0238394	0.999998	0.122534	0.557395	-0.087473	0.999844
CG12158					0.0337332	0.999844
CG12159	0.00134441	0.999998	-0.0172766	0.960313	-0.121837	0.999844
CG12163	0.0103374	0.999998	-0.0249791	0.935544	7.64933e-05	0.999844
CG12164	0.00940069	0.999998	0.0243875	0.937547	0.0192863	0.999844
CG12170	-0.0446816	0.999998	-0.126787	0.611793	0.0219845	0.999844
CG12171	-0.0800701	0.999998	-0.208735	0.231447	-0.0133907	0.999844
CG12173	-0.058113	0.999998	-0.105736	0.6872	0.00612907	0.999844
CG12177	-0.00991002	0.999998	-0.0928848	0.748895	0.0923814	0.999844
CG12179	0.0826061	0.999998	0.15693	0.495332	0.001939	0.999844
CG1218	-0.000128775	0.999998	-0.0196493	0.951101	0.000475675	0.999844
CG12182	0.0147226	0.999998	0.0728628	0.807311	-0.0408141	0.999844
CG12184	0.00797835	0.999998	0.0405677	0.894568	-0.0259545	0.999844
CG12194	-0.00259949	0.999998	-0.0780936	0.770643	0.0119289	0.999844
CG12204	-0.0306755	0.999998	-0.215229	0.330059	-0.0713358	0.999844
CG12206	0.00439788	0.999998	0.115569	0.570078	-0.06527	0.999844
CG12209	-0.0027963	0.999998	-0.00429146		-0.0158483
CG12213	0.00430039	0.999998	0.0750288	0.715959	0.0263397	0.999844
CG12219	0.0219578	0.999998	-0.231784	0.112119	-0.0499033	0.999844
CG12224	-0.00306451	0.999998	-0.01019		0.0163318	0.999844
CG12229	-0.0011237	0.999998	0.0171894	0.922738	0.00311312	0.999844
CG12236	0.0339703	0.999998	0.170527	0.400523	-0.0376321	0.999844
CG12237	0.00940418	0.999998	-0.0745944	0.75713	-0.0809462	0.999844
CG12239	-0.006386	0.999998	0.0539457	0.859471	-0.106479	0.999844
CG12241	0.00891255	0.999998	0.0795145	0.737511	0.0231809	0.999844
CG12253	-0.0314255	0.999998	-0.135816	0.509908	-0.0729028	0.999844
CG12256	0.00327175	0.999998	0.0708288	0.819037	-0.0024967	0.999844
CG12259	0.032513	0.999998	-0.0743157	0.767842	0.0147319	0.999844
CG12267	-0.0619051	0.999998	-0.00829214	0.983814	-0.0427221	0.999844
CG12268	-0.000428881	0.999998	-0.045712	0.895512	0.328585	0.0525064
CG1227	-0.0199796	0.999998	-0.0600805	0.838269	0.0120721	0.999844
CG12278	-0.000600942	0.999998	-0.00960378		0.00662858
CG12279	-0.0146732	0.999998	-0.142006	0.564911	-0.00422456	0.999844
CG12288	-0.0391679	0.999998	0.0112303	0.968992	-0.0307284	0.999844
CG12289					-0.00221972
CG12290	0.0955128	0.999998	0.207921	0.30186	-0.0409367	0.999844
CG12299	0.0346718	0.999998	-0.127901	0.576224	-0.0677892	0.999844
CG12301	0.0130747	0.999998	0.153719	0.480265	-0.00496069	0.999844
CG12307			0.0103483
CG1231	-0.00111058	0.999998	-0.00295275		-0.0875801	0.999844
CG12310	-0.00140454	0.999998	-0.398493	0.0083578	-0.027351	0.999844
CG12316	0.0245042	0.999998	0.228599	0.184349	-0.00535684	0.999844
CG12320	-0.00906807	0.999998	-0.183247	0.427216	0.054005	0.999844
CG12321	-0.0919834	0.999998	0.0056245	0.989509	0.0259126	0.999844
CG12325	-0.0041606	0.999998	0.184616	0.335668	-0.00898627	0.999844
CG1233	0.0196515	0.999998	0.104556	0.603437	0.0320092	0.999844
CG12338	0.00120828	0.999998	-0.0465119	0.877493	0.0011212	0.999844
CG1234	-0.0407153	0.999998	0.0796924	0.776299	-0.00742055	0.999844
CG12341	-0.045783	0.999998	0.0374687	0.895512	-0.0311891	0.999844
CG12343	-0.0997294	0.999998	-0.0511956	0.843472	-0.0116591	0.999844
CG12344	-0.00461848	0.999998	0.121995	0.359809	0.105782	0.999844
CG12355	0.0129781	0.999998	-0.0260924	0.936825	-0.0185201	0.999844
CG1236	0.0122562	0.999998	-0.0227493	0.933668	0.0118918	0.999844
CG12362			-0.0190254
CG12374	3.85813e-05	0.999998	-0.0180385	0.888137	-0.0124775
CG12375	-0.0187781	0.999998	-0.032323	0.922632	-0.0508596	0.999844
CG12379	0.0128057	0.999998	-0.147889	0.567321	-0.0144028	0.999844
CG12384	-0.0623885	0.999998	-0.114962	0.580579	-0.179795	0.999844
CG1239	-0.0625571	0.999998	-0.0742567	0.814632	-0.190451	0.999844
CG12391	0.0524827	0.999998	0.0153606	0.961198	-0.00847091	0.999844
CG12395	0.000611992	0.999998	0.00319258
CG12398			0.041094	0.755846	0.0242246	0.999844
CG12402	0.0108173	0.999998	0.175441	0.231257	0.0215545	0.999844
CG12420	-0.00900004	0.999998	-0.105395	0.63042	0.0767185	0.999844
CG12446	0.00268296	0.999998	-0.00944777
CG12448			-0.00295275		0.0100878
CG1246	-0.00463248	0.999998	-0.119681	0.591809	-0.0329528	0.999844
CG12470			-0.0803396	0.332845	-0.000691836
CG12477	0.00122387	0.999998	-0.0046238	0.988475	0.0305283	0.999844
CG12480	-0.000986699	0.999998	-0.683853	9.70545e-08	0.0831233	0.999844
CG12483	0.000611992	0.999998	-0.0164809		0.0384542	0.999844
CG12490	-0.000573233	0.999998	0.00106588		0.226544	0.457085
CG12491					-0.0467265	0.999844
CG12493	-0.00711825	0.999998	-0.0736052	0.757412	0.0305928	0.999844
CG12496	-0.00509987	0.999998	0.0505083	0.834279	0.0245364	0.999844
CG12498					-0.00221972
CG12499	0.0104654	0.999998	0.10609	0.657774	0.0548412	0.999844
CG12502	-0.00172241	0.999998	-0.175036	0.260939	-0.116777	0.999844
CG12506	-0.00541858	0.999998	-0.0373023	0.836544	-0.0209325	0.999844
CG12507	0.00514694	0.999998	0.0437353	0.891372	0.077726	0.999844
CG12512	-0.0205547	0.999998	0.083767	0.777114	0.0120734	0.999844
CG12519	0.00464419	0.999998	-0.0814163	0.396007	0.0264352	0.999844
CG12520	-0.0227132	0.999998	-0.174824	0.356594	-0.0046096	0.999844
CG12521					-0.0058804
CG12522	-0.00105633	0.999998	-0.0922778	0.71896	0.000370469	0.999844
CG12523	0.00143215	0.999998	-0.0668439	0.833173	0.0153156	0.999844
CG12531	0.00816734	0.999998	0.212731	0.158685	-0.0566598	0.999844
CG12535	-0.00157206	0.999998	0.0570584	0.63042	0.068172	0.999844
CG12539	0.000611992	0.999998	-0.161208	0.402869	-0.00512143
CG12540	0.00189319	0.999998	0.195029	0.396054	0.202674	0.492696
CG12541	0.00108175	0.999998	0.0275137	0.936803	-0.0468777	0.999844
CG12546	0.000501565	0.999998	-0.0110877		0.0689762	0.999844
CG12547	-0.00102405	0.999998	0.177788	0.276125	-0.0532954	0.999844
CG12560	-0.00927371	0.999998	-0.139469	0.54329	-0.277173	0.289969
CG12567	0.0161405	0.999998	0.102715	0.678776	-0.0384495	0.999844
CG12576	0.0242122	0.999998	-0.0192873	0.94346	-0.0328971	0.999844
CG12581	-0.00642014	0.999998	0.0170567	0.956055	-0.00937626	0.999844
CG12589			0.00319258
CG12590			-0.00830573		0.0194187	0.999844
CG12592	-0.00103521	0.999998	-0.00530772		0.00157678	0.999844
CG12594	-0.0037335	0.999998	0.149253	0.528492	0.0198184	0.999844
CG12605	0.0163239	0.999998	0.16281	0.441987	-0.165445	0.999844
CG12607	0.00267217	0.999998	-0.121761	0.291869	0.0389687	0.999844
CG12608	0.00529325	0.999998	-0.0122203	0.970868	0.00687913	0.999844
CG12609					-0.0124775
CG12617			0.023268
CG12637			-0.00921258
CG12640					0.00223327
CG12643	-0.00904403	0.999998	-0.179516	0.416986	-0.166803	0.999844
CG12645			0.000264164		0.00416975
CG1265	-0.0182923	0.999998	-0.246267	0.183619	0.0152725	0.999844
CG12655	0.000611992	0.999998	-0.104428	0.65934	0.0409065	0.999844
CG12659	0.00201523	0.999998	0.00254025	0.994863	-0.0191152	0.999844
CG12661	0.00555868	0.999998	0.0437689		-0.00189106	0.999844
CG12662	0.00241413	0.999998	-0.00703567	0.954834	-0.00939512	0.999844
CG12672			0.017636	0.909973	-0.100058	0.999844
CG12674	-0.00132311	0.999998	-0.00610649		-0.0230656	0.999844
CG12680			0.00672201
CG12688	-0.000708185	0.999998	0.0301767		0.018879
CG12689			-0.0297458	0.809267	-0.0113474
CG12691			-0.00295275
CG12692			0.000199254		0.00519965
CG12693			0.00611801		-0.00425718
CG12698	0.00692856	0.999998	-0.014224	0.937545	-0.0116805	0.999844
CG12699			0.00409712		0.00223327
CG12702	0.0125822	0.999998	-0.168839	0.449919	-0.0172652	0.999844
CG12708	-0.0130704	0.999998	-0.0220111	0.940158	-0.00525963	0.999844
CG1271	0.025874	0.999998	-0.124392	0.640151	-0.428611	0.00226743
CG12713	0.00148091	0.999998	-0.040942	0.899913	-0.0162953	0.999844
CG12715			0.0104388		0.0282706	0.999844
CG12716			0.00619355		-0.0869077	0.999844
CG12717	0.0419501	0.999998	0.225762	0.287196	-0.0396732	0.999844
CG12723	0.00944937	0.999998	0.197567	0.360092	0.154088	0.629421
CG12725			0.00409712		-0.00867378
CG12728	-0.0162803	0.999998	-0.106955	0.630363	-0.12829	0.999844
CG1273	0.0487358	0.999998	0.135124	0.583593	-0.151487	0.999844
CG12730	0.00181969	0.999998	-0.0575848	0.820172	0.0274003	0.999844
CG12744	-0.0322706	0.999998	0.0486899	0.847253	-0.0502102	0.999844
CG12746	-0.0261048	0.999998	0.00456022	0.989786	0.00784921	0.999844
CG1275	-0.0593984	0.999998	-0.0141972	0.966246	0.00669396	0.999844
CG12766	-0.00124787	0.999998	-0.183665	0.0208398	-1.27522	4.54746e-36
CG12768	0.00326093	0.999998	0.120891	0.605521	-0.000750813	0.999844
CG12769	0.0318674	0.999998	0.23513	0.0709377	0.0643228	0.999844
CG12773	0.068054	0.999998	-0.0550067	0.819037	0.0213729	0.999844
CG12780					0.00365606
CG12782	0.000611992	0.999998	-0.00425194		0.0240628	0.999844
CG12783	0.00120523	0.999998
CG12795	-0.114336	0.999998	0.0140458	0.966299	-0.0972575	0.999844
CG12811	-0.0540427	0.999998	-0.0223208	0.943624	-0.000323238	0.999844
CG12814	0.00782855	0.999998	-0.0034183	0.992471	0.0441488	0.999844
CG12817	0.00107622	0.999998	0.0914393	0.762117	0.0859611	0.999844
CG12818	-0.0563524	0.999998	-0.0737435	0.793368	0.0133528	0.999844
CG12822	-0.00282331	0.999998	-0.0182068	0.956695	0.010553	0.999844
CG12824			0.00984292		0.0772895	0.999844
CG12825	-0.00306998	0.999998	-0.0799848	0.758604	-0.0591297	0.999844
CG12826	-0.00181175	0.999998	-0.0911899	0.521767	0.141912	0.999844
CG12828			-0.00147554
CG12831			-0.00586416		0.0104362	0.999844
CG12836	-0.000573233	0.999998	0.0252853		0.0531355	0.999844
CG12848	-0.00898413	0.999998	-0.20057	0.231527	0.046897	0.999844
CG12851	0.00929612	0.999998	0.112089	0.631485	-0.0412639	0.999844
CG12853	0.000611992	0.999998	0.00652026
CG12857	-0.000854565	0.999998	-0.0451614		-0.0206168	0.999844
CG12860			-0.00866808		-0.00221972
CG12862			0.00319258
CG12863	0.0385021	0.999998	-0.0473543	0.891372	-0.0767797	0.999844
CG12866			0.0406117
CG12868	-0.0116369	0.999998	-0.097741	0.667557	-0.025098	0.999844
CG12869	0.00585987	0.999998	0.0321195	0.921865	0.0201584	0.999844
CG12877	0.00561256	0.999998	0.0171128	0.962269	-0.0170406	0.999844
CG12880	0.00667445	0.999998	-0.206239	0.326379	0.10076	0.999844
CG12883	-0.0823265	0.999998	0.00562455	0.989702	-0.177314	0.999844
CG12885	-0.0188614	0.999998	0.0133529	0.973008	0.0925626	0.999844
CG12895	-0.0527814	0.999998	-0.0866123	0.704845	0.0249911	0.999844
CG12896	0.00169156	0.999998	-2.49573	3.10225e-139	0.596441	4.01244e-10
CG12898					0.00571781
CG12909	-0.109312	0.999998	-0.0479641	0.866708	0.00231368	0.999844
CG12910	0.0173634	0.999998	0.00500104	0.98904	0.142455	0.999844
CG12911	0.00620654	0.999998	-0.154489	0.383168	0.262856	0.226996
CG12914	0.000908788	0.999998	0.01914		-0.0518726	0.999844
CG12917			-0.0193598		-0.0431697	0.999844
CG12920	0.00359945	0.999998	0.20603	0.322053	0.25934	0.408103
CG12923	-0.000573233	0.999998	-0.0137841		-0.00276194
CG12926	-0.00842712	0.999998	-0.190903	0.360646	0.0165206	0.999844
CG12929	-0.0332356	0.999998	-0.0130452	0.974118	0.117299	0.999844
CG12934	-0.0137506	0.787802	-0.151104	0.231257	-0.0682477	0.999844
CG12935	-0.0289121	0.999998	0.0133221	0.964725	-0.0689377	0.999844
CG12942	0.00244379	0.999998	0.0556035	0.864898	-0.0978759	0.999844
CG12945	-0.0201269	0.999998	0.102214	0.670072	-0.155746	0.999844
CG12947	-0.0059735	0.999998	0.184298	0.431943	-0.134662	0.999844
CG12948	-0.0241785	0.999998	-0.151295	0.420246	-0.0670085	0.999844
CG12951	-0.000573233	0.999998	-0.00578453		-0.0503289	0.999844
CG12963	-0.0029424	0.999998	-0.324428	0.0704396	-0.0391986	0.999844
CG12964	0.00865355	0.999998	0.393794	0.0118931	0.172641	0.943307
CG12970			0.0137423		0.0095513	0.999844
CG12971	-0.000904417	0.999998	-0.142969	0.322724	0.00823151	0.999844
CG12974	-0.000410106	0.999998	-0.0533789	0.860639	-0.027664	0.999844
CG12975	-0.042352	0.999998	-0.0984506	0.701993	0.00686893	0.999844
CG12983			0.000199254
CG12984	-0.00322264	0.999998	-0.00151866	0.993671	-0.00315171	0.999844
CG12985			0.000684721	0.996771	0.00286953	0.999844
CG12986	0.00174647	0.999998	0.0694193	0.602416
CG1299	-0.000339614	0.999998	-0.338953	0.0452127	0.118278	0.999844
CG12990	-0.00379353	0.999998	0.0128997		0.0138419
CG12991	0.0532292	0.999998	0.0637149	0.770103	0.0168539	0.999844
CG12992	0.00144748	0.999998	-0.0521189	0.655313	0.0608214	0.999844
CG12995			-0.00291124		0.010898	0.999844
CG12998	-0.000573233	0.999998	-0.144995	0.0452127	0.121499	0.999844
CG13000	-0.0323987	0.999998	-0.0464885	0.641903	0.0237829
CG13001	0.00747135	0.999998	0.0150667	0.959583	-0.041967	0.999844
CG13002					0.00297662
CG13003	-0.000170354	0.999998	0.376752	0.00381201	0.0941749	0.999844
CG13004	-0.000904417	0.999998	0.0222014		0.0043008
CG13005	-0.0139602	0.999998	0.0703302	0.823395	-0.0396092	0.999844
CG13008	7.14659e-05	0.999998	-0.00798563		0.0183773	0.999844
CG13010	-0.00227792	0.999998	0.0177234		-0.00500017
CG13012	0.00115134	0.999998	0.00492064	0.989416	0.133148	0.999844
CG13014	-0.0437585	0.999998	-0.0616861	0.846971	-0.062839	0.999844
CG13016	-0.0163744	0.999998	-0.138115	0.586621	-0.229071	0.773855
CG13018	0.0160204	0.999998	-0.106898	0.705865	-0.0310225	0.999844
CG13021			0.00319258
CG13022			0.00528325		0.00202772	0.999844
CG13023	0.00452132	0.999998	-0.164136	0.491857	0.0110878
CG13024	-0.000212891	0.999998	-0.157906	0.495939	-0.0430819	0.999844
CG13026	0.00128227	0.999998	-0.051338		-0.0034427	0.999844
CG13028	0.0017959	0.999998	0.0627661	0.844989	0.0472325	0.999844
CG13029	-0.0169879	0.999998	-0.0165228	0.961517	0.0198958	0.999844
CG13031			0.00319258
CG13032	-0.00132311	0.999998	-0.00366455		-0.00115503
CG13033	0.00565647	0.999998	-0.11071	0.323864	-0.0340524	0.999844
CG13038	-3.24057e-07	0.999998	-0.0893574	0.714464	0.0950577	0.999844
CG1304	-0.00179701	0.999998	-0.293993	0.00945304	0.0402311	0.999844
CG13040			-0.0211628		0.0185017	0.999844
CG13041	0.000980755	0.999998	-0.110116	0.264213	0.048987	0.999844
CG13042			-0.128984	0.339554	0.0154265	0.999844
CG13043	0.000497915	0.999998	-0.147429	0.240468	0.0718623	0.999844
CG13044	-0.00486155	0.999998	-0.759416	7.66199e-09	0.0273754	0.999844
CG13045	0.00143215	0.999998	0.18498	0.332008	0.119866	0.238166
CG13046	0.00152375	0.999998	-0.22538	0.264213	0.0220113	0.999844
CG13047	0.00439739	0.999998	-0.147346	0.396081	0.0173616	0.999844
CG13048	0.00327224	0.999998	-0.101114	0.715225	0.00739825	0.999844
CG13049	0.00141441	0.999998	-0.0647274	0.801084	0.0247926	0.999844
CG13050	-3.24057e-07	0.999998	-0.00413374		0.00765323
CG13051	0.00133347	0.999998	-0.0627096	0.455392	-0.001981	0.999844
CG13053					0.00473055
CG13054			-0.00509638		-0.0891712	0.999844
CG13055	-3.24057e-07	0.999998	-0.0243672	0.935366	0.0564361	0.999844
CG13056			-0.0471953	0.707011	0.0115773	0.999844
CG13058	-0.000600942	0.999998	-0.139484	0.332008	-0.014208	0.999844
CG13059	0.00139688	0.999998	-0.0999205	0.336167	0.0731507	0.999844
CG13060	0.000585954	0.999998	-0.0738954	0.452539	0.0278167	0.999844
CG13062			-0.00295275		-0.000198972
CG13063	0.00705562	0.999998	-0.132283	0.251381	0.0411402	0.999844
CG13064	-0.00973739	0.999998	-0.191376	0.311213	0.00467635
CG13065			-0.0198435		-0.00551462	0.999844
CG13066	0.00336703	0.999998	-0.0505903	0.509142	-0.00266003	0.999844
CG13067	0.00571129	0.999998	-0.0622007	0.393676	-0.00488995	0.999844
CG13068	0.00433286	0.999998	-0.0473666	0.540311	-0.000438534	0.999844
CG13069	0.00423323	0.999998	-0.0557716	0.45951	0.00258483	0.999844
CG1307	-0.0400281	0.999998	-0.188698	0.26454	-0.01383	0.999844
CG13073			4.8787e-05		0.0225781	0.999844
CG13074			0.0306421	0.908315	0.00876734	0.999844
CG13075	-0.00126272	0.999998	-0.60289	1.37976e-05	-0.0271352	0.999844
CG13077	-0.00134704	0.999998	-0.0330484	0.847253	-0.0356919	0.999844
CG13078	0.000611992	0.999998	-0.00295275		-0.00491389	0.999844
CG13081	0.000611992	0.999998	0.00929955	0.96556	-0.002007
CG13082	0.0160377	0.999998	-0.257432	0.184349	0.0965014	0.999844
CG13083	0.00160891	0.999998	-0.0168627	0.883803	-0.00221972
CG13084	0.000709063	0.999998	0.000243189		0.0105017
CG13085	0.00511827	0.999998	-0.184718	0.24714	-0.0326369	0.999844
CG13086	0.000913812	0.999998	-0.239289	0.139421	-0.0471338	0.999844
CG13088	-0.0499731	0.999998	0.0514434	0.878305	0.0759408	0.999844
CG1309	-0.00422468	0.999998	0.0458246	0.843571	0.0146124	0.999844
CG13096	-0.0152837	0.999998	0.0778751	0.781097	0.0128518	0.999844
CG13097	-0.00925307	0.999998	0.134272	0.57965	-0.0065931	0.999844
CG13101	0.080385	0.999998	-0.0520599	0.876081	-0.000148593	0.999844
CG13102	-0.00345446	0.999998	-0.0984659	0.731738	-0.00468915	0.999844
CG13108	2.71642e-05	0.999998	-0.0287378	0.935598	-0.0143235	0.999844
CG13110					0.00223327
CG13114			-0.00586416		0.00223327
CG13116	-7.80707e-06	0.999998	0.0160872	0.953627	0.0480725	0.999844
CG13117	0.000611992	0.999998	-0.0650261	0.610689	0.039686	0.999844
CG13123	0.00460881	0.999998	-0.15237	0.547848	-0.0167144	0.999844
CG13124	-0.00262212	0.999998	0.0804698	0.683697	0.0412989	0.999844
CG13126	-0.0437686	0.999998	0.173915	0.33744	-0.109845	0.999844
CG13127					-0.00221972
CG13131			0.00319258
CG13133	-9.4772e-05	0.999998	-0.140845	0.488718	-0.0595314	0.999844
CG13135	-0.000573233	0.999998	-0.00323388		-0.0702414	0.235406
CG13137			0.00619355
CG13138	0.000198444	0.999998	-0.0246191		-0.0100803
CG1314			-0.0225685		-0.00221972
CG13144	-6.71844e-05	0.999998	0.00708195	0.962297	-0.0392352	0.999844
CG13148	-0.00265429	0.999998	-0.127123	0.610005	-0.0342907	0.999844
CG13151	-0.00743445	0.999998	-0.0188016	0.958852	0.00315477	0.999844
CG13154	0.000731662	0.999998	0.2278	0.226697	0.0100151	0.999844
CG13155			-0.00931513
CG13157	0.00147866	0.999998	0.0706012	0.82305	-0.04023	0.999844
CG13159	0.0188944	0.999998	-0.145376	0.510235	0.137538	0.999844
CG1316	-0.0506155	0.999998	0.0904459	0.63042	0.0312136	0.999844
CG13160	-0.000731601	0.999998	-0.105457	0.529041	-0.00838257	0.999844
CG13168	-0.00156299	0.999998	0.110238	0.65934	-0.00413174	0.999844
CG1317	0.0779733	0.999998	0.112013	0.591809	-0.022177	0.999844
CG13177	-0.00111058	0.999998	-0.00295275		0.0815735	0.999844
CG13185	0.0342082	0.999998	0.179861	0.344205	0.0561386	0.999844
CG13186			-0.019335		-0.0086265	0.999844
CG13192	-0.0675009	0.999998	0.0466032	0.864065	-0.083347	0.999844
CG13196	0.00313886	0.999998	0.13844	0.52255	0.119828	0.999844
CG13197	-0.0858327	0.999998	-0.00620948	0.987075	-0.0429857	0.999844
CG13198			-0.00666706
CG13202			-0.00299251		-0.0303592	0.999844
CG13203	-0.00362455	0.999998	-0.139983	0.591457	-0.0204307	0.999844
CG13204	0.00431447	0.999998	-0.122692	0.586621	-0.0277286	0.999844
CG13215	-0.00147793	0.999998	-0.0100763		-0.3361	0.0189629
CG13216	0.00313583	0.999998	0.114125	0.675739	0.0454774	0.999844
CG13217	0.0158425	0.999998	-0.0741474	0.433267	0.0659567	0.999844
CG13218	0.00115134	0.999998	-0.0791143	0.403859	0.0624673	0.999844
CG13220	-0.0277148	0.999998	-0.0412783	0.878044	0.0634839	0.999844
CG13223	0.00127647	0.999998	0.150063	0.00442568	0.000159477
CG13226	-3.24057e-07	0.999998	-0.0175573		0.0540094	0.999844
CG13227	0.00114235	0.999998	-0.343384	0.00109921	-0.18794	0.999844
CG13228	0.000667579	0.999998	-0.128598	0.211626	0.0980686	0.999844
CG13229	-0.00167408	0.999998	-0.0938011	0.73438	0.0893838	0.999844
CG13230	-0.00233016	0.999998			-0.0107433	0.999844
CG13231			0.00984292		0.00658832	0.999844
CG13239	0.00185413	0.999998	-0.396186	0.00794072	0.0486801	0.999844
CG1324	0.000611992	0.999998	0.00319258		-0.0176789	0.999844
CG13243	0.000611992	0.999998	-0.0358853	0.783765	0.00630535
CG13247	0.00254122	0.999998	-0.175763	0.409906	-0.14242	0.999844
CG13248	0.00236914	0.999998	0.130222	0.605521	-0.0753	0.999844
CG13250			0.0106128		-0.0328879	0.999844
CG13251	0.00184428	0.999998	0.24245	0.250747	0.161579	0.999844
CG13252	0.0468632	0.999998	0.0389941	0.884906	-0.0228082	0.999844
CG13255	-0.0036519	0.999998	-0.279165	0.158941	-0.0936207	0.999844
CG13258	0.000611992	0.999998	0.02056	0.863488	-0.00172679	0.999844
CG13272	0.00536068	0.999998	0.245346	0.0871342	0.235228	0.631975
CG13280	0.000611992	0.999998	-0.0325164	0.891857	-0.00792119
CG13282	-0.000129429	0.999998	0.144406	0.568236	-0.00232558	0.999844
CG13284	0.0142433	0.999998	0.0504177	0.842622	-0.147773	0.999844
CG13285	0.000999445	0.999998	-0.313765	0.0982447	0.0113808	0.999844
CG13287	-0.00220425	0.999998	0.0144304	0.970345	0.0131447	0.999844
CG13288			-0.0401145	0.840828	0.0639691	0.999844
CG13293	-0.00147889	0.999998	0.174693	0.339335	-0.0417994	0.999844
CG13295	-0.0159906	0.999998	-0.0130986	0.967263	0.0377132	0.999844
CG13297	0.00744959	0.999998	0.0186488	0.950931	0.119431	0.999844
CG13299					0.00223327
CG13300	0.0189693	0.999998	0.239361	0.10103	-0.00812217	0.999844
CG13305	0.00461078	0.999998	-0.163532	0.506387	-0.0250716	0.999844
CG13306	0.00128227	0.999998	-0.042709	0.625688	-0.0730648	0.999844
CG13308			0.0516803	0.626026	0.0325969	0.999844
CG13309			0.000194873		-0.0146355
CG13310	-3.24057e-07	0.999998	-0.0312332	0.870312	0.0426101	0.999844
CG13311	-0.0037234	0.999998	-0.344604	0.00263385	0.0388985	0.999844
CG13312			-0.106766	0.144366	0.027424	0.999844
CG13313	0.00400456	0.999998	0.0511737	0.876493	0.0755976	0.999844
CG13314	0.00115134	0.999998	-0.0984145	0.410534	0.0284855	0.999844
CG13315	0.0149473	0.999998	-0.113714	0.627661	0.0425705	0.999844
CG13318	0.00146317	0.999998	-0.0937255	0.75401	0.0244008	0.999844
CG13319	-0.0146258	0.999998	-0.229412	0.229312	0.0682573	0.999844
CG13321	-0.00487751	0.999998	-0.100994	0.652125	0.0636269	0.999844
CG13323	-0.00789244	0.999998	-0.377003	0.0061831	-0.0342307	0.999844
CG13324	-0.00128727	0.999998	-0.00800537		-0.0351961	0.999844
CG13325	-0.00640567	0.999998	-0.0132835	0.95574	-0.0999663	0.999844
CG13326	0.00124192	0.999998	-0.0424464		0.00426582
CG13330			0.020556		0.0183115	0.999844
CG13331	0.0017959	0.999998	0.0543307	0.858386	-0.0185375	0.999844
CG13332			0.111233	0.320887	0.0853982	0.999844
CG13334	-0.00277704	0.999998	0.0307927		0.0114806
CG13337					-0.00221972
CG13339	-0.0820005	0.999998	0.0884242	0.765475	-0.163423	0.999844
CG13344	0.0309995	0.999998	0.0700725	0.777862	-0.155816	0.999844
CG13358	-0.00389694	0.999998	-0.043883	0.843636	0.00803335	0.999844
CG13359	0.00120523	0.999998	0.0106116		-0.0168148
CG13360			-0.0410873	0.683697	0.0497654	0.999844
CG13361	-7.80707e-06	0.999998	-0.186567	0.303837	0.0351604	0.865981
CG13362	0.0313981	0.999998	-0.202005	0.330261	-0.150491	0.999844
CG13364	-0.0455188	0.999998	-0.299682	0.0450791	0.0850534	0.999844
CG13365	-0.071317	0.999998	-0.198178	0.332845	0.00661707	0.999844
CG13366	0.0085389	0.999998	0.146278	0.445481	-0.030532	0.999844
CG13367	-0.0491422	0.999998	-0.0341079	0.916833	-0.056709	0.999844
CG13369	-0.0474007	0.999998	-0.186841	0.275918	0.0779292	0.999844
CG13373	0.00329362	0.999998	0.131328	0.618893	0.0279282	0.999844
CG13375	0.0131315	0.999998	0.0414678	0.891443	-0.162817	0.999844
CG13376	0.000611992	0.999998	0.10765	0.461798	0.00519965
CG13377	0.00844034	0.999998	-0.0213141	0.9436	-0.00397386	0.999844
CG13384	-0.0250383	0.999998	0.263969	0.0450953	-0.0771416	0.999844
CG13386			-0.0076044	0.979969	0.164004	0.999844
CG1339	-0.00133279	0.999998	-0.0492874	0.681378	-0.0184291	0.999844
CG13390	-0.0344034	0.999998	-0.00978103	0.979682	-0.093063	0.999844
CG13392	-0.0266341	0.999998	0.0349997	0.916781	-0.101208	0.999844
CG13397	0.0200657	0.999998	-0.109524	0.65702	-0.0119184	0.999844
CG13398	-0.024597	0.999998	0.0866841	0.729123	-0.0895605	0.999844
CG13403	0.000217108	0.999998	-0.159396	0.419632	0.130069	0.999844
CG13404	0.00780495	0.999998	0.0719991	0.81967	-0.138648	0.999844
CG13405	0.00115735	0.999998	-3.36606e-06		0.00223327
CG13407	0.00265833	0.999998	-0.00948156		0.00223327
CG13408	0.00127647	0.999998	-0.0996744	0.651524	0.0133538	0.999844
CG13409	0.00479666	0.999998	0.00700889	0.98434	0.021633	0.999844
CG13423	-0.00135782	0.999998	0.0150261		0.0279618	0.999844
CG13427	-0.00849934	0.999998	-0.345148	0.039432	-0.0327666	0.999844
CG13428	0.000611992	0.999998	-0.00395836		-0.00599488	0.999844
CG13436	-0.00314892	0.999998	-0.133541	0.58065	-0.102231	0.999844
CG13437	-3.24057e-07	0.999998	-0.0812961	0.664166	-0.0912399	0.999844
CG13438			0.0181054		0.00223327
CG1344	-0.0267484	0.999998	0.174091	0.396081	-0.0316029	0.999844
CG13443			-0.00738587	0.965492	-0.000198972
CG13445	0.000611992	0.999998	-0.0174343		-0.00673173	0.999844
CG13449	0.00143215	0.999998	-0.0392254	0.876081	-0.0125654	0.999844
CG13454	-0.0092278	0.999998	-0.117015	0.521205	0.000873822	0.999844
CG13455			-0.018599	0.94797	-0.00269413	0.999844
CG13457	-0.00287241	0.999998	-0.00694204		0.00625174
CG13458	-0.00128727	0.999998	-0.0271121	0.770103	-0.00801383	0.999844
CG13460	-0.00303406	0.999998			-0.0708628	0.999844
CG13461	-0.00141619	0.999998	-0.0657207		-0.035764	0.999844
CG13465	-0.0161307	0.999998	-0.046906	0.853222	-0.0020772	0.999844
CG13473			0.00350574		-0.00221972
CG13481	-0.000573233	0.999998	0.00319258		-0.00415555
CG13482	-0.00460753	0.999998	-0.00367207	0.989277	-0.0635292	0.999844
CG13484	-0.0353774	0.999998	-0.136471	0.51124	-0.0020367	0.999844
CG13488			0.00732478	0.960969	0.0897167	0.999844
CG13492	0.00155157	0.999998	0.362402	0.00932762	0.100467	0.999844
CG13500			0.00319258		0.00768597
CG13501	-0.00132311	0.999998	-0.0098942		0.0254778	0.999844
CG13502	0.000611992	0.999998	0.0435297	0.889277	0.011841	0.999844
CG13506	0.00899031	0.999998	0.0819337	0.699847	-0.0467784	0.999844
CG13516	0.00104562	0.999998	0.0736029	0.817424	-0.0104023	0.999844
CG13527			0.0151879		-0.00867378
CG13531	0.00676828	0.999998	-0.0100384	0.976747	-0.0118077	0.999844
CG13532	0.0023652	0.999998	0.0125577	0.972844	-0.0920398	0.999844
CG13538					0.0169678	0.999844
CG13539					0.00571781
CG1354	-0.033307	0.999998	-0.0646566	0.770103	0.0454146	0.999844
CG13540	-0.000573233	0.999998	-0.0291634		-0.032731	0.999844
CG13544			0.00319258		0.00482179
CG13545	-0.00283027	0.999998	-0.516408	0.000228279	0.0017994	0.999844
CG13551	-0.00949549	0.999998	-0.172784	0.39353	0.0733927	0.999844
CG13557					-0.00221972
CG13558			0.0123034
CG13559	0.00256238	0.999998	0.00367499	0.99317	-0.0249005	0.999844
CG13560	-0.00147793	0.999998	-0.539355	7.23656e-08	-0.330073	0.00441527
CG13561	-0.000467515	0.999998			-0.0336559	0.999844
CG13562	0.000846655	0.999998	-0.0388032	0.908782	-0.0143462	0.999844
CG13563	-0.00307053	0.999998	0.0419516	0.741407	0.00385648	0.999844
CG13564			0.00731072
CG13566			-0.0365837	0.750402	0.0597616	0.999844
CG13575			0.00830461	0.971148	-0.0244196	0.999844
CG13577	-0.000573233	0.999998	-0.0559254	0.56362	-0.013661	0.999844
CG13578	0.000611992	0.999998	-0.0629085	0.677844	0.0667032	0.999844
CG13579	0.000611992	0.999998	-0.0987187	0.614881	0.00611103	0.999844
CG1358	0.00952643	0.999998	-0.381658	0.0198504	-0.108749	0.999844
CG13581			-0.00186171	0.992823	0.00416975
CG13585	-0.0126687	0.999998	-0.137803	0.525393	0.0246358	0.999844
CG13587					-0.00221972
CG13589					0.00223327
CG13590					0.00239135
CG13594	-0.00171726	0.999998	0.088181	0.764289	-0.0558307	0.999844
CG13599	-0.0616368	0.999998	-0.189857	0.328566	-0.00654546	0.999844
CG1360	0.112006	0.999998	0.00834743	0.98425	0.00568524	0.999844
CG13601	-0.0348253	0.999998	-0.0624029	0.819037	0.0510332	0.999844
CG13603	-0.0235254	0.999998	-0.0569215	0.843472	-0.0653437	0.999844
CG13604	0.108496	0.999998	0.193427	0.25829	0.0601168	0.999844
CG13605	0.0246291	0.999998	-0.0389233	0.883942	0.0604526	0.999844
CG13606	0.00324396	0.999998	-0.0895621	0.767932	0.0504678	0.999844
CG13607	0.000611992	0.999998	-0.117635	0.392021	-0.115631	0.999844
CG13609	-0.0203597	0.999998	0.0794265	0.796074	0.0228819	0.999844
CG13613	0.00143215	0.999998	-0.119739	0.462821
CG13614	-0.00062531	0.999998	-0.145072	0.511289	-0.000601047	0.999844
CG13615	-0.00329206	0.999998	-0.209284	0.302904	0.0317702	0.999844
CG13616	0.00527605	0.999998	-0.182527	0.440604	-0.029532	0.999844
CG13618	0.00240059	0.999998	-0.0944479	0.315418	-0.00640072	0.999844
CG13622	0.000353768	0.999998	-0.0468512	0.843472	0.0485493	0.999844
CG13623	-0.0035146	0.999998	-0.131278	0.620009	-0.0176718	0.999844
CG13625	0.0142916	0.999998	0.0252639	0.936622	-0.0525959	0.999844
CG13627			-0.0304943	0.839212	0.00223327
CG13630	-0.0662904	0.999998	-0.0299853	0.922022	0.0469109	0.999844
CG13631	0.0347196	0.999998	-0.00884616	0.978797	-0.0336554	0.999844
CG13634	0.0011441	0.999998	0.0234966	0.948194	0.0333275	0.999844
CG13639	-0.000573233	0.999998	-0.00800537		-0.0781697	0.999844
CG13640	-0.000770054	0.999998	-0.134769	0.586621	-0.0387071	0.999844
CG13641	-0.00131031	0.999998	-0.240294	0.155947	0.0873631	0.999844
CG13643	-0.00393926	0.999998	-0.289789	0.136324	0.102517	0.999844
CG13653	-0.00616068	0.999998	-0.025916		0.00768597
CG13654	-0.00459303	0.999998	0.0886549	0.731738	0.0675425	0.999844
CG13658	7.14659e-05	0.999998	0.00918296		-0.055407	0.999844
CG13659	0.000908788	0.999998	-0.0647541	0.725128	-0.0303404	0.999844
CG13663	-0.0634789	0.999998	-0.0745731	0.748042	-0.0471294	0.999844
CG13667	0.00718398	0.999998	0.06794	0.786769	-0.033258	0.999844
CG13670					-0.00414023
CG13671	-0.0558481	0.999998	-0.00352008	0.993471	-0.0387746	0.999844
CG13674	0.00327224	0.999998	-0.0515569	0.546619	-0.00214624	0.999844
CG13675	0.00469817	0.999998	-0.241221	0.137526	-0.0165987	0.999844
CG13676	0.0129589	0.999998	0.135404	0.425788	0.106286	0.999844
CG13678	0.00543206	0.999998	-0.0498137	0.52255	-0.0269762	0.999844
CG13679	0.00508287	0.999998	-0.0717453	0.349617	0.00381002	0.999844
CG1368	-0.000913781	0.999998	-0.192267	0.24796	0.15114	0.999844
CG13685			0.0148833	0.908782	-0.0506077	0.999844
CG13689	-0.0398444	0.999998	0.0993692	0.678885	-0.0217674	0.999844
CG13690	0.00658442	0.999998	-0.105587	0.697524	-0.0299041	0.999844
CG13692	0.00383558	0.999998	-0.0373463	0.871796	0.0189692	0.999844
CG13694	2.12242e-05	0.999998	0.0593461	0.832395	0.194927	0.999844
CG13698	0.00644397	0.999998	0.130707	0.491253	-0.020594	0.999844
CG13699	0.00245339	0.999998	0.444277	0.000853765	0.146597	0.999844
CG13700			0.000174198		0.00223327
CG13704	0.00313353	0.999998	-0.148593	0.488457	0.0294674	0.999844
CG13705	-0.00368745	0.999998	-0.330391	0.010113	0.127664	0.999844
CG13707	-0.000921668	0.999998	0.120994	0.624977	0.0121975	0.999844
CG13708	0.00130292	0.999998	0.000364577	0.999218	0.173639	0.999844
CG1371	0.0421515	0.999998	0.141455	0.46757	0.0593669	0.999844
CG13711	-0.0210436	0.999998	-0.00395836		0.00426582
CG13712	0.00492449	0.999998	0.000199254		-0.0309695	0.999844
CG13713	-0.012512	0.999998	-0.0422225	0.595091	-0.0366481	0.999844
CG13716	-0.00324024	0.999998	0.00470218		0.00482179
CG13720	-0.000573233	0.999998	-0.035464	0.853233	-0.000944125
CG13721	0.000611992	0.999998	-0.202682	0.172855	0.101769	0.999844
CG13722	-0.000670974	0.999998	-0.466296	0.00294265	0.0989232	0.999844
CG13724			-0.0177676	0.945728	0.00482179
CG13727	0.000887263	0.999998	-0.041257	0.909213	0.14388	0.999844
CG13728	-0.00019183	0.999998	-0.00489704	0.978486	0.00671092	0.999844
CG13731	-0.000452768	0.999998	-0.100671	0.343799	0.0391798	0.999844
CG13733	5.99811e-05	0.999998	0.00375534		0.0310961	0.999844
CG13737	0.0116071	0.999998	-0.095669	0.72172	0.0577864	0.999844
CG13738	0.001052	0.999998	-0.140394	0.20273	-0.00545945	0.999844
CG13739	-0.000573233	0.999998	0.00479175	0.985978	0.0595679	0.999844
CG13742	-0.0232085	0.999998	0.216552	0.29967	0.00258231	0.999844
CG13743	-7.01248e-05	0.999998	-0.104279	0.658953	0.0140686	0.999844
CG13744	-0.000204208	0.999998	-0.218255	0.314163	-0.0145193	0.999844
CG13747			0.0698506	0.49481	-0.00221972
CG13748	-0.00208174	0.999998	-0.00152291	0.996771	0.0164645	0.999844
CG13749	-0.00343898	0.999998	-0.0197665	0.881294	0.0115481	0.999844
CG13751	-0.026595	0.999998	-0.196946	0.389481	-0.00871868	0.999844
CG13760	0.00813514	0.999998	-0.0781471	0.773863	0.0314584	0.999844
CG13766	-0.0511386	0.999998	0.041067	0.908782	-0.0250922	0.999844
CG13771	0.00402252	0.999998	-0.00449121	0.975058	0.0288119	0.999844
CG13773	-0.0659651	0.999998	0.101227	0.694702	-0.039973	0.999844
CG13775	-0.00597506	0.999998	-0.0338082	0.922217	0.01322	0.999844
CG13784	0.0197038	0.999998	0.185379	0.197361	0.0847846	0.999844
CG13786			0.0134975	0.94346	-0.0167057	0.999844
CG13793	-0.000573233	0.999998	-0.0396911	0.836922	-0.110969	0.999844
CG13794	0.000894506	0.999998	-0.0607595	0.843472	-0.0890379	0.999844
CG13795	-0.0096116	0.999998	-0.220044	0.297708	-0.135808	0.999844
CG13796	0.00303298	0.999998	-0.108971	0.660485	-0.040988	0.999844
CG13806	0.00867397	0.999998	0.0008446	0.99834	0.00284876	0.999844
CG13807	-0.0379399	0.999998	-0.182749	0.331825	0.0829171	0.999844
CG13810	-0.000645506	0.999998	-0.0179725	0.954143	0.027389	0.999844
CG13813	0.00580318	0.999998	0.285455	0.037537	0.151954	0.999844
CG13827	-0.0580038	0.999998	0.0186963	0.956055	0.0480322	0.999844
CG13833	-0.00102246	0.999998	-0.0473331	0.880622	0.0203911
CG13837			-0.0125892		0.146589	0.999844
CG13838	0.000611992	0.999998	-0.062907	0.407173
CG13840			0.0132654
CG13841			0.00350574		-0.00334538
CG13842	-7.80707e-06	0.999998	-0.034146	0.888629	0.151493	0.999844
CG13843	-0.00132311	0.999998			-0.00463008
CG13847	0.0121553	0.999998	0.278825	0.0463253	0.136346	0.999844
CG13850	-0.0670071	0.999998	0.112465	0.528492	0.0161821	0.999844
CG13855			0.201389	0.374001	0.0487965	0.999844
CG13856	-3.24057e-07	0.999998	0.0225466	0.949087	0.0627041	0.999844
CG13857	0.00255109	0.999998	-0.0830418	0.731016	-0.0162336	0.999844
CG13862	-0.00147793	0.999998	-0.0761065	0.398731	0.00634455	0.999844
CG13868	-0.0132213	0.999998	-0.218851	0.140696	-0.0799374	0.999844
CG13869	0.00360151	0.999998	-0.135067	0.555604	-0.100452	0.999844
CG1387	-0.00153613	0.999998	0.00470218		0.00518451
CG13870	0.000611992	0.999998	0.0461813	0.625422	0.0239105	0.999844
CG13871	-0.000573233	0.999998	0.00439655		0.00892526
CG13872	7.14659e-05	0.999998	-0.038099	0.840239	0.000944637
CG13875	0.00834162	0.999998	0.0068809	0.985978	0.0823335	0.999844
CG13876	-0.0541966	0.999998	0.0130673	0.971249	-0.00635888	0.999844
CG13877	0.000719758	0.999998	0.0309084	0.876493	0.0444417	0.999844
CG13884			0.00296149		0.000566122
CG13887	-0.000764432	0.999998	-0.0205245	0.939127	-0.0233365	0.999844
CG13891			-0.00610649		-0.00649473
CG13893	-0.0015692	0.999998	-0.0753111	0.791705	-0.0414448	0.999844
CG13894	0.00646189	0.999998	-0.180312	0.33264	0.12549	0.999844
CG13895	-0.0703943	0.999998	0.103947	0.645574	-0.0195118	0.999844
CG13896	-0.0737804	0.999998	-0.00553471	0.987681	0.0128871	0.999844
CG13898			-0.00828879		0.00571781
CG13901	-0.0458251	0.999998	-0.316055	0.0330124	-0.0323622	0.999844
CG13905	0.000908788	0.999998	-0.0357753	0.78762	0.0471248	0.999844
CG13907	0.0343977	0.999998	0.202469	0.228248	0.0384521	0.999844
CG13912	-0.0227897	0.999998	-0.352266	0.0222667	0.0303636	0.999844
CG13917	0.0947223	0.999998	0.285258	0.0313769	0.130569	0.999844
CG13919	-0.0340349	0.999998	-0.0299895	0.935152	-0.0734413	0.999844
CG13920	0.0355367	0.999998	-0.0538235	0.839529	0.098935	0.999844
CG13921	0.0695706	0.999998	-0.128969	0.490831	-0.0279551	0.999844
CG13924	-0.00156869	0.999998	-0.0977521	0.64916	-0.0230855	0.999844
CG13926	-0.0258717	0.999998	-0.143776	0.519902	-0.0203174	0.999844
CG13928	0.027828	0.999998	0.041737	0.861202	-0.00595951	0.999844
CG13930	5.99811e-05	0.999998	0.0334236	0.915986	0.0296415	0.999844
CG13931			-0.125283	0.465021	-0.00221972
CG13933	0.0306712	0.999998	0.107944	0.594276	-0.00753404	0.999844
CG13937	0.00186191	0.999998	0.0791971	0.739066	0.0507779	0.999844
CG1394			0.00319258		-0.0148444	0.999844
CG13946	-0.00314171	0.999998	-0.0907658	0.58446	-0.022346	0.999844
CG13947	-0.00131076	0.999998	-0.0820668	0.75401	-0.0223153	0.999844
CG13949	0.000976017	0.999998	0.0585146	0.834381	0.0212625	0.999844
CG13950	0.000523624	0.999998	-0.129143	0.625548	0.106824	0.999844
CG13954	-0.00242531	0.999998	0.240958	0.20446	0.0577974	0.999844
CG13955	0.00128723	0.999998	0.0493094	0.862383	-0.0559216	0.999844
CG13962	-0.000633057	0.999998	-0.00946381	0.967358	-0.0639061	0.999844
CG13970	0.00234659	0.999998
CG13972	0.000905289	0.999998	-0.108632	0.398877	0.0451451	0.999844
CG13978	0.00120523	0.999998			0.005619
CG13982	-0.052174	0.999998	-0.00415157	0.989786	-0.0206454	0.999844
CG13983	-7.01248e-05	0.999998	-0.125829	0.625548	0.0147139	0.999844
CG13984					0.00223327
CG13991	-0.000573233	0.999998
CG13992			-0.00467661		0.00128428	0.999844
CG13994	-0.00595139	0.999998	-0.126249	0.604105	0.0330652	0.999844
CG13995	-0.0015109	0.999998	-0.108775	0.685722	-0.10101	0.999844
CG13996			-0.00566488	0.959583	-0.0856798	0.999844
CG13999	-0.00297209	0.999998	-0.102077	0.714746	-0.0182288	0.999844
CG14005	-0.0390001	0.999998	-0.103209	0.653236	-0.0390092	0.999844
CG14007			0.00611801		0.035911	0.999844
CG14013			-0.0062913		-0.0288414	0.999844
CG14014	-0.00516067	0.999998	-0.164276	0.218705	-0.0638362	0.999844
CG14015	0.00167305	0.999998	0.0480251	0.881432	0.0255645	0.999844
CG14017	0.000611992	0.999998			-0.00221972
CG14020	0.00119879	0.999998	-0.0576221	0.843571	0.0127871	0.999844
CG14022			0.025575		-0.0211545	0.999844
CG14024	-0.000121409	0.999998	0.0738617	0.816129	-0.0935385	0.999844
CG14034			0.000393215		0.052688	0.999844
CG14036	-0.0930259	0.999998	-0.0718961	0.794251	-0.0530702	0.999844
CG14043	0.0152273	0.999998	0.0537506	0.834381	0.0305323	0.999844
CG14044	0.000611992	0.999998	-0.0628994	0.517853	0.036759	0.999844
CG14050	0.00251161	0.999998	0.0859199	0.774679	0.076839	0.999844
CG14052	-7.80707e-06	0.999998	-0.0103016	0.963703	0.00955337	0.999844
CG14053	0.00297771	0.999998	0.0486031	0.816589	0.00285587	0.999844
CG14054	0.000180578	0.999998	0.0314262		-0.00419095	0.999844
CG14062					0.00571781
CG14069					0.00223327
CG1407	0.0453778	0.999998	0.0674928	0.815141	-0.0178545	0.999844
CG14072			-0.0576897	0.67983	-0.0429844	0.999844
CG14073	0.080632	0.999998	0.369691	0.00687457	-0.00228787	0.999844
CG14074	0.0133387	0.999998	-0.0493485	0.883942	-0.0892463	0.999844
CG14075	-0.00105163	0.999998	0.0838048	0.744031	-0.0737585	0.999844
CG14077					-0.00415555
CG14079	0.00210328	0.999998	-0.200105	0.293013	-0.00795868	0.999844
CG14082	0.000717501	0.999998	0.143575	0.580579	-0.0268223	0.999844
CG14085	0.000693316	0.999998	0.0101265	0.973008	0.121587	0.999844
CG14086	0.0017959	0.999998	-0.0181983	0.943624	-0.00460686	0.999844
CG14089			-0.0415012	0.854154	0.00147929	0.999844
CG14095	0.00406345	0.999998	-0.108139	0.375613	0.010856	0.999844
CG14096	0.00294577	0.999998	-0.196421	0.125703	0.0293187	0.999844
CG14100	-0.0038594	0.999998	0.0114772	0.970868	-0.0740322	0.999844
CG14102	-0.00552642	0.999998	0.0246456	0.947422	0.0974459	0.999844
CG14104	-0.0136097	0.999998	0.106833	0.632339	0.126465	0.999844
CG14105	-0.00127072	0.999998	-0.0806997	0.779224	-0.101007	0.999844
CG14106			0.00732302		0.00801074	0.999844
CG14107	0.00504506	0.999998	-0.0290467	0.929925	0.148038	0.999844
CG14109	0.00363312	0.999998	-0.0516934	0.863865	0.110924	0.999844
CG14110	0.00945887	0.999998	-0.277359	0.15481	0.0494015	0.999844
CG14111	-0.0104292	0.999998	-0.00014135	0.999516	0.0155167	0.999844
CG14115	-0.000573233	0.999998	-0.00455253		0.00223327
CG14118	-0.000731601	0.999998	-0.107024	0.705401	0.0556016	0.999844
CG14120	-0.000612494	0.999998	-0.190238	0.171743	0.0220918	0.999844
CG14125			0.0179018		-0.0591226	0.999844
CG14130	-0.00519947	0.999998	0.0956101	0.715959	0.0614349	0.999844
CG14131	-0.00898698	0.999998	-0.198511	0.26454	-0.0279543	0.999844
CG14132	-0.0067619	0.999998	-0.0455669	0.895512	-0.0886453	0.999844
CG14135	-0.0191533	0.999998	-0.13144	0.558889	-0.0153077	0.999844
CG14137					-0.00428565
CG14142	-0.00234265	0.999998	0.071372	0.563975	-0.0489555	0.999844
CG14143	0.00128227	0.999998	0.0173467	0.909644	0.00440483	0.999844
CG14147	0.00579364	0.999998	-0.60746	2.92942e-06	0.00915433	0.999844
CG14153	0.000611992	0.999998	-0.0111936	0.841632	-0.0296225	0.999844
CG14154			0.14063	0.273699	0.00519965
CG1416	-0.0444732	0.999998	-0.01394	0.958852	-0.0350356	0.999844
CG14160			4.69922e-05	0.999682	-0.134424	0.999844
CG14174	-0.0125566	0.999998	-0.0475171	0.886736	0.00405494	0.999844
CG1418	-0.0141721	0.999998	-0.0206252	0.946858	-0.130605	0.999844
CG14182	-0.0254584	0.999998	-0.165402	0.403859	-0.0996146	0.999844
CG14183	-0.00300401	0.999998	-0.0803225	0.791705	0.0989655	0.999844
CG14184	-0.0586257	0.999998	-0.0960093	0.660484	-0.0651774	0.999844
CG14185			-0.0220673	0.912159	0.0768071	0.999844
CG14186	0.00607995	0.999998	0.109262	0.665382	-0.0427556	0.999844
CG14187					-0.00641298	0.999844
CG14190	0.000611992	0.999998	0.000199254
CG14191	0.00333228	0.999998	-0.0756291	0.46022	0.165104	0.999844
CG14194	0.0572372	0.999998	-0.0523152	0.83091	-0.0250549	0.999844
CG14195	-0.00124787	0.999998	-0.0573481	0.846867	0.0318157	0.999844
CG14196	-0.0025455	0.999998	-0.107012	0.615591	0.097904	0.999844
CG14200	0.0243433	0.999998	0.117348	0.603346	-0.026872	0.999844
CG14204	-0.0418038	0.999998	-0.0984047	0.559429	-0.0125282	0.999844
CG14205	-0.00545717	0.999998	-0.295486	0.0355105	0.0877105	0.999844
CG14207	-0.0379556	0.999998	-0.0227763	0.936622	0.0656484	0.999844
CG14210	-0.0602671	0.999998	-0.106789	0.595147	-0.0641972	0.999844
CG14212	-0.00111236	0.999998	0.0133422		-0.0262325	0.999844
CG14218	-0.0426264	0.999998	-0.0258699	0.85044	-0.012662	0.999844
CG14219	-0.0020109	0.999998	-0.0186523	0.908782	0.11227	0.999844
CG14220	-0.0182905	0.999998	-0.0115702	0.973008	-0.0192113	0.999844
CG14221	0.00758247	0.999998	-0.0856739	0.759319	-0.0070994	0.999844
CG14223	0.00427597	0.999998	-0.0355475	0.917374	-0.0916043	0.999844
CG14227	-0.00658442	0.999998	0.050363	0.630633	0.0581022	0.999844
CG14229	0.00274532	0.999998	-0.0152721	0.96279	-0.017993	0.999844
CG14230	-0.0141005	0.999998	-0.0510815	0.845029	-0.0187115	0.999844
CG14231	0.0850317	0.999998	0.0279266	0.935598	-0.0922629	0.999844
CG14232	-0.0142984	0.999998	-0.0421254	0.880622	-0.0857988	0.999844
CG14234	-0.00170301	0.999998	-0.132859	0.556111	-0.00128517	0.999844
CG14237					-0.0112559
CG14238			0.0331057	0.91584	0.0196648	0.999844
CG14244	0.000611992	0.999998
CG14245	-0.00159756	0.999998	-0.00610649		0.0287288	0.999844
CG14246			0.00672201		0.0137835
CG14247	-0.000573233	0.999998	-0.0328903	0.905172	-0.0397759	0.999844
CG14252	-0.0151882	0.999998	0.086467	0.774679	0.0208539	0.999844
CG14253	-0.00384093	0.999998	0.141102	0.587509	0.046785	0.999844
CG14257	0.00970695	0.999998	0.137692	0.523059	0.173932	0.744871
CG14258			0.00984292		0.0244877	0.999844
CG14259			-0.0100763		-0.0421612	0.999844
CG14260	0.00130292	0.999998	-0.0264021	0.780755	0.0194166	0.999844
CG14262	-0.000573233	0.999998	-0.00960378		-0.00452759
CG14265	-0.000923583	0.999998	-0.193553	0.122255	0.0930431	0.999844
CG14269	-7.80707e-06	0.999998	0.0170958		0.00223327
CG14270	-0.028372	0.999998	-0.214972	0.158941	0.121761	0.999844
CG14273	2.12242e-05	0.999998	0.466936	0.00293285	0.26335	0.426335
CG14274	0.00154892	0.999998	0.0873643	0.770643	-0.0160733	0.999844
CG14275	-0.00697754	0.999998	-0.488273	0.00139972	0.126044	0.999844
CG14277	0.000852528	0.999998	-0.096463	0.738996	0.103079	0.999844
CG14280			0.0251077	0.836922	-0.00221972
CG14282	-0.000573233	0.999998	0.00474362		0.0155569	0.999844
CG14285	0.000377406	0.999998	-0.153898	0.495005	0.0256193	0.999844
CG14286	-0.0765437	0.999998	-0.118611	0.5971	-0.0748315	0.999844
CG14292	-0.0106684	0.999998	-0.293402	0.132008	0.0160714	0.999844
CG14294					-0.00221972
CG14297	-0.000151548	0.999998	-0.00709789		-0.000198972
CG14298	0.00278195	0.999998	0.0593562	0.846867	0.0493575	0.999844
CG14300	-0.00236505	0.999998	-0.2296	0.049647	-0.0957841	0.999844
CG14301	0.00263398	0.999998	-0.156978	0.444295	0.0459561	0.999844
CG14302	-0.00664233	0.999998	-0.323399	0.0644348	-0.0558134	0.999844
CG14304	0.0100436	0.999998	0.115299	0.608786	0.0339273	0.999844
CG14309			4.8787e-05		-0.00221972
CG14312	0.00241667	0.999998	-0.158515	0.500689	0.0736894	0.999844
CG14313	0.000611992	0.999998	-0.0673902	0.676361	0.0154244	0.999844
CG14314	0.0171786	0.999998	-0.115577	0.648696	0.0898219	0.999844
CG14315			-0.00295275
CG14316			0.0097129
CG14317	-0.00868472	0.999998	-0.632757	2.06353e-09	-0.152843	0.545602
CG14321	-0.00289943	0.999998	-0.0898346	0.740096	0.0901582	0.999844
CG14322	0.0484878	0.999998	0.296728	0.032453	-0.0122814	0.999844
CG14323			-0.0130002		0.044748	0.999844
CG14324			-0.0586847	0.515666	-0.0909151	0.999844
CG14325			-0.00238263	0.993875	0.00357697	0.999844
CG14326			-0.0893885	0.17499	0.038737	0.999844
CG14327	0.00154892	0.999998	-0.410197	0.0111346	0.109208	0.999844
CG14329					-0.0366027	0.999844
CG14331	-3.24057e-07	0.999998	0.0297936	0.913438	-0.00135449	0.999844
CG14332					-0.00221972
CG14339					0.00161755	0.999844
CG1434	-0.0189033	0.999998	0.0358035	0.912368	0.0222265	0.999844
CG14340			0.00319258
CG14341	0.00998428	0.999998	-0.213504	0.290011	0.115131	0.999844
CG14342	0.00144748	0.999998	-0.132882	0.613501	0.0250479	0.999844
CG14346	-0.00232379	0.999998	0.0462806	0.852772	0.050166	0.999844
CG14352	-0.0385179	0.999998	-0.119657	0.626223	-0.0501704	0.999844
CG14355					-0.0293223	0.999844
CG14356	0.00542925	0.999998	0.0429408	0.903273	0.0291957	0.999844
CG14357			0.0515474	0.680454	-0.026133	0.999844
CG14362					-0.00221972
CG14367	0.0015867	0.999998	-0.120257	0.65934	0.142655	0.999844
CG14369	0.00146317	0.999998	-0.0740475	0.252685	0.0218798	0.999844
CG14374	-0.00544889	0.999998	-0.1793	0.253795	-0.0414596	0.999844
CG14377	-0.00357555	0.999998	-0.257287	0.106022	-0.045954	0.999844
CG14380			-0.00295275
CG14384					0.00482179
CG14391			0.0743005		-0.00865354
CG14395	0.00486812	0.999998	-0.0214948	0.949771	-0.184864	0.958998
CG14397			-0.0607495	0.774046	-0.0391781	0.999844
CG1440	0.037207	0.999998	0.102191	0.595971	0.00357405	0.999844
CG14400			0.00641203		0.00889863
CG14401	0.00115276	0.999998	-0.0543773	0.874726	0.300327	0.142538
CG14406			-0.0175459	0.894058	0.0437501	0.999844
CG14407	-0.0388705	0.999998	-0.039281	0.884401	-0.0404728	0.999844
CG14408	-0.003184	0.999998	0.104819	0.597533	-0.0933477	0.999844
CG1441	0.00715268	0.999998	-0.270477	0.0654045	-0.0223531	0.999844
CG14410	-0.0608368	0.999998	-0.0763066	0.773721	-0.0142771	0.999844
CG14411	-0.00107873	0.999998	0.0924026	0.618434	-0.113146	0.999844
CG14414	-0.0314716	0.999998	-0.127695	0.546438	0.0292238	0.999844
CG14416	-0.00102859	0.999998	-0.0452441	0.754491	0.005619
CG14417			-0.00392255		0.00326841
CG14418	0.00130791	0.999998	0.0107284	0.978449	-0.0905422	0.999844
CG14419	-0.0032446	0.999998	-0.173031	0.39353	0.0387968	0.999844
CG14420			0.00319258		-0.00107369
CG14421			-0.0343371		-0.000184772
CG14422					0.00223327
CG14423			-0.0723472	0.55914	-0.0703799	0.999844
CG14424	-0.000573233	0.999998	-0.00295275		-0.00617164
CG14427	-0.00243055	0.999998	-0.100257	0.311213	-0.0165223	0.999844
CG14431	0.000388048	0.999998	0.153254	0.545215	0.07143	0.999844
CG14434	0.0151323	0.999998	0.0830215	0.782721	-0.0296269	0.999844
CG14435	0.0340236	0.999998	0.00594128	0.987075	-0.0599311	0.999844
CG14439	-0.00112521	0.999998	-0.133449	0.210345	0.0597089	0.999844
CG14440	0.0748549	0.999998	0.105282	0.587509	-0.119853	0.999844
CG14441	0.0731093	0.999998	0.209502	0.26441	-0.0912056	0.999844
CG14442	0.0554769	0.999998	0.113593	0.592522	-0.0260608	0.999844
CG14443			0.000498511		-0.00408761
CG14445	-0.00151268	0.999998	-0.243722	0.165367	0.0267124	0.999844
CG14450	0.0604285	0.999998	0.0394211	0.892606	0.0445315	0.999844
CG14451	-0.00156869	0.999998	0.0181153	0.92061	0.00728181	0.999844
CG14452	0.000709063	0.999998	-0.0103528		0.0692967	0.999844
CG14453	0.00183727	0.999998	-0.191704	0.0846609	0.140419	0.999844
CG14454	0.00194464	0.999998	-0.335499	0.00855989	0.0825738	0.999844
CG14455	-0.000573233	0.999998	0.00885432		0.00618529	0.999844
CG14456	-0.0027412	0.999998	-0.278131	0.0714535	0.0913636	0.999844
CG14457	0.00552915	0.999998	-0.207117	0.332182	0.0737543	0.999844
CG14459	0.000611992	0.999998	-5.52274e-06		-0.0653688	0.999844
CG14464	-0.0623916	0.999998	0.0182283	0.950887	-0.111529	0.999844
CG14478	0.0503662	0.999998	0.107169	0.662514	-0.0235595	0.999844
CG14483	-0.0663372	0.999998	-0.185205	0.233525	0.0497608	0.999844
CG14488			0.00912146	0.974118	0.0278497	0.999844
CG14490	-0.000515374	0.999998	-0.129295	0.508949	0.136273	0.999844
CG14491					0.0189992	0.999844
CG14492	0.000611992	0.999998			0.00470156
CG14495	0.00141585	0.999998	0.0878792	0.659057	-0.1245	0.999844
CG14499	-0.000573233	0.999998	0.0401176	0.680454	-0.0641114	0.999844
CG14500	-0.00267787	0.999998	-0.0356257	0.717788	0.00977546	0.999844
CG14502	0.0223866	0.999998	0.103497	0.70982	-0.00491665	0.999844
CG14505					0.00223327
CG14506			0.000103883		-0.00221972
CG14507	0.00173513	0.999998	0.0647604	0.841996	0.0504534	0.999844
CG14511	-0.0294872	0.999998	-0.11468	0.639081	-0.0972218	0.999844
CG14515	-0.00177008	0.999998	-0.0651267	0.841996	0.0214899	0.999844
CG14516	0.00261189	0.999998	0.090286	0.765472	-0.131492	0.999844
CG14518	0.000611992	0.999998	-0.0157452		0.000137452
CG14535	0.0112889	0.999998	0.269658	0.0729923	-0.134718	0.999844
CG14540			0.00319258
CG14543	0.0281078	0.999998	-0.00483156	0.989786	0.0326666	0.999844
CG14544	-0.0392207	0.999998	-0.140985	0.58065	-0.0213803	0.999844
CG14545	-0.011244	0.999998	-0.0247613	0.940158	-0.103361	0.999844
CG14551	0.00171615	0.999998	-0.267864	0.172367	0.00451476	0.999844
CG14556			0.0288772		-0.065627	0.999844
CG14561	-0.0364622	0.999998	-0.200653	0.344208	-0.0194281	0.999844
CG14562	0.0677425	0.999998	0.175118	0.30499	0.151054	0.999844
CG14563			0.00319258		0.0580047	0.999844
CG14564	-7.80707e-06	0.999998	-0.00750078		-0.0130132	0.999844
CG14565	0.000740879	0.999998	-0.0676458	0.333571	0.0102392	0.999844
CG14566	-0.00385285	0.999998	-0.306099	0.0181079	0.0561111	0.999844
CG14567	-0.0256532	0.999998	-0.0629094	0.82305	0.136322	0.999844
CG14568	0.00327529	0.999998	-0.0460624	0.545215	0.0065706	0.999844
CG14569	0.000234164	0.999998	-0.0746828	0.401721	0.104475	0.999844
CG14570	0.00367809	0.999998	-0.041924	0.56362	-0.0326315	0.999844
CG14572	0.000983634	0.999998	-0.502606	3.56526e-05	0.126079	0.999844
CG14573	0.00454697	0.999998	-0.0837326	0.26454	0.00754791	0.999844
CG14589	-0.00209775	0.999998	-0.0053426	0.975313	0.0141748	0.999844
CG14591	0.00309501	0.999998	-0.0547158	0.868359	-0.0565675	0.999844
CG14598	0.00270625	0.999998	-0.174756	0.464572	0.0990087	0.999844
CG14605			0.00984292		-0.0058804
CG14606	-0.00111058	0.999998	-0.078721	0.570346	-0.0486025	0.999844
CG14607					-0.00501518
CG14609	-0.000573233	0.999998	0.154271	0.0804509	0.0258402	0.999844
CG1461	-0.00277704	0.999998	-0.0298985		0.0163313	0.999844
CG14610	0.00218931	0.999998	-0.00295275		-0.00221972
CG14613	-0.0570219	0.999998	0.0461805	0.862024	-0.0863359	0.999844
CG14615	-0.0241184	0.999998	0.101159	0.701993	-0.0659259	0.999844
CG14618	-0.0984233	0.999998	0.0490682	0.875075	0.0250972	0.999844
CG14621	0.00774145	0.999998	-0.013119	0.961968	-0.157963	0.999844
CG14624					0.00223327
CG14625	0.000611992	0.999998	0.00800459	0.960074	0.00230943	0.999844
CG14626	0.00374623	0.999998	0.105188	0.679887	0.281124	0.212418
CG14627	0.000501565	0.999998	0.0298608		0.00439316
CG14628	-0.00176089	0.999998	-0.00295275
CG14629	0.0320303	0.999998	-0.164133	0.405255	0.0716318	0.999844
CG1463	-0.0630714	0.999998	-0.0339585	0.914537	0.0531269	0.999844
CG14630	0.000611992	0.999998	-0.0345852		-0.0289525	0.999844
CG14631			-0.0062913
CG14636	0.00885069	0.999998	0.119313	0.640798	0.0175467	0.999844
CG14641	0.00231038	0.999998	-0.0507331	0.852504	-0.0054036	0.999844
CG14642	-0.00279149	0.999998	-0.224654	0.302638	-0.0603682	0.999844
CG14644	0.000611992	0.999998	-0.0114016		0.00835933	0.999844
CG14645			-0.00586416		-0.0203766
CG14646	0.00465175	0.999998	0.0385129	0.877082	-0.011908	0.999844
CG14647	-0.0466371	0.999998	-0.0120383	0.972789	-0.0654179	0.999844
CG14650	0.0453207	0.999998	0.109345	0.65954	-0.0120899	0.999844
CG14651	0.0063265	0.999998	-0.00771334		0.00482179
CG14655	0.010412	0.999998	0.0406799	0.892838	0.0736712	0.999844
CG14657	0.0604171	0.999998	0.149488	0.512571	-0.0397731	0.999844
CG14658					-0.00221972
CG14661	-0.00234265	0.999998	-0.0249224	0.841632	0.0133057	0.999844
CG14662	0.00248476	0.999998	-0.00460942	0.987075	0.0181504	0.999844
CG14664	-0.0038072	0.999998	-0.00961927	0.959161	0.00249201	0.999844
CG14667	0.00185693	0.999998	-0.0367494	0.905793	-0.0672709	0.999844
CG14668			0.0274987	0.809901	0.0288302
CG14669	-0.00423706	0.999998	0.150831	0.510235	0.047311	0.999844
CG14671	-0.0413979	0.999998	-0.249507	0.143685	0.0473187	0.999844
CG14676					-0.00221972
CG1468	-0.0035837	0.999998	-0.38258	0.00445966	-0.0223022	0.999844
CG14684					-0.00415555
CG14687	0.000611022	0.999998	-0.0476518	0.875783	0.0504525	0.999844
CG14688	-0.0556143	0.999998	-0.0406794	0.886253	0.0894213	0.999844
CG14689	0.000887263	0.999998	-0.00435013		0.00482179
CG14691			0.0077026		0.0086948	0.999844
CG14692	0.00185413	0.999998	0.149544	0.545215	-0.0646247	0.999844
CG14693			0.0406124		-0.0736849	0.999844
CG14694	0.000717501	0.999998	-0.0550649	0.863107	-0.100792	0.999844
CG14695	-0.000573233	0.999998	-0.0992257	0.494548	1.96176e-05	0.999844
CG14696	0.00483953	0.999998	-0.183362	0.347156	0.0381892	0.999844
CG14708			-0.0215547		-0.00221972
CG14710	-0.0637579	0.999998	-0.0282308	0.922602	-0.0352953	0.999844
CG14711	-0.0972415	0.999998	-0.0571708	0.847253	-0.0309356	0.999844
CG14712	0.0412371	0.999998	0.181234	0.347987	-0.0719687	0.999844
CG14715	-0.058291	0.999998	-0.174432	0.292425	-0.0419878	0.999844
CG14717			-0.016554		0.0424516	0.999844
CG14718	-0.000573233	0.999998	0.0227875	0.844139	0.0244762	0.999844
CG14720	0.00430691	0.999998	-0.142589	0.584024	-0.0221419	0.999844
CG14721	-0.0467704	0.999998	0.0114013	0.974653	-0.132041	0.999844
CG14722	0.0378069	0.999998	0.0114589	0.974118	-0.0345292	0.999844
CG14731	-0.000573233	0.999998
CG14736			0.00319258
CG14739			-0.0163491
CG14740					-0.0203766
CG14742			0.00619355		-0.00414023
CG14743			0.000199254		0.00223327
CG14744					0.00371723
CG14752	0.00312303	0.999998	-0.34373	0.0576708	0.00905072	0.999844
CG14756	0.0796054	0.999998	-0.164387	0.430563	-0.00881209	0.999844
CG14757	-0.00436241	0.999998	-0.134028	0.515578	-0.032778	0.999844
CG14760	0.000667579	0.999998	-0.0133407	0.961198	0.0300082	0.999844
CG14762	0.00117306	0.999998	0.117864	0.534999	0.014209	0.999844
CG14763	-0.000573233	0.999998	0.0245817	0.877493	-0.0569402	0.999844
CG14764	0.0625554	0.999998	0.012597	0.972412	-0.00868392	0.999844
CG14767	-0.0174923	0.999998	0.0057612	0.987075	-0.0367291	0.999844
CG14770	0.000626866	0.999998	0.00175019	0.995583	0.0236594	0.999844
CG14777	-0.00884733	0.999998	-0.232113	0.274957	0.0224542	0.999844
CG14778	-0.000446274	0.999998	0.0114568		0.00610795	0.999844
CG14780			-0.0336534	0.91874	-0.0814825	0.999844
[truncated: 12,920 more rows]
