# Supplementary material for: A modERN resource: identification of Drosophila transcription factor candidate target genes using RNAi
Source: Genetics. 2023 Jan 19;223(4):iyad004. doi: 10.1093/genetics/iyad004 (PMC10078917; doi:10.1093/genetics/iyad004)
Supplement: iyad004_Supplementary_Data [file iyad004_supplementary_data.zip › modERN_Resource_RNAi_Table_S16_esn_GENETICS-2022-305822.xlsx]

## Sheet: heatmap CSV
gene name	esn_0-1.5	esn_14-16	esn_16-18
CG13560	-0.502131	-1.0839	-3.74703
Osi7	-0.150939	-0.984146	-2.57411
lncRNA:CR46472	1.11293	-0.433802	-0.454437
AGO3	1.20632	-0.106585	-0.412085
CG3107	1.09341	-0.125931	-0.277879
ND-AGGG	1.15926	-0.448886	0.0652729
Tpst	1.14459	-0.397791	0.0783256
CG15717	1.01242	-0.383251	0.121556
CG17724	1.01036	-0.442836	-0.0360891
MFS17	1.23693	-0.296652	-0.0173445
ABCD	1.05757	-0.271101	-0.104916
Maf1	1.05451	-0.325931	-0.142118
28SrRNA-Psi:CR45851	1.22922	0.0164747	0.0667486
CG46059	1.16605	-0.00438383	-0.0241726
mt:CoII	1.22242	-0.127148	0.128492
CG40439	1.22473	-0.151992	0.0215154
RpL38	1.30756	-0.150055	0.0444323
mt:Cyt-b	1.07454	-0.224574	0.0434329
lncRNA:CR45409	1.10426	-0.159634	0.0124197
mt:CoIII	1.06863	-0.116748	0.02739
mt:ND1	1.09758	-0.106112	0.0114262
Haspin	1.0982	-0.123508	-0.137728
CG4455	1.18173	-0.17246	-0.102426
Uhg3	1.21489	-0.0810224	-0.122264
myo	1.16384	-0.0952275	-0.126238
Pten	1.17964	-0.116135	-0.121001
Stlk	1.41593	-0.140946	-0.175135
Atf6	1.38904	-0.126591	-0.0894059
l(3)80Fg	1.32523	-0.0981708	-0.102366
CG33941	1.55417	-0.149178	-0.218467
PIG-Q	1.38191	-0.262757	-0.222988
CG46466	1.6885	-0.0897916	-0.0317162
Uhg1	1.44006	-0.0473468	0.082854
mt:lrRNA	2.09936	-0.124156	-0.0175388
RNASEK	1.83742	-0.431119	0.165164
CG15818	-0.781348	-1.28324	-0.705929
esn	-1.17477	-0.857374	-0.977337
CG10591	-0.112227	-0.9172	-1.25977
CG4830	-0.192556	-0.345802	-1.67986
CG2064	-0.118044	0.928357	1.00737
CG5639	-1.12054	-0.0872854	0.00140144
CG12964	-1.09509	-0.0583407	0.0261996
slf	-1.09845	-0.0519941	-0.00786484
Gasp	-1.00412	-0.00357215	-0.0192943
CG3777	-1.02873	-0.035724	0.051669
CG7432	-1.0437	-0.0314252	0.0711269
dyl	-1.07234	-0.250221	-0.0613381
Syt1	-1.08775	-0.244696	-0.100942
Ggamma30A	-1.02246	-0.213398	-0.104836
CG14989	-1.01638	-0.212069	-0.0567794
dpy	-1.00887	-0.255972	-0.0530874
CG30413	-1.02922	-0.0740534	-0.250302
nahoda	-1.12882	-0.142528	-0.145029
Cht6	-1.08302	-0.0839617	-0.0860148
Msp300	-1.06848	-0.126357	-0.0809917
sls	-1.09992	-0.127424	-0.102498
brp	-1.02362	-0.154678	-0.178792
loh	-1.00568	-0.0955828	-0.090922
Shab	-1.03175	-0.144015	-0.108055
CG34417	-1.28128	-0.0449691	-0.0334091
Cpr51A	-1.32582	-0.0478937	0.0176193
CG4998	-1.21642	0.0574274	0.0147706
Osi20	-1.26825	0.0440261	-0.0079329
CG7406	-1.16769	0.00990087	0.020229
Msr-110	-1.21196	0.0391441	0.100795
hebe	-1.23611	0.310224	0.0469299
Prm	-1.05863	0.0791433	-0.0742363
TpnC73F	-1.09753	0.096581	0.105625
Mlp60A	-1.06521	0.206889	0.020483
Tig	-1.09042	0.232783	-0.000532761
CG9747	-1.12985	0.152393	0.03637
Glt	-1.1387	0.165311	-0.0410288
Osi9	-1.21986	-0.0197114	-0.293697
CG43078	-1.20073	0.125792	-0.145838
CG4115	-1.16852	-0.0344835	-0.16478
mesh	-1.23081	-0.00100959	-0.102744
bt	-1.38813	-0.194321	-0.131525
obst-A	-1.39943	-0.0991085	-0.0560551
Mhc	-1.48804	0.151048	-0.0732394
zormin	-1.4389	0.121706	-0.0692469
trol	-1.57669	0.0179603	-0.137543
Cht7	-1.49091	0.00104166	-0.0559002
slbo	-1.4715	-0.0100821	-0.142516
CG10211	-2.18866	0.154853	0.118748
vkg	-2.01213	0.275044	-0.11142
asRNA:CR44910	-1.61492	0.21055	0.0284368
Col4a1	-1.66678	0.229831	-0.0489301
CG9411	-1.80274	-0.0139892	-0.0853375
Osi15	-1.69971	0.0212401	-0.0169894
CG43333	-1.56012	-0.511389	-0.191837
Osi14	-1.8329	-0.00435561	-0.530128

## Sheet: DESeq2 CSV
gene name	log2FoldChange.esn_0.1.5	padj.esn_0.1.5	log2FoldChange.esn_14.16	padj.esn_14.16	log2FoldChange.esn_16.18	padj.esn_16.18
128up	0.0568495	0.749405	0.1917	0.405558	0.160442	0.406498
14-3-3epsilon	-0.0804536	0.54311	-0.202664	0.208358	-0.127104	0.398927
14-3-3zeta	-0.0399509	0.830088	-0.166744	0.447001	-0.00810645	0.976662
140up	0.167891	0.420845	0.0334975	0.933027	0.0885948	0.737811
18SrRNA-Psi:CR41602	0.058881	0.8391	0.0785156	0.703463	-0.0886586	0.675011
18w	-0.149471	0.59426	-0.239123	0.296978	-0.0640218	0.818882
26-29-p	0.20226	0.0687784	0.134637	0.630152	0.146908	0.460983
28SrRNA-Psi:CR40596	-0.0330128	0.927225	0.0339693	0.933676	-0.038613	0.903882
28SrRNA-Psi:CR40741	-0.171044	0.398563	0.0126317	0.961883	-0.014967	0.953715
28SrRNA-Psi:CR41609	0.130217	0.516334	0.0370836	0.831542	-0.0960245	0.488503
28SrRNA-Psi:CR45848	0.0403753	0.865381	0.0323897	0.835692	0.0107768	0.958016
28SrRNA-Psi:CR45851	1.22922	1.68386e-09	0.0164747	0.898105	0.0667486	0.824273
28SrRNA-Psi:CR45853	0.00118207		0.0110515		0.00110813
28SrRNA-Psi:CR45855	-0.0628535	0.700759	0.0432891		0.00670322
28SrRNA-Psi:CR45859	-0.0997313	0.669962	0.103228	0.682969	-0.0843961	0.660888
28SrRNA-Psi:CR45860	0.00304461	0.983617	0.0156008		0.0180012	0.891901
2mit	-0.336962	0.0977846	-0.157234	0.593709	-0.128566	0.583241
312	-0.310116	0.0287083	0.100799	0.75405	0.0726918	0.80309
4E-T	0.401685	0.0157479	-0.201644	0.450868	-0.184015	0.155475
5-HT1A	-0.129585	0.425501	-0.146491	0.617319	-0.103539	0.667625
5-HT1B	-0.0445311	0.732233	0.00557022	0.990782	-0.10702	0.667625
5-HT2A	0.318222	0.257155	0.016179	0.967007	-0.0641029	0.831771
5-HT2B	0.0395636		-0.34398	0.1407	-0.0424169	0.904802
5-HT7	-0.135003	0.535735	-0.177466	0.536648	-0.0255144	0.947814
5.8SrRNA-Psi:CR45854			0.00311074
5.8SrRNA-Psi:CR45863	-0.0632809
5PtaseI	0.438941	4.40382e-06	-0.0222039	0.949906	0.0290837	0.934895
5SrRNA-Psi:CR33363	-0.0611904
5SrRNA-Psi:CR33416			-0.000221378
5SrRNA:CR33367			0.00692045
7B2	-0.259528	0.204921	0.223576	0.309336	0.112895	0.519561
7SLRNA:CR32864	-0.125717		0.0175394		0.0102344
7SLRNA:CR42652	0.0860538	0.545613	0.0412852		0.000449441
825-Oak	-0.0272316		0.027749	0.948667	0.0124709
A16	-0.175646	0.396529	0.155773	0.562755	0.0872778	0.712467
AANAT1	-0.709825	0.000818541	-0.103488	0.652693	0.136562	0.526007
AANATL2	-0.134971	0.501153	0.159794	0.518554	0.0871855	0.660184
AANATL3	-0.123722	0.334607	0.178193	0.553179	0.0932305	0.68311
AANATL4	-0.0989826	0.524841	0.209481	0.477463	0.133309	0.482862
AANATL5			0.0146752		0.0633725	0.655103
AANATL6	0.148308	0.269752	-0.0404833	0.884808	0.0238928	0.939841
AANATL7	-0.130762	0.250053	0.265208	0.308761	0.000348909	0.999472
ABCA	0.0127735	0.972737	-0.0877615	0.76923	-0.0816702	0.684938
ABCB7	0.168883	0.290793	0.14453	0.566645	0.0359331	0.898716
ABCD	1.05757	1.4649e-31	-0.271101	0.345461	-0.104916	0.544935
ACC	0.142336	0.50618	0.315321	0.0255713	0.0272841	0.914778
ACXC			-0.0482305		-0.00138464
ACXD	-0.211307	0.24075	0.160229	0.522049	0.183754	0.270289
ADD1	-0.0956592	0.695862	-0.227978	0.375628	-0.120577	0.51758
ADPS	-0.225573	0.259371	0.116815	0.660075	0.109689	0.649108
AGBE	0.333935	0.00153709	0.205305	0.408596	0.171043	0.360567
AGO1	-0.0981296	0.742997	-0.269173	0.334867	-0.181549	0.340485
AGO2	0.116499	0.531562	-0.085138	0.73924	-0.015933	0.957098
AGO3	1.20632	5.31781e-18	-0.106585	0.574844	-0.412085	0.00118675
AIF	0.149589	0.310263	0.0551481	0.829308	0.0750983	0.731415
AIMP1	0.213941	0.177336	0.194796	0.489455	0.111565	0.608798
AIMP2	0.24253	0.078886	0.167933	0.449148	0.119494	0.578948
AIMP3	0.169051	0.280533	0.113097	0.614687	0.145224	0.366146
ALiX	-0.0764085	0.62138	0.604117	7.27211e-08	0.594081	1.11816e-11
AMPKalpha	0.0328732	0.860538	0.13296	0.527394	0.00742738	0.98355
AMPdeam	0.248875	0.0408256	0.0786297	0.709785	0.0823861	0.707046
AOX1	-0.254743	0.0524449	0.208717	0.139647	-0.0102242	0.978135
AOX2	-0.260247	0.0844858	0.0583679	0.709245	-0.0161446
AOX3	0.0435717	0.858435	-0.0103238	0.971866	-0.00922286	0.983741
AOX4	0.0870365		-0.0060669		0.00376785
AP-1-2beta	-0.0293013	0.915064	0.0952215	0.623248	-0.051376	0.809993
AP-1gamma	0.0373305	0.910101	-0.0716024	0.793019	-0.0920056	0.632497
AP-1mu	0.0344123	0.83227	0.0779499	0.757294	-0.0435941	0.848272
AP-1sigma	0.626927	1.46767e-09	-0.303916	0.232844	-0.0771713	0.674594
AP-2alpha	0.206824	0.328413	-0.110074	0.705686	-0.0763672	0.760122
AP-2mu	0.242237	0.0170137	0.00278351	0.993305	0.00852546	0.983821
AP-2sigma	0.179464	0.338324	0.0137291	0.962667	0.072932	0.722575
APC10	0.0482546	0.871694	-0.195586	0.518554	0.0868461	0.737187
APC4	0.173154	0.325443	0.0433382	0.917036	-0.0843389	0.758559
APC7	0.24991	0.0214714	0.00408955	0.968259	0.0732608	0.668047
APP-BP1	0.0519867	0.700759	0.0681288	0.853097	0.175151	0.366613
AQP	-0.118345	0.345796	0.219294	0.44202	0.000489684	0.999472
ASPP	-0.0436717	0.903352	-0.0663323	0.794735	-0.00136562	0.997805
ATP6AP2	0.339534	0.00791429	0.0416806	0.859644	0.0932748	0.543597
ATP7	-0.00521807	0.98512	-0.0107923	0.973354	-0.0224583	0.945961
ATP8A	0.134874	0.565135	-0.0321083	0.928727	-0.08043	0.731255
ATP8B	-0.439512	0.034982	-0.100392	0.756629	-0.0721067	0.758187
ATPCL	0.106248	0.642822	0.183678	0.410539	0.0346703	0.897064
ATPsynB	-0.133695	0.432067	0.197028	0.443945	-0.0409516	0.868775
ATPsynC	0.271594	0.0457208	-0.0539247	0.807639	0.119352	0.414268
ATPsynCF6	-0.269985	0.18585	0.208587	0.415007	0.187235	0.223386
ATPsynCF6L					0.00147497
ATPsynD	-0.174074	0.342146	0.202138	0.420446	0.14692	0.371605
ATPsynE	0.199945	0.332052	0.0545271	0.851586	0.0458953	0.821157
ATPsynF	-0.129002	0.41152	0.156467	0.506539	-0.0881187	0.688905
ATPsynG	-0.254021	0.262645	0.331682	0.0344352	0.155369	0.308137
ATPsynO	0.0568428	0.794558	0.242783	0.31871	0.151789	0.307664
ATPsynbeta	0.17092	0.191478	0.0570763	0.779385	0.0904431	0.593755
ATPsynbetaL	-0.0378697		-0.0226997		-0.00262641
ATPsyndelta	0.0581765	0.780797	0.167553	0.453182	0.108892	0.470332
ATPsynepsilonL	-0.0386526	0.853009	-0.0159169	0.96694	0.0791806	0.756702
ATPsyngamma	0.117203	0.531697	0.195389	0.393675	0.154233	0.307664
ATbp	0.316108	0.0547191	-0.244232	0.375628	-0.0687628	0.819925
Aasdh	0.148886	0.399483	-0.0303574	0.933187	-0.19871	0.166541
Aatf	-0.350654	7.75628e-05	0.0337064	0.93302	-0.00530538	0.989243
Abd-B	-0.298057	0.243723	-0.262112	0.345689	0.0148234	0.968148
Abi	0.216815	0.151911	-0.0888157	0.691169	0.0367758	0.899023
Abl	-0.391768	0.122862	0.00244238	0.995024	-0.316398	0.0170363
Abp1	-0.0178895	0.934485	-0.172586	0.44202	-0.1374	0.340485
Ac13E	-0.0294624	0.940184	-0.0944343	0.750443	-0.164923	0.407739
Ac3	-0.389422	0.152088	-0.0988724	0.750749	-0.136378	0.505067
Ac76E	-0.35064	0.0859676	-0.0489027	0.890546	-0.068914	0.752771
Ac78C	0.048954	0.891802	-0.0392226	0.917599	0.0231501	0.948498
AcCoAS	0.133359	0.382687	0.224655	0.403665	0.0258626	0.925348
Acbp1	-0.16263	0.487386	-0.00143525	0.997223	0.0411521	0.880407
Acbp2	-0.476732	0.0247043	0.302496	0.210527	0.171482	0.103886
Acbp3	-0.176361	0.392658	0.0617612	0.764711	0.10604	0.56849
Acbp4	-0.0870331	0.572539	0.345056	0.119737	0.0915862	0.660184
Acbp5	-0.360392	0.0966979	0.28171	0.27116	0.220254	0.050019
Acbp6	-0.186377	0.204756	0.139911	0.612551	0.0719153	0.791173
Ace	-0.468354	0.06162	-0.235783	0.421411	-0.151387	0.477766
Acer	0.012141	0.950954	-0.141499	0.545124	0.0998886	0.576733
Acf	0.0451278	0.881658	-0.120292	0.686425	-0.0933152	0.620579
Achl	-0.16868	0.13313	-0.00758976	0.981087	-0.06895	0.813799
Ack	0.121336	0.647454	0.011795	0.967817	0.0119507	0.97628
Ack-like	0.0711468	0.7947	-0.0399843	0.889139	0.00948818	0.981904
Acn	-0.225463	0.0903193	-0.0452741	0.853496	-0.0817626	0.675503
Acox57D-d	0.0721812	0.696787	-0.156491	0.58849	0.094498	0.720062
Acox57D-p	0.386313	9.77529e-05	0.042143	0.87779	0.203098	0.226846
Acp1			0.39292	0.0544321	-0.0620854	0.696453
Acp24A4			-0.0537398		0.0292523	0.760122
Acp26Aa			-0.00379032		-0.00262641
Acp26Ab			0.0144543		0.00147497
Acp32CD			0.0133761		0.00561372
Acp36DE	0.0547515		-0.0271087		-0.00536048
Acp53C14a			-0.00685821
Acp53C14b			0.00349364		0.00220284
Acp53C14c	-0.0274937		-0.00887052		0.0139174
Acp53Ea			0.0203037		-0.0242765
Acp63F			-0.000856332		-0.00424808
Acp65Aa			0.0725929	0.821481	0.0856204	0.720298
Acp76A			0.00311074		-0.000792106
Acp95EF			0.00518719		-0.00167431
Acp98AB					0.00147497
Acph-1	0.200179	0.0739324	-0.183596	0.486502	-0.175326	0.339292
Acsl	0.300427	0.049866	-0.0334401	0.921756	-0.0702482	0.760122
Act42A	-0.0203761	0.929381	-0.111104	0.587306	-0.0564823	0.837663
Act57B	-0.453875	0.068177	0.0189096	0.95832	0.0877837	0.67067
Act5C	0.0230057	0.886445	0.0516628	0.829873	-0.00957186	0.973296
Act79B	0.0255699		-0.121279	0.700156	-0.0163265	0.963608
Act87E	-0.547519	0.0247825	0.0946967	0.559276	0.0475831	0.872219
Act88F	0.0924669		0.00300932	0.985153	0.0182859	0.920081
Actbeta	-0.587151	0.0158765	-0.158807	0.592098	-0.0563626	0.830123
Actn	-0.0422128	0.854316	0.215939	0.15975	0.034263	0.885479
Actn3					0.00561372
Acyp2	0.241804	0.336917	-0.0895543	0.749152	0.126143	0.566001
AdSL	0.221411	0.0310026	-0.0292983	0.919069	0.0646267	0.791988
AdSS	-0.0329661	0.847201	0.0906645	0.626009	0.120102	0.466248
Ada	-0.110145	0.533988	0.0161711	0.965287	-0.0775868	0.783401
Ada1-1	0.0369999	0.811584	0.0211899		0.0131948
Ada1-2	0.560784	0.0108152	-0.199178	0.469847	0.00234359	0.995592
Ada2a	-0.0688526	0.84306	0.193826	0.422915	0.0645312	0.821074
Ada2b	0.103948	0.459143	-0.0545466	0.874966	-0.0502296	0.848272
Ada3	0.226521	0.133975	-0.0784149	0.781974	-0.131984	0.514205
AdamTS-A	-0.658229	0.00638689	0.0518379	0.857399	-0.0392159	0.88389
AdamTS-B	-0.195221	0.532626	0.21175	0.370064	-0.0359573	0.903958
Adar	0.346181	0.00303727	-0.1525	0.538087	-0.00653846	0.989243
Adat1	0.216467	0.457532	0.111059	0.715971	-0.0155223	0.973296
Adck1	0.195668	0.118162	0.134937	0.537036	0.0660315	0.783446
Adck5	0.0963378	0.54311	-0.132216	0.546145	0.000351061	0.999472
Adf1	0.438055	2.85639e-07	-0.314197	0.139456	0.0989024	0.652136
Adgf-A	-0.348023	0.135762	0.00222891	0.996199	0.0275246	0.945549
Adgf-A2	-0.0858083	0.22819	0.0186976		-0.000196062	0.999472
Adgf-B			0.00311074
Adgf-C	0.0249505	0.817405	0.162405	0.579346	0.122584	0.608232
Adgf-D	-0.122262	0.549646	0.0761125	0.81481	0.141069	0.538847
Adgf-E					-0.000792106
Adh	0.130038	0.695461	0.0203651	0.932459	-0.0549849	0.718115
Adi1	0.114481	0.668673	0.0854949	0.756629	0.141708	0.479372
AdipoR	0.342107	0.00253017	-0.0735016	0.810578	0.00541542	0.988584
Adk1					0.00147497
Adk2	0.368684	0.0003471	0.0557221	0.826764	0.0686383	0.749
Adk3	0.0771264	0.7012	0.276791	0.219645	0.0784622	0.743008
AdoR	-0.0711176	0.654807	0.0958462	0.773144	0.0880398	0.729963
Aduk	0.383366	0.000503118	0.060195	0.83188	0.0600553	0.829017
Ae2	0.0639619	0.846812	-0.0948457	0.714509	-0.127584	0.525869
Aef1	0.0431372	0.88231	-0.235945	0.319902	-0.113991	0.539021
Afti	-0.085867	0.797912	-0.107829	0.678575	-0.149089	0.473818
Ag5r	-0.126213	0.550264	0.144868	0.568605	0.118307	0.465131
Ag5r2	-0.100788	0.687613	0.0853426	0.805756	0.0557755	0.805379
AgmNAT	0.226772	0.391079	0.17572	0.546461	0.141346	0.511012
Agpat1	0.120427	0.575677	-0.361564	0.161306	-0.150739	0.4874
Agpat2	0.281566	0.182413	-0.0282731	0.933676	0.163571	0.349081
Agpat3	0.366495	0.000153932	-0.0235734	0.93835	0.0728284	0.728228
Agpat4	0.181702	0.282387	0.149244	0.557301	0.00724037	0.983196
Ahcy	0.118558	0.366276	0.117384	0.702236	0.139305	0.504653
AhcyL1	0.366297	0.0280892	-0.226211	0.417095	0.00104668	0.998735
AhcyL2	-0.251202	0.347257	0.149632	0.554436	0.190105	0.241099
Ak1	-0.153428	0.547392	0.226527	0.426427	0.125654	0.357546
Ak2	0.152709	0.424621	0.267167	0.224709	0.176921	0.188995
Ak3	-0.0141241	0.966804	0.0862878	0.780014	-0.00471748	0.989243
Ak6	0.523477	0.000362998	-0.178489	0.527576	0.00789589	0.986393
Akap200	-0.301272	0.0267996	-0.0648523	0.820502	-0.186076	0.175831
Akh	-0.195859	0.27573	0.114531	0.686304	0.152027	0.463499
AkhR	-0.0158899	0.922843	0.00247666	0.994734	0.136525	0.542573
Akr1B	-0.0466434	0.856629	0.0077276	0.98506	-0.0286091	0.944058
Akt1	0.186503	0.381049	-0.217335	0.421411	-0.139119	0.366794
AlaRS	0.112163	0.460696	0.0229105	0.939621	0.114742	0.616009
AlaRS-m	0.0917849	0.597732	0.103032	0.686425	0.0696356	0.809309
Aladin	0.239298	0.0410644	-0.0676086	0.840471	-0.148912	0.414924
Alas	0.225095	0.0696501	0.214801	0.326292	0.0663379	0.737851
Ald1	-0.023922	0.918635	-0.136963	0.528637	-0.00550686	0.986435
Ald2			0.0319767		0.0174859
Aldh	0.170516	0.151534	0.16017	0.538087	0.0316929	0.918831
Aldh-III	-0.0247288	0.88231	0.236312	0.236892	0.240186	0.0224141
Aldh7A1	-0.496768	0.00879327	-0.108884	0.630037	0.103015	0.619344
Alg-2	0.925242	4.1212e-11	-0.193756	0.522049	0.0299111	0.911514
Alg1	0.166692	0.236553	0.0605374	0.833175	0.104054	0.640361
Alg10	0.503007	1.63477e-06	-0.135856	0.617991	0.129214	0.582887
Alg11	0.235063	0.0273994	-0.123694	0.54953	-0.0437292	0.859154
Alg12	0.351979	0.0337359	-0.0506363	0.863071	0.0668473	0.762508
Alg13	0.0647949	0.845146	-0.0505926	0.896526	-0.0556917	0.861267
Alg14	0.342054	0.151628	0.224427	0.447551	0.179325	0.371355
Alg2	0.0304537	0.911319	0.0575829	0.859512	0.0308628	0.937096
Alg3	0.391922	0.00298642	-0.0081319	0.980721	0.0452013	0.887997
Alg7	0.228061	0.0898572	-0.0137964	0.959834	0.0836147	0.686792
Alg9	0.620468	1.77542e-11	-0.247137	0.375628	0.0563755	0.859805
Alh	0.0115659	0.973979	-0.166321	0.452549	-0.162487	0.378657
Alk	-0.266099	0.358676	-0.0524879	0.890549	-0.0739889	0.793647
AlkB	0.437765	0.00568176	-0.277479	0.319902	-0.148146	0.467498
Alp1	-0.348819	0.172204	-0.195348	0.448283	0.0834161	0.723277
Alp10	-0.0420628	0.88206	0.00713516	0.95532	0.00837904	0.974777
Alp11	0.00874942	0.962549	0.0536358	0.882995	-0.0238569
Alp12	-0.163263	0.597523	0.120074	0.594463	-0.00524952	0.991156
Alp13			0.0183064		0.0100363	0.935834
Alp2	0.0209785		-0.00775		0.00205692	0.991279
Alp4	-0.0508419	0.784105	0.258231	0.328438	-0.10811	0.61523
Alp5	-0.255391	0.233638	0.235601	0.309062	0.00929475	0.976662
Alp6	-0.199389	0.33175	0.148083	0.441208	0.0532154	0.7943
Alp7	-0.0890103	0.714226	0.0288986	0.845025	0.0502837	0.832596
Alp8	-0.0807964	0.577516	-0.000535119	0.997099	-0.0723959	0.737337
Alp9	-0.081121	0.779073	0.00288344	0.98014	-0.00159695	0.99512
Alr	0.250155	0.0781974	0.248811	0.313212	0.148453	0.366613
Als2	0.0425451	0.879208	0.031822	0.914182	-0.00714623	0.985458
Ama	-0.0166763	0.963021	-0.0773919	0.568605	0.099613	0.49293
Amacr	-0.147367	0.548354	0.0202184	0.952373	0.0932857	0.729218
Amnionless	-0.179882	0.425501	0.203411	0.417857	0.0202932	0.961649
Amph	0.0855571	0.699206	-0.191916	0.490098	-0.108661	0.561773
Amt	-0.0539305		-0.03298		-0.02277	0.819925
Amun	-0.403623	0.0355487	-0.0618382	0.839187	-0.251579	0.0969094
Amy-d	-0.0978952	0.590902	0.424976	0.0247875	0.327793	0.00118675
Amy-p	-0.427308	0.0554062	-0.0370901	0.929915	-0.0295909	0.918944
Amyrel	-0.0584941	0.821619	0.0122242	0.958155	0.119836	0.45121
Ance	-0.329381	0.210354	0.123583	0.529124	0.13743	0.484056
Ance-2	0.147926	0.541202	-0.0712121	0.842026	-0.0150803	0.966781
Ance-3	-0.188749	0.259875	-0.121036	0.702086	-0.0141792	0.966204
Ance-4	-0.132223	0.570507	0.125647	0.645213	0.0616929	0.799469
Ance-5	-0.463338	0.0397072	0.19891	0.374937	-0.055294	0.831364
Andorra			0.0147873		0.0427189	0.465131
Ank	0.42773	0.0389702	-0.137672	0.619073	-0.229439	0.0691504
Ank2	-0.595041	0.0159355	-0.0998023	0.66942	-0.0818858	0.717123
Ankle2	0.0657879	0.772024	0.116737	0.569796	0.0158713	0.965489
Anp			0.00753473
Ant2	-0.0352246	0.928264	0.0971555	0.77242	0.140648	0.49514
Antp	0.0713706	0.841853	-0.0463754	0.904844	-0.118574	0.603714
AnxB10	0.10987	0.550152	0.187525	0.499358	0.00150377	0.997805
AnxB11	0.20989	0.0409206	-0.15955	0.549087	0.0462929	0.827348
AnxB9	-0.315801	0.0133764	0.111466	0.546145	0.0541628	0.799198
Aos1	0.162725	0.301186	-0.0626208	0.854077	0.0413273	0.908722
Apc	-0.179984	0.550137	-0.099253	0.69482	-0.139722	0.467498
Apc2	-0.0517699	0.851845	-0.0685537	0.821481	-0.143493	0.522927
ApepP	0.0614829	0.628537	0.00449433	0.988704	0.0224227	0.952091
Apf	0.0437341	0.882562	0.0624795	0.870392	0.078699	0.774267
Apl	0.449921	0.063326	-0.121678	0.649059	0.0224344	0.948889
Aplip1	-0.299476	0.150527	0.0429676	0.868764	-0.039168	0.886956
Apoltp	-0.826863	7.48949e-05	0.142522	0.484315	-0.0988386	0.581834
Appl	-0.930584	1.46224e-05	-0.150993	0.555833	-0.132458	0.546156
Aprt	0.0497593	0.856311	0.139969	0.577955	0.142407	0.384063
Aps	-0.0614947	0.731317	-0.24597	0.382183	-0.227442	0.0980485
Arc1	-0.179501	0.542928	0.159208	0.46366	0.27068	0.00847133
Arc2	0.134984	0.691185	0.071084	0.83627	0.14279	0.523974
Arc42	0.015538	0.938076	0.158931	0.566564	0.0998071	0.664284
Archease	0.0383385	0.876645	0.0151392	0.964678	0.067216	0.820758
Arf102F	0.574545	0.00014078	-0.204626	0.334867	0.0272381	0.916262
Arf51F	0.109711	0.446947	-0.29124	0.232844	-0.0855101	0.69634
Arf79F	-0.0357095	0.821788	-0.239466	0.185941	-0.108569	0.440995
ArfGAP1	0.092881	0.436874	0.0366706	0.885865	-0.0496383	0.820284
ArfGAP3	-0.0580261	0.76446	-0.0470845	0.883199	-0.10541	0.546517
Arfip	0.239407	0.0658629	-0.157287	0.473715	0.0188835	0.958266
Arfrp1	0.184137	0.377271	-0.01977	0.953699	-0.0867568	0.729963
ArgRS	0.29021	0.0028842	-0.0453146	0.860906	0.0310769	0.921941
ArgRS-m	0.230634	0.0808194	0.120586	0.666535	0.0322473	0.935834
Argk	-0.293468	0.0577072	0.208619	0.473409	0.21286	0.184812
Argl	-0.269657	0.325293	0.0360768	0.903634	0.011669	0.974777
Arl1	-0.0340299	0.866978	0.113381	0.593709	0.0994093	0.622265
Arl2	0.0994601	0.707148	0.138572	0.612628	0.0813217	0.76482
Arl4	0.715629	1.63477e-06	-0.233224	0.387593	-0.0541942	0.81866
Arl5	0.0175248	0.916232	-0.0505426	0.840394	-0.0748365	0.748142
Arl6	-0.0247115	0.900729	0.0740556	0.832119	0.0597714	0.759849
Arl6IP1	0.150585	0.235087	-0.0797455	0.788196	-0.142939	0.35633
Arl8	0.113015	0.437259	-0.209173	0.374123	-0.0640789	0.761274
Arp1	0.145932	0.452741	0.137393	0.526476	0.0717042	0.718039
Arp10	0.161502	0.419627	0.204778	0.442523	0.133465	0.49289
Arp2	-0.0409018	0.846082	-0.194182	0.386198	-0.0343873	0.90803
Arp3	-0.0695794	0.666391	-0.0376575	0.887257	-0.113539	0.478167
Arp5	0.0160116	0.930017	-0.0260029	0.948466	-0.112549	0.603714
Arp53D	0.179525	0.067007	0.0099881		0.0070318
Arp6	-0.172701	0.178138	0.0652462	0.808495	0.0143812	0.972566
Arp8	-0.0288407	0.90479	-0.100917	0.747054	-0.0763919	0.788291
Arpc1	-0.0268632	0.854054	0.181813	0.404075	0.0181739	0.951917
Arpc2	0.21405	0.0533864	-0.175859	0.44202	-0.162665	0.170486
Arpc3A	0.270643	0.0746716	0.0542389	0.859745	0.0699216	0.760122
Arpc3B	-0.50331	0.0430281	0.168082	0.457452	0.219242	0.150199
Arpc4	0.0328774	0.90479	0.142851	0.534498	0.0203123	0.951604
Arpc5	-0.247683	0.0785764	0.167198	0.508352	0.0771931	0.718725
Arr1	-0.216518	0.14321	-0.00612298	0.988833	-0.191082	0.202981
Arr2	-0.0656656	0.423104	0.118109	0.701481	0.219324	0.0396486
Ars2	-0.209147	0.242756	-0.138899	0.603815	-0.0957437	0.612582
Art1	0.204778	0.0410061	-0.116398	0.646249	-0.0526213	0.858741
Art2	-0.0463742	0.784894	-0.106393	0.413596	0.0163155
Art3	0.0618231	0.678227	-0.0754597	0.729109	-0.0840936	0.688762
Art4	0.325099	0.0238343	-0.227807	0.345461	-0.12481	0.554419
Art6	-0.102446		0.00978963		-0.00262641
Art7	0.233691	0.137247	0.0751816	0.823323	0.0957879	0.720298
Art8	0.0712745	0.742699	0.0266442	0.943461	0.048844	0.876036
Arts	-0.0702953	0.820498	0.0250704	0.943181	0.0267017	0.947989
Arv1	0.710872	2.92647e-05	-0.14939	0.611008	0.0204561	0.962808
Asap	0.0635381	0.820085	0.0248616	0.942892	0.00295828	0.993987
Asator	0.158623	0.366276	-0.189624	0.528637	-0.137806	0.442051
Asciz	-0.0525024	0.839485	0.109795	0.72833	-0.0128397	0.977194
Ask1	0.151182	0.406827	-0.0213679	0.952512	-0.0103337	0.97628
AsnRS	0.0966427	0.394291	0.216765	0.31027	0.0627124	0.826358
AsnRS-m	-0.0256796	0.922571	0.0380852	0.920841	-0.00868577	0.985458
AsnS	0.0477286	0.795133	0.131026	0.558949	0.0263237	0.924662
AspRS	0.39799	0.000197108	0.0652336	0.771292	0.0833413	0.728909
AspRS-m	-0.0240661	0.930463	-0.126906	0.622643	-0.178162	0.125937
Asph	-0.40425	0.00181572	-0.0165595	0.95532	0.0602984	0.751905
Ass	-0.0961731	0.659879	0.175761	0.40471	0.205667	0.234098
AstA	-0.321811	0.0837626	-0.00271896	0.99478	0.178225	0.233356
AstA-R1	0.0397456	0.791423	-0.228515	0.435859	-0.0708076	0.808746
AstA-R2	-0.484768	0.00568176	0.0319894	0.921512	-0.0869191	0.667625
AstC	-0.299062	0.137608	-0.0728068	0.808495	0.0743076	0.735432
AstC-R1			0.0586399		-0.028473
AstC-R2	-0.203126	0.313679	-0.167437	0.568947	-0.0536065	0.851718
AstCC	-0.0274937		-0.0390809		-0.00362429	0.986911
Asx	0.120244	0.699206	-0.15723	0.579346	-0.0721802	0.790135
Atac1	-0.0237177	0.922032	0.192178	0.462919	0.0684982	0.808746
Atac2	0.18024	0.189641	-0.0338386	0.922834	0.0245989	0.947989
Atac3	0.0572018	0.777388	0.0649382	0.839833	0.0351565	0.916449
Ate1	0.167666	0.207788	0.107003	0.626009	0.0442641	0.855703
Atet	-0.789465	0.000353386	0.0535179	0.854353	-0.0499508	0.837663
Atf-2	-0.0639624	0.731571	0.0836489	0.803195	0.0173674	0.968587
Atf3	-0.408148	0.125311	-0.258797	0.358754	-0.0727595	0.787048
Atf6	1.38904	2.46568e-24	-0.126591	0.549009	-0.0894059	0.730101
Atg1	0.00670846	0.983815	-0.102217	0.698759	-0.0651167	0.802733
Atg10	-0.0987902	0.783276	-0.13718	0.654588	0.00925331	0.984718
Atg101	0.124612	0.347788	-0.188281	0.44202	-0.0319613	0.912485
Atg12	-0.0151103	0.962081	0.180658	0.497032	0.092059	0.723277
Atg13	0.301213	0.146213	-0.00903239	0.980519	0.0334709	0.91665
Atg14	0.34275	0.00141539	0.0779175	0.736057	0.0669654	0.780318
Atg16	-0.0627596	0.721447	-0.113469	0.609595	-0.109462	0.517972
Atg17	-0.0272907	0.93897	-0.00651768	0.982703	-0.0449229	0.875479
Atg18a	0.104257	0.393032	-0.0139399	0.958155	-0.0455015	0.840258
Atg18b	0.0455958	0.869341	-0.0407074	0.886286	0.0244453	0.948889
Atg2	-0.204717	0.439471	0.0708596	0.745062	-0.0656225	0.776297
Atg3	-0.0235478	0.909113	0.0174867	0.95459	0.0906069	0.681075
Atg4a	-0.0848055	0.621078	0.0651553	0.773143	-0.0349763	0.914778
Atg4b	0.0866444	0.729018	-0.127422	0.58086	-0.0840332	0.684227
Atg5	0.151076	0.320132	-0.108221	0.678575	-0.0707079	0.781719
Atg6	0.217695	0.139071	0.0973617	0.709785	0.107354	0.597917
Atg7	0.0727813	0.678114	-0.0900456	0.761108	-0.193203	0.195021
Atg8a	0.35253	0.00111778	-0.186854	0.413097	0.0699063	0.728909
Atg8b	0.0217562		0.00769401		0.00296246
Atg9	0.173924	0.344076	0.0608968	0.799833	0.0687297	0.735762
Atox1	-0.217905	0.256005	0.0630382	0.800564	0.00414882	0.991361
Atpalpha	-0.0413628	0.880572	-0.065801	0.797132	-0.0889003	0.558262
AttA	-0.0272316		0.0321262		-0.0508831	0.660888
AttB	0.0389928		-0.146987	0.0544321	-0.0244347	0.799966
AttC			0.0404426		0.0351707	0.671209
AttD	0.0549948		-0.0078554		0.00147497
Atu	-0.198806	0.149911	0.0673228	0.839775	-0.164787	0.378263
Atx-1	0.452431	0.0663432	-0.0625489	0.661448	0.053105	0.402355
Atx2	0.0310463	0.927225	-0.0558599	0.835176	-0.0780761	0.723277
Atxn7	-0.0998039	0.668197	-0.00112343	0.998469	-0.164299	0.282986
Aven	-0.00709013	0.977481	0.0955469	0.76222	0.0688095	0.819925
Awh	-0.420745	0.1103	-0.0784559	0.821481	0.0778864	0.780385
Axn	-0.182127	0.423534	-0.183441	0.407711	-0.19602	0.205671
Axs	0.205797	0.159806	0.085701	0.790403	0.00875036	0.985458
Axud1	0.258812	0.260955	-0.235506	0.417544	-0.179203	0.268213
B-H1	-0.14856	0.514079	-0.148638	0.613756	-0.0677678	0.819789
B-H2	-0.163437	0.474665	-0.0303819	0.94213	-0.077833	0.76396
B4	-0.0377908	0.912598	-0.266243	0.355746	-0.249354	0.0714688
B52	0.146711	0.342146	-0.140192	0.46251	-0.0514092	0.820284
B9d1	-0.129042	0.286473	0.110355	0.661448	0.0203418	0.939834
BBS1	-0.003536		-0.0157439	0.962667	0.00685493	0.97718
BBS4	-0.0143097	0.947218	-0.00193555	0.996781	-0.0124517	0.969718
BBS5	-0.125507	0.482132	-0.0186141	0.961279	0.0466458	0.854577
BBS8	-0.0956614	0.67545	-0.157231	0.597173	-0.0336482	0.908713
BBS9	-0.0640005	0.266706	0.235065	0.42536	0.0156523	0.966037
BCAS2	0.0288	0.899727	-0.0439872	0.914182	0.00293122	0.995009
BCL7-like	0.399482	0.00139264	-0.334915	0.165645	-0.109564	0.642709
BEAF-32	-0.00190645	0.992013	-0.0230309	0.946323	-0.168922	0.202981
BG642312	-0.142576	0.125571	0.00148407	0.996918	0.04497	0.846666
BHD	0.0719671	0.845901	0.0578807	0.842964	-0.0125751	0.97726
BI-1	0.33484	0.0260999	-0.0286015	0.926994	0.00835625	0.980677
BNIP3	0.254041	0.175486	-0.290651	0.12463	0.0675528	0.76482
BOD1	-0.333753	0.0359793	0.421195	0.00145789	0.281072	0.0191322
BORCS5	0.241621	0.172266	0.19041	0.484315	-0.0181402	0.967512
BORCS6	-0.224421	0.319992	0.254255	0.322608	0.0313775	0.939811
BRWD3	-0.253194	0.381545	0.0339426	0.921275	-0.307894	0.0065857
BTBD9	-0.0708761	0.773533	0.0336601	0.918592	-0.210029	0.171355
Bacc	-0.171292	0.452379	-0.152915	0.405513	0.016704	0.965917
Bace	-0.0680151	0.845117	0.186665	0.497032	-0.0223996	0.954566
Balat	-0.0597503		0.0163202	0.936502	-0.00171083	0.99182
Baldspot	0.364247	0.00452925	-0.310724	0.204417	-0.0799458	0.675011
Bap111	-0.300764	0.109956	-0.11197	0.636527	-0.148037	0.422929
Bap170	-0.143219	0.599618	-0.244074	0.307585	-0.049744	0.861965
Bap55	0.119745	0.456053	-0.0741746	0.805639	0.00712731	0.988747
Bap60	-0.0618179	0.649937	-0.105448	0.685953	-0.229938	0.111254
Bbd	-0.0402014	0.748345	0.271925	0.284422	-0.186428	0.271264
Bdbt	-0.0780418	0.696606	0.0780511	0.793019	0.0024676	0.995522
Bdp1	-0.120477	0.283359	0.194488	0.420251	-0.0471447	0.869836
Bem46	0.255091	0.192651	-0.185727	0.453301	0.0348978	0.916743
Best1	0.410046	4.14232e-05	0.0212027	0.941854	0.0416138	0.873539
Best2	-0.396936	0.0657697	-0.108082	0.677042	-0.00231785	0.995522
Best3	-0.156749	0.434046	-0.050302	0.87197	0.0301351	0.870207
Best4			-0.00759046
Bet1	-0.0396801	0.879793	0.0456891	0.868213	0.102359	0.657244
Bet3	-0.168326	0.12681	0.0608918	0.838961	-0.0993809	0.635514
Bet5	-0.0580092	0.837059	0.130392	0.575855	0.0150865	0.971447
Bgb	-0.181187	0.187478	-0.0258167	0.93835	-0.136499	0.49577
BicC	-0.0378697
BicD	-0.0243208	0.934615	-0.201365	0.477463	-0.186337	0.161958
BigH1	-0.377491	0.00571776	-0.00425388	0.988642	-0.0709074	0.551557
Bili	-0.186009	0.348278	-0.0732235	0.833492	-0.106471	0.659973
Bin1	0.25803	0.157548	-0.106598	0.684661	0.033357	0.916743
Bka	0.250266	0.0856997	0.0520883	0.848069	-0.0425948	0.868839
Blimp-1	-0.225733	0.457295	-0.067597	0.748656	-0.120843	0.562398
Blm	0.0334668	0.901314	-0.00181928	0.997223	-0.0547981	0.861282
Blos1	-0.0500311	0.842995	0.0924459	0.725381	0.124956	0.547903
Blos2	-0.305345	0.0927598	0.0258086	0.948466	-0.121592	0.583297
Blos3	0.107943	0.677783	-0.18665	0.507599	0.102786	0.684227
Blos4	0.0484338	0.817386	-0.0292528	0.936834	-0.0664208	0.82558
Bmcp	0.0461857	0.760615	-0.0604889	0.81336	0.066674	0.783403
BoYb	0.0788447	0.760689	-0.400657	0.0973596	-0.370399	0.00414247
BobA	0.129304	0.700002	-0.0522511	0.631231	0.0188726	0.907754
BomBc1	-0.0221914	0.845117	0.116709	0.585433	-0.0745261	0.788291
BomBc2	-0.00643348		0.123442	0.678888	-0.124083	0.359426
BomBc3	0.0547515		-0.0455983	0.856773	-0.00994912	0.97628
BomS1	-0.00623286	0.963275	0.0611368	0.747893	-0.186086	0.347476
BomS2	0.00770838	0.971889	0.0535476	0.781974	-0.322994	0.0225616
BomS3	-0.0376618	0.796455	0.0334675	0.907292	-0.169902	0.401926
BomS4	-0.0547236		-0.149932	0.489125	0.0381193	0.871561
BomS5	0.0547515		0.122149	0.609296	-0.103276	0.612266
BomS6	0.0109856	0.949723	0.135093	0.62515	0.00687917	0.988584
BomT1			-0.0078554		-0.0126332
BomT2	0.0217562		-0.0181777		-0.0914645	0.448738
BomT3	-0.0305763	0.846812	0.0343462		0.0436621	0.804396
Boot	0.340633	0.000877068	0.00788563	0.984036	0.0495969	0.871533
Br140	0.0540626	0.869341	-0.00304126	0.993242	-0.166269	0.371033
Brca2	0.445599	0.0056501	-0.0918217	0.771914	0.147909	0.508934
Brd	0.051517	0.881658	-0.0917286	0.612628	-0.0637702	0.750313
Brd8	-0.178406	0.338576	0.0915308	0.781974	-0.078767	0.772951
Bre1	-0.178462	0.460911	-0.20857	0.442639	-0.163714	0.325346
Brf	-0.0195772	0.921387	0.0155798	0.954188	-0.0582611	0.82558
Brms1	0.226262	0.10478	-0.0410368	0.913087	-0.00942663	0.981904
Bro	0.0271618	0.942307	0.0103143		0.00882601
Bruce	-0.0522788	0.871527	-0.0571359	0.843426	-0.15482	0.389589
Bsg	-0.135565	0.561901	-0.179141	0.445979	-0.149827	0.413106
Bsg25A	0.0230509	0.921827	0.0315293		0.00507755	0.962808
Bsg25D	-0.015565	0.962759	-0.173896	0.522482	-0.304418	0.00370461
BtbVII	0.0456189	0.873427	-0.0447055	0.869839	-0.0873843	0.664358
BthD	-0.17814	0.360158	-0.0807383	0.808495	-0.204642	0.272464
Btk29A	-0.015719	0.9587	-0.245364	0.370264	-0.225354	0.124453
Btnd	0.0195188	0.93035	0.057389	0.884631	0.0726561	0.80309
BuGZ	0.0589823	0.720775	-0.314006	0.165645	-0.178055	0.297569
Bub1	-0.00165304	0.995584	0.069054	0.785462	-0.0946781	0.650017
Bub3	0.0637999	0.671503	-0.128472	0.589897	-0.179541	0.272817
BubR1	0.0437573	0.857288	-0.149015	0.599149	-0.29091	0.0116842
Buffy	-0.160566	0.247493	0.255651	0.329214	-0.00481401	0.991462
Bug22	0.052346	0.795133	-0.0236183	0.949292	-0.0290935	0.941663
Burs	-0.114862	0.452741	0.0409196	0.918592	0.0630692	0.831771
Bx	0.324713	0.024929	-0.182183	0.465447	-0.0357325	0.918831
Bx42	-0.166617	0.199418	0.00796112	0.977206	-0.142455	0.349323
C15	-0.168451	0.599254	0.130198	0.640579	0.0658957	0.827841
C1GalTA	0.191648	0.156564	-0.0377305	0.907264	0.0634671	0.786684
C3G	-0.113845	0.715265	-0.110255	0.709743	-0.104733	0.623846
C901	-0.106424	0.59931	-0.0854876	0.757763	-0.0356311	0.678258
CAH1	-0.410084	0.0620861	0.144343	0.575311	0.176369	0.205671
CAH13			0.0150785
CAH14			-0.00438383		0.00147497
CAH15			-0.00759046		0.00147497
CAH16			-0.0285837		0.00391279
CAH2	0.142588	0.265202	0.0779328	0.789561	0.021269	0.941405
CAH3	0.318896	0.0157855	-0.041421	0.895402	-0.0507209	0.816436
CAH4			-0.0078554		0.00128826
CAH5			-0.00759046
CAH6	-0.212488	0.100418	-0.072801	0.798289	-0.0126442	0.969529
CAH7	0.261545	0.124048	0.0606165	0.843436	0.182676	0.225808
CAH8	-0.00643348		0.111361	0.686425	0.108574	0.612266
CAH9	-0.393261	0.0153052	0.0536682	0.876168	0.252086	0.120406
CAHbeta	0.375672	0.0864712	0.11233	0.590432	0.148719	0.365771
CAP	-0.956512	2.58812e-08	0.0162853	0.953699	-0.0176312	0.961649
CARPA	-0.152957	0.410606	-0.114021	0.658486	-0.065119	0.821564
CARPB	-0.0640582	0.865255	-0.2447	0.405513	-0.07222	0.804262
CASK	0.0551812	0.846324	-0.00326627	0.993311	-0.179771	0.322003
CBP	0.249533	0.0221391	-0.128398	0.60534	-0.0367727	0.861282
CCAP	0.0562434		0.230437	0.385283	0.132272	0.54759
CCAP-R	-0.143693	0.208048	-0.147912	0.62515	0.0561227	0.858741
CCDC151	-0.0577756		-0.107965	0.682725	0.076209	0.634697
CCDC53	0.337654	0.210539	0.0376131	0.918592	-0.0148533	0.966781
CCHa1	-0.193676	0.0358915	0.177739	0.546145	0.125408	0.594325
CCHa1-R	-0.0956086	0.531934	-0.05642	0.885278	0.104153	0.677951
CCHa2	-0.0332752	0.903439	-0.0579566	0.867181	0.141906	0.420435
CCHa2-R	-0.119671	0.297456	0.0341664	0.92387	0.0726172	0.790234
CCKLR-17D1	0.0209785		0.0325603	0.938983	-0.0455025	0.893358
CCKLR-17D3	-0.00221971	0.99278	0.0664125	0.843209	-0.0381281	0.916262
CCT1	0.0746897	0.54632	0.117012	0.625282	0.0758805	0.758559
CCT2	0.373812	0.000177869	0.0176419	0.953699	0.0400926	0.890906
CCT3	0.0887603	0.463095	0.122808	0.629871	0.0643599	0.796759
CCT4	0.42084	8.59081e-07	0.124109	0.561896	0.102979	0.611424
CCT5	0.186266	0.0713095	0.142043	0.579346	0.0597186	0.828463
CCT6	0.0134031	0.932551	0.137709	0.599995	0.0470656	0.868839
CCT7	0.263248	0.00580663	0.127566	0.53557	0.113738	0.60683
CCT8	0.179018	0.0931493	0.128635	0.568863	0.0876959	0.730442
CD98hc	0.171791	0.137059	0.142656	0.433663	0.116031	0.373836
CDC50	0.20832	0.205316	0.0184616	0.952531	0.0797501	0.671209
CDK2AP1	0.109479	0.442473	-0.156217	0.479957	-0.295045	0.0253373
CDase	-0.311927	0.225709	0.148185	0.489455	0.1575	0.445127
CG10000	-0.194472	0.108216	0.176556	0.415007	-0.1111	0.591457
CG10005	-0.0559174	0.88231	-0.0166471	0.961756	0.000829839	0.998977
CG10011	-0.116284	0.730137	-0.172731	0.528637	-0.0937564	0.715653
CG10013	-0.0568267	0.879932	-0.0303091	0.933167	-0.0604756	0.677586
CG10019	-0.224756	0.28783	-0.207467	0.48757	-0.0140386	0.975601
CG10026	-0.158549	0.545342	0.0905083	0.642811	0.108239	0.652116
CG10031	0.0163736	0.94606	0.0530072	0.85123	-0.00134072	0.997773
CG10035	0.157296	0.587019	-0.0140579	0.867325	0.0651907	0.308668
CG10038	0.0794405	0.675859	-0.0459276	0.886871	-0.122454	0.581899
CG10041	0.0793605	0.718135	-0.131514	0.490098	-0.0168299	0.929481
CG10050	0.159209	0.415876	-0.0500675	0.893409	0.0302446	0.940526
CG10051	-0.575097	0.0186639	0.0360084	0.903937	0.140698	0.465131
CG10053	-0.199309	0.269581	0.0899272	0.790565	-0.00981522	0.983965
CG10055	-0.0873818	0.678257	-0.0395977	0.895456	0.0116693	0.97628
CG10062	-0.395756	0.0638077	-0.0124549	0.972017	0.157795	0.398768
CG10063	-0.105064	0.679163	0.020181	0.955379	0.0302854	0.90043
CG10064	-0.013863	0.962873	-0.0362102	0.905474	0.0598614	0.54596
CG10068	0.456852	0.000436682	-0.246941	0.243311	0.00551132	0.990676
CG10073	-0.18244	0.427454	-0.165359	0.528637	-0.0483989	0.851491
CG10075	0.128365	0.500577	0.230071	0.40266	0.161174	0.433548
CG10077	0.0410477	0.892261	-0.00404086	0.990062	-0.0300875	0.916743
CG10081			-0.0820024		0.0400081	0.783446
CG10082	-0.112981	0.638014	-0.0227225	0.938068	-0.00395089	0.991477
CG10086	-0.240404	0.238925	0.0764972	0.778549	0.0555631	0.822496
CG10089	0.0691639	0.812047	-0.0888193	0.784588	-0.0581063	0.842219
CG10098	0.243675	0.0221316	0.0894251	0.684034	-0.0750203	0.721515
CG10116	-0.209625	0.237038	0.148758	0.457587	0.218759	0.153403
CG10126	-0.465053	0.0130699	0.045151	0.890636	-0.0191779	0.964117
CG10132	-0.475318	0.0378201	0.209658	0.292734	-0.0775745	0.688905
CG10137	-0.0996362	0.780476	0.151313	0.54953	0.0475852	0.878616
CG10139	-0.0686703	0.718476	-0.0338257	0.930629	-0.0799383	0.696844
CG10140	-0.0745726	0.509122	0.168843	0.568335	-0.0139313	0.974275
CG10147	0.37529	0.0398857	-0.214121	0.46381	-0.049783	0.872219
CG10151	-0.293289	0.274876	0.202863	0.433484	0.0831538	0.760122
CG10154	-0.029477	0.850476	-0.0191857	0.887257	0.0749561	0.795708
CG10163	-0.0272316		-0.0232634		-0.0480075	0.721451
CG10164					0.00561372
CG10165	0.362505	0.108216	0.0058426	0.988083	0.125979	0.486781
CG10171	0.518332	0.000318206	-0.19498	0.469169	-0.0307592	0.936402
CG10175	-0.321238	0.0663331	-0.0184231	0.949906	-0.133069	0.516682
CG10177	-0.0632208	0.28783	-0.0170728		0.0806642	0.603403
CG10182	-0.0146928	0.912983	0.0958994	0.76593	0.178983	0.354786
CG10183	-0.0577756		0.0324535		-0.00571041	0.967701
CG10184	0.0756084	0.817386	0.240551	0.350921	0.11681	0.634654
CG10185	-0.0158557	0.918635	0.0739034	0.839235	-0.101485	0.681697
CG10189	0.183331	0.530178	0.108572	0.71822	0.0543318	0.864522
CG10194	0.122885	0.406172	0.194078	0.437402	0.0477008	0.871703
CG10195	0.155513	0.46923	0.0998106	0.715785	0.0531165	0.867972
CG10205	-0.149341	0.206061	0.122415	0.686425	0.177075	0.379871
CG10208	0.0181934	0.962873	0.202704	0.389356	0.187655	0.22676
CG10209	0.0315799	0.884091	0.152127	0.546461	0.0681605	0.819925
CG10211	-2.18866	4.73085e-30	0.154853	0.497268	0.118748	0.567912
CG10214	0.0616381	0.676468	-0.0983113	0.654588	0.0162337	0.964771
CG10222	0.143084	0.443133	0.130389	0.674868	-0.100629	0.69663
CG10226	-0.396295	0.0405991	0.104403	0.635294	-0.0866876	0.702861
CG10232	-0.260596	0.135724	-0.104055	0.719696	0.062825	0.827835
CG10237	0.371221	0.00118886	-0.0169587	0.962667	-0.132374	0.570396
CG1024	-0.195002	0.0769084	-0.119702	0.630245	-0.133291	0.482862
CG10252			-0.000427526		-0.00490513
CG10254	0.244717	0.263847	-0.0605941	0.826764	-0.0409663	0.875379
CG10257	-0.0700972	0.593043	0.213569	0.46939	0.0465563	0.887313
CG10264	-0.409863	0.00580663	-0.058018	0.843594	-0.0102154
CG10265	-0.0324161	0.891876	-0.0425642	0.918592	-0.015886	0.97223
CG10268	0.0378591	0.849992	-0.273761	0.267295	0.0946392	0.722858
CG10274	-0.0288239	0.89444	0.104767	0.685007	-0.0129851	0.97628
CG10280	-0.301023	0.0287956	-0.0387328	0.889139	0.0276179	0.821157
CG10283	-0.208896	0.501153	-0.266897	0.309336	0.0258742	0.94914
CG10286	0.0689917	0.678257	0.0509754	0.859644	0.0737259	0.740854
CG10298	0.0426171		0.0073251		-0.00262641
CG10300	-0.161219	0.480057	0.0354721	0.911926	-0.0281573	0.944058
CG10301	-0.250437	0.082749	0.122104	0.692098	0.0258483	0.948178
CG10307	0.153494	0.389867	0.272714	0.319902	0.036094	0.911514
CG10311	-0.2811	0.276849	-0.000516544	0.998954	-0.00927467	0.981904
CG10317			0.095819	0.574812	-0.027238
CG10321	-0.156896	0.349393	0.00956362	0.971931	-0.0470693	0.868775
CG10324	-0.123707	0.393234	0.105335	0.726245	-0.100094	0.692382
CG10333	0.0135216	0.938076	-0.0672995	0.778549	0.0426133	0.877807
CG10336	-0.108469	0.53228	0.0100646	0.98005	-0.0631094	0.822496
CG10337	0.130759	0.643054	-0.0890491	0.773246	0.223266	0.129446
CG10338	0.520704	1.444e-06	-0.259748	0.270778	-0.131159	0.534422
CG10339	-0.386056	0.0452356	0.106741	0.668284	0.0289419	0.941855
CG10340	0.19652	0.275629	0.0625598	0.82658	0.0944766	0.649108
CG10341	-0.0793553	0.685809	0.0165077	0.958155	-0.0637158	0.761656
CG10343	-0.196186	0.319629	0.0451238	0.885865	0.0613596	0.840169
CG10344	0.395247	0.000441423	0.322967	0.204417	0.160483	0.448324
CG10345	-0.139503	0.231997	0.125019	0.661242	-0.0170516	0.969529
CG10347	0.125353	0.352245	0.00960894	0.975869	-0.123517	0.576733
CG10348	-0.12941	0.541202	-0.0639331	0.861622	0.0234171	0.951604
CG10352	0.0561732	0.350504	0.0406609	0.859734	0.0343781	0.562557
CG10353	0.0116859	0.971223	-0.0253924	0.944822	-0.0330265	0.907754
CG10357			-0.00438383		0.00178717
CG10359	-0.497501	0.0233258	0.179135	0.409523	0.0492203	0.848272
CG10361	-0.682826	0.00353483	0.234588	0.375628	0.157827	0.340618
CG10362	-0.410033	0.0134907	0.0980955	0.723649	0.00504482	0.991279
CG10365	0.184619	0.279474	0.0435445	0.860345	0.0477741	0.841715
CG10366	0.265124	0.167836	0.119106	0.633265	-0.00661984	0.988584
CG10375	-0.152103	0.434252	0.157151	0.459483	-0.0630194	0.801663
CG10376	0.334846	0.0144712	-0.27372	0.274415	-0.0273485	0.931486
CG10383	0.0254543	0.90263	0.0541203	0.860345	0.0220908	0.946303
CG10384	-0.383771	0.0564992	-0.0035273	0.992573	-0.177417	0.297569
CG10395	0.884597	3.68618e-13	-0.159211	0.591816	-0.176402	0.36066
CG10405	0.00312334	0.991911	0.227039	0.43953	0.0793744	0.721405
CG10407	-0.0501667	0.885512	-0.107683	0.73945	0.0108723	0.980677
CG10413	0.160752	0.503314	-0.107891	0.726713	-0.208563	0.13351
CG10417	0.228215	0.0745011	-0.293052	0.243634	-0.243877	0.0685035
CG10418	-0.217598	0.364119	0.0429151	0.914182	-0.0278282	0.944058
CG10425	0.109398	0.398091	-0.0851069	0.734256	0.0591057	0.833821
CG10428	0.137806	0.325441	0.0296075	0.940318	-0.0201838	0.961649
CG10431	0.0952664	0.624709	-0.124956	0.661448	-0.0163711	0.972015
CG10433	-0.280072	0.221108	0.0746004	0.785848	-0.0452996	0.887997
CG10435	-0.166756	0.140748	0.0521782	0.872502	0.00754144	0.985458
CG10444	0.241555	0.231009	-0.102614	0.732543	-0.0825403	0.70149
CG10445	0.35773	0.00118064	0.0195436	0.943713	0.189025	0.140744
CG10459	-0.00333933	0.985682	0.00917531		0.00147497
CG10462	0.113611	0.527133	-0.107844	0.661448	0.017548	0.961649
CG10463	0.192589	0.244153	0.0555831	0.880978	0.105634	0.677617
CG10465	0.952102	2.9429e-11	-0.25428	0.365053	-0.223997	0.0814955
CG10466	0.0979019	0.762778	0.0818309	0.804998	-0.0389667	0.916262
CG10467	0.238248	0.159924	0.13512	0.65469	0.00172521	0.997568
CG10469	0.0906637	0.801364	-0.0302856	0.936402	-0.00712233	0.983196
CG10470	-0.123956	0.544121	0.077317	0.77242	0.111132	0.54037
CG10472	-0.329266	0.151629	0.262545	0.31027	0.201999	0.192204
CG10474	-0.0475134		-0.0163894	0.936834	-0.157925	0.461713
CG10477	-0.152073	0.240496	-0.0602699		0.00253985	0.992658
CG10479	-0.13572	0.685383	-0.0664432	0.8353	0.0124991	0.978376
CG10481					0.00424015
CG10483	-0.0883627	0.797961	0.0439155	0.883219	0.0771021	0.750991
CG10486	-0.000997029		-0.0303877		0.00578378
CG10492	-0.102716	0.741906	-0.246171	0.368237	-0.269275	0.0317907
CG10494	-0.0270892	0.92139	0.185598	0.53778	0.121885	0.574484
CG10495	0.0504843	0.839615	0.174283	0.554436	0.115223	0.62224
CG10505	-0.202783	0.446517	0.00554473	0.990591	0.00871247	0.985458
CG10508	-0.412683	0.053605	0.116113	0.597471	-0.0367286	0.907754
CG10510	0.0217562		0.00504039
CG10512	-0.0644121	0.8631	0.0351562	0.91917	0.113637	0.394767
CG10513	-0.126918	0.29108	0.102805	0.754368	0.235711	0.166473
CG10514	-0.167858	0.455796	0.0902502	0.789561	0.206307	0.165733
CG10516	-0.0613138	0.824878	0.0231074	0.949906	0.086572	0.750991
CG10527	0.104785	0.563832	0.167047	0.566584	-0.0256252	0.940502
CG10543	-0.0716362	0.841918	-0.175468	0.522482	-0.155959	0.423757
CG10550	-0.133547	0.630144	0.167349	0.486863	0.00193278	0.996579
CG10553	-0.222494	0.0813909	0.055959	0.885987	0.0679491	0.820275
CG10555	-0.163967	0.51395	-0.306116	0.224709	-0.382761	0.00120369
CG10559	-0.11481	0.365468	-0.0722898	0.829873	-0.00891829	0.983965
CG10560	-0.204954	0.275926	0.0314415	0.927295	0.113708	0.581803
CG10561	0.198611	0.274876	0.22755	0.292747	0.176548	0.302174
CG10562	-0.0899465	0.629207	0.0437984	0.886973	-0.00821086	0.985196
CG10565	-0.0965757	0.561733	0.0569657	0.823517	-0.0207123	0.950342
CG10576	0.125619	0.380943	0.0355341	0.91134	0.0879338	0.693716
CG10581	0.0202508	0.928264	-0.0235233	0.914182	0.0635979	0.473992
CG10584	0.331744	0.0264795	-0.0570192	0.843029	-0.124312	0.567994
CG10588			0.0161038		-0.00574501
CG10589			-0.0077141		-0.00424808
CG10591	-0.112227	0.5258	-0.9172	2.23525e-11	-1.25977	4.64471e-40
CG10597	-0.434746	0.0154305	0.30953	0.181215	0.0542392	0.840169
CG10598	-0.192431	0.352245	0.360312	0.0843451	4.53402e-05	0.999959
CG10600	-0.129776	0.671626	-0.110961	0.675997	-0.0565382	0.830978
CG10602	0.151327	0.143504	0.181095	0.374123	0.0819206	0.727334
CG10616	0.180396	0.132172	0.0639964	0.789192	0.107422	0.599375
CG10621	-0.465197	0.0739413	0.226613	0.296978	0.236768	0.0417349
CG10623	-0.183699	0.555252	0.0920292	0.774703	0.191509	0.256466
CG10628	0.0311939	0.858688	0.152811	0.593709	0.0752107	0.792892
CG10631	-0.100465	0.77567	-0.0349321	0.919689	-0.158812	0.378263
CG10638	0.124985	0.390555	-0.023507	0.948416	0.0169376	0.969718
CG10646	-0.138977	0.279101	0.0735614	0.821718	-0.0640641	0.828614
CG10650	-0.718744	0.00131547	0.0199011	0.947499	0.104384	0.593187
CG10651	-0.0272316
CG10654	-0.0733362	0.830113	0.0434635	0.897962	-0.0796638	0.756702
CG10657	-0.52928	0.00273631	0.00503704	0.991546	0.163763	0.429968
CG10660	-0.59741	0.00265998	0.0418788	0.885278	-0.0467302	0.878616
CG10663	-0.38981	0.0930952	0.0382255	0.906129	0.0109446	0.981904
CG10669	0.0951349	0.678276	0.108994	0.682617	-0.119926	0.606141
CG10672	0.0988151	0.524841	0.173274	0.517392	0.145347	0.413036
CG10674	0.0274417	0.918386	0.0232805	0.942065	0.157733	0.375958
CG10680	0.0150387		-0.0466024		0.0146556
CG10681	0.277728	0.159765	0.112079	0.686425	0.101481	0.687469
CG10694	0.0209785		0.00311074
CG10700	-0.0306737		0.0205018		-0.000953039
CG10702	-0.0464175	0.859572	-0.0196403	0.943683	-0.0975938	0.635514
CG10710	-0.499906	0.00936976	0.2377	0.335802	0.011509	0.980677
CG10713	-0.152681	0.382291	0.260229	0.333402	-0.0183555	0.967354
CG10725	-0.152278	0.46567	0.111389	0.661448	0.115478	0.489773
CG10730	-0.0486878	0.787975	-0.00208191	0.993242	0.022384	0.860128
CG10731	0.14085	0.538772	0.0269398	0.946615	-0.0533174	0.868775
CG10734	-0.055633		0.0282463		0.0351583
CG10737	-0.108222	0.597287	0.135863	0.519068	0.000771946	0.999472
CG10738	-0.236505	0.373954	0.0471734	0.879955	-0.104984	0.665993
CG1074	-0.0170608	0.922614	-0.102644	0.705944	0.0647984	0.778476
CG10747	0.00330818	0.9883	0.0504557	0.87474	0.0938065	0.703732
CG10750			0.00504039		0.00867957
CG10752			0.0073251		0.00147497
CG10761	0.0902738	0.394783
CG10764	-0.055633		-0.0930043		0.00885737
CG1077	0.0438249	0.774851	0.234092	0.425837	0.0927678	0.728909
CG10778	0.244061	0.117382	0.153817	0.55527	0.0328473	0.920434
CG10793	-0.0286812	0.812617	-0.0393586	0.859734	0.000380121	0.999472
CG10795	0.0723961	0.716723	0.10537	0.745173	0.127501	0.589784
CG10799	-0.0672072	0.531094	0.0501621	0.898105	0.0977085	0.712901
CG10801	0.0209785		-0.0139712		-0.000625727
CG10802	-0.057488	0.687613	0.121797	0.666535	0.0318783	0.931518
CG10803	0.328874	0.0260999	-0.251425	0.390708	-0.0354072	0.922093
CG10804	-0.0807472	0.588241	-0.209927	0.479957	-0.0667879	0.808746
CG10809	0.222991	0.117328	-0.0105521	0.975869	0.141481	0.465131
CG10814	0.0217562		0.0179812		-0.030466
CG10834	-0.0272316
CG10841	0.0217562		0.00673482		0.00305166
CG10845			0.00634455
CG10853	-0.0274937		0.00692045		-0.00262641
CG10859	-0.0438332	0.866978	0.0672343	0.66942	-0.0213721	0.875324
CG10862	0.0209785				0.000483037
CG10863	-0.091151	0.532538	0.161003	0.554357	0.112347	0.595219
CG10864	-0.103061		0.0275887	0.939485	-0.200113	0.226999
CG10866	0.411468	0.0010133	0.158312	0.588017	0.0250719	0.950907
CG10869	-0.0269195	0.923773	0.164175	0.375628	0.011032	0.957298
CG10874	-0.0522191	0.715193	-0.00928163	0.973363	-0.0942182	0.621631
CG10877	-0.277565	0.161184	0.103761	0.709245	0.124034	0.543597
CG10887			0.00311074
CG10898	0.201163	0.246676	0.0144852	0.963086	-0.0145584	0.974777
CG1090	-0.452408	0.024373	-0.143544	0.633265	-0.158312	0.464748
CG10903	0.160246	0.396529	0.0188926	0.953699	0.0465674	0.860295
CG10904	0.174373	0.224421	0.0237328	0.949906	0.0932533	0.720298
CG10907	-0.168841	0.332052	-0.0157751	0.963839	-0.0189035	0.963608
CG10910	-0.0995677	0.641084	0.18523	0.535155	0.173186	0.312523
CG10911	-0.0667038	0.787349	0.0880156	0.79579	-0.0458792	0.822496
CG10912	-0.201724	0.375222	0.181137	0.528637	-0.0916693	0.662102
CG10914	0.164837	0.449677	0.0551997	0.864035	0.092244	0.730442
CG10916	-0.132951	0.675333	0.139688	0.617991	0.142267	0.532933
CG10918	-0.238271	0.217376	0.110441	0.348188	0.338217	0.0141902
CG10919			-0.0373075		0.00387777
CG1092	-0.383086	0.0682198	0.0017531	0.996199	0.0368913	0.916043
CG10920					-0.00262641
CG10927	-0.0322921	0.889986	0.114578	0.715337	-0.0260305	0.94914
CG10931			0.0066114		-0.000792106
CG10932	0.268504	0.0700377	0.1549	0.534498	0.0968841	0.685366
CG10934			-0.00438383
CG10936	-0.330017	0.150503	-0.0242094	0.935157	-0.0133521	0.970276
CG10939	0.158956	0.198043	-0.0560362	0.809235	-0.0886112	0.660888
CG10943	0.0168755	0.91492	-0.272265	0.297911	-0.00705533	0.988603
CG10947	-0.427598	0.0281078	-0.0435406	0.87779	-0.0240997	0.947814
CG10948	-0.0239816	0.88231	0.0426636	0.870123	-0.00168154	0.996579
CG10949	0.127131	0.4902	0.0797225	0.811758	0.013145	0.977194
CG10950	-0.0274937		-0.02003		-0.000148554
CG10953	-0.285688	0.243586	0.111431	0.611654	0.0389619	0.909646
CG10958	-0.164027	0.613024	0.14853	0.58086	-0.0421296	0.907754
CG10959	0.0306272	0.889921	0.190177	0.522923	0.0936821	0.723776
CG10960	0.377087	0.00298293	-0.0598719	0.841396	0.0273693	0.921521
CG10962	-0.120901	0.605936	-0.0628502	0.856966	0.053836	0.867194
CG10970	-0.137019	0.349489	-0.15209	0.59702	-0.0138256	0.969628
CG10973	0.336351	0.0809506	-0.0558567	0.842405	-0.00947649	0.984718
CG10979	0.320086	0.112616	-0.0749625	0.796069	-0.0443275	0.887107
CG10984	-0.200555	0.0515532	-0.0269237	0.932186	-0.0957517	0.632389
CG10993			-0.0234794		-0.00167431
CG10996			0.00187718
CG11000	-0.338795	0.226142	-0.152177	0.591816	-0.161483	0.412345
CG11007	0.343778	0.00248821	0.0280323	0.933676	0.109844	0.58093
CG11018	-0.0102053	0.972562	-0.000823779		-0.000792106
CG11029	-0.00509161		0.0526906	0.869839	0.108974	0.660899
CG1103	0.42572	3.15235e-06	-0.189679	0.468383	-0.0594036	0.826358
CG11030	-0.0726558	0.55447	-0.158278	0.448136	-0.0521261	0.821157
CG11034	-0.0256702	0.908903	0.0947598	0.647725	0.141018	0.507801
CG11035	0.0428662	0.869249	0.232564	0.322608	0.15431	0.387361
CG11041	-0.109871	0.340715	0.0558109	0.886772	0.0270194	0.942138
CG11044	-0.461014	0.00505104	0.0444672	0.883441	0.00426523	0.992352
CG1105	0.135514	0.328511	0.153602	0.507599	0.0455745	0.876032
CG11050	0.126273	0.362719	-0.0131786	0.965214	-0.0650934	0.795217
CG11052	0.0123647	0.951412	-0.0793812	0.66942	0.0264783	0.831319
CG11060			0.0212017		-0.0108357
CG11068			-0.00775
CG11069	-0.324792	0.206873	-0.0877236	0.71307	0.0261556	0.947814
CG11070	0.133139	0.38448	0.0989979	0.620056	0.0235292	0.940325
CG11073	-0.345756	0.0191273	0.283245	0.189927	0.0483908	0.84621
CG11076	0.276834	0.0744366	-0.0289679	0.921756	0.0247195	0.934782
CG11077	0.241219	0.240367	0.153443	0.565757	0.207002	0.193982
CG11085	-0.00506081		-0.0307401	0.884808	0.0336373	0.629844
CG11089	0.184331	0.206011	0.100773	0.615366	0.112242	0.583241
CG11095	0.211256	0.421826	0.26655	0.337256	0.186213	0.348189
CG11099	-0.0475134		-0.00888788	0.982842	0.0654603	0.747153
CG11103	0.127934	0.43329	0.00649349	0.988251	-0.0661382	0.817789
CG11109	0.234279	0.202031	0.139455	0.625282	0.0723955	0.798915
CG11110	-0.0614015	0.805459	0.110721	0.724544	0.125173	0.585949
CG11112			0.00692045
CG11113			-0.00759046		0.00395149
CG11122	-0.188676	0.512693	0.158936	0.42936	-0.119979	0.567912
CG11123	0.0890292	0.566161	0.14793	0.46251	-0.012613	0.974777
CG11125	0.030382	0.892516	0.0214645	0.953867	0.0139024	0.973497
CG11127	0.0337577	0.885657	0.0399169	0.912294	0.0857441	0.735588
CG1113	-0.0245795	0.928986	-0.0289868	0.943513	0.025757	0.916449
CG11131	-0.409576	0.0938582	0.0974971	0.706121	0.0930291	0.646198
CG11134	0.128026	0.554589	0.154002	0.467793	0.121486	0.542918
CG11141	-0.139328	0.444123	-0.00137691	0.99747	-0.0222834	0.957298
CG11145					0.00147497
CG11147	-0.666996	0.00069071	-0.0103921	0.980407	0.088849	0.737337
CG11149	-0.0845651	0.695862	-0.0736066	0.829873	0.126547	0.592847
CG11151	-0.000742478	0.997471	0.147032	0.546461	0.137251	0.405077
CG11155	0.081431	0.814869	-0.209365	0.484315	-0.0512236	0.839311
CG11158	-0.0438271	0.912927	0.0800223	0.773341	0.182307	0.332032
CG11159	-0.0272316		-0.0218479	0.956171	0.00782897	0.963075
CG1116	0.173356	0.273044	0.113559	0.673	0.0417591	0.900561
CG11162	0.103481	0.121645	-0.0121855	0.966228	0.168332	0.116133
CG11164	-0.248717	0.0421163	0.0587459	0.869839	-0.18952	0.292026
CG11168	0.00557553	0.98434	0.0248756	0.939621	-0.0340889	0.898716
CG11170	0.272358	0.178619	0.0566204	0.880804	0.130142	0.565289
CG11178	0.214285	0.264066	0.0372386	0.913087	0.0273535	0.945961
CG11180	-0.0807906	0.554089	-0.0396453	0.885865	-0.100124	0.554419
CG11191	-0.196844	0.17416	0.0957906	0.761271	0.0148187	0.973524
CG11192			-0.0163789		0.0093531
CG11200	-0.0671693	0.826805	0.0346971	0.918592	0.097368	0.667666
CG11211	0.136837	0.350917	0.00893585		0.00286851
CG11226	0.0217562		0.00311074		-0.000792106
CG11227			-0.011686		-0.0206782
CG11236	-0.116656	0.347473	0.143617	0.579346	0.191274	0.319468
CG1124	-0.688176	0.00341451	0.0802417	0.69482	-0.0234092	0.95031
CG11241	0.0709604	0.725058	0.0764464	0.787656	0.136029	0.542911
CG11247	0.149859	0.419867	-0.194822	0.379783	0.0211144	0.94914
CG11248	-0.210875	0.203778	-0.0810824	0.785462	-0.140117	0.464748
CG11249	-0.136795	0.41152	0.0248097	0.948667	0.0384181	0.913039
CG11257	0.0238232	0.932663	-0.0108486	0.977206	0.14885	0.498788
CG11262					0.00147497
CG11263	-0.0341171	0.845901	0.0656171	0.853097	-0.288887	0.0520709
CG11267	0.111867	0.586062	0.134722	0.54953	0.0675255	0.787244
CG11275	0.0924652	0.784578	0.137956	0.588017	0.113869	0.49514
CG11279	0.141406	0.404024	-0.0152302	0.962603	0.0273727	0.931593
CG1129	-0.0234903	0.890195	-0.0779877	0.751042	0.0656562	0.795708
CG11291	-0.000997029		-0.0279468		-0.0137838
CG11294			-0.00960297		-0.01516
CG11300	-0.0091105	0.923678	-0.000381618	0.997273	-0.0780152	0.572975
CG11307	0.0861519	0.651096	-0.167875	0.502463	-0.342147	0.00330572
CG11309	0.355633	0.00240281	0.0646954	0.771137	0.175159	0.268672
CG11313	0.0603947	0.698064	0.00396118	0.992545	-0.0570807	0.769996
CG11317	-0.123281	0.638189	0.159681	0.559485	0.105625	0.594084
CG11318	0.0589813	0.678649	0.0732145	0.782813	-0.128286	0.497653
CG11319	-0.245701	0.152896	-0.0788034	0.824849	0.000532997	0.999472
CG11322	-0.0274937		-0.0384634		0.00995073
CG11327	0.0651738	0.734646	-0.0698522	0.748103	0.0472596	0.693746
CG11333			0.0563892		0.0253457	0.842461
CG11334	0.116226	0.338868	0.139537	0.559451	0.0735582	0.772713
CG11342	0.588418	7.60371e-06	-0.156448	0.601693	0.00790467	0.987225
CG11345	-0.0661165	0.794008	0.0393896	0.885865	0.189764	0.257747
CG11349	0.0217562		0.0175044		-0.00700643
CG11350	0.0573297	0.661001	-0.00831066	0.972017	0.0539629	0.84259
CG11353	-0.590058	0.000938208	-0.0604597	0.876523	-0.0411226	0.868775
CG11356	-0.0274937		0.0426779		0.0383508
CG11357	0.212776	0.101841	-0.0807358	0.757719	-0.0325778	0.900535
CG1136	-0.0909076	0.642489	-0.0244072	0.941854	-0.0189552	0.962284
CG11360	0.423783	0.0209369	-0.110642	0.578519	-0.0241396	0.934851
CG11362	0.15711	0.0733489			0.00147497
CG11367	0.248194	0.0165801	-0.243589	0.206116	-0.190501	0.204339
CG11368	-0.177226	0.299968	0.0779792	0.800293	0.0130057	0.97628
CG11369	-0.0475134		0.00341975		-0.00262641
CG1137	-0.0272316		0.0258168		0.00048137
CG11370	-0.516373	0.0294738	0.0837191	0.691081	0.0955411	0.584217
CG11373			0.00769401
CG11374	-0.062266		-0.0527361	0.884808	0.0305544	0.903339
CG11377	0.176986	0.200813	-0.0645473	0.820514	0.0600755	0.841715
CG11378	-0.147698	0.579731	0.187143	0.428739	0.0868356	0.577545
CG11379			-0.0177695		0.00147497
CG1138			-0.00438383
CG11380	-0.572136	0.00114295	-0.0310803	0.929649	0.0238703	0.930042
CG11381	-0.229121	0.0725123	0.378037	0.124172	0.118558	0.583335
CG11382	-0.209448	0.498705	0.274427	0.270653	0.224545	0.197838
CG11384	-0.248335	0.138569	0.0238984	0.93835	0.113126	0.572994
CG1139	-0.20634	0.231503	-0.151594	0.612783	0.0785965	0.779928
CG11391			-0.00438383		0.00115671
CG11396	0.335185	0.0477013	0.191514	0.450868	0.0968238	0.69663
CG11398	0.26655	0.0605416	-0.0951886	0.771712	-0.0253111	0.948498
CG11399	0.285365	0.21099	-0.146976	0.574808	-0.070362	0.778077
CG11400	-0.105264	0.635689	0.0637946	0.799327	0.061749	0.813067
CG11403	0.126613	0.441843	-0.0144002	0.971931	0.226868	0.171355
CG11404	-0.0274937		0.0066114
CG11406			-0.0739261	0.703557	0.0161728	0.911465
CG11407	-0.255907	0.161552	-0.141807	0.633019	-0.0487609	0.854785
CG11409	-0.56462	0.019584	0.0191059	0.95832	0.0638508	0.831364
CG11413	-0.130089	0.274161	0.033826	0.887257	0.0286746	0.935834
CG11414	0.178113	0.296483	0.105149	0.627384	0.093774	0.635514
CG11417	-0.277032	0.072984	0.129759	0.615667	-0.0163579	0.965917
CG1142	-0.14945	0.473207	0.165796	0.568947	0.0892084	0.714677
CG11425	-0.17993	0.381786	0.0147823	0.938983	-0.159634	0.437985
CG11426	-0.26086	0.31674	0.0502639	0.869839	0.0857212	0.73416
CG1143	-0.196556	0.460209	0.135345	0.508352	0.104991	0.635514
CG11436	-0.0694014	0.762848	-0.0887785	0.750866	-0.115313	0.634786
CG11437	-0.370327	0.139686	0.139987	0.639333	0.127032	0.492532
CG11438	-0.446215	0.0680578	0.103299	0.712202	0.0789806	0.750991
CG11444	-0.0381858	0.816399	0.0548223	0.859734	-0.0469863	0.865811
CG11447	0.0827004	0.723796	0.118316	0.686425	0.00801413	0.986911
CG11449	-0.102446		0.0354398	0.921275	0.0270743	0.855703
CG11453	-0.256615	0.172195	0.103018	0.607789	-0.0358256	0.900561
CG11454	-0.00383449	0.991471	0.0977716	0.678575	0.145805	0.439712
CG11456	0.177215	0.116592	0.0683975	0.850562	-0.0187985	0.966781
CG11458			0.00887497		-0.0295597	0.737187
CG11459	-0.0324855	0.844024	-0.10613	0.522482	0.017984
CG1146	0.108728	0.589012	-0.221473	0.326916	0.00977808	0.98355
CG11470	-0.152506	0.375864	0.137584	0.652693	0.0672081	0.738686
CG11474	0.0360265	0.853329	0.143963	0.51524	0.0508871	0.846454
CG11475	0.093343	0.795502	-0.073564	0.748656	-0.107921	0.36066
CG11498	-0.323195	0.165145	0.127433	0.671981	-0.0294395	0.913895
CG11504	-0.129749	0.356712	-0.00272646	0.99478	-0.127425	0.43585
CG11523	0.214469	0.054411	-0.123192	0.582063	-0.0784254	0.730442
CG11529	-0.0114676	0.906658	0.0460427	0.846248	0.0936182	0.715825
CG11537	0.38319	0.0100991	-0.114159	0.691081	-0.00712949	0.985196
CG11539	0.0601122	0.869752	0.0692311	0.85207	0.0271194	0.947814
CG11550	-0.118844	0.0969815	-0.0606025	0.876075	0.0789936	0.694832
CG11555	-0.0176229	0.940932	0.14469	0.558838	0.048607	0.866596
CG11560	-0.240876	0.161771	-0.0531592	0.890636	-0.0376271	0.918831
CG11562	0.15476	0.384425	0.202505	0.44202	-0.0172712	0.969628
CG11563	-0.181768	0.357709	0.0589617	0.82458	0.00588513	0.989243
CG11570			0.0112771	0.977037	-0.00676766	0.985458
CG11581	0.0209785		0.0010641		-0.0488523	0.825182
CG11583	-0.115195	0.414023	0.0923921	0.720782	0.0436115	0.853526
CG11584	-0.317818	0.031845	-0.152613	0.558838	0.0457183	0.76053
CG11585	-0.0879705	0.593917	0.206202	0.477458	0.212996	0.232451
CG11586	-0.178967	0.19978	0.0772312	0.77242	-0.110549	0.602278
CG11590	0.179722	0.415848	0.00383265	0.993242	-0.0690623	0.818174
CG11593	0.225524	0.135364	-0.0132018	0.963839	0.0951533	0.642842
CG11594	-0.318266	0.180039	0.214486	0.239909	0.0745991	0.693746
CG11596	-0.105934	0.399364	-0.113308	0.583166	-0.106931	0.549914
CG11597	-0.0135164	0.972203	-0.0136757	0.973065	-0.00341594	0.994585
CG11598	0.0543759	0.681871	0.0104978		-0.00516472
CG11600	0.0431336		-0.0207939		0.00712869
CG11601	0.184454	0.135047	-0.0809156	0.773246	0.0321283	0.924662
CG11608	-0.0272316		-0.00324235		-0.00262641
CG1161	0.107209	0.531697	0.0368031	0.898105	0.0699637	0.737995
CG11617	-0.387585	0.0113659	-0.0749276	0.781519	0.00172483	0.997448
CG11619	-0.313934	0.209092	-0.115089	0.703463	0.0958503	0.720298
CG11626	0.0387557	0.803811	-0.000932264	0.997223	0.0114571	0.946368
CG11629			0.012085		-0.00716982
CG11630	-0.0390782		-0.0148336		0.00305333
CG11634			0.00673482		0.0135252
CG11635			0.00242199		-0.000148461
CG11638	-0.250489	0.396529	-0.167268	0.552826	0.00567945	0.990997
CG11655	0.330201	0.031067	0.0030798	0.994734	0.14246	0.525084
CG11656			0.076494	0.741392	-0.0127697	0.941313
CG11658	0.061553	0.749858	-0.138464	0.619073	-0.0212651	0.954233
CG11659	0.0173175	0.924653	0.323648	0.203243	0.0890611	0.731356
CG11666	-0.0272316
CG11668	-0.226582	0.184499	0.026568	0.946323	0.0619289	0.825182
CG11670	-0.229565	0.237038	0.0383053	0.927575	0.0537139	0.86683
CG11672	-0.148327	0.503415	0.147777	0.518554	0.0556219	0.824895
CG11674	0.0543558	0.7122	0.0111489	0.963086	-0.168489	0.354417
CG11679	0.253604	0.0596174	0.130987	0.640579	0.0578709	0.854038
CG11686	0.849597	0.000170724	0.020916	0.956693	0.0972305	0.621631
CG11693	0.0573407		-0.0047499		0.00398958
CG11694	0.140324	0.133681			0.00147497
CG11695	0.215667	0.201549	0.237165	0.355746	0.0921991	0.7258
CG11696	-0.00150672	0.993728	0.11454	0.655078	0.0309913	0.936754
CG11698			0.00311074
CG11699	0.14417	0.479455	0.081326	0.749273	-0.0241456	0.951047
CG11700	0.218817	0.459318	0.0241348	0.929915	-0.0686733	0.551678
CG11703	0.0857369		0.00317908
CG11710	0.256839	0.0859658	0.0388332	0.893837	0.175811	0.354417
CG1172	0.33	0.0248753	-0.270639	0.266835	-0.132573	0.486267
CG11722	0.184603	0.479606	0.00499446	0.989749	0.0979985	0.664284
CG11723	0.426627	4.40382e-06	-0.118772	0.640579	-0.00623561	0.990104
CG11726			0.00634455
CG11737	0.304638	0.00570766	0.0566474	0.837773	0.117756	0.554419
CG11741			0.142614	0.528637	-0.0262188	0.888649
CG11752	-0.0951863	0.643471	0.221583	0.38512	-0.0134832	0.973296
CG11753	0.227869	0.129277	0.0026156	0.99466	0.0343099	0.922346
CG11755	0.165522	0.419985	-0.110294	0.719518	-0.0505463	0.876032
CG11756	0.103367	0.665232	-0.0517763		-0.0301158
CG11760	-0.144362	0.286621	0.0787611	0.642047	-0.0116378	0.946303
CG11768			0.0603943	0.745062	-0.0517226	0.608631
CG11771	-0.0553982	0.779402	0.0845384	0.692089	0.00335652	0.993877
CG11777	0.244255	0.19248	-0.0592363	0.879935	0.0605341	0.846112
CG11779	0.0298586	0.845146	0.113451	0.666535	0.0693563	0.724298
CG11786	-0.547774	0.0125222	-0.0840287	0.697211	-0.114314	0.0943631
CG11788	0.186383	0.307752	0.0995567	0.72833	-0.0378248	0.886388
CG11790	0.184843	0.302885	0.0967831	0.63167	0.0658444	0.786548
CG11791	0.337215	0.0898572	-0.119584	0.640579	0.0213806	0.946368
CG11807	0.131076	0.358437	-0.0340291	0.909977	0.0358404	0.90351
CG11808	-0.149356	0.452589	-0.0457383	0.911401	-0.0265397	0.947814
CG11811	0.117972	0.317099	-0.125369	0.58086	-0.0838806	0.638854
CG11815	-0.06275	0.506256	-0.00438383		0.00048137
CG11816			-0.00566962		-0.0143782
CG11825	0.251676	0.0962248	0.143086	0.522482	0.0520364	0.76949
CG11828	-0.00509161		-0.00385262		0.0228046
CG11835	-0.0733129	0.591923	0.00795919		-0.00713417	0.952902
CG11836	0.539039	6.17934e-08	-0.322761	0.235303	0.0641893	0.823985
CG11837	0.183463	0.227197	0.0736398	0.825676	0.0360848	0.918493
CG11839	-0.0548522	0.837059	0.0182109	0.962603	0.00252375	0.995009
CG11841	-0.00156572		0.0298661		0.134227	0.213347
CG11842	0.0494749	0.755424	0.0553588	0.815866	0.0384548	0.845147
CG11843	0.0369804	0.885434	0.0420114		-0.00901505	0.981904
CG11852	-0.194719	0.274265	0.0554838	0.805995	0.198162	0.216893
CG11854	-0.144986	0.24376	0.0384745	0.907264	0.10488	0.566001
CG11857	0.414265	0.000735627	-0.171573	0.490098	-0.0717259	0.692798
CG11858	-0.117642	0.636735	-0.00458972	0.991793	0.142571	0.510414
CG11865			-0.00438383
CG11873	-0.164278	0.584131	-0.300081	0.192192	-0.117352	0.609104
CG11878	-0.137705	0.0912348	-0.0111834	0.963839	0.112239	0.575196
CG11882	0.284315	0.108216	0.025809	0.951371	-0.012482	0.977194
CG11883	0.230684	0.132421	-0.0967638	0.734985	0.00235032	0.995009
CG11885	0.010109	0.971273	0.114683	0.716833	0.103	0.686792
CG11892	-0.0274194	0.84675	0.115217	0.709245	0.0447362	0.845583
CG11893			0.118828	0.462361	-0.0465407	0.751849
CG11898	-0.219845	0.062596	0.189198	0.457587	-0.0547881	0.864522
CG11899	0.194294	0.23103	0.020971	0.917631	0.0745886	0.796759
CG11902	0.088794	0.687613	0.0417749	0.895928	-0.108443	0.658978
CG11905	-0.338701	0.171431	-0.139211	0.608307	0.0957631	0.708708
CG11906	0.161582	0.214504	-0.0597566	0.839623	-0.0146109	0.972566
CG11911	-0.107882	0.699044	0.270168	0.294597	0.257105	0.0296339
CG11912	-0.0146618	0.957197	0.1158	0.709785	0.106096	0.675503
CG11920	0.134549	0.50618	-0.0847729	0.725851	-0.104614	0.571744
CG11927	-0.108955	0.517683	0.0883108	0.779088	0.0255261	0.948889
CG11929	0.01747		0.0142145	0.949651	0.00399703	0.983161
CG11951	-0.329589	0.0394976	-0.0144667	0.971931	0.104719	0.660888
CG11961	-0.10468	0.744499	0.00927205	0.969777	-0.0782109	0.731415
CG11964	0.0468106	0.792808	-0.0430378	0.903817	0.0433734	0.898073
CG11970	-0.182602	0.454603	-0.0452119	0.879955	-0.197	0.0978217
CG11975	0.211792	0.0604302	-0.0683145	0.793864	-0.229355	0.0520709
CG11980	0.156561	0.35887	0.122167	0.597215	0.0927605	0.714677
CG11983	-0.160865	0.598013	-0.0855205	0.804163	-0.066138	0.795708
CG11986	-0.109071	0.501038	0.0578022	0.873831	-0.0902833	0.737033
CG11997	-0.0809416	0.452741	-0.0246034	0.91122	0.00895995
CG11999	0.21314	0.152657	0.0456093	0.869839	0.0065549	0.987628
CG12003	0.00209728
CG12004	0.553385	4.3651e-11	-0.153377	0.537097	-0.0199761	0.950342
CG12007	0.118115	0.419678	0.00741461	0.980501	0.0679991	0.761536
CG12009	-0.142159	0.318739	-0.62745	0.000266559	-0.161033	0.0347766
CG12010	0.419183	0.000496417	0.122909	0.686425	0.124443	0.576733
CG12011	-0.792502	5.54755e-05	-0.175873	0.273764	0.00227587	0.985458
CG12012	0.248498	0.0576478	-0.0698903	0.827542	0.149878	0.489726
CG12016					-0.00302517
CG12017	-0.108559	0.344716	-0.179916	0.426285	-0.174963	0.0729877
CG12020	-0.0117401		-0.00822309		0.00424015
CG12024	0.313935	0.00403519	-0.057259	0.817542	0.0218505	0.956387
CG12025	0.306508	0.0085457	-0.322349	0.211205	-0.0506277	0.861187
CG12035			0.00311074		-0.00262641
CG12038	-0.108322	0.760615	0.199475	0.332906	0.00910028	0.981904
CG12054	0.035126	0.898074	-0.159702	0.528637	-0.0839496	0.731018
CG12056	0.31176	0.176542	-0.00746312	0.985285	0.0393497	0.916043
CG12057	-0.193678	0.253231	0.0611055	0.856773	0.0845824	0.691167
CG12061	0.100663	0.468603	-0.00658238		-0.00424808
CG12065	-0.177358	0.446517	0.136207	0.485279	0.0514341	0.80047
CG12069	-0.0186496	0.929088	0.0081422		0.011903
CG12071	-0.199225	0.485931	-0.0315603	0.929015	-0.0994795	0.660888
CG12075	-0.484153	0.0451804	-0.039995	0.895221	-0.0318552	0.913039
CG12078			0.00311074
CG1208	-0.086839	0.727773	-0.0774975	0.776038	0.101725	0.59663
CG12081	-0.155458	0.186538	-0.0147208	0.963086	-0.114793	0.543597
CG12084	0.044605	0.879491	-0.0946291	0.726422	-0.12537	0.4087
CG12091	0.0479473	0.742028	0.153869	0.476469	0.0417137	0.84684
CG12093	-0.160804	0.314882	0.0745769	0.808274	0.105509	0.621631
CG12096	0.189686	0.088702	0.0757058	0.776459	-0.0210718	0.95603
CG12099	-0.251046	0.0821327	0.036532	0.892075	0.0141603	0.963399
CG12104	0.0411239	0.836032	-0.186796	0.482995	-0.0820606	0.743107
CG12105	-0.351633	0.0867597	0.248944	0.320726	-0.0695672	0.817582
CG12106	-0.0826261	0.70375	-0.00744749	0.985557	-0.0407161	0.911514
CG12107	0.103322	0.641084	0.0336925	0.908903	0.00842225	0.985458
CG12111			-0.00845366		0.0175239
CG12112	0.24275	0.119085	-0.337357	0.0973596	-0.183291	0.298197
CG12115	0.0202083	0.928986	-0.00621499		0.0800667	0.652304
CG12116	-0.11346	0.730275	0.163327	0.544888	0.163498	0.324876
CG12118	0.373	0.0440649	0.0858681	0.726422	0.126076	0.588742
CG12121	-0.0630524	0.774851	-0.038371	0.882802	-0.0890609	0.635514
CG12123	0.424462	0.00455898	0.0185647	0.95832	0.092005	0.723277
CG12128	0.0593113	0.693873	0.0665355	0.811758	-0.0813652	0.728228
CG12129	0.0524209	0.768549	-0.0439467	0.912128	-0.179022	0.372219
CG1213	-0.211241	0.452485	0.240063	0.253172	-0.0787841	0.728909
CG12133	0.195593	0.153167	-0.00217725		0.00147497
CG12134	0.284076	0.00864386	0.0446859	0.885278	-0.0288738	0.942798
CG12147					-0.00262641
CG12155	0.162971	0.298973	0.0930703	0.715149	-0.00502906	0.991279
CG12158			0.0312496		-0.00924331
CG12159	0.461664	0.00322692	-0.0390494	0.915238	0.0706342	0.805379
CG12163	-0.138973	0.27197	-0.0446443	0.885278	-0.0426456	0.840169
CG12164	-0.0962878	0.260238	0.0422466	0.91813	0.0284668	0.795939
CG12170	0.0694229	0.753907	0.295023	0.181407	0.0934143	0.69663
CG12171	0.0302927	0.890837	0.126663	0.652693	0.0401393	0.898716
CG12173	0.0274978	0.92139	0.0761914	0.787656	0.12753	0.48393
CG12177	0.139416	0.545342	0.0562984	0.825676	0.112332	0.518476
CG12179	-0.0609592	0.827402	-0.176942	0.554357	-0.179848	0.247543
CG1218	0.027802	0.859604	0.00929727	0.980804	-0.0403708	0.910778
CG12182	0.12192	0.524088	0.0407246	0.917631	-0.185413	0.295685
CG12184	0.240049	0.393988	-0.0146755	0.962603	0.00325334	0.991462
CG12194	0.197255	0.514273	0.123457	0.614534	0.0975051	0.700022
CG12204	-0.0897069	0.544286	0.097076	0.76593	0.0390052	0.916043
CG12206	-0.355237	0.129763	-0.0550916	0.841872	0.135882	0.489502
CG12209	-0.165357	0.206434	-0.00685821		-0.00195852
CG12213	-0.0120649	0.952987	-0.142467	0.511405	-0.169722	0.233356
CG12219	0.248239	0.0722917	0.0437057	0.904197	-0.166274	0.371398
CG12224	-0.0225041	0.935726	-0.0330361		0.0171973	0.882447
CG12229	0.0426171		-0.0296199		-0.00190101
CG12236	0.200432	0.432519	-0.13876	0.568335	0.01914	0.965197
CG12237	0.240145	0.0149134	0.0164603	0.958155	0.0650437	0.783403
CG12239	-0.2644	0.216001	0.214872	0.367466	-0.000769596	0.999472
CG12241	0.378841	0.02105	0.0650046	0.811794	0.0402111	0.885479
CG12253	0.265168	0.049641	-0.094613	0.724029	0.0420517	0.902825
CG12256	-0.014525	0.951669	-0.0410957	0.885865	-0.0883984	0.684788
CG12259	-0.323334	0.0110049	0.0592035	0.865375	-0.0637739	0.822912
CG12267	0.110045	0.596494	-0.0517582	0.881286	0.0277936	0.942766
CG12268	0.00220527	0.992013	0.153445	0.457587	0.122342	0.588633
CG1227	0.160299	0.321003	-0.0602375	0.825676	0.0622229	0.820073
CG12278	-0.0475134		0.0268133		0.0101221
CG12279	0.218908	0.310263	0.0484438	0.894051	0.0355544	0.921941
CG12288	0.101643	0.527133	0.0551604	0.835176	0.0306035	0.932002
CG12290	0.360465	0.0557844	-0.115081	0.704264	-0.143449	0.510524
CG12299	-0.0108654	0.965367	-0.0920592	0.722091	-0.247019	0.052484
CG12301	-0.260034	0.0898572	-0.0458109	0.888328	-0.100259	0.576733
CG1231	-0.0101551		0.0615531	0.821481	-0.0767679	0.730442
CG12310	-0.0322542	0.919951	0.0181425	0.942312	0.0785972	0.696595
CG12316	-0.0300511	0.92139	0.0349518	0.922834	-0.055739	0.846147
CG12320	-0.254326	0.325441	0.222186	0.443625	0.051818	0.872219
CG12321	0.094042	0.733298	0.171991	0.547709	0.20857	0.246861
CG12325	0.0303412	0.903439	-0.0847115	0.751042	-0.023388	0.945961
CG1233	0.18911	0.420584	0.0128013	0.964337	0.0911839	0.635514
CG12338	0.157379	0.610606	0.0593701	0.843436	0.149419	0.457569
CG1234	0.0827768	0.509058	-0.0374885	0.908051	-0.0952349	0.551678
CG12341	-0.00449347	0.982024	0.051161	0.868764	-0.0302815	0.931593
CG12343	-0.00912132	0.956348	-0.0647607	0.807639	-0.0455289	0.870843
CG12344	-0.00303278	0.98434	0.0734563	0.839623	0.0351143	0.927242
CG12355	0.0271286	0.938354	-0.161703	0.584774	0.132778	0.482862
CG1236	-0.0860675	0.63022	0.078409	0.782813	0.0586361	0.837639
CG12362			0.0110515		-0.00262641
CG12374	-0.162928	0.331675	-0.0239054		0.0137742
CG12375	0.099767	0.626422	0.0276745	0.929915	0.0820232	0.734499
CG12379	0.0352342	0.92675	-0.027166	0.949292	0.123264	0.608232
CG12384	0.0813951	0.643882	-0.0526488	0.832307	0.0406166	0.867095
CG1239	0.25308	0.242774	0.0214227	0.953699	0.112668	0.603714
CG12391	-0.103148	0.535733	-0.111781	0.66942	-0.223049	0.0766766
CG12395			-0.00438383
CG12398	-0.0452004		0.0389532	0.860345	-0.00949641
CG12402	-0.641828	0.00856022	-0.138772	0.645947	-0.0655667	0.813067
CG12420	0.219255	0.385933	-0.0512433	0.885278	-0.0135818	0.969718
CG12426			-0.00438383
CG12438			-0.000506937
CG12446	0.0825674		-0.0078554		0.00147497
CG12448			-0.022611		0.00919841
CG1246	-0.216397	0.372042	0.0338331	0.91959	0.0645461	0.737033
CG12470	0.0209785		-0.0522493		0.0680593
CG12477	-0.00635045		-0.137211	0.609296	0.122533	0.453042
CG12479					-0.00262641
CG12480	-0.468819	0.0433297	0.15577	0.595988	0.0828727	0.718115
CG12483			0.00303897	0.991546	-0.0395805	0.813799
CG12490	-0.0102414	0.940072	0.12536	0.685683	0.0926976	0.730442
CG12491			0.0012774		-0.181587	0.000296089
CG12493	0.1228	0.687805	-0.0327258	0.906049	0.00265151	0.989243
CG12496	-0.128621	0.677033	-0.120748	0.197516	0.043225	0.568328
CG12499	0.179703	0.48684	-0.112324	0.678575	-0.0829814	0.656153
CG12502	-0.133618	0.486169	0.0193293	0.958128	-0.10314	0.675503
CG12506	-0.0842156	0.786122	0.0137432	0.921756	0.142606	0.25062
CG12507	-0.167256	0.180728	0.0635483	0.853523	0.00474213	0.991279
CG12512	-0.183582	0.206434	0.138289	0.598796	0.160194	0.370619
CG12516			0.00311074		0.00561372
CG12519	0.160533	0.235286	-0.0320306	0.937612	0.0144354	0.940607
CG12520	0.505574	0.0396912	-0.0401076	0.890636	0.0737948	0.588742
CG12521			0.00692045
CG12522	-0.272174	0.337182	0.152988	0.609721	0.0319013	0.698422
CG12523	-0.327638	0.020115	0.0150318	0.954188	0.07963	0.16081
CG12531	-0.534416	0.019814	-0.151335	0.608307	-0.20317	0.21962
CG12535	-0.192501	0.287731	0.130783	0.462654	-0.0303774	0.891704
CG12539	-0.127653	0.45436	-0.0141397		-0.0110186
CG12540	-0.256336	0.012456	-0.0744341	0.614534	-0.0285451	0.67067
CG12541	-0.313804	0.119759	-0.186711	0.522482	0.0328189	0.924662
CG12546	0.0514346		0.298289	0.284422	-0.0359487	0.918137
CG12547	0.406095	0.0034259	-0.210531	0.465447	-0.163857	0.348632
CG12560	-0.143308	0.598525	-0.288096	0.116939	-0.390499	0.000132826
CG12567	0.517855	0.000654114	-0.280878	0.326292	-0.273504	0.035482
CG12576	0.299122	0.0183535	0.00211263	0.996199	-0.0153693	0.968587
CG12581	-0.0810207	0.797356	-0.0967865	0.72747	-0.0303394	0.91387
CG12589			0.00311074
CG12590			-0.0116074		-0.00545736
CG12592	0.43317	0.0166408	-0.0200167		0.0172321
CG12594	-0.253774	0.206873	0.0321692	0.927575	-0.10991	0.586059
CG12605	-0.298582	0.189717	-0.163584	0.567631	-0.0765495	0.787639
CG12607	-0.0609363	0.809993	-0.154818	0.489418	-0.0336756	0.92076
CG12608	-0.321621	0.000294156	0.0880308	0.728345	-0.0485764	0.851907
CG12609			-0.00438383		0.0102344
CG12617			-0.0176119		0.00948326
CG12637	-0.0640005	0.266706			0.00561372
CG12643	-0.278235	0.339286	-0.276168	0.165645	0.0375017	0.907754
CG12645	-0.125717		0.0210537		-0.00167773
CG1265	-0.0174028	0.954682	0.100396	0.700099	0.196939	0.121054
CG12655	-0.220487	0.237165	0.135977	0.611654	0.142957	0.531242
CG12659	0.144111	0.342406	-0.142335	0.601386	-0.174965	0.359426
CG12661	0.0669141	0.781991	0.00312212		-0.00225976
CG12662	0.181848	0.514079	-0.0205919		-0.0208198
CG12672	-0.0774496	0.359073	0.166516	0.563844	-0.0212195	0.953305
CG12674			-0.0105804		-0.00230968
CG12680			-0.02003		-0.00262641
CG12682					0.00147497
CG12688	-0.0558526	0.694936	-0.00341669		0.0043541
CG12689	-0.0577756		-0.000659397		0.00305166
CG12691					0.00147497
CG12692	0.0217562		-0.00438383		-0.00431632
CG12693	-0.00509161		-0.0254997		0.00571105
CG12698	0.152553	0.473207	0.0198372	0.926982	-0.0131891
CG12699			-0.00438383		0.00147497
CG12702	0.0450104	0.827037	-0.134886	0.647984	-0.230107	0.168511
CG12708	0.257174	0.264507	-0.100709	0.660606	0.0660575	0.691155
CG1271	0.133319	0.671111	0.204763	0.393675	0.108987	0.626174
CG12713	-0.0774135	0.583458	-0.110833	0.714723	-0.0408947	0.910777
CG12715	-0.0272316		0.0145157		0.0167466
CG12716			0.141628	0.46251	0.0143645	0.934782
CG12717	0.0269119	0.90365	0.0359149	0.932186	-0.112422	0.647933
CG12723	-0.673897	5.93353e-06	0.0882948	0.750749	-0.0460129	0.601558
CG12725			0.0118779		-0.00424808
CG12728	0.781069	2.04055e-06	-0.239556	0.414089	-0.0655303	0.820275
CG1273	-0.597644	0.0154502	-0.61393	1.81322e-05	-0.144372	0.407739
CG12730	-0.151954	0.626422	-0.105195	0.71344	0.000863516	0.999472
CG12744	0.0507153	0.803811	-0.319001	0.18775	0.00942071	0.984909
CG12746	0.0303135	0.869711	0.146005	0.559115	0.168239	0.381725
CG1275	0.421061	0.00141539	0.0149185	0.957177	0.0820917	0.641124
CG12766	-0.155016	0.271617	0.191558	0.526476	-0.103708	0.642709
CG12768	-0.295889	0.303884	-0.0424027	0.907264	0.0949908	0.720062
CG12769	0.134942	0.6616	-0.0947409	0.676861	-0.0274095	0.945961
CG12773	-0.0053936	0.984584	0.103166	0.62515	-0.0630886	0.744934
CG12780			-0.0190217		0.0110975
CG12782	-0.0567759		0.016145		0.0564203
CG12783			-0.00822309		-0.00262641
CG12795	0.133626	0.258052	0.110175	0.724541	0.0871489	0.730442
CG12811	0.109389	0.610722	0.0225053	0.939621	0.0459971	0.860903
CG12814	-0.547002	0.0267214	-0.153912	0.569982	0.0179796	0.956554
CG12817	-0.120837	0.530178	-0.00378774	0.993305	-0.0634045	0.8364
CG12818	-0.136171	0.450697	-0.0382791	0.919318	-0.22774	0.161958
CG12822	0.0771248	0.763113	0.195475	0.487707	0.116737	0.58623
CG12824	-0.058187	0.63022	0.225217	0.173734	0.0602675	0.721589
CG12825	-0.10767	0.603099	0.0322658	0.929649	0.178137	0.32503
CG12826	-0.148823	0.428906	0.627884	0.000240647	0.303021	0.042427
CG12828			-0.00818253
CG12831	-0.0611904		-0.0199937		-0.00260759
CG12836	-0.0300624		0.0186989	0.953699	0.0374606	0.854865
CG12848	-0.427548	0.00165366	0.164532	0.530553	0.152969	0.338453
CG12851	-0.129384	0.674798	-0.154009	0.608307	-0.120815	0.618981
CG12853			0.00798147		0.00147497
CG12857	-0.062305	0.315519	-0.0336526	0.860906	0.0180941	0.910778
CG12860			0.00427452		0.00162413
CG12861			0.00311074
CG12863	0.170479	0.292677	0.130759	0.670727	0.102951	0.681075
CG12866	-0.0274937
CG12868	-0.00257134	0.993691	0.0393891	0.902496	0.261455	0.0685035
CG12869	-0.459821	0.00505104	0.158132	0.53778	0.021396	0.959153
CG12877	-0.15554	0.451398	-0.0526276	0.884631	-0.207819	0.127087
CG1288			0.00311074		0.00147497
CG12880	-0.230285	0.363207	0.192088	0.515675	-0.0766968	0.783403
CG12883	0.279041	0.0707684	0.0980736	0.743918	0.122278	0.609104
CG12885	-0.176896	0.578963	-0.128945	0.666535	0.00875075	0.985458
CG12895	0.272002	0.104764	0.10866	0.633265	0.0321496	0.920081
CG12896	-0.0781571	0.82156	0.159795	0.58086	0.0620999	0.687469
CG12898			-0.0199394		0.00424015
CG12909	0.0784564	0.628651	0.0533737	0.890291	-0.0284133	0.94051
CG12910	-0.192989	0.450745	-0.028743	0.93835	0.046103	0.881938
CG12911	-0.53152	0.00767643	0.079726	0.72191	0.118584	0.596712
CG12914	-0.0274937		-0.0123232		-0.00691764	0.963103
CG12917	-0.0602318	0.486696	0.0318608		0.0107219
CG12920	-0.365029	0.000263467	-0.272824	0.20124	-0.0986185	0.125937
CG12923	0.0217562		0.0289361		-0.0113972
CG12926	-0.193074	0.203342	0.123205	0.644417	-0.0498118	0.824273
CG12929	0.128531	0.665232	0.124641	0.673139	0.110037	0.65488
CG12934	-0.267752	0.234324	0.324316	0.211775	0.192375	0.136143
CG12935	0.0557638	0.839164	0.0264228	0.933676	0.128477	0.559953
CG12942	0.417271	8.78445e-07	0.160137	0.574844	0.0840927	0.749
CG12945	0.362868	0.00307479	-0.0823591	0.785462	-0.0435915	0.876036
CG12947	-0.0755457	0.815923	0.0541005	0.88988	0.024904	0.950342
CG12948	0.0845947	0.669692	-0.00509541	0.990062	0.169275	0.391265
CG12951	-0.114807	0.32602	0.00349557		0.0475084	0.509456
CG12963	-0.421329	0.0318908	0.0927303	0.72833	0.132925	0.513046
CG12964	-1.09509	8.23419e-10	-0.0583407	0.879955	0.0261996	0.945961
CG12970	-0.100464		0.0244867		0.00116448
CG12971	0.0328754	0.879747	0.167966	0.569982	-0.101877	0.627869
CG12974	-0.313132	0.215814	0.119419	0.567902	0.125556	0.428218
CG12975	0.144692	0.537892	-0.0513952	0.879828	0.104452	0.623846
CG12983			-0.00818253		0.00147497
CG12984	0.0548205	0.816035	0.00187892		0.00789375
CG12985	-0.00156572		-0.0135576	0.962603	-0.0067393	0.969628
CG12986	0.0568306	0.765467	0.00311074		-0.00942295
CG1299	-0.227922	0.206731	0.104698	0.626997	0.161499	0.390928
CG12990	0.0309732	0.879747	-0.0179435		-0.0137838
CG12991	-0.0108771	0.974856	-0.17924	0.499713	0.0487465	0.868973
CG12992	-0.0729846	0.698189	0.0180693	0.949906	0.0488687	0.71923
CG12995			0.0276635	0.880757	0.00162628
CG12998	-0.00156572		0.168478	0.495164	0.0478225	0.885298
CG13000	0.0756597	0.819193	-0.018671		0.00565173
CG13001	0.0402343	0.826805	0.014554	0.962667	-0.0158305	0.972566
CG13002			0.017935		0.000894836
CG13003	-0.286691	0.211978	0.00773956	0.98265	-0.21378	0.232451
CG13004	-0.0577756		-0.00552624		-0.00150087
CG13005	0.412738	0.000613707	0.115132	0.712966	0.0520473	0.866792
CG13008			0.0247373		-0.0028048	0.985458
CG13010			-0.0202047		0.00837485
CG13012	-0.0969153	0.368984	0.0450996	0.910092	0.0444172	0.885547
CG13014	0.0493217	0.8561	0.187043	0.529124	0.112715	0.650017
CG13016	0.179757	0.14323	0.0948711	0.772888	0.0764206	0.788577
CG13018	0.0180083	0.962759	0.170764	0.566564	-0.0355107	0.925024
CG13021	-0.0577756		0.00311074
CG13022			0.00754316	0.980735	-0.001106	0.997568
CG13023	-0.110593	0.563296	-0.0233304		-0.029677
CG13024	-0.100289	0.695678	-0.0902378	0.756629	-0.0548221	0.858913
CG13026			-0.193728	0.484315
CG13028	-0.138344	0.201168	-0.139689	0.625282	0.0542301	0.777481
CG13029	0.445169	0.0587106	-0.155435	0.349109	0.0270343	0.868775
CG13031			0.00345575		0.00561372
CG13032	-0.081001		0.0160742		0.00178717
CG13033	-0.261042	0.255722	0.167046	0.374325	0.0745518	0.714677
CG13038	-0.0602318	0.486696	0.0139056	0.968503	0.00261542	0.995427
CG1304	-0.0498586	0.797356	0.109603	0.682617	0.158211	0.306687
CG13040	-0.0632809		0.00989728	0.980721	0.112744	0.460016
CG13041	-0.189857	0.133975	0.164083	0.340842	0.0689882	0.815081
CG13042	-0.0274937		0.0937234	0.733823	0.0369147	0.899989
CG13043	-0.18855	0.347472	0.166956	0.462202	0.0729028	0.79545
CG13044	0.0195835	0.95059	0.108025	0.611008	0.110323	0.623236
CG13045	-0.197073	0.0986023	-0.00726501	0.977491	0.0070318
CG13046	-0.255973	0.0415932	0.0690247	0.789561	0.0807917	0.76949
CG13047	-0.315806	0.0457208	-0.0982837	0.750443	0.111209	0.617764
CG13048	-0.150092	0.182507	0.00369298	0.989762	0.00358876	0.950342
CG13049	-0.206852	0.0821803	-0.0151671	0.952512	0.00423538	0.971169
CG13050	-0.0378697		0.00415416	0.98543	-0.00716355
CG13051	0.104558	0.481947	0.105557	0.601571	0.396945	0.00239813
CG13053	-0.0577756		0.00435522		0.00296246
CG13054			-0.00233599	0.99439	-0.0728833	0.60683
CG13055	0.00380006		-0.133523	0.65249	0.00063855	0.999472
CG13056	-0.0567759		-0.0287764	0.944822	-0.00444474	0.991462
CG13058	0.0549948		0.0263064	0.948667	0.0199165	0.958584
CG13059	-0.207503	0.284893	0.214063	0.375628	0.127038	0.568049
CG13060	-0.143351	0.256773	-0.000996683	0.998123	-0.00271506	0.995009
CG13062			-0.0201556		0.00394156
CG13063	-0.0745807	0.777052	0.0766598	0.773274	0.0788734	0.774123
CG13064	-0.185411	0.499798	-0.0634955		-0.00262641
CG13065	-0.0831444		-0.251871	0.296978	0.0116396	0.950342
CG13066	-0.0378697		0.184986	0.375628	0.267931	0.0853801
CG13067	-0.08612	0.68539	0.167241	0.334867	-0.149642	0.495623
CG13068	-0.00509161		0.11951	0.597173	0.359447	0.00485907
CG13069	-0.047096	0.775966	0.262109	0.107185	0.273768	0.0658501
CG1307	0.219056	0.0733878	-0.0478683	0.85855	0.0461664	0.869554
CG13071			0.0116283
CG13073			0.00311074		-0.00500006
CG13074	0.0804543	0.593502	-0.0560897	0.771137	0.00291178	0.985603
CG13075	-0.212663	0.317286	0.148762	0.601386	0.142509	0.435462
CG13077	-0.0264266	0.885657	0.138806	0.645476	0.22351	0.202981
CG13078	-0.032724		-0.0534239	0.688218	-0.0164215	0.931593
CG13081			-0.0100014		0.00147497
CG13082	-0.313305	0.201981	0.295941	0.286756	0.175786	0.335311
CG13083	0.00611854	0.971633	-0.0078554		-0.00262641
CG13084	0.103676		0.0110515		-0.0194366
CG13085	-0.025125	0.941134	-0.111396	0.710158	0.084756	0.678343
CG13086	0.0265364	0.922614	0.0574749	0.87197	0.109624	0.634901
CG13088	0.316778	0.0331978	0.121934	0.686425	0.06636	0.825239
CG1309	0.19333	0.0747127	0.0578345	0.804998	0.178522	0.247543
CG13096	-0.226427	0.0303965	0.0402566	0.908911	-0.0728778	0.728909
CG13097	-0.223345	0.168833	0.0110211	0.971967	-0.14686	0.310188
CG13101	0.91013	8.87711e-06	-0.19025	0.517921	-0.0295346	0.930101
CG13102	-0.138261	0.492722	-0.0866743	0.705696	0.152716	0.416667
CG13108	-0.1073	0.669087	0.159015	0.561244	-0.023304	0.951917
CG13110			-0.0116091
CG13113			0.00644645
CG13114			0.00666821
CG13116	-0.0928277		0.0148096	0.959403	-0.0462836	0.576774
CG13117	0.0753163	0.50396	0.0912733	0.781727	0.0692629	0.798821
CG13123	-0.28089	0.117821	0.0723699	0.842707	-0.0807608	0.760122
CG13124	-0.489546	0.0546224	0.0549874	0.845702	0.0424532	0.848272
CG13126	0.0256359	0.885394	-0.0797745	0.781974	0.0764028	0.761536
CG13131					-0.00262641
CG13133	-0.261085	0.133681	0.140998	0.614687	0.0967148	0.684227
CG13135	-0.114096	0.503795	0.00377284	0.988404	0.0104294	0.855843
CG13137			0.00692045		0.0053413
CG13138	0.0670276	0.574561	-0.00565739		0.00413996
CG1314			-0.0114588		-0.00262641
CG13144	-0.0428043	0.666391	-0.0762002	0.81386	-0.0206835	0.893921
CG13148	-0.124875	0.70226	0.0668025	0.85207	-0.179447	0.370619
CG13151	0.173814	0.454912	0.00863817	0.982842	0.118387	0.626994
CG13154	-8.92919e-05	0.999625	-0.0925821	0.729109	-0.00914019	0.967701
CG13155	-0.0274937				-0.00617737
CG13157	-0.0419911	0.796323	0.0443684	0.881302	-0.139078	0.465131
CG13159	-0.338269	0.110593	0.0075533	0.972269	-0.17846	0.273795
CG1316	0.220826	0.0999375	-0.0166733	0.95459	0.0352228	0.90351
CG13160	-0.226755	0.248557	0.0679858	0.843834	0.0819413	0.755837
CG13168	-0.0567228	0.562234	-0.103941	0.750911	-0.0390205	0.871244
CG1317	0.0676985	0.795619	-0.0477786	0.87783	0.0113639	0.973296
CG13170			0.035864
CG13177	0.0209785		0.0146744		0.0209366	0.846454
CG13185	-0.190597	0.431593	-0.0618245	0.853097	-0.165041	0.175816
CG13186			-0.156104	0.445602	-0.00581301
CG13192	0.0555217	0.713512	0.0812263	0.786932	0.0570035	0.831364
CG13193			0.00879079		0.013777
CG13196	-0.245756	0.0292442	0.0310083	0.910741	-0.0659038	0.368647
CG13197	-0.0735882	0.632886	-0.0471247	0.872541	0.0927405	0.681173
CG13198			-0.00438383		0.00658052
CG13202	-0.125429	0.254229	0.141029	0.348188	-0.00344681	0.977194
CG13203	0.0322449	0.883946	0.479653	0.0187869	0.135745	0.551051
CG13204	-0.00180173	0.995263	-0.0251431	0.941974	0.0748612	0.783446
CG13215	-0.047019	0.717724	0.090935	0.728838	0.035883	0.909699
CG13216	-0.289216	0.00511847	-0.115545	0.555113	-0.0342058
CG13217	-0.411593	0.0291028	0.21784	0.296978	0.120212	0.484508
CG13218	-0.123535	0.273394	0.15468	0.513442	0.174318	0.382531
CG13220	0.170825	0.358983	0.220887	0.294597	0.0280687	0.935942
CG13223			-0.00268843		0.0115639
CG13226	0.0209785		0.540686	0.00199142	0.0993184	0.54596
CG13227	-0.0942445	0.708379	0.276326	0.173734	-0.0404891	0.907754
CG13228	0.0301751	0.777108	0.13227	0.603597	0.119729	0.620177
CG13229	-0.0126509	0.958676	-0.0304569	0.932437	0.110819	0.603714
CG13230	-8.40423e-05	0.999417	0.0191904	0.554436	0.0269246	0.749422
CG13231	-0.064652	0.250305	-0.0100544		-0.0461442	0.807428
CG13239	-0.0371107	0.787553	-0.0266446	0.94213	0.0154938	0.948178
CG1324	0.103676		0.00333399		-0.00285547	0.986911
CG13243			0.00297426		-0.000148461
CG13244			-0.000886892
CG13247	-0.375833	0.0609557	-0.14507	0.597662	-0.0561355	0.856094
CG13248	-0.221156	0.152146	-0.014114	0.968259	0.0296532	0.931593
CG13250			-0.0260775		-0.0123372
CG13251	-0.114005	0.528738	0.00337533	0.993305	-0.0820565	0.765052
CG13252	0.0971831	0.769458	-0.121452	0.656974	0.114045	0.506518
CG13255	-0.35121	0.0783992	-0.0910238	0.717361	0.0423233	0.885479
CG13258	-0.0272316		0.0842788	0.700156	0.0302322	0.778409
CG13272	-0.291819	0.00900985	-0.0748068	0.693315	-0.0727765	0.080042
CG13280			0.0366429		-0.00938008
CG13282	-0.00509161		-0.0403261	0.897962	-0.139873	0.289407
CG13284	-0.359651	0.149244	0.178185	0.375628	0.0276261	0.916262
CG13285	-0.173449	0.339125	-0.030515	0.935494	0.012226	0.974777
CG13287	-0.121192	0.610606	-0.078217	0.825741	0.150324	0.492739
CG13288	-0.0378697		-0.080046	0.821481	0.115978	0.622921
CG13293	-0.154865	0.454105	-0.172081	0.556237	-0.0362422	0.923319
CG13295	0.182195	0.534768	0.179666	0.375628	0.0244819	0.945153
CG13297	-0.272843	0.0135222	-0.0113152	0.973354	0.0114912	0.973296
CG13299			-0.00438383		0.00159592
CG13300	-0.339277	0.212742	-0.0475794	0.900937	-0.057651	0.851491
CG13305	-0.0588982	0.729384	-0.119422	0.687795	0.118996	0.475632
CG13306	0.0209785		-0.00981098	0.980721	0.0291402	0.925024
CG13308			-0.0419009		-0.0117297
CG13309			-0.0100631		-0.0113352
CG13310	-0.176206	0.229582	-0.0153622	0.969796	-0.074971	0.733897
CG13311	-0.191841	0.344762	0.20189	0.48076	0.191524	0.120941
CG13312	-0.186887	0.0543645	0.287536	0.310307	-0.032514	0.931453
CG13313	-0.215232	0.159478	0.0767793	0.827042	0.0575653	0.78832
CG13314	-0.0611904		0.170944	0.555113	-0.0290357	0.924071
CG13315	-0.899709	4.03935e-05	0.0339491	0.918592	0.0881765	0.723776
CG13318	-0.19866	0.223026	0.22674	0.313822	0.066094	0.821564
CG13319	0.193028	0.314563	0.163329	0.546145	0.11514	0.634697
CG13321	-0.499822	0.0345189	0.225089	0.335802	0.164945	0.157202
CG13323	-0.0720269	0.671111	0.101088	0.760563	0.176964	0.287472
CG13324	-0.0524052	0.767157	0.053369	0.786932	0.177289	0.307664
CG13325	-0.00417406	0.983815	-0.192819	0.522482	-0.380685	0.00427165
CG13326	-0.0659404	0.675015	0.0100646		-0.0115408
CG13330	-0.0632222	0.450697	0.110062	0.385216	-0.0216816
CG13331	-0.0611904		-0.113799	0.715053	0.0536096	0.805126
CG13332			-0.0280199	0.942518	-0.104962	0.57811
CG13334	-0.055633		-0.00577184		0.0127095
CG13337			0.00295979		0.00551153
CG13339	0.245078	0.25994	0.115996	0.695014	0.0559716	0.859984
CG13344	-0.0324046	0.878195	-0.005779	0.987796	0.00975385	0.981904
CG13358	0.0376614	0.915416	-0.0567059	0.742088	0.0171521	0.918493
CG13359	0.0499578		-0.0078554		0.00985807
CG13360	-0.100464		-0.0547309	0.824896	0.0295088
CG13361	-0.0547236		-0.00928566		0.00839303
CG13362	-0.305268	0.205316	-0.216823	0.124157	-0.191772	0.0274537
CG13364	-0.515415	0.00265714	0.25239	0.349374	0.179096	0.157657
CG13365	-0.0252729	0.936587	0.257461	0.282483	0.077793	0.76802
CG13366	0.030411	0.921506	-0.0889815	0.676475	-0.0255594	0.934782
CG13367	0.185962	0.296823	0.163178	0.569982	0.0383127	0.908465
CG13369	-0.0439429	0.84125	0.192421	0.469847	0.0115751	0.978634
CG13373	0.376689	0.0119373	-0.0064789	0.988833	0.0901568	0.737033
CG13375	0.0762372	0.837813	-0.132122	0.576665	-0.0542694	0.867194
CG13376			-0.0380771		0.00472362
CG13377	-0.590168	0.0171376	-0.133461	0.522923	0.063021	0.771606
CG13384	0.410755	1.82558e-05	-0.209345	0.335802	0.0336148	0.92076
CG13385			0.00250075		-3.14634e-06
CG13386			0.191897	0.506539	0.079194	0.723277
CG1339	0.00320509	0.983993	-0.107167	0.443945	0.0127083
CG13390	0.095654	0.72072	0.0997598	0.753272	0.178805	0.368647
CG13392	0.216774	0.211395	0.0653543	0.846248	0.109209	0.656643
CG13397	0.220146	0.0925157	0.101125	0.753852	0.216464	0.214877
CG13398	0.662124	1.12277e-13	-0.20937	0.469169	0.0384969	0.913265
CG13403	-0.0172723	0.929088	0.27438	0.320726	0.114177	0.644388
CG13404	-0.110835	0.677033	-0.054572	0.878576	0.0758985	0.788577
CG13405	-0.0382354	0.848095	0.00031543		0.00147497
CG13407	-0.00200939	0.989362	-0.00438383		0.00147497
CG13408	0.0265291	0.891802	0.0627608	0.867947	-0.0330878	0.932998
CG13409	-0.0851762	0.783633	0.0212137	0.944499	-0.0317876	0.929481
CG13423	-0.0238266	0.916478	-0.0119061	0.946877	-0.0130883	0.931518
CG13426			-0.0078554
CG13427	0.394813	0.0787428	-0.114656	0.582143	0.308202	0.00414247
CG13428			0.0460959		0.0335886	0.728909
CG13436	-0.100685	0.587532	-0.0224808	0.953867	-0.0191209	0.947344
CG13437	0.046757		-0.0524803	0.893239	0.0713648	0.783446
CG13438			0.00311074		0.00147497
CG1344	0.136001	0.400794	-0.219604	0.381422	-0.221944	0.0988529
CG13443	-0.055633		-0.000196375		-0.000148461
CG13445	0.0209785		0.109187	0.729109	0.0317706	0.720062
CG13449	-0.0846549	0.248554	-0.0819948	0.799178	0.0884117	0.603372
CG13454	0.145491	0.64242	-0.0693498	0.562987	-0.024056	0.884454
CG13455	-0.00709098		-0.0660646	0.715785	-0.0329225	0.795996
CG13457	0.130187	0.159765	0.0227789		0.00048137
CG13458	-0.0537284	0.732168	-0.120051	0.702086	-0.000131806	0.999959
CG13460	-0.0587892	0.707148	-0.000266906	0.998511	0.0484616	0.872266
CG13461	-0.699059	0.00109601	0.0563062	0.756345	0.16867	0.218115
CG13465	0.159295	0.627346	-0.0722751	0.647984	-0.0477554	0.767675
CG13473			-0.00438383
CG13476					0.00147497
CG13481			0.00787371
CG13482	-0.262133	0.0588193	0.111174	0.72747	0.061345	0.840169
CG13484	-0.240668	0.191854	0.0540624	0.874982	-0.0687281	0.813799
CG13488	-0.045697	0.688317	-0.00468363	0.991842	-0.0845998	0.744099
CG13492	-0.482577	0.0153143	0.136296	0.413097	-0.106562	0.523974
CG13494			0.00634455
CG13500			0.0205018		-0.00225976
CG13501	-0.100083	0.562693	0.0390161		0.0181493
CG13502	-0.224963	0.130323	0.217706	0.43953	0.0510604	0.872219
CG13506	-0.780238	0.000592208	-0.170646	0.520662	-0.101945	0.549914
CG13516	-0.117536	0.542928	-0.0580212	0.85698	0.119521	0.569071
CG13527	-0.0272316		0.0123973		-0.000792106
CG13531	0.241279	0.169115	-0.0653852	0.832037	0.00952753	0.981388
CG13532	-0.0885887	0.747828	0.128952	0.585448	0.058269	0.852719
CG13538			0.025053		0.00338091
CG13539					0.00330869
CG1354	0.173177	0.152046	-0.0170308	0.952373	0.0710237	0.777683
CG13540	-0.0141344		-0.00864293		0.0150672	0.914562
CG13544	0.0217562		-0.0087655		-0.00262641
CG13545	-0.203564	0.417611	0.279497	0.29633	0.120839	0.576733
CG13551	-0.109684	0.580758	0.0275445	0.926001	-0.111454	0.611553
CG13558			0.00311074		0.00147497
CG13559	-0.0942651	0.487386	0.11983	0.703268	0.110549	0.603714
CG13560	-0.502131	0.000163325	-1.0839	4.57362e-25	-3.74703	0
CG13561	0.0953572		0.0420627		-0.0179814
CG13562	0.175987	0.56222	-0.252665	0.386198	0.0047595	0.989243
CG13563	0.00702613	0.979407	0.0505423		-0.00437913	0.983161
CG13564			0.00847609		0.00333005
CG13566	-0.155033	0.0982718	0.0530123	0.881585	-0.0368007	0.848223
CG13575	-0.0274937		-0.0528667	0.869839	0.120984	0.534841
CG13577	0.0507468		0.113061	0.58086	0.0971449	0.141769
CG13578	0.0255699		0.160541	0.574808	0.0533649	0.853036
CG13579	0.0749418		-0.00794229	0.983851	-0.0797995	0.763257
CG1358	0.384103	0.00541971	-0.058457	0.866431	0.0425328	0.861849
CG13585	-0.0997502	0.695476	0.0777343	0.705971	-0.00656121	0.985458
CG13587			-0.000823779		0.00147497
CG13589			-0.00365388		-0.00424808
CG13590			0.00847609		0.00427482
CG13594	-0.181099	0.253765	0.0451362	0.889139	-0.129949	0.479372
CG13599	0.0304971	0.890634	-0.151184	0.610648	-0.15195	0.489312
CG1360	0.0986456	0.593917	0.221531	0.454285	0.0551317	0.862805
CG13601	0.119643	0.472045	0.225737	0.254753	0.123846	0.542918
CG13603	0.680025	9.02966e-08	-0.121286	0.626906	0.0904017	0.668549
CG13604	-0.0820422	0.704034	-0.110719	0.703706	-0.016526	0.966421
CG13605	0.203685	0.0506205	0.114382	0.639374	0.0632565	0.809037
CG13606	-0.209998	0.135965	-0.0399814	0.898033	-0.0193681	0.951917
CG13607	-0.0689523	0.627739	0.230464	0.375628	-0.120115	0.613973
CG13609	-0.215776	0.0584068	-0.143014	0.583901	-0.0947162	0.667143
CG13613	-0.0610735	0.295625	0.00634455
CG13614	-0.0597469	0.700214	-0.0379987	0.923757	-0.00639991
CG13615	0.044906	0.810472	-0.15301	0.549009	0.006611
CG13616	-0.172853	0.491565	0.0296746	0.894935	-0.00513144	0.961649
CG13618	-0.119368	0.38302	0.146436	0.42612	0.289417	0.0479488
CG13622	-0.127659	0.588241	0.0218058	0.917731	-0.0193165	0.890906
CG13623	0.086316	0.811197	0.151512	0.575668	0.253369	0.116598
CG13625	-0.332725	0.00196949	0.235722	0.393528	-0.00449132	0.991462
CG13630	0.129434	0.431394	0.0953967	0.748656	0.0690416	0.787639
CG13631	-0.232073	0.423241	-0.407554	0.0133572	-0.16388	0.43847
CG13634	-0.184669	0.130323	0.0144011	0.963852	-0.00211892	0.990627
CG13639			-0.109353	0.647725	0.101772	0.514457
CG13640	-0.0958756	0.652087	0.0218391	0.949906	0.0969729	0.707046
CG13641	0.00120439	0.991507	0.355509	0.103971	0.0122167	0.974777
CG13643	-0.517326	0.00304777	-0.00268248	0.993305	-0.0224118	0.952517
CG13653	0.0615399	0.695862	-0.00901942		0.00147497
CG13654	-0.0993869	0.771061	-0.177826	0.365041	0.0564499	0.831319
CG13658	-5.40865e-05	0.999707	-0.124296	0.684166	0.0203061	0.961828
CG13659	-0.0709412	0.723372	0.168982	0.544888	0.205651	0.191574
CG13663	-0.0783553	0.752031	-0.00288096	0.994346	-0.0773336	0.778077
CG13667	0.0344352	0.86488	0.144097	0.573458	-0.0842127	0.738686
CG13670	-0.0465877		0.0332519		0.00330869
CG13671	0.273901	0.043801	-0.192414	0.498017	-0.0724351	0.804396
CG13674	-0.133966	0.259725	0.024348	0.949292	0.170574	0.402355
CG13675	-0.133966	0.259725	-0.130543	0.586569	0.0349625	0.927014
CG13676	-0.957368	1.54721e-05	-0.12243	0.647725	0.0906164	0.685505
CG13678	-0.000349475	0.999187	-0.0712588	0.827042	-0.00145907	0.995522
CG13679	-0.0608969	0.706589	0.019326	0.949351	0.186775	0.346723
CG1368	-0.142658	0.585374	0.0634286	0.821999	0.183766	0.149564
CG13685	-4.39461e-05	0.999821	-0.198034	0.471483	-0.0821306	0.749425
CG13689	-0.345084	0.0561666	-0.0373566	0.914182	-0.262223	0.0512501
CG13690	0.0220873	0.926571	-0.152295	0.60534	-0.0775741	0.760122
CG13692	-0.0366568	0.802715	0.0379733	0.914182	0.00673472	0.974275
CG13693	-0.0567759
CG13694	0.0123852	0.940072	-0.03455	0.933676	0.318543	0.0297001
CG13698	0.269208	0.0798161	-0.203204	0.453418	-0.0833957	0.689472
CG13699	-0.267466	0.0333054	-0.0209107	0.957944	0.0402611	0.84121
CG13704	-0.550513	0.0166408	0.0952691	0.616272	0.0197683	0.945961
CG13705	-0.186671	0.418729	0.172976	0.549827	0.0571908	0.818243
CG13707	-0.13287	0.38951	-0.0551836	0.882184	0.110266	0.620579
CG13708	-0.0352563	0.831659	-0.0091716	0.980721	-0.00317885	0.995009
CG1371	0.0283227	0.915064	-0.0806503	0.709785	-0.0798964	0.724917
CG13711	0.187982	0.382081	0.00435522		0.00792306
CG13712	0.101346	0.763796	-0.00799033		0.00767276
CG13713	0.0883105	0.796455	-0.017918		-0.000154352
CG13716	0.0280941	0.929482	-0.0127534		-0.0011222
CG13720	-0.00509161		-0.00678103		-0.00262641
CG13721	-0.123603	0.165145	0.0143626	0.962667	0.00523742	0.991361
CG13722	-0.203054	0.435524	0.171708	0.478824	0.0497023	0.868775
CG13724			0.00311074
CG13727	-0.270314	0.0934212	0.0808998	0.782173	0.1041	0.681697
CG13728	-0.351393	0.0242016	0.0407205	0.915336	0.0134739	0.93264
CG13731	-0.200772	0.449677	0.0908953	0.65323	0.039215	0.905904
CG13733	0.0209785		0.0830008		-0.00129897	0.995009
CG13737	-0.2187	0.254229	0.0423901	0.918592	0.059607	0.816436
CG13738	0.122066	0.500577	0.14799	0.371856	-0.0256101	0.924071
CG13739	-0.0539305		-0.0585911	0.870109	-0.0781208	0.720397
CG13742	0.639118	1.58552e-11	-0.323518	0.232844	-0.171859	0.389887
CG13743	-0.218671	0.203427	-0.0347732	0.932747	-0.055704	0.822496
CG13744	-0.0734839	0.77263	-0.060191	0.786932	0.00857519	0.951917
CG13747			-0.00759046		0.00555846
CG13748	-0.0274937		-0.0133733	0.953699	0.0723734	0.661571
CG13749	-0.0664995	0.678616	-0.0233969		-0.00299594
CG13751	-0.124715	0.664749	0.206852	0.445979	0.146668	0.489744
CG13760	0.0446131	0.803811	-0.0102259	0.975869	-0.0867175	0.740854
CG13766	0.625717	3.10488e-08	-0.0595153	0.863933	-0.0280535	0.945961
CG13771	0.0444017	0.885657	-0.0337676		-0.00341826
CG13773	0.0980122	0.531562	0.0594201	0.864749	-0.00150019	0.997669
CG13775	0.172033	0.428833	0.261279	0.368237	0.0458455	0.877298
CG13784	0.0418228	0.859604	-0.0821206	0.775142	-0.0247133	0.945429
CG13786	-0.0278091	0.84675	0.00495791		0.00392139
CG13793			-0.0456499	0.892095	0.0562345	0.808081
CG13794	-0.218574	0.131392	-0.292744	0.306169	-0.145967	0.498788
CG13795	-0.15002	0.641284	-0.477825	0.00352975	-0.2437	0.145332
CG13796	-0.0324082	0.928264	-0.452565	0.0147131	0.104466	0.675503
CG13801			-0.0148288
CG13806	-0.681728	0.00150214	-0.137483	0.528637	-0.0731023	0.753127
CG13807	-0.120915	0.597578	-0.0889864	0.77242	0.0669526	0.822496
CG13810	-0.434866	0.0479691	0.00443592	0.989762	-0.147378	0.472099
CG13813	-0.104823	0.756643	-0.168426	0.566645	0.0182291	0.858858
CG13827	0.246148	0.201173	-0.142229	0.599995	-0.00869762	0.985458
CG13829			-0.0114588
CG13833	-0.166053	0.192645	-0.00123021		0.0253267
CG13837	0.0150387		0.0311101	0.939621	0.0734345	0.76949
CG13838	-0.0219895		-0.000823779		-0.00262641
CG13841			-0.00435257		-0.00916856
CG13842	-0.0286812	0.812617	0.0216522	0.954953	0.117013	0.626994
CG13843	0.0426171		0.019758		-0.0150434
CG13847	-0.702346	0.000758728	0.012844	0.974451	0.0662178	0.805126
CG13850	0.295588	0.00305126	0.0347486	0.890636	0.0607522	0.807704
CG13855	-0.0358624		0.104514	0.737027	-0.077638	0.761024
CG13856	-0.00303278	0.98434	0.0582556	0.879955	0.0891334	0.737995
CG13857	-0.181756	0.210978	-0.0460799		-0.013568
CG13862	-0.274956	0.0256227	0.129093	0.678575	0.176088	0.338453
CG13868	-0.274	0.259875	0.087259	0.618497	0.0104991	0.97628
CG13869	-0.0364561	0.746877	-0.0191287	0.93702	0.0725429	0.454027
CG1387	-0.027937	0.848595	-0.00288886		0.0340847
CG13870			0.0203276		-0.00198403
CG13871			-0.00759046		0.00991266
CG13872	0.0431931		-0.0454031		0.0143781
CG13875	-0.172598	0.358646	-0.0204515	0.955846	0.0413219	0.910778
CG13876	0.188918	0.346489	-0.0809636	0.784588	-0.0434372	0.892295
CG13877	0.013071	0.938076	0.0713852	0.845065	0.180976	0.361015
CG13884			0.0217925		0.00147497
CG13887	0.207561	0.0545051	-0.0053906	0.985153	0.0657795	0.770093
CG13891	-0.0600098	0.325441	-0.00235932		-0.0153557
CG13893	-0.198264	0.468259	-0.00276688	0.993695	0.0838874	0.712467
CG13894	-0.411434	0.125571	0.0101853	0.973354	0.0023084	0.995522
CG13895	0.236088	0.270245	-0.119952	0.609632	0.152054	0.375455
CG13896	-0.161217	0.423412	0.00369248	0.993242	-0.162178	0.435295
CG13898			-0.0355125		0.0244183
CG13901	-0.145436	0.326674	0.115334	0.715971	0.00237818	0.995522
CG13905	-0.144749	0.195797	-0.0132074	0.957177	-0.0311824	0.932486
CG13907	0.180419	0.381437	-0.100155	0.737274	-0.100886	0.635514
CG13912	-0.0385068	0.92139	0.190416	0.43953	0.097021	0.6546
CG13917	-0.104742	0.752081	0.0676895	0.753272	-0.110089	0.592847
CG13919	0.312912	0.270245	0.077351	0.81336	0.0601372	0.827841
CG13920	-0.441081	0.0898572	0.0972432	0.686425	0.070591	0.788577
CG13921	-0.0342791	0.918374	-0.0433997	0.892892	-0.0978677	0.685505
CG13924	-0.163209	0.354096	0.0428791	0.912254	0.00602959	0.988715
CG13926	0.166203	0.229335	0.21387	0.428099	0.109411	0.660888
CG13928	-0.669152	0.00541971	-0.0678497	0.757294	-0.0747904	0.735588
CG13930	-0.0220861		0.0604345	0.839623	-0.0062731	0.98279
CG13931	0.01747
CG13933	0.387337	0.0260508	-0.015259	0.963839	-0.000374848	0.999472
CG13937	-0.401525	0.0933908	0.146635	0.535676	0.103381	0.58559
CG1394			0.0544958	0.702236	-0.00463188
CG13946	-0.17777	0.465814	0.0234833	0.860786	0.209697	0.0714688
CG13947	-0.0548108	0.88231	0.409985	0.0383569	0.538348	3.3987e-06
CG13949	0.00644996	0.973979	-0.0282485	0.937936	0.152791	0.226846
CG13950	-0.174955	0.320373	0.189259	0.514496	-0.038386	0.917201
CG13954	-0.158651	0.245654	0.172994	0.535373	-0.165658	0.405039
CG13955	0.0432072	0.770233	0.119949	0.638272	0.0321544	0.822496
CG13962	-0.11481	0.365468	0.126774	0.559276	0.112636	0.621631
CG13965			0.00311074
CG13970	-0.0873071	0.55663	0.00692045		0.00296246
CG13972	-0.0523285		0.0253443	0.87474	-0.0168957	0.886956
CG13978			-0.000886892
CG13982	0.254546	0.391564	0.0330411	0.91917	0.0207432	0.931593
CG13983	-0.248523	0.0863148	0.0418941	0.678575	-0.0392059	0.635514
CG13984			0.00798147		0.00147497
CG13989			-0.00438383		0.00147497
CG13991					-0.00262641
CG13992	-0.064187	0.483107	-0.0381963		0.00746527
CG13994	0.0410301	0.873115	0.182544	0.526476	0.0561114	0.858749
CG13995	-0.211706	0.28737	-0.142886	0.560992	-0.0278321	0.945795
CG13996	0.143691	0.283773	-0.0265756	0.949906	0.204361	0.263427
CG13999	-0.149035	0.0546224	-0.0784629	0.825741	-0.0777328	0.768447
CG14000			-0.000823779
CG14005	0.0470143	0.732003	-0.0332517	0.932186	-0.0815916	0.761103
CG14007	-0.0274937		0.00226262	0.993242	-0.0371937	0.814121
CG14011			-0.00438383
CG14013			0.0066114		-0.00262641
CG14014	0.0409072	0.88231	-0.00399986		0.00517619	0.97628
CG14015	-0.0334969	0.855187	-0.0187259	0.962603	0.081462	0.767864
CG14017			-0.0115033		-0.00770471
CG14020	-0.0740941	0.670126	-0.0406222	0.905605	-0.0263474	0.888649
CG14022	0.0209785		0.0597047	0.776038	-0.0121914	0.941246
CG14024	-0.128388	0.464499	-0.1245	0.687591	-0.0561852	0.855689
CG14034	0.0209785		-0.011325	0.95832	-0.0128581	0.94896
CG14036	0.101996	0.695805	0.0279449	0.91917	-0.00297879	0.991156
CG14043	0.140719	0.211978	0.0211064	0.945951	-0.00378237	0.991695
CG14044	-0.0942651	0.487386	-0.0507375	0.896677	0.112773	0.57811
CG14050	0.13022	0.659611	0.0400279	0.921756	0.0835932	0.691419
CG14052	-0.0103805	0.938777	-0.0298603		0.0388753	0.657035
CG14053	-0.0334522	0.932135	-0.0462818		-0.0110368	0.931518
CG14054	0.0426171		0.0588825	0.771394	0.00620451
CG14062			0.00798147		0.00147497
CG14069					-0.00262641
CG1407	0.280953	0.0673285	-0.265171	0.328835	-0.10437	0.597503
CG14071			-0.00533994
CG14072			0.045829	0.904844	-0.0985573	0.599318
CG14073	-0.260471	0.350504	-0.15683	0.575331	-0.127007	0.576733
CG14074	-0.0764098	0.638788	0.059484	0.878104	-0.130336	0.575786
CG14075	-0.0474254	0.8385	0.108232	0.725283	0.0837595	0.755448
CG14079	-0.17874	0.575869	0.157238	0.546916	0.0221841	0.927586
CG14082	-0.0702904	0.713512	-0.253688	0.371856	0.0100244	0.982208
CG14085	-0.0962811	0.449615	-0.0729313	0.819295	0.0173757	0.946303
CG14086	-0.0912291	0.431394	-0.0561739	0.881817	-0.0125593	0.974918
CG14088	0.0217562
CG14089	-0.0390782		0.0327181		-0.051323	0.477266
CG14095	-0.175855	0.0341505	-0.021188	0.953699	0.00329363	0.979731
CG14096	-0.0272316		0.226033	0.415456	0.0135473	0.942138
CG14100	0.0475187	0.815353	0.051859	0.884631	-0.0827721	0.761536
CG14102	0.181882	0.371669	-0.144574	0.627384	-0.0319371	0.927014
CG14104	-0.0222076	0.952898	-0.0338348	0.932459	0.0354933	0.888649
CG14105	-0.221092	0.255767	0.15185	0.609632	0.161573	0.369606
CG14106			-0.00828548		-0.00376351
CG14107	-0.641434	0.000197892	-0.357531	0.139457	-0.384996	3.31715e-08
CG14109	-0.507868	0.0183266	0.197184	0.499876	0.11861	0.616009
CG14110	-0.141914	0.435524	-0.3261	0.139188	-0.380116	3.3987e-06
CG14111	-0.0222076	0.929472	0.0252214		0.0089384
CG14118	-0.225626	0.0527198	0.0564451	0.85855	-0.0879781	0.696595
CG14120	-0.326293	0.155883	-0.00869546	0.977037	-0.100391	0.635514
CG14125			-0.0777104	0.605151	-0.0113881	0.916743
CG14130	0.107907	0.695862	0.0645423	0.833492	0.104486	0.668411
CG14131	-0.0269491	0.917815	0.0490364	0.874982	-0.0791645	0.721405
CG14132	-0.170364	0.461533	-0.0759442	0.804163	-0.0648109	0.761535
CG14135	0.171664	0.467861	0.0310386	0.935494	0.0537974	0.868561
CG14137			0.0308612		-0.0117095
CG14142	0.0217562		-0.0718925	0.786932	0.0530555	0.768447
CG14143	-0.0611904		0.393052	0.104198	0.0325165	0.839259
CG14147	-0.145962	0.301186	-0.128263	0.614687	0.00399749	0.973296
CG14153			-0.203117	0.490098	-0.13759	0.541044
CG14154	0.0590388		-0.0351061	0.842619	-0.00524097
CG1416	0.100543	0.442671	0.0260811	0.933676	-0.0311105	0.914778
CG14160	-0.0832942	0.519826	-0.185544	0.528637	-0.0281255	0.945961
CG14174	0.056046	0.819779	0.11771	0.698842	0.0843962	0.758559
CG1418	0.229661	0.0837626	0.0912451	0.75006	0.198129	0.235324
CG14182	0.58449	5.88685e-05	-0.151923	0.568335	-0.0502307	0.876036
CG14183	-0.143206	0.639435	-0.039853	0.921756	-0.0900216	0.650473
CG14184	-0.343682	0.00650486	-0.0741575	0.821118	-0.00816797	0.985408
CG14185	0.0193036		0.0113688	0.971497	0.00255596	0.993753
CG14186	-0.370146	0.106076	-0.130655	0.588263	-0.225172	0.126717
CG14187			0.000238949		-0.000148554
CG14190					0.00147497
CG14191	-0.230992	0.24295	0.037383	0.918592	0.0977991	0.706431
CG14194	0.100326	0.437659	-0.0273089	0.935157	-0.0281111	0.939841
CG14195	-0.0485241	0.716893	0.201988	0.473036	0.0824472	0.761536
CG14196	-0.0966787	0.430627	0.181616	0.544769	0.175426	0.356731
CG14200	0.231023	0.188912	0.051337	0.8629	-0.0493841	0.844005
CG14204	0.198222	0.518649	-0.0574997	0.719666	-0.0499701	0.637629
CG14205	0.0666621	0.700441	0.277153	0.192192	-0.108323	0.660184
CG14207	-0.263881	0.15375	0.10951	0.576963	0.0170386	0.948889
CG14210	0.0883788	0.69473	0.083339	0.776038	0.0162805	0.963608
CG14212	0.182379	0.192651	-0.0254374		0.00747603
CG14218	0.174297	0.584519	-0.0933779	0.575855	-0.0161961	0.862147
CG14219	-0.0140325	0.945636	0.219911	0.456304	-0.0626024	0.839311
CG14220	0.00387598	0.98222	-0.0568279	0.861016	-0.0260893	0.941826
CG14221	-0.19307	0.497673	0.0832665	0.811758	0.123311	0.549914
CG14223	-0.293866	0.295758	-0.0405338	0.914182	-0.084828	0.751578
CG14227	-0.178364	0.377179	-0.0299726		-0.0194507
CG14229	-0.139617	0.278192	-0.0331766	0.932747	-0.0697087	0.796759
CG14230	-0.310761	0.000938208	0.0768098	0.797132	-0.0695804	0.775226
CG14231	0.226506	0.134041	-0.0537723	0.881449	-0.0157917	0.972566
CG14232	0.0660383	0.686726	0.166483	0.53778	0.0981855	0.660888
CG14234	-0.0533077	0.835739	-0.116008	0.697146	-0.113274	0.620177
CG14237			0.0220786		-0.00314768
CG14238	-0.0744746		0.116009	0.705971	0.0457896	0.867729
CG14244			-0.00901942
CG14245	-0.428953	0.0128179	0.10193	0.748656	0.0227651	0.957298
CG14246			0.00634455		0.00472362
CG14247	0.0162103	0.930046	0.135523	0.660483	0.0102717	0.981904
CG14252	-0.0636176	0.852559	-0.0534473	0.878187	-0.0954035	0.720472
CG14253	-0.246049	0.106589	-0.121269	0.700156	-0.108446	0.646198
CG14257	-0.0513608	0.373769	0.0266544	0.948444	-0.0771969	0.736606
CG14258	0.0217562		-0.00561632		-0.0102105	0.942138
CG14259	-0.0274937		0.135444	0.490098	0.06105	0.795708
CG14260	-0.127516	0.317973	-0.0735007		0.00255403
CG14262	0.0924669		-0.000823779		0.00424015
CG14265	-0.113051	0.670794	0.470625	0.000999002	0.181049	0.339292
CG14269	0.0209785		-0.00851929		0.00472362
CG14270	0.0356326	0.889918	-0.0424004	0.87779	0.0829671	0.731018
CG14273	0.066171	0.705408	0.680507	1.83867e-07	0.261905	0.0458818
CG14274	-0.263335	0.06162	-0.21593	0.446151	0.0327206	0.933838
CG14275	0.0339389	0.904362	0.177634	0.418736	0.127076	0.558262
CG14277	-0.198906	0.380138	0.173788	0.508352	0.123065	0.596869
CG1428			0.00311074
CG14280			0.00912235
CG14282			0.0218651		0.0219286
CG14285	-0.277669	0.258816	-0.02696	0.94936	0.0851326	0.752771
CG14286	0.142785	0.444694	0.0927626	0.75006	-0.0387928	0.910778
CG14292	-0.296431	0.108112	0.194961	0.477458	0.0796362	0.654442
CG14294			0.0161486		-0.00262641
CG14297	0.0531582	0.845539	-0.0123289		-0.00171704
CG14298	-0.188617	0.41166	-0.050491	0.893409	0.0925878	0.729963
CG14300	-0.0373875	0.867998	0.246504	0.402154	0.170243	0.184543
CG14301	-0.0774355	0.54432	-0.18857	0.466826	0.111246	0.620177
CG14302	-0.312108	0.179012	0.277706	0.293651	0.150856	0.234412
CG14304	-0.24482	0.157419	-0.0217936	0.949906	0.151962	0.49179
CG14309	-0.000997029		-0.0199394
CG14312	-0.183919	0.381904	0.151515	0.559485	0.0430263	0.90351
CG14313	0.0605913		-0.123039	0.391926	0.0138894	0.924662
CG14314	-0.105225	0.768299	0.279928	0.305469	0.0114771	0.980677
CG14316	-0.0274937
CG14317	0.0436207	0.846442	-0.00391189	0.980501	0.12271	0.0579826
CG14321	-0.0133027	0.972691	0.148119	0.556237	0.0616206	0.832137
CG14322	0.2964	0.00940692	-0.134009	0.609595	-0.00703671	0.987628
CG14323			-0.103214	0.645517	0.00858829
CG14324	0.0228632		0.129233	0.612101	0.111843	0.620177
CG14325	-0.0632809		-0.0507342	0.857327	0.00261177	0.987041
CG14326	0.0209785		0.274083	0.33919	0.0305943	0.886953
CG14327	-0.181536	0.0216757	-0.0464787	0.846248	0.0226105	0.824273
CG14329	0.0209785		0.0339948	0.884808	0.0072001	0.969718
CG14331	0.0217562		-0.21731	0.459483	0.0263794	0.946303
CG14332			0.0081422		0.00147497
CG14339					0.0017721
CG1434	0.13024	0.263487	0.171179	0.447551	-0.017869	0.963103
CG14340					-0.00727032
CG14341	-0.425527	0.00247953	0.051271	0.894935	0.090044	0.735295
CG14342	-0.0812095	0.618116	0.00937002	0.97965	0.082775	0.760122
CG14346	0.286609	0.281595	0.049262	0.881957	0.0429642	0.783446
CG14352	-0.146369	0.397595	0.0280473	0.947728	-0.169072	0.406498
CG14355	-0.0632809		0.00323323		0.0112322	0.938114
CG14356	-0.00215137	0.992013	-0.106914	0.741392	-0.0686085	0.803988
CG14357	-0.203597	0.11934	-0.0535443	0.81386	-0.111052	0.397556
CG14367	-0.178776	0.358723	0.237633	0.411338	-0.0670585	0.813835
CG14369			-0.0354323	0.933676	0.144039	0.522257
CG14374	-0.083992	0.709822	0.282234	0.321962	0.242971	0.0190204
CG14377	-0.202669	0.344468	0.161752	0.514486	0.211753	0.0380703
CG14384			0.00692045
CG14391			-0.00782207		-0.00716982
CG14395	-0.16842	0.419754	-0.592861	1.49433e-07	-0.103939	0.100769
CG14397	-0.106458	0.305372	-0.0953427	0.773246	-0.00538635	0.980104
CG1440	-0.0711621	0.675752	-0.0971974	0.68062	-0.0959383	0.659834
CG14400	-0.0603728	0.595443	-0.00622701		-0.0101505
CG14401	-0.212305	0.286014	0.144763	0.608805	-0.0208996	0.958016
CG14406	-0.0274937		-0.168455	0.533894	0.0152953	0.920434
CG14407	0.163039	0.435947	0.149433	0.560993	0.163978	0.276359
CG14408	-0.0167759	0.952891	-0.0135244	0.964678	-0.0637525	0.775561
CG1441	-0.269211	0.224421	0.439404	0.00157625	0.511936	2.49079e-06
CG14410	0.0494068	0.877421	-0.00480481	0.987453	-0.0557782	0.567912
CG14411	0.371406	0.00784921	-0.0575329	0.823809	-0.00845053	0.985458
CG14414	-0.0134508	0.955479	0.293729	0.276608	-0.030319	0.940526
CG14416	-0.0158557	0.918635	-0.0321324		-0.000629982
CG14417	0.0431336		-0.0116994		-0.00623529	0.951604
CG14418	-0.0631069	0.634634	0.0794902		-0.0185468	0.883381
CG14419	-0.416218	0.0807597	0.185856	0.520615	0.106726	0.591457
CG14420			0.0360315		-0.0463989	0.340485
CG14421	-0.0459077		0.0285692		-0.0104075	0.840169
CG14422					-0.00771122
CG14423	-0.188943	0.201801	0.0678442		-0.00372627	0.939233
CG14424	-0.0632809		-0.00302112		-0.00483969
CG14427	0.120149	0.591716	-0.0428198		-0.00249955	0.985346
CG14431	-0.234341	0.357435	0.0255606	0.947707	0.0484852	0.881938
CG14434	-0.0536875	0.827257	-0.183617	0.526476	0.0437282	0.893001
CG14435	-0.11441	0.5535	-0.254407	0.335802	-0.149739	0.458717
CG14439	-0.268995	0.269635	0.0761134	0.773882	0.000635549	0.999472
CG14440	0.114172	0.585884	-0.097205	0.647725	-0.077258	0.76482
CG14441	-0.119853	0.719162	-0.283907	0.300504	-0.0584357	0.84054
CG14442	-0.0184451	0.951412	0.0173502	0.952106	-0.104888	0.542918
CG14443	0.0217562		-0.0128046		0.023981
CG14445	-0.391855	0.0556507	0.0941373	0.73945	0.0403546	0.891258
CG14448					-0.00262641
CG14450	0.212844	0.0713095	-0.132615	0.636527	0.0722772	0.798519
CG14451	0.0032882	0.986552	-0.051684		0.00580092
CG14452			0.189316	0.413464	0.0610677	0.761656
CG14453	-0.212768	0.266706	0.339898	0.00157098	0.0944531	0.653547
CG14454	-0.0193426	0.918374	0.165636	0.554357	-0.0147713	0.944058
CG14455			0.0164718	0.939729	0.0187817	0.945795
CG14456	-0.0861884	0.588241	0.0999205	0.729109	0.12643	0.589181
CG14457	-0.0276041	0.924306	-0.143965	0.534498	-0.0372868	0.919469
CG14459			-0.00796074		-0.0864299	0.221232
CG14464	0.868375	1.60782e-20	-0.383015	0.12491	-0.0657136	0.790566
CG14478	0.0346769	0.891743	-0.144251	0.55527	-0.117942	0.474844
CG14483	-0.348754	0.0330141	0.0793162	0.71934	0.0746411	0.731018
CG14488	-0.0220861		-0.059153	0.830289	-0.0212689	0.908465
CG14490	-0.0491766	0.834163	0.0850161	0.806133	0.155193	0.451335
CG14491			0.0224195		0.00796008
CG14492					0.00945207
CG14495	0.0199262	0.908917	-0.101989	0.756841	0.0549745	0.861849
CG14499	-0.0117401		0.00219632	0.992545	0.0800737	0.671209
CG14500	-0.0947843	0.635254	0.0280329	0.893239	0.157004	0.463631
CG14502	0.0733333	0.844024	-0.054877	0.874212	-0.158442	0.293657
CG14505			0.00242199		0.00427482
CG14507	-0.38311	0.0196578	0.117078	0.698842	0.0278234	0.876032
CG14511	0.282661	0.178944	-0.11161	0.722787	0.0725268	0.795774
CG14515	-0.222475	0.0602157	-0.0510499	0.890549	0.00364231	0.993471
CG14516	0.191983	0.149244	0.184722	0.518554	0.10422	0.647916
CG14518			0.0455481		0.0089816
CG14535	-0.572027	0.0111561	-0.163211	0.568335	-0.127594	0.588633
CG14540	0.0217562		-0.00438383		-0.00419636
CG14543	0.0995376	0.741906	0.288473	0.247357	0.196493	0.279201
CG14544	0.353648	0.0680855	0.106946	0.742184	0.0085033	0.985569
CG14545	0.720548	1.9386e-10	-0.0317864	0.919318	0.123765	0.549914
CG14551	-0.218495	0.0909454	-0.106032	0.640579	-0.0135873
CG14556	-0.0632208	0.28783	0.0259964		-0.0761946	0.542918
CG14561	0.0823309	0.696787	-0.149358	0.616988	-0.0062286	0.989243
CG14562	0.164304	0.45376	-0.115388	0.647524	-0.038664	0.894052
CG14563	-0.0274937		0.215218	0.457776	0.00901363	0.983184
CG14564	0.0749418		0.182874	0.434523	-0.00252338
CG14565	0.0103695	0.960148	0.31882	0.223661	-0.0500813	0.820275
CG14566	-0.130962	0.483157	0.327461	0.210946	-0.0629317	0.8364
CG14567	-0.204402	0.490607	0.0628921	0.86862	-0.0480595	0.879924
CG14568	-0.0415123	0.77583	0.306606	0.121333	-0.0204391	0.954423
CG14569	-0.0842134	0.647406	0.264286	0.223661	0.0139883	0.972566
CG14570	-0.0120062		-0.0590524	0.860478	0.0744649	0.783446
CG14572	-0.338185	0.0609557	0.367537	0.097613	-0.0287948	0.944058
CG14573	-0.026	0.903439	0.264602	0.204424	0.104806	0.678258
CG14589	-0.0934095	0.666939	-0.0310553	0.876075	0.0160687
CG14591	-0.211627	0.158938	-0.0578046	0.859734	-0.0984921	0.675643
CG14598	-0.348101	0.0609557	0.0306422	0.91917	0.0713222	0.794125
CG14605			-0.000886892		-0.000792106
CG14606	-0.0973317	0.656694	0.0909561	0.785462	0.205156	0.273798
CG14607			-0.0251831		-0.000148461
CG14609	0.098611	0.421702	0.0636654	0.733114	-0.00648591	0.975822
CG1461	0.0198462	0.926417	-0.06219	0.68491	0.0279571	0.945961
CG14610	-0.00506081		-0.00685821		-0.00459387
CG14613	0.359819	0.000475935	-0.0115326	0.971458	0.0423826	0.883841
CG14615	0.293885	0.108807	-0.0421737	0.903817	0.0957463	0.65659
CG14618	-0.0573244	0.784578	0.208848	0.446007	0.0870634	0.717953
CG14621	0.397554	5.83533e-05	-0.166281	0.528637	-0.0364451	0.914085
CG14624					0.00296246
CG14625	-0.00156572		0.0184966		-0.0159308
CG14626	-0.649922	0.00076101	-0.0144397	0.971931	0.0312589	0.920081
CG14627			0.0351988		0.0177316
CG14628	0.087232	0.432872	-0.00438383		-0.000148461
CG14629	-0.544925	0.0297882	0.0902422	0.738374	0.197264	0.208324
CG1463	-0.271304	0.157524	0.0170352	0.953699	-0.0589823	0.774331
CG14630	-0.0688261		0.0107588	0.963852	0.00270786	0.991462
CG14634			-0.0122166
CG14636	-0.645742	0.000205266	0.100696	0.751042	0.165266	0.280596
CG14641	0.0827256	0.54311	-0.0198018	0.953846	-0.106429	0.586059
CG14642	-0.378135	0.0459458	0.162823	0.529124	0.208317	0.150381
CG14644			0.0151471	0.953846	-0.0169599
CG14645			-0.0234794		0.00310043
CG14646	0.296955	0.00377117	-0.176993	0.428739	-0.0861443	0.675503
CG14647	0.174358	0.333414	0.0821359	0.75664	-0.0681492	0.79903
CG14650	-0.176514	0.451904	-0.0510554	0.856773	-0.219437	0.106413
CG14651	0.0393651	0.808843	-0.00822057		-0.00424808
CG14655	-0.337269	0.129788	-0.00912619	0.980721	0.031459	0.939233
CG14657	0.204133	0.282457	-0.19539	0.498017	-0.115224	0.566001
CG14658			0.0066114
CG14659			0.00311074
CG14661	-0.0429944	0.774491	0.06673	0.846558	0.172089	0.359426
CG14662	0.111483	0.346449	-0.036685	0.931783	0.0487848	0.875324
CG14664	-0.081001		-0.0387927		0.0349053
CG14667	0.288358	0.01943	0.0413453	0.907292	0.0432384	0.891669
CG14668			0.0315551		0.00209815
CG14669	-0.405552	0.111398	-0.126288	0.686304	-0.208202	0.167179
CG14671	-0.0627925	0.800305	0.133544	0.61871	0.070889	0.765805
CG14676			-0.00802045
CG1468	-0.188691	0.22304	0.173116	0.553956	0.177736	0.167497
CG14687	-0.583381	0.0140763	0.0766802	0.765843	-0.0256905	0.945961
CG14688	-0.116349	0.605377	0.064107	0.843436	0.0306849	0.918266
CG14689	0.0310998	0.846082	-0.00658238		-0.0185343
CG14691			-0.0192368		0.00363493	0.981904
CG14692	-0.141913	0.515846	-0.0997678	0.753852	-0.0500297	0.876032
CG14693	0.0431336		-0.0489051	0.896526	0.0723293	0.78047
CG14694	0.0279162	0.929169	-0.0870395	0.800204	0.0222106	0.958604
CG14695	-0.118901	0.274876	0.203443	0.496227	0.0476318	0.87308
CG14696	-0.478457	0.0618008	0.169419	0.546145	0.0518291	0.862301
CG14708			-0.000886892		-0.00262641
CG14710	-0.116314	0.369209	-0.0607211	0.852362	-0.190598	0.221232
CG14711	0.266771	0.00893415	0.198482	0.434637	0.0644798	0.822394
CG14712	0.0573038	0.84999	0.133265	0.564199	-0.0444381	0.868775
CG14715	0.123504	0.512523	0.102985	0.712247	0.0707503	0.749422
CG14717			-0.037895		0.00282558
CG14718			-0.00752751	0.976404	-0.0160889	0.923319
CG14720	-0.115004	0.535431	-0.0157789		-0.00230032
CG14721	0.225137	0.149244	0.251194	0.329214	0.0969947	0.693903
[truncated: 13,089 more rows]
