# Supplementary material for: A modERN resource: identification of Drosophila transcription factor candidate target genes using RNAi
Source: Genetics. 2023 Jan 19;223(4):iyad004. doi: 10.1093/genetics/iyad004 (PMC10078917; doi:10.1093/genetics/iyad004)
Supplement: iyad004_Supplementary_Data [file iyad004_supplementary_data.zip › modERN_Resource_RNAi_Table_S17_Ets65A_GENETICS-2022-305822.xlsx]

## Sheet: heatmap CSV
gene name	Ets65A_0-1.5	Ets65A_12-14	Ets65A_16-18
Cyp12d1-d	0.00122511	2.38136	2.90601
Lcp1	0.00236747	0.709022	2.26269
CG11825	0.109389	0.191161	1.52246
CG11192	0	0.131883	1.14701
Prx2540-1	-0.00353943	0.073309	1.19075
Prx2540-2	-0.0123503	0.109199	1.22052
28SrRNA-Psi:CR40596	-0.00130814	0.286136	1.21255
Lcp2	0.00401411	0.352001	1.30132
Hmr	0.0654593	1.59985	0.587662
TMEM216	0.0575998	1.58186	0.609017
CG11263	0.0773724	1.64168	0.586531
retn	0.0417577	1.62297	0.573863
BubR1	0.0820956	1.61283	0.496784
thr	0.101498	1.67737	0.555651
tef	0.00309432	1.66543	0.488039
lncRNA:CR43836	0.0199819	1.54069	0.506176
RpII140	0.0309743	1.53555	0.494567
Phs	0.0112976	1.5695	0.490974
sti	0.0388113	1.58193	0.478753
Nse4	0.0201197	1.52031	0.578251
qkr54B	0.032289	1.53556	0.589333
RAF2	0.0298807	1.51986	0.592072
Cap-D2	0.0379253	1.56956	0.586026
CG32365	0.0191775	1.55281	0.59282
rpk	0.0282657	1.55747	0.613443
CG13742	0.00507936	1.51809	0.612193
Nepl3	0.00500535	1.48746	0.593065
vlc	0.0400981	1.48707	0.594887
CG7156	0.0528759	1.47609	0.582219
pea	0.0467996	1.48868	0.581959
polybromo	0.061741	1.46442	0.575715
CG1677	0.0588597	1.45559	0.590651
smid	0.0555406	1.45598	0.5978
rhi	0.0848635	1.48158	0.457313
TTLL5	0.0496599	1.47411	0.473554
wcy	0.0409971	1.43031	0.500846
Sfmbt	0.0830573	1.47569	0.517688
Nup205	0.0482569	1.47943	0.523816
Ranbp9	0.057862	1.48523	0.529935
c(3)G	0.0536573	1.49803	0.509042
Cpsf160	0.0680847	1.4903	0.501379
CG4911	0.0270326	1.53226	0.547946
Top2	0.0642472	1.52218	0.52601
CG10013	0.00635419	1.5058	0.477742
Elys	0.0297905	1.47417	0.492461
Rassf	0.0087235	1.46649	0.497408
CG17829	0.0112759	1.46111	0.540386
SMC2	0.027535	1.45744	0.531415
TAF1B	0.0246627	1.49962	0.526684
BTBD9	0.034394	1.47858	0.523555
Drep2	0.0300026	1.48757	0.517972
CG5026	0.0226858	1.49416	0.555946
Klp61F	0.0138587	1.49747	0.555665
Cen	0.0264783	1.48292	0.553405
egg	0.021641	1.47623	0.544882
HP5	0.0185376	1.34082	0.492347
CG14286	0.0225724	1.35941	0.479599
Cks30A	0.0175223	1.36441	0.494916
CG16896	0.0685725	1.35963	0.498101
Nab2	0.0446505	1.34608	0.498172
CG3735	0.0281344	1.37294	0.510899
Iswi	0.0316627	1.38445	0.511158
CG6227	0.0462253	1.36223	0.518323
Gle1	0.0425059	1.36741	0.53265
CG15445	0.041842	1.32373	0.491025
CG31156	0.0468449	1.30538	0.490357
Pez	0.068922	1.32396	0.492876
pic	0.0566173	1.32986	0.512476
CG13097	0.0175749	1.31101	0.498997
CG7044	0.011616	1.29133	0.500683
CG8944	0.00879708	1.29521	0.508591
l(3)07882	0.0455823	1.30975	0.525868
CG12299	0.0302977	1.33089	0.519984
CG6511	0.0271481	1.32401	0.513509
ncm	0.0301447	1.33446	0.50941
Top1	0.0196754	1.32999	0.509961
GalT1	0.0138488	1.34398	0.438482
Hlc	-0.00840157	1.34852	0.426573
Mad	-0.0038903	1.32011	0.443165
wls	-0.0190781	1.3249	0.466308
Amun	-0.00444236	1.37996	0.53184
dome	-0.0120072	1.34481	0.51943
hpRNA:CR32205	0.0205136	1.35657	0.532674
Kap-alpha3	0.012933	1.34093	0.52486
Aps	-0.0367428	1.37987	0.490231
Cbs	-0.0487151	1.35689	0.537137
Rbm13	-0.0174966	1.28814	0.377786
CG15744	0.0330597	1.27978	0.347038
Edc3	0.00234544	1.29215	0.349528
CG12567	0.0533567	1.3378	0.371479
CG1234	0.0273245	1.31929	0.388254
DNApol-zeta	0.031558	1.30878	0.390191
CG7728	0.039764	1.31793	0.37268
wcd	0.0342412	1.33154	0.385813
Nopp140	0.0346599	1.28107	0.383528
CG17807	0.0123162	1.30124	0.414035
Rrp6	0.0337057	1.28716	0.415154
CG30020	0.0318692	1.30337	0.446932
lola	0.0394192	1.33263	0.426467
Mi-2	0.0294833	1.32558	0.425463
CG11970	0.060693	1.27342	0.43597
cos	0.0552166	1.29669	0.459279
brm	0.0627732	1.31747	0.471676
bur	0.0559678	1.31976	0.453364
CG1815	0.109688	1.32256	0.402311
CG6791	0.082438	1.32445	0.382902
Mybbp1A	0.0735458	1.34323	0.447873
Nup358	0.0629852	1.34127	0.41277
ssp3	0.0602202	1.36035	0.429492
CG2691	0.0907933	1.39026	0.227682
CG31612	0.0172644	1.44936	0.302837
qin	0.0315297	1.4581	0.258493
rod	0.0470907	1.51092	0.293567
Tlk	0.0641357	1.47894	0.335263
CG14204	-0.00099574	1.39013	0.339394
CG15484	0.00268273	1.36222	0.334095
JhI-21	0.0300371	1.37187	0.307957
Usp1	0.0476371	1.39403	0.336848
CG8301	0.0604558	1.41216	0.403074
Slmap	0.0891867	1.39057	0.415771
CG7504	0.0984436	1.41939	0.318626
hang	0.103483	1.41458	0.371691
mxc	0.120034	1.41595	0.344821
brat	0.0088206	1.37493	0.398656
hpo	0.00600317	1.36844	0.38684
Art3	0.0219148	1.39067	0.402192
Tl	0.0282842	1.40216	0.381534
Pdcd4	-0.0109288	1.41294	0.408248
cin	0.00734771	1.3917	0.421692
Rtc1	0.00999711	1.38716	0.435566
fu	-0.00806478	1.49481	0.429739
mol	0.0164771	1.48305	0.451277
AsnS	0.0246901	1.43745	0.407914
CG43064	0.0306345	1.44896	0.40258
CG4020	-0.000228032	1.46786	0.410296
scpr-C	-0.00318565	1.44321	0.403438
Dok	0.0179178	1.4461	0.455076
Mkrn1	0.0181871	1.45585	0.45322
Cbp80	0.0456385	1.45802	0.43691
Patr-1	0.0536525	1.4479	0.459621
CR44906	0.00817535	1.40212	0.466812
Bsg25D	0.0296624	1.41363	0.426894
Set2	0.0544647	1.40353	0.444125
Panx	0.0381789	1.2344	0.739796
atms	0.0181649	1.23869	0.717137
I-2	0.0310623	1.25265	0.715175
CG3281	0.0608957	1.25067	0.675117
CG9839	0.02723	1.25469	0.674558
vers	0.0308163	1.25985	0.688655
Cdk9	0.0057402	1.26646	0.725142
CG5854	-0.015505	1.25461	0.715255
CG8617	0.00329615	1.27946	0.696033
Su(H)	0.0140783	1.26189	0.706007
CG6961	0.00165269	1.25156	0.698727
HDAC11	0.00718855	1.26063	0.691699
Atg16	0.00356289	1.22791	0.669703
Srp54	-0.00436046	1.22542	0.688463
CG11986	0.0171817	1.20609	0.686396
CG7011	0.0388984	1.21358	0.692546
PPP4R2r	-0.042302	1.23881	0.720859
Zif	-0.0411715	1.21788	0.700842
thoc5	0.00960261	1.2679	0.661852
CG6650	0.00756129	1.2908	0.664849
Dek	0.00226619	1.29029	0.655691
IntS14	-0.0119417	1.28809	0.645627
Paf-AHalpha	-0.0298473	1.26131	0.652663
CG7824	0.0481117	1.27491	0.747873
CG3309	0.0367534	1.27661	0.747217
x16	0.0342613	1.27115	0.752587
CG7208	0.0487885	1.29196	0.761422
GluRS-m	0.0300788	1.28491	0.765371
CG12713	-0.00601215	1.24504	0.788699
Ublcp1	0.00214724	1.24123	0.80783
Prp19	0.042786	1.25335	0.796038
Tango4	0.0321666	1.25492	0.817416
Prp38	0.0466116	1.22038	0.783029
trem	0.0542373	1.21063	0.762301
CG11975	0.0210259	1.25722	0.75372
CG3407	0.0176144	1.23747	0.771363
Fkbp39	0.0318872	1.28876	0.699041
CG11560	0.0241514	1.29403	0.691958
CG9272	0.0156385	1.29265	0.690853
U2af38	0.030369	1.31873	0.720047
e(r)	0.0163761	1.33196	0.71751
Galphai	0.0283414	1.33444	0.722065
CG16812	-0.00321144	1.31936	0.7055
CG1738	0.0257217	1.32505	0.685396
key	0.0292394	1.32282	0.694646
Fpps	-0.00564751	1.3471	0.766399
Uxt	-0.0103804	1.33893	0.763864
CG10038	-0.00967158	1.35064	0.730265
M1BP	-0.0338549	1.33221	0.739731
Sld5	-0.0152463	1.30344	0.736096
Surf6	-0.0338201	1.28905	0.727152
CG15514	0.00154055	1.31069	0.769558
CG33695	-0.00740708	1.27973	0.757747
spn-F	-0.00219648	1.28366	0.747909
Fip1	0.0173813	1.3962	0.608269
SCCRO4	0.018076	1.37035	0.619832
CG10492	0.0292894	1.37023	0.594118
CG2924	0.0406303	1.3816	0.608321
CG43342	0.0359401	1.38306	0.60886
Pnn	-0.0158452	1.32783	0.591885
Sep1	-0.0227845	1.36723	0.598385
timeout	0.0300758	1.32738	0.606607
gus	0.0114652	1.31628	0.590925
MED15	0.00502768	1.33433	0.606001
EloA	0.0342764	1.30374	0.564735
Vps39	0.0349074	1.31285	0.583683
Nup133	0.0558651	1.31948	0.602384
CG11141	0.0425372	1.31736	0.601147
asl	0.0478164	1.32007	0.611338
CG7133	0.0479772	1.31205	0.6102
Hsl	0.0449366	1.33945	0.584533
prg	0.0551804	1.3337	0.600159
Ripalpha	0.0107965	1.34904	0.641466
Rnmt	-0.0161086	1.33688	0.635827
CG3448	0.00955989	1.31896	0.637342
Hexim	0.0113401	1.30335	0.646578
fal	-0.000735145	1.29973	0.624551
Tailor	-0.00315197	1.32154	0.623883
Moca-cyp	0.0404901	1.27988	0.620499
mof	0.0145252	1.29614	0.606989
CG8108	0.0282959	1.29616	0.635165
Hpr1	0.0331513	1.30108	0.653414
dgt1	0.0503503	1.32098	0.645518
mod(mdg4)	0.0482056	1.31167	0.638947
Pp4-19C	0.0381184	1.30828	0.634375
Cbl	0.0135165	1.40975	0.564243
CG2199	0.024091	1.41789	0.584941
pygo	0.0498059	1.43195	0.564555
Cdc16	0.0573387	1.41728	0.554022
CG14764	0.0624996	1.41828	0.541491
CG1603	0.0921812	1.37791	0.58873
mbm	0.0465096	1.40504	0.578599
IKKbeta	0.0443844	1.42302	0.585659
Nct	0.0551473	1.41533	0.592784
CG7110	0.0763324	1.42484	0.600795
Ino80	0.0709476	1.39905	0.587273
msl-1	0.0798909	1.30398	0.545033
Ugt316A1	0.0930068	1.31998	0.592627
asp	0.070055	1.30827	0.583459
H	0.0754733	1.30523	0.602779
Su(var)2-HP2	0.103696	1.36041	0.525034
Dcr-2	0.0684573	1.38081	0.521907
Ge-1	0.0753603	1.36602	0.526038
RhoBTB	0.0490252	1.36151	0.550956
Mtor	0.0426641	1.35001	0.543034
Smyd4-4	0.0405108	1.35742	0.541486
Grip75	0.0572085	1.39219	0.559239
ssp	0.0535868	1.3646	0.583564
Su(var)3-3	0.046652	1.36447	0.569542
alt	0.0344001	1.40821	0.624428
mor	0.0363505	1.4334	0.620378
Nufip	0.0413243	1.42762	0.620963
Irbp	0.0373743	1.43386	0.648955
FLASH	0.0696044	1.43435	0.639541
sip2	0.0568095	1.40704	0.642476
FucTB	0.00500336	1.45016	0.637151
CG5608	0.016935	1.47237	0.613115
CG9062	0.0320114	1.45861	0.608502
Parg	0.0475537	1.49739	0.665344
CG5664	0.0643333	1.47622	0.634903
mbt	0.050343	1.49419	0.631823
Aladin	0.0337091	1.46432	0.64228
CG34216	0.0198405	1.4792	0.648204
Nup93-1	0.032594	1.47984	0.653716
CG14931	0.0252407	1.44765	0.672371
CycD	0.0299038	1.45767	0.677351
Cul6	0.05411	1.46341	0.656469
wdn	0.0450044	1.44916	0.666426
CG5808	0.0599257	1.46098	0.7133
muskelin	0.0573582	1.47925	0.721798
CG31495	0.0206167	1.4938	0.673374
Snp	0.0124999	1.47797	0.681029
Ubc2	0.0231016	1.46053	0.709762
CG42240	-0.00449667	1.48144	0.694757
Map60	-0.00330165	1.46241	0.684496
Mau2	0.0313307	1.40498	0.697697
O-fut1	0.0321465	1.38826	0.708352
TfIIFalpha	0.0175918	1.38923	0.696169
CG5439	0.0633902	1.42707	0.718002
csul	0.05312	1.43828	0.703709
CG17612	0.0432747	1.4143	0.724011
Taf7	0.0250882	1.42956	0.712273
CG8223	-0.00781536	1.45382	0.741195
CG3679	0.0135495	1.4437	0.76351
CG9123	0.0162882	1.43666	0.749375
rumi	0.0254408	1.43747	0.758129
Pbp95	0.00646574	1.41831	0.686393
asRNA:CR45189	0.00814138	1.43767	0.686801
CG1024	0.00253202	1.44002	0.68353
alien	-0.0218224	1.40195	0.702536
lic	-0.00641655	1.38955	0.701625
wek	0.00246094	1.39751	0.7075
CG2493	-0.00668957	1.36466	0.68915
Cdc6	-0.00649613	1.33067	0.675813
asRNA:CR45171	-0.0106139	1.35238	0.667143
CR15345	0.00795957	1.34159	0.662875
Apc2	0.0558145	1.34595	0.684122
Saf6	0.0626125	1.36847	0.691018
Atu	0.0443318	1.35991	0.667506
CG8924	0.0283777	1.35582	0.664419
CG11596	0.0386976	1.38741	0.669274
CG1622	0.0510845	1.37642	0.664466
mud	0.107372	1.28748	0.691982
SAK	0.0629199	1.29231	0.72882
Spc105R	0.072516	1.28945	0.695232
CG42232	0.0984624	1.37659	0.683513
Snm1	0.106528	1.38161	0.723456
msl-3	0.0494317	1.35691	0.723866
Cdc5	0.0523869	1.37468	0.737446
CG12219	0.0564767	1.37409	0.72007
Tsen54	0.049875	1.3262	0.742734
CG5003	0.0706248	1.33661	0.743152
rig	0.0717814	1.32819	0.722921
HDAC1	0.0536556	1.42978	0.759242
Sse	0.0737578	1.41894	0.7685
Usp39	0.0680253	1.42508	0.76678
CG7154	0.0871776	1.45571	0.732575
CG8569	0.0894368	1.47235	0.767939
CG14803	0.0419614	1.41714	0.802814
Dlip2	0.0174097	1.40014	0.806221
holn1	0.000444924	1.41177	0.800667
Snr1	-0.0095366	1.37501	0.766584
CG1943	0.00119127	1.36896	0.759954
d4	0.0106592	1.37773	0.756985
mbo	0.0308542	1.3882	0.742757
CG9302	0.0209274	1.38379	0.766703
MAN1	0.0283674	1.39531	0.760866
Sep2	-0.0422395	1.00709	0.696164
CG5554	-0.0211491	1.00534	0.719165
CG6685	-0.0104495	1.01158	0.7045
CG2063	-0.0432087	1.04089	0.617847
Brd8	-0.0243044	1.0587	0.639387
CG13901	-0.0206327	1.04458	0.628558
CG9662	0.0111687	1.0117	0.652508
Blos4	-0.00680835	1.04411	0.669711
pen-2	-0.0219465	1.04927	0.667249
rtet	0.0105313	1.06291	0.672648
CG42445	0.0175843	1.04744	0.674472
IPIP	0.0215133	1.05444	0.668189
MRG15	-0.00708118	1.1223	0.678
alpha4GT1	-0.0250417	1.14515	0.685815
Hsp23	-0.0225497	1.13214	0.698096
Taf6	-0.0181056	1.16523	0.688166
CG14352	-0.028223	1.15203	0.718626
cactin	-0.0016999	1.15169	0.718581
Wwox	-0.00749595	1.13574	0.71118
cathD	-0.051923	1.11329	0.720172
Su(var)205	-0.0584877	1.10354	0.735037
aph-1	-0.0152529	1.11843	0.726268
dgt4	-0.00108261	1.10629	0.742709
CG11367	0.00622628	1.17626	0.724513
CSN1b	0.0262173	1.1806	0.715573
CG6005	0.038013	1.1686	0.717539
CycC	0.0423682	1.15928	0.728415
CG4572	0.0669439	1.15381	0.7291
Jupiter	0.04166	1.13724	0.722494
CG10347	0.0579147	1.19624	0.705199
EndoU	0.0455849	1.18699	0.717365
zf30C	0.0415044	1.14592	0.690191
Klp67A	0.0516444	1.17299	0.669661
Psn	0.0489148	1.17584	0.690921
CG4452	0.0162705	1.09236	0.684939
CG8441	0.0223057	1.09472	0.694625
CG9213	0.0320711	1.0733	0.705611
CG3165	0.0313764	1.08476	0.700292
PGAP2	0.0380967	1.09035	0.70769
Bre1	0.07113	1.10875	0.682317
abo	0.0395782	1.08015	0.658756
ALiX	0.048176	1.09741	0.660564
beag	0.0391045	1.09817	0.653454
CG5880	0.0137371	1.1545	0.685298
CG12184	0.000797717	1.1554	0.661163
CG9114	0.0152462	1.1494	0.656812
ldbr	0.0372328	1.12568	0.64411
CG8336	0.0180976	1.12682	0.651007
CG9393	0.00923215	1.135	0.665238
CG4287	0.021115	1.11	0.631393
Taf10b	0.00342146	1.11876	0.632039
CG3542	0.0112981	1.09005	0.661585
Prosbeta7	-0.01156	1.10696	0.64605
Bdbt	0.0842544	1.15494	0.840901
Rbf2	0.0881374	1.22099	0.823271
CG16753	-0.065975	1.18723	0.77147
Chi	-0.0321542	1.18093	0.79307
CNPYb	-0.0255441	1.18713	0.750678
Cyp4p2	0.00303445	1.17748	0.752368
BEAF-32	0.0181304	1.20801	0.747705
CG3918	-0.00293869	1.19936	0.781697
pr	0.0157444	1.20709	0.784035
lwr	0.0279722	1.15126	0.768422
CG12659	0.00667006	1.14342	0.751345
rept	0.0222177	1.14338	0.749179
Spt7	0.0335656	1.12539	0.783153
Tfb4	0.030743	1.1165	0.747662
CG4968	0.0577559	1.18844	0.816338
Nse1	0.0355247	1.18572	0.790585
CG3223	0.018126	1.14801	0.798211
Cwc25	0.0202385	1.14643	0.812936
MBD-like	0.021742	1.15438	0.809019
Akap200	0.00875531	1.15692	0.825215
Qtzl	0.00379464	1.17218	0.830943
Mad1	0.00400516	1.19237	0.811549
Sgf29	-0.00240935	1.17584	0.804709
Mvb12	0.0604818	1.05389	0.740635
vito	0.0345879	1.07258	0.746532
CG5181	0.0327313	1.01524	0.714782
TBCC	0.0467698	1.01144	0.718669
fidipidine	0.0495664	1.02528	0.692908
Upf3	0.0437979	1.05029	0.704154
CG17249	0.00971974	1.04208	0.803096
Ykt6	-0.00416855	1.05649	0.78953
Fgop2	0.0332248	1.05992	0.769024
mus81	0.0403678	1.04049	0.766305
Taf12	0.0104728	1.05069	0.774209
ImpE3	0.00964607	1.06134	0.755491
YL-1	0.0103019	1.06537	0.765251
Sap30	0.0142379	1.01346	0.761673
mt:ATPase6	-0.0263279	1.00369	0.769649
Orc6	-0.0142404	1.03132	0.767938
CG14220	0.00287426	1.03155	0.717589
CG18536	0.00179123	1.05377	0.730856
DMAP1	-0.0108873	1.06444	0.747784
CG11777	0.0279781	1.00182	0.817882
CG4424	0.0208778	1.02584	0.844493
Ing5	0.00941196	1.01192	0.837445
CG7840	0.0491604	1.05982	0.852941
Rpb11	0.0341911	1.03795	0.815321
thoc7	0.0363311	1.06948	0.808606
CG8490	0.0347131	1.10718	0.845189
Taf8	0.0294089	1.08801	0.835217
BigH1	-0.0482228	1.07746	0.809886
RPA3	-0.0176178	1.12277	0.811374
CG14184	0.00517774	1.10416	0.783186
CG30383	-7.48459e-05	1.10185	0.777477
Sptr	0.0211681	1.02087	0.505382
IntS11	0.0159026	1.00227	0.510417
Snx6	0.0205176	1.00981	0.524102
CG13876	0.0495759	1.03346	0.519557
CG31633	0.0639196	1.02893	0.537492
Kap-alpha1	0.0523568	1.02166	0.526541
Sry-delta	0.0549952	1.02246	0.530581
Pgm2a	0.0471374	1.01733	0.531322
SMC5	0.0498598	1.01932	0.537129
r2d2	0.0433081	1.00449	0.558945
CG32147	0.011107	1.00485	0.538084
Ice2	0.0190086	1.00132	0.546425
Cdk4	-0.0140498	1.07548	0.528367
CG1227	-0.00303278	1.08238	0.529174
CG11030	-0.0088334	1.05458	0.513534
CG3847	0.00425509	1.05871	0.508713
Ars2	0.0385476	1.0535	0.568761
CG15812	0.02595	1.05377	0.553489
Chro	0.0487113	1.0931	0.545642
sip1	0.0320921	1.09807	0.545826
Bka	0.0428928	1.05257	0.534414
CG8950	0.0205854	1.0664	0.524327
Faf2	0.0342206	1.06192	0.51904
CG5815	0.00591793	1.06315	0.583816
mago	-0.00840897	1.05355	0.583636
asRNA:CR43971	-0.0109765	1.07573	0.56616
CG14478	0.00402783	1.05964	0.563281
Pal1	-0.0341893	1.02346	0.584542
Cht11	-0.024835	1.04477	0.574748
KLHL18	-0.0165685	1.03764	0.566007
dnt	-0.0120437	1.02041	0.559931
Spec2	0.00270536	1.02087	0.551332
ranshi	-0.00852702	1.02627	0.589946
AP-1mu	0.00515931	1.01128	0.581019
Prp18	-0.00243341	1.01457	0.587147
CG6985	0.0548337	1.03535	0.621767
Torsin	0.0465409	1.03391	0.619887
Meics	0.0379023	1.0593	0.642853
CG31650	0.0314423	1.04798	0.635215
CG9953	0.0349752	1.0403	0.635483
CG5292	0.0327967	1.05735	0.590611
Rpt4	0.0300325	1.04169	0.594759
CG13760	0.0229055	1.03834	0.611049
fend	0.017561	1.04391	0.621955
Tctp	0.0172939	1.05632	0.617254
cact	0.0220757	1.0984	0.568485
CG7483	0.0257832	1.10027	0.5889
GAPsec	0.0239657	1.08149	0.582939
CG31673	0.036637	1.0832	0.618131
GCC88	0.034262	1.09397	0.606525
Pex2	0.0330104	1.09891	0.607178
CG31365	0.00629384	1.07213	0.604924
CG7601	7.39091e-05	1.08831	0.61696
Mtl	0.01285	1.11842	0.527914
Nup93-2	0.0251826	1.13286	0.529028
CG1523	0.00688162	1.1085	0.492751
Pak	0.0185824	1.10607	0.507493
Atac1	-0.00894848	1.11204	0.511895
Dbp21E2	-0.00181916	1.13049	0.497376
hook	-0.0117314	1.13146	0.498042
krz	0.0178177	1.15003	0.497706
Vps51	0.00351162	1.14869	0.505823
Acph-1	0.0128014	1.16331	0.501934
Clamp	0.00931886	1.17031	0.49861
CG12301	0.0217847	1.1569	0.489656
Ptpmeg	0.0173645	1.16609	0.492609
CG1647	0.0342118	1.1745	0.520694
Topors	0.020143	1.17446	0.516607
CG9346	0.0325191	1.16546	0.53219
dind	0.0340209	1.15867	0.529614
Ada1-2	0.0193255	1.16542	0.540683
fws	0.019363	1.1659	0.532511
CG2186	0.0296381	1.12745	0.443156
sn	0.0184836	1.12157	0.454823
CG12128	0.0354942	1.12673	0.463901
gpp	0.0342797	1.12981	0.455386
ebo	0.0322061	1.14375	0.471145
gish	0.0453213	1.13658	0.472416
Psf2	0.0391201	1.14586	0.499794
EDTP	0.0465332	1.12925	0.512328
snama	0.0620849	1.13625	0.503742
CG10431	0.0563491	1.09485	0.490908
CG4119	0.0441584	1.09178	0.513577
Ptpmeg2	0.0321673	1.09499	0.498689
SF1	-0.0328358	1.12214	0.53485
CG12081	-0.0294395	1.09182	0.570932
CG17168	-0.0316502	1.10939	0.558419
CG42598	-0.0109837	1.10348	0.458993
lncRNA:CR44842	-0.00261309	1.12318	0.472282
CG11563	-0.036119	1.07058	0.485428
CG17806	-0.0446794	1.10439	0.511513
CG3726	-0.0286367	1.10858	0.489915
Grip91	0.119886	1.092	0.446511
TppII	0.0927356	1.09878	0.481995
Zwilch	0.136734	1.10178	0.557235
ADD1	0.0955923	1.12057	0.53484
l(3)psg2	0.108837	1.1558	0.504954
chif	0.0783026	1.02236	0.410884
lili	0.055011	1.04932	0.441019
Spt6	0.0330471	1.05804	0.448758
Arp3	0.0468816	1.01097	0.423144
coil	0.0430467	1.01904	0.413184
simj	0.0372625	1.01201	0.41787
CG2656	0.0265556	1.02466	0.418398
Ire1	0.0371077	1.02571	0.421015
Arp8	0.0263877	1.04011	0.423827
gfzf	0.0178016	1.02593	0.426802
HIP-R	0.041227	1.02213	0.448237
B52	0.025172	1.00644	0.450691
CG12121	0.0354351	1.00966	0.457156
Raf	0.03493	1.00188	0.452118
flfl	0.0360162	1.00192	0.468174
Nup188	0.040733	1.00009	0.481014
botv	0.0464067	1.02297	0.483702
yem	0.0605051	1.00579	0.479106
ana1	0.0683164	1.03459	0.48695
dgo	0.0745523	1.03691	0.476399
CG15439	0.0778573	1.00886	0.469501
dor	0.0762082	1.02452	0.460602
wech	0.0525543	1.04722	0.482036
apt	0.0397035	1.04872	0.480701
not	0.0381147	1.05673	0.475888
CG10465	0.0486751	1.04591	0.511
MICU1	0.0554065	1.0516	0.505035
CG9636	0.0374517	1.03571	0.496893
Scamp	0.039127	1.04763	0.493174
CtBP	0.0153794	1.07492	0.455337
CG4022	0.0198643	1.05478	0.4812
Golgin84	0.00734344	1.07662	0.489087
PIG-H	0.0118439	1.0022	0.482796
Rcd5	0.0098802	1.01156	0.469159
ifc	-0.000625057	1.0328	0.505608
CG14502	-0.0118314	1.03133	0.495043
Rcp	-0.017106	1.04127	0.487036
CG4617	0.0751338	1.19612	0.685179
sstn	0.0608204	1.20561	0.667992
NELF-B	0.0614617	1.19161	0.670337
Nf-YA	0.0661354	1.19725	0.660166
Ced-12	0.0972985	1.20302	0.646937
CG4615	0.0765589	1.22517	0.640306
Gen	0.0662951	1.23254	0.637765
Uch-L5	-0.0300988	1.19875	0.646874
Tango2	-0.0113255	1.15168	0.638797
CG14641	0.00111556	1.16715	0.644561
CG12391	0.000986864	1.16988	0.652384
Mon1	-9.45486e-05	1.17544	0.647553
Ns4	-0.0062482	1.24367	0.630397
CG34261	0.0249866	1.24092	0.630955
CG8461	0.0157979	1.22856	0.627206
pll	0.0368774	1.20101	0.624545
mnb	0.00517624	1.21977	0.643216
Ote	0.0276195	1.22518	0.655069
Git	0.00139909	1.19074	0.605547
Tip60	-0.00787813	1.20054	0.608066
Cul1	0.0248975	1.22251	0.591217
Ptp61F	0.0241056	1.22615	0.598517
CG12608	0.00425526	1.21928	0.585534
Src64B	0.00674871	1.20805	0.59527
tral	0.0421858	1.19367	0.578081
Bap170	0.0538201	1.18984	0.594729
Sf3a1	0.0440904	1.18368	0.589219
Spx	0.0419107	1.17382	0.590569
Rox8	0.0285307	1.17317	0.604431
APC4	0.0348144	1.17774	0.61101
CG2218	0.0400169	1.17724	0.60437
pont	0.018138	1.17815	0.623006
CG2608	0.00881152	1.18125	0.596179
Kcmf1	0.0201471	1.18231	0.598217
Uba4	0.0165554	1.18509	0.605896
CG1463	-0.00839293	1.15036	0.550237
CG31301	-0.011267	1.14184	0.549936
pnut	-0.00719621	1.1402	0.573916
TfIIB	0.00186993	1.15095	0.567391
Axud1	-0.0177548	1.16534	0.579934
tant	-0.0315636	1.19029	0.582661
CG3594	-0.0195131	1.20917	0.562109
clt	-0.0083359	1.20761	0.55881
Bx42	0.0017605	1.1978	0.552528
CG6254	0.00838138	1.21193	0.538666
Srrm1	-0.00140294	1.2101	0.540525
D19B	0.0152883	1.17138	0.546906
GatB	0.0230878	1.16371	0.55498
Gcn5	0.010896	1.1793	0.57533
Dref	0.00770925	1.19533	0.568327
CG3704	0.0172274	1.18806	0.556684
PSR	0.0207449	1.19754	0.563725
CG9795	0.0524217	1.15283	0.538241
Cp190	0.0409665	1.18003	0.555095
mr	0.0588869	1.17213	0.552302
CG15098	0.0505874	1.15037	0.578344
tut	0.0600953	1.13046	0.585492
crn	0.0366364	1.12564	0.576112
Cep135	0.0269903	1.1347	0.556577
Tbc1d15-17	0.034044	1.11986	0.55361
Su(var)2-10	0.0729938	1.14015	0.62114
CG5727	0.0122625	1.12208	0.599388
CG6418	0.0159059	1.12614	0.584039
Arl6IP1	0.0105148	1.13798	0.615893
Atxn7	0.0336681	1.15259	0.600352
Spf45	0.0351098	1.13606	0.598774
CG42360	0.0122418	1.268	0.580336
CG8326	-0.0110792	1.27296	0.585862
Drice	0.00184479	1.28887	0.579628
CG16957	0.0152721	1.25096	0.542412
AlkB	-0.000306628	1.26897	0.530066
pch2	0.0150644	1.25917	0.526851
RASSF8	0.0101613	1.26043	0.522408
CG3045	0.0201795	1.30767	0.54507
CG8379	0.0103226	1.27893	0.548219
sub	0.0241975	1.2798	0.554323
CG32075	0.0654358	1.26163	0.573107
Nup214	0.0579852	1.25111	0.578512
CG8027	0.0510726	1.2794	0.555274
Mcm6	0.041597	1.25122	0.542347
pasha	0.0452287	1.26535	0.541961
CDK2AP1	0.0414824	1.24599	0.596173
CG4768	0.0376212	1.25216	0.611851
hng2	0.0418374	1.23194	0.585628
ear	0.0481879	1.21817	0.576131
sra	0.0468154	1.22796	0.57383
Gem3	0.0873195	1.19568	0.537582
Fbw5	0.0608782	1.2137	0.552734
Stim	0.0566359	1.20401	0.552727
CG14650	0.0336533	1.20808	0.485122
Liprin-beta	0.0427559	1.21392	0.496095
CG1578	0.0489202	1.18896	0.474118
DAAM	0.027157	1.19355	0.481938
Rcd1	0.0325568	1.19914	0.479939
AspRS-m	0.0663818	1.15812	0.488253
CG7519	0.0323141	1.16419	0.469954
TAF1C-like	0.0429346	1.16219	0.468019
Dph1	0.105673	1.18949	0.493241
Ptp69D	0.110751	1.2072	0.472242
CG7692	0.0808225	1.22031	0.47536
CG16868	0.0636315	1.21484	0.476345
Lap1	0.0591637	1.21512	0.468699
elg1	0.0671047	1.21857	0.510505
dsh	0.06416	1.24616	0.505894
Tmem131	0.0521737	1.23261	0.49155
CG7806	0.0854564	1.29186	0.484919
Acf	0.0896704	1.24667	0.490702
CG12182	0.0781219	1.2588	0.478992
CG9776	0.0718691	1.2607	0.47801
Sas10	0.0536955	1.24185	0.537225
Tnpo-SR	0.0496025	1.23653	0.527285
CG11920	0.0349445	1.25948	0.514773
CG5966	0.041216	1.23524	0.51253
pzg	0.0526613	1.27765	0.515267
CG11248	0.0508586	1.28307	0.485209
CG5877	0.0409962	1.27263	0.488333
PEK	0.0384688	1.27848	0.498005
CG10555	0.0395787	1.25251	0.481819
CG9004	0.0169652	1.26678	0.497682
CG5726	0.0241315	1.18866	0.525407
Gga	0.0224528	1.19657	0.5324
ref(2)P	0.0354343	1.21333	0.527801
Ube3a	0.0292537	1.22286	0.524027
CG9925	0.0186168	1.22599	0.532271
TH1	0.0141828	1.21436	0.524478
CG5787	-0.00601208	1.19353	0.507197
Pex3	-0.0162651	1.20712	0.508917
asun	-0.00854054	1.23767	0.513603
ced-6	-0.0108646	1.21892	0.493525
CG4497	-0.02139	1.26346	0.495999
CG4586	0.0317528	1.21584	0.454944
ssx	0.0248552	1.22903	0.475253
Nnp-1	0.0145407	1.24849	0.460121
gro	0.0392911	1.25622	0.457413
Sf3b1	0.0289656	1.24546	0.457152
CG14111	-0.00214751	2.05765	0.190015
CG13427	0.0620129	1.74338	0.199801
CG18213	0.0516786	1.6052	0.31134
cmet	0.0612268	1.64791	0.386703
lncRNA:CR43973	0.0123543	1.6634	0.372833
l(2)k09848	0.00100766	1.14424	0.249663
asRNA:CR44020	-0.0017327	1.12039	0.230001
CG5589	0.00945174	1.1203	0.234708
CG8841	0.0336941	1.17906	0.27528
Nup160	0.0199786	1.17853	0.266086
CTPsyn	0.0273471	1.16354	0.276362
RpII215	0.0189802	1.15592	0.263519
CG8939	0.0348568	1.12202	0.256657
CG4069	0.0533537	1.12847	0.243155
CG7065	0.0484545	1.13605	0.238551
tho2	0.0368351	1.13458	0.282819
Mtr4	0.0598219	1.14549	0.272227
Stat92E	0.0464096	1.14425	0.264913
CG3857	0.0320342	1.09124	0.348492
Smurf	0.0444305	1.09975	0.329348
sqd	0.0373636	1.06578	0.342334
ApepP	0.0364735	1.06267	0.323409
Pink1	0.0218926	1.07131	0.316306
CG44838	-0.00308226	1.08849	0.336614
par-6	0.00362597	1.08159	0.358308
Dhx15	0.0143749	1.1126	0.327766
lncRNA:CR44567	-0.00508366	1.09433	0.309174
RIOK1	0.047572	1.11398	0.285544
alpha-Cat	0.0475882	1.11284	0.30033
ebi	0.0371473	1.11995	0.294062
jvl	0.0327029	1.08763	0.300609
LIMK1	0.0384144	1.09766	0.290022
Dera	0.0354605	1.06582	0.293587
l(3)72Ab	0.0288451	1.04446	0.300642
CG2875	0.0645206	1.07807	0.318682
Spn	0.0651467	1.06811	0.290664
gw	0.0858938	1.18149	0.279028
lilli	0.0819671	1.16693	0.312727
CG42588	0.0912995	1.1558	0.287264
CG5728	0.0686925	1.15953	0.291083
faf	0.0863837	1.23484	0.23287
kz	0.0651526	1.20302	0.248174
CG11180	0.044938	1.17854	0.22352
Trf4-1	0.0319419	1.19789	0.237033
AGO3	-0.00151754	1.23877	0.335831
CG31381	-0.0298511	1.22971	0.333416
CG11123	0.00091003	1.18257	0.341589
Rs1	0.0087548	1.19404	0.347998
CG11583	0.0193121	1.20857	0.354193
conu	0.0185287	1.19707	0.373274
CalpB	0.0228547	1.16421	0.308433
for	0.0389486	1.18334	0.295548
CG3335	0.0102773	1.19216	0.298446
heix	0.0201368	1.20222	0.320178
wds	0.0192069	1.20629	0.323426
CG14722	-0.0075187	1.16633	0.318919
ppan	-0.0338756	1.16092	0.279323
ago	0.0263512	1.27119	0.301438
CG5522	0.000806901	1.25135	0.311832
CG2004	0.0025991	1.24549	0.293137
CG30440	-0.0141739	1.24168	0.301358
CG2258	0.0188646	1.33282	0.285693
Mat89Ba	0.0434956	1.26863	0.253501
mod	0.0285399	1.26418	0.263493
Xpc	0.0665235	1.30673	0.338383
Usp10	0.0727196	1.26534	0.380829
lid	0.0638886	1.27249	0.347772
smo	0.0623485	1.27897	0.346481
Rme-8	0.0770306	1.26441	0.345482
SKIP	0.0887526	1.27232	0.356767
Map205	0.136341	1.30478	0.308772
Nup153	0.0981646	1.26372	0.293153
Cenp-C	0.0958157	1.25695	0.329387
spn-E	0.104155	1.27764	0.319853
CG32767	0.0518472	1.23159	0.350683
Gcn2	0.0585183	1.24047	0.338539
CG32425	0.048284	1.25523	0.356364
CG8545	0.0316341	1.24764	0.345648
BRWD3	0.0868275	1.21989	0.364459
CG7839	0.065382	1.19511	0.339655
ocm	0.063253	1.2172	0.335998
Usp16-45	0.0438195	1.21396	0.346214
CG31643	0.0391331	1.18198	0.392226
CPT2	0.0475357	1.17732	0.371953
cana	0.0691139	1.20505	0.400637
Abl	0.0427284	1.20293	0.413472
CG3744	0.0439728	1.18738	0.417292
disp	0.104727	1.19176	0.423209
B4	0.0653656	1.23251	0.440312
Nulp1	0.0615369	1.20904	0.428942
CG8155	0.0184318	1.14935	0.457627
Dd	0.0190596	1.15819	0.453615
Aasdh	0.00815518	1.14497	0.471039
rho-4	-0.00677024	1.16113	0.461506
STUB1	-0.00670267	1.18872	0.448797
Rab35	-0.011679	1.18901	0.480328
Rat1	-0.0189995	1.17782	0.477304
Sms	0.00284027	1.17126	0.429089
Ada3	0.000109653	1.18511	0.410297
CG18178	-0.0113488	1.17639	0.415819
Atg7	0.0296614	1.17534	0.456026
CG6701	0.0275662	1.18931	0.440823
CG10907	0.0276554	1.15228	0.422025
CG7785	0.0329974	1.15562	0.4297
alpha-Est5	0.0396826	1.17664	0.439039
Rlb1	0.0506833	1.17287	0.426717
Eb1	-0.0167407	1.2633	0.399297
pins	-0.01578	1.27402	0.410071
CG13096	-0.00823129	1.24907	0.429121
CG18600	-0.0257931	1.26002	0.432943
CG1636	0.0219493	1.25448	0.404927
nej	0.028143	1.24519	0.387543
pod1	0.0447552	1.23295	0.390995
CG4266	0.0286375	1.22726	0.403019
Sirt7	0.0326495	1.23343	0.409311
CG14230	-0.0123345	1.20848	0.387015
CR43671	0.00496376	1.20635	0.409475
dlt	0.00698455	1.23503	0.417393
Dronc	0.0160884	1.23122	0.407448
put	0.0157869	1.21652	0.436626
Spt5	-0.00151714	1.22788	0.439995
homer	0.0185627	1.05537	0.368039
l(3)05822	0.0218819	1.03056	0.383149
Ran	0.0239488	1.02692	0.322028
RhoGAP71E	0.00633637	1.00081	0.334556
CG7386	0.0156447	1.00275	0.354782
CR14798	0.02243	1.00501	0.347075
sdk	0.0817755	1.00225	0.35892
cno	0.0568166	1.01307	0.333268
CG2938	0.0644761	1.00035	0.352491
HIP	0.0543838	1.00052	0.355194
CG14805	0.0690671	1.05238	0.341281
MTA1-like	0.0495159	1.03525	0.346304
RluA-2	0.0659555	1.0296	0.347214
e(y)3	0.0713672	1.02521	0.311863
Graf	0.0809436	1.02637	0.311365
lgs	0.0843788	1.02415	0.308253
CG18011	0.0608061	1.03943	0.309149
hob	0.0772939	1.05012	0.314683
osa	0.0812069	1.14162	0.342198
RasGAP1	0.0678811	1.15059	0.345869
sov	0.100899	1.15934	0.369499
Cdk12	0.0772566	1.15023	0.376339
wapl	0.0849775	1.13048	0.375762
Dl	0.0468099	1.16077	0.338257
ens	0.0363709	1.13871	0.324704
Taf1	0.0315633	1.14039	0.33318
CG5800	0.0543754	1.11263	0.34405
CG7546	0.0675647	1.10287	0.344357
ck	0.0701751	1.12013	0.336462
Tango6	0.0721662	1.11602	0.354917
cdm	0.0487159	1.11066	0.356917
shtd	0.047173	1.11283	0.367573
alpha-Man-IIb	0.0369118	1.12417	0.361675
yrt	0.0356506	1.1366	0.359931
Axn	0.0676468	1.1146	0.42218
Spt20	0.0575456	1.11213	0.414553
CG7139	0.0513773	1.09898	0.413636
Miro	0.0501261	1.11131	0.418772
Ulp1	0.0483778	1.1133	0.425589
Tao	0.0808765	1.12965	0.40303
Fur2	0.0600731	1.09649	0.38818
grp	0.0697757	1.09341	0.410186
CG8176	0.0822522	1.07656	0.381276
emb	0.0826577	1.05596	0.37228
Prp4k	0.0357305	1.07846	0.373721
Art1	0.0572782	1.04516	0.377577
CG14435	0.0605178	1.06984	0.375551
CG2926	0.0635854	1.06686	0.359295
Tsc1	0.0562441	1.06448	0.365512
CG10702	0.000679339	1.12103	0.386131
CG6686	0.0127215	1.10449	0.386351
eIF3a	0.0123828	1.11329	0.378922
Pdk	0.0143262	1.11374	0.368391
CG18259	-0.0241871	1.14684	0.353603
CG7099	0.0154508	1.15094	0.365984
CG9246	0.00261572	1.17036	0.372072
lncRNA:CR45225	-0.00111348	1.15725	0.384533
crp	0.0374768	1.05926	0.399194
Klp31E	0.042277	1.06924	0.417674
su(Hw)	0.0488548	1.07484	0.415429
Utx	0.0212507	1.08296	0.424081
Cog4	0.00811756	1.08458	0.422557
CROT	0.0162935	1.0902	0.415297
CG3527	0.0192113	1.07512	0.395774
eIF3l	0.00834205	1.05776	0.408027
CG10417	0.00150851	1.10209	0.423332
akirin	-0.0213075	1.0951	0.410151
nom	-0.0191054	1.09918	0.426558
CG11125	-0.0309609	1.04662	0.388763
RNaseX25	-0.0254415	1.05802	0.437572
CG5033	0.00942021	1.07986	0.196934
cta	0.0303323	1.0651	0.217979
psq	0.0455214	1.0772	0.213302
l(3)72Dp	0.00727786	1.02557	0.273429
CG11417	0.0424893	1.06161	0.249384
stau	0.0477791	1.08078	0.264039
SPoCk	0.0771015	1.02615	0.260714
rb	0.0661308	1.03112	0.279014
ZnT49B	0.0782063	1.02702	0.287087
CG31510	0.0944126	1.01668	0.291668
PlexA	0.112199	1.02684	0.263669
hyd	0.119237	1.00101	0.22293
Lrrk	0.126511	1.00321	0.186541
obe	0.0751912	1.00134	0.238909
Gp210	0.0856558	1.0414	0.209907
IntS3	0.0543195	1.02424	0.202002
CG12909	0.0644763	1.01386	0.223786
p120ctn	0.0544951	1.0191	0.226671
dom	0.114012	1.07814	0.207587
Helz	0.0745978	1.1107	0.198987
Ns1	0.0775734	1.09441	0.228874
heph	0.0402823	1.15358	0.177618
Tsr1	0.0435686	1.12537	0.188771
SamDC	0.066326	1.09696	0.142579
MED23	0.0683069	1.11639	0.11994
MYPT-75D	0.0764604	1.12917	0.144345
lncRNA:CR45036	0.00457654	1.03139	0.167541
pho	0.017472	1.01527	0.160872
CG15312	-0.0233566	1.01268	0.198363
neur	-3.49658e-06	1.03596	0.21182
CG13983	-0.00055489	1.07233	0.154203
CG11241	-0.0245334	1.08684	0.131933
Haspin	0.00232081	1.10311	0.123473
CG10413	0.035005	1.07031	0.114958
Muc96D	-0.00232623	1.03709	0.1067
Tnpo	0.0222614	1.02081	0.131295
CG34377	0.000950059	1.36636	-0.110183
CG17162	0.0868947	1.29147	0.04009
CG14937	0.00276207	1.39508	-0.0218761
Nnf1a	0.0197863	1.3659	0.04118
Cyp6v1	0.0463712	1.105	0.0151244
CG14416	-0.00329054	1.10446	0.0274473
lncRNA:CR45631	0.0124916	1.1473	0.0112149
Parp	0.00327416	1.15695	0.112995
CG42354	0.0301253	1.15699	0.0754646
r-l	0.0139094	1.12309	0.0769325
sl	0.0249848	1.20766	0.084351
AttB	-0.00286955	1.19086	0.0601923
CG46281	0.00525341	1.17295	0.0509215
Smr	0.0523312	1.20307	0.176691
Kdm4B	0.0785447	1.25363	0.152282
l(2)k09022	0.0288853	1.24413	0.140817
CG4408	-0.00470972	1.27155	0.0827434
CR40354	-0.00737046	1.3272	0.14903
Muc68Ca	-0.00149045	1.2068	-0.298531
Sf3b3	0.0666424	1.09819	-0.138121
lncRNA:CR46102	0.00464168	1.01994	0.00145003
asRNA:CR44910	0.0274162	1.00146	0.0371442
kel	0.0572287	1.03476	0.0404681
CG16704	-0.00391086	0.897016	1.44969
Cypl	0.0175586	0.826625	1.13645
His2Av	-0.0052309	1.32997	0.893082
lncRNA:CR44111	0.00392756	1.35249	0.91225
CG4936	0.0348743	1.30055	0.91622
CG12106	0.0373257	1.31812	0.913611
CG14710	0.0400118	1.31162	0.917531
CG6843	0.0277566	1.34	0.930566
Ppt1	0.00847185	1.33111	0.934144
CG31457	-0.012054	1.37707	0.962217
msd5	0.0139166	1.39457	0.934097
Trf	0.0476214	1.33697	0.977068
Cdk1	0.0467505	1.38045	0.96638
CG18764	0.0230874	1.37558	0.958481
CG11504	0.0472778	1.27278	1.02559
spt4	0.0450806	1.3054	1.05039
Eaf6	-0.0386051	1.29293	0.962793
CG14229	-0.0300042	1.34803	0.99418
CG5180	-0.0134112	1.32264	0.996518
CG1896	0.0136707	1.32274	1.01016
RhoGAP5A	0.0115371	1.33177	0.994926
Ibf1	0.0248037	1.33976	0.87044
CG4281	0.0383732	1.33447	0.849734
Mgat3	0.0413891	1.32746	0.83946
CG6951	0.0335084	1.28754	0.833124
Dcp-1	0.0206215	1.30641	0.856137
Nxt1	-0.000979272	1.30014	0.876509
Su(fu)	-0.018981	1.32064	0.834061
Df31	-0.0250858	1.34506	0.849724
MED27	-0.0280401	1.32577	0.853945
CG3995	-0.00336642	1.3503	0.810234
CG9948	0.0218674	1.31707	0.804233
CG4282	0.0300396	1.34944	0.808014
Sting	0.0337889	1.33528	0.809226
U4-U6-60K	0.105254	1.3476	0.894296
Es2	0.0682785	1.36217	0.812109
Nup50	0.108276	1.30295	0.804997
Rpb7	-0.0266232	1.25665	0.87258
ntc	-0.00393965	1.26788	0.904771
CG7974	-0.0403552	1.28109	0.905537
HP1b	-0.0202669	1.29299	0.894115
ave	-0.00457256	1.21078	0.968526
RpII15	0.0100254	1.2319	0.94588
dgt5	0.0492318	1.26429	0.941824
Kmn1	0.014444	1.26154	0.97344
RpII33	-0.0395162	1.156	0.900998
CG5516	-0.0302258	1.19492	0.834206
CG17359	0.0157723	1.17969	0.849833
CG13689	-0.00786726	1.19118	0.857124
CG16790	0.000272117	1.1816	0.838458
prod	-0.00839564	1.185	0.838825
CG11103	0.0512047	1.2308	0.885617
CG6171	0.0359905	1.25021	0.878119
Smn	0.0258553	1.26535	0.893954
CG10139	-0.00461376	1.21891	0.905087
CG31109	0.0123398	1.2266	0.90423
CG13896	0.0148736	1.23539	0.863909
CG11808	0.00210527	1.21572	0.866734
ZIPIC	0.00253972	1.21891	0.874878
CG13484	0.0557361	1.17197	0.926518
CG10336	-0.00223135	1.16689	0.908228
CG32590	0.0283143	1.16257	0.896739
lncRNA:CR45082	0.0092879	1.17834	0.880677
CG34008	0.0228563	1.27271	1.15346
ix	0.0198906	1.29385	1.13041
CG31360	0.00574441	1.23727	1.10733
lncRNA:CR43857	0.0107137	1.24302	1.16245
Lsm10	0.0428542	1.05554	0.98938
CG4854	0.0358447	1.19785	1.07968
dnk	0.0842255	1.14581	1.02663
Nf-YB	0.000211637	1.14126	1.00182
CG8173	0.0542488	1.63859	0.939245
Nuf2	0.0682644	1.63501	0.931124
Sep5	0.0238104	1.60741	0.907897
spn-D	0.00514195	1.60013	0.887708
CG6683	0.0303957	1.56136	0.951659
Mppe	0.0412401	1.57811	0.94312
nenya	0.022671	1.62358	0.954715
zuc	0.00270572	1.59558	0.96743
CG17361	-0.0351744	1.56302	0.890358
CG12818	-0.0158523	1.53465	0.936779
geminin	-0.00494396	1.53113	0.927298
CG33332	-0.0224537	1.56466	0.960775
Chrac-16	-0.0190384	1.54327	0.949761
Mst85C	0.0172723	1.51347	0.931056
koko	0.0129499	1.49771	0.908124
Neos	-0.00457779	1.50151	0.901493
CG32095	0.00899187	1.57079	0.860961
ash2	0.033759	1.56932	0.869133
squ	0.0222843	1.55709	0.873259
asRNA:CR43460	0.0180654	1.53289	0.894969
CG31460	0.0252962	1.53696	0.86049
CG5144	-0.00229624	1.53972	0.868442
Rcd4	-0.0203596	1.45721	0.914981
TfIIFbeta	-0.0376769	1.43836	0.902599
icln	0.0286871	1.38065	0.876971
CG12129	0.00670954	1.37304	0.875293
CG9705	0.00684892	1.38597	0.862677
CG30096	-0.016547	1.40657	0.911986
Nup62	-0.00464707	1.38569	0.889407
daed	-0.0127279	1.45638	0.860993
fs(2)ltoPP43	0.00628498	1.46483	0.842419
bam	-0.0232824	1.42222	0.828003
CR43281	0.00195917	1.43011	0.837778
LBR	0.0435693	1.4025	0.840369
CG8507	0.0240184	1.39766	0.830887
Nup35	0.0237614	1.4027	0.840065
Hel25E	0.0253984	1.44722	0.859179
Spc25	0.0238672	1.42339	0.88211
CG6693	-0.0284457	1.50624	0.833654
CG6066	0.00300604	1.49495	0.846892
Bub3	-0.00757082	1.4923	0.858108
mip40	-0.00747511	1.49441	0.861927
CG31875	-0.00383646	1.45837	0.798854
Set	-0.0319375	1.4596	0.801627
Odj	0.0274794	1.47776	0.803906
bcd	-0.00126858	1.49744	0.808868
lncRNA:CR46489	0.00686763	1.49927	0.80874
jigr1	0.0600724	1.44921	0.821004
CSN3	0.0919002	1.46779	0.827484
Gpdh3	0.0743807	1.46698	0.836351
Caf1-180	0.0779149	1.5085	0.873817
uri	0.0845363	1.51448	0.837167
CG2678	0.0390035	1.51817	0.837598
pita	0.0501658	1.51646	0.802754
kuk	0.0692938	1.53089	0.818395
pav	0.0663955	1.53667	0.802004
SoYb	0.105787	1.65392	0.690784
Fign	0.0744847	1.67866	0.752345
Rif1	0.0836413	1.68511	0.770756
tej	0.0540293	1.67866	0.741361
twe	0.0640257	1.70616	0.71396
CG6962	0.079691	1.70538	0.734938
corolla	0.0855225	1.70174	0.730441
CG5568	0.0495508	1.65665	0.6973
polo	0.0152295	1.67555	0.67921
BoYb	0.0419725	1.70308	0.666015
scra	0.0375955	1.68809	0.660703
CG4880	-0.00712798	1.64083	0.697495
Mcm7	-0.0310162	1.64953	0.679341
gwl	0.037396	1.61517	0.642003
snoRNA:U3:54Aa	0.00471414	1.63779	0.656478
glu	0.111673	1.52551	0.66325
Marf1	0.0898006	1.53745	0.660105
Pms2	0.120831	1.6092	0.654753
crm	0.0700942	1.60245	0.666027
Mcm10	0.0828207	1.57986	0.677022
Su(var)3-7	0.0889398	1.57929	0.657614
xmas	0.0880194	1.5641	0.667434
RanGAP	0.0058638	1.5138	0.679387
l(2)37Cd	0.0224206	1.52907	0.686949
sced	0.0241107	1.53342	0.693344
CG5245	0.00770274	1.54457	0.736614
Pif1	0.00624382	1.54547	0.728196
CG1971	0.00178205	1.5229	0.727204
Smyd4-1	0.0172345	1.526	0.737753
Bap60	0.00733362	1.50652	0.716011
dup	0.0437563	1.5206	0.713095
Kdm4A	0.00339832	1.58843	0.689933
asRNA:CR43257	0.00062066	1.57869	0.723668
CG15141	0.0208368	1.56183	0.713356
mei-S332	0.00911008	1.55963	0.706253
CG12877	0.0274321	1.59945	0.692749
Wee1	0.0391651	1.59058	0.671764
CycA	0.0402738	1.54954	0.661957
Drep1	0.0424864	1.5702	0.687545
lncRNA:CR43837	0.0537446	1.57952	0.676164
CG12179	0.0570351	1.54596	0.755934
IntS10	0.0521834	1.56048	0.806384
Skp2	0.0353753	1.58615	0.784368
Uba2	0.0321164	1.62421	0.725631
Hat1	0.0558482	1.6084	0.720491
Mink	0.048932	1.59978	0.737718
solo	0.0164693	1.60792	0.765387
aub	0.0482362	1.59629	0.759336
CG17129	0.0418202	1.62202	0.769312
wisp	0.123229	1.67567	0.852041
CG7730	0.0748392	1.75615	0.809423
RhoGAP54D	0.121791	1.74894	0.860709
bora	-0.0322454	1.69371	0.836085
fzy	-0.00972696	1.67774	0.843688
CG4404	0.0137925	1.71277	0.830147
CG6425	0.0204569	1.70813	0.801772
dah	0.0519439	1.66593	0.883764
swa	0.0582434	1.67649	0.860616
CG30105	0.00595744	1.6818	0.899366
Nnf1b	0.0155656	1.69287	0.862112
CG32512	-0.0240611	1.68521	0.761792
mars	0.0137914	1.6499	0.77721
Rcc1	0.0163248	1.64867	0.783868
Kebab	0.0209851	1.65537	0.749393
RhoGEF4	0.00586768	1.64834	0.742182
Caf1-55	-0.00713112	1.55814	0.829356
snk	0.00504833	1.58133	0.807257
Poc1	-0.0362418	1.61899	0.856091
CG31898	0.00852521	1.60052	0.843781
slam	0.0124731	1.60478	0.863667
CG44005	0.0323436	1.62216	0.826318
CG17260	0.0232508	1.59426	0.82208
CG8478	0.0375134	1.59174	0.81801
pim	-0.0173786	1.6307	0.784975
CG12112	0.00476681	1.6275	0.797236
dgt6	0.0113633	1.61211	0.800639
BthD	-0.0341397	1.69821	1.00167
CG11307	-0.0169599	1.71976	0.999373
borr	0.000576586	1.66689	0.982128
CG11164	-0.0176788	1.69044	0.94058
ball	0.0106953	1.76297	0.911648
CG14965	0.0460633	1.73714	0.913379
ncd	0.0452387	1.73561	0.897332
msd1	0.0300441	1.6866	0.962499
Nek2	0.0224822	1.72079	0.948825
CG4730	0.0455466	1.69428	0.905545
CycB3	0.0301042	1.70014	0.921083
cav	0.0691255	1.69538	0.924603
mael	0.053433	1.66942	0.937539
Orc1	0.0344661	1.80129	0.881014
tum	0.0455656	1.82724	0.87264
dob	0.0174501	1.85804	0.905349
CG12702	0.0562341	1.87906	0.93321
CycB	0.0247823	1.86058	0.955906
aurA	0.0122228	1.84341	1.01318
CG13599	0.0527007	1.84778	1.01181
CG7384	0.0501981	1.7605	1.01618
moon	0.0307486	1.74218	0.979789
swaPsi	0.00833407	1.88492	0.771317
vret	0.0586201	1.91665	0.729995
smg	0.0661769	1.80659	0.606968
CG5235	0.0675596	1.75719	0.571097
lncRNA:CR46472	0.0450408	1.72262	0.606023
mu2	0.0799403	1.71638	0.682396
XRCC1	0.0769923	1.75483	0.68468
Spn28Da	0.0477467	1.81365	0.70523
tor	0.0373272	1.77248	0.724866
snRNA:U12	0.0454118	2.02794	1.13658
lncRNA:CR43961	-0.00804203	1.97476	1.04211
mei-38	-0.00525227	1.94726	1.10886
CG43295	0.0102798	1.9027	1.19064
CR14033	0.0576554	1.90542	1.32483
CG2091	0.042716	1.37244	1.14874
CG3919	0.053729	1.43332	1.18684
MAGE	0.0348364	1.48352	1.2044
mdlc	0.0988731	1.47016	0.97502
CG14005	0.0387469	1.45072	1.00459
CG8460	0.0126345	1.44217	1.00385
Hmg-2	0.00254456	1.45484	0.980172
CG2617	-0.00305382	1.48988	0.962853
Bap111	0.0204567	1.48805	0.981119
CG15436	0.00744642	1.48184	0.97877
hpRNA:CR32207	0.00684381	1.39284	1.04592
CG3323	0.0120442	1.3899	1.02642
l(2)05714	0.00802818	1.37632	1.03368
Ibf2	0.013802	1.449	1.11472
aurB	-0.00529494	1.50493	1.06776
CG6179	0.0141017	1.46732	1.05437
CG31517	0.0394071	1.5699	1.34098
CG3457	-0.0206565	1.59203	1.00621
Gem2	-0.0407559	1.55822	0.985767
CG4788	0.00145014	1.56336	1.12035
Det	0.0377929	1.5835	1.03408
dUTPase	-0.0101762	1.65001	1.07649
Elba2	-0.00303356	1.62172	1.08741
CG32625	0.108507	1.6642	1.04727
msb1l	0.0852761	1.69081	1.01683
Trf4-2	0.0718711	1.68161	1.00333
CG4570	0.0474382	1.6762	1.06294
Incenp	0.0659367	1.66713	1.05134
insv	0.012249	1.6757	1.02542
plu	0.0206752	1.69805	1.03995
mad2	0.00348741	1.6793	1.1642
CG1503	-0.0125642	1.75884	1.06341
Chrac-14	0.00475124	1.75696	1.12984
asRNA:CR45713	-0.00360359	-3.74845	-0.511849
asRNA:CR31144	-0.00597782	-2.95043	-2.78843
asRNA:CR43767	-0.00583516	-2.86933	-2.24604
asRNA:CR44850	-0.000828894	-2.11181	-0.776538
CG15818	-0.00932385	-2.06278	-1.10292
asRNA:CR43468	0.000846986	-1.81276	-0.420964
CG34222	-0.00117485	-1.93012	-0.617434
Tpc2	-0.0019186	-2.46558	-0.450124
asRNA:CR45995	-0.0011522	-2.12548	-0.197493
BomBc2	-0.00449703	-2.09469	-0.364752
BomS1	-0.00483515	-1.27318	0.179608
CG17450	-0.00391086	-1.06985	0.364874
TTLL1B	-0.00098991	-1.01476	0.182684
CG34207	0.00533528	-1.58944	-0.366721
BomS2	-0.00353898	-1.49469	-0.0531202
CG16995	0.0123385	-1.65782	-0.159483
asRNA:CR44351	-0.00407329	-1.1064	-0.248377
snoRNA:Psi18S-525g	-0.000828894	-1.12036	-0.281838
asRNA:CR46045	-0.00289647	-1.08941	-0.121398
lncRNA:CR44638	0	-1.05496	-0.153954
lncRNA:CR44295	-0.00391086	-1.30611	-0.307076
asRNA:CR45801	-0.00209077	-1.28472	-0.0553606
asRNA:CR45053	-0.00656307	-1.29171	-0.160835
CG14854	-0.00391086	-1.3776	-0.133772
asRNA:CR45952	0.000799283	-1.0799	-0.476235
asRNA:CR46038	0.00544685	-1.00288	-0.42273
asRNA:CR45130	-0.00304183	-1.38187	-0.593005
asRNA:CR43787	-0.00360359	-1.20349	-0.590935
asRNA:CR45682	-0.00337329	-1.25595	-0.600618
asRNA:CR44961	0.00254099	-1.28247	-0.513839
fau	-0.00214327	-1.22823	-0.534529
CG33655	-0.00195517	-1.03996	-0.846615
ChT	-0.010171	-1.01613	-0.718077
asRNA:CR45835	-0.00381094	-1.33736	-0.795743
asRNA:CR45214	-0.00998302	-1.17879	-0.896608
asRNA:CR45270	-0.0100273	-1.16382	-0.959636
Ets65A	-0.0143269	-0.650852	-1.00644
asRNA:CR46485	-0.0148858	-0.508416	-1.25558
CG5327	-0.00120061	-0.458356	-1.10704
CG12535	-0.00902854	-0.901449	-1.05143
asRNA:CR44095	-0.0102064	-1.1041	-1.17803
asRNA:CR45926	-0.0215416	-1.05723	-1.11221
asRNA:CR44969	-0.00626099	-0.905733	-1.53431
asRNA:CR46005	-0.0030551	-0.756031	-1.33684
asRNA:CR45798	-0.00584885	-2.08552	-1.9471
asRNA:CR45350	-0.0077327	-1.46685	-1.75931
Hsp70Bb	-0.02671	-1.12937	-1.75719

## Sheet: DESeq2 CSV
gene name	log2FoldChange.Ets65A_0.1.5	padj.Ets65A_0.1.5	log2FoldChange.Ets65A_12.14	padj.Ets65A_12.14	log2FoldChange.Ets65A_16.18	padj.Ets65A_16.18
128up	0.0048703	0.976632	-0.04736	0.857154	-0.0889353	0.881598
14-3-3epsilon	-0.0180514	0.889251	0.812012	0.000357744	0.328762	0.279805
14-3-3zeta	-0.0258718	0.837628	-0.227782	0.315786	-0.212473	0.445668
140up	0.0309727	0.783871	-0.143711	0.630359	0.0152558	0.984678
18SrRNA-Psi:CR41602	0.000169948	0.996233	0.180202	0.788584	0.656674	0.101572
18w	-0.0958332	0.30443	-0.0360728	0.899257	-0.368047	0.373376
26-29-p	0.0225466	0.874201	-0.0576496	0.832789	0.204599	0.563039
28SrRNA-Psi:CR40596	-0.00130814	0.969416	0.286136	0.631842	1.21255	4.56952e-05
28SrRNA-Psi:CR40741	0.000375654	0.988124	0.463481	0.43632	0.428099	0.356774
28SrRNA-Psi:CR41609	0.000715946	0.973456	0.049938	0.946007	0.477362	0.281315
28SrRNA-Psi:CR45848	-0.00155917	0.947621	-0.00472773	0.994199	0.656164	0.0596824
28SrRNA-Psi:CR45851	-0.00150518	0.971548	0.135518	0.837462	0.951946	0.00707754
28SrRNA-Psi:CR45853	-0.00100827		0.0540399		0.09611
28SrRNA-Psi:CR45855	0.00283116		-0.0186139	0.976174	0.0445234
28SrRNA-Psi:CR45859	0.00221804	0.949345	0.105176	0.875257	0.655347	0.10042
28SrRNA-Psi:CR45860	0.00127734	0.947621	0.370036	0.536811	0.334359
2mit	-0.0135329	0.49333	-0.333948	0.1993	-0.534181	0.212625
312	0.0274811	0.835743	-0.180234	0.504291	0.0732386	0.910575
4E-T	0.0998212	0.330907	0.86716	0.000149749	0.148169	0.792569
5-HT1A	-0.00412157	0.738604	-0.729969	4.13143e-05	-0.554443	0.124904
5-HT1B	-0.00371089	0.739635	-0.399846	0.213571	-0.281534	0.41155
5-HT2A	0.00108318	0.974469	-0.164796	0.669845	-0.305109	0.369873
5-HT2B	-0.00615451		-0.377467	0.2494	-0.181636	0.696078
5-HT7	-0.0046833	0.674342	-0.410137	0.0560458	-0.485695	0.108168
5.8SrRNA-Psi:CR45854	0.000415654		-0.0744635		-0.00376774
5.8SrRNA-Psi:CR45857			-0.0466349
5.8SrRNA-Psi:CR45863			0.0146033		0.0190101
5PtaseI	0.0165028	0.910501	-0.0862032	0.768831	-0.0183257	0.970346
5SrRNA-Psi:CR33363					0.0274473
5SrRNA:CR33367			-0.0466349
5SrRNA:CR33407					0.0198179
5SrRNA:CR33441					0.0198179
7B2	-0.008744	0.588406	-0.332633	0.153842	0.172381	0.746047
7SLRNA:CR32864	-0.000285908		-0.241024	0.667587	0.235945
7SLRNA:CR42652	0.000557281		-0.0173256	0.977653	0.0771115
825-Oak	-0.00334138		-0.788612	0.0598777	0.0985538	0.885999
A16	-0.0225865	0.837628	-0.0607759	0.835553	0.0867654	0.855921
AANAT1	-0.00794308	0.618245	-0.445105	0.0480231	-0.243289	0.621948
AANATL2	-0.00742426	0.62245	-0.048907	0.857154	-0.0814947	0.893991
AANATL3	-0.00129548	0.893589	-0.0733671	0.918601	-0.53372	0.209808
AANATL4	-0.00234643	0.802303	-0.538784	0.362906	-0.940359	0.000233163
AANATL5	0.000958422		0.00726352		-0.129388	0.812643
AANATL6	-0.00159778		0.227706	0.674408	-0.115435	0.862345
AANATL7	-0.0035522	0.670505	-0.426468	0.235893	-0.125935	0.793388
ABCA	0.0781433	0.618245	0.739809	0.00351314	-0.213278	0.702583
ABCB7	-0.00455722	0.976632	-0.30844	0.170506	-0.206973	0.575801
ABCD	0.0386053	0.761633	0.661025	0.0152984	-0.0589613	0.931031
ACC	-0.0659538	0.603934	-0.169548	0.562333	-0.491014	0.127416
ACXB					0.00897273
ACXC			-0.202166		-0.0237792
ACXD	-0.0063431	0.704	-0.0511512	0.902313	-0.32117	0.269672
ADD1	0.0955923	0.495666	1.12057	0.000208115	0.53484	0.223561
ADPS	-0.0153981	0.575101	-0.0862309	0.822521	-0.366243	0.226204
AGBE	0.0850402	0.528403	-0.128275	0.677504	-0.0548891	0.909808
AGO1	0.0552441	0.660383	0.772553	0.0017182	0.0736186	0.914588
AGO2	-0.0478886	0.678461	0.249861	0.205676	0.107999	0.8464
AGO3	-0.00151754	0.99005	1.23877	1.69633e-05	0.335831	0.472081
AIF	0.00604294	0.972207	-0.197872	0.36993	-0.446882	0.099486
AIMP1	0.0133428	0.923492	-0.0607077	0.805289	0.109365	0.854758
AIMP2	0.0284915	0.832172	0.0523247	0.821701	0.00314205	0.997755
AIMP3	-0.000567622	0.997103	-0.259502	0.229208	0.0941009	0.877475
ALiX	0.048176	0.673621	1.09741	1.28786e-05	0.660564	0.0162909
AMPKalpha	0.0339766	0.783748	-0.0669022	0.773749	-0.036719	0.945036
AMPdeam	0.0407152	0.746076	-0.158068	0.462192	0.0827743	0.873926
AOX1	-0.0467104	0.638169	-0.181262	0.57713	0.0973488	0.862923
AOX2	-0.0125304	0.431249	0.633345	0.267399	-0.0175774
AOX3	0.0071456	0.969018	0.20333	0.436112	0.111439	0.843309
AOX4	0.000730966		-0.0715871		-0.0486025
AP-1-2beta	0.0740922	0.550566	0.146529	0.526241	0.0543142	0.917947
AP-1gamma	0.0644031	0.618245	0.0923017	0.721247	-0.183746	0.728597
AP-1mu	0.00515931	0.976406	1.01128	6.78897e-05	0.581019	0.0651881
AP-1sigma	-0.0173436	0.907895	0.375316	0.137899	0.204792	0.503339
AP-2alpha	0.060822	0.653077	-0.189355	0.441284	-0.397077	0.262537
AP-2mu	0.0042263	0.980544	-0.177387	0.544123	-0.117141	0.788785
AP-2sigma	0.0284165	0.831062	-0.0966829	0.752551	0.0889301	0.868121
APC10	0.0157946	0.909893	0.0892344	0.845737	-0.137219	0.803876
APC4	0.0348144	0.78673	1.17774	0.000904454	0.61101	0.0909714
APC7	0.0346555	0.787685	0.496005	0.395244	0.316777	0.536249
APP-BP1	0.0732297	0.62245	-0.0821662	0.785315	-0.0841668	0.883276
AQP	-0.0104602	0.495666	-0.0654607	0.881964	0.221169	0.640835
ASPP	-0.0155543	0.739411	-0.204687	0.36377	-0.431839	0.167976
ATP6AP2	-0.00607008	0.971877	-0.114017	0.667532	-0.0947683	0.834058
ATP7	0.0306182	0.814474	0.109852	0.678419	-0.407138	0.161906
ATP8A	-0.00079295	0.996857	-0.106249	0.651549	-0.299807	0.549475
ATP8B	-0.00230028	0.911231	-0.287037	0.238879	-0.337228	0.460256
ATPCL	-0.0137726	0.932757	0.179936	0.477832	-0.141711	0.744713
ATPsynB	-0.00152853	0.991438	-0.0932514	0.71708	0.076389	0.904812
ATPsynC	-0.0134723	0.912312	-0.218147	0.265564	0.0136613	0.986427
ATPsynCF6	-0.0459164	0.718011	-0.0874368	0.718445	0.137572	0.81572
ATPsynD	-0.0999124	0.302253	-0.222679	0.307257	0.159273	0.785799
ATPsynE	0.0350869	0.740774	-0.0624386	0.811335	0.173567	0.758356
ATPsynF	0.00946554	0.956222	-0.157797	0.524893	0.166918	0.773515
ATPsynG	-0.0523839	0.663716	-0.08294	0.741512	0.171695	0.765644
ATPsynO	-0.0530621	0.638169	-0.188363	0.401054	0.0319864	0.96539
ATPsynbeta	-0.0503923	0.672774	-0.262556	0.252567	-0.118055	0.793653
ATPsynbetaL	0.000415654		0.159187	0.649496	0.0951858
ATPsyndelta	-0.0190074	0.890959	-0.0465273	0.877345	0.138339	0.81128
ATPsynepsilonL	0.00391301	0.81443	-0.145599	0.805642	-0.267223	0.598956
ATPsyngamma	0.0198947	0.878927	-0.151149	0.546481	0.124572	0.826729
ATbp	0.0396101	0.734996	0.937777	0.0014975	0.427544	0.284094
Aasdh	0.00815518	0.964282	1.14497	2.34409e-05	0.471039	0.288058
Aatf	0.0175508	0.910489	0.798844	0.00335525	0.164068	0.634324
Abd-B	-0.0193908	0.658994	-0.307236	0.180023	-0.341764	0.381665
Abi	0.0820601	0.528403	0.115158	0.604779	0.0159427	0.979588
Abl	0.0427284	0.715213	1.20293	3.5033e-05	0.413472	0.374258
Abp1	0.0117102	0.944232	0.677199	0.0184297	0.562485	0.140919
Ac13E	0.0174384	0.805821	0.297607	0.215911	-0.392436	0.337603
Ac3	-0.010447	0.702707	-0.359306	0.155017	-0.49856	0.230578
Ac76E	-0.00799306	0.616546	-0.411998	0.0348635	-0.407661	0.283791
Ac78C	-0.00861642	0.783117	-0.0925824	0.755812	-0.339249	0.462595
AcCoAS	-0.0149809	0.923492	0.0717006	0.885615	-0.296683	0.448422
Acbp1	-0.00649743	0.971548	-0.448698	0.0223694	-0.057469	0.931227
Acbp2	-0.00793107	0.631084	-0.201879	0.380823	0.195226	0.72511
Acbp3	-0.00180671	0.756656	0.398072	0.385204	0.155459	0.808024
Acbp4	-0.00731325	0.629692	-0.42858	0.0864521	0.16843	0.782498
Acbp5	-0.00521783	0.678461	-0.0458549	0.869093	0.111144	0.868925
Acbp6	-0.0030072	0.769895	-0.277904	0.357498	0.0159858	0.984533
Ace	-0.00698527	0.634223	-0.416586	0.0484366	-0.566205	0.101473
Acer	-0.0460987	0.703636	0.209715	0.327713	-0.00544923	0.994656
Acf	0.0896704	0.528156	1.24667	8.75941e-05	0.490702	0.273864
Achl	-0.00609832	0.670505	-0.446838	0.11422	0.0504028	0.939619
Ack	0.0874827	0.528403	0.354618	0.200298	0.00489885	0.996059
Ack-like	0.0710169	0.62245	-0.0226774	0.935101	-0.428953	0.194944
Acn	0.0578498	0.638169	0.823254	0.000586667	0.378373	0.357646
Acox57D-d	0.0292503	0.82613	0.245951	0.469846	-0.228056	0.580028
Acox57D-p	0.0230092	0.875548	-0.114439	0.665145	-0.413471	0.085921
Acp1	-0.00098991		-0.069313	0.922471	0.338615	0.497869
Acp24A4			0.122831		-0.0698937
Acp26Aa			0.0897324		0.0753597
Acp26Ab			0.0739059		0.00897273
Acp32CD			0.0170011		0.0198179
Acp36DE	0.00337858		-0.114376		-0.0270474
Acp53C14a			0.0555107		0.000554434
Acp53C14b			-0.0102324		-0.0357817
Acp53C14c	0.000958422		0.0378028		-0.029933
Acp53Ea			-0.0744635		-0.00574225
Acp54A1			0.0226727		0.0800204
Acp63F					-0.0231676
Acp65Aa	-0.00360813		-0.707953	0.105513	0.529951	0.117453
Acp76A			-0.0466349		-0.0231676
Acp95EF	0.00254513		-0.129476	0.794601	0.0678113
Acph-1	0.0128014	0.938462	1.16331	5.53239e-05	0.501934	0.239939
Acsl	0.0417545	0.728621	-0.284631	0.249844	-0.317144	0.462165
Act42A	-0.0542844	0.646975	0.619009	0.00373489	0.40531	0.199787
Act57B	-0.00854179	0.653179	-0.365793	0.0268001	0.0543295	0.908725
Act5C	-0.0291002	0.817548	0.835411	0.00073287	0.271075	0.360597
Act79B	-0.00429942	0.728912	0.192589	0.642766	-0.0154668	0.986427
Act87E	-0.0118201	0.67732	-0.458459	0.212035	0.254126	0.362074
Act88F	0.00254099		-0.333299	0.592666	0.0372291
Actbeta	-0.0100884	0.64665	-0.25964	0.373634	-0.54483	0.0840858
Actn	-0.0463112	0.71557	-0.312957	0.209507	0.061656	0.876263
Actn3					-0.0231676
Acyp2	-0.032119	0.741656	-0.0420317	0.918053	-0.0048074	0.996522
AdSL	0.0156891	0.92342	-0.157951	0.501445	-0.206227	0.651441
AdSS	-0.0319036	0.772058	0.995901	0.000476171	-0.0232795	0.967267
Ada	0.0221136	0.85933	0.943764	8.94155e-06	0.446166	0.247401
Ada1-1	-0.000650621	0.979687	0.0006404	0.999067	0.113506
Ada1-2	0.0193255	0.777067	1.16542	4.75817e-06	0.540683	0.105639
Ada2a	-0.000671124	0.994944	-0.194747	0.421514	-0.13261	0.782319
Ada2b	0.0240191	0.857654	0.733101	0.0150966	0.477443	0.192423
Ada3	0.000109653	0.999931	1.18511	4.83799e-05	0.410297	0.30806
AdamTS-A	-0.0165011	0.583477	-0.325344	0.225329	-0.363683	0.362155
AdamTS-B	-0.0107562	0.734623	-0.144146	0.50142	-0.190774	0.636708
Adar	0.0225415	0.87714	0.326922	0.222963	0.0156868	0.985976
Adat1	0.0159783	0.806034	-0.231475	0.621194	-0.328584	0.445755
Adck1	0.0143525	0.923492	-0.0315808	0.903315	-0.0730654	0.866866
Adck5	-0.0253452	0.85611	0.775803	0.00315145	0.309782	0.47346
Adf1	0.00648582	0.971548	-0.278451	0.248542	-0.240035	0.406773
Adgf-A	-0.0483789	0.621222	-0.0284697	0.917008	-0.439022	0.173817
Adgf-A2	-0.00687328	0.569735	0.388163	0.486037	-0.15953
Adgf-C	-0.00151676	0.837534	0.364849	0.523114	-0.0103293	0.989063
Adgf-D	-0.00292674	0.882632	0.318758	0.557934	0.377212	0.276612
Adh	0.000913145	0.981762	-0.131868	0.830381	0.0686876	0.910738
Adi1	0.00495638	0.976577	0.348473	0.108079	0.143924	0.788404
AdipoR	0.0283602	0.828667	-0.227811	0.420395	-0.126025	0.752727
Adk2	0.0263506	0.847843	-0.149274	0.51707	-0.0947429	0.865705
Adk3	0.00237124	0.98328	-0.00688823	0.979841	0.140527	0.789189
AdoR	-0.00338136	0.771634	-0.24518	0.543221	-0.222692	0.507417
Aduk	0.0168147	0.914828	0.30578	0.126289	-0.162228	0.637552
Ae2	0.0794917	0.59414	0.907249	0.00914418	-0.163689	0.78623
Aef1	0.00229053	0.990406	0.482264	0.0627328	-0.139863	0.794343
Afti	0.0689003	0.628463	0.433	0.0646043	0.00884573	0.992745
Ag5r	-0.00375631	0.698359	0.103068	0.881132	-0.0363784	0.964614
Ag5r2	-0.00710284	0.567719	0.36789	0.510487	-0.0690941	0.925893
AgmNAT	-0.00338669	0.962735	-0.252236	0.49197	-0.0585137	0.940228
Agpat1	0.0371342	0.772303	-0.204132	0.466582	-0.731304	0.0162124
Agpat2	0.0453432	0.71557	-0.0350604	0.894729	-0.256579	0.572313
Agpat3	0.0411292	0.734623	0.167482	0.4843	-0.155187	0.693366
Agpat4	-0.0288414	0.813671	-0.290672	0.211044	-0.0860222	0.874901
Ahcy	0.00488431	0.97634	-0.115595	0.71341	0.0451202	0.952914
AhcyL1	0.0250174	0.857654	-0.487532	0.055301	-0.265904	0.491854
AhcyL2	-0.0114451	0.618245	-0.248874	0.388869	-0.0478571	0.920037
Ak1	-0.0207292	0.787685	0.233169	0.66059	0.033925	0.96539
Ak2	0.0061588	0.972207	-0.119147	0.607428	0.0987187	0.868121
Ak3	-0.0142499	0.85611	0.24224	0.562333	-0.173917	0.762136
Ak6	0.0336124	0.735947	-0.175308	0.525512	-0.083829	0.906209
Akap200	0.00875531	0.950886	1.15692	1.37169e-05	0.825215	0.0126369
Akh	-0.00270092		-0.217682	0.622195	0.185281	0.74361
AkhR	-0.00728257	0.618245	-0.552604	0.0413117	-0.0576309	0.908489
Akr1B	0.0390808	0.734836	-0.319563	0.237656	-0.104205	0.858163
Akt1	0.0593538	0.618245	-0.264382	0.247914	-0.463706	0.103728
AlaRS	0.0324059	0.796421	-0.0383551	0.902313	-0.3628	0.236929
AlaRS-m	0.0202348	0.887796	-0.154146	0.630898	-0.39366	0.106811
Aladin	0.0337091	0.794583	1.46432	3.00511e-07	0.64228	0.0331288
Alas	0.018584	0.886426	-0.309627	0.191869	0.0133365	0.984533
Ald1	-0.0453858	0.718599	0.0209859	0.929414	-0.0887332	0.812577
Ald2			-0.160298		-0.0117885
Aldh	0.0225488	0.87714	-0.0114906	0.974913	0.00124717	0.999266
Aldh-III	-0.00416147	0.978862	0.286619	0.230295	0.235022	0.530277
Aldh7A1	-0.0168393	0.756656	-0.218635	0.392244	-0.126566	0.744887
Alg-2	0.0694734	0.628463	-0.285803	0.297552	-0.197516	0.636015
Alg1	-0.00571364	0.972207	-0.0424297	0.864321	-0.119386	0.797251
Alg10	0.0383551	0.736139	-0.104448	0.706814	0.00879992	0.990034
Alg11	0.0121173	0.9423	-0.20168	0.442579	-0.158931	0.62763
Alg12	0.0170816	0.911497	-0.147613	0.633264	-0.049	0.911228
Alg13	0.0361437	0.730824	0.629637	0.0304977	0.65162	0.0303997
Alg14	0.0160249	0.794091	0.226451	0.492587	0.217865	0.676112
Alg2	0.00587157	0.972762	0.00442059	0.986776	-0.0186192	0.970346
Alg3	0.0149397	0.917488	-0.147774	0.59333	0.219587	0.481462
Alg7	-0.0138377	0.926297	0.4754	0.0952701	0.291463	0.361464
Alg9	0.0289791	0.821961	-0.215274	0.427286	-0.148453	0.766648
Alh	0.0146237	0.923087	0.618613	0.0263115	0.284629	0.580028
Alk	-0.013695	0.659414	-0.267579	0.258575	-0.485022	0.218514
AlkB	-0.000306628	0.999543	1.26897	3.81493e-06	0.530066	0.0906535
Alp1	-0.0272578	0.493002	0.535588	0.312735	0.272609	0.559496
Alp10	-0.0069232	0.402075	0.307247	0.201626	-0.0909485	0.868485
Alp11	-0.00360359		-0.429396	0.388612	0.326086	0.498539
Alp12	-0.00660951	0.925842	-0.246206	0.497191	-0.239555	0.441142
Alp13			-0.0731545		0.112533
Alp2			0.0842971	0.352293	0.0218936	0.966536
Alp4	-0.00315524	0.796792	0.25212	0.669072	-0.218323	0.564687
Alp5	-0.00738325	0.625504	-0.125579	0.741512	-0.067847	0.908725
Alp6	-0.00561122	0.656449	-0.434343	0.19626	0.0892777	0.85217
Alp7	-0.00824627		0.359018	0.436546	-0.159286	0.772055
Alp8	-0.00515554	0.495666	0.361894	0.114664	-0.0426104	0.951351
Alp9	-0.00956847	0.519818	0.356637	0.219533	-0.101468	0.85187
Alr	0.00907804	0.952454	-0.144386	0.542215	0.221648	0.63354
Als2	0.0323528	0.800854	-0.127583	0.546659	-0.193836	0.681336
Ama	-0.0882443	0.481243	0.149428	0.731818	-0.529186	0.207778
Amacr	0.0118526	0.931863	-0.100267	0.743231	-0.0187091	0.976405
Amnionless	-0.0102157	0.614776	-0.217439	0.490711	-0.244998	0.484248
Amph	-0.0511604	0.678461	-0.387628	0.0657784	-0.345618	0.339732
Amt			-0.375937	0.469397	-0.110989
Amun	-0.00444236	0.97827	1.37996	4.41647e-07	0.53184	0.202319
Amy-d	-0.0103672	0.548819	-0.0537661	0.936536	-0.246875	0.662738
Amy-p	-0.00525265	0.707832	0.260257	0.676257	0.0654487	0.931078
Amyrel	-0.00360359		0.192646	0.737441	-0.301431	0.567363
Ance	-0.0358651	0.638866	-0.123377	0.602159	-0.116801	0.800228
Ance-2	0.00302781	0.919305	0.280969	0.459681	-0.193068	0.733932
Ance-3	-0.00648637	0.670505	-0.264605	0.626965	0.138976	0.822522
Ance-4	-0.00352511	0.755811	0.0266235	0.961064	0.0580955	0.910684
Ance-5	-0.00945987	0.616546	-0.286541	0.271688	0.0860943	0.838182
Andorra	-0.00286955		-0.0853293		0.0920506
Ank	0.0523036	0.685089	0.47058	0.0224176	-0.0457587	0.954134
Ank2	-0.0260868	0.457025	-0.304502	0.234113	-0.282173	0.521497
Ankle2	0.061822	0.646326	0.894835	0.0105512	0.344719	0.436299
Anp			0.192651		0.0155445
Ant2	-0.00473298	0.905494	-0.0644339	0.903558	-0.0620511	0.934356
Antp	-0.00391705	0.891788	-0.166798	0.662161	-0.164912	0.71433
AnxB10	0.0189999	0.89207	-0.353999	0.172923	-0.0175253	0.979078
AnxB11	-0.0613506	0.638169	-0.162038	0.447822	-0.108415	0.792387
AnxB9	-0.132058	0.145537	0.0629233	0.797023	-0.00542418	0.994164
Aos1	0.0211033	0.876113	0.469717	0.225396	0.35105	0.286112
Apc	0.0637402	0.62245	-0.0560982	0.843408	-0.342426	0.450852
Apc2	0.0558145	0.670505	1.34595	2.89119e-05	0.684122	0.0840781
ApepP	0.0364735	0.778039	1.06267	0.000479201	0.323409	0.293426
Apf	-0.00452249	0.971337	-0.100075	0.761433	0.0171173	0.985732
Apl	0.00918836	0.912504	0.586139	0.238939	0.0728638	0.918943
Aplip1	-0.0127812	0.633222	-0.196152	0.496926	-0.142308	0.725292
Apoltp	-0.0237702	0.616546	-0.173077	0.501129	-0.472957	0.098358
Appl	-0.0195138	0.618245	-0.306739	0.234046	-0.444345	0.258597
Aprt	-0.0390579	0.753735	-0.297287	0.156805	0.0450621	0.939867
Aps	-0.0367428	0.773509	1.37987	4.41647e-07	0.490231	0.237983
Arc1	-0.00754154	0.806034	0.114268	0.671179	0.29093	0.40689
Arc2	-0.0155686	0.73384	-0.065785	0.838993	0.156581	0.782498
Arc42	-0.00773468	0.962066	-0.0507774	0.841027	0.269466	0.394314
Archease	0.00774215	0.964419	0.0386378	0.902313	-0.152178	0.789827
Arf102F	-0.00115535	0.995166	0.147197	0.525247	0.130892	0.766088
Arf51F	-0.0139439	0.928899	0.586059	0.0229525	0.392214	0.305799
Arf79F	-0.0253475	0.844688	0.628452	0.00214913	0.335025	0.287677
ArfGAP1	0.00793942	0.962431	0.0968911	0.665617	0.035049	0.945102
ArfGAP3	0.00627668	0.971219	0.930621	0.000206981	0.327989	0.437489
Arfip	0.0430859	0.734623	-0.155563	0.512843	-0.153424	0.637745
Arfrp1	-0.0367913	0.772077	0.587893	0.00596747	0.153428	0.680211
ArgRS	0.0413564	0.740331	-0.230891	0.297076	-0.295152	0.35183
ArgRS-m	0.0547924	0.658621	-0.140033	0.683156	-0.252206	0.460517
Argk	-0.0188361	0.793855	0.122441	0.681366	-0.103578	0.877103
Argl	-0.00998168	0.660848	-0.254117	0.320075	-0.0581201	0.908002
Arl1	0.0232254	0.86616	0.361701	0.179279	0.413239	0.139557
Arl2	0.0560757	0.638866	-0.360347	0.155203	0.0146732	0.984533
Arl4	0.0637069	0.634223	-0.173696	0.575693	-0.176526	0.702445
Arl5	-0.0172455	0.911765	0.707586	0.00813272	0.547075	0.07626
Arl6	-0.00700589		-0.29922	0.574964	0.276302	0.606732
Arl6IP1	0.0105148	0.948786	1.13798	2.3017e-05	0.615893	0.0428813
Arl8	-0.0196501	0.896958	0.688841	0.00167133	0.163541	0.650732
Arp1	-0.0170851	0.915289	-0.178608	0.422974	0.00100814	0.999266
Arp10	0.0830094	0.5916	0.454435	0.0989449	0.235172	0.413882
Arp2	0.0108282	0.941828	-0.014469	0.95986	-0.00453388	0.997058
Arp3	0.0468816	0.667789	1.01097	4.06733e-05	0.423144	0.245418
Arp5	0.0363196	0.778039	0.84097	0.00145357	0.537856	0.106104
Arp53D	0.00388103		-0.0466349		-0.0366565
Arp6	-0.0113571	0.945591	0.708669	0.00709907	0.455539	0.0876394
Arp8	0.0263877	0.835586	1.04011	0.000807688	0.423827	0.26825
Arpc1	0.0224198	0.876696	-0.188392	0.368107	-0.0170727	0.976405
Arpc2	0.0902607	0.318858	0.721109	0.0048053	0.35253	0.310361
Arpc3A	-0.0122819	0.941747	-0.164262	0.45202	0.210588	0.632939
Arpc3B	-0.0103388	0.708143	-0.161333	0.560253	0.0559633	0.911124
Arpc4	-0.0190853	0.902084	0.356186	0.132457	0.269394	0.456387
Arpc5	-0.0225304	0.875548	-0.00568401	0.981277	0.11156	0.809735
Arr1	-0.00286464	0.643437	-0.200537	0.60039	-0.264621	0.45888
Arr2	-0.00352615		-0.547122	0.348006	0.17725	0.756962
Ars2	0.0385476	0.738604	1.0535	0.000624053	0.568761	0.185564
Art1	0.0572782	0.663328	1.04516	0.00131678	0.377577	0.245423
Art2	-0.00331912	0.817513	0.305911	0.594285	0.109973
Art3	0.0219148	0.878927	1.39067	2.23688e-06	0.402192	0.292626
Art4	0.0291453	0.821479	0.900662	0.00144721	0.293025	0.51618
Art6	-0.00288384				0.0345333
Art7	0.0104961	0.923616	0.112739	0.682488	-0.195404	0.647
Art8	0.0258045	0.831075	0.423264	0.135364	-0.162104	0.772055
Arts	0.0750754	0.618245	0.313325	0.294633	-0.793204	0.000184502
Arv1	0.0260547	0.826746	0.861467	0.000389943	0.385147	0.245242
Asap	0.0360641	0.780315	-0.127142	0.627826	-0.373296	0.358016
Asator	0.0553587	0.673621	0.105509	0.656192	-0.179079	0.757757
Asciz	0.0208987	0.864827	0.383532	0.166533	0.00440276	0.996069
Ask1	0.0202028	0.89304	-0.166336	0.452574	-0.315995	0.387163
AsnRS	0.00940218	0.953886	-0.169417	0.467215	-0.0953027	0.866866
AsnRS-m	0.00157007	0.991244	0.48396	0.148339	0.389117	0.361583
AsnS	0.0246901	0.858195	1.43745	4.59308e-07	0.407914	0.224094
AspRS	0.000664594	0.996857	-0.296023	0.163184	-0.247196	0.450775
AspRS-m	0.0663818	0.627822	1.15812	0.000108931	0.488253	0.274825
Asph	-0.0134281	0.918392	-0.116244	0.666666	-0.178597	0.702306
Ass	-0.00793439	0.588385	-0.335129	0.160241	-0.0292536	0.968752
AstA	-0.00266247	0.800384	-0.612817	0.00408065	-0.150485	0.694683
AstA-R1	-0.00405171	0.782636	-0.35742	0.502574	-0.266621	0.591127
AstA-R2	-0.00219955	0.783871	-0.102625	0.752183	-0.165431	0.606801
AstC	-0.0024204	0.784326	-0.344434	0.24175	-0.114661	0.831209
AstC-R1	0.00276108		-0.00403989		-0.0423166
AstC-R2	-0.00502547	0.638169	-0.318466	0.267266	-0.658223	0.0200208
AstCC			-0.233855		0.0458887
Asx	0.0819213	0.519818	-0.0973696	0.722188	-0.375527	0.404334
Atac1	-0.00894848	0.957062	1.11204	7.16093e-06	0.511895	0.0619191
Atac2	0.0135376	0.91482	-0.0983185	0.707573	-0.179283	0.654594
Atac3	0.0305561	0.817548	-0.291494	0.229523	-0.178308	0.597832
Ate1	0.0307481	0.816387	0.592182	0.0453021	0.379135	0.129466
Atet	-0.0196966	0.587982	-0.386822	0.0892199	-0.347722	0.378483
Atf-2	0.0354986	0.771248	0.131977	0.673433	0.299958	0.319568
Atf3	-0.00915145	0.666718	-0.415918	0.0205558	-0.0850657	0.878664
Atf6	-0.00358942	0.972207	-0.0388886	0.877165	-0.533448	0.0272381
Atg1	0.0897895	0.510634	0.171494	0.542757	-0.222675	0.62763
Atg10	0.00137894	0.98085	-0.265002	0.483162	-0.290707	0.509717
Atg101	0.00908577	0.959114	0.596097	0.0248408	-0.146927	0.702714
Atg12	0.0342085	0.731053	-0.128555	0.740365	0.0926845	0.887955
Atg13	0.062572	0.643759	0.474693	0.153135	-0.161543	0.782661
Atg14	0.0489938	0.704828	-0.0164374	0.953371	0.248083	0.380359
Atg16	0.00356289	0.983558	1.22791	1.60993e-05	0.669703	0.0681531
Atg17	0.0585867	0.660438	-0.107891	0.614491	-0.363303	0.375675
Atg18a	0.0268052	0.839496	0.614383	0.00512665	0.34788	0.389263
Atg18b	-0.0257031	0.817349	-0.211899	0.457759	0.0207532	0.976405
Atg2	0.0190444	0.903122	0.155959	0.539594	0.00338271	0.997917
Atg3	-0.0304646	0.817513	-0.102598	0.683007	0.0258942	0.969042
Atg4a	0.0402449	0.738352	0.542136	0.0290917	0.27573	0.41729
Atg4b	0.0746883	0.618245	0.820265	0.0128232	0.294758	0.541942
Atg5	0.0433456	0.734623	0.693201	0.00202933	0.327358	0.293772
Atg6	0.0242845	0.818216	-0.112078	0.683025	0.0786147	0.8464
Atg7	0.0296614	0.818732	1.17534	1.52641e-05	0.456026	0.294728
Atg8a	-0.0147534	0.928987	0.271564	0.195951	0.102406	0.826626
Atg8b					-0.0231676
Atg9	0.0307264	0.815373	-0.165233	0.468501	0.0392143	0.934562
Atox1	0.0332218	0.781871	0.0727002	0.761829	0.124049	0.792861
Atpalpha	-0.0154192	0.922097	-0.303527	0.196808	-0.311826	0.31303
AttA			0.406328	0.367045	0.135354
AttB	-0.00286955		1.19086	0.0103273	0.0601923	0.912755
AttC			0.0992692		0.0325882
AttD	-0.00286955		0.734054	0.0835859	-0.0270474
Atu	0.0443318	0.705985	1.35991	8.91315e-07	0.667506	0.0308651
Atx-1	-0.00421188	0.878006	0.124041	0.856067	0.0682977
Atx2	0.0775207	0.550566	-0.153705	0.522486	-0.185599	0.663035
Atxn7	0.0336681	0.788847	1.15259	3.07717e-05	0.600352	0.111658
Aven	0.0239735	0.857802	0.848474	0.000367162	0.390726	0.195332
Awh	-0.0120557	0.713349	-0.264328	0.378556	0.0308408	0.963537
Axn	0.0676468	0.618245	1.1146	0.000260837	0.42218	0.359091
Axs	0.0486859	0.701861	0.270475	0.554872	0.0455582	0.931227
Axud1	-0.0177548	0.911497	1.16534	0.000105302	0.579934	0.117476
B-H1	-0.00508862	0.788023	-0.0765315	0.863694	-0.0907356	0.867992
B-H2	-0.00468233	0.816413	-0.10231	0.756745	-0.243416	0.620936
B4	0.0653656	0.633425	1.23251	5.50988e-05	0.440312	0.336081
B52	0.025172	0.821715	1.00644	0.000278709	0.450691	0.107416
B9d1	0.000646857		0.0382749	0.949994	0.272322	0.563039
BBS1	-0.0059921		-0.0784091	0.902313	-0.302173	0.56489
BBS4	0.00195486		-0.0641576	0.908792	-0.198521	0.739454
BBS5	-0.00630396		-0.246176	0.621328	-0.111725	0.868925
BBS8	-0.00455653	0.783748	-0.189052	0.687837	0.267145	0.627369
BBS9	-0.00483509	0.739635	-0.550925	0.194789	-0.228954	0.647475
BCAS2	0.0115847	0.944688	0.942735	0.00378604	0.564594	0.0356169
BCL7-like	-0.0269331	0.839496	0.843899	0.0055041	0.376546	0.334304
BEAF-32	0.0181304	0.894975	1.20801	4.56543e-06	0.747705	0.0148777
BG642163			0.0746782
BG642312	-0.00360359		-0.743006	0.17188	-0.229629	0.670136
BHD	0.00124165	0.986305	-0.121918	0.665755	0.0953919	0.851569
BI-1	0.0640779	0.631084	0.538919	0.0130082	0.17083	0.662492
BNIP3	-0.103849	0.302253	-0.407415	0.159654	-0.248541	0.471023
BOD1	0.0524684	0.678461	0.710512	0.00598849	0.349189	0.328162
BORCS5	0.00454965	0.973047	-0.337515	0.133766	0.106597	0.839649
BORCS6	0.0107877	0.912504	-0.0498857	0.902313	0.16072	0.715728
BRWD3	0.0868275	0.402075	1.21989	8.02529e-06	0.364459	0.445806
BTBD9	0.034394	0.788452	1.47858	1.82214e-06	0.523555	0.210895
Bacc	-0.0162525	0.89169	0.223299	0.321918	0.130576	0.744473
Bace	-0.00434126	0.668637	-0.360238	0.136988	0.322274	0.399412
Balat	-0.00360359		-0.0216673	0.976174	0.0217879	0.97861
Baldspot	-0.00772129	0.966281	0.0114926	0.968391	-0.554376	0.0285965
Bap111	0.0204567	0.845227	1.48805	3.94609e-06	0.981119	0.000838951
Bap170	0.0538201	0.649482	1.18984	0.000157488	0.594729	0.149431
Bap55	0.00549329	0.974469	0.494685	0.0581457	0.255691	0.486713
Bap60	0.00733362	0.962066	1.50652	5.6785e-07	0.716011	0.0365099
Bbd	-0.00286955		0.280597	0.620002	-0.172007	0.773054
Bdbt	0.0842544	0.583477	1.15494	0.000215074	0.840901	0.00264933
Bdp1	0.0809484	0.609793	0.816843	0.0105781	0.294389	0.416425
Bem46	0.0495191	0.703636	-0.225944	0.358525	-0.328402	0.257278
Best1	0.0471667	0.708143	0.110998	0.754477	-0.07089	0.862225
Best2	-0.00798233	0.638169	-0.405417	0.0383061	-0.274091	0.479489
Best3	-0.00429053	0.736139	0.0502197	0.941803	0.252619	0.642271
Best4	0.000956552		0.0905913		0.0337915
Bet1	-0.0216128	0.840673	-0.183204	0.542391	0.149229	0.780548
Bet3	0.0654884	0.634223	0.887629	0.000710768	0.601668	0.0163788
Bet5	0.0184862	0.893125	0.0821035	0.73105	0.241606	0.415924
Bgb	0.0266644	0.824091	0.637055	0.0210132	0.506682	0.0909714
BicC	-0.0034392	0.816387			0.00897273
BicD	0.010547	0.948786	0.871469	0.00344196	0.23811	0.675756
BigH1	-0.0482228	0.692168	1.07746	0.00624219	0.809886	0.0200208
Bili	-0.00450923	0.755811	-0.314606	0.171984	-0.304935	0.528657
Bin1	0.0537487	0.660403	0.591422	0.0137366	0.588964	0.00549979
Bka	0.0428928	0.734623	1.05257	5.24368e-05	0.534414	0.0704914
Blimp-1	-0.0190355	0.631084	0.743474	0.174758	-0.890964	0.0122648
Blm	0.101428	0.330907	0.397011	0.364347	0.32864	0.512748
Blos1	0.00669789	0.9645	0.167936	0.45242	0.131055	0.779035
Blos2	-0.00931042	0.951115	0.788724	0.000123639	0.740358	0.000987219
Blos3	-0.00333428	0.980544	0.105159	0.685645	0.467524	0.130431
Blos4	-0.00680835	0.969416	1.04411	4.4873e-05	0.669711	0.0252755
Bmcp	0.0388132	0.760505	0.123423	0.613497	-0.0378801	0.931227
BoYb	0.0419725	0.738105	1.70308	2.09867e-06	0.666015	0.10216
BobA	-0.0170402	0.752105	0.251679	0.683931	-0.0903447
BomBc1			-0.00382579		0.0962493	0.885955
BomBc2	-0.00449703		-2.09469	3.92951e-07	-0.364752	0.434318
BomBc3			0.049706	0.946399	-0.0717091	0.922137
BomS1	-0.00483515	0.670505	-1.27318	0.000414003	0.179608	0.758594
BomS2	-0.00353898		-1.49469	2.86341e-05	-0.0531202	0.946499
BomS3	-0.00236318	0.454339	-0.200079	0.766107	0.0267691	0.971904
BomS4			-0.105426	0.879921	-0.654392	0.10708
BomS5	-0.00360359		-0.283523	0.576465	-0.521418	0.236929
BomS6			-0.935637	0.0671334	-0.813624	0.0336474
BomT1					0.0665375
BomT2			-0.238293	0.569255	0.236095	0.62903
BomT3	0.000415654		0.162536	0.778875	-0.194056	0.733932
Boot	0.0119295	0.931863	0.583589	0.145152	-0.0810073	0.907405
Br140	0.0625349	0.638169	0.427488	0.182659	-0.0822192	0.901961
Brca2	-0.00854718	0.93388	0.0207039	0.949222	-0.164591	0.698225
Brd	0.013533	0.893589	0.055196	0.93178	0.102572	0.881186
Brd8	-0.0243044	0.860933	1.0587	0.000146813	0.639387	0.0619258
Bre1	0.07113	0.62245	1.10875	0.000418716	0.682317	0.0894419
Brf	0.0474005	0.708335	0.594124	0.041819	0.351632	0.427202
Brms1	0.00658172	0.971337	0.162982	0.568454	0.217357	0.561209
Bro	-0.0166188	0.667705	0.28284	0.555358	0.169332
Bruce	0.0399855	0.744984	-0.0184978	0.941803	-0.33632	0.487438
Bsg	-0.00889391	0.960627	0.320337	0.216456	-0.228489	0.591524
Bsg25A	-0.0426023	0.528403	0.219884	0.651097	0.0579209	0.684582
Bsg25D	0.0296624	0.821715	1.41363	6.3272e-06	0.426894	0.352824
BtbVII	0.0623898	0.618245	-0.144824	0.496421	-0.18067	0.663137
BthD	-0.0341397	0.79181	1.69821	1.95638e-08	1.00167	0.000173089
Btk29A	0.0415959	0.736139	0.913399	0.00030417	0.257402	0.635418
Btnd	-0.00544884	0.656449	0.0666668	0.909836	-0.253993	0.512748
BuGZ	-0.0295108	0.815487	0.654095	0.00350007	0.158285	0.754009
Bub1	0.057642	0.656552	0.55655	0.0436615	0.111027	0.86567
Bub3	-0.00757082	0.966281	1.4923	1.28696e-07	0.858108	0.00361575
BubR1	0.0820956	0.551112	1.61283	3.09857e-07	0.496784	0.266891
Buffy	-0.0047929	0.705234	-0.261888	0.442253	0.188776	0.617835
Bug22	0.0320801	0.803514	0.531413	0.00484676	0.140386	0.73936
Burs	-0.00356335	0.795537	-0.19536	0.615231	-0.0842618	0.892263
Bx	0.0156932	0.923492	-0.266743	0.353355	-0.253747	0.506864
Bx42	0.0017605	0.991244	1.1978	8.02529e-06	0.552528	0.0652512
C15	-0.00955885	0.772058	-0.0553155	0.857154	-0.0998723	0.835174
C1GalTA	0.0239982	0.860933	-0.141107	0.55045	-0.0487735	0.911124
C3G	0.0470063	0.681241	0.00829576	0.977409	-0.478156	0.226008
C901	-0.0156945	0.302344	0.688404	0.145163	0.425126	0.322025
CAH1	-0.00798614	0.628463	-0.393229	0.0672822	-0.0154772	0.986116
CAH13			0.0200535		-0.0231676
CAH14			0.0575631
CAH16			0.0575631		-0.0231676
CAH2	-0.0602215	0.635811	-0.0977526	0.683601	-0.24877	0.588884
CAH3	0.00329397	0.985412	-0.222784	0.290575	-0.310635	0.307249
CAH4			0.0758669		0.237118
CAH5			-0.12298		-0.0231676
CAH6	-0.00462344	0.679108	-0.147936	0.715393	-0.039789	0.960819
CAH7	-0.00483091	0.967353	-0.0322388	0.928521	-0.121287	0.820541
CAH8	-0.00561498		-0.189102	0.764211	0.239944	0.669494
CAH9	-0.00325601	0.618245	0.611537	0.281106	-0.100548	0.884713
CAHbeta	0.0296961	0.792178	-0.326303	0.183655	0.135112	0.699248
CAP	-0.0119843	0.673361	-0.296834	0.184042	-0.168388	0.728647
CARPA	-0.00782057	0.633425	-0.516736	0.0356872	-0.515508	0.149273
CARPB	0.00329154	0.964419	-0.124721	0.659056	-0.315884	0.391417
CASK	0.0284533	0.831075	-0.188556	0.391745	-0.304921	0.526655
CBP	-0.0131196	0.931247	-0.262677	0.436992	-0.134612	0.718737
CCAP	-0.00392406		-0.121481	0.852668	-0.144372	0.821956
CCAP-R	-0.00564583		-0.216364	0.583263	-0.272049	0.508756
CCDC151	-0.00286955		-0.481589	0.328844	0.137217	0.832967
CCDC53	-0.00294638	0.971512	-0.446901	0.311095	-0.0474415	0.952914
CCHa1	-0.00585937		-0.157256	0.754477	0.0314897	0.967789
CCHa1-R	-0.0038748	0.731953	-0.405338	0.323012	-0.336238	0.324367
CCHa2	-0.00778266	0.659812	-0.240569	0.493699	-0.144795	0.80834
CCHa2-R	-0.00371565	0.811272	-0.308219	0.303582	-0.362946	0.287677
CCKLR-17D1	-0.00392406		-0.0581513	0.905107	-0.328163	0.504344
CCKLR-17D3	-0.00229537	0.869902	-0.159298	0.584161	-0.0258437	0.963881
CCT1	0.0424321	0.720611	-0.160968	0.466981	-0.303919	0.444066
CCT2	-0.0118977	0.9423	-0.262988	0.227073	-0.354639	0.323683
CCT3	0.0288121	0.814939	-0.159225	0.459518	-0.0831451	0.894566
CCT4	-0.00675327	0.969416	-0.189323	0.407621	-0.136865	0.795579
CCT5	0.00572618	0.972266	-0.258694	0.225919	-0.169537	0.756719
CCT6	0.00914079	0.958833	-0.179258	0.416066	-0.141031	0.795082
CCT7	0.0335741	0.787347	-0.143076	0.565027	-0.101943	0.8603
CCT8	0.0277757	0.830611	-0.221251	0.266286	-0.0955182	0.871919
CD98hc	0.0346968	0.787347	-0.260387	0.214771	-0.186832	0.624802
CDC50	0.0312809	0.804159	-0.184766	0.376257	0.0923779	0.842197
CDK2AP1	0.0414824	0.73287	1.24599	6.62877e-06	0.596173	0.0973017
CDase	-0.00446436	0.821479	-0.434506	0.211606	-0.167847	0.61102
CG10000	-0.00359892	0.748983	-0.494477	0.148169	0.095343	0.841976
CG10005	-0.0101994	0.793855	0.120061	0.857035	0.135027	0.833937
CG10011	-0.0523472	0.691224	-0.160632	0.606365	-0.51361	0.187496
CG10013	0.00635419	0.844876	1.5058	0.000469301	0.477742	0.291635
CG10019	-0.00665808	0.639739	-0.578704	0.00230479	-0.500155	0.251712
CG10026	-0.00431367	0.849869	-0.351416	0.375569	0.461599	0.257416
CG10029					0.00897273
CG10031	-0.00347619	0.753735	-0.382082	0.168416	0.360606	0.329988
CG10035	0.00455134	0.932063	0.284519	0.547823	0.0411092	0.945102
CG10038	-0.00967158	0.954695	1.35064	5.98938e-07	0.730265	0.018531
CG10041	0.00200579		-0.273754	0.666465	0.0401708	0.955578
CG10050	0.0355605	0.734107	-0.140635	0.683267	-0.459385	0.187414
CG10051	-0.0102911	0.648142	-0.135291	0.674408	-0.274424	0.48768
CG10053	-0.013932	0.896496	0.299285	0.436992	0.238427	0.619133
CG10055	0.0649732	0.62245	-0.00496323	0.98402	-0.235255	0.485878
CG10062	-0.00876759	0.575101	-0.44432	0.0899073	-0.556168	0.0111106
CG10063	-0.000571951	0.982443	-0.377794	0.53919	-0.293032	0.577721
CG10064	0.0019918	0.941828	-0.0972216	0.861952	0.0673233	0.920963
CG10068	-0.0241358	0.861931	-0.238917	0.284772	-0.131593	0.727284
CG10073	-0.0100934	0.631084	-0.358467	0.117992	-0.148655	0.669914
CG10075	-0.015283	0.926185	0.0371209	0.888979	0.1138	0.831581
CG10077	0.018967	0.895376	0.0201813	0.936454	-0.0391092	0.952006
CG10081	-0.00286955		-0.233855		-0.564229	0.137611
CG10082	-0.0237117	0.869902	0.0936964	0.692549	-0.237024	0.600108
CG10086	-0.00244543	0.780503	-0.289392	0.195325	-0.121499	0.790132
CG10089	-0.00557824	0.832645	-0.0617665	0.871858	-0.559065	0.0332867
CG10098	0.00592611	0.972266	0.489167	0.0198908	0.383594	0.175317
CG10104			0.0739059		0.0482496
CG10116	-0.00669244	0.670505	-0.291192	0.339427	0.273343	0.309636
CG10126	-0.00552208	0.653077	-0.610915	0.0341244	-0.0532693	0.918167
CG10132	-0.0167507	0.567719	-0.255172	0.349237	-0.200737	0.607298
CG10137	-0.000537096	0.992405	-0.111737	0.693082	-0.351063	0.22816
CG10139	-0.00461376	0.977912	1.21891	2.25608e-05	0.905087	0.000838951
CG10140	-0.00534018	0.548464	0.837698	0.0770227	-0.126466	0.82528
CG10147	-0.00304673	0.985412	0.102167	0.74672	0.0160991	0.985976
CG10151	-0.00434549	0.921281	-0.201524	0.384635	-0.215611	0.592813
CG10154	-0.00270092		0.136979	0.572077	0.0233174	0.973981
CG10163			0.108941		0.00190187	0.998846
CG10164			-0.0128702
CG10165	0.0155123	0.862825	-0.145429	0.622279	-0.0792902	0.881598
CG10171	0.0228308	0.876113	0.000329194	0.99912	-0.154819	0.777393
CG10175	-0.00842436	0.583477	-0.466812	0.229287	0.118412	0.852829
CG10177			0.122831		-0.550877	0.201792
CG10182	-0.00169176	0.85937	0.171032	0.764211	-0.549224	0.201792
CG10183			-0.368765	0.469826	0.0577384
CG10184	-0.00659312	0.923087	-0.114564	0.658407	-0.0633085	0.917439
CG10185	-0.000273206		-0.29315	0.387533	-0.187193	0.757757
CG10189	0.0019708	0.983614	0.090893	0.7496	-0.216516	0.653035
CG10194	0.0254609	0.84791	-0.132339	0.642666	-0.0308694	0.955578
CG10195	0.0499158	0.665636	-0.150074	0.646543	-0.0137861	0.982807
CG10205	-0.00271283	0.618245	0.31422	0.5326	0.104165	0.877799
CG10208	-0.00194337	0.980544	-0.121894	0.696006	0.00535347	0.996069
CG10209	0.0170239	0.912504	-0.184481	0.440089	-0.15779	0.68987
CG10211	-0.00746992	0.727748	-0.0179374	0.967693	-0.329399	0.467533
CG10214	0.00498369	0.97668	0.588327	0.0168163	0.118852	0.735655
CG10222	0.0619941	0.647818	0.80263	0.00137394	0.302159	0.428388
CG10226	-0.00339683	0.728912	-0.318383	0.219533	-0.0738303	0.897715
CG10232	-0.00650968	0.658068	-0.379005	0.120791	-0.262334	0.384535
CG10237	0.0544736	0.67732	-0.284992	0.426802	0.172914	0.711863
CG1024	0.00253202	0.989316	1.44002	1.49479e-06	0.68353	0.0758057
CG10252			0.0676213	0.917084	-0.0694202
CG10254	0.0294089	0.81443	-0.206324	0.371726	-0.241526	0.516396
CG10257	-0.00218138		0.309902	0.58628	0.174483	0.712627
CG10264	-0.000609754	0.973829	-0.12955	0.774124	-0.359298	0.396179
CG10265	0.0357282	0.781871	0.453285	0.196898	0.367503	0.277712
CG10268	0.0382758	0.749181	0.00194812	0.993847	-0.142577	0.776353
CG10274	0.000414577	0.998912	-0.134215	0.622992	-0.278122	0.383484
CG10280	-0.00699929		-0.361249	0.468055	-0.224518	0.640224
CG10283	-0.0241312	0.618245	0.282533	0.249326	-0.34916	0.296156
CG10286	-0.0338517	0.783485	-0.164761	0.47054	-0.36879	0.307249
CG10298			-0.211367	0.706744	0.0274473
CG10300	-0.00228804	0.870351	-0.367527	0.22492	0.04955	0.914194
CG10301	-0.0038348		-0.26716	0.504795	0.0217066	0.978546
CG10307	0.00508044	0.696543	-0.384978	0.458963	0.73257	0.0672887
CG10311	-0.00681407	0.649533	-0.331157	0.105237	0.166932	0.702714
CG10317			-0.232155		0.185809
CG10321	0.0252154	0.85566	0.497802	0.0474421	0.0851167	0.885955
CG10324	0.0285565	0.825003	0.822849	0.000593181	0.511156	0.154759
CG10333	0.0216057	0.885333	0.472657	0.0516982	0.228429	0.64175
CG10336	-0.00223135	0.990847	1.16689	0.000243468	0.908228	0.00347906
CG10337	-0.00547225	0.907895	-0.111215	0.755992	-0.117758	0.82307
CG10338	-0.00382443	0.981215	-0.139685	0.551152	-0.224785	0.663137
CG10339	-0.0126597	0.534758	-0.256737	0.268711	0.188176	0.602722
CG10340	-0.00768647	0.950817	-0.198874	0.480496	0.0898529	0.886849
CG10341	0.0364077	0.771248	0.806298	0.00166484	0.113388	0.80032
CG10343	0.0368302	0.771253	0.396863	0.20483	0.330561	0.296855
CG10344	0.0318001	0.71557	-0.386554	0.248179	-0.112053	0.842197
CG10345	-0.00452058	0.653179	-0.542247	0.0718013	0.0219366	0.978434
CG10347	0.0579147	0.663328	1.19624	6.07948e-06	0.705199	0.0194715
CG10348	-0.00900775	0.633425	-0.324829	0.324547	-0.207561	0.715865
CG10352	0.000956552		-0.422283	0.486924	-0.101682	0.868925
CG10353	-0.0561596	0.657166	-0.177167	0.422974	-0.208306	0.660258
CG10357			-0.0466349		-0.0231676
CG10359	-0.00312537	0.698359	-0.221971	0.383481	-0.0508953	0.91392
CG10361	-0.0135564	0.631084	-0.0651435	0.831864	-0.147204	0.800755
CG10362	-0.00903871	0.638169	-0.387123	0.206635	-0.355684	0.360597
CG10365	0.0282889	0.832909	-0.473699	0.0374179	-0.324063	0.252947
CG10366	0.0344712	0.787774	-0.204766	0.416699	-0.0352138	0.943274
CG10375	-0.00341581	0.985167	0.830148	0.000269584	0.642801	0.00347906
CG10376	0.0164495	0.919228	0.109991	0.68604	-0.0997169	0.855411
CG10383	0.0833657	0.583477	0.404694	0.297859	-0.0245039	0.967789
CG10384	-0.0043813	0.674072	-0.297274	0.328232	-0.25085	0.41348
CG10395	0.0749623	0.618245	0.831569	0.00269811	0.455158	0.124904
CG10405	-0.00559854	0.734623	-0.256833	0.54816	0.122835	0.83253
CG10407	-0.00330815	0.921132	0.297866	0.499585	-0.070905	0.91483
CG10413	0.035005	0.784478	1.07031	3.48758e-05	0.114958	0.862186
CG10417	0.00150851	0.993144	1.10209	7.71766e-06	0.423332	0.321897
CG10418	-0.0392755	0.742966	0.309655	0.314543	0.363803	0.383418
CG10425	0.0598283	0.650708	0.861289	0.00348851	0.319332	0.319486
CG10428	0.0441085	0.730806	0.636891	0.020803	0.16216	0.635221
CG10431	0.0563491	0.660996	1.09485	0.000651061	0.490908	0.26703
CG10433	-0.0057369	0.73384	-0.0971108	0.816691	0.0579769	0.922137
CG10435	0.0463891	0.707832	0.502296	0.034858	0.316569	0.277822
CG10444	0.0662556	0.628463	-0.0140229	0.959952	-0.226398	0.592813
CG10445	0.0293535	0.743219	0.5004	0.382112	-0.134632	0.815269
CG10459	-0.00221103	0.893125	-0.0224879	0.972507	0.0290887
CG10462	0.0722552	0.62245	0.2769	0.245986	-0.296589	0.28707
CG10463	-0.0103345	0.949431	0.0944159	0.728676	-0.0900813	0.878664
CG10465	0.0486751	0.705503	1.04591	2.71891e-05	0.511	0.0811657
CG10466	0.022516	0.840146	0.512781	0.119447	0.28224	0.410721
CG10467	0.00411337	0.978862	0.135996	0.59941	0.0556839	0.918529
CG10469	0.00713571	0.789265	-0.102912	0.870631	0.171923	0.785534
CG10470	0.0591968	0.658994	-0.18252	0.4055	0.122874	0.817559
CG10472	-0.0094063	0.589165	-0.12239	0.778218	-0.00359935	0.997755
CG10474			0.42309	0.419938	-0.135175	0.779035
CG10477			0.0885256		0.0252587	0.974851
CG10479	-0.0208704	0.734623	0.0850576	0.778218	-0.16547	0.740057
CG10481			0.110861
CG10483	-0.010289	0.630605	-0.28367	0.17753	-0.108541	0.792861
CG10486			0.214573	0.674881	0.261867
CG10492	0.0292894	0.822998	1.37023	2.70368e-05	0.594118	0.153511
CG10494	0.0141001	0.931863	0.620669	0.0879134	0.286728	0.587895
CG10495	0.0420179	0.713349	0.152012	0.644372	-0.123603	0.820571
CG10505	0.00107756	0.976729	0.100044	0.854306	-0.839167	0.00347906
CG10508	-0.00688813	0.713349	-0.159261	0.552526	-0.190891	0.562828
CG10510			-0.0466349		-0.117431
CG10512	-0.0133111	0.702707	-0.165417	0.582637	-0.325721	0.453115
CG10513	-0.00283548	0.639739	0.111714	0.872843	-0.316686	0.532134
CG10514	0.00411427		-0.0118971	0.973874	0.00478892	0.997064
CG10516	-0.0217014	0.839356	0.194088	0.450157	0.0785273	0.868925
CG10527	-0.0286897	0.814656	0.0711926	0.877785	0.0863976	0.894749
CG10543	0.0728562	0.616546	-0.0305154	0.904065	-0.280034	0.580028
CG10550	-0.00496688	0.697894	-0.285124	0.361206	-0.0145422	0.983717
CG10553	-0.00460628	0.698359	0.136786	0.841369	-0.381095	0.369966
CG10555	0.0395787	0.741656	1.25251	8.35036e-06	0.481819	0.259517
CG10559	0.00248927		0.327602	0.571898	-0.0553319	0.938929
CG10560	-0.00236686	0.660848	0.16396	0.797013	-0.0558053	0.918943
CG10561	0.0120033	0.941353	-0.204997	0.352374	0.0250126	0.965224
CG10562	-0.00330331	0.713349	-0.174141	0.639804	-0.17655	0.712627
CG10565	0.0130156	0.930204	0.833286	0.00352356	0.129696	0.759418
CG10576	-0.00623764	0.972207	-0.235729	0.262098	-0.222997	0.663788
CG10581	-0.00104541	0.955898	0.123829		-0.0287568	0.961317
CG10584	0.0141072	0.923492	0.906095	0.0122054	0.265046	0.47818
CG10588			0.159513		0.0150341
CG10589			-0.105355		0.0345333
CG10591	-0.29532	4.0059e-17	0.281698	0.62315	0.225036	0.321809
CG10597	-0.000865764	0.923087	0.340085	0.570802	0.273411	0.558241
CG10598	-0.00258273	0.765454	-0.316403	0.455272	0.263795	0.516609
CG10600	0.0949523	0.364821	0.683329	0.0338138	0.0124004	0.989063
CG10602	0.0429897	0.728095	-0.170659	0.535642	-0.0702666	0.889223
CG10616	0.0234566	0.870968	0.0696984	0.757407	-0.0214834	0.964819
CG10621	-0.0149627	0.705234	-0.231234	0.502574	-0.000188961	0.999482
CG10623	-0.00872471	0.718459	-0.0765144	0.866656	-0.25276	0.535868
CG10628	-0.0275254	0.840146	0.0533363	0.845037	0.0442308	0.946471
CG10631	0.111926	0.302253	-0.0933702	0.666527	-0.373022	0.362523
CG10638	0.0630239	0.643437	0.0783105	0.729935	0.229657	0.453911
CG10646	0.0400334	0.74931	0.315219	0.224743	0.200452	0.580632
CG10650	-0.015008	0.548464	-0.413146	0.0710085	-0.120632	0.769722
CG10651			-0.0466349
CG10654	2.01884e-05	0.999931	-0.200639	0.384864	-0.300852	0.384704
CG10657	-0.0198416	0.370793	-0.475889	0.33013	-0.192389	0.73657
CG10660	-0.014585	0.575101	-0.301941	0.431388	-0.111156	0.805106
CG10663	-0.00495861	0.748153	-0.445846	0.0582351	-0.188692	0.680791
CG10669	0.0401616	0.734623	-0.118141	0.660864	-0.10947	0.794633
CG10672	0.00569989	0.972207	-0.157514	0.575472	0.0180099	0.978685
CG10674	-0.00486195	0.976523	-0.286528	0.230516	0.0884793	0.885898
CG10680	-0.00286955		0.120031	0.850465	-0.00124202
CG10681	0.0126467	0.923087	-0.118271	0.676134	0.192981	0.689987
CG10694	0.000361119		0.0226727		-0.0231676
CG10700	0.000956552		0.0261716		-0.105764
CG10702	0.000679339	0.996857	1.12103	2.7589e-05	0.386131	0.367068
CG10710	-0.013219	0.591351	-0.157126	0.589116	0.0236457	0.968749
CG10713	-0.00179819	0.898049	-0.341722	0.274298	-0.242514	0.499011
CG10725	-0.00614568	0.633425	0.267131	0.6569	0.0709888	0.920037
CG10730	-3.0646e-06	0.999931	-0.163039	0.811335	-0.332385	0.37424
CG10731	0.0499717	0.666718	0.614398	0.00692842	0.391711	0.201822
CG10734	-0.00332429		-0.0884989		0.0187914
CG10737	-0.0377943	0.713349	-0.303499	0.139715	-0.108053	0.810186
CG10738	-0.0178248	0.908402	0.269223	0.226188	-0.109785	0.854782
CG1074	0.0513285	0.688903	-0.246855	0.222963	-0.299644	0.297109
CG10747	-0.0514671	0.672469	0.0743302	0.778218	-0.0106319	0.986158
CG10750			-0.173914		0.108328
CG10752			0.487491	0.250936
CG10761	-0.000828894
CG10764	0.0038865		0.117575	0.857276	0.30633
CG1077	-0.00357873	0.696543	-0.43201	0.400005	0.136103	0.807565
CG10778	0.0331301	0.797831	-0.176724	0.40011	-0.0714869	0.889732
CG10793	0.000415654		0.106712	0.872367	0.104877	0.866866
CG10795	0.0827533	0.593369	-0.00168671	0.996248	0.129896	0.808024
CG10799	0.000606419	0.957767	-0.227717	0.695272	-0.044441	0.95068
CG10801	-0.00258773		-0.302382	0.607633	0.0483125
CG10802	-0.015416	0.924195	0.804788	0.000641937	0.261978	0.418244
CG10803	0.0822811	0.588406	-0.174745	0.479525	-0.406336	0.270043
CG10804	-0.00422432	0.791959	-0.276391	0.41448	-0.392805	0.275154
CG10809	-0.00234936	0.990238	-0.196917	0.395244	-0.130082	0.789827
CG10814	0.000956552		-0.591437	0.275672	-0.00552944
CG10834	0.000956552				0.0545806
CG10841	-0.00286955		0.0226727		0.00863911
CG10845					-0.0554172
CG10853	0.000805333		-0.0128702
CG10859	0.000542237		0.0444439	0.949994	-0.0722664
CG10862	0.00276108		-0.0466349		-0.0231676
CG10863	0.0153439	0.92604	0.381236	0.115254	0.136888	0.782319
CG10864	-0.0029495	0.771429	-0.117098	0.735184	-0.135338	0.719898
CG10866	0.0480082	0.698359	-0.00248444	0.995578	-0.0274704	0.967789
CG10869	-0.00366442	0.784136	-0.296017	0.641932	-0.0560824
CG10874	0.0127519	0.935037	0.587083	0.0408796	0.182189	0.682317
CG10877	-0.0171371	0.85937	0.248468	0.193909	0.0643414	0.902904
CG10887	0.000956552		-0.0783601
CG10898	0.0755203	0.618245	0.078955	0.814974	0.404032	0.255492
CG1090	-0.0027862	0.848952	-0.50377	0.0776142	-0.224211	0.635266
CG10903	0.0213257	0.883847	0.443594	0.0848393	0.117336	0.808024
CG10904	0.0669114	0.631084	0.512759	0.0396757	0.409524	0.152369
CG10907	0.0276554	0.83284	1.15228	0.000101668	0.422025	0.270924
CG10909					-0.0382668
CG10910	-0.00288286	0.713349	0.242097	0.685393	-0.0492893	0.949621
CG10911	-0.00481413	0.633818	-0.035054	0.96254	-0.0507832	0.94663
CG10912	-0.00409472	0.713349	0.129197	0.850447	0.145777	0.793388
CG10914	0.0211864	0.785766	-0.388604	0.226569	-0.222786	0.628026
CG10916	-0.0126047	0.904847	0.333426	0.109075	0.142144	0.724452
CG10918	-0.00194474	0.795545	0.262149	0.639733	-0.0407486	0.957778
CG10919	-0.000828894		0.146491		0.0274473
CG1092	-0.0103167	0.61543	-0.341909	0.343289	0.12423	0.761879
CG10927	0.0216211	0.826746	0.947361	0.00346123	0.462819	0.106811
CG10931	0.00276108
CG10932	0.0131549	0.921728	-0.0263825	0.925035	-0.132055	0.803391
CG10936	-0.01766	0.843447	-0.203181	0.55045	-0.144152	0.81064
CG10939	-0.0217026	0.881513	0.128627	0.572493	0.196894	0.627732
CG10943	0.000770999		-0.586908	0.218543	-0.352821	0.412874
CG10947	-0.00623862	0.673621	-0.185424	0.466492	-0.264768	0.41378
CG10948	0.0391219	0.732725	0.0185766	0.949222	-0.00817576	0.990034
CG10949	-0.0191432	0.879709	0.0568021	0.866711	-0.260404	0.516662
CG10950					-0.00376774
CG10953	-0.00277162	0.780503	-0.306682	0.455272	0.558151	0.106298
CG10958	0.00148687	0.976729	-0.211837	0.428745	-0.131282	0.811991
CG10959	-0.00797726	0.94951	-0.0681093	0.864688	-0.246806	0.568496
CG10960	-0.0192859	0.897517	-0.310746	0.130299	-0.215503	0.667395
CG10962	-0.00250194	0.882002	-0.0469696	0.879375	-0.426396	0.27488
CG10969			0.103584		0.0547757
CG10970	-0.00258773		-0.276023	0.656657	-0.0191889	0.983516
CG10973	0.0263931	0.847843	0.469676	0.133222	0.159988	0.706652
CG10979	0.04156	0.734623	0.0597152	0.848915	-0.0567207	0.936712
CG10984	0.00122245	0.994916	0.828876	0.000153145	0.424625	0.303551
CG10993			0.124188		-0.0307445
CG10996			-0.0466349		0.0340085
CG11000	-0.00486985	0.848882	-0.315805	0.220068	-0.339746	0.319568
CG11007	0.0230975	0.874352	-0.204431	0.387533	0.00680821	0.991704
CG11018	0.000334219	0.986305	-0.0383405	0.947671	0.00897273
CG11029	-5.13695e-06		-0.0575265	0.927049	-0.0252763	0.973373
CG1103	0.0605363	0.633818	0.678013	0.00459503	0.233753	0.445559
CG11030	-0.0088334	0.959654	1.05458	0.000218248	0.513534	0.165365
CG11034	0.0745926	0.618245	0.11413	0.71865	-0.343817	0.275154
CG11035	0.0212689	0.840146	0.0995817	0.772263	0.216187	0.666661
CG11041	-0.00332429		-0.311202	0.532115	0.140271	0.811079
CG11044	-0.00645855	0.713349	-0.561405	0.052152	-0.0449897	0.953428
CG1105	-0.0122126	0.941828	-0.0573241	0.823829	0.00679014	0.991075
CG11050	0.0188455	0.903117	0.418092	0.153135	0.11771	0.810186
CG11052	-0.00527476	0.713349	-0.115635	0.866075	-0.0483527	0.947436
CG11060			0.288529	0.629148	-0.00376774
CG11069	-0.0237418	0.611854	0.0581943	0.833573	-0.0932454	0.831581
CG11070	0.0209731	0.865679	-0.0995431	0.722191	-0.174708	0.659098
CG11073	-0.0181067	0.13395	-0.450742	0.338169	-0.103298	0.859874
CG11076	0.0375201	0.770988	-0.132693	0.587452	-0.0738145	0.907405
CG11077	-0.0353287	0.746076	0.857781	0.0075286	0.25838	0.440022
CG11085			0.113399	0.857154	-0.182567	0.715894
CG11089	0.0353385	0.777067	-0.210832	0.44372	-0.377771	0.265012
CG11095	0.00700596	0.960372	-0.212886	0.474382	0.0113591	0.987193
CG11099	-0.00349176		-0.635972	0.186252	-0.0432773	0.958216
CG11103	0.0512047	0.696543	1.2308	4.61439e-05	0.885617	0.000400451
CG11109	0.017365	0.888144	-0.191246	0.479271	-0.0634643	0.908354
CG11110	0.0199928	0.895547	-0.0234042	0.949994	0.0156316	0.984617
CG11122	0.00407458	0.974193	-0.116684	0.590237	-0.371275	0.245036
CG11123	0.00091003	0.996321	1.18257	2.32106e-05	0.341589	0.290878
CG11125	-0.0309609	0.80444	1.04662	7.21935e-05	0.388763	0.296156
CG11127	-0.00813152	0.964169	0.383145	0.0591898	0.353515	0.186715
CG1113	0.00748029	0.720711	-0.268459	0.632275	0.0318658	0.969042
CG11131	-0.00227742	0.739635	0.171576	0.777659	0.137528	0.83042
CG11134	-0.00890076	0.960372	-0.0762008	0.752551	0.170688	0.686042
CG11141	0.0425372	0.713349	1.31736	1.78646e-05	0.601147	0.0972825
CG11147	-0.0214925	0.402075	-0.324093	0.607875	-0.655383	0.104904
CG11149	-0.00283387	0.752105	0.0334236	0.933344	-0.291063	0.584832
CG11151	-0.0725567	0.618245	-0.163532	0.506814	0.111995	0.840274
CG11155	-0.0215105	0.72593	-0.341598	0.148169	-0.374366	0.181161
CG11158	0.00353725	0.94886	-0.255607	0.430778	-0.257523	0.502794
CG11159	0.000730966		-0.422886	0.400903	0.223358	0.700578
CG1116	0.0184038	0.895291	-0.0086059	0.977409	-0.0355007	0.947985
CG11162			-0.126056	0.851328	0.158281	0.756962
CG11164	-0.0176788	0.909893	1.69044	5.9562e-08	0.94058	0.00325092
CG11168	-0.0308719	0.773509	0.212608	0.362136	0.0279956	0.967021
CG11170	0.0127464	0.912504	-0.0632799	0.871426	0.12675	0.843711
CG11178	0.000866691	0.996391	-0.13344	0.63192	-0.271057	0.383418
CG11180	0.044938	0.708143	1.17854	2.89119e-05	0.22352	0.601505
CG11191	-0.00354929		-0.385188	0.281063	0.0941225	0.871746
CG11192			0.131883		1.14701	0.000915497
CG11200	-0.0295565	0.74935	0.11688	0.685508	-0.0379521	0.952629
CG11211	0.00106638		-0.26878	0.674625	0.252677
CG11226			-0.202166		0.0365037
CG11227			-0.0731545		-0.0816588
CG11236	-0.00568795	0.666718	-0.267261	0.443216	-0.218421	0.634324
CG1124	-0.00679029	0.697966	-0.272186	0.327917	0.410762	0.178468
CG11241	-0.0245334	0.849869	1.08684	1.53847e-05	0.131933	0.698969
CG11247	0.0618717	0.638169	-0.100108	0.646857	-0.250924	0.410081
CG11248	0.0508586	0.690985	1.28307	2.66791e-06	0.485209	0.271731
CG11249	-0.000746589	0.974469	-0.0182025	0.978468	0.242473	0.615469
CG11257	0.0155138	0.895291	0.879546	0.00124131	0.446038	0.223495
CG11262					-0.0231676
CG11263	0.0773724	0.618245	1.64168	3.22283e-09	0.586531	0.148641
CG11267	0.0121392	0.935261	-0.23696	0.327847	0.0883482	0.891458
CG11269			0.069969
CG11275	-0.00425229	0.931823	0.0841145	0.876815	-0.0210355	0.971624
CG11279	0.0419112	0.718011	-0.251842	0.314475	-0.0783119	0.911677
CG1129	-0.0377697	0.767412	-0.169465	0.501445	-0.137721	0.689127
CG11291			-0.0656975	0.903558	-0.126991
CG11294	0.000958422		-0.470282	0.120358	0.115734
CG11300			0.098843	0.528941	0.0134978	0.97861
CG11307	-0.0169599	0.916648	1.71976	6.30118e-09	0.999373	0.000737396
CG11309	0.0283753	0.831075	-0.269735	0.324547	-0.178802	0.622529
CG11313	0.000956552		0.25113	0.665901	-0.201081	0.733068
CG11317	-0.00238866	0.804194	-0.380822	0.0793815	-0.255941	0.387228
CG11318	-0.00630783	0.67732	-0.162138	0.632921	0.0765618	0.889014
CG11319	-0.00836169	0.618245	-0.831368	0.000139661	-0.838617	0.00127341
CG11322	-0.00286955		0.242801	0.705407	0.194477
CG11327	-0.00099024	0.966474	0.338823	0.582295	0.0197921
CG11333			0.399548	0.462743	-0.101663	0.866903
CG11334	0.010161	0.94886	-0.113503	0.631052	0.153023	0.720632
CG11342	0.0154078	0.919602	0.0892083	0.845905	-0.465262	0.270043
CG11345	-0.00457237	0.702707	-0.452487	0.128252	0.399019	0.214337
CG11349			0.240504	0.670406	0.208093
CG11350	-0.00315236	0.697894	0.2532	0.483639	0.039719	0.961109
CG11353	-0.0098854	0.633818	-0.316582	0.481094	-0.236237	0.519251
CG11356	0.000958422		0.3818	0.509959	0.0188506
CG11357	-0.00203436	0.991037	0.601899	0.0141356	-0.0231475	0.967065
CG1136	-0.00276969	0.800854	-0.409657	0.0873856	-0.0171333	0.978546
CG11360	-0.0589074	0.659655	-0.260813	0.360347	-0.576847	0.155342
CG11362	-0.00263472		-0.0134678		-0.0341674
CG11367	0.00622628	0.972207	1.17626	0.000454091	0.724513	0.0401872
CG11368	-0.00138502	0.857802	0.198307	0.768202	0.266308	0.613786
CG11369	-0.000994406		-0.0102324
CG1137			0.0388706	0.936454	0.0623187
CG11370	-0.00699977	0.631084	0.132629	0.828229	-0.0178449	0.985691
CG11374	0.00276108		-0.153396	0.813288	0.00483417	0.997064
CG11377	0.0161599	0.921281	-0.370767	0.0620698	-0.117139	0.770739
CG11378	-0.00662839	0.663328	-0.447698	0.028986	0.0137011	0.986427
CG11379			-0.0102324		0.019697
CG1138			-0.0128702		0.00897273
CG11380	-0.00759395	0.662843	-0.341692	0.586236	-0.257521	0.499294
CG11381	-0.00151937	0.832645	0.0860831	0.884504	0.502678	0.0436211
CG11382	-0.0132364	0.816749	-0.188699	0.689598	0.0951238	0.889317
CG11384	-0.0025701	0.763595	-0.290698	0.352374	-0.0696425	0.89218
CG1139	-0.00719846	0.618245	-0.327122	0.370946	-0.441317	0.199787
CG11391					-0.0341674
CG11396	-0.00511422	0.967397	-0.24527	0.421245	-0.13703	0.748809
CG11398	0.0425259	0.728912	0.0860923	0.840318	0.0680426	0.92456
CG11399	0.100717	0.330907	0.727725	0.00707755	0.232452	0.618223
CG11400	-0.00196704		0.250202	0.700233	-0.329046	0.496095
CG11403	0.0260401	0.849144	0.00154304	0.997081	0.129522	0.81491
CG11406	-0.00435332		0.184066	0.778979	0.108281
CG11407	-0.000162666	0.991438	-0.360818	0.477172	0.170433	0.785063
CG11409	-0.0171228	0.738604	-0.297505	0.417037	-0.366352	0.440398
CG11413	-0.00409093	0.712818	-0.0184353	0.978604	-0.0536921	0.94663
CG11414	0.0242624	0.860933	-0.105743	0.63715	-0.110025	0.806047
CG11417	0.0424893	0.698359	1.06161	0.00193373	0.249384	0.441142
CG1142	0.0702179	0.623057	0.808267	0.0014747	0.295798	0.307238
CG11425	-0.00598648		0.276711	0.463444	-0.0694443	0.923242
CG11426	-0.00536238	0.778039	-0.108991	0.784215	-0.0794711	0.866866
CG1143	-0.0079069	0.634223	-0.411068	0.18795	0.194065	0.613675
CG11436	0.0809757	0.605633	0.816507	0.00839467	0.50668	0.207177
CG11437	-0.0059228	0.650708	-0.0721618	0.892921	0.146175	0.788242
CG11438	-0.0114695	0.623057	0.0814543	0.816691	0.0634593	0.92224
CG11444	0.00886707	0.959607	0.734628	0.00480579	0.338202	0.347116
CG11447	0.0410658	0.728912	-0.165206	0.537989	0.115832	0.83393
CG11449	-0.00257156		-0.169429	0.790507	0.226176	0.612657
CG11453	-0.00758776	0.628965	-0.504665	0.114149	0.241253	0.502703
CG11454	-0.0052587	0.969416	-0.09367	0.713213	0.0959041	0.851852
CG11456	0.025075	0.852543	0.859289	0.00153879	0.146627	0.80025
CG11458			0.0429266		-0.169509
CG11459	-0.00771577		0.127288	0.820087	-0.0210447
CG1146	0.0162557	0.921132	-0.402132	0.201088	-0.0821936	0.878842
CG11470	-0.00766234	0.413127	0.0569463	0.936454	0.0285802	0.972542
CG11474	0.00145409	0.994101	-0.000792869	0.997722	0.20004	0.559496
CG11475	-0.00981558	0.803514	-0.142189	0.831864	-0.378498	0.431216
CG11498	-0.0137268	0.628463	-0.195069	0.654878	-0.332727	0.50377
CG11504	0.0472778	0.702707	1.27278	7.27019e-05	1.02559	0.000915497
CG11523	-0.0497159	0.696543	0.994658	7.65893e-05	0.487035	0.0676014
CG11529	-0.0040403	0.625504	0.288817	0.651829	-0.119729	0.845249
CG11537	0.00498479	0.976406	-0.297579	0.308107	-0.455298	0.153511
CG11539	-0.00669026	0.919669	-0.357493	0.335575	-0.207607	0.69324
CG11550	-0.00388811	0.758131	-0.244896	0.651766	0.234273	0.672015
CG11555	0.0444552	0.723626	0.760335	0.00104522	0.344106	0.240493
CG11560	0.0241514	0.8647	1.29403	3.24651e-06	0.691958	0.0124641
CG11562	0.0242382	0.859471	-0.117154	0.675427	0.299175	0.43886
CG11563	-0.036119	0.777067	1.07058	3.8318e-05	0.485428	0.0428868
CG11570	-0.00299112		-0.345204	0.485189	0.263936	0.586754
CG11581	-0.00286955		0.504072	0.296386	-0.0535563	0.940359
CG11583	0.0193121	0.897236	1.20857	7.75743e-06	0.354193	0.208782
CG11584	-0.0220871	0.553065	-0.607192	0.147066	-0.0877937	0.904467
CG11585	-0.00194067	0.778637	0.25931	0.683601	0.400287	0.300164
CG11586	-0.0201866	0.895286	0.785526	0.000710768	0.632976	0.00372442
CG11590	0.0524595	0.673361	0.387795	0.0920803	0.250587	0.54745
CG11593	0.0203722	0.893589	-0.240302	0.260186	-0.180541	0.582305
CG11594	-0.0130748	0.638169	-0.263517	0.325618	0.225293	0.462877
CG11596	0.0386976	0.760505	1.38741	1.56304e-06	0.669274	0.0618863
CG11597	0.00106345	0.98085	-0.152878	0.696005	0.148728	0.776499
CG11598	-0.00299624		-0.278605	0.560121	-0.00849662
CG11600	-0.00145826		-0.0471116		0.14261
CG11601	-0.016598	0.918422	-0.053759	0.892295	-0.219666	0.543479
CG11608	0.00276108		0.0673406
CG1161	0.038328	0.76089	-0.0994715	0.653025	0.247429	0.457262
CG11617	-0.00219664	0.907844	-0.382016	0.265606	0.104738	0.825619
CG11619	-0.00899848	0.740331	-0.488439	0.170853	-0.220027	0.580556
CG11626	-0.00134358		-0.0490805	0.945457	0.225064	0.623738
CG11629	-0.00100394				0.00897273
CG11630	-0.00100827		-0.0466349		0.0198179
CG11634			-0.145771		-0.126816
CG11638	-0.00661583	0.775027	-0.377576	0.139903	-0.453445	0.101222
CG11655	-0.00627639	0.957453	-0.112459	0.768369	-0.174813	0.753962
CG11656			-0.519878	0.380824	0.433266	0.236929
CG11658	-0.00742686	0.966474	0.14826	0.517121	0.0951793	0.868841
CG11659	-0.00360359		0.137946	0.841027	-0.306926	0.507129
CG11668	-0.00667477	0.633425	-0.288158	0.604779	0.0511949	0.94663
CG11670	-0.00346161	0.866141	-0.197543	0.530748	-0.125907	0.816098
CG11672	-0.00827279	0.616546	-0.108338	0.737291	-0.00754866	0.992638
CG11674	0.0566894	0.662657	0.604363	0.292424	0.483597	0.270495
CG11679	0.0424479	0.736139	0.341187	0.207957	0.237022	0.481217
CG11686	-0.00683651	0.930115	0.177132	0.42447	0.0535603	0.931227
CG11693	0.000958422		-0.335826	0.59081	-0.106554
CG11695	0.0239881	0.788524	-0.183335	0.51705	-0.0273	0.965343
CG11696	0.0524294	0.678461	0.327985	0.172221	0.122341	0.777075
CG11698			0.0746782
CG11699	-0.00231908	0.98753	-0.193132	0.386624	0.0740222	0.904236
CG11700	-0.0004281	0.994101	0.158218	0.812679	0.501992	0.245036
CG11703	0.00308485		-0.0763299		-0.0283595
CG11710	0.016258	0.89169	-0.280257	0.346127	-0.101315	0.821064
CG1172	0.0538281	0.677388	0.272153	0.350105	-0.0444467	0.949147
CG11722	0.00836065	0.939702	-0.156616	0.5704	0.0382064	0.958386
CG11723	0.0439204	0.727328	-0.0490536	0.865985	-0.00432037	0.995458
CG11726			0.136695		-0.0231676
CG11737	0.0700922	0.62245	-0.176593	0.400467	-0.0920899	0.808678
CG11741	0.000730966		0.323463	0.592666	0.00699309	0.994164
CG11752	0.0116617	0.937689	-0.123967	0.631566	0.197073	0.726527
CG11753	0.0386152	0.760505	0.305592	0.362254	0.465836	0.051258
CG11755	-0.00625599	0.971329	0.292086	0.36512	0.402622	0.220816
CG11756	0.00201358	0.935943	0.317401		0.123753
CG11760	-0.0043139	0.732725	0.364321	0.527631	-0.241131	0.645835
CG11768			0.041916	0.949994	0.0153986
CG11771	0.0212512	0.883291	0.529801	0.0317858	0.0164938	0.979705
CG11777	0.0279781	0.831075	1.00182	7.92211e-05	0.817882	0.000711921
CG11779	0.0356028	0.780741	-0.201758	0.38031	-0.275668	0.398844
CG11786	-0.00821837	0.698359	-0.111566	0.770275	-0.122294	0.64281
CG11788	-0.0172444	0.905494	0.5596	0.161601	0.0158166	0.986158
CG11790	0.016943	0.916178	-0.100754	0.643213	0.131519	0.720632
CG11791	-0.0293309	0.783485	-0.113865	0.625544	-0.11164	0.797251
CG11807	0.103524	0.410135	0.161245	0.478372	-0.0678618	0.867992
CG11808	0.00210527	0.99005	1.21572	0.000115468	0.866734	0.00338155
CG11811	-0.000337016	0.999214	0.84335	0.00299444	0.338528	0.312006
CG11815	0.00238372		-0.010617
CG11816			-0.0388505		0.0767906
CG11825	0.109389	0.352365	0.191161	0.76523	1.52246	2.89854e-18
CG11828	-0.00449703		0.0941985		0.0562462
CG11835	0.00191415		0.833322	0.103256	0.266816
CG11836	0.0104457	0.94886	0.19294	0.548743	0.00991131	0.991609
CG11837	0.00778942	0.966281	0.859975	0.0065241	0.14491	0.769722
CG11839	0.0448564	0.714485	0.578707	0.121137	0.178088	0.731393
CG11841	0.000958422		0.107783		-0.0112828	0.985976
CG11842	-0.00654695		0.211669	0.744408	-0.194678	0.746622
CG11843	-0.00365201	0.81537	0.229817	0.69428	-0.165704	0.782319
CG11852	-0.00222112	0.71509	0.135912	0.825666	-0.0664102	0.911124
CG11854	-0.00350312	0.713349	0.378595	0.526262	-0.104173	0.857012
CG11857	0.0617725	0.648142	0.505928	0.0691576	0.401885	0.259752
CG11858	-0.00547572	0.974469	0.297896	0.252212	0.186975	0.736802
CG11865			0.0746782
CG11873	0.0826325	0.457954	-0.0248307	0.922471	-0.417379	0.307249
CG11878	-0.00356793		-0.148786	0.741587	-0.2438	0.663137
CG11882	0.018305	0.860933	-0.244867	0.417005	0.198574	0.738187
CG11883	0.0319145	0.749262	-0.43729	0.00615122	-0.357868	0.355398
CG11885	0.0189169	0.898612	0.0755553	0.867533	0.0129912	0.987914
CG11892	-0.000541072		-0.168316	0.800367	-0.0976819	0.862923
CG11893	-0.00360359		0.0807197		-0.240548	0.557143
CG11898	-0.0036089	0.633818	-0.260387	0.455272	-0.56185	0.0309003
CG11899	0.0173842	0.911497	0.511585	0.343415	0.0641731	0.932098
CG11902	0.0392574	0.742411	-0.0265758	0.922471	-0.328962	0.340973
CG11905	-0.0537486	0.0669497	-0.371784	0.264015	-0.397642	0.369787
CG11906	0.0493557	0.696591	0.627746	0.0473661	0.361178	0.359245
CG11911	-0.00607291	0.638169	0.0820842	0.90876	0.0634071	0.931227
CG11912	-0.00395333	0.734623	0.160285	0.746647	0.692876	0.0328371
CG11920	0.0349445	0.785766	1.25948	4.17983e-06	0.514773	0.0356253
CG11927	0.0645867	0.633818	0.709103	0.00659625	0.439899	0.0899247
CG11929	-0.00563949		-0.116826	0.865565	-0.0882469	0.870045
CG11951	-0.00226503	0.926297	-0.258086	0.561091	-0.517313	0.217885
CG11961	-0.0338571	0.570023	-0.39632	0.271495	-0.014887	0.985976
CG11964	0.0174079	0.893125	-0.123069	0.630898	-0.203796	0.567243
CG11970	0.060693	0.638169	1.27342	1.93644e-05	0.43597	0.328687
CG11975	0.0210259	0.890121	1.25722	5.99265e-06	0.75372	0.0179477
CG11977			-0.0731545
CG11980	0.0275573	0.824407	0.208099	0.431606	0.00290336	0.997755
CG11983	0.00489495	0.898795	-0.167461	0.723797	0.215571	0.693366
CG11986	0.0171817	0.914416	1.20609	4.21687e-05	0.686396	0.0235589
CG11997	-0.000994406		0.55261	0.328213	-0.129271
CG11999	0.0690311	0.628463	0.42099	0.0899073	0.568947	0.0549963
CG12003	-0.00288384		0.0449635		-0.0341674
CG12004	0.011202	0.937571	-0.253869	0.439165	-0.12068	0.760632
CG12007	0.0131763	0.935696	-0.193749	0.44306	-0.217163	0.444542
CG12009	-0.0486509	0.0601098	0.390671	0.27847	-0.221716	0.437728
CG12010	0.0355233	0.703636	-0.179938	0.512945	-0.369801	0.191632
CG12011	-0.027106	0.62245	0.464025	0.324984	-0.10081	0.749383
CG12012	0.0338008	0.790103	0.0867449	0.744896	0.132197	0.777393
CG12016	0.000958422		-0.0466349
CG12017	-0.0155713	0.62245	0.186293	0.606296	-0.133322	0.630541
CG12020	-0.00098991		0.44175		-0.0231676
CG12024	-0.000470667	0.998736	-0.257058	0.317757	-0.0678317	0.871746
CG12025	-0.0306845	0.816999	-0.0592293	0.810242	-0.148174	0.724599
CG12038	-0.00606195	0.85091	-0.259543	0.275676	0.145848	0.698215
CG12054	0.0660023	0.62245	0.283427	0.201626	0.00783418	0.992635
CG12056	0.0100045	0.923087	-0.0225495	0.948415	0.0907641	0.871018
CG12057	-0.00301948	0.713349	0.259681	0.544169	-0.0574016	0.931227
CG12061			0.128524		0.00897273
CG12065	-0.0255333	0.707832	-0.379093	0.192205	0.0296051	0.958052
CG12069	0.000383756		-0.163614		0.0482496
CG12071	-0.00737439	0.638169	-0.487841	0.0375723	-0.0591824	0.889241
CG12075	-0.019813	0.583477	-0.0516747	0.839868	-0.145993	0.812402
CG12078					0.0327518
CG1208	-0.00552177	0.633425	-0.408532	0.139715	0.0892608	0.87574
CG12081	-0.0294395	0.82203	1.09182	6.24123e-05	0.570932	0.0854309
CG12084	0.0592996	0.634223	0.654787	0.0295832	0.142586	0.819567
CG12091	-0.0240083	0.840146	-0.220696	0.33074	-0.121186	0.793265
CG12093	0.0456851	0.713349	-0.211998	0.353408	0.154665	0.695886
CG12096	0.0337725	0.780315	0.295324	0.204604	0.0628045	0.901695
CG12099	0.00241589	0.99005	0.230494	0.310099	-0.00839068	0.991191
CG12104	0.00450599	0.978393	0.640481	0.0160108	0.567435	0.109998
CG12105	-0.0029452	0.795942	0.0684847	0.903558	0.161965	0.743238
CG12106	0.0373257	0.768582	1.31812	5.77398e-06	0.913611	0.00086213
CG12107	0.00706975	0.966823	-0.290522	0.227109	0.081946	0.890335
CG12111			0.0109842		-0.09904
CG12112	0.00476681	0.977912	1.6275	1.176e-08	0.797236	0.0111106
CG12115	-0.00286955		0.449707	0.219528	-0.0158122	0.983322
CG12116	-0.00967569	0.637723	-0.298004	0.214007	0.00238772	0.998672
CG12118	0.0286292	0.793855	-0.274807	0.241969	0.143139	0.689021
CG12121	0.0354351	0.775397	1.00966	0.000253419	0.457156	0.263475
CG12123	0.00792676	0.938462	-0.403695	0.106113	-0.141666	0.774491
CG12128	0.0354942	0.765074	1.12673	6.73428e-05	0.463901	0.11387
CG12129	0.00670954	0.969416	1.37304	3.94609e-06	0.875293	0.00466243
CG1213	-0.00644233	0.633425	-0.17315	0.632275	0.255726	0.575801
CG12133	0.00276108		0.0739059		-0.00376774
CG12134	0.00367978	0.982953	0.804895	0.00513485	0.22772	0.466266
CG12155	0.00586235	0.972266	-0.267409	0.181057	-0.132221	0.739454
CG12158					0.0816556
CG12159	0.0190164	0.901348	-0.171433	0.523981	-0.0382599	0.951351
CG12163	0.00307403	0.985412	0.514289	0.0230174	0.404356	0.293895
CG12164	-0.0401407	0.0400563	-0.597491	0.206697	-0.264363	0.536213
CG12170	-0.0131294	0.890733	-0.206451	0.410192	-0.0551324	0.927451
CG12171	-0.00805229	0.962431	0.850123	0.00471469	0.181495	0.719266
CG12173	0.00584017	0.971329	-0.252985	0.315567	0.0385412	0.954817
CG12177	0.029247	0.772077	-0.439407	0.21153	-0.0251564	0.960824
CG12179	0.0570351	0.667789	1.54596	6.77435e-07	0.755934	0.0495026
CG1218	0.0128036	0.935943	0.930242	0.00396551	0.594861	0.0579731
CG12182	0.0781219	0.581235	1.2588	7.93582e-06	0.478992	0.247547
CG12184	0.000797717	0.988167	1.1554	0.0101349	0.661163	0.0964537
CG12194	0.00124476	0.988152	-0.122843	0.609736	-0.211054	0.580667
CG12204	0.0114832	0.940614	0.257587	0.482064	0.339299	0.369985
CG12206	-0.00664265	0.67732	-0.191864	0.439832	-0.268872	0.37043
CG12209	0.000958422		0.0575631
CG12213	0.00758424	0.965246	0.347984	0.0975016	0.132836	0.809188
CG12219	0.0564767	0.670505	1.37409	1.00185e-05	0.72007	0.0220163
CG12224	0.00472798	0.857802	-0.155434	0.7496	0.0524468
CG12229	-0.00654695		-0.0100802	0.986776	0.0124187
CG12236	0.0379753	0.767412	-0.217063	0.385899	-0.377159	0.233819
CG12237	0.0565925	0.650708	0.111873	0.718095	0.0553579	0.903011
CG12239	-0.00769604	0.582672	-0.356559	0.175964	-0.291129	0.28714
CG12241	0.0195364	0.892661	-0.163695	0.47814	-0.20994	0.471518
CG12253	0.026659	0.842577	0.448459	0.13396	0.261495	0.41998
CG12256	-0.00739502	0.618245	-0.278445	0.465177	0.387134	0.397785
CG12259	0.0290299	0.826601	0.613854	0.00659625	0.590425	0.0149099
CG12267	0.0120866	0.941828	0.879232	0.00120408	0.266902	0.453779
CG12268	-0.00421637	0.713349	-0.418627	0.229235	0.315773	0.312651
CG1227	-0.00303278	0.98636	1.08238	4.89158e-05	0.529174	0.0388393
CG12278	0.000956552		-0.0466349		0.0512008
CG12279	-0.001024	0.995166	-0.278568	0.266001	0.112804	0.854758
CG12288	0.050861	0.690985	0.390882	0.205598	0.0184648	0.976405
CG12290	0.0375863	0.738105	-0.475081	0.15389	-0.272451	0.540085
CG12299	0.0302977	0.810432	1.33089	5.28487e-06	0.519984	0.169889
CG12301	0.0217847	0.881347	1.1569	3.54149e-05	0.489656	0.177943
CG1231	-0.00286955		0.0992772	0.884808	-0.471959	0.294728
CG12310	-0.0033485	0.656552	0.3056	0.622992	-0.0602457	0.912853
CG12316	0.0904084	0.528403	0.076597	0.800136	-0.269669	0.511376
CG12320	0.0104487	0.913097	-0.266352	0.400867	-0.25722	0.475091
CG12321	-0.00108161	0.992405	-0.0766618	0.789483	-0.0657425	0.91392
CG12325	0.0451275	0.703636	0.712941	0.0204124	-0.0564072	0.925932
CG1233	-0.025798	0.819058	-0.0662804	0.804162	-0.357475	0.262537
CG12338	-0.00281244	0.976406	-0.366752	0.195378	-0.0545452	0.931227
CG1234	0.0273245	0.840146	1.31929	7.93582e-06	0.388254	0.341245
CG12341	-0.00445337	0.97955	0.242143	0.257088	0.287445	0.387228
CG12343	-0.0167485	0.918213	0.950358	2.34033e-05	0.559669	0.013104
CG12344	0.00132524	0.937701	0.190665	0.731818	-0.488578	0.162127
CG12355	-0.0123811	0.64665	-0.216858	0.341496	-0.275333	0.570395
CG1236	-0.0106757	0.947371	0.202518	0.303724	0.21429	0.49731
CG12362	-0.00286955		0.0226727		0.0150341
CG12374	0.00184949	0.926761	0.0719046		0.0458008
CG12375	0.0284545	0.781871	-0.136439	0.601643	-0.0687022	0.889732
CG12379	0.00327402	0.962431	-0.110641	0.79369	0.128573	0.839338
CG12384	0.00403613	0.978658	-0.0981235	0.665901	0.229348	0.628226
CG1239	0.00751145	0.946189	0.164153	0.727611	-0.0780767	0.911844
CG12391	0.000986864	0.995189	1.16988	2.05439e-05	0.652384	0.0886826
CG12395	0.000958422				0.0327518
CG12398	-0.00449703		0.185181	0.776418	-0.111835
CG12402	-0.0178456	0.633425	-0.415128	0.331604	-0.429345	0.309694
CG12420	0.00290952	0.92663	0.265738	0.605518	-0.0839481	0.907026
CG12446	-0.00100394		-0.0466349		0.0685892
CG12448			0.30624		0.0593095
CG1246	-0.00832553	0.633767	-0.377268	0.0612168	0.0907228	0.854758
CG12470	-0.00159778		-0.0100802	0.986776	0.10398
CG12477	-1.04886e-05		-0.683616	0.200809	-0.148167	0.811079
CG12480	-0.00269655	0.768639	0.212871	0.7188	0.0834756	0.881598
CG12483	0.000958422		0.0926214		-0.13729	0.77754
CG12490	-0.00352124		0.0536046	0.94013	-0.174048	0.777301
CG12491			-0.153859		-0.203089	0.642632
CG12493	-0.00258398	0.932757	0.591121	0.257895	0.308013	0.523966
CG12496	0.000270459	0.992439	-0.0858334	0.895247	0.00102915
CG12498			-0.0466349
CG12499	0.0622667	0.643437	0.451056	0.130245	-0.274009	0.429979
CG12502	-0.00314274	0.755811	0.0157984	0.978174	-0.692493	0.0101333
CG12506	-0.0026627	0.633818	-0.0373564	0.959952	-0.0770757	0.866798
CG12507	-0.0046259	0.775027	-0.430363	0.270574	-0.0534615	0.94115
CG12512	0.00470713	0.976632	-0.21753	0.415119	-0.22946	0.625544
CG12516					-0.0231676
CG12519	-0.00176542	0.938165	-0.810352	0.00355058	-0.11148	0.870283
CG12520	0.00330875	0.966281	0.603929	0.294633	0.140027	0.830215
CG12522	-0.0101565	0.667159	0.0707915	0.815242	-0.176056	0.764102
CG12523	-0.0112077	0.609793	-0.679428	0.115571	-0.183853	0.680006
CG12531	-0.00772195	0.656552	-0.342511	0.160807	-0.406155	0.305454
CG12535	-0.00902854	0.713349	-0.901449	0.0228054	-1.05143	0.00244414
CG12538			-0.0128702
CG12539	-0.00286955		0.615873	0.284965	0.0995942
CG12540	-0.00164578	0.923697	0.188604	0.514494	-0.0755781	0.660318
CG12541	-0.00316268	0.734623	-0.522063	0.0657551	-0.491616	0.0321542
CG12546	0.00152211		-0.295314	0.617243	0.332451	0.445512
CG12547	0.0543893	0.67732	0.259372	0.264916	-0.0491515	0.936712
CG12560	-0.0111065	0.657465	-0.490883	0.0166706	-0.575486	0.00687279
CG12567	0.0533567	0.682199	1.3378	1.85405e-06	0.371479	0.437489
CG12576	0.0329944	0.79834	-0.0934582	0.788055	-0.143436	0.724824
CG12581	-0.0275818	0.645345	-0.308134	0.213571	-0.207328	0.634324
CG12590			-0.102549		-0.0131915
CG12592	-0.00403087	0.908378	-0.0224694		-0.0149167
CG12594	-0.00687107	0.633818	-0.408587	0.0637693	-0.329297	0.239515
CG12605	-0.00920316	0.663328	-0.104386	0.72215	-0.354423	0.30115
CG12607	-0.00659111	0.7069	-0.342694	0.347193	0.198983	0.677377
CG12608	0.00425526	0.980011	1.21928	1.08827e-05	0.585534	0.0386034
CG12609					-0.0497397
CG12617	-0.00288384		0.0403169		-0.00900523
CG12637			0.0266612
CG12640					0.00897273
CG12643	-0.00727955	0.831075	-0.176592	0.559054	-0.169197	0.649791
CG12645	-0.00429153	0.774961	-0.0841076		0.00163702
CG1265	-0.00710612	0.964419	-0.142406	0.615231	0.0788471	0.90682
CG12655	-0.00259954	0.745418	-0.00941912	0.983005	0.135198	0.815481
CG12659	0.00667006	0.970536	1.14342	1.49389e-05	0.751345	0.0120018
CG12661	-0.000247019	0.99005	0.541401	0.263646	0.114966
CG12662	-0.00193568	0.960372	0.818999	0.0863543	0.0541915
CG12672	-0.000828894		-0.124361	0.851451	-0.494331	0.227031
CG12674			-0.11267		0.0399386
CG12680			-0.0466349
CG12684					0.0334183
CG12688	0.00293221		-0.0235092		0.0381292
CG12689	-0.00100394		0.868164	0.0865107	0.0393378
CG12691			0.0869743
CG12692			-0.0466349		-0.00900523
CG12693	-0.00286955		-0.180586		0.0658505
CG12698	0.000551459	0.977597	0.142293	0.834291	0.148376
CG12699			0.366349		-0.0204254
CG12702	0.0562341	0.659071	1.87906	1.3092e-08	0.93321	0.00557057
CG12708	-0.00712213	0.932861	-0.0538459	0.93774	0.232577	0.683832
CG1271	0.0155323	0.857507	-0.217427	0.391172	0.0375701	0.940905
CG12713	-0.00601215	0.971329	1.24504	0.000521975	0.788699	0.0267032
CG12715			-0.0604041		-0.0319114
CG12716			0.355044	0.544123	0.137301
CG12717	0.0377844	0.748073	-0.0216244	0.957284	-0.296787	0.474205
CG12723	-0.00707453	0.734623	-0.0817852	0.845737	-0.0712227	0.807565
CG12725	-0.00288384		0.180049		0.000937346
CG12728	0.0734492	0.618245	0.293398	0.321423	-0.0468269	0.934924
CG12729					0.00897273
CG1273	-0.0301491	0.61543	0.554388	0.345294	-0.0878332	0.900574
CG12730	-0.0138656	0.653077	-0.300706	0.368167	0.0757444	0.889317
CG12744	-0.0552281	0.668637	0.496369	0.0145509	0.578683	0.0321542
CG12746	0.0387915	0.755484	0.117451	0.616733	-0.0683064	0.889312
CG1275	-0.00179076	0.991438	0.625676	0.0334852	0.152364	0.712627
CG12766	-0.00381523	0.628965	-0.286363	0.605108	-0.159609	0.784917
CG12768	-0.00986887	0.73384	-0.0963726	0.709196	-0.281118	0.437489
CG12769	-0.0520013	0.659414	-0.623796	0.143081	-0.309031	0.421728
CG12773	0.0428335	0.728621	0.593989	0.0309837	0.0142789	0.985976
CG12780			0.745722	0.0689987	0.134859
CG12782	0.000956552		-0.00789715		0.0206015
CG12783			0.037115		-0.00992668
CG12795	0.0434439	0.720516	0.000239051	0.99912	0.158583	0.738187
CG12811	-0.0137923	0.904188	-0.27942	0.288	0.119379	0.779428
CG12814	-0.0169922	0.512983	-0.479533	0.0798808	-0.149801	0.769637
CG12817	-0.00232141	0.832598	-0.159066	0.688711	-0.244768	0.563039
CG12818	-0.0158523	0.923087	1.53465	4.88068e-08	0.936779	0.000827709
CG12822	0.015353	0.918422	-0.173163	0.524858	0.115328	0.835298
CG12824	-0.00664132		0.0631003		0.27864	0.523966
CG12825	-0.00686654	0.703636	0.0241464	0.965825	0.238087	0.647828
CG12826	-0.00305224	0.766704	0.53202	0.368394	0.320184	0.500328
CG12828			-0.0501493		0.0327518
CG12831			0.0637937		-0.0178485
CG12836			-0.557926	0.336097	0.152993	0.81128
CG12848	-0.00114673	0.995166	0.0820613	0.764211	0.33743	0.374031
CG12851	-0.00425801	0.818732	-0.23609	0.366513	-0.379803	0.40689
CG12853			0.406683
CG12857	-0.00098991		0.205887	0.7188	0.0818806
CG12860			0.0537105		0.0346535
CG12861					0.0365037
CG12863	0.0609731	0.631084	0.14582	0.737191	-0.112408	0.826955
CG12866	-0.00144905		0.114147		0.00897273
CG12868	-0.010631	0.930907	-0.134849	0.70073	-0.0954118	0.872607
CG12869	-0.0115676	0.618245	-0.27008	0.531577	-0.242048	0.618416
CG12877	0.0274321	0.833385	1.59945	3.71392e-07	0.692749	0.0826244
CG1288			-0.0742861
CG12880	-0.00982672	0.667159	0.119958	0.817974	-0.259886	0.58142
CG12883	0.0120046	0.932063	-0.310165	0.318561	0.360494	0.259306
CG12885	-0.00815869	0.874201	0.0934674	0.800272	-0.0553258	0.943262
CG12895	0.0112107	0.947502	0.486008	0.0508151	0.289041	0.415322
CG12896	-0.0167052	0.659414	-0.147937	0.7998	0.46189	0.240052
CG12898					0.0365037
CG12909	0.0644763	0.633425	1.01386	0.00259382	0.223786	0.523563
CG12910	-0.00756367	0.714485	0.0519793	0.850195	-0.0162817	0.976405
CG12911	-0.0111609	0.638866	-0.444878	0.142148	0.152218	0.695665
CG12914			-0.273339	0.62909	0.215875
CG12917			-0.262662		-0.0479346
CG12920	-0.00783419	0.688903	0.52865	0.0303909	-0.349401	0.360082
CG12923	-0.00117485		0.0885318		-0.14299
CG12926	-0.00759661	0.656449	-0.281164	0.194073	-0.0521719	0.927451
CG12929	-0.0124955	0.885968	-0.125654	0.746857	0.213397	0.664267
CG12934	-0.00244867	0.734623	-0.00185072	0.997722	-0.121789	0.8464
CG12935	-0.0101583	0.952384	0.01684	0.949155	0.2399	0.564313
CG12942	0.0130725	0.929878	-0.0552793	0.903315	-0.209713	0.64175
CG12945	0.0927243	0.480238	-0.11519	0.622955	-0.18249	0.679865
CG12947	-0.00640472	0.840146	-0.231975	0.442579	-0.0312348	0.967789
CG12948	0.0450939	0.713349	0.0230888	0.928227	-0.0294934	0.962369
CG12951			-0.0466349		-0.227495
CG12963	-0.00461775	0.704	-0.290651	0.34614	0.0635175	0.915965
CG12964	-0.00812839	0.746766	-0.298913	0.493699	-0.251858	0.54761
CG12970			0.0623814		0.0832062
CG12971	0.00266675	0.788023	-0.0893941	0.870593	0.409465	0.283682
CG12974	-0.00872546	0.668506	-0.346445	0.0956561	-0.0706529	0.903612
CG12975	-0.0213042	0.881347	-0.0947789	0.765181	-0.0220125	0.979078
CG12983	-0.00286955		-0.0102324		-0.00900523
CG12984	0.000137973	0.996172	-0.0232023	0.965825	-0.0516269
CG12985	-0.00286955		-0.472241	0.415334	0.335484	0.467533
CG12986	0.00791406	0.62245	0.47299	0.381016	0.0541224
CG1299	-0.00487293	0.673754	-0.309524	0.432459	0.181798	0.599815
CG12990	0.00346603		-0.290043		0.00203772
CG12991	-0.0145731	0.758131	-0.446815	0.0848039	-0.323584	0.330778
CG12992	-0.00332327		-0.256175	0.691629	-0.327914	0.38707
CG12995			-0.265087	0.675427	0.0425531
CG12998	-0.00314119		0.0359419	0.95986	0.983528	3.20865e-05
CG13000	-0.00903313	0.739635	-0.225516	0.693424	0.0545806
CG13001	0.00287538	0.98753	-0.146341	0.562333	0.109588	0.782319
CG13002			-0.0466349		0.00812875
CG13003	-0.00729148	0.713349	-0.414618	0.279571	-0.0555064	0.936712
CG13004	-0.00122296		-0.175479		0.0627419
CG13005	0.0125686	0.928367	-0.0463899	0.924225	-0.407224	0.30806
CG13008	-0.00391086		-0.394332	0.429982	-0.0323261
CG13010	-0.00607854		-0.00686504		0.0901977
CG13012	-0.00391086		-0.284461	0.569876	0.31068	0.54298
CG13014	0.0224772	0.767412	-0.0598107	0.858931	0.127316	0.838658
CG13016	0.0687258	0.618245	-0.104808	0.72175	-0.0928895	0.861798
CG13018	-0.0119024	0.876113	-0.27037	0.454193	-0.123647	0.839649
CG13021	-0.00286955				-0.0341674
CG13022	0.00254099		-0.331056	0.582081	0.262506	0.635418
CG13023	-0.00852224	0.636358	0.639486	0.264916	-0.0192992
CG13024	-0.00983052	0.626533	-0.46838	0.166673	0.368494	0.362523
CG13026			-0.778966	0.096162	0.0273401
CG13028	-0.00295317		-0.295599	0.542391	0.0103357	0.991165
CG13029	-0.00303936	0.95327	0.509215	0.36399	0.0680458	0.916729
CG13031			0.253284		-0.00376774
CG13032	0.000435511		-0.062866		-0.0816588
CG13033	-0.00692534	0.678461	-0.130249	0.757227	0.630138	0.0624732
CG13038	-0.00286762	0.638169	-0.444129	0.334816	0.237475	0.655509
CG13039			0.0948176		0.0327518
CG1304	-0.00122566	0.91765	0.0881277	0.861858	0.0477213	0.945973
CG13040			-0.198866	0.755787	-0.00245046	0.998672
CG13041	-0.00764171	0.709299	-0.595177	0.063691	0.512203	0.0548735
CG13042	-0.0053607	0.628213	-0.611022	0.0865283	0.164045	0.780216
CG13043	-0.0101181	0.62245	-0.463944	0.0942062	0.392032	0.255759
CG13044	-0.0063421	0.667789	-0.429915	0.199657	0.28782	0.526364
CG13045	-0.00134358		-0.409747	0.3864	-0.310652	0.445806
CG13046	-0.00234798	0.898795	-0.547278	0.206081	0.264434	0.570435
CG13047	-0.0172217	0.582672	-0.584495	0.141881	-0.172429	0.782178
CG13048	-0.0139925	0.302253	-0.476845	0.331294	-0.202088	0.624696
CG13049	-0.0170745	0.548819	-0.529821	0.22799	-0.176053	0.68438
CG13050			-0.208988	0.740631	0.0625862
CG13051	-0.00842727	0.638169	-0.404165	0.184449	0.473713	0.291381
CG13053					0.0327518
CG13054			0.0794913	0.903205	-0.329651	0.50377
CG13055	-0.00286955		-0.471507	0.240219	-0.323562	0.472081
CG13056	-0.00345718	0.638169	0.101345	0.882867	0.393553	0.350755
CG13058	-0.00853072	0.575101	-0.639058	0.0842912	0.235355	0.625988
CG13059	-0.00516876	0.707832	-0.654189	0.0163018	0.390627	0.129732
CG13060	-0.00920895	0.656449	-0.433134	0.178033	0.567164	0.02256
CG13062	-0.00286955		-0.21395		0.142647
CG13063	-0.0103548	0.650708	-0.538748	0.112638	0.315489	0.422355
CG13064	-0.0100786	0.640168	-0.200174	0.732571	0.0409494
CG13065	-0.00561201		-0.481249	0.416747	0.0531622	0.943262
CG13066	-0.00372144	0.716933	-0.0799129	0.86768	0.688962	0.0820337
CG13067	-0.00222791	0.807779	0.0280059	0.960732	0.691686	0.0343426
CG13068	-0.00620016	0.694937	-0.18776	0.663496	0.600864	0.149176
CG13069	-0.00581827	0.718011	-0.519812	0.07883	0.428481	0.350189
CG1307	0.045928	0.718011	0.89592	0.00165073	0.480656	0.0419387
CG13071					-0.0231676
CG13073			0.0473594		-0.0178485
CG13074	-0.00144905		-0.210013	0.746929	0.00987832
CG13075	-0.00221593	0.740774	0.11149	0.871342	-0.0516888	0.942706
CG13077	-0.00718047	0.638169	-0.385435	0.469798	0.0777466	0.914119
CG13078	-0.000994406		0.0724959		-0.0745952
CG13081	-0.000828894		-0.0412656		-0.0341674
CG13082	-0.0338848	0.363456	0.239801	0.70428	0.10033	0.842197
CG13083	-0.0022848		-0.0202297		-0.00900523
CG13084	-0.00370035		-0.0877577		0.0150341
CG13085	0.00645114	0.714488	-0.256544	0.639804	0.229862	0.693366
CG13086	-0.00657315	0.633818	-0.349704	0.36993	0.245785	0.566979
CG13088	0.0284938	0.756656	-0.110577	0.771988	-0.252235	0.571949
CG1309	0.0484394	0.698359	-0.141596	0.577927	-0.0764051	0.863406
CG13096	-0.00823129	0.954507	1.24907	8.52585e-06	0.429121	0.31264
CG13097	0.0175749	0.90923	1.31101	3.46208e-05	0.498997	0.227383
CG13101	0.0291733	0.671747	-0.479015	0.114946	-0.180045	0.69119
CG13102	-0.00888457	0.638169	-0.422852	0.261713	-0.0495165	0.940728
CG13108	-0.00960805	0.484907	-0.340236	0.310471	-0.115954	0.800228
CG13110			-0.0763299
CG13114			-0.11267		0.0346535
CG13116	0.000956552		-0.0828195	0.893205	-0.638628	0.0944337
CG13117	-0.0034351	0.638169	-0.0974541	0.88982	0.307741	0.481215
CG13123	0.00807432	0.931247	-0.289075	0.3981	-0.0756832	0.911844
CG13124	-0.0139828	0.631084	-0.30781	0.154484	-0.288439	0.343561
CG13126	0.0172707	0.906344	0.508423	0.0193251	0.182775	0.606732
CG13131			0.0673406
CG13133	-0.00430426	0.667159	-0.120911	0.737291	-0.0400266	0.94859
CG13135	-0.00561498		-0.166153	0.787126	-0.25807
CG13137					-0.00376774
CG13138	0.00218857	0.895302	0.0838301		0.0322836
CG1314			-0.0744635		0.00897273
CG13144	-0.00233681	0.859608	-0.708872	0.141912	-0.101033	0.871196
CG13148	-0.00426282	0.90923	-0.291393	0.343289	0.0332224	0.958235
CG13151	0.0264267	0.752385	0.226144	0.448971	0.152237	0.733932
CG13154	-0.00181699		0.478025	0.249326	-0.291993	0.576769
CG13155			-0.0744635		0.0393378
CG13157	-0.00473043	0.657465	0.485228	0.389741	-0.64876	0.104803
CG13159	-0.0803915	0.0063351	-0.34385	0.349513	-0.083247	0.819696
CG1316	-0.0149818	0.922585	-0.0949938	0.743436	-0.267989	0.331361
CG13160	-0.00519431	0.572806	-0.0824584	0.879828	-0.446807	0.180083
CG13168	-0.00314049		0.0797996	0.880806	0.230991	0.691946
CG1317	0.0695144	0.62245	-0.279507	0.33074	-0.267487	0.534903
CG13170			-0.060263	0.924309	-0.0341674
CG13177	-0.00286955		0.0869743		0.126341
CG13185	0.0495249	0.704	0.116346	0.74672	-0.668182	0.0121952
CG13186	-0.00352124		-0.0484992	0.944921	0.0525198
CG13192	-0.0499227	0.696531	0.490928	0.0958252	0.345551	0.188045
CG13193					0.171
CG13196	-0.00637332	0.673754	-0.133442	0.748867	-0.515879	0.208342
CG13197	0.0365503	0.743766	0.033855	0.91116	0.0559808	0.91392
CG13198			-0.0731545		0.00705555
CG13202	0.00332892		-0.501676	0.393323	0.0559067
CG13203	-0.00450392	0.688903	-0.368283	0.393208	-0.182194	0.697769
CG13204	-0.00912482	0.906344	-0.206224	0.431275	0.09013	0.866504
CG13215	-0.00350347		-0.148854	0.802194	-0.0510422	0.948381
CG13216	0.000136914	0.995166	0.41606	0.153035	-0.141917	0.710808
CG13217	-0.0055806	0.734107	-0.615666	0.109762	0.281037	0.549475
CG13218	-0.00324406	0.777067	-0.669548	0.0342702	0.137555	0.754875
CG13220	-0.0172508	0.912504	0.24609	0.247914	0.325186	0.356228
CG13223					-0.0974533
CG13226	0.000745068		0.132078	0.725588	0.285913	0.557603
CG13227	-0.00256854	0.823114	0.0367558	0.957984	0.0419158	0.947436
CG13228	-0.00340278	0.677388	-0.163965	0.672493	0.23829	0.613741
CG13229	-0.00588064	0.713349	-0.407928	0.159469	-0.139506	0.720632
CG13230	-0.00449703		0.151138	0.264543	0.0995798	0.857012
CG13231			0.0154578		-0.167844	0.754164
CG13239	-0.0109214	0.528403	-0.632225	0.149422	-0.356045	0.467969
CG1324	0.000563563		-0.0371319		-0.0090008
CG13243	0.00276108		0.00765894	0.987794	0.0231044
CG13247	-0.0126731	0.618245	0.0110798	0.970394	0.0492163	0.933527
CG13248	-0.00705429	0.501035	-0.357217	0.115292	-0.21648	0.587895
CG13250			-0.0335552		-0.0336431
CG13251	-0.0054351	0.712958	-0.298195	0.395863	-0.183426	0.729873
CG13252	-0.0136647	0.807737	-0.28919	0.239592	-0.291308	0.330598
CG13255	-0.00769326	0.64665	-0.238019	0.353806	0.130678	0.757757
CG13258	-0.00258773		-0.603385	0.297067	-0.00051082	0.999266
CG13272	-0.00378569	0.855695	0.151911	0.670968	-0.0878562	0.659098
CG13280	0.00388103		0.534284	0.36993	-0.0357817
CG13282	-0.00187938	0.931863	0.251918	0.592666	0.00479436	0.997083
CG13284	-0.0197219	0.548819	-0.359017	0.239091	0.00114092	0.999266
CG13285	-0.00601185	0.672046	-0.440008	0.157466	0.0853464	0.853721
CG13287	-0.00546658	0.775397	0.00746695	0.986776	-0.00325072	0.997755
CG13288	-0.00314119		0.325495	0.532739	0.0888062	0.896598
CG13293	-0.0119836	0.678461	-0.190417	0.520716	-0.508965	0.134755
CG13295	6.16303e-05	0.999931	-0.139219	0.517943	0.091938	0.841976
CG13297	-0.0159067	0.489712	-0.415219	0.370829	-0.130058	0.790223
CG13299	-0.00286955		-0.026596		0.00812875
CG13300	-0.0133374	0.689585	-0.220736	0.46396	-0.361078	0.365969
CG13305	-0.0104761	0.618245	-0.107412	0.751981	-0.546522	0.209516
CG13306			-0.869262	0.0559352	0.0762723	0.91483
CG13308			0.187172	0.774124	0.0147376
CG13309			-0.136419		0.245737
CG13310	-0.00286955		-0.306298	0.585852	0.0993832	0.885955
CG13311	-0.00286661	0.777067	0.0475682	0.942458	0.154803	0.793747
CG13312	0.00430708	0.655924	0.339101	0.590483	0.384132	0.321255
CG13313	-0.00299293	0.879545	-0.0444667	0.909197	0.198605	0.73936
CG13314	-0.00455622	0.67732	-0.743527	0.0140029	0.279283	0.563826
CG13315	-0.0186185	0.474284	-0.421354	0.211978	0.29654	0.39341
CG13318	-0.00438932	0.713349	-0.193875	0.59459	0.511853	0.0839214
CG13319	0.000717467	0.996857	0.300449	0.33074	0.0889758	0.877041
CG13321	-0.0134013	0.618245	-0.382433	0.151184	0.24422	0.592355
CG13323	-0.003688	0.697894	0.126193	0.850113	-0.103952	0.881186
CG13324	-0.00482984	0.46134	0.387394	0.399486	0.225656	0.690633
CG13325	0.00141323	0.946273	-0.20516	0.683141	-0.380344	0.352824
CG13326	0.00128263	0.948031	-0.170269		0.0277074
CG13330	-0.00286955		-0.566078	0.307156	-0.58443	0.0840858
CG13331	-0.00288384		-0.253859	0.474963	0.301914	0.484201
CG13332	-0.00098991		-0.131265	0.826792	0.191383	0.752562
CG13334	-0.00117485		0.0992692
CG13337	0.000956552		0.0537416		-0.0231676
CG13339	0.0362053	0.728912	-0.00977626	0.978081	0.109713	0.855461
CG13344	0.0287516	0.826759	-0.193222	0.46313	-0.119685	0.753931
CG13358	-0.000750377	0.980607	0.468837	0.433457	0.338493	0.467645
CG13359	1.98757e-05		-0.0466349		0.0327518
CG13360	0.00254099		-0.27568	0.6673	0.468518	0.216709
CG13361	-0.00546434		0.145453	0.826792	-0.00895278
CG13362	-0.0756118	0.00839254	0.452921	0.427328	0.166761	0.754164
CG13364	-0.00415511	0.980607	0.451875	0.0248388	0.297348	0.496263
CG13365	0.00912348	0.94886	-0.180056	0.468124	0.226223	0.559549
CG13366	0.060694	0.653371	-0.0603233	0.806982	-0.313335	0.374031
CG13367	-0.000829708	0.996321	-0.285101	0.196898	0.011743	0.987235
CG13369	-0.0242798	0.86396	0.346989	0.10589	0.271543	0.523626
CG13373	0.0562324	0.662657	0.204984	0.607371	0.23172	0.655334
CG13375	-0.000130786	0.998736	-0.544134	0.0169218	-0.581867	0.0946175
CG13376			-0.159418	0.807041	-0.0195803
CG13377	-0.0148106	0.618245	-0.271036	0.352658	-0.0616882	0.904236
CG13384	-0.0101977	0.952026	-0.226765	0.358525	-0.322913	0.338659
CG13385			-0.0466349		0.00897273
CG13386	0.00276108		-0.0534016	0.924647	0.174848	0.781013
CG1339	0.00547728		-0.160434	0.813591	0.19781	0.729189
CG13390	-0.00790736	0.931247	-0.0801783	0.793067	-0.173297	0.745981
CG13392	0.0124368	0.932861	-0.151123	0.575062	0.195067	0.699467
CG13397	0.0761831	0.605633	0.0414165	0.930654	0.241016	0.563826
CG13398	0.0322573	0.803431	-0.353724	0.226302	-0.600748	0.0515951
CG13403	-0.00360359		-0.253435	0.517263	0.424779	0.338356
CG13404	-0.0027423	0.885333	-0.238217	0.534986	-0.218228	0.587895
CG13405	-0.0040329	0.780741	0.142069		0.000937346
CG13407	0.00058675		0.11723
CG13408	-0.00293236		-0.604161	0.196284	-0.0491563	0.938125
CG13409	-0.01318	0.633818	-0.139379	0.670819	-0.115495	0.75233
CG13423	0.00106638		0.39652		-0.063502
CG13427	0.0620129	0.523678	1.74338	6.31173e-05	0.199801	0.642461
CG13428	-0.00705634		0.44175		-0.0799944
CG13436	-0.00416854	0.780315	-0.188635	0.674625	0.363155	0.402779
CG13437	-0.00355556		-0.0697461	0.912098	0.0682508	0.925281
CG13438			0.211869		-0.0231676
CG1344	0.0830902	0.552214	0.95687	0.000428963	0.357961	0.440022
CG13442	0.000958422		-0.0466349
CG13443	-0.00286955		0.796781	0.0675421	-0.0231073
CG13445	-0.00100394		-0.0397084	0.955135	0.445723	0.282103
CG13449	-0.00449703		-0.315865	0.618124	-0.12275	0.854758
CG13454	-0.00378255	0.930115	0.710381	0.201929	-0.451568	0.237205
CG13455	0.000958422		-0.222402	0.728753	-0.112782
CG13457	0.00157292		0.0575631		-0.196803
CG13458	-0.000841996		0.430304	0.459902	-0.632486	0.102746
CG13460	-0.00278506		0.304781	0.342223	-0.075876	0.916041
CG13461	-0.0071164	0.13395	0.612838	0.283189	-0.0602234	0.911844
CG13465	-0.00383593	0.966281	0.129447	0.850855	0.0625723	0.914588
CG13473			-0.0476585
CG13474					-0.0231676
CG13481			0.0746782		-0.0231676
CG13482	-0.00350347		-0.17033	0.72215	-0.0343083	0.965343
CG13484	0.0557361	0.667705	1.17197	2.66294e-06	0.926518	0.000100679
CG13488	-0.00193113		0.348068	0.543684	-0.175015	0.779201
CG13492	-0.00471057	0.718011	-0.336823	0.250656	-0.214652	0.62925
CG13500			-0.0466349		-0.00376774
CG13501	-2.07595e-05		0.319962	0.556055	0.0784819
CG13502	-0.00211896	0.896496	0.0602466	0.898713	0.179316	0.681957
CG13506	-0.0220069	0.402075	-0.285155	0.273093	-0.379395	0.207778
CG13516	-0.0111939	0.439239	-0.491581	0.211845	0.0473444	0.932279
CG13526			-0.0466349
CG13527			-0.107949		0.0274473
CG13531	0.0374314	0.76716	0.212017	0.328391	0.0390102	0.958856
CG13532	-0.00704803	0.653077	-0.197576	0.490032	0.0214999	0.967065
CG13538			0.00726352		0.1713
CG13539					-0.00376774
CG1354	0.02527	0.846972	0.0743343	0.747497	-0.0961305	0.848673
CG13540	-0.000994406		-0.0102324		-0.0844307
CG13544			-0.0731545		-0.0341674
CG13545	-0.00102511	0.871623	0.152371	0.819176	0.232524	0.679497
CG13551	0.0409002	0.727313	0.445359	0.0745268	0.388638	0.324935
CG13557			-0.0466349
CG13558					-0.0231676
CG13559	-0.00447308	0.713349	-0.422024	0.281106	-0.0100934	0.991145
CG13560	-0.00416897	0.656449	0.245657	0.632921	0.0991495	0.840325
CG13561	-0.000994406		-0.120665	0.843408	0.00322061
CG13562	0.00541346	0.860729	0.131574	0.746647	0.0621287	0.931227
CG13563	0.000485098		0.868191	0.0972406	-0.145037
CG13564	0.000956552		-0.233855
CG13566	-0.00449703		-0.24039	0.693319	0.0679822	0.921012
CG13575			-0.326948	0.587232	-0.0902499	0.895751
CG13577	-0.00098991		0.664955	0.221487	-0.0190269
CG13578	-0.00157195		0.253001	0.646857	0.124485	0.851564
CG13579	-0.00218138		-0.528796	0.132956	-0.301983	0.459983
CG1358	0.0242455	0.854635	-0.485371	0.0515282	-0.426652	0.140421
CG13581	0.000958422		-0.159261	0.806982
CG13585	-0.0289717	0.738604	-0.130133	0.639728	0.10551	0.846681
CG13587			-0.141862
CG13589					0.0800204
CG13594	-0.00546864	0.638169	-0.3866	0.0480697	-0.391309	0.201521
CG13599	0.0527007	0.68042	1.84778	3.58277e-09	1.01181	0.000598532
CG1360	0.0118403	0.939669	0.593329	0.0258404	0.21589	0.563826
CG13601	0.0124983	0.939913	-0.0793075	0.778069	0.144253	0.792952
CG13603	0.0297232	0.793855	-0.301791	0.115245	0.00427919	0.995484
CG13604	-0.0461777	0.718011	-0.0732217	0.812145	-0.40421	0.167078
CG13605	0.041264	0.741811	2.25376e-05	0.999882	0.153945	0.6361
CG13606	-0.00589613	0.734623	-0.614319	0.102523	0.42034	0.149431
CG13607	-0.00700934		-0.313233	0.455272	0.294243	0.411032
CG13609	0.10124	0.437273	0.99863	0.0158487	0.728576	0.0654859
CG13613	-0.00449703		0.0117219
CG13614	-0.00259284		-0.119442	0.834835	0.000979873	0.999266
CG13615	0.00335365		0.616419	0.151184	0.141571
CG13616	-0.00220116	0.926159	0.319418	0.614666	0.313501
CG13618	-0.00348848	0.757453	-0.289709	0.321769	0.457702	0.305799
CG13622	-0.0030931	0.849869	0.360819	0.545479	-0.0426622
CG13623	-0.00246051	0.955005	-0.299901	0.373094	0.224107	0.693309
CG13625	0.0319114	0.797831	-0.0860887	0.740365	-0.016708	0.978546
CG13627			-0.0182865
CG13630	0.0151792	0.922699	-0.242079	0.249984	-0.146383	0.754164
CG13631	-0.0531643	0.145537	0.110912	0.732726	0.0844521	0.863146
CG13634	-0.00415901	0.734623	-0.131478	0.688074	0.285213	0.5258
CG13639	-0.00286955		0.342685	0.513952	-0.234376	0.679865
CG13640	-0.00308767	0.809875	0.777899	0.149311	0.013862	0.987406
CG13641	-0.00295666	0.673621	0.106384	0.858931	0.417704	0.230578
CG13643	-0.00582673	0.728095	-0.478714	0.123784	0.130166	0.798126
CG13653	0.00647582	0.673621	0.251406	0.349513	-0.0231676
CG13654	-0.00382677	0.857802	-0.3321	0.174294	-0.168888	0.733932
CG13658	-0.00434691		0.0161199	0.980178	-0.50374	0.0955949
CG13659	-0.00328933	0.740774	-0.100161	0.864241	-0.139786	0.729189
CG13663	0.00455378	0.978862	0.40093	0.123752	0.358572	0.228286
CG13667	0.0134864	0.920856	0.938299	1.78646e-05	0.157934	0.69324
CG13670			-0.0939757	0.887821	-0.0341674
CG13671	0.0656245	0.62245	-0.148491	0.66131	-0.217607	0.619008
CG13674	-0.00564398	0.720904	-0.519526	0.125647	0.200394	0.734251
CG13675	-0.00838429	0.673439	-0.765068	0.0086262	0.0613769	0.936389
CG13676	-0.028123	0.280747	-0.518241	0.252842	-0.277552	0.600108
CG13678	-0.00604074	0.780315	-0.451771	0.201777	0.0552112	0.943556
CG13679	-0.00809755	0.690985	-0.484904	0.122681	0.415754	0.355398
CG1368	-0.00317719	0.778637	-0.34092	0.165475	0.38116	0.297982
CG13685	-0.00329054		0.198659	0.734511	-0.134363	0.831623
CG13689	-0.00786726	0.96176	1.19118	6.34065e-09	0.857124	0.000366087
CG13690	0.0414865	0.738604	0.581254	0.106152	0.635909	0.0549963
CG13692	0.0055123		-0.316143	0.58032	0.0792083	0.911661
CG13693	7.84545e-05	0.996857	-0.0884989		0.0440228
CG13694	-0.00485162	0.628965	-0.173591	0.72474	0.0727803	0.897328
CG13698	0.0482505	0.705985	0.0515067	0.851654	-0.219498	0.563826
CG13699	-0.00815914	0.639422	-0.116297	0.781653	-0.438584	0.311036
CG13700			-0.153859		0.00897273
CG13704	-0.00624001	0.702707	-0.358175	0.255642	0.168601	0.724599
CG13705	-0.00247304	0.749807	0.137828	0.831708	0.174345	0.702714
CG13707	-0.00132156	0.946427	-0.259758	0.452829	-0.0543692	0.945102
CG13708	-0.00137713	0.941828	-0.218275	0.513264	0.030471	0.97046
CG1371	0.0237311	0.85966	0.0177079	0.949155	-0.103052	0.842197
CG13711	-0.00569299	0.85125	-0.115037		0.00897273
CG13712	-0.00524649	0.815373	0.016226		0.044492
CG13713	-0.00609083	0.839496	0.378403	0.491028	0.0551842
CG13716	-0.00533129	0.769788	0.0268752		0.0668769
CG13720			0.0486501	0.948085	-0.0497397
CG13721	-0.00140831	0.896958	0.23071	0.673683	0.301265	0.318356
CG13722	-0.00440645	0.7257	-0.332275	0.329316	0.0432839	0.934562
CG13724			0.0739059
CG13727	-0.0066306	0.528403	-0.374081	0.366573	0.311513	0.299259
CG13728	-0.00391124	0.773509	-0.33065	0.551693	-0.0694154	0.925782
CG13731	-0.0031841	0.746647	-0.690486	0.000433121	0.217697	0.444594
CG13733	-0.00693841		-0.250507		0.297921
CG13737	-0.0132756	0.590129	-0.372006	0.350105	-0.26584	0.613741
CG13738	-0.00366276	0.787685	-0.194924	0.544123	0.423205	0.260667
CG13739	-0.00266549	0.85566	-0.612129	0.147066	-0.0993231	0.818419
CG13742	0.00507936	0.97634	1.51809	1.35269e-07	0.612193	0.108963
CG13743	-0.00292288	0.734623	-0.0350256	0.917008	-0.446445	0.18115
CG13744	-0.000471598	0.980011	0.409298	0.474862	0.205234	0.666927
CG13747	-0.00100827		0.0286859
CG13748	-0.00261825		0.535934	0.270993	0.360372	0.450775
CG13749	-0.00355037	0.749181	0.227011	0.711081	-0.0560046
CG13751	0.00769993	0.955386	0.183168	0.468501	0.406846	0.314228
CG13760	0.0229055	0.874052	1.03834	0.000196797	0.611049	0.0538894
CG13766	-0.000663274	0.996321	0.0129	0.971193	-0.142738	0.748955
CG13771	0.000123111	0.996857	-0.400175	0.212997	0.0353477
CG13773	0.0230005	0.874052	0.0777791	0.854204	-0.0959763	0.878664
CG13775	-0.000162517	0.999821	0.0211527	0.962473	-0.36183	0.374031
CG13784	0.0508089	0.702707	-0.189675	0.348766	-0.162451	0.775123
CG13786	-0.0019489		-0.873536	0.0308394	-0.0831905
CG13793	-0.00159778		-0.366723	0.541035	-0.249331	0.643295
CG13794	-0.00306978	0.817708	-0.52353	0.0947802	-0.506839	0.0844764
CG13795	-0.00724934	0.734623	-0.338049	0.310062	-0.169783	0.700578
CG13796	-0.00261841	0.872278	-0.448177	0.265626	-0.466291	0.165902
CG13806	-0.0101388	0.64665	-0.2511	0.418196	0.0452876	0.932804
CG13807	0.0103989	0.941828	0.203099	0.510666	0.432373	0.120497
CG13810	-0.00807504	0.702892	-0.313319	0.315252	0.232422	0.474205
CG13813	-0.00223869	0.954706	-0.31775	0.514624	-0.41772	0.363146
CG13827	0.038308	0.715213	-0.312216	0.273093	-0.200928	0.667395
CG13829			0.051927
CG13833	8.72745e-06		-0.220702	0.740631	-0.192598
CG13837	-0.00100394		0.479297	0.412576	0.131758	0.829199
CG13838	-0.000828894		0.103584
CG13840			-0.249462		0.027326
CG13841			-0.0167132		0.114819
CG13842	-0.00149045		-0.335448	0.45414	-0.100648	0.864826
CG13843	-0.00286955		0.0430528	0.935101	0.0782751
CG13847	-0.0155833	0.594942	-0.351054	0.482695	-0.18118	0.704701
CG13850	0.0153483	0.923087	-0.259515	0.34483	-0.11899	0.744887
CG13855	-0.00461079	0.719979	-0.183415	0.631709	-0.12825	0.805676
CG13856	-0.00226987		0.705712	0.158086	0.216601	0.674199
CG13857	0.00693976	0.628463	-0.131741	0.839755	-0.0458203
CG13862	-0.00253351	0.774735	-0.0835051	0.906061	-0.0655904	0.924232
CG13868	-0.0104615	0.633818	-0.670689	0.0137489	-0.462245	0.191411
CG13869	0.00123522		0.539747	0.361853	-0.117907	0.844019
CG1387	-0.00100394		-0.00143857		0.00897273
CG13870			0.222996	0.676821	0.230174
CG13871	0.0038865		-0.0375366		0.0658505
CG13872	0.0015292		0.336185	0.567454	0.0400496
CG13875	-0.006339	0.707832	0.0166162	0.96311	-0.0211017	0.978546
CG13876	0.0495759	0.691027	1.03346	0.00061963	0.519557	0.104394
CG13877	-0.00292745	0.881347	-0.257947	0.612062	-0.0844947	0.906026
CG13884	0.000956552		0.0732053		-0.0231676
CG13887	0.0253049	0.85611	-0.049394	0.837029	0.022299	0.970734
CG13891			0.0226727		-0.0101374
CG13893	-0.00624457	0.727748	-0.277944	0.267948	-0.0434933	0.921739
CG13894	-0.0138762	0.67732	-0.344738	0.248179	0.0813908	0.831983
CG13895	0.00322486	0.983558	-0.1161	0.749323	-0.327511	0.246688
CG13896	0.0148736	0.900844	1.23539	2.84228e-06	0.863909	0.00166295
CG13898	0.000956552		0.0105969		-0.0341674
CG13901	-0.0206327	0.880166	1.04458	0.00062321	0.628558	0.00480908
CG13905	-0.00261406		0.386977	0.530196	-0.0179649	0.985678
CG13907	0.0737697	0.618245	-0.0745903	0.772842	-0.201432	0.702247
CG13912	0.0011384	0.975471	-0.0243306	0.949155	0.010923	0.989483
CG13917	0.040006	0.748983	-0.105385	0.676006	-0.390262	0.367389
CG13919	0.00133183	0.983176	-0.0177	0.971193	0.0487051	0.949147
CG13920	-0.0266245	0.618245	-0.081318	0.713674	0.0207454	0.978546
CG13921	0.0447549	0.713349	0.718658	0.0193997	0.404066	0.287122
CG13924	-0.00352615		-0.407676	0.388103	-0.271534	0.610451
CG13926	-0.0239365	0.844876	0.0691185	0.821558	0.226123	0.652786
CG13928	-0.040708	0.280747	-0.155979	0.624803	-0.166452	0.642596
CG13930	-0.0094477	0.528403	-0.369779	0.490711	-0.169835	0.785799
CG13931	-0.00712893		0.189782
CG13933	0.0350551	0.780315	-0.225589	0.254231	-0.168013	0.701625
CG13937	-0.00880536	0.703636	-0.160141	0.613497	-0.0367956	0.947436
CG1394	-0.00100394		-0.276034	0.54019	0.101634
CG13946	-0.00254211	0.638169	-0.620113	0.279436	-0.11869	0.777381
CG13947	-0.0029736	0.66394	-0.336559	0.590743	-0.0855276	0.869152
CG13949	0.000979033		0.422501	0.428033	0.27107	0.598041
CG13950	-0.00297076	0.832909	-0.0996581	0.779523	-0.00643428	0.994965
CG13954	-0.00385439	0.775058	-0.122441	0.710036	-0.179717	0.693366
CG13955	0.000434667		-0.267148	0.646785	0.324417	0.523563
CG13962	-0.00210604	0.849144	0.707817	0.202817	-0.0744263	0.917947
CG13970	0.00205445		0.0226727
CG13972	0.00173586		0.0193104	0.97841	-0.155842	0.759827
CG13978			-0.0466349		0.0327518
CG13982	0.00482985	0.8548	0.0568191	0.935766	-0.667324	0.104394
CG13983	-0.00055489	0.972207	1.07233	0.0207505	0.154203
CG13984					0.0345333
CG13989			-0.0742861
CG13991	0.00276108
CG13992	0.00276108		0.510413	0.296623	-0.110953
CG13994	-0.00346653	0.984944	0.243097	0.380438	0.439627	0.187414
CG13995	-0.00280194	0.82203	-0.277376	0.242431	-0.196451	0.52602
CG13996	-0.00148473		-0.126922	0.833357	0.289915	0.581898
CG13999	-0.00169431	0.831075	-0.0488374	0.932461	-0.00180894	0.999013
CG14005	0.0387469	0.76089	1.45072	3.34432e-06	1.00459	0.000461789
CG14007	-0.00286955		-0.0740798	0.909601	0.277001	0.587895
CG14011					0.00897273
CG14013			-0.0128702
CG14014	-0.0415514	0.528403	0.32664	0.453729	0.0444226	0.799018
CG14015	-0.00415266	0.703636	0.149997	0.748087	-0.0448721	0.943202
CG14017	0.0020822		0.0226727
CG14020	-0.00575724		-0.38971	0.479032	0.304745	0.5421
CG14022			-0.108396		-0.164334	0.737767
CG14024	-0.00354426	0.739635	-0.324474	0.266432	-0.395336	0.149378
CG14034			0.0689661		-0.0704835	0.914588
CG14036	0.00411381	0.96176	0.447954	0.3981	0.201748	0.730684
CG14043	0.0729109	0.62245	-0.178205	0.477297	-0.119161	0.753852
CG14044	-0.00286955		-0.626281	0.223715	-0.0150016	0.986427
CG14050	-0.0029436	0.91482	0.0844377	0.880806	0.1571	0.793136
CG14052	-0.00434691		-0.0542073	0.938627	0.133422
CG14053	0.0136668	0.767412	0.926174	0.0754261	0.0893547
CG14054	-0.00680103	0.633425	-0.494745	0.378581	0.27722
CG14062			0.0226727		-0.0231676
CG14069			-0.0466349
CG1407	-0.00241714	0.989731	0.841006	0.00378563	0.451794	0.306074
CG14071			-0.0466349		0.00897273
CG14072			-0.901424	0.0724479	-0.286912	0.591379
CG14073	0.117251	0.108182	-0.0538385	0.833739	-0.136969	0.801064
CG14074	-0.00901546	0.953847	0.323981	0.389062	0.409034	0.255492
CG14075	-0.00633043	0.660403	-0.154361	0.639804	0.00812427	0.992635
CG14077					0.00897273
CG14079	-5.23098e-06	0.999931	0.140469	0.805086	-0.0757586	0.916411
CG14082	-0.00216798	0.843796	-0.651884	0.00816755	-0.37498	0.391256
CG14085	-0.00322904		-0.0296319	0.964761	-0.0312685	0.970423
CG14086	0.00254513		-0.218506	0.709456	-0.11776	0.853721
CG14089			0.974995	0.00299444	-0.0318913	0.746802
CG14095	-0.00889229	0.685136	-0.766046	0.0333369	-0.58502	0.170837
CG14096	-0.00169061	0.817386	-0.59604	0.0584623	0.145342	0.821427
CG14100	0.0170262	0.912504	0.662803	0.0156109	0.111942	0.783678
CG14102	0.00308442	0.986305	0.630272	0.0883637	0.208057	0.724567
CG14104	-0.0106563	0.869838	-0.444637	0.427286	0.175372	0.778107
CG14105	-0.0102069	0.401437	0.295716	0.618266	-0.0433114	0.955578
CG14106	-0.00098991		-0.338802		0.0726913
CG14107	-0.00818697	0.703636	0.559026	0.0474151	-0.0782466	0.831581
CG14109	-0.00961111	0.62245	-0.0664751	0.795652	0.327883	0.415659
CG14110	-0.0579142	0.0201706	0.325865	0.606363	0.233997	0.635418
CG14111	-0.00214751	0.938064	2.05765	1.97034e-05	0.190015
CG14115			0.0226727
CG14118	-0.00651304	0.634223	-0.39188	0.329701	0.515485	0.226813
CG14120	-0.00531967	0.695949	-0.0501983	0.917008	0.0878892	0.901961
CG14125	-0.00286955		-0.0388505		0.427402
CG14130	-0.000590229	0.996857	-0.137979	0.607875	0.110642	0.831209
CG14131	2.08563e-05	0.999931	-0.205865	0.327917	0.0062003	0.993745
CG14132	-0.00244917	0.73287	0.0571402	0.878739	-0.231716	0.636015
CG14135	-0.0137405	0.922217	0.994582	0.00135355	0.538059	0.0614335
CG14137			-0.0128702		0.0327518
CG14142			0.436748	0.468501	-0.257274	0.644627
CG14143	-0.00117485		-0.260709	0.624803	0.102795	0.88176
CG14147	-0.028486	0.29797	-0.540056	0.26712	-0.476269	0.290641
CG14153	0.000363294		-0.0765998	0.878739	0.40839	0.300628
CG14154			-0.0629176	0.929988	0.00468705
CG1416	0.0273602	0.814505	0.232022	0.286001	-0.0143859	0.983516
CG14160	-0.00098991		-0.339318	0.4754	-0.612041	0.084183
CG14174	0.0109556	0.932696	0.36048	0.203389	-0.0767978	0.904596
CG1418	0.0483095	0.708335	-0.138038	0.543569	0.000830898	0.999266
CG14182	0.0198199	0.889483	-0.0974659	0.748892	0.110157	0.800228
CG14183	0.00634952	0.82206	-0.033631	0.949155	-0.0409104	0.959835
CG14184	0.00517774	0.976406	1.10416	0.000116634	0.783186	0.000222103
CG14185	-0.00607854		0.256317	0.69196	0.214513	0.715329
CG14186	-0.00285609	0.809875	-0.0996529	0.721247	-0.353761	0.396179
CG14187					-0.0437981
CG14191	-0.00572338	0.714485	-0.610994	0.0235008	0.446061	0.124756
CG14194	-0.00621855	0.972063	0.0763263	0.791564	0.0683328	0.895236
CG14195	-0.00214164	0.748073	-0.376232	0.270736	0.0605907	0.914635
CG14196	0.00241484	0.838801	0.0144433	0.981198	-0.24641	0.608501
CG14200	-0.00828898	0.95327	-0.144345	0.493988	-0.40863	0.243902
CG14204	-0.00099574	0.988186	1.39013	0.00242221	0.339394	0.496095
CG14205	-0.00306101	0.783871	0.107487	0.838993	0.272266	0.523626
CG14207	-0.0947689	0.497123	0.0413383	0.873551	0.183996	0.611835
CG14210	-0.00647967	0.971337	0.803393	0.00127517	0.338176	0.39866
CG14212	-0.00139861	0.941828	0.127189	0.775269	-0.0680642
CG14218	0.00126637	0.978409	-0.0403787	0.955211	0.3985	0.346127
CG14219	-0.00162005	0.870968	0.165817	0.805477	0.231434	0.617835
CG14220	0.00287426	0.98753	1.03155	6.4447e-05	0.717589	0.0214038
CG14221	-0.00028208	0.995166	0.0394661	0.932955	0.0951149	0.872959
CG14223	0.00267819	0.972207	-0.0803184	0.84508	0.224917	0.612883
CG14227	0.00277536	0.887035	0.133085	0.835424	0.0331931
CG14229	-0.0300042	0.821264	1.34803	8.37808e-06	0.99418	0.00012573
CG14230	-0.0123345	0.937689	1.20848	5.90899e-05	0.387015	0.226204
CG14231	0.0251586	0.849869	0.150663	0.683141	0.0142919	0.985976
CG14232	0.0156255	0.912062	-0.0254309	0.932955	-0.0716225	0.884682
CG14234	-0.0020576	0.879265	-0.522899	0.0470424	-0.389309	0.328162
CG14237			-0.394069		0.0155445
CG14238	0.00124377		0.0918618	0.873366	0.0532649	0.942097
CG14244			0.0924562
CG14245	-0.00270092		0.698277	0.132123	-0.0150273	0.986427
CG14246			0.0226727
CG14247	-0.00115362	0.898795	0.255191	0.648451	0.156975	0.758055
CG14252	-0.0125226	0.852417	0.0867368	0.800529	0.412396	0.28707
CG14253	-0.00306808	0.696591	-0.411739	0.0987711	-0.368969	0.42523
CG14257	-0.00879276	0.707623	-0.232182	0.594285	-0.158404	0.730684
CG14258			0.158039	0.816691	0.0146594
CG14259			-0.226925	0.636282	0.10766	0.873972
CG14260	0.00324219		0.466865		0.0320176
CG14262	0.000415654
CG14265	-0.00138703	0.866598	0.0924489	0.867271	0.250545	0.634324
CG14269	0.00276108		0.0637937		0.00544893
CG14270	0.0104585	0.951115	0.00131154	0.996619	0.144772	0.702224
CG14273	-0.00281616	0.849869	0.212032	0.525109	0.425021	0.156299
CG14274	-0.00255535	0.860933	-0.711204	0.0191112	-0.571655	0.0285244
CG14275	-0.00981523	0.631084	0.0991974	0.850195	0.0517973	0.931227
CG14277	-0.00598528	0.638169	-0.186207	0.474077	0.214486	0.647407
CG1428			-0.0466349
CG14280			-0.043942	0.945628	-0.0382668
CG14282	-0.00449703		-0.0269906	0.954157	-0.0851582
CG14285	-0.00272893	0.891192	-0.288253	0.257286	-0.130326	0.808923
CG14286	0.0225724	0.872278	1.35941	9.67856e-07	0.479599	0.100078
CG14292	-0.00538468	0.673621	0.0359721	0.942778	0.286074	0.500328
CG14297	0.00754716	0.627049	0.606111	0.142067	0.483624
CG14298	-0.00482678	0.818732	-0.23162	0.600715	0.1089	0.863363
CG14300	-0.00233956	0.749262	0.338575	0.58564	0.150405	0.812697
CG14301	-0.0024272	0.885147	-0.576627	0.0463333	-0.165757	0.673093
CG14302	-0.0040075	0.703636	0.167467	0.802733	0.15855	0.800228
CG14304	-0.010932	0.602148	-0.0133155	0.976414	0.368897	0.419696
CG14305	0.00254513
CG14309			0.0575631		-0.0356675
CG14312	-0.0132361	0.481243	-0.182977	0.639251	0.0520199	0.943262
CG14313	-0.00299112		-0.442587	0.462747	0.0987573
CG14314	0.0124786	0.831062	-0.117376	0.658341	-0.23302	0.545754
CG14315			-0.0466349
CG14316			0.0226727		-0.0231676
CG14317	-0.0174728	0.760505	0.512402	0.0534883	0.0208276	0.918714
CG14321	0.000877674	0.983004	-0.0470618	0.89393	0.127608	0.800228
CG14322	0.0424268	0.728912	-0.0808973	0.774124	-0.440998	0.160499
CG14323			-0.0870283	0.900574	-0.0270892
CG14324	-0.00229111	0.696543	-0.469842	0.43203	-0.0914274	0.885385
CG14325	0.000805333		-0.201143	0.746499	-0.0909236
CG14326	-0.00327599	0.730806	-0.271873	0.674144	0.106356	0.871808
CG14327	-0.011149	0.589165	-0.473619	0.429133	-0.412984	0.374031
CG14329			0.175297	0.794851	-0.112405
CG14331	-0.00359769		-0.254456	0.617556	0.00750745	0.994275
CG14339	0.000956552				-0.00304194
CG1434	0.0229434	0.875548	0.172221	0.525066	-0.0439012	0.94159
CG14340					0.015785
CG14341	-0.0259921	0.817708	0.520878	0.074718	0.45605	0.0926358
CG14342	-0.0101636	0.555931	-0.23073	0.53249	0.0320952	0.959245
CG14346	0.00585238	0.738352	0.0975072	0.882692	-0.205201	0.724567
CG14352	-0.028223	0.834012	1.15203	8.29758e-05	0.718626	0.00786128
CG14354					0.00897273
CG14355			0.0290308		0.0010885
CG14356	-0.00602958	0.695575	0.285669	0.353355	0.0736067	0.917238
CG14357	-0.00314119		-0.233045	0.719728	-0.141178	0.816098
CG14362			0.159454
CG14367	-0.00431109	0.753735	-0.347047	0.367226	0.314744	0.413037
CG14369	-0.00286955		-0.000394966	0.999441	0.120267	0.820809
CG14374	-0.00269672	0.750044	0.10163	0.877679	0.172976	0.782319
CG14377	-0.00278161	0.752374	0.140326	0.821213	0.139932	0.830074
CG14383			-0.0466349		0.00897273
CG14384	0.000805333		-0.0368672		-0.0816588
CG14391			0.14683		0.019697
CG14395	-0.0232356	0.268966	0.52712	0.0848428	-0.178008	0.687302
CG14397	-0.00578084	0.618245	-0.394293	0.460804	-0.522594	0.232605
CG1440	0.0446403	0.690985	0.671224	0.00410913	0.504678	0.209808
CG14400	-0.00098991		0.0149349	0.979974	-0.0170593
CG14401	-0.00789738	0.618245	-0.212464	0.525766	0.221902	0.505273
CG14402			0.481273
CG14406	-0.00286955		-0.303785	0.634844	0.316582	0.49731
CG14407	0.0466854	0.712068	-0.0449037	0.850393	0.203143	0.69324
CG14408	0.00908832	0.959065	-0.263981	0.281645	-0.35385	0.262471
CG1441	-0.0076416	0.702707	-0.32531	0.46884	0.555496	0.188173
CG14410	0.00755078	0.94152	0.886886	0.071389	0.352162	0.470568
CG14411	0.0493267	0.698359	-0.156892	0.497609	-0.206231	0.478171
CG14414	-0.00997834	0.951115	0.0871798	0.755812	0.189562	0.647407
CG14416	-0.00329054		1.10446	0.017908	0.0274473
CG14417	0.000956552		0.939405	0.00175909	-0.162281
CG14418	-0.00098991		0.599259	0.00883811	-0.245124	0.464284
CG14419	-0.00593801	0.688772	-0.213556	0.377701	0.0664105	0.927451
CG14420	-0.00286955		0.191281	0.0688782	-0.0511055
CG14421	0.000956552		0.128866	0.0648978	-0.0719362	0.0920999
CG14422			0.0739059
CG14423	-0.00100827		0.0850549	0.171668	-0.0156163	0.921564
CG14424			0.14207	0.070602	-0.334969	0.0272275
CG14427	-0.00651685	0.792213	0.713397	0.0729858	-0.00101007	0.998288
CG14431	-0.00113779	0.973829	-0.289928	0.288797	-0.332762	0.44226
CG14434	0.0509978	0.690985	0.538193	0.167922	0.235391	0.613675
CG14435	0.0605178	0.638169	1.06984	0.000105323	0.375551	0.383589
CG14439	-0.00396507	0.735947	-0.11949	0.803458	0.384629	0.313062
CG14440	-0.00188376	0.991244	-0.129379	0.643125	-0.213709	0.462689
CG14441	-0.00899726	0.952454	-0.0527598	0.841027	-0.517923	0.156712
CG14442	0.0520639	0.663328	0.432547	0.164034	0.248791	0.581404
CG14443	0.000802387		-0.0110245		0.143911
CG14445	-0.0041387	0.67732	-0.183448	0.726191	0.106611	0.834058
CG14448			-0.11267
CG14450	0.00800885	0.964419	0.379167	0.196307	0.216412	0.507176
CG14451	-4.42317e-05	0.99921	0.270046	0.639543	0.0387095
CG14452	0.000827803		-0.68176	0.208652	-0.0382476	0.96052
CG14453	-0.00691518	0.657166	-0.0427215	0.912098	0.44135	0.205749
CG14454	-0.00383847	0.713349	-0.00190359	0.996563	0.678296	0.0286335
CG14455	0.0047563		0.0794514		-0.0115202	0.988634
CG14456	-0.00139121	0.893125	-0.181684	0.614437	0.249491	0.592355
CG14457	-0.00648524	0.628417	-0.67207	0.0106594	0.126881	0.827698
CG14459	-0.000828894		-0.0368672		0.0504265	0.936712
CG14464	-0.0313111	0.806034	0.525952	0.0607113	0.211838	0.515844
CG14478	0.00402783	0.978536	1.05964	0.000236937	0.563281	0.157949
CG14483	0.00162285	0.991438	0.204798	0.379722	0.263691	0.497653
CG14488			-0.206835	0.739367	0.0504632	0.948381
CG14490	-0.00320837	0.860933	-0.650943	0.119447	0.237163	0.605662
CG14491			-0.0783463		0.0698145
CG14492					0.00897273
CG14495	-0.00265339	0.618245	0.712341	0.125647	-0.268847	0.572201
CG14499	-0.00449703		-0.165308	0.804165	-0.352457	0.346127
CG14500	-0.00323017	0.71057	0.714336	0.191576	0.0238327	0.976066
CG14502	-0.0118314	0.813372	1.03133	0.0191933	0.495043	0.270043
CG14505	-0.00098991				-0.0341674
CG14506	0.000958422
CG14507	-0.000855434		-0.236157	0.419416	0.138379	0.830074
CG14511	0.0184049	0.85937	0.129167	0.730361	0.387902	0.276856
CG14515	-0.0118882	0.616546	-0.402641	0.385204	-0.111541	0.868121
CG14516	0.0442824	0.717958	0.143941	0.775043	-0.266188	0.332432
CG14518			-0.213925		0.00692403
CG14535	-0.00661896	0.723422	-0.307115	0.373965	-0.494468	0.18115
CG14540			-0.0128702		0.0355104
CG14543	-0.00646781	0.929543	-0.0912619	0.762905	0.0691695	0.920037
CG14544	0.0382052	0.702707	-0.0408324	0.917412	-0.0551821	0.943362
CG14545	0.013471	0.932887	0.118005	0.829712	-0.223179	0.695886
CG14551	-0.00705634		-0.403677	0.44163	0.175536
CG14556			0.00833627	0.989112	-0.167202	0.635418
CG14561	0.0352022	0.784136	0.496243	0.190944	0.374137	0.311041
CG14562	0.0675362	0.633425	-0.0926555	0.682963	-0.218303	0.665462
CG14563	-0.00391086		0.100779	0.860364	0.524	0.209688
CG14564	0.00155065		0.0976083	0.864496	0.525096	0.118968
CG14565	-0.00153091	0.824091	0.253628	0.683895	0.779842	0.0214038
CG14566	-0.00512016	0.671562	0.0652349	0.92207	0.240617	0.661807
CG14567	-0.0133048	0.728621	0.252348	0.326484	-0.0596736	0.91791
CG14568	-0.00465985	0.685879	0.2465	0.637215	0.774326	0.0260615
CG14569	-0.00241878	0.783748	0.129829	0.847826	0.420145	0.206646
CG14570	-0.00397159	0.738604	-0.523299	0.168051	-0.167669	0.782319
CG14572	-0.00279135	0.787347	0.206383	0.74672	0.48287	0.137258
CG14573	-0.00274496	0.791668	0.162483	0.812139	0.805934	0.0272381
CG14589	-0.000946383	0.946189	-0.526429	0.36993	0.00439389
CG14591	-0.00668925	0.64665	-0.376249	0.309037	-0.243922	0.460256
CG14598	-0.00380374	0.727328	-0.682514	0.000636416	-0.0249266	0.973981
CG14605	0.000956552		0.0226727		0.00897273
CG14606	-0.001415	0.919133	0.0478288	0.937831	-0.490887	0.252721
CG14607			0.037115		0.0924153
CG14609	-0.00261406		-0.552914	0.348351	-0.17523	0.754164
CG1461	-0.00804312		-0.187804	0.771431	-0.171727	0.782319
CG14610	-0.000828894		0.0226727
CG14613	0.0629969	0.633818	-0.169476	0.430072	-0.0593006	0.910603
CG14615	0.0174675	0.895343	-0.254976	0.333675	-0.341948	0.22816
CG14618	0.013956	0.923087	-0.176586	0.502574	-0.0704854	0.916729
CG14621	-0.000177988	0.999821	-0.00707608	0.978044	-0.15058	0.724567
CG14625	0.00658396		0.00862646	0.989273	-0.134173
CG14626	-0.00807305	0.648688	-0.317792	0.405904	-0.282241	0.593043
CG14627			-0.124967	0.857154	0.0800204
CG14628	-0.000442771		0.182512		0.0327518
CG14629	-0.0375558	0.308861	-0.19893	0.381421	0.126082	0.820598
CG1463	-0.00839293	0.962431	1.15036	9.66961e-05	0.550237	0.0646054
CG14630	-0.00352124		0.0684888		0.0608879	0.923094
CG14634			0.0172948
CG14635			-0.0731545
CG14636	-0.0123203	0.628463	-0.334817	0.392692	-0.16529	0.742945
CG14641	0.00111556	0.995166	1.16715	1.58956e-05	0.644561	0.0334727
CG14642	-0.00335821	0.775058	-0.292052	0.319809	-0.0408723	0.947574
CG14644	-0.00286955		-0.691497	0.181582	-0.0613044
CG14645			-0.219112		0.0579754
CG14646	0.0212557	0.885333	0.905985	0.000130718	0.520256	0.156712
CG14647	-0.00328846	0.985412	0.727326	0.00521286	0.52119	0.0756619
CG14650	0.0336533	0.787685	1.20808	6.1493e-06	0.485122	0.259638
CG14651	0.00891678	0.618245	0.272417		0.0514659
CG14655	-0.0123179	0.6084	-0.312287	0.391745	-0.302946	0.45888
CG14657	0.0232589	0.873155	0.971923	0.0020198	0.481265	0.259041
CG14658					-0.0231676
CG14661	-0.00260498	0.618245	0.227195	0.713012	-0.0120796	0.988574
CG14662	-0.00561201		-0.698674	0.0880203	-0.104447	0.863363
CG14664	-0.0023039		-0.164384	0.797323	-0.14927
CG14667	0.0376628	0.756612	0.57609	0.0795714	0.387825	0.160031
CG14668	-0.00288384		0.104294	0.86281	-0.168989
CG14669	-0.00802911	0.738803	-0.373634	0.063087	-0.405845	0.299523
CG14671	0.0205594	0.882632	-0.14323	0.540011	0.28875	0.445755
CG14676			-0.0466349		-0.0579249
CG1468	-0.004918	0.633818	0.129989	0.825666	0.0984211	0.871835
CG14684					-0.0341674
CG14687	-0.0130101	0.633818	-0.20938	0.364996	-0.0186647	0.981748
CG14688	-0.0564518	0.670505	-0.227089	0.534257	0.000399145	0.999266
CG14689	-0.00586464		-0.0466349		-0.0968506
CG14691			0.267968	0.616733	0.260643
CG14692	-0.00694381	0.62245	-0.185182	0.682418	-0.407913	0.294728
CG14693	0.00106177		-0.144791	0.831864	0.0257456	0.976037
CG14694	-0.00285439	0.770988	-0.0224453	0.967518	0.128137	0.826924
CG14695	-0.00261406		-0.280811	0.614732	-0.0684825	0.918018
CG14696	-0.00923755	0.657166	-0.106535	0.634696	0.0911469	0.850069
CG14708			-0.0102324
CG14710	0.0400118	0.746766	1.31162	3.24651e-06	0.917531	0.00250915
CG14711	0.024324	0.840146	-0.307788	0.162612	-0.0137162	0.986158
CG14712	0.0393785	0.748073	0.0505782	0.868039	-0.138695	0.698689
CG14715	-0.0257856	0.852749	0.505806	0.0860488	0.380565	0.255362
CG14717			-0.159386	0.697655	0.122561
CG14718	-0.00286955		-0.0270025	0.965825	-0.107927	0.829831
CG14720	-0.00238635		0.429194	0.477559	0.111623
CG14721	0.00726706	0.961203	-0.241252	0.302805	-0.178546	0.728879
CG14722	-0.0075187	0.966281	1.16633	5.62299e-07	0.318919	0.460256
CG14736			0.0155978		0.00897273
CG14739			-0.010617		-0.0231676
CG14740			0.0637937		0.0436583
[truncated: 13,078 more rows]
