# Supplementary material for: A modERN resource: identification of Drosophila transcription factor candidate target genes using RNAi
Source: Genetics. 2023 Jan 19;223(4):iyad004. doi: 10.1093/genetics/iyad004 (PMC10078917; doi:10.1093/genetics/iyad004)
Supplement: iyad004_Supplementary_Data [file iyad004_supplementary_data.zip › modERN_Resource_RNAi_Table_S18_fd59A_GENETICS-2022-305822.xlsx]

## Sheet: heatmap CSV
gene name	fd59A_0-1.5	fd59A_10-12	fd59A_16-18
BomBc2	-0.002598	-1.34889	-0.0744237
Cyp4p2	-0.0020509	-1.91831	-0.829592
asRNA:CR44910	-0.00180539	0.0319714	-1.67667
Alp8	-0.00209742	-0.152648	-1.77347
elfless	-0.00145155	-0.0939611	-1.9278
AANATL4	0.0044798	-0.0580973	-1.23164
Cpr47Eb	-0.00322575	-0.034027	-1.30476
asRNA:CR45926	-0.00067593	0.0919881	-1.21465
CG32189	0.00244862	0.0845435	-1.12273
CG2065	0.00137353	-0.374956	-1.18593
CG13947	-0.00431913	-0.230901	-1.12414
CG43348	-0.000978981	-0.186742	-1.13294
CG12535	0.000395104	-0.0460349	-1.13953
CG13460	0	-0.106443	-1.01692
CG13946	-0.00377004	-0.57026	-2.71551
asRNA:CR43767	-0.00468302	-1.6798	-1.88158
fd59A	-0.0196474	-1.0209	-1.43486
NT5E-2	0.0157262	1.27322	-0.215244
CG11825	0.0881217	1.09505	0.122649
CG31898	0.0302493	1.01992	0.255332
CG30148	0.0141286	1.7878	0.603673
CG42329	0.00609634	1.68068	0.685276
lncRNA:CR43837	0.136265	1.28875	1.02374
CG13427	-0.00813896	1.267	0.651045
CG32625	0.120889	1.06465	0.768745
pgc	0.0586121	1.18409	0.746478
fau	-0.00222128	0.535328	1.98578
mt:ND1	0.0225845	0.21538	2.02281
CG17724	0.124418	0.466746	1.42792
anne	0.0440154	0.348185	1.35058
CG45207	0	0.421743	1.40785
CG43799	0.00995656	0.227958	1.37447
Cpr65Ax1	0.00120113	0.25483	1.42845
Cpr65Ax2	0.00120113	0.256236	1.40781
Uhg1	0.0810559	0.332282	1.58662
Cals	0.0383809	0.27305	1.5487
RNASEK	0.0332157	0.244186	1.60536
Nipped-A	0.035362	0.494682	1.66932
Nipped-B	0.0363635	0.592177	1.68922
RpL38	0.0380808	0.555563	1.75435
CG40298	0.0191975	0.558557	1.56435
CG43390	-0.002598	0.410506	1.59064
lncRNA:CR44922	-0.0152832	0.404021	1.49852
mbl	0.0720425	-0.0822105	1.00371
CG33978	0.0178238	-0.1449	1.09686
PlexB	0.0289919	-0.041296	1.09809
CG11155	0.0712405	0.229458	1.05958
Eph	0.046542	0.278272	1.06746
Syt7	0.0472469	0.265187	1.03017
Ank	0.0528053	0.324836	1.00989
dpr7	0.00288773	0.346825	1.0278
Nhe2	0.0463319	0.346406	1.18807
Tsp26A	0.0551261	0.330775	1.20784
mthl14	0.00344578	0.315788	1.10271
MFS17	0.0498231	0.356716	1.13698
yellow-h	0.0155021	0.330979	1.15778
Tpst	0.0479413	0.214047	1.18836
CG33521	0.053911	0.184353	1.1565
lncRNA:roX2	0.0333761	0.174761	1.16108
CG34437	0	0.230583	1.16528
ChT	-0.00310655	0.288892	1.19883
lncRNA:CR43148	0.00207529	0.268242	1.16897
CG10943	0.0011368	0.0818978	1.21907
CG32017	0.00442718	0.142237	1.17185
PRL-1	0.0504541	0.123477	1.19169
msi	0.0664575	0.209104	1.28185
Uhg4	0.0791078	0.153992	1.22629
CG31808	0.0436172	0.178507	1.00332
Galphaq	0.0620436	0.164729	1.00003
lncRNA:CR45517	0.0286582	0.165461	1.08074
RhoGAP102A	0.0104512	0.149165	1.10152
CG34265	0.0011368	0.132848	1.0343
CG5890	0.00459138	0.161184	1.0517
apolpp	0.0276847	0.0506518	1.03684
chrb	0.0828118	0.0401266	1.138
Cyp6a8	0.0567841	0.6213	1.20736
CG40470	0.0561772	0.533153	1.21199
Tsp96F	0.0547855	0.54702	1.19081
l(3)80Fj	0.0345154	0.55879	1.39641
ND-AGGG	0.0389445	0.589371	1.33581
sxc	0.0531569	0.620964	1.2847
Dbp80	0.160566	0.554451	1.02507
CG12567	0.0463032	0.534422	1.04905
lt	0.0506242	0.563325	1.11165
Trl	0.114633	0.550835	1.12384
PlexA	0.04417	0.410235	1.18199
spok	0.00290529	0.418978	1.16198
CG7646	0.0612813	0.48122	1.14345
CG40472	0.0579236	0.449885	1.19458
Ephrin	0.0507636	0.473661	1.18169
uex	0.0486119	0.485596	1.1926
Hr3	0.0111581	0.425657	1.02651
PIP4K	0.0501746	0.423701	1.02212
Dyrk3	0.0430729	0.390719	1.0533
Lcp2	0.00224112	0.406541	1.07898
CG30440	0.100705	0.461782	1.06086
Alg-2	0.0615889	0.436753	1.07929
mt:ND5	0.0277422	0.460051	1.09952
18SrRNA-Psi:CR41602	0.0384471	0.881806	1.45042
p120ctn	0.0429185	0.821069	1.43235
CG17883	0.0477431	0.938658	1.28443
l(2)41Ab	0.0430869	0.841802	1.29242
nAChRalpha4	0.0494188	0.873004	1.24823
cta	0.0404159	0.798274	1.36617
myo	0.0492055	0.79749	1.39415
pho	0.0501455	0.801371	1.39776
IntS3	0.0456112	0.759545	1.32496
Pten	0.0430631	0.756224	1.32032
ova	0.0574422	0.786375	1.28199
rl	0.0675325	0.796275	1.28826
CG10395	0.0436977	0.927609	1.15695
CG14464	0.062493	1.00512	1.15629
CG10465	0.0481913	0.900416	1.06256
CG4455	0.0652109	0.96416	1.067
CG32756	0.104991	0.903978	1.00647
eIF5	0.119148	0.884955	1.07048
CG12728	0.0877257	0.713696	1.04568
tef	0.0646064	0.696851	1.02428
vtd	0.054	0.77178	1.12437
lncRNA:CR45409	0.0828808	0.805518	1.10095
Maf1	0.0504214	0.814345	1.10018
ABCD	0.038447	0.724779	1.24725
CG41099	0.0442067	0.703379	1.2237
Gprk1	0.0426684	0.764284	1.18165
Zyx	0.0540952	0.735044	1.16909
CG32243	0.188552	0.789262	1.16184
Marf1	0.135731	0.707507	1.13748
Hsp70Bb	0.018453	0.105276	3.11834
mt:lrRNA	0.0258847	0.65181	2.80266
Uhg3	0.0349707	1.10738	1.53006
CG33217	0.0252463	1.12416	1.70555
lncRNA:CR46472	0.0401275	1.23993	1.66458
Atf6	0.0363192	0.885684	1.78034
l(3)80Fg	0.0361701	0.822075	1.70572
MED26	0.0353904	0.765017	1.74095
mt:CoII	0.030066	0.899913	1.52756
PIG-Q	0.0321393	0.959329	1.56843
mt:CoIII	0.0283307	0.922737	1.66171
CG3107	0.0439781	0.862328	1.62219
Haspin	0.0449255	0.904549	1.6095
mt:Cyt-b	0.0291526	0.797591	1.53264
Parp	0.0364715	0.735136	1.54259
CG40439	0.0664862	0.736966	1.67032
CG18213	0.0429303	0.780521	1.59909
mt:CoI	0.0274612	0.750402	1.63406
CG46466	0.0224672	1.25569	2.3473
Stlk	0.0344437	1.16782	1.88583
Vps11	0.0347421	1.10302	1.84581
AGO3	0.0359683	1.22862	2.03599
CG33941	0.0357019	1.37946	2.00829

## Sheet: DESeq2 CSV
gene name	log2FoldChange.fd59A_0.1.5	padj.fd59A_0.1.5	log2FoldChange.fd59A_10.12	padj.fd59A_10.12	log2FoldChange.fd59A_16.18	padj.fd59A_16.18
128up	-0.0531044	0.986406	0.0160003	0.969208	-0.0598964	0.732598
14-3-3epsilon	-0.0513365	0.986406	0.464468	0.13889	0.22464	0.0314177
14-3-3zeta	0.0331308	0.986406	0.107669	0.722822	0.275834	0.00238263
140up	0.0186204	0.986406	-0.0148808	0.971868	-0.239947	0.151599
18SrRNA-Psi:CR41602	0.0384471	0.986406	0.881806	0.00194512	1.45042	6.54778e-13
18w	0.0152148	0.987984	-0.347271	0.209113	0.0295294	0.925414
26-29-p	-0.0706282	0.986406	0.0813417	0.814058	-0.081431	0.773634
28SrRNA-Psi:CR40596	0.0852529	0.986406	0.888031	0.00106229	0.55641	0.016392
28SrRNA-Psi:CR40741	0.0241861	0.986406	0.541657		0.499256	0.00643477
28SrRNA-Psi:CR41609	0.0143294	0.986406	0.184376		0.645214	0.000479134
28SrRNA-Psi:CR45848	0.0152337	0.986406	0.340205		0.617645	0.000244374
28SrRNA-Psi:CR45851	0.0601614	0.0448044	0.371408	0.0210889	0.807005	1.63798e-07
28SrRNA-Psi:CR45853	0.0011368	0.986406	0.0467001		0.0093656
28SrRNA-Psi:CR45855	0.00123077	0.988218	0.0454013		0.0850143	0.532358
28SrRNA-Psi:CR45859	0.0246391	0.986406	0.502293	0.112538	0.680469	0.00153023
28SrRNA-Psi:CR45860	0.00887286	0.986406	-0.00888175		0.179672	0.264248
2mit	0.0159296	0.986406	-0.416146	0.122631	0.379802	0.00195128
312	-0.0889328	0.986406	0.116079	0.719397	-0.282529	0.123645
4E-T	0.103338	0.986406	0.54761	0.0538976	0.873901	1.92447e-24
5-HT1A	0.0183517	0.986406	-0.407994	0.155223	0.137291	0.479511
5-HT1B	0.00211615	0.986406	-0.201741	0.58544	0.394717	0.0649264
5-HT2A	0.00278871	0.998308	-0.241322	0.500676	0.123113	0.633728
5-HT2B			-0.290052	0.406003	0.339188	0.106483
5-HT7	-0.00140837	0.998308	-0.231733	0.39958	0.334056	0.0368218
5.8SrRNA-Psi:CR45863	0.0011368	0.986406	-0.00459619		-0.0308269
5PtaseI	0.0641022	0.986406	-0.0938348	0.719045	0.207087	0.0907592
5SrRNA-Psi:CR33363	-0.0019937	0.986406
5SrRNA:CR33367					-0.0111475
7B2	0.00835439	0.986406	-0.00353249	0.993573	-0.327447	0.0266438
7SLRNA:CR32864	0.0040788	0.986406	0.0426563		-0.0150963
7SLRNA:CR42652			-0.0200751		0.0584496	0.67684
825-Oak			0.0376817		-0.0609725	0.799454
A16	-0.0610886	0.986406	-0.162388	0.435964	-0.372842	0.0248448
AANAT1	0.00516232	0.986406	-0.110101	0.689852	-0.418409	0.00517853
AANATL2	-0.0122205	0.986406	0.341692	0.183347	-0.298744	0.0493217
AANATL3	-0.00370662	0.986406	0.376279	0.25798	-0.110433	0.672244
AANATL4	0.0044798	0.986406	-0.0580973	0.882674	-1.23164	1.84977e-18
AANATL5			-0.00824107		-0.394099	0.0148741
AANATL6			0.0206983		-0.176632	0.573777
AANATL7	0.00120529	0.993435	-0.0299672	0.949546	-0.146708	0.532066
ABCA	0.0295268	0.986406	0.0922948	0.829508	0.230898	0.152809
ABCB7	0.0284116	0.986406	-0.159086	0.459061	-0.279637	0.0120719
ABCD	0.038447	0.986406	0.724779	0.00416134	1.24725	4.91237e-32
ACC	0.0163879	0.986406	-0.451798	0.127586	-0.0953905	0.553376
ACXB					-0.090977
ACXC			0.0220106		0.0150539	0.923847
ACXD	0.0101743	0.986406	-0.414754	0.0831137	-0.245021	0.148221
ADD1	0.0194591	0.986406	0.197032	0.604806	0.222825	0.0554913
ADPS	0.00477595	0.988126	-0.206744	0.380275	-0.160552	0.545111
AGBE	0.033527	0.986406	-0.197269	0.455669	-0.263236	0.012404
AGO1	0.0265526	0.986406	0.246437	0.493988	0.470803	2.48227e-08
AGO2	-0.0278797	0.986406	0.167555	0.661344	0.225925	0.160838
AGO3	0.0359683	0.986406	1.22862	1.41709e-07	2.03599	1.388e-69
AIF	0.0700214	0.986406	-0.313406	0.136904	-0.0702998	0.689805
AIMP1	-0.0223128	0.986406	-0.0353889	0.928645	-0.352779	0.00623826
AIMP2	-0.0311826	0.986406	0.0416329	0.904926	-0.202445	0.126774
AIMP3	-0.0134884	0.987984	0.0075672	0.987112	-0.344332	0.00129156
ALiX	-0.0233381	0.986406	0.354434	0.273928	0.402005	1.43818e-05
AMPKalpha	-0.094413	0.986406	-0.0861014	0.794141	-0.226977	0.0489217
AMPdeam	0.11008	0.986406	-0.212685	0.38248	0.110959	0.504903
AOX1	-0.0769478	0.986406	0.0840597	0.802998	-0.169299	0.223263
AOX2	0.00887422	0.986406	-0.411831	0.090044	0.00970165	0.973304
AOX3	0.00345008	0.998308	0.141096	0.727578	0.0346242	0.894887
AOX4	-0.00145155	0.986406	-0.0585931		0.0244972
AP-1-2beta	-0.0393708	0.986406	-0.141825	0.620718	-0.169431	0.11401
AP-1gamma	0.0133164	0.986406	-0.174774	0.610184	0.0899911	0.555842
AP-1mu	-0.0574729	0.986406	0.39018	0.236341	-0.0182587	0.95283
AP-1sigma	0.166173	0.986406	0.68718	0.000990783	0.583255	9.17794e-08
AP-2alpha	0.0906664	0.986406	-0.29555	0.193357	0.284826	0.0285483
AP-2mu	0.0653513	0.986406	-0.133172	0.655267	-0.123483	0.337293
AP-2sigma	0.0341782	0.986406	0.0864587	0.816194	-0.0598125	0.734458
APC10	-0.00516858	0.998308	-0.0508646	0.904608	-0.0177467	0.968697
APC4	0.0244145	0.986406	0.185799	0.563576	0.237793	0.28939
APC7	0.0727158	0.986406	0.510493	0.108981	-0.0389806	0.918939
APP-BP1	-0.0451121	0.986406	-0.154016	0.522374	-0.196659	0.319312
AQP	-0.0019937	0.986406	-0.128191	0.757224	-0.0844652	0.768395
ASPP	-0.0229328	0.986406	-0.343276	0.185407	-0.0258743	0.907257
ATP6AP2	0.0688215	0.986406	0.095974	0.789875	-0.0632736	0.682649
ATP7	0.0205164	0.986406	-0.294475	0.2529	0.0907231	0.628927
ATP8A	0.0545494	0.986406	-0.138524	0.726734	0.0989343	0.54497
ATP8B	0.0141725	0.986406	-0.394048	0.195005	0.24537	0.107124
ATPCL	0.0381492	0.986406	-0.303631	0.24384	-0.0364908	0.828138
ATPsynB	-0.0534099	0.986406	-0.118029	0.710433	-0.454957	0.000165197
ATPsynC	0.07345	0.986406	0.0664168	0.875219	-0.0474168	0.652155
ATPsynCF6	-0.0909191	0.986406	0.165005	0.583643	-0.51662	1.25635e-09
ATPsynCF6L			0.000402238		0.0122892
ATPsynD	-0.0786826	0.986406	0.0353691	0.934228	-0.601413	3.67059e-13
ATPsynE	-0.0440127	0.986406	0.141909	0.676592	-0.197999	0.0383127
ATPsynF	-0.021208	0.986406	-0.0807501	0.817595	-0.415913	0.00205911
ATPsynG	-0.0807619	0.986406	0.278172	0.29272	-0.502644	1.12012e-08
ATPsynO	-0.0764263	0.986406	0.130672	0.701265	-0.286404	0.00143414
ATPsynbeta	-0.0583215	0.986406	-0.0810775	0.821057	0.0384347	0.800211
ATPsynbetaL	0.00346038	0.986406	-0.0340981		-0.0395921
ATPsyndelta	-0.12837	0.986406	0.394318	0.129173	-0.295128	0.00118933
ATPsynepsilonL	-0.002335	0.991043	0.221555	0.516912	-0.122037	0.727152
ATPsyngamma	-0.0385286	0.986406	-0.0084239	0.985979	-0.316499	0.000559742
ATbp	0.0515583	0.986406	0.416703	0.120397	0.363419	0.0231743
Aasdh	0.00532482	0.998308	0.269813	0.434013	0.297355	0.0680097
Aatf	-0.0830051	0.986406	0.122681	0.75236	-0.353122	0.00151198
Abd-B	0.0592918	0.986406	-0.320624	0.10262	0.406837	0.000518514
Abi	0.00637563	0.996076	-0.0204783	0.953623	0.112383	0.409481
Abl	-0.115648	0.986406	0.161023	0.674294	-0.102777	0.601062
Abp1	-0.0615451	0.986406	0.362674	0.284985	0.197844	0.298456
Ac13E	-0.025571	0.986406	-0.172148	0.639849	0.265851	0.0825999
Ac3	0.00500936	0.99335	-0.627518	0.00756341	0.330203	0.0598102
Ac76E	0.0148418	0.986406	-0.29703	0.312229	0.0303955	0.91124
Ac78C	0.0154258	0.986406	-0.334987	0.290252	0.0480836	0.83326
AcCoAS	0.0498358	0.986406	-0.00162374	0.996759	-0.0761374	0.68963
Acbp1	0.0145582	0.987984	0.124563	0.740555	-0.300418	0.00972645
Acbp2	0.00470712	0.99335	0.0372912	0.919215	-0.501049	3.31121e-07
Acbp3	0.00209913	0.986406	0.0674285	0.875868	-0.694666	2.22197e-08
Acbp4	0.00338081	0.986406	-0.03464	0.914264	-0.68907	1.30299e-10
Acbp5	-0.00621726	0.986406	0.106164	0.750958	-0.540467	9.5052e-06
Acbp6	0.0011368	0.986406	-0.0948109	0.830364	-0.560695	0.000926386
Ace	0.0167466	0.986406	-0.215289	0.410662	0.619189	2.81534e-05
Acer	-0.0528934	0.986406	-0.0654323	0.860001	0.19312	0.34994
Acf	0.0138877	0.986406	0.176729	0.651932	0.320938	0.0085889
Achl	0.00662045	0.986406	-0.487593	0.0732611	0.341642	0.116852
Ack	0.0556889	0.986406	-0.078381	0.824226	0.107801	0.55693
Ack-like	-0.0161547	0.986406	-0.294112	0.242525	0.135519	0.3564
Acn	-0.0945692	0.986406	0.217911	0.556114	-0.0228975	0.935667
Acox57D-d	0.0709811	0.986406	-0.178032	0.439038	-0.178829	0.42249
Acox57D-p	0.105222	0.986406	-0.152017	0.553369	-0.0438999	0.836232
Acp1			-0.117964		-0.0791944	0.816491
Acp24A4			-0.00690167		0.166585	0.197673
Acp26Ab			-0.0222512		-0.00198505
Acp32CD			-0.102343
Acp36DE	-0.000978981	0.986406	-0.0782866		0.0557296
Acp53C14a	-0.000978981	0.986406			0.0042397
Acp53C14c					-0.0348826
Acp53Ea			0.0213555		-0.00369279
Acp54A1					-0.0170815
Acp65Aa	0.00263421	0.986406	-0.0323625		-0.0590675	0.878872
Acp76A			-0.0178696		0.0042397
Acp95EF			0.0102692		-0.00528116
Acph-1	0.0523147	0.986406	0.397922	0.233682	0.380851	0.000552107
Acsl	0.0897285	0.986406	-0.34255	0.204739	0.0600256	0.730172
Act42A	-0.00606107	0.996728	0.343179	0.1986	0.0889423	0.676944
Act57B	0.0256776	0.986406	-0.0839101	0.806634	-0.160197	0.0118437
Act5C	-0.0426687	0.986406	0.446694	0.151624	-0.101897	0.110498
Act79B			-0.306601	0.358579	-0.289806	0.29407
Act87E	0.072895	0.986406	-0.00187174	0.99672	0.049494	0.739696
Act88F	-0.000971134	0.987984	-0.0633297		0.39211	0.00571338
Actbeta	0.0408265	0.986406	-0.205689	0.473061	0.561626	2.96291e-05
Actn	-0.0540123	0.986406	-0.199233	0.455245	-0.247271	0.00930848
Acyp2	0.0371645	0.986406	0.201508	0.560867	0.174675	0.376954
AdSL	0.0175737	0.986406	-0.016031	0.969831	-0.190807	0.156391
AdSS	-0.0115529	0.987984	0.389638	0.239289	-0.0799452	0.612773
Ada	0.0113017	0.993435	0.376101	0.237974	0.0302182	0.929523
Ada1-1	0.0169042	0.986406	0.113144		0.0873139	0.646496
Ada1-2	0.135568	0.986406	0.898744	0.0003518	0.297947	0.18587
Ada2a	0.0192208	0.986406	-0.227833	0.331232	-0.198439	0.258886
Ada2b	0.0161114	0.986406	0.412059	0.179913	0.222336	0.141613
Ada3	0.0751671	0.986406	0.366391	0.275659	0.274043	0.0279375
AdamTS-A	0.0323029	0.986406	-0.416256	0.128124	0.000700792	0.997022
AdamTS-B	0.0135754	0.986406	-0.434312	0.0687343	-0.405827	0.000916979
Adar	0.103326	0.986406	0.549685	0.00719931	0.994908	7.5924e-31
Adat1	-0.0256793	0.986406	-0.164836	0.626982	-0.14397	0.591873
Adck1	0.014697	0.986406	-0.280556	0.285351	-0.157522	0.476742
Adck5	0.0247796	0.986406	0.372582	0.217361	0.189036	0.166733
Adf1	0.16155	0.986406	-0.0461153	0.911148	0.322709	0.00281812
Adgf-A	0.0412166	0.986406	-0.268153	0.235253	-0.0936691	0.645817
Adgf-A2	0.00601133	0.986406	-0.302358		0.0122914	0.975011
Adgf-C	-0.0039756	0.986406	0.040575		0.0187595	0.95393
Adgf-D	0.0119854	0.986406	-0.0278098	0.954544	-0.0451731	0.886974
Adgf-E					-0.00406639
Adh	-0.00618654	0.995489	-0.0628401	0.883378	0.0204786	0.962429
Adi1	-0.0521578	0.986406	0.453407	0.0193677	-0.0802646	0.663955
AdipoR	0.0598947	0.986406	-0.0291928	0.948696	0.243629	0.011604
Adk2	0.0161889	0.986406	0.0770671	0.828359	-0.0221785	0.925815
Adk3	-0.0945438	0.986406	-0.329476	0.155776	-0.480798	1.05817e-05
AdoR	0.000309542	0.998308	-0.284695	0.414729	-0.0800586	0.788028
Aduk	0.0603862	0.986406	-0.0584249	0.875219	0.154274	0.372181
Ae2	0.0045312	0.998308	0.294704	0.397228	0.227334	0.146483
Aef1	0.114351	0.986406	0.200505	0.565802	0.318289	0.00226157
Afti	0.00508185	0.998308	-0.00647525	0.990061	0.222986	0.0954394
Ag5r	0.00148613	0.998308	0.311642	0.349111	-0.272279	0.100569
Ag5r2	-0.0189183	0.986406	0.34001	0.302578	-0.37036	0.0242205
AgmNAT	-0.00727343	0.99762	0.071795	0.856961	-0.23013	0.304725
Agpat1	0.021503	0.986406	0.253199	0.385045	0.850766	2.21737e-11
Agpat2	0.135857	0.986406	0.236771	0.306203	0.282197	0.0570589
Agpat3	0.0369561	0.986406	0.246168	0.352628	0.129959	0.361802
Agpat4	-0.0640249	0.986406	-0.0315804	0.93831	-0.293897	0.014323
Ahcy	-0.0344536	0.986406	0.0647273	0.878828	-0.374613	0.00276645
AhcyL1	0.100714	0.986406	-0.106967	0.706648	0.206324	0.0410873
AhcyL2	0.0560938	0.986406	-0.125342	0.655322	-0.187476	0.30336
Ak1	-0.0663347	0.986406	0.255051	0.340934	-0.140576	0.413335
Ak2	-0.0402292	0.986406	0.130763	0.666152	-0.267082	0.0175269
Ak3	0.0299846	0.986406	0.0674441	0.820217	-0.0360061	0.893331
Ak6	0.0825944	0.986406	0.149112	0.635831	-0.0910463	0.71856
Akap200	-0.113145	0.986406	0.301169	0.385123	-0.106603	0.644393
Akh	-0.00114735	0.986433	0.0784537	0.863382	-0.258908	0.298764
AkhR	0.00467736	0.986406	-0.202871	0.572061	0.0307816	0.929523
Akr1B	-0.0712092	0.986406	-0.0766031	0.838157	-0.356807	9.76719e-05
Akt1	0.0856191	0.986406	-0.243821	0.278229	0.369548	0.002062
AlaRS	-0.00899149	0.99335	-0.32954	0.172937	-0.168436	0.130837
AlaRS-m	-0.00292451	0.998308	-0.242163	0.258662	-0.272277	0.0623752
Aladin	0.0412319	0.986406	0.517452	0.108408	0.218445	0.310457
Alas	0.0776686	0.986406	-0.201245	0.384242	-0.347497	0.000267209
Ald1	-0.0021908	0.998308	0.103066	0.775357	-0.112379	0.245194
Ald2			0.0129143		-0.0731521
Aldh	-0.0190592	0.986406	-0.0219454	0.949546	-0.341675	0.000576206
Aldh-III	-0.0929517	0.986406	0.156897	0.662543	-0.178559	0.107982
Aldh7A1	0.0191269	0.986406	-0.108789	0.708672	-0.0812613	0.538484
Alg-2	0.0615889	0.986406	0.436753	0.18492	1.07929	1.78553e-30
Alg1	-0.0428223	0.986406	-0.196066	0.346306	-0.259907	0.0474175
Alg10	0.049475	0.986406	0.00486065	0.99196	-0.094304	0.748629
Alg11	0.122603	0.986406	-0.0501515	0.904926	0.157816	0.264248
Alg12	-0.0192844	0.986406	-0.0395163	0.8862	0.0517844	0.794335
Alg13	-0.0553003	0.986406	0.619381	0.00224042	0.0393454	0.918329
Alg14	-0.0141444	0.986406	-0.00713092	0.98825	-0.310364	0.166476
Alg2	-0.065541	0.986406	0.0674236	0.845283	-0.277077	0.0436117
Alg3	0.0195501	0.986406	0.0201967	0.964907	-0.0185349	0.95751
Alg7	0.0329363	0.986406	0.410287	0.0767811	-0.0109873	0.96607
Alg9	0.130347	0.986406	-0.0408843	0.917636	-0.0224566	0.962418
Alh	0.0466904	0.986406	0.0484157	0.916759	0.137064	0.341701
Alk	0.018093	0.986406	-0.685267	0.0147122	0.253058	0.152816
AlkB	0.0654383	0.986406	0.884662	2.80541e-05	0.723946	2.19324e-05
Alp1	0.00614571	0.986406	-0.0824545	0.810805	0.0122244	0.96736
Alp10	0.0011124	0.997103	0.203561	0.57861	-0.488595	0.000504051
Alp11	0.00215255	0.986406	-0.021454		0.102905	0.645817
Alp12	-0.0790296	0.986406	-0.170371	0.482588	-0.379322	0.000353068
Alp13					-0.0114367	0.972862
Alp2			0.0129143		-0.253393	0.0693792
Alp4	-0.00303995	0.986406	-0.311355	0.367524	-0.466935	9.10508e-05
Alp5	-0.0171702	0.986406	-0.0765463	0.835572	-0.215898	0.130605
Alp6	0.0224103	0.986406	-0.12943	0.625068	-0.100581	0.44819
Alp7	0.0011368	0.986406	-0.202601	0.463619	-0.935524	7.02734e-06
Alp8	-0.00209742	0.986406	-0.152648	0.493935	-1.77347	6.57847e-61
Alp9	-0.00427812	0.986406	-0.0569843	0.893205	-0.50397	0.00121018
Alr	-0.100377	0.986406	-0.00183947	0.996459	-0.486343	2.14873e-05
Als2	0.042638	0.986406	-0.302598	0.181176	-0.0478329	0.833719
Ama	0.0231901	0.986406	-0.0385958	0.93056	0.0271243	0.944512
Amacr	-0.0651891	0.986406	0.0298169	0.936987	0.0104511	0.975886
Amnionless	-0.00471712	0.986406	-0.303196	0.151372	-0.233824	0.0800772
Amph	0.063524	0.986406	-0.135914	0.685096	0.25597	0.0182924
Amt	-0.000978981	0.986406	0.0575781		0.063146	0.553376
Amun	-0.0711169	0.986406	0.25393	0.475455	-0.113687	0.584974
Amy-d	0.00385388	0.986406	0.256778	0.47341	-0.656032	0.000654606
Amy-p	0.0081347	0.986406	0.0378035	0.934228	-0.337137	0.202813
Amyrel	-0.000978981	0.986406	-0.014332		0.217834	0.439347
Ance	-0.0178029	0.986406	-0.130369	0.727144	-0.331439	0.000334644
Ance-2	-0.0224614	0.986406	-0.54862	0.0668229	0.284742	0.30538
Ance-3	-0.00487813	0.986406	-0.124762	0.748613	0.100677	0.782961
Ance-4	-0.00260522	0.987984	-0.0815212	0.829781	-0.190381	0.180323
Ance-5	0.0163727	0.986406	0.0150528	0.961802	-0.203464	0.0714913
Andorra			-0.0133622		0.0321257	0.908785
Ank	0.0528053	0.986406	0.324836	0.324298	1.00989	3.62678e-39
Ank2	-0.00795602	0.987984	-0.369002	0.196852	0.0519428	0.785881
Ankle2	-0.00709554	0.996261	0.11199	0.767876	-0.0502604	0.745551
Anp	-0.000978981	0.986406	-0.0959961		-0.00805698
Ant2	0.0510934	0.986406	-0.273776	0.433307	-0.0667972	0.84961
Antp	0.00812623	0.986406	-0.516161	0.104153	0.475233	0.0239838
AnxB10	-0.0454767	0.986406	-0.0595919	0.873695	-0.316397	0.0627634
AnxB11	0.031406	0.986406	0.185009	0.500676	0.29409	0.00599516
AnxB9	-0.140572	0.986406	0.0531966	0.871922	-0.15181	0.165831
Aos1	-0.0695154	0.986406	0.210716	0.374889	-0.103671	0.729287
Apc	0.0134966	0.987984	-0.360349	0.25082	-0.124175	0.419524
Apc2	-0.121559	0.986406	0.365304	0.275915	0.135757	0.466649
ApepP	-0.0803329	0.986406	0.543122	0.0805139	-0.0299986	0.870439
Apf	0.0198876	0.986406	0.115781	0.756938	-0.307059	0.175943
Apl	0.100511	0.986406	0.24834	0.487669	0.1751	0.58415
Aplip1	0.00355603	0.993731	-0.169037	0.508335	-0.100697	0.616723
Apoltp	0.0833059	0.986406	-0.333587	0.199128	-0.0600535	0.819983
Appl	0.0175085	0.986406	-0.425763	0.139845	0.1253	0.484927
Aprt	-0.114244	0.986406	0.0228308	0.947632	-0.256198	0.0589772
Aps	-0.0350022	0.986406	0.437157	0.185649	0.364271	0.00543822
Arc1	0.017375	0.986406	0.304176	0.204888	0.34035	0.0759381
Arc2	0.00943983	0.991043	0.156851	0.654148	0.0242767	0.948742
Arc42	-0.0859753	0.986406	0.0301556	0.915879	-0.291938	0.0339824
Archease	0.0202356	0.986406	0.412625	0.0805139	-0.176777	0.292215
Arf102F	0.0858767	0.986406	0.598266	0.0268553	0.666739	4.32684e-10
Arf51F	0.164387	0.986406	0.517198	0.0923009	0.369616	6.69418e-05
Arf79F	0.0445993	0.986406	0.45787	0.112538	0.287173	0.00682404
ArfGAP1	-0.0652482	0.986406	0.0565926	0.864097	-0.200695	0.105519
ArfGAP3	-0.047531	0.986406	0.312212	0.360147	0.0949563	0.570375
Arfip	0.025831	0.986406	-0.148183	0.540771	0.0211108	0.929219
Arfrp1	0.0780009	0.986406	0.442092	0.0449047	0.157903	0.370211
ArgRS	0.0346701	0.986406	-0.0853946	0.790911	0.0286759	0.900569
ArgRS-m	0.0718089	0.986406	-0.33604	0.179774	-0.0263395	0.931187
Argk	-0.10362	0.986406	-0.0903252	0.81034	-0.46685	3.93209e-08
Argl	-0.026503	0.986406	0.0050621	0.991502	-0.168489	0.195824
Arl1	-0.159976	0.986406	0.411788	0.0552166	-0.168295	0.275349
Arl2	0.0155662	0.987984	0.0572906	0.882674	0.0207846	0.954949
Arl4	0.0749876	0.986406	0.300331	0.370946	0.823456	2.12074e-10
Arl5	-0.00951958	0.991043	0.480853	0.121285	0.0608727	0.752719
Arl6	-0.000978981	0.986406	-0.0108937	0.982188	-0.0172223	0.970276
Arl6IP1	-0.01019	0.989008	0.545876	0.076204	0.366181	0.0220865
Arl8	0.112118	0.986406	0.485644	0.0874868	0.261679	0.0137695
Arp1	0.0127222	0.987984	-0.110402	0.719514	-0.195832	0.0756778
Arp10	-0.000113247	0.999717	0.399968	0.0923009	-0.25223	0.0600972
Arp2	0.0257546	0.986406	-0.105037	0.760067	0.114707	0.357089
Arp3	-0.0282171	0.986406	0.373209	0.264494	0.0642778	0.750906
Arp5	-0.0696545	0.986406	0.392864	0.179132	-0.0509227	0.867233
Arp53D	0.00547916	0.986406			0.0122892
Arp6	-0.00868556	0.996076	0.309311	0.276272	-0.0400497	0.869542
Arp8	-0.0375199	0.986406	0.348819	0.272142	-0.160126	0.395971
Arpc1	-0.039069	0.986406	-0.207783	0.370895	-0.500376	6.24573e-08
Arpc2	0.0639384	0.986406	0.474073	0.0910529	0.447606	2.59693e-05
Arpc3A	0.0153006	0.987606	0.117809	0.727965	-0.231952	0.0871033
Arpc3B	-0.0142011	0.986406	-0.0129024	0.96984	-0.232199	0.151723
Arpc4	-0.0473566	0.986406	0.3395	0.156903	-0.314736	0.00554439
Arpc5	-0.0958933	0.986406	0.0693709	0.835551	-0.342439	0.00513363
Arr1	0.00151918	0.990829	-0.382253	0.242735	-0.717846	3.18472e-09
Arr2	0.00208415	0.986406	0.414785		-0.118594	0.732446
Ars2	-0.128577	0.986406	0.226615	0.539169	0.129527	0.533604
Art1	-0.0145645	0.986406	0.380939	0.185895	-0.0324167	0.857593
Art2	-0.00182992	0.987984	0.0808028		0.0858565	0.657762
Art3	-0.0539532	0.986406	0.404053	0.223002	0.103529	0.527285
Art4	0.0938356	0.986406	0.185092	0.495514	0.248279	0.0757079
Art6	-0.000978981	0.986406			0.0122892
Art7	0.068951	0.986406	-0.390372	0.0664179	-0.383761	0.031318
Art8	-0.0601498	0.986406	0.352597	0.14103	-0.223363	0.0787047
Arts	0.0173544	0.986406	-0.131033	0.74514	-0.208522	0.233954
Arv1	0.0779969	0.986406	0.956878	1.95673e-10	0.533893	0.000616128
Asap	0.0388494	0.986406	-0.26096	0.326057	-0.0539901	0.785893
Asator	0.0602668	0.986406	0.120107	0.74738	0.629749	9.13404e-09
Asciz	0.0348496	0.986406	0.152905	0.663961	-0.262831	0.270921
Ask1	0.0221193	0.986406	-0.418867	0.0624053	0.133634	0.278083
AsnRS	-0.049164	0.986406	-0.0500712	0.894314	-0.339513	0.00143006
AsnRS-m	-0.0206549	0.986406	0.351589	0.16648	-0.0922454	0.739307
AsnS	-0.0861027	0.986406	0.434326	0.189484	0.114467	0.435142
AspRS	0.0527855	0.986406	-0.115113	0.733452	-0.0221515	0.905023
AspRS-m	0.00851185	0.993843	0.240142	0.506523	0.283756	0.108899
Asph	-0.153103	0.986406	-0.207993	0.520227	0.0638982	0.694108
Ass	-0.00313436	0.986406	0.00968142	0.985029	-0.188375	0.382031
AstA	0.000668544	0.998308	0.222941	0.472469	0.0508653	0.82582
AstA-R1	-0.014406	0.986406	-0.050572		0.435102	0.0457309
AstA-R2	-0.0171428	0.986406	-0.192559	0.572812	0.0594994	0.801881
AstC	-0.00643198	0.986406	0.0427421	0.926495	0.0491389	0.869894
AstC-R1			0.000402238		-0.0667143	0.75081
AstC-R2	-0.00664175	0.986406	-0.182822	0.569468	0.270346	0.111624
AstCC			0.0129143		-0.0658187	0.812973
Asx	0.0727158	0.986406	-0.406609	0.0500703	0.306299	0.0501026
Atac1	-0.0616257	0.986406	0.455491	0.0905747	-0.133454	0.489396
Atac2	0.0462477	0.986406	-0.132216	0.653414	0.198318	0.233303
Atac3	0.0276446	0.986406	-0.154932	0.509302	-0.164687	0.371114
Ate1	-0.0139512	0.986406	0.456656	0.104404	0.0829659	0.6255
Atet	0.0133894	0.986406	-0.449613	0.0815082	-0.0417917	0.838398
Atf-2	0.0202317	0.986406	0.0137668	0.97325	-0.322571	0.0573317
Atf3	0.0609166	0.986406	-0.1839	0.437717	0.414607	0.00218286
Atf6	0.0363192	0.986406	0.885684	0.000998067	1.78034	7.16879e-68
Atg1	0.0274813	0.986406	0.00596668	0.9901	0.185232	0.270398
Atg10	-0.019413	0.986406	0.233365	0.47897	0.176614	0.551901
Atg101	0.0569538	0.986406	0.460914	0.0914881	0.343107	0.00554758
Atg12	0.00353044	0.998308	0.126506	0.751611	-0.116266	0.646255
Atg13	0.0998952	0.986406	0.199741	0.517318	0.532965	1.09008e-05
Atg14	0.0222526	0.986406	0.139435	0.574118	0.0372024	0.855011
Atg16	-0.0835648	0.986406	0.349105	0.305297	0.0339183	0.891096
Atg17	0.0276764	0.986406	-0.280657	0.316884	0.0969707	0.561679
Atg18a	-0.05169	0.986406	0.323603	0.33804	0.080522	0.559334
Atg18b	0.0989761	0.986406	0.0531624	0.847059	0.208021	0.0529324
Atg2	-0.085305	0.986406	-0.190154	0.57867	-0.0498698	0.798671
Atg3	-0.102743	0.986406	-0.0500921	0.86475	-0.169679	0.357356
Atg4a	-0.0282537	0.986406	0.234	0.505769	-0.0831463	0.601879
Atg4b	0.031742	0.986406	0.211486	0.552033	0.158754	0.279972
Atg5	0.0515894	0.986406	0.551618	0.0287923	0.395075	0.00110943
Atg6	-0.0681375	0.986406	-0.106599	0.680885	-0.207234	0.129994
Atg7	-0.0697814	0.986406	0.273014	0.440784	0.401497	0.00153012
Atg8a	0.0917644	0.986406	0.446444	0.106609	0.381352	1.30205e-05
Atg8b			-0.0231352		0.012357
Atg9	0.030785	0.986406	-0.19158	0.3908	-0.0817707	0.618668
Atox1	-0.025443	0.986406	0.174564	0.572819	-0.166451	0.185574
Atpalpha	-0.105085	0.986406	-0.301287	0.203119	-0.00701576	0.9755
AttA			-0.0243013		-0.150393	0.404423
AttB			-0.0752579		-0.16423	0.462388
AttC			-0.0379998		-0.269255	0.0136645
AttD			-0.0357258		-0.0183894	0.514408
Atu	-0.0924617	0.986406	0.339517	0.320815	-0.143554	0.415086
Atx-1	-0.0514535	0.986406	0.188577		-0.0646942	0.73612
Atx2	0.00343734	0.998308	-0.436438	0.0449609	-0.112018	0.421934
Atxn7	-0.0877322	0.986406	0.263103	0.460845	-0.00438146	0.989562
Aven	-0.059505	0.986406	0.248784	0.399839	-0.162097	0.455853
Awh	-0.00530506	0.988126	0.0673995	0.830987	0.293867	0.134151
Axn	-0.100072	0.986406	0.193663	0.609601	0.0843584	0.609536
Axs	0.0198071	0.986406	-0.125461	0.75145	-0.0918566	0.759773
Axud1	0.0579007	0.986406	0.465336	0.139093	0.484618	5.40503e-06
B-H1	0.0106957	0.986406	-0.234691	0.436028	-0.0831784	0.790779
B-H2	0.000347835	0.998308	-0.528209	0.0449047	0.0237968	0.954229
B4	0.0372576	0.986406	0.294812	0.398408	0.392545	4.94927e-05
B52	-0.0715476	0.986406	0.443963	0.147171	-0.102955	0.549481
B9d1	0.00499851	0.986406	-0.373044	0.249465	-0.102705	0.736783
BBS1	0.00392732	0.986406	-0.275179	0.337643	-0.386957	0.119324
BBS4	-0.00749832	0.986406	-0.173691	0.655803	0.0955452	0.798993
BBS5	0.00013364	0.998308	-0.0358411	0.939779	0.0380435	0.929523
BBS8	-0.00530967	0.986406	0.123172	0.759424	0.0498848	0.903629
BBS9	-0.00338272	0.986406	-0.258658	0.455675	-0.251061	0.331979
BCAS2	-0.0578147	0.986406	0.562342	0.0363819	0.00272862	0.992972
BCL7-like	0.0753262	0.986406	0.420547	0.0471775	0.495163	0.000149161
BEAF-32	-0.0186166	0.986406	0.447002	0.170139	0.024165	0.939088
BG642312			-0.0286407		-0.506537	0.0278674
BHD	-0.0466135	0.986406	-0.205828	0.45906	-0.307193	0.0716631
BI-1	0.0593549	0.986406	0.564953	0.0257152	0.440648	4.80324e-07
BNIP3	0.120126	0.986406	0.0968801	0.806668	0.290049	0.00997813
BOD1	-0.13106	0.986406	0.118902	0.778157	-0.22074	0.106002
BORCS5	-0.0648219	0.986406	-0.0381628	0.915193	-0.254279	0.196985
BORCS6	-0.029366	0.986406	-0.00640289	0.987821	-0.432118	0.0126237
BRWD3	-0.123213	0.986406	0.185884	0.615396	-0.0642924	0.762963
BTBD9	-0.0632696	0.986406	0.341453	0.317526	-0.00903746	0.979453
Bacc	-0.0421345	0.986406	0.273329	0.361959	0.0414028	0.800438
Bace	-0.00566086	0.986406	0.0382721	0.924963	-0.326409	0.0105722
Balat	-0.0010304	0.992967	-0.0354741		0.0155734	0.963966
Baldspot	0.15104	0.986406	0.0529314	0.884227	0.530275	2.60255e-07
Bap111	-0.0475845	0.986406	0.345638	0.312501	-0.147666	0.459394
Bap170	-0.107109	0.986406	0.194245	0.603722	-0.0224869	0.933504
Bap55	-0.0733685	0.986406	0.187277	0.380275	-0.183394	0.346882
Bap60	-0.0737301	0.986406	0.474611	0.141021	0.0859483	0.729503
Bbd			-0.100499		-0.545211	0.0200986
Bdbt	-0.0793206	0.986406	0.565972	0.042753	-0.121735	0.545707
Bdp1	-0.00397452	0.998308	0.132808	0.733018	-0.201931	0.0791551
Bem46	0.131279	0.986406	0.106108	0.755521	0.350514	0.0132838
Best1	0.0701581	0.986406	-0.165271	0.455701	0.0777812	0.689431
Best2	0.00513401	0.986406	-0.328462	0.179913	0.19565	0.174932
Best3	0.00219789	0.993435	-0.116207	0.787181	-0.149536	0.591632
Best4			0.00101489		-0.0973381
Bet1	-0.0177103	0.986406	0.0388656	0.916289	-0.226383	0.0864643
Bet3	-0.0706653	0.986406	0.396497	0.226885	-0.20442	0.142888
Bet5	-0.0405762	0.986406	0.359006	0.160687	0.210272	0.234255
Bgb	-0.102715	0.986406	0.155288	0.596309	-0.126199	0.356105
BicC	0.0065526	0.986406
BicD	-0.0366941	0.986406	0.191029	0.615205	0.437945	4.26504e-05
BigH1	-0.106825	0.986406	0.546957	0.0885007	-0.247713	0.288977
Bili	-0.00478907	0.986406	-0.497757	0.0657488	0.226156	0.132412
Bin1	0.0167359	0.986406	0.693288	0.0140925	0.300623	0.120766
Bka	-0.0226358	0.986406	0.668027	0.00818794	0.0356825	0.858906
Blimp-1	0.0255608	0.986406	0.102994	0.809115	-0.0341848	0.935188
Blm	0.0414697	0.986406	0.0824038	0.851922	0.181344	0.469685
Blos1	0.0366015	0.986406	0.410935	0.0318663	-0.126331	0.458122
Blos2	-0.0761434	0.986406	0.480282	0.103872	-0.346214	0.0910578
Blos3	-0.00448873	0.998308	0.220831	0.505091	0.268704	0.22431
Blos4	-0.000473819	0.999717	0.530143	0.0591927	0.120666	0.543901
Bmcp	0.0455004	0.986406	0.141653	0.655322	-0.0586785	0.809252
BoYb	-0.0413659	0.986406	0.463905	0.158133	0.268129	0.275417
BobA	-0.0134778	0.986406	0.382206	0.253093	-0.0625535	0.657947
BomBc1			0.0835559		-0.508715	0.0334517
BomBc2	-0.002598	0.986406	-1.34889	1.37433e-07	-0.0744237	0.618269
BomBc3			0.0209225		-0.840926	6.57859e-05
BomS1	-0.000971134	0.987984	-0.0392876	0.934268	-0.0326917	0.939227
BomS2	0.00013364	0.998308	0.230828	0.495735	-0.050115	0.875589
BomS3			0.0432659	0.838647	-0.516545	0.00657852
BomS4			0.0156334		-0.0681138	0.853708
BomS5	-0.000978981	0.986406	-0.0141774		-0.339238	0.190932
BomS6			-0.0366134		-0.142718	0.657947
BomT1			0.0129143		-0.0475795
BomT2			0.00326778		-0.218489	0.32261
BomT3	0.00288602	0.986406	0.287182		-0.265938	0.164117
Boot	0.0734382	0.986406	0.0513306	0.91062	0.300833	0.228805
Br140	0.0203853	0.986406	0.041357	0.927347	-0.119167	0.490372
Brca2	0.0992153	0.986406	0.107769	0.760106	0.471847	0.00607628
Brd	-0.0227701	0.986406	-0.0374486	0.93662	-0.00889634	0.985325
Brd8	-0.113956	0.986406	0.342825	0.292098	-0.158483	0.408743
Bre1	-0.0743445	0.986406	0.235925	0.516159	0.145759	0.525456
Brf	-0.124692	0.986406	0.145906	0.655803	0.115124	0.376954
Brms1	-0.0701352	0.986406	0.162323	0.598533	-0.334653	0.0148235
Bro	0.00401215	0.998308	0.335212	0.277377	-0.0830237	0.42764
Bruce	0.0483179	0.986406	-0.405062	0.217361	0.077055	0.726707
Bsg	0.0581419	0.986406	0.20758	0.577708	0.244805	0.0746188
Bsg25A	0.00969797	0.990725	0.115632		0.124533	0.15016
Bsg25D	0.0198806	0.986406	0.279532	0.426235	0.277568	0.0108974
BtbVII	0.0130338	0.986406	-0.22296	0.452069	-0.0328087	0.883508
BthD	-0.0757346	0.986406	0.531609	0.100722	-0.0254284	0.943976
Btk29A	0.0754839	0.986406	0.19404	0.611532	0.431917	0.000391696
Btnd	-0.0129856	0.986406	0.207496	0.567491	0.119754	0.63965
BuGZ	-0.0606036	0.986406	0.342793	0.300743	0.213855	0.0585768
Bub1	0.0132986	0.986406	-0.0196244	0.967037	-0.0288246	0.894887
Bub3	-0.086217	0.986406	0.495044	0.122711	0.034746	0.90784
BubR1	-0.00765325	0.997103	0.278955	0.422806	0.331587	0.0538491
Buffy	0.00499965	0.986406	-0.0417212	0.928501	-0.254545	0.202273
Bug22	-0.00796298	0.996728	0.431866	0.0262321	-0.0237565	0.938382
Burs	-0.000978981	0.986406	0.0127999	0.980526	-0.290665	0.160598
Bx	0.10897	0.986406	-0.111112	0.651626	0.183963	0.308163
Bx42	-0.0817696	0.986406	0.36648	0.271892	-0.0202671	0.943373
C15	0.00612727	0.99335	-0.207971	0.400816	-0.194131	0.395545
C1GalTA	0.0678383	0.986406	-0.0487366	0.869752	0.0496344	0.824415
C3G	0.0044503	0.998308	-0.441135	0.123916	0.0890352	0.638378
C901	-0.0256923	0.986406	-0.271456	0.230134	0.0279602	0.834127
CAH1	0.00397342	0.993493	0.13331	0.597756	-0.24521	0.0876254
CAH13					0.0122892
CAH14			-0.0570753
CAH16			-0.0156586		0.0217815
CAH2	0.0121952	0.988525	-0.0836007	0.793154	-0.10165	0.416162
CAH3	0.12003	0.986406	0.0951736	0.732786	0.000878408	0.996549
CAH4			0.00326778		0.0611019
CAH5			0.000402238		0.00361381
CAH6	0.000229906	0.998308	-0.00161507	0.996759	-0.147007	0.60901
CAH7	0.126558	0.986406	-0.0244692	0.949655	0.00555899	0.985675
CAH8			-0.139443		0.043681	0.918939
CAH9	0.00215255	0.986406	0.0139252	0.976747	-0.390259	0.0129333
CAHbeta	0.082629	0.986406	0.013745	0.976883	0.117169	0.489877
CAP	-0.0390121	0.986406	-0.38234	0.213593	-0.213551	0.104414
CARPA	-0.00165324	0.997319	-0.0203466	0.956419	0.572445	0.000210423
CARPB	0.0166926	0.986406	0.19261	0.571986	0.714971	7.61587e-06
CASK	0.0121668	0.987984	-0.317036	0.332316	-0.103505	0.563234
CBP	0.0949824	0.986406	-0.0246373	0.956951	0.376102	0.000327941
CCAP	-0.000978981	0.986406	-0.357347	0.287376	-0.150252	0.646414
CCAP-R	-0.00597348	0.986406	0.0624977	0.891747	0.0713229	0.828823
CCDC151	0.00013364	0.998308	-0.31769	0.353406	-0.273469	0.324694
CCDC53	-0.0201323	0.986406	0.0113878	0.982202	-0.0941234	0.789247
CCHa1	-0.002609	0.986406	0.0371271	0.937557	-0.196093	0.379258
CCHa1-R	0.0011368	0.986406	-0.110597	0.796638	-0.0114303	0.977077
CCHa2	0.0243861	0.986406	0.200932	0.593419	0.3349	0.0707865
CCHa2-R	-0.00537508	0.986406	-0.174664	0.654297	-0.0676528	0.818567
CCKLR-17D1	0.000137113	0.998308	-0.314778	0.346306	-0.067072	0.858734
CCKLR-17D3	-0.00553005	0.986406	-0.203433	0.516912	-0.229723	0.296954
CCT1	-0.0388234	0.986406	-0.102004	0.777463	-0.272053	0.00402429
CCT2	0.0350175	0.986406	-0.0218871	0.959901	-0.155397	0.195824
CCT3	-0.0540267	0.986406	-0.0545199	0.883957	-0.377714	0.000194605
CCT4	0.0800851	0.986406	-0.0344727	0.936402	-0.177137	0.10111
CCT5	-0.0458664	0.986406	-0.0673029	0.870424	-0.364342	0.000109859
CCT6	-0.0732108	0.986406	-0.0804473	0.835551	-0.399832	1.21607e-05
CCT7	0.018002	0.986406	-0.0560975	0.891431	-0.257972	0.00809626
CCT8	0.0101377	0.987984	-0.0179159	0.968107	-0.279171	0.00501004
CD98hc	0.0236855	0.986406	-0.152309	0.622576	-0.187373	0.185254
CDC50	0.0405902	0.986406	0.168275	0.544327	0.0244814	0.896942
CDK2AP1	-0.0857605	0.986406	0.35828	0.291309	0.122502	0.501835
CDase	-0.0199373	0.986406	-0.217519	0.353368	-0.217888	0.0876254
CG10000	0.00190973	0.986406	-0.356515	0.292345	-0.0076609	0.979882
CG10005	0.0158823	0.986406	0.218231	0.537778	-0.00202603	0.995929
CG10011	0.00277933	0.998308	-0.456657	0.106547	0.06282	0.700067
CG10013	-0.0345165	0.986406	0.402552	0.209033	-0.026875	0.953451
CG10019	0.0072657	0.986406	-0.362827	0.18205	0.431406	0.0136302
CG10026	-0.00727689	0.986406	-0.157987	0.652269	0.157528	0.54537
CG10031	0.0011256	0.996076	0.257094	0.471763	0.369769	0.000639911
CG10035	-0.133809	0.986406	0.152323	0.549218	-0.0318081	0.831839
CG10038	-0.0611931	0.986406	0.479346	0.113766	0.120531	0.504903
CG10041	0.00120113	0.986406	-0.00625768		0.0280195	0.926208
CG10050	0.0862428	0.986406	-0.136782	0.694374	0.0359229	0.894451
CG10051	-0.0334534	0.986406	-0.243953	0.229459	0.0940545	0.68872
CG10053	-0.0721616	0.986406	0.125185	0.662543	-0.257441	0.278585
CG10055	0.00389377	0.998308	-0.241046	0.413005	-0.223602	0.141613
CG10062	-0.00970352	0.986406	-0.139732	0.719045	-0.209441	0.213783
CG10063	-0.0218322	0.986406	-0.196999	0.584855	-0.279809	0.315772
CG10064	-0.0110276	0.986406	-0.210637	0.546652	-0.129098	0.572292
CG10068	0.0385713	0.986406	-0.0911715	0.762618	0.140058	0.406922
CG10073	-0.0138815	0.986406	-0.0276595	0.949546	0.323888	0.0254745
CG10075	-0.00207015	0.998308	0.16543	0.439108	-0.145572	0.334331
CG10077	0.0209717	0.986406	-0.079898	0.829096	-0.00467058	0.984741
CG10081	0.000425131	0.998308	0.0215885		0.0747593	0.766778
CG10082	-0.0341807	0.986406	0.0454384	0.922566	-0.0237183	0.896942
CG10086	-0.0147815	0.986406	-0.175291	0.547742	-0.280172	0.0457748
CG10089	-0.0142715	0.986406	-0.120364	0.768855	0.0706027	0.819983
CG10098	-7.87432e-05	0.999717	0.375689	0.21871	-0.0027968	0.991719
CG10104					0.0319631
CG10116	0.0103359	0.986406	-0.189698	0.587337	-0.337853	0.00485718
CG10126	-0.00195135	0.99335	-0.0182813	0.968562	-0.0572364	0.82582
CG10132	0.00147693	0.998308	-0.439885	0.0458971	-0.269643	0.0104677
CG10137	-0.0288417	0.986406	-0.383879	0.115357	-0.172303	0.387943
CG10139	-0.0404964	0.986406	0.474264	0.147171	-0.030631	0.925414
CG10140			0.258507	0.452512	-0.181358	0.452254
CG10147	0.0770374	0.986406	0.144678	0.659818	0.429423	0.00242871
CG10151	-0.0180069	0.986406	-0.329695	0.117897	-0.191575	0.411956
CG10154	0.00290529	0.986406	0.487837		0.13974	0.574561
CG10163			-0.0699332		-0.0710411	0.734962
CG10164					-0.0142299
CG10165	0.0940303	0.986406	0.051108	0.90569	0.167921	0.316133
CG10171	0.0921443	0.986406	0.1111	0.732518	0.395736	0.0674136
CG10175	0.0408228	0.986406	-0.101292	0.760077	0.222231	0.053169
CG10177					-0.221742	0.375204
CG10182	0.0070984	0.986406	0.139529	0.72118	-0.109978	0.678777
CG10183			-0.0154379		-0.0633337	0.744969
CG10184	-0.0331661	0.986406	0.0830539	0.789875	-0.266707	0.0432814
CG10185	-0.00452984	0.986406	-0.0747431	0.870424	-0.0989082	0.789247
CG10189	-0.067809	0.986406	0.0864582	0.778163	-0.113675	0.536454
CG10194	0.0252325	0.986406	-0.0592956	0.882583	0.0658619	0.773317
CG10195	-0.00245403	0.998308	-0.287073	0.284283	0.0571136	0.857645
CG10205			0.177048		-0.0405434	0.899269
CG10208	-0.0405014	0.986406	0.212245	0.468633	-0.221792	0.182819
CG10209	-0.0843518	0.986406	-0.0738257	0.793154	-0.146953	0.463576
CG10211	0.0305637	0.986406	-0.405555	0.163428	-0.00562638	0.98979
CG10214	0.0914393	0.986406	0.512665	0.0412531	0.0910342	0.600377
CG10222	-0.0155028	0.986433	0.476471	0.0686083	0.098805	0.739597
CG10226	0.00640057	0.986406	-0.459417	0.0909483	0.181418	0.347608
CG10232	0.0140057	0.986406	-0.108579	0.784431	0.148511	0.575761
CG10237	-0.0465063	0.986406	0.117164	0.643517	-0.070811	0.759415
CG1024	-0.0537415	0.986406	0.395962	0.234471	0.136519	0.447693
CG10252			-0.0366134		0.0209286
CG10254	0.088202	0.986406	-0.266098	0.26298	0.116302	0.344413
CG10257			0.063645		-0.00452701	0.992139
CG10264	0.00275458	0.986406	-0.134501	0.677959	0.00404958	0.976747
CG10265	-0.0455559	0.986406	0.228431	0.345434	0.050916	0.887094
CG10268	-0.025676	0.986406	-0.076997	0.831741	0.0122107	0.974803
CG10274	0.0511404	0.986406	-0.225788	0.27476	-0.136404	0.4731
CG10280	0.00386509	0.986406	-0.00152537	0.997312	-0.0918092	0.635338
CG10283	-0.0271979	0.986406	-0.328574	0.128324	0.0225676	0.960406
CG10286	-0.0180484	0.986406	-0.105091	0.726401	-0.236636	0.0313007
CG10298	0.0011368	0.986406	-0.0326005		-0.0400709
CG10300	0.00405365	0.986406	-0.0435882	0.903823	0.127378	0.478796
CG10301	0.00485584	0.986406	0.0106125	0.98387	0.136692	0.665411
CG10307	-0.00626927	0.986406	-0.177402		0.0226242	0.962418
CG10311	-0.00290164	0.993843	0.23418	0.46179	0.359889	0.00330147
CG10317					-0.190835	0.270053
CG10321	-0.0350341	0.986406	-0.0770795	0.846256	-0.0649227	0.736209
CG10324	-0.0668897	0.986406	0.394438	0.207154	-0.0894997	0.732598
CG10333	-0.104129	0.986406	0.063459	0.880576	0.00779225	0.977636
CG10336	-0.0367016	0.986406	0.557023	0.0307916	0.0261311	0.947982
CG10337	0.0611553	0.986406	0.387959	0.218627	0.362185	0.0600972
CG10338	0.130012	0.986406	0.161955	0.443021	0.559149	3.3042e-06
CG10339	0.0234892	0.986406	-0.260971	0.31334	-0.240757	0.13241
CG10340	-0.0136627	0.988126	0.00719401	0.987821	-0.21237	0.0919205
CG10341	-0.0701462	0.986406	0.437915	0.179519	-0.235246	0.0585768
CG10343	-0.0794202	0.986406	0.466364	0.0218793	-0.272945	0.0653231
CG10344	0.120101	0.986406	0.0575939	0.895633	-0.145267	0.576594
CG10345	-0.00191037	0.986406	-0.125111	0.765268	0.0756861	0.765443
CG10347	-0.0669706	0.986406	0.545267	0.0552951	0.00558885	0.987259
CG10348	0.00661087	0.986406	-0.357765	0.0804053	0.0744567	0.825108
CG10352			-0.0701882		-0.185722	0.161441
CG10353	0.0528693	0.986406	-0.256196	0.287216	0.0996289	0.563562
CG10357	0.0011368	0.986406	0.0141018		-0.0116037
CG10359	-0.00345074	0.986406	-0.0368372	0.927519	0.0220948	0.930413
CG10361	-0.0148714	0.986406	-0.154298	0.573046	-0.226249	0.152963
CG10362	0.0110596	0.986406	-0.565003	0.0140925	-0.182774	0.315288
CG10365	-0.0440831	0.986406	0.20998	0.390407	-0.135586	0.328321
CG10366	0.0258463	0.986406	-0.259893	0.223002	-0.106936	0.578763
CG10375	-0.151827	0.986406	0.528839	0.0738405	-0.0587721	0.819983
CG10376	0.10496	0.986406	0.250639	0.332368	0.420038	0.000145903
CG10383	-0.00785738	0.997103	0.253337	0.382538	0.126193	0.492989
CG10384	0.0103702	0.986406	-0.215559	0.382569	-0.173173	0.403613
CG10395	0.0436977	0.986406	0.927609	5.8283e-05	1.15695	1.20852e-15
CG10405	-0.00283569	0.996049	0.00308157	0.995697	-0.557276	1.02968e-05
CG10407	0.0088673	0.986406	0.249515	0.446196	0.126488	0.69077
CG10413	0.0527508	0.986406	0.342444	0.313171	0.564953	7.42718e-09
CG10417	0.0781308	0.986406	0.44313	0.178395	0.563194	0.000151321
CG10418	-0.0733242	0.986406	0.336337	0.150173	-0.192517	0.457924
CG10425	-0.062037	0.986406	0.221483	0.508073	0.0262706	0.893331
CG10428	0.0695279	0.986406	0.422803	0.0626874	0.159301	0.395126
CG10431	0.0589731	0.986406	0.306162	0.370895	0.347814	0.0282266
CG10433	-0.0153619	0.986406	0.0698574	0.815832	0.0962625	0.560195
CG10435	-0.0547386	0.986406	0.181769	0.546997	-0.148565	0.282266
CG10444	0.0603538	0.986406	0.2811	0.181448	0.309123	0.00266138
CG10445	0.0496428	0.986406	-0.385286	0.242277	0.158918	0.623344
CG10459	-0.00396909	0.986406	-0.189841		-0.0111475
CG10462	0.140454	0.986406	-0.0106905	0.976239	0.264099	0.0931473
CG10463	-0.0393918	0.986406	0.0254907	0.941095	-0.189417	0.312146
CG10465	0.0481913	0.986406	0.900416	0.000132629	1.06256	8.4061e-27
CG10466	-0.0527825	0.986406	0.500168	0.0828759	-0.33818	0.0602672
CG10467	0.122278	0.986406	-0.219188	0.39611	0.0518342	0.893216
CG10469	-0.0449483	0.986406	-0.0438252	0.927629	0.00795962	0.986467
CG10470	-0.0503354	0.986406	0.0200113	0.963002	-0.370926	0.00058182
CG10472	-0.0203637	0.986406	0.101283	0.758694	-0.573874	3.59921e-05
CG10474	-0.000978981	0.986406	-0.0194092		-0.490934	0.0328858
CG10477	-0.000978981	0.986406	-0.00824107		-0.0969231	0.744417
CG10479	-0.0133802	0.987984	-0.196642	0.467915	0.0174907	0.965086
CG10481					0.0122892
CG10483	-0.00382954	0.99238	-0.348104	0.0806403	-0.142124	0.380597
CG10486	0.0011368	0.986406	-0.075247		-0.0380203	0.867821
CG10492	-0.0559551	0.986406	0.286726	0.412875	0.138793	0.307963
CG10494	-0.0560455	0.986406	-0.172545	0.636319	0.0376726	0.923847
CG10495	-0.0197627	0.986406	-0.0207272	0.966549	-0.048971	0.87888
CG10505	0.0216071	0.986406	-0.0663527	0.885487	-0.194751	0.495953
CG10508	-0.00882527	0.986406	-0.350084	0.0664179	-0.321183	0.00456553
CG10510			-0.103102		0.0122892
CG10512	0.0203559	0.986406	0.0345925	0.904926	-0.00141175	0.995929
CG10513	0.0011368	0.986406	0.132448	0.74882	-0.340762	0.0711149
CG10514	0.000902215	0.99762	0.137673	0.694756	-0.32078	0.217144
CG10516	0.0153067	0.987984	-0.0513876	0.904926	-0.0312374	0.909411
CG10527	-0.0775043	0.986406	-0.154942	0.53989	-0.424126	0.00454369
CG10543	0.0551468	0.986406	-0.243186	0.417924	0.266998	0.0259554
CG10550	0.00476578	0.986406	0.0385742	0.910646	-0.0289258	0.892806
CG10553	0.0011368	0.986406	0.110248		-0.0682836	0.823708
CG10555	-0.0652014	0.986406	0.28357	0.412793	0.266117	0.0456706
CG10559	0.00290529	0.986406	-0.0716207		0.05388	0.892806
CG10560	-0.00259929	0.986406	0.378367	0.261411	0.140122	0.476559
CG10561	0.0184978	0.986406	-0.117717	0.700865	0.00263976	0.992369
CG10562	-0.0107231	0.986406	0.136626	0.71708	0.403058	0.00382498
CG10565	-0.0925214	0.986406	0.411158	0.194476	-0.0778428	0.574492
CG10576	0.0263518	0.986406	-0.0745318	0.850158	-0.244828	0.0203146
CG10581	-0.00755192	0.986406	0.0941288		-0.160606	0.415345
CG10584	-0.0326048	0.986406	0.537769	0.0648993	0.187983	0.3564
CG10587			-0.00651455
CG10588			0.061633		0.0346483
CG10589			0.0220106		0.0398095
CG10591	-0.0039887	0.990467	0.0538872	0.90477	0.0232425	0.85773
CG10597	0.00138244	0.989558	0.0754	0.869251	-0.42348	0.0295878
CG10598	-0.00144908	0.993843	-0.0668147	0.857449	-0.705361	2.18076e-09
CG10600	0.018998	0.986406	0.037293	0.935779	0.086325	0.648734
CG10602	-0.111473	0.986406	-0.141753	0.606901	-0.1715	0.137624
CG10616	0.0230933	0.986406	-0.197978	0.363733	0.0533889	0.800211
CG10621	0.0663479	0.986406	0.0585693	0.878494	-0.190573	0.214343
CG10623	0.033237	0.986406	-0.0271703	0.949546	-0.0472037	0.86312
CG10628	-0.0798968	0.986406	0.0838682	0.759424	-0.411229	0.00558796
CG10631	0.0366004	0.986406	-0.360798	0.232936	-0.0626545	0.800211
CG10638	-0.00993433	0.993435	0.152894	0.600268	0.235417	0.0892599
CG10646	-0.042958	0.986406	0.0414938	0.904608	-0.0624133	0.826823
CG10650	0.0364608	0.986406	-0.0571553	0.884096	-0.163036	0.239718
CG10651	-0.00279256	0.986406			0.0122892
CG10654	-0.0368555	0.986406	-0.22002	0.350883	-0.190434	0.31047
CG10657	-0.00053422	0.998308	0.076471	0.846256	-0.0149853	0.963839
CG10660	0.00625551	0.986406	-0.166822	0.483478	-0.260809	0.0739039
CG10663	0.006195	0.986406	-0.540433	0.00765894	0.175599	0.359927
CG10669	0.00997755	0.993493	-0.149161	0.565802	-0.219413	0.314062
CG10672	-0.0573764	0.986406	-0.0352341	0.918595	-0.28434	0.0145888
CG10674	-0.0260765	0.986406	-0.00516112	0.989243	-0.214625	0.11371
CG10680			-0.0246381		0.00875533
CG10681	-0.00812892	0.997103	0.0386894	0.930635	-0.197138	0.37779
CG10694	0.0011368	0.986406	0.0184401		-0.0354185
CG10700	0.00212649	0.986406	-0.160196		0.00875533
CG10702	-0.0655103	0.986406	0.263733	0.45901	0.130203	0.495943
CG10710	-0.011764	0.986406	-0.318468	0.164535	-0.271288	0.128393
CG10713	-0.0074651	0.986406	0.0146662	0.976883	0.104515	0.691022
CG10725	-0.000944419	0.998308	0.41724	0.182353	-0.0670352	0.789636
CG10730	0.000304645	0.998308	0.188336		0.0244015	0.931594
CG10731	0.0355956	0.986406	0.521813	0.0415955	0.0883249	0.729555
CG10734			-0.0757144		-0.000872504	0.995929
CG10737	0.0878661	0.986406	-0.335026	0.19921	-0.144255	0.249705
CG10738	0.0272753	0.986406	0.0800124	0.851533	-0.122219	0.524283
CG1074	-0.028415	0.986406	-0.331198	0.0846208	-0.090795	0.555311
CG10747	0.0401501	0.986406	0.182495	0.58308	-0.151128	0.356763
CG10750	-0.000978981	0.986406	0.0837436		-0.0516151	0.482033
CG10752			0.000402238		0.0122892
CG10761	-0.000981736	0.996261	-0.0316309
CG10764	0.00477493	0.986406	0.0394316		0.0666412	0.719038
CG1077	2.82449e-05	0.999717	0.292422	0.38804	-0.0847309	0.801881
CG10778	0.0554716	0.986406	0.180942	0.509754	-0.107814	0.497863
CG10793	0.0011368	0.986406	0.0697311	0.877363	0.102511	0.66673
CG10795	-0.00143346	0.998308	0.0989609	0.74882	-0.0288311	0.932997
CG10799			-0.159032	0.675166	-0.0459969	0.90784
CG10801	0.0011368	0.986406	-0.0197982		0.0072496
CG10802	-0.068258	0.986406	0.427195	0.178049	-0.158599	0.225458
CG10803	0.100042	0.986406	-0.043777	0.891431	0.539035	0.000142094
CG10804	0.00378169	0.986406	-0.315462	0.324164	0.342976	0.0813081
CG10809	-0.0701079	0.986406	-0.0423195	0.897382	-0.209758	0.236545
CG10814	0.0011368	0.986406	-0.0408518	0.928645	0.0445708	0.835196
CG10834			0.0129143
CG10841					0.0174623
CG10845					0.0122892
CG10853			-0.00824107		-0.0257034
CG10859	-0.000936077	0.998308	0.0972088		0.0181201	0.946686
CG10862			0.0215885		0.0262015
CG10863	-0.0349192	0.986406	0.410094	0.15394	-0.325956	0.000396856
CG10864	0.0112742	0.986406	-0.264644	0.437717	-0.161714	0.563234
CG10866	0.123557	0.986406	0.1908	0.577834	0.405963	0.0467382
CG10869	-0.00206096	0.987984	-0.161221		-0.228043	0.246799
CG10874	0.0351752	0.986406	0.194071	0.532312	-0.0992785	0.471873
CG10877	-0.111508	0.986406	0.236151	0.403197	-0.341947	0.00211041
CG10887			-0.00824107		0.0199784
CG10898	0.0491317	0.986406	-0.0915788	0.821057	0.325667	0.169126
CG1090	0.0148786	0.986406	-0.5597	0.0652947	0.17137	0.449087
CG10903	0.00322801	0.998308	0.428795	0.0770151	-0.00519924	0.985675
CG10904	0.0346745	0.986406	0.514406	0.0545949	0.084821	0.741208
CG10907	-0.10747	0.986406	0.427786	0.195482	-0.045225	0.890436
CG10910	0.00174132	0.986406	0.415105	0.207828	-0.191927	0.320404
CG10911	-0.00318913	0.986406	0.16419	0.67619	-0.324905	0.0595031
CG10912	-0.00213506	0.987984	0.194731	0.589249	-0.127736	0.399
CG10914	-0.0927521	0.986406	-0.355227	0.170686	-0.382675	0.0188167
CG10916	-0.0603131	0.986406	0.31548	0.170094	0.25709	0.214938
CG10918	0.000229906	0.998308	-0.0784731		-0.59589	0.00977819
CG10919			-0.020559		0.0576774
CG1092	0.00657896	0.986406	-0.138125	0.647243	0.0792831	0.685981
CG10927	0.0384505	0.986406	0.638005	0.00350778	-0.182455	0.358502
CG10931	-0.000978981	0.986406			-0.0168685
CG10932	0.0601226	0.986406	-0.165036	0.452443	-0.183327	0.257744
CG10936	0.0152914	0.987984	-0.351974	0.242369	-0.048981	0.816736
CG10939	0.0435409	0.986406	0.197436	0.525356	0.137352	0.242054
CG10943	0.0011368	0.986406	0.0818978		1.21907	3.46193e-10
CG10947	-0.00352678	0.986406	-0.100103	0.802191	0.219506	0.16789
CG10948	0.0232446	0.986406	-0.278425	0.323787	-0.0278588	0.894902
CG10949	-0.0578641	0.986406	-0.174085	0.518455	-0.386835	0.0517015
CG10950			0.027263		-0.0233465
CG10953	-0.00160253	0.99335	0.0784157	0.851176	-0.461676	1.33214e-08
CG10958	0.0243526	0.986406	-0.3283	0.196703	-0.315001	0.119111
CG10959	0.107211	0.986406	-0.244321	0.426501	-0.0784305	0.819983
CG10960	0.0919881	0.986406	-0.205329	0.390209	0.118132	0.48025
CG10962	-0.0116261	0.986406	-0.159838	0.630987	-0.238281	0.248197
CG10970			-0.0421299		0.337748	0.200662
CG10973	0.0366216	0.986406	0.490984	0.00616142	0.382106	0.00877954
CG10979	0.0826924	0.986406	-0.234724	0.285283	0.270996	0.0436117
CG10984	-0.130579	0.986406	0.243154	0.500676	-0.0407503	0.868992
CG10993			0.0234247		-0.0301245
CG10996			-0.00824107		-0.00406639
CG11000	0.00479683	0.993843	-0.307735	0.361057	0.294835	0.0744529
CG11007	0.0506167	0.986406	0.017383	0.968107	0.0653118	0.752191
CG11018	-0.000242203	0.998308	0.186046		-0.0494444
CG11029	8.47686e-05	0.998308	0.0769689		-0.0625119	0.862527
CG1103	0.00135102	0.998308	0.298774	0.20306	0.285151	0.0845904
CG11030	-0.0497332	0.986406	0.313072	0.365577	0.037988	0.894887
CG11034	-0.0552978	0.986406	0.198166	0.454877	-0.183931	0.210712
CG11035	-0.0660516	0.986406	0.128981	0.690493	-0.160369	0.413496
CG11041	-0.00343175	0.986406	-0.0946638	0.830364	0.0254583	0.953835
CG11044	-0.00043495	0.998308	-0.375962	0.145946	-0.151147	0.627326
CG1105	0.0684562	0.986406	0.059	0.844173	0.0373056	0.82582
CG11050	-0.0570172	0.986406	0.137569	0.643803	0.121997	0.337881
CG11052	0.00360345	0.986406	-0.0390853	0.932665	-0.131009	0.658061
CG11060			-0.0362751		-0.0275273
CG11068					-0.0168685
CG11069	-0.0313699	0.986406	-0.0645605	0.864669	0.0574942	0.822061
CG11070	0.0198434	0.986406	-0.357124	0.0696094	-0.0435677	0.81959
CG11073	0.00624966	0.986406	-0.136341	0.725006	-0.29496	0.0994677
CG11076	0.070233	0.986406	0.0368495	0.930552	0.0166464	0.932691
CG11077	0.0160522	0.986406	0.899502	3.64633e-07	0.040581	0.867311
CG11085			0.016217		0.0974014	0.722507
CG11089	-0.0495581	0.986406	-0.242933	0.227021	-0.300989	0.031466
CG11095	0.0833233	0.986406	-0.0857309	0.824911	-0.241555	0.288509
CG11099	0.00212649	0.986406	0.131549		-0.152236	0.642401
CG11103	-0.0773638	0.986406	0.50305	0.112677	-0.194286	0.25769
CG11106			-0.00824107		-0.0428779
CG11109	0.0574894	0.986406	0.0727278	0.857402	-0.163396	0.522346
CG11110	-0.0591713	0.986406	0.0353566	0.932665	-0.371401	0.0262887
CG11112			-0.0079505
CG11122	0.0438007	0.986406	-0.544061	0.0648407	-0.338096	0.0248038
CG11123	-0.0520684	0.986406	0.390621	0.241497	-0.0864276	0.590701
CG11125	-0.0598794	0.986406	0.499679	0.0760466	0.050046	0.832936
CG11127	-0.0953605	0.986406	0.250569	0.316916	-0.262724	0.0755703
CG1113	-0.0126696	0.986406	0.0416592	0.928501	0.13286	0.690664
CG11131	-0.00781813	0.986406	0.147012	0.678567	-0.476647	0.00149269
CG11134	-0.0634686	0.986406	0.0755495	0.805102	-0.137623	0.395972
CG11141	-0.0963973	0.986406	0.310023	0.370895	-0.0525104	0.82582
CG11147	-0.0161498	0.986406	0.0984128	0.822752	0.257286	0.187127
CG11149	-0.0029446	0.986406	-0.252568	0.379173	-0.120284	0.61574
CG11151	-0.024755	0.986406	0.159533	0.608502	-0.35561	0.00053648
CG11155	0.0712405	0.986406	0.229458	0.482588	1.05958	6.35866e-19
CG11158	-0.0306886	0.986406	-0.13853	0.682569	-0.235758	0.196704
CG11159	-0.00222234	0.986406	0.0934099		-0.0178438	0.959447
CG1116	0.0625523	0.986406	-0.0458512	0.8862	-0.137792	0.479283
CG11162			-0.0850733		-0.208205	0.413335
CG11164	-0.0825677	0.986406	0.438037	0.185895	-0.105105	0.680092
CG11168	-0.0427172	0.986406	0.0261774	0.941012	0.13158	0.334639
CG11170	0.0272202	0.986406	-0.0810469	0.855616	0.123275	0.705694
CG11178	0.0274359	0.986406	-0.257925	0.221602	0.0482974	0.852755
CG11180	-0.0765564	0.986406	0.352381	0.298406	0.220432	0.110891
CG11191	-0.00474915	0.986406	-0.109959	0.771433	-0.384543	0.0275194
CG11192			-0.00824107		-0.0813997	0.637228
CG11200	-0.017756	0.986406	-0.0147287	0.976089	0.0422028	0.90784
CG11211	-0.00524395	0.986406	0.0340941		-0.0396102
CG11226			-0.00824107		0.0543526
CG11227			-0.0120717		0.0101503
CG11236	0.0115117	0.986406	0.241101	0.505745	-0.226298	0.235756
CG1124	0.00437752	0.987984	0.0152839	0.971454	0.113311	0.435142
CG11241	0.00201964	0.998308	0.328383	0.244195	-0.123256	0.545111
CG11247	0.0918647	0.986406	-0.188251	0.389303	0.228601	0.094978
CG11248	-0.0544655	0.986406	0.234025	0.520638	0.266479	0.108545
CG11249	-0.0075073	0.986406	-0.44824	0.174996	-0.207084	0.468237
CG11257	0.0222198	0.986406	0.406294	0.154993	0.161629	0.377702
CG11263	-0.0260364	0.986406	0.449645	0.168368	0.222603	0.243441
CG11267	0.0460163	0.986406	0.0928343	0.821057	-0.327798	0.00046574
CG11269	0.00263421	0.986406
CG11275	0.050211	0.986406	-0.101073	0.794944	-0.00688139	0.980531
CG11279	0.0636509	0.986406	0.241308	0.380766	0.0393804	0.870447
CG1129	-0.0149722	0.986406	0.0508547	0.891431	-0.0174115	0.936017
CG11291			-0.00390777		0.00338706
CG11294	0.00263421	0.986406	0.0569117		-0.0111531	0.95795
CG11300			-0.198159		-0.226476	0.110115
CG11307	-0.0462168	0.986406	0.542779	0.082131	0.281244	0.0893939
CG11309	0.0983759	0.986406	-0.200296	0.388657	-0.0296936	0.895831
CG11313	-0.000978981	0.986406	-0.196631	0.592514	-0.279834	0.282795
CG11317	0.00717686	0.986406	-0.0201435	0.959045	-0.33154	0.0339395
CG11318	7.95245e-05	0.998308	-0.217067	0.552033	0.0528558	0.846819
CG11319	-0.00116984	0.998308	-0.256039	0.301371	0.353841	0.0675837
CG11322	-0.002598	0.986406	-0.0428268		-0.065776	0.657947
CG11327	0.009793	0.986406	0.0282849		0.0133915	0.970276
CG11333			0.0215885		-0.0328483	0.916198
CG11334	-0.0869532	0.986406	0.0261693	0.934726	-0.212202	0.0804185
CG11342	0.0365527	0.986406	0.358175	0.254014	0.348523	0.114834
CG11345	-6.02556e-05	0.999717	0.156622	0.645317	-0.0597695	0.784165
CG11349			-0.0689177		-0.0168685
CG11350	-0.00289213	0.986406	0.0186049		-0.521896	0.00105316
CG11353	0.00553608	0.986406	-0.197484	0.511111	0.0125563	0.95393
CG11356	0.0011368	0.986406	-0.0740291		0.0123642
CG11357	0.0907025	0.986406	0.524654	0.0883149	0.341605	0.00066944
CG1136	-0.0023505	0.986406	0.00619739	0.989243	0.1015	0.530613
CG11360	0.0451828	0.986406	-0.019839	0.962773	0.924892	1.15885e-18
CG11362	-0.000964149	0.987984	0.000402238		0.0122892
CG11367	-0.0504925	0.986406	0.473832	0.130553	0.174404	0.236126
CG11368	-0.00222128	0.986406	0.685588	0.0259448	0.035383	0.900851
CG11369			0.0154472		-0.0186428
CG1137	-0.000978981	0.986406	-0.100753		0.00612821	0.979136
CG11370	-0.0117724	0.986406	0.149334	0.712151	-0.699395	3.65237e-08
CG11374	4.17987e-05	0.999717	-0.0954197		0.475324	0.0470797
CG11377	0.0507157	0.986406	-0.0836393	0.768245	-0.0294853	0.917138
CG11378	-0.0237048	0.986406	-0.0535503	0.854898	-0.252453	0.0853314
CG11379			-0.0142982		-0.00406639
CG11380	0.0078588	0.986406	-0.206099	0.564897	-0.0619172	0.775365
CG11381	-0.00259929	0.986406	0.119787	0.762836	-0.0974691	0.661198
CG11382	-0.0235775	0.986406	-0.128097	0.65118	-0.282897	0.28161
CG11384	0.0102505	0.986406	-0.155778	0.682372	-0.0346206	0.871618
CG1139	-0.000978981	0.986406	-0.103783		0.318426	0.181153
CG11396	0.00761763	0.997338	-0.108538	0.694305	0.0126574	0.966744
CG11398	0.0610085	0.986406	0.253718	0.422168	0.431203	0.0750236
CG11399	0.0950856	0.986406	0.224418	0.539404	0.221283	0.141613
CG11400	-0.000794978	0.996261	-0.0482041		-0.30868	0.250499
CG11403	0.0391753	0.986406	-0.183858	0.563658	-0.122205	0.723829
CG11404			0.00706243		0.00671354
CG11406			-0.014535		-0.0733813	0.77994
CG11407	0.00238545	0.987984	-0.185713		-0.23985	0.404663
CG11409	0.00802726	0.993493	-0.373039	0.119531	-0.0079746	0.985057
CG11413	-0.00615206	0.986406	0.154161	0.700883	-0.619486	6.72325e-06
CG11414	0.0143877	0.986406	-0.125038	0.612233	-0.0842637	0.596305
CG11417	-0.118098	0.986406	0.288942	0.39958	-0.339099	0.00350995
CG1142	-0.0781534	0.986406	0.34672	0.213052	-0.370121	0.000682237
CG11425	-0.0029905	0.986406	-0.0340112		-0.498846	0.00711292
CG11426	0.00558376	0.986406	-0.117587	0.668063	-0.0214674	0.933575
CG1143	-0.00961631	0.986406	-0.212668	0.531937	-0.298565	0.0279376
CG11436	-0.0279844	0.986406	0.151042	0.692085	0.079925	0.69595
CG11437	0.0123249	0.986406	0.0245189	0.959616	-0.228815	0.119192
CG11438	-0.00130961	0.998308	-0.159385	0.623123	-0.389251	0.0187262
CG11444	-0.0523282	0.986406	0.486745	0.116535	-0.215465	0.0892802
CG11447	0.00566033	0.998308	-0.0620521	0.860088	-0.026082	0.934189
CG11449	0.00682358	0.986406	-0.281968	0.423362	0.00168151	0.995929
CG11453	0.000723022	0.998308	-0.208617	0.516009	-0.167034	0.131606
CG11454	0.0212593	0.986406	-0.0404122	0.912546	-0.166929	0.274917
CG11456	0.0194157	0.986406	0.248704	0.404878	0.284642	0.119153
CG11458					0.095255	0.609895
CG11459			-0.141378	0.726924	-0.163968	0.203145
CG1146	0.066777	0.986406	-0.0744491	0.812613	-0.0146593	0.963043
CG11470	-0.0011961	0.995079	0.196886	0.604148	-0.390388	0.00371362
CG11474	-0.0590195	0.986406	-0.0531965	0.845985	-0.0132421	0.953133
CG11475	0.010506	0.986406	-0.116399		-0.0860785	0.817879
CG11498	-0.0200827	0.986406	-0.285596	0.297522	0.112697	0.749349
CG11504	-0.103251	0.986406	0.310274	0.370041	-0.131262	0.518054
CG11523	0.0612742	0.986406	0.643218	0.00683102	0.100103	0.588067
CG11529	0.0011368	0.986406	-0.0731976	0.872902	-0.313865	0.0732299
CG11537	0.124295	0.986406	-0.199646	0.385123	0.240526	0.129152
CG11539	-0.000402043	0.999717	-0.0590828	0.887879	-0.190248	0.451564
CG11550	0.00771118	0.986406	-0.283756	0.367618	-0.146771	0.653109
CG11555	-0.00177534	0.998308	0.69587	0.00141082	0.0588972	0.725794
CG11560	-0.0997837	0.986406	0.482439	0.119031	-0.179125	0.483192
CG11562	0.0341145	0.986406	0.275152	0.296188	-0.121656	0.647656
CG11563	-0.0630778	0.986406	0.440936	0.180255	-0.195976	0.131463
CG11570	0.0011368	0.986406	0.0432997		-0.0714234	0.855011
CG11581			-0.0344242		-0.257211	0.243479
CG11583	-0.098974	0.986406	0.397468	0.235199	-0.095712	0.545522
CG11584	0.00675417	0.986406	-0.207221	0.567491	-0.0145452	0.975624
CG11585	-0.000978981	0.986406	0.034866	0.940111	-0.286872	0.133161
CG11586	-0.0636365	0.986406	0.468713	0.118126	-0.220047	0.18421
CG11590	0.0621921	0.986406	0.174091	0.515604	-0.280284	0.24293
CG11593	0.0492032	0.986406	-0.253432	0.20306	0.0209814	0.925414
CG11594	0.00150297	0.998308	-0.0347801	0.919215	0.0047061	0.985325
CG11596	-0.0414984	0.986406	0.41869	0.205447	0.0752086	0.688111
CG11597	0.01948	0.986406	0.00170599	0.99725	0.0861278	0.801881
CG11598	0.0135078	0.986406	0.141322		0.0111828
CG11600			-0.0251363		-0.0173921
CG11601	-0.0356521	0.986406	0.185972	0.382538	0.0469703	0.830956
CG11608			0.0234247
CG1161	0.0242583	0.986406	0.0723832	0.822849	-0.138985	0.296562
CG11617	0.00053417	0.998308	-0.268758	0.343927	-0.0143603	0.966321
CG11619	0.0197613	0.986406	-0.456162	0.0576838	0.366649	0.0208278
CG11626	-0.0019877	0.986406	-0.0416331		0.0473798	0.885914
CG11629	-0.000978981	0.986406	-0.0231352		-0.00406639
CG11630			-0.0207783		-0.00406639
CG11634	0.0011368	0.986406	-0.0228288		-0.032518
CG11635			0.0220106		0.0122892
CG11638	0.0324946	0.986406	-0.209005	0.411056	0.120151	0.542202
CG11655	0.0239823	0.986406	-0.155981	0.616483	-0.251325	0.269177
CG11656	-0.000978981	0.986406	0.00125065		-0.115207	0.680774
CG11658	0.06799	0.986406	0.162532	0.658354	0.30397	0.000994703
CG11659	0.00215255	0.986406	-0.0952478		-0.0923477	0.768842
CG11663	-0.00259157	0.986406	-0.00824107
CG11668	0.00613188	0.986406	0.269577	0.4229	0.104609	0.774518
CG11670	-0.010401	0.986406	-0.173906	0.583367	-0.424378	0.0428014
CG11672	-0.00612824	0.986406	0.215773	0.505334	0.118895	0.510449
CG11674	-0.00709772	0.998308	0.767565	0.00616142	0.108057	0.741227
CG11679	-0.0200849	0.986406	0.193837	0.393798	-0.196089	0.332645
CG11686	-0.0240448	0.986406	0.339579	0.321975	0.27284	0.0153286
CG11693	0.00215255	0.986406	-0.154043		-0.0506865
CG11694					0.0122892
CG11695	0.0212602	0.986406	-0.103347	0.713652	-0.303892	0.0939944
CG11696	-0.104005	0.986406	0.0201085	0.943263	-0.23975	0.144547
CG11699	-0.0517369	0.986406	-0.00871472	0.981869	-0.431635	0.00168584
CG11700	0.029932	0.986406	0.0428921	0.925953	0.0337528	0.923847
CG11703	-0.00537508	0.986406	-0.0184239		0.00361381
CG11710	-0.0132654	0.987984	-0.200356	0.375099	-0.220407	0.148041
CG1172	0.125985	0.986406	0.400437	0.147262	0.463387	1.84609e-05
CG11722	-0.0289794	0.986406	0.0715856	0.855616	-0.047905	0.870447
CG11723	0.0584649	0.986406	0.113629	0.689446	0.391001	0.00980464
CG11726			0.0111194		0.0215074
CG11737	0.0485462	0.986406	-0.129458	0.569609	0.0424488	0.852585
CG11741	-0.00259527	0.986406	0.056079	0.899835	-0.194785	0.470975
CG11752	-0.0363447	0.986406	0.0611352	0.837787	-0.476551	0.000320471
CG11753	-0.0354303	0.986406	0.440888	0.0200469	-0.0493785	0.837873
CG11755	0.028339	0.986406	0.268055	0.283609	0.208497	0.41914
CG11756	-0.00274288	0.993493	0.125083		0.0189004	0.940991
CG11760	0.00572144	0.986406	-0.0719754	0.876221	0.0163304	0.969744
CG11768			-0.0171588		0.209393	0.256671
CG11771	-0.0193862	0.986406	0.307756	0.352427	-0.0208066	0.921424
CG11777	-0.0975915	0.986406	0.471126	0.100987	-0.0588263	0.864347
CG11779	-0.0368296	0.986406	-0.297511	0.172552	-0.179624	0.0959131
CG11786	-0.00367314	0.993435	0.0660152	0.878828	0.0133605	0.897311
CG11788	-0.0328969	0.986406	0.0510833	0.907715	-0.202346	0.506962
CG11790	-0.0976674	0.986406	0.104581	0.75744	-0.041188	0.846657
CG11791	0.0186948	0.986406	0.228601	0.355141	0.388832	0.00110095
CG11807	-0.00685019	0.99762	0.00505646	0.98802	0.0704128	0.680774
CG11808	-0.0419972	0.986406	0.597158	0.0437695	-0.0734319	0.845267
CG11811	0.0689079	0.986406	0.455545	0.131526	0.280848	0.00678879
CG11815	0.00263421	0.986406	-0.00231452		0.0120453
CG11816			0.00706243		-0.0112626
CG11825	0.0881217	0.986406	1.09505	4.23395e-11	0.122649	0.609937
CG11828	-0.000978981	0.986406	0.21098		0.0093656
CG11835	0.00229724	0.986406	0.0867514		0.0986761	0.469338
CG11836	0.107409	0.986406	0.140278	0.688885	0.108431	0.628557
CG11837	-0.0111319	0.993435	0.366974	0.125726	-0.158732	0.339215
CG11839	-0.0748957	0.986406	0.518122	0.036727	-0.0510124	0.903629
CG11841			-0.00268196		-0.0300513	0.931496
CG11842	0.000941896	0.99238	-0.0204733		-0.156178	0.504152
CG11843	-0.00233505	0.986406	-0.121196		-0.0659136	0.865263
CG11852	0.0103539	0.986406	0.105352	0.767627	-0.207917	0.21289
CG11854	0.0011368	0.986406	-0.0681959		-0.195969	0.393875
CG11857	0.0771235	0.986406	0.304318	0.297507	0.256463	0.0173381
CG11858	-0.0311644	0.986406	0.218004	0.284592	-0.347805	0.0152679
CG11865			-0.00824107
CG11873	0.013478	0.987984	-0.344285	0.26479	0.258795	0.030814
CG11878			-0.0566105		-0.0412788	0.923847
CG11882	0.00302982	0.998308	0.149324	0.610963	-0.245388	0.380828
CG11883	0.0724984	0.986406	-0.333038	0.110973	0.179946	0.282795
CG11885	-0.144205	0.986406	0.435581	0.0686701	-0.36132	0.0764117
CG11892	-0.00792025	0.986406	0.129486		-0.0778971	0.800438
CG11893			0.0213555		0.204612	0.377458
CG11898	0.00215255	0.986406	-0.380952	0.24507	-0.324608	0.0773236
CG11899	0.0374368	0.986406	0.273033	0.434892	-0.507381	0.00218282
CG11902	0.0871259	0.986406	-0.481445	0.00814364	0.0769794	0.737089
CG11905	-0.00567633	0.989949	-0.101349	0.800972	-0.00701959	0.987259
CG11906	0.0563154	0.986406	0.172795	0.598521	-0.00743402	0.983961
CG11911	-3.04665e-05	0.999717	0.182846	0.577633	-0.411451	0.000378611
CG11912	0.00402958	0.986406	-0.0501768	0.909245	-0.344834	0.0478991
CG11920	-0.0683185	0.986406	0.613449	0.0339299	0.271968	0.0242912
CG11927	-0.0770107	0.986406	0.461057	0.117897	-0.130955	0.506379
CG11929	0.0011368	0.986406	-0.268013		0.00947195	0.978808
CG11951	-0.00430162	0.986406	-0.10886	0.791071	-0.22471	0.388611
CG11961	0.0536723	0.986406	-0.20366	0.482335	-0.157049	0.136303
CG11964	0.0532533	0.986406	-0.0201275	0.949546	-0.239828	0.0856592
CG11970	-0.0711294	0.986406	0.242937	0.500608	0.092018	0.661198
CG11975	0.0304062	0.986406	0.423637	0.19513	0.189878	0.222509
CG11980	-0.101938	0.986406	0.256082	0.254976	-0.0714385	0.626329
CG11983	0.0149063	0.986406	-0.08406	0.852727	0.180143	0.56471
CG11986	-0.0848007	0.986406	0.43097	0.173581	-0.0239022	0.93987
CG11997	-0.00432099	0.986406	0.158401	0.673496	-0.00805347	0.979136
CG11999	-0.0227352	0.986406	0.409516	0.0500703	-0.271624	0.0648728
CG12003			0.0385161
CG12004	0.129883	0.986406	-0.00577328	0.989243	0.330746	0.00129326
CG12007	-0.0227569	0.986406	-0.235541	0.25504	-0.1344	0.426247
CG12009	-0.051935	0.986406	-0.434185	0.0664478	0.00685962	0.950396
CG12010	0.0669164	0.986406	-0.182227	0.555347	-0.0547175	0.829981
CG12011	0.0332283	0.986406	0.0389543	0.933553	0.0328288	0.787257
CG12012	0.0839039	0.986406	0.275992	0.184961	-0.0312978	0.932476
CG12016					0.0122892
CG12017	-0.00430199	0.995522	-0.354019	0.1986	0.00243065	0.986275
CG12020			-0.0737518		-0.0206328
CG12024	0.103606	0.986406	-0.103513	0.759424	0.0835422	0.659462
CG12025	0.12031	0.986406	0.247719	0.308733	0.383193	0.00041331
CG12035			0.0129143
CG12038	-0.0468291	0.986406	-0.0257591	0.954093	0.0294562	0.899245
CG12054	0.0507396	0.986406	0.17477	0.631378	0.247835	0.0273204
CG12056	-0.0115922	0.991711	0.0259459	0.947518	-0.0605607	0.845267
CG12057	-0.00322575	0.986406	0.119586	0.769286	-0.534171	0.00640933
CG12061	0.000304876	0.998308	0.0155056		0.0549644
CG12065	-0.0516182	0.986406	-0.290954	0.154527	-0.205933	0.090007
CG12069	-0.000964149	0.987984	0.0620776
CG12071	-0.00833682	0.986406	-0.139042	0.597491	-0.139753	0.48025
CG12075	-0.00756275	0.987984	-0.440213	0.116226	0.0790632	0.745661
CG12078			-0.00824107		-0.0168685
CG1208	-0.00564757	0.986406	-0.0168681	0.972674	0.207659	0.0977889
CG12081	-0.0887427	0.986406	0.383399	0.254014	0.00224078	0.992972
CG12084	-0.0132015	0.986406	0.050047	0.912794	0.180288	0.0973837
CG12091	-0.0480311	0.986406	-0.224731	0.360745	-0.238412	0.055514
CG12093	-0.010533	0.993539	-0.165278	0.57882	-0.315542	0.00985488
CG12096	-0.0183624	0.986406	0.0966738	0.722849	0.0270417	0.920581
CG12099	-0.0736614	0.986406	-0.0957886	0.80515	-0.133513	0.229458
CG12104	0.0531537	0.986406	0.409651	0.185649	0.148762	0.474566
CG12105	-0.00260389	0.993435	-0.149411	0.707257	-0.166741	0.225554
CG12106	0.0227796	0.986406	0.61606	0.0210889	0.0233722	0.950396
CG12107	0.0144639	0.986406	0.0567084	0.892972	-0.283305	0.0445736
CG12111			0.00257261		-0.0623902	0.638885
CG12112	0.024035	0.986406	0.72704	0.0101333	0.530092	2.40811e-05
CG12115			-0.00421519		-0.358493	0.116141
CG12116	-0.0214338	0.986406	-0.0214879	0.952131	-0.0485701	0.835371
CG12118	0.0628079	0.986406	-0.126001	0.730878	-0.0257666	0.926102
CG12121	-0.157257	0.986406	0.316575	0.352427	0.075198	0.68701
CG12123	0.129989	0.986406	0.0129645	0.977673	-0.0319175	0.921122
CG12128	-0.00287659	0.998308	0.420763	0.191039	-0.0269972	0.896439
CG12129	-0.0575765	0.986406	0.589494	0.0500703	0.122347	0.613704
CG1213	-0.0161613	0.986406	0.119584	0.73675	-0.0496967	0.73967
CG12133	0.00497881	0.986406	0.0584555
CG12134	-0.0505425	0.986406	0.440704	0.10536	-0.296633	0.00646748
CG12155	-0.00866641	0.993731	-0.225313	0.31224	-0.0425008	0.886863
CG12158					0.113345	0.570372
CG12159	0.112332	0.986406	0.0283158	0.941814	0.223039	0.277849
CG12163	-0.137573	0.986406	0.305108	0.363157	-0.0538623	0.825843
CG12164	-0.000741561	0.998308	-0.110281	0.800353	-0.0997615	0.685631
CG12170	-0.0176832	0.986406	-0.105464	0.715447	-0.320895	0.0169325
CG12171	-0.0608069	0.986406	0.578338	0.0646586	-0.224684	0.0853213
CG12173	-0.0959455	0.986406	-0.0183918	0.969552	-0.182504	0.284835
CG12177	-0.0270983	0.986406	0.09889	0.747912	-0.171459	0.27598
CG12179	-0.0508972	0.986406	0.308095	0.373219	0.264202	0.112385
CG1218	-0.0262171	0.986406	0.43854	0.0946175	-0.0174218	0.958945
CG12182	-0.040424	0.986406	0.395964	0.213052	0.369706	0.0469268
CG12184	0.0715551	0.986406	0.299317	0.35564	0.343574	0.188384
CG12194	-0.011	0.987984	-0.0342286	0.919215	0.0200787	0.934189
CG12204	-0.0367121	0.986406	-0.00122045	0.997312	-0.523997	0.0123395
CG12206	0.0100765	0.986406	-0.315622	0.125186	0.220041	0.102991
CG12209	7.95245e-05	0.998308	0.0414201		0.0166549
CG12213	-0.0374919	0.986406	0.299873	0.337643	0.244092	0.0762673
CG12219	-0.0527088	0.986406	0.453786	0.135283	-0.101328	0.584909
CG12224	-0.0322115	0.986406	0.0820775		0.0426005	0.842791
CG12229			-0.0420445		0.0114022	0.966321
CG12231	-0.000978981	0.986406
CG12236	0.0420223	0.986406	-0.247011	0.285283	0.15606	0.426982
CG12237	-0.0143062	0.986406	0.0946563	0.69078	-0.0833134	0.609895
CG12239	-0.0142004	0.986406	-0.332012	0.124841	-0.405885	0.000842106
CG12241	0.0998431	0.986406	-0.255928	0.299437	-0.0274787	0.891096
CG12253	0.0160531	0.986406	0.556918	0.00240419	0.109011	0.649788
CG12256	-0.0144247	0.986406	-0.34074	0.284238	0.0349049	0.934766
CG12259	-0.03103	0.986406	0.325491	0.293009	-0.363504	0.0158194
CG12267	0.0175943	0.986406	0.317351	0.249697	0.164502	0.268729
CG12268	0.0037803	0.986406	-0.307813	0.243211	0.0502614	0.827303
CG1227	-0.0324774	0.986406	0.643295	0.0156842	0.265018	0.0879035
CG12278	0.00198621	0.986406	-0.0217761		-0.0962111	0.561463
CG12279	-0.0329678	0.986406	0.0124837	0.980687	-0.382149	0.0202927
CG12288	-0.0128714	0.986406	0.119631	0.632414	-0.084301	0.707389
CG12289					0.0122892
CG12290	0.0923584	0.986406	-0.250509	0.269195	0.4107	0.00649905
CG12299	-0.00114858	0.998308	0.400414	0.228948	0.189936	0.211777
CG12301	-0.106501	0.986406	0.315743	0.360147	-0.00551032	0.985325
CG12307			0.0237716		0.0215074
CG1231	0.000941896	0.99238	-0.0592571		-0.414859	0.0928567
CG12310	-0.00184243	0.986406	0.404729	0.213421	-0.547504	6.47836e-05
CG12316	-0.0057822	0.997103	-0.403321	0.0929956	-0.17089	0.34467
CG12320	-0.0427053	0.986406	-0.329502	0.187923	-0.314444	0.132191
CG12321	-0.00771128	0.99771	0.0173919	0.963937	-0.472201	0.00156239
CG12325	0.0117345	0.991043	0.166684	0.649212	0.108582	0.545435
CG1233	0.0148084	0.987984	-0.52537	0.0078156	-0.124864	0.408208
CG12338	-0.0584991	0.986406	0.0482608	0.908119	-0.273915	0.0306032
CG1234	-0.0160063	0.986406	0.323171	0.349409	0.177938	0.320898
CG12341	0.01512	0.987984	0.482673	0.0078156	-0.0619839	0.766879
CG12343	-0.0396586	0.986406	0.510867	0.0943403	0.037185	0.859067
CG12344	0.000309542	0.998308	-0.0659772		0.30426	0.234959
CG12355	0.00652755	0.986406	0.316781	0.357014	0.493021	0.000652485
CG1236	-0.076191	0.986406	0.0869419	0.786185	-0.313767	0.0234777
CG12362			0.048599		0.0122892
CG12374	0.00420687	0.986406	0.186841		0.00568291
CG12375	0.0490598	0.986406	0.0628936	0.833134	-0.462737	0.000167518
CG12379	0.0127073	0.987984	0.203846	0.534136	0.0491689	0.88975
CG12384	0.0570751	0.986406	0.0535597	0.90429	-0.168196	0.171345
CG1239	0.0266395	0.986406	0.0986542	0.808138	0.0706387	0.854097
CG12391	-0.0815377	0.986406	0.3284	0.33727	-0.0408615	0.883821
CG12398			-0.0980525		-0.0212915
CG12402	0.0287455	0.986406	-0.32613	0.147171	0.387903	0.00073353
CG12420	-0.0083777	0.986406	-0.0204891	0.967651	-0.0376929	0.929523
CG12446	0.00236825	0.986406	-0.0894368		-0.0611791
CG12448			-0.0230634		0.10297	0.237916
CG1246	0.00506065	0.987984	-0.0807841	0.775127	-0.149518	0.219314
CG12470	-0.00259527	0.986406	0.0371963		0.0109123	0.958935
CG12477	0.0011368	0.986406	-0.114862		0.00116822	0.997022
CG12480	-0.010325	0.986406	0.194781	0.601516	-0.382147	0.000419984
CG12483	-0.000978981	0.986406	0.00326778		0.0973943	0.705751
CG12490	-0.000761812	0.998308	-0.171445		-0.266306	0.281665
CG12491			-0.0079505		0.426956	0.0147282
CG12493	0.0295829	0.986406	0.14322	0.723655	0.121508	0.707269
CG12496	-0.00398765	0.991043	-0.0998973	0.82003	-0.0882988	0.581576
CG12499	0.0720919	0.986406	-0.0966044	0.80383	0.181837	0.262068
CG12502	0.00115039	0.995522	-0.171144	0.66313	-0.160355	0.372453
CG12506	0.00334139	0.986406	-0.0830727	0.828429	-0.90685	3.13394e-07
CG12507	-0.00421939	0.986406	-0.0733752	0.821685	0.124066	0.722211
CG12512	0.00380792	0.998308	0.150657	0.618622	-0.217734	0.199796
CG12516					-0.00406639
CG12519	0.0360881	0.986406	-0.00822007	0.981869	-0.0926419	0.804246
CG12520	0.076949	0.986406	0.5527	0.0840202	0.261367	0.337293
CG12522	-0.0446811	0.986406	-0.0470677	0.884227	0.103871	0.751534
CG12523	-0.00209464	0.987984	0.265887	0.438269	-0.00755772	0.967002
CG12531	-0.00748928	0.986406	-0.434203	0.071485	0.273778	0.0958892
CG12535	0.000395104	0.998308	-0.0460349	0.882256	-1.13953	4.2774e-08
CG12538					0.0122892
CG12539	0.0011368	0.986406	-0.174073	0.647388	0.0375122	0.830115
CG12540	0.00190205	0.995522	-0.0644903	0.844404	0.00524181	0.95795
CG12541	0.00803532	0.986406	0.131673	0.682503	0.384022	0.00947163
CG12546	0.00224112	0.986406	0.030054		0.2927	0.261495
CG12547	0.168468	0.986406	0.467053	0.0415955	0.728662	5.22196e-15
CG12560	0.0381078	0.986406	0.133912	0.71048	0.133158	0.408485
CG12567	0.0463032	0.986406	0.534422	0.09244	1.04905	2.1566e-31
CG12576	0.102895	0.986406	0.0599104	0.831064	0.255957	0.0683886
CG12581	0.0425154	0.986406	-0.192759	0.544704	0.239655	0.0729351
CG12590			-0.00933289		-0.0756191	0.753334
CG12592	0.0343915	0.986406	0.0824578		0.0131652
CG12594	-0.0129567	0.986406	-0.180909	0.549513	0.268364	0.0919205
CG12605	-0.00410115	0.986406	-0.320206	0.172937	0.292061	0.0416233
CG12607	0.00293081	0.986406	0.0797769	0.85532	0.176969	0.1696
CG12608	-0.0778097	0.986406	0.31693	0.359641	-0.258308	0.0513695
CG12609					-0.0428221
CG12617			0.0323864		-0.00738476
CG12637			-0.0699332		0.00361381
CG12640					-0.0124497
CG12643	0.080919	0.986406	0.185391	0.466002	0.308853	0.0383127
CG12645	0.000521468	0.998308	0.00385976		0.0307116
CG1265	-0.010168	0.993731	0.186746	0.399839	-0.104247	0.585977
CG12655	0.00342426	0.986406	0.133039	0.750328	-0.121879	0.663753
CG12659	-0.00894125	0.994474	0.613822	0.0313442	0.351354	0.0604423
CG12661	0.01217	0.986406	0.280388		0.138496	0.0872837
CG12662	-0.00109994	0.998308	-0.0352952		-0.279765	0.109514
CG12672			-0.303965		-0.454603	0.0583865
CG12674			0.0234247		-0.0196611
CG12680			-0.0222512		-0.0469297
CG12682					-0.00406639
CG12684			0.000402238		-0.0170815
CG12688	-0.0019937	0.986406	-0.00872529		0.00269617
CG12689			0.02689		0.00178772
CG12691			-0.00824107		-0.0611791
CG12692	0.0011368	0.986406	-0.0316309		-0.0171895
CG12693	-0.000978981	0.986406	0.0233915		-0.0348826
CG12698	0.00369317	0.986406	0.204265		-0.00692138	0.985675
CG12699					-0.178202	0.119153
CG12702	-0.11552	0.986406	0.487271	0.128324	0.049764	0.904264
CG12708	-0.0514332	0.986406	0.115437	0.78784	-0.122122	0.692271
CG1271	-0.0430035	0.986406	-0.170093	0.578921	-0.297948	0.0504481
CG12713	-0.0215667	0.986406	0.589415	0.0566526	0.28847	0.1
CG12715			0.0102692		-0.0913578	0.418287
CG12716			-0.00824107		-0.0044617	0.989904
CG12717	0.09239	0.986406	-0.148426	0.703619	0.260844	0.25065
CG12723	0.00184092	0.998308	-0.284206	0.287498	-0.00498982	0.966991
CG12725			-0.0713655		0.0042397
CG12728	0.0877257	0.986406	0.713696	0.0142061	1.04568	3.52853e-14
CG1273	-0.0479111	0.986406	-0.349	0.189067	0.0254754	0.838742
CG12730	0.0263878	0.986406	0.0172087	0.968107	0.425001	0.00876442
CG12744	0.0553581	0.986406	0.361006	0.0660196	0.00474781	0.99128
CG12746	-0.0854836	0.986406	-0.142443	0.540771	-0.324551	0.00187332
CG1275	0.0840287	0.986406	0.566128	0.0382836	0.197455	0.0694115
CG12766	-0.00524395	0.986406	0.434227	0.180255	-0.329412	0.0543678
CG12768	-0.0125861	0.986406	-0.172021	0.496048	0.0192454	0.955018
CG12769	0.098711	0.986406	-0.162199	0.559993	0.238901	0.384874
CG12773	-0.02239	0.986406	0.235038	0.516161	-0.0496074	0.77359
CG12780			-0.0178696		-0.0240227
CG12782	-0.00199004	0.986406	-0.0234807		-0.0452684	0.837887
CG12783			-0.00824107		0.00431618
CG12795	-0.0406066	0.986406	0.00738855	0.984154	-0.147263	0.433545
CG12811	0.0530894	0.986406	-0.0577201	0.884227	0.0868402	0.628456
CG12814	0.040977	0.986406	0.0591463	0.865699	0.341453	0.00381219
CG12817	-0.00626144	0.986406	-0.120742	0.775357	-0.0428847	0.906142
CG12818	-0.0862042	0.986406	0.518186	0.0943027	-0.0967482	0.668713
CG12822	-0.0400327	0.986406	-0.146457	0.63851	-0.403631	0.0019312
CG12824			0.0120377		0.135925	0.641882
CG12825	0.0124807	0.986406	0.150497	0.677552	-0.123561	0.621831
CG12826	0.0044798	0.986406	0.485409	0.136057	-0.0174796	0.947849
CG12828			-0.061758
CG12831			-0.00824107		0.164673	0.294737
CG12836	0.0011368	0.986406	-0.00715386		-0.266831	0.330815
CG12848	-0.049441	0.986406	0.257064	0.233111	-0.519225	2.04544e-07
CG12849			-0.00824107
CG12851	-0.0029512	0.997338	-0.458873	0.0624053	0.199269	0.353107
CG12853			6.21717e-05		0.0284229
CG12857			-0.0584911		0.0472824	0.870378
CG12860			-0.000666495		0.015109
CG12861			-0.0222512
CG12863	0.00203697	0.998308	0.310502	0.273104	0.117433	0.695782
CG12866			-0.0248763		0.0122892
CG12868	-0.0025259	0.998308	0.037726	0.932665	0.187403	0.367228
CG12869	-0.00550683	0.986406	-0.472977	0.0344214	-0.075871	0.78735
CG12877	-0.072506	0.986406	0.303361	0.380317	0.0443894	0.875705
CG1288			-0.00824107
CG12880	0.00294392	0.99335	0.114169	0.753813	0.16744	0.447693
CG12883	-0.0310856	0.986406	0.121605	0.75744	-0.0236725	0.95159
CG12885	0.0362526	0.986406	-0.0508025	0.903459	-0.151053	0.588889
CG12895	-0.0993906	0.986406	0.503885	0.0834215	-0.208474	0.0717247
CG12896	-0.0552746	0.986406	0.225964	0.467001	-0.0371934	0.901142
CG12909	-0.0923102	0.986406	0.491322	0.103436	-0.155759	0.352642
CG12910	0.0056139	0.986406	-0.298436	0.209918	-0.204172	0.158552
CG12911	-0.00206184	0.998308	-0.115833	0.667828	-0.161121	0.268843
CG12914			-0.000587859		0.181972	0.427245
CG12917	-0.000978981	0.986406	0.028709		-0.0087884	0.975595
CG12920	0.0371862	0.986406	-0.204842	0.50923	0.0144466	0.915297
CG12923	1.09941e-05	0.999717	0.0106016		-0.0712032
CG12926	0.00799289	0.986406	-0.0731676	0.783397	-0.209178	0.132285
CG12929	-0.0193486	0.986406	0.0735563	0.851326	-0.422089	0.0301502
CG12934	-0.00331627	0.986406	0.403498	0.198513	-0.0609452	0.798671
CG12935	0.0309084	0.986406	0.336182	0.0875079	0.0266202	0.903932
CG12942	0.0797068	0.986406	0.159171	0.569745	-0.221632	0.368201
CG12945	0.154363	0.986406	-0.115067	0.663961	0.212472	0.247392
CG12947	-0.00205931	0.998308	-0.225804	0.388021	-0.0237436	0.959167
CG12948	0.0178703	0.986406	-0.00856074	0.982723	-0.0978987	0.760588
CG12951	0.0011368	0.986406	0.0357741		-0.216416	0.0863681
CG12963	-0.00787201	0.986406	-0.0429887	0.926777	-0.2744	0.103336
CG12964	0.0100038	0.986406	-0.258633	0.39611	0.0105199	0.965086
CG12970			0.0249715		-0.0669619	0.737349
CG12971	-0.00341764	0.986406	0.0529254	0.908533	-0.00901606	0.985202
CG12974	-0.000813932	0.998308	0.0514717	0.884227	-0.0491147	0.838398
CG12975	0.0423208	0.986406	0.12622	0.753254	0.116022	0.555842
CG12983	0.0011368	0.986406	0.0129143		0.0122892
CG12984	-0.0131714	0.986406	0.0860125		-0.0197572	0.920657
CG12985			-0.0269699		-0.012416	0.975886
CG12986	-0.00579653	0.986406	0.0378337	0.933931	-0.0170815
CG1299	0.0039241	0.986406	0.072418	0.853317	-0.192539	0.236036
CG12990	0.00995914	0.986406	0.00976455		-0.0815609	0.596305
CG12991	0.0394251	0.986406	-0.10136	0.729776	0.306584	0.0139491
CG12992	-0.00259157	0.986406	-0.0612755		0.168698	0.472671
CG12995	-0.000978981	0.986406	-0.0231352		-0.0373312
CG12998	-0.000978981	0.986406	-0.0100436		-0.218478	0.270252
CG13000	-0.0147214	0.986406	0.0733153		-0.00406639
CG13001	-0.0599442	0.986406	-0.186149	0.384973	-0.32651	0.0266306
CG13002					-0.0152694
CG13003	0.0039592	0.987984	-0.353368	0.185386	0.179602	0.330631
CG13004	-0.000971134	0.987984	0.0121374		-0.0673124
CG13005	0.0791127	0.986406	-0.427529	0.174996	-0.104872	0.760588
CG13008	0.00013364	0.998308	-0.0311166		-0.204095	0.241236
CG13010			0.0445914		-0.0179643
CG13012			-0.00349272	0.995395	-0.0402697	0.917045
CG13014	-0.0128355	0.988694	-0.0701284	0.848437	-0.435881	0.0202278
CG13016	-0.0317985	0.986406	-0.117713	0.753155	-0.08995	0.749851
CG13018	-0.0266358	0.986406	0.048618	0.911434	-0.446459	0.0149362
CG13021	-0.000978981	0.986406
CG13022			-0.0190986		-0.245465	0.391074
CG13023	-0.00230787	0.989008	0.137464	0.738311	0.0355628	0.834766
CG13024	0.00877183	0.986406	0.247336	0.433848	0.228544	0.248973
CG13026			-0.0484863		0.000709066	0.996396
CG13028	0.000155824	0.998308	-0.037212	0.937217	0.0486906	0.894887
CG13029	0.0432207	0.986406	0.395246	0.201695	0.0282064	0.923847
CG13031			-0.00824107		0.0122892
CG13032	-0.000978981	0.986406	-0.0207331		-0.0303692
CG13033	0.0026502	0.989008	-0.0612804	0.891431	-0.326761	0.0206858
CG13038	0.000585676	0.998308	0.0171102	0.973417	-0.142739	0.573156
CG1304	0.000487043	0.998308	0.286889	0.400121	-0.00414651	0.987513
CG13040	0.0011368	0.986406	-0.284773		-0.139191	0.67742
CG13041	0.0111029	0.986406	-0.0192539	0.968982	-0.574443	1.53777e-06
CG13042	0.00351765	0.986406	-0.0422804	0.924963	0.209413	0.487914
CG13043	0.0126695	0.986406	-0.0445296	0.909323	-0.486763	8.38693e-09
CG13044	-0.000745094	0.998308	0.173823	0.58519	-0.388688	0.000748588
CG13045	-0.00222234	0.986406	-0.067632	0.884096	-0.0101505	0.966321
CG13046	0.00794659	0.986406	0.00367964	0.994766	-0.0864335	0.797323
CG13047	0.00149065	0.986406	-0.052428	0.904608	-0.488049	0.0422716
CG13048	0.000713302	0.998308	0.0599527	0.898956	-0.169061	0.417799
CG13049	-0.000343694	0.998308	0.117301	0.769507	-0.0458431	0.762662
CG13050			-0.0568288		-0.192819	0.088039
CG13051	0.000735579	0.989949	-0.212982	0.563658	-0.202774	0.483192
CG13053					-0.0150963
CG13054	0.0011368	0.986406	0.0215885		0.0140376	0.975109
CG13055	0.00391877	0.986406	0.439724	0.177387	0.232466	0.380153
CG13056			0.226631		-0.0292474	0.941347
CG13058	0.0028784	0.986406	-0.261978	0.451085	-0.315415	0.240254
CG13059	0.00510301	0.986406	-0.0981764	0.814044	-0.559297	6.47818e-10
CG13060	0.00208257	0.986406	0.122794	0.764983	-0.179391	0.218728
CG13062			0.0253068		-0.0729118	0.735715
CG13063	0.0192182	0.986406	0.0109396	0.983149	-0.0843794	0.680748
CG13064	0.00308824	0.986406	0.51664	0.115166	-0.0105147
CG13065			0.00126409		-0.30134	0.212712
CG13066	0.000965883	0.986406	-0.133043	0.748528	-0.0855401	0.809252
CG13067	0.000210086	0.998308	0.0575231	0.900939	-0.146183	0.464393
CG13068	-0.000653852	0.993435	-0.0819991	0.811562	-0.157213	0.632744
CG13069	0.00312575	0.986406	-0.0905693	0.795367	-0.142876	0.660867
CG1307	-0.046506	0.986406	0.502601	0.105597	-0.0868177	0.64409
CG13071					0.0284229
CG13073			-0.00824107		0.00173042	0.992232
CG13074	0.00287334	0.986406	-0.280041		0.05395	0.766879
CG13075	0.0091902	0.986406	0.285908	0.413005	0.0335657	0.916468
CG13077	0.0011368	0.986406	0.344866		-0.0112897	0.979956
CG13078			-0.0224199		0.109931	0.514072
CG13081	-0.000978981	0.986406	0.0834193		-0.00895679	0.959015
CG13082	-0.00670181	0.987984	0.0150762	0.975887	-0.137389	0.492989
CG13083	-0.00137907	0.988019	-0.0475919		-0.00406639
CG13084	-0.00370379	0.986406	-0.0213856		-0.0314171
CG13085	0.0173819	0.986406	0.12378	0.755758	-0.146953	0.654129
CG13086	-0.0144522	0.986406	0.00794929	0.987821	-0.35178	0.0214109
CG13088	0.00712467	0.998308	0.0561972	0.895766	-0.0893611	0.766668
CG1309	0.0220213	0.986406	-0.0771039	0.821057	-0.109515	0.464505
CG13096	-0.121238	0.986406	0.238743	0.502861	-0.118022	0.597323
CG13097	-0.0889925	0.986406	0.292817	0.396127	-0.0525237	0.815266
CG13101	0.0997596	0.986406	0.29203	0.396874	0.934795	1.75129e-17
CG13102	-0.0084945	0.986406	0.187952	0.600974	0.0157046	0.960081
CG13108	-0.00209577	0.988882	-0.249526	0.393736	-0.218238	0.287601
CG13114			0.0385161		0.0122892
CG13116	0.000451849	0.998308	-0.0541663	0.908282	0.00323269	0.992759
CG13117			0.179763		-0.2041	0.455985
CG13123	-0.0284368	0.986406	0.0167192	0.968722	-0.19042	0.514072
CG13124	-0.00211329	0.998308	-0.138472	0.59486	0.0220062	0.923847
CG13126	0.0844815	0.986406	0.318392	0.209387	0.0158944	0.953371
CG13127					0.00361381
CG13133	0.00119637	0.986406	-0.092901	0.828139	-0.155772	0.339215
CG13135			-0.110508		0.000813425	0.995929
CG13138	0.00657431	0.986406	-0.0912284		-0.022255	0.918664
CG1314			-0.00651455		0.0215074
CG13144	0.00523794	0.986406	-0.00329714		-0.0243162	0.934764
CG13148	0.0101816	0.986406	-0.256027	0.367618	-0.134045	0.631536
CG13151	0.0882105	0.986406	0.200885	0.417933	-0.260765	0.241534
CG13154	0.00499851	0.986406	0.125914	0.764983	0.0986645	0.722474
CG13155			-0.0502202		-0.0111475
CG13157	-0.00688716	0.986406	0.0566047	0.901409	-0.235664	0.414936
CG13159	-0.00238282	0.998308	0.0342262	0.940457	0.00648308	0.957657
CG1316	0.0184205	0.986406	-0.175635	0.52306	-0.0781802	0.575523
CG13160	-0.00342179	0.986406	0.0351512	0.940435	-0.0518572	0.875589
CG13168	0.0011368	0.986406	-0.383427	0.249469	0.0618785	0.879246
CG1317	0.0162515	0.986406	-0.354153	0.122711	0.0628351	0.725262
CG13170					0.0122892
CG13171	-0.000978981	0.986406
CG13177	0.000137113	0.998308	-0.0248763		0.259992	0.134946
CG13185	0.0134126	0.986406	-0.183115	0.612233	0.00380706	0.992232
CG13186			-0.143757		-0.0419186	0.806057
CG13192	-0.00430123	0.998308	0.162316	0.506523	-0.188558	0.186096
CG13193					-0.0371436
CG13196	-0.00949033	0.986406	-0.398219	0.0508331	0.0203587	0.87926
CG13197	-0.0269864	0.986406	-0.148226	0.58998	-0.0898042	0.624562
CG13198			-0.0243013		0.000542966	0.996451
CG13202	0.0011368	0.986406	-0.0128538		0.0371938	0.899497
CG13203	-0.00309956	0.986406	-0.555272	0.0382113	-0.20963	0.370602
CG13204	0.0152634	0.986406	-0.146272	0.641584	-0.20491	0.222714
CG13215			0.226944		0.227997	0.435264
CG13216	0.00299614	0.987607	-0.07331	0.855079	-0.00634637	0.941435
CG13217	0.0122782	0.986406	-0.0361816	0.934228	-0.226547	0.0848542
CG13218	0.00454012	0.986406	0.144594	0.722849	-0.449052	0.00277741
CG13220	-0.0125469	0.990727	0.336599	0.145508	-0.0703371	0.657762
CG13223	0.00989109	0.986406	0.309367		0.0893295	0.462584
CG13226			0.0592239		0.0850063	0.819352
CG13227	-0.0097798	0.986406	0.153751	0.68343	-0.252277	0.0323363
CG13228	-0.000978981	0.986406	0.0424103	0.922626	-0.367219	0.053169
CG13229	0.00759986	0.986406	0.174805	0.649212	0.314514	0.0459696
CG13230			-0.215368		-0.803075	1.69784e-07
CG13231			-0.0777131		0.133416	0.642675
CG13239	0.00666307	0.986406	-0.0113153	0.981869	0.0466539	0.901142
CG1324	-0.00322575	0.986406	-0.00499957		0.0697189	0.691454
CG13243			-0.23515		-0.00194374
CG13244					-0.0168685
CG13247	-0.0120312	0.986406	-0.172183	0.580115	0.164806	0.424433
CG13248	-0.000402057	0.998308	-0.409717	0.14103	-0.00392007	0.989229
CG13250			-0.0243013		0.152971	0.285557
CG13251	-0.00245487	0.987984	-0.430283	0.143088	-0.0796961	0.771607
CG13252	0.0198787	0.986406	-0.0738289	0.780672	0.378645	0.00267516
CG13255	0.00520898	0.986406	0.146711	0.708288	0.218725	0.121023
CG13258	0.0011368	0.986406	0.097479		-0.0605015	0.807575
CG13272	-0.0117388	0.986406	-0.495053	0.0639414	0.00442111	0.95751
CG13280	-0.000978981	0.986406	-0.174036	0.606248	-0.0290745
CG13282	-0.00455766	0.986406	-0.420722	0.130014	0.00667998	0.9872
CG13284	-0.0262158	0.986406	-0.0128054	0.976883	-0.153389	0.355552
CG13285	0.00274704	0.991043	0.154042	0.647815	0.333093	0.00386749
CG13287	-0.00755627	0.986406	-0.114673	0.750614	-0.304084	0.189125
CG13288	0.0011368	0.986406	-0.07993		-0.0511094	0.900438
CG13293	0.0297598	0.986406	-0.353787	0.0709859	0.205706	0.257342
CG13295	0.0583441	0.986406	-0.104406	0.717098	0.0200777	0.932691
CG13297	0.00665887	0.986406	-0.053536	0.89372	-0.00672777	0.980531
CG13300	0.0651869	0.986406	-0.234979	0.25082	0.53501	0.000309414
CG13305	0.00110658	0.998308	0.0950162	0.825199	0.121216	0.732119
CG13306	-0.000978981	0.986406	-0.150487		0.0476235	0.909768
CG13308	0.0011368	0.986406	-0.128805		-0.0493769
CG13309			-0.0305585		-0.0185126
CG13310	0.0011368	0.986406	-0.0585439		0.151117	0.648893
CG13311	0.00583793	0.986406	0.330541	0.312113	0.135849	0.501468
CG13312			0.278562	0.401662	0.131627	0.574884
CG13313	-0.0130314	0.986406	-0.152861	0.676592	-0.087985	0.816932
CG13314	-0.000978981	0.986406	-0.24722	0.472106	-0.102494	0.778945
CG13315	-0.00610372	0.989558	0.0266838	0.953415	0.0721367	0.758746
CG13318	0.00190973	0.986406	-0.14903	0.62423	-0.116148	0.672489
CG13319	-0.094944	0.986406	0.227156	0.316141	-0.318333	0.04389
CG13321	-0.0184235	0.986406	0.0132857	0.976883	-0.435749	3.56791e-06
CG13323	0.00160613	0.996261	0.223489	0.545634	-0.588955	4.63758e-06
CG13324	-0.000978981	0.986406	-0.00323627		-0.568246	0.0144417
CG13325	0.0117522	0.986406	-0.0181428	0.971137	-0.0412268	0.910505
CG13326	0.00120113	0.986406	-0.277335		-0.130337	0.217545
CG13330			-0.141171		-0.97054	1.03503e-06
CG13331	-0.00259929	0.986406	0.0719435	0.875134	-0.27144	0.325083
CG13332	-0.000978981	0.986406	0.104346		0.252046	0.364302
CG13334	0.00275863	0.986406	-0.072257		-0.018617
CG13337			0.0129143		0.00163364
CG13339	0.063831	0.986406	0.182788	0.524614	-0.00877874	0.980531
CG13344	0.0447293	0.986406	-0.344023	0.103828	-0.204196	0.242287
CG13358	-0.0111334	0.986406	-0.123764		0.100889	0.729484
CG13359	-0.0045346	0.986406	0.00257261		0.00361381
CG13360	0.0054878	0.986406	0.015786		-0.189872	0.305434
CG13361	0.00244367	0.986406	-0.0602148	0.897615	0.0412909	0.852585
CG13362	-0.0118165	0.986406	0.0756488	0.866394	0.0169675	0.900851
CG13364	-0.0212159	0.986406	0.276778	0.401956	-0.603687	5.67478e-07
CG13365	-0.0530755	0.986406	0.0947273	0.746744	-0.476686	0.000184188
CG13366	0.0141109	0.986406	-0.361432	0.13376	0.15778	0.174181
CG13367	-0.031484	0.986406	0.0410477	0.901577	-0.457773	0.00202844
CG13369	-0.0404361	0.986406	0.386731	0.0587928	-0.340346	0.00382888
CG13373	0.0387744	0.986406	0.476445	0.0867981	-0.0356421	0.923243
CG13375	0.0062801	0.995522	0.206014	0.500017	0.930864	3.12275e-09
CG13376			-0.00958137		0.0253096	0.864463
CG13377	0.0058421	0.987984	-0.152496	0.655427	0.179646	0.214165
CG13384	0.131092	0.986406	-0.0864598	0.726734	0.262026	0.0332622
CG13385					-0.00406639
CG13386	0.00013364	0.998308	-0.0610323	0.89367	0.00970587	0.985057
CG1339	-0.00259527	0.986406	-0.223605		-0.0102973	0.975624
CG13390	-0.0407477	0.986406	0.0549755	0.883956	-0.270294	0.163162
CG13392	-0.0026873	0.998308	0.128222	0.748332	-0.142168	0.551807
CG13397	0.066831	0.986406	0.0783222	0.837413	0.105132	0.64602
CG13398	0.0602853	0.986406	-0.224686	0.366047	0.395399	0.00603512
CG13403	0.00120054	0.993435	0.258616	0.469232	-0.179531	0.483163
CG13404	0.0160448	0.986406	0.0305551	0.948541	0.0214492	0.953799
CG13405	-0.0158726	0.986406	-0.066441		0.0328095
CG13407	-0.000953057	0.995489	-0.0363314		0.0304333
CG13408	0.00120113	0.986406	-0.00360115	0.994766	-0.04219	0.91549
CG13409	0.0011375	0.998308	-0.192293	0.493935	0.00805549	0.975011
CG13423			-0.152125		-0.100912	0.456071
CG13427	-0.00813896	0.995522	1.267	9.77538e-07	0.651045	9.55113e-06
CG13428	-0.000978981	0.986406	-0.0400861		0.108539	0.487914
CG13436	-0.0135422	0.986406	-0.312639	0.365889	0.0472564	0.910226
CG13437			-0.0838169		-0.0866701	0.813923
CG13438			0.0480358		0.0122892
CG1344	0.0990706	0.986406	0.383272	0.245651	0.553104	3.55303e-09
CG13442					0.0122892
CG13443			0.0199863		0.0423796
CG13445	7.95245e-05	0.998308	0.0851979		0.00799237	0.977636
CG13449	0.00304226	0.986406	-0.0710667	0.864961	0.009175	0.983161
CG13454	0.006924	0.989558	0.0924443	0.827017	-0.015573	0.965179
CG13455			0.0909581	0.817595	-0.0735329	0.748993
CG13457	-0.000978981	0.986406	-0.00857015		-0.0116037
CG13458	-0.00761533	0.986406	0.0536216		-0.123787	0.691454
CG13460			-0.106443		-1.01692	8.12842e-08
CG13461	-0.00698624	0.986406	0.15464	0.655659	-0.552845	0.00232516
CG13465	0.0174411	0.986406	0.222928	0.546441	-0.166479	0.525456
CG13471					-0.0220775
CG13473			-0.0224199		-0.0168685
CG13481	-0.000978981	0.986406			-0.0168685
CG13482			-0.0201688	0.967896	-0.235146	0.364339
CG13484	-0.0548649	0.986406	0.553607	0.0639414	-0.280799	0.135061
CG13488	0.00290529	0.986406	0.0467343		0.0427032	0.921346
CG13492	0.00400212	0.993843	-0.330484	0.27476	-0.160512	0.286844
CG13500			0.0401693		0.0554612
CG13501	-0.00400156	0.986406	0.116024		0.0137652	0.962201
CG13502	0.00323971	0.986406	0.116855	0.775147	-0.170277	0.547653
CG13506	-0.00861779	0.987984	-0.20815	0.4229	0.156473	0.32465
CG13516	0.010671	0.986406	-0.00155016	0.997259	0.104764	0.672079
CG13527			0.00326778		0.0122892
CG13531	0.0423348	0.986406	-0.36967	0.0732611	0.186885	0.234255
CG13532	0.0016852	0.997338	-0.111568	0.715479	-0.126411	0.545111
CG13538			0.00385976		0.0355706	0.82955
CG13539					0.0122892
CG1354	-0.0835216	0.986406	-0.0129716	0.976883	-0.208308	0.0815858
CG13540			-0.0604643		-0.0737603	0.73637
CG13544			0.125471		-0.0308755
CG13545	-0.0200606	0.986406	-0.00268155	0.996357	-0.814869	1.51776e-11
CG13551	-0.0339685	0.986406	0.359678	0.265351	-0.513683	2.94361e-07
CG13558					0.0174623
CG13559	0.0011368	0.986406	0.322903	0.31224	-0.0169017	0.97174
CG13560	-0.0127687	0.986406	0.305523	0.334084	-0.506071	0.0336496
CG13561	-0.00259886	0.986406	-0.00824107		0.12458	0.207518
CG13562	0.0339062	0.986406	-0.0748486	0.851922	-0.15014	0.600377
CG13563	0.0108154	0.986406	0.162269		0.00398017	0.989751
CG13564			-0.0222512
CG13566	-0.000978981	0.986406	-0.025836		-0.187755	0.507872
CG13575	-0.00199004	0.986406	-0.0171068		-0.190913	0.536454
CG13577			-0.0604641		0.147355	0.615671
CG13578	0.00235525	0.986406	-0.0715684		-0.193229	0.534692
CG13579			-0.379718	0.218627	-0.172548	0.459722
CG1358	0.0270122	0.986406	-0.0408259	0.925009	-0.163157	0.416261
CG13581	-0.000978981	0.986406	0.082792		-0.00406639
CG13585	-0.0239204	0.986406	0.0134551	0.978407	-0.057535	0.711725
CG13587	-0.000978981	0.986406
CG13589					0.012357
CG13590					0.0199784
CG13594	-0.0173892	0.986406	-0.535488	0.0709859	-0.187761	0.398924
CG13599	-0.0937333	0.986406	0.708628	0.0103207	0.169447	0.48139
CG1360	-0.0770662	0.986406	0.36528	0.186194	0.0639528	0.828514
CG13601	-0.0253522	0.986406	0.12214	0.598521	-0.207564	0.154664
CG13603	0.125507	0.986406	0.295216	0.344012	0.296886	0.0274861
CG13604	-0.0258719	0.986406	-0.182856	0.437717	-0.0395876	0.857393
CG13605	-0.00112622	0.998308	-0.00705153	0.984265	-0.0409044	0.852585
CG13606	0.00820942	0.986406	0.0987738	0.799417	0.14834	0.475038
CG13607	8.47686e-05	0.998308	0.303019	0.363157	0.0574385	0.849446
CG13609	-0.0315481	0.986406	0.3707	0.237602	0.260918	0.308873
CG13613	-0.000978981	0.986406	0.207859	0.560884	-0.0134517
CG13614	-0.000295823	0.998308	0.164651	0.673997	0.227013	0.25071
CG13615	-0.000101128	0.999577	0.000196693	0.999887	-0.00476468	0.985325
CG13616	0.002496	0.988126	0.0611873	0.895766	0.0462383	0.843561
CG13618	0.00760737	0.986406	-0.213281	0.561445	0.148648	0.574492
CG13622	0.000626124	0.998308	0.183763	0.592686	0.0279935	0.931463
CG13623	0.0396949	0.986406	0.0222883	0.963041	0.0055	0.987942
CG13625	-0.111634	0.986406	-0.275323	0.345757	-0.332625	0.0574947
CG13627			-0.0665782		0.0174623
CG13630	-0.0908868	0.986406	-0.0242128	0.953415	-0.512175	6.65214e-06
CG13631	-0.00750168	0.989467	-0.0537641	0.899929	0.0888019	0.678566
CG13634	0.00184818	0.989467	-0.317731	0.17942	0.00276066	0.987259
CG13639			-0.0253892		-0.290044	0.294293
CG13640	-0.0010304	0.992967	-0.112268	0.796116	-0.0723361	0.828138
CG13641	-0.00425356	0.986406	0.248695	0.492375	-0.0776677	0.622855
CG13643	0.0165526	0.986406	-0.21555	0.402595	-0.218812	0.0731948
CG13653	-0.0218013	0.986406	-0.00651455		-0.00406639
CG13654	0.0208191	0.986406	-0.412667	0.0534657	0.0159219	0.946244
CG13658			0.0364304		0.195896	0.447879
CG13659	-0.00370379	0.986406	0.230105	0.530124	0.113699	0.653725
CG13663	0.000779233	0.999545	0.261747	0.335514	0.0590126	0.833186
CG13667	-0.023746	0.986406	0.344913	0.2529	0.0417718	0.894401
CG13670			-0.0853736		-0.0384991
CG13671	0.0866865	0.986406	0.103004	0.772935	0.0237595	0.945337
CG13674	0.0110506	0.986406	-0.0610747	0.866768	-0.201985	0.486904
CG13675	0.00608869	0.986406	-0.0827323	0.851922	0.0174519	0.969393
CG13676	-0.00241209	0.998308	-0.158646	0.648659	-0.00288156	0.992942
CG13678	0.00209703	0.986406	-0.101753	0.746606	-0.367798	0.0702023
CG13679	0.00294479	0.986406	-0.0593821	0.863598	-0.162114	0.610217
CG1368	-0.00196318	0.998308	-0.0192686	0.961432	-0.468274	9.44926e-05
CG13685	0.0011368	0.986406	-0.0404931		0.16841	0.588626
CG13689	-0.0735095	0.986406	0.444002	0.170563	-0.0277213	0.926496
CG13690	-0.0771268	0.986406	0.336108	0.229221	-0.101974	0.741434
CG13692	-0.00560436	0.986406	0.219752	0.534136	0.202046	0.466368
CG13693	0.00180725	0.988126	0.000357748		-0.0528235
CG13694	0.000314445	0.998308	0.114304	0.782495	0.0399879	0.923847
CG13698	0.103569	0.986406	-0.108177	0.752951	0.473446	0.00877366
CG13699	0.00458595	0.986406	-0.485156	0.0664231	0.000355057	0.998161
CG13700	-0.000978981	0.986406	0.0129143
CG13704	0.0394397	0.986406	0.160202	0.663961	-0.150715	0.219047
CG13705	-0.0226792	0.986406	0.106692	0.802825	-0.468519	1.86409e-09
CG13707	-0.00215416	0.986406	0.0174656	0.970177	0.131291	0.702762
CG13708	-0.00155628	0.988126	-0.421533	0.166282	0.169496	0.579972
CG1371	-0.0901387	0.986406	-0.184929	0.538338	-0.0515051	0.766668
CG13711	-0.0203654	0.986406	0.0129143		-0.00406639
CG13712	0.0308541	0.986406			-0.00369279
CG13713	0.000330473	0.999717	0.0730775		0.0174623
CG13716	-0.00250624	0.993621	-0.0232348		0.175824	0.081259
CG13720			-0.140015	0.679196	0.00473214
CG13721			-0.0521559	0.912264	0.122609	0.622633
CG13722	-0.00107386	0.998308	-0.287629	0.285546	-0.20657	0.166001
CG13724			-0.0714673		-0.00979852
CG13727	0.000311128	0.998308	0.056846	0.898063	-0.217395	0.282795
CG13728	1.84956e-05	0.999717	-0.339018	0.293233	-0.103309	0.654638
CG13731	-0.000265551	0.998308	-0.146431	0.675166	-0.326208	0.000994703
CG13733	-0.000964149	0.987984	0.0397465		-0.105331	0.622481
CG13737	-0.00734778	0.986406	0.166998	0.610901	0.15007	0.652598
CG13738	0.00054831	0.998308	0.168162	0.655322	-0.206765	0.0918545
CG13739	-0.00315263	0.986406	-0.0335507		-0.0802896	0.819983
CG13742	0.10016	0.986406	0.699106	0.0156842	0.720846	5.32476e-06
CG13743	-0.00145155	0.986406	-0.0057315	0.991104	0.285018	0.0999886
CG13744	-0.00556594	0.986406	-0.138797	0.726924	0.038289	0.903932
CG13747			-0.0145908
CG13748			-0.0184659	0.969945	0.660041	0.00127539
CG13749	0.00140959	0.996076	0.183004		0.0257357
CG13751	-0.0396444	0.986406	0.216394	0.289611	-0.595465	0.00033105
CG13760	0.0264394	0.986406	0.418388	0.185407	-0.0698388	0.74547
CG13766	0.115552	0.986406	-0.0852297	0.817595	0.337512	0.0581452
CG13771	-0.00810182	0.986406	0.0292028		-0.0276343	0.852755
CG13773	0.0880723	0.986406	0.383553	0.117148	-0.029905	0.924713
CG13775	-0.00567903	0.998308	-0.300096	0.365577	0.0983277	0.77389
CG13784	0.0479905	0.986406	-0.313305	0.162628	0.0512904	0.77102
CG13786			-0.23685		0.108065	0.404423
CG13793	-0.000978981	0.986406	-0.00996541		0.402648	0.0965081
CG13794	-0.000751603	0.998308	0.173971	0.641584	0.956634	6.35513e-09
CG13795	0.0402458	0.986406	0.220363	0.544493	0.794746	1.12817e-07
CG13796	0.00602112	0.986406	0.234807	0.51777	0.859335	5.07909e-06
CG13806	0.0125703	0.986406	0.0852822	0.804673	-0.280678	0.0338448
CG13807	-0.0394284	0.986406	0.22015	0.354022	-0.251979	0.248088
CG13810	-0.0100844	0.986406	-0.0697438	0.86475	-0.0776712	0.732598
CG13813	0.0063157	0.989529	0.176614	0.55854	0.0342076	0.793773
CG13827	0.0470648	0.986406	-0.0502153	0.893923	-0.0114626	0.978808
CG13829					0.0122892
CG13833	0.0028784	0.986406	-0.0745862	0.871783	-0.0653615	0.666437
CG13837	0.0011368	0.986406	-0.0863691		-0.145545	0.659084
CG13838	0.0011368	0.986406	0.0124051
CG13840					-0.00406639
CG13841			0.0234247		-0.0308755
CG13842	0.0011368	0.986406	0.0849204	0.849897	0.00234508	0.995102
CG13843	-8.05002e-05	0.999717	0.0129143		0.062648	0.625623
CG13847	0.00106725	0.998308	-0.257457	0.332892	-0.00865128	0.976004
CG13850	0.0314203	0.986406	-0.172314	0.565823	-0.0182881	0.929612
CG13855	0.00013364	0.998308	-0.398493	0.167659	0.153846	0.584813
CG13856	0.00207567	0.986406	0.214204	0.563226	0.0345978	0.933343
CG13857	-0.0110464	0.986406	0.0558903	0.904608	0.149023	0.216108
CG13862			0.0740426	0.833134	-0.394075	0.0334152
CG13868	0.133576	0.986406	-0.293212	0.28976	-0.0993429	0.584639
CG13869	-0.00319572	0.986406	0.196187	0.607256	0.0553708	0.858797
CG1387	-0.015806	0.986406	-0.0300075		-0.0625244	0.722507
CG13870			0.0319982		0.0899231	0.389721
CG13871	-0.00145155	0.986406	0.0129143		-0.0661427
CG13872	0.0011368	0.986406	-0.0073444		-0.0378726	0.820393
CG13875	0.0111491	0.986406	-0.182367	0.43553	0.00506759	0.991514
CG13876	0.00591088	0.998308	0.560839	0.0323202	0.354397	0.0280918
CG13877	-0.00537984	0.986406	0.121946		-0.000916712	0.997499
CG13884	0.00263421	0.986406	0.0102692
CG13887	0.0439943	0.986406	0.0841687	0.809154	0.0462996	0.810413
CG13891			-0.00127374		0.0174623
CG13893	0.00111371	0.998308	-0.0903393	0.7719	-0.00372091	0.988606
CG13894	0.0511388	0.986406	-0.306621	0.14103	-0.209119	0.171709
CG13895	-0.0235722	0.986406	-0.209268	0.368	0.0226538	0.929523
CG13896	-0.0598889	0.986406	0.564725	0.0257152	0.0422134	0.894887
CG13898			0.036852		0.0174623
CG13901	-0.0798946	0.986406	0.411865	0.167659	-0.120258	0.590048
CG13905	0.0011368	0.986406	0.0573765		0.116602	0.74237
CG13907	0.109298	0.986406	-0.198927	0.490462	0.27879	0.00939568
CG13912	0.0323644	0.986406	7.79474e-05	0.999953	-0.0515105	0.838398
CG13917	-0.00271866	0.998308	-0.479332	0.085388	-0.0773636	0.655826
CG13919	-0.0730193	0.986406	0.37193	0.237974	-0.255626	0.371538
CG13920	0.0312191	0.986406	0.00489909	0.991655	0.0822095	0.573148
CG13921	-0.00719842	0.99762	0.15452	0.67529	-0.196575	0.116673
CG13924	0.00528859	0.986406	-0.22297	0.547371	-0.177658	0.575551
CG13926	-0.0133395	0.988257	0.0617643	0.859873	-0.263743	0.145047
CG13928	-0.00448129	0.997338	-0.169645	0.548553	-0.0639879	0.658436
CG13930	0.00215255	0.986406	-0.25954	0.462848	0.336958	0.15533
CG13931	-0.00145155	0.986406	-0.0778967		0.0346483
CG13933	0.0927531	0.986406	-0.381816	0.0430864	0.0787453	0.655971
CG13937	0.0262479	0.986406	-0.0960269	0.733018	-0.270226	0.0425735
CG1394			0.0253068		-0.00239834
CG13946	-0.00377004	0.986406	-0.57026	0.0296491	-2.71551	1.86486e-81
CG13947	-0.00431913	0.986406	-0.230901	0.518644	-1.12414	8.54474e-13
CG13949	0.000814344	0.998308	0.0322605	0.945035	-0.151813	0.617647
CG13950	-0.000709452	0.998308	0.0342031	0.940294	-0.211829	0.391074
CG13954	-0.004651	0.986406	-0.201063	0.518142	-0.168616	0.573777
CG13955	0.00212649	0.986406	-0.320327	0.352714	0.00560754	0.988606
CG13962	0.00013364	0.998308	0.36709	0.229459	0.0562047	0.893216
CG13965					-0.0240227
CG13970	-0.0125336	0.986406	0.00101489		-0.00406639
CG13972	-0.000978981	0.986406	0.137112		0.0198862	0.95159
CG13978			-0.0248763		0.0174623
CG13982	0.0682054	0.986406	0.421348	0.184125	0.0596414	0.880659
CG13983	0.000713962	0.998308	0.163999	0.65118	-0.0282618	0.766778
CG13984			0.0129143		0.0320845
CG13989	-0.000978981	0.986406			-0.024104
CG13992	0.00211615	0.986406	-0.104844		0.00378089
CG13994	-0.0267502	0.986406	0.432599	0.0258966	-0.101851	0.710541
CG13995	-0.00814193	0.986406	-0.395416	0.198513	-0.0964488	0.67834
CG13996	-0.000978981	0.986406	0.157652		-0.357384	0.103836
CG13999	-0.0025477	0.986406	-0.162704	0.678772	0.155672	0.611525
CG14005	-0.0471704	0.986406	0.505826	0.1129	0.0640015	0.776305
CG14007					-0.0989918	0.729484
CG14013			-0.0317163		-0.0168685
CG14014	-0.0439763	0.986406	0.00978014		0.0651176	0.142888
CG14015	0.00507377	0.986406	0.0280347	0.951104	0.033644	0.921427
CG14017	-0.00259527	0.986406
CG14020	-0.000978981	0.986406	0.00748517	0.98825	0.018953	0.966321
CG14022			-0.0466225		-0.0152163	0.963109
CG14024	0.00236255	0.987984	-0.00847266	0.985979	0.189734	0.367518
CG14034			-0.0299598		0.235237	0.286496
CG14036	-0.0527987	0.986406	0.536891	0.0980213	0.0191612	0.965002
CG14043	-0.0252517	0.986406	-0.0335483	0.924969	-0.0773002	0.700462
CG14044	0.0011368	0.986406	-0.234523		-0.0585104	0.883358
CG14050	-0.00927024	0.986406	-0.342711	0.316916	-0.0371435	0.931532
CG14052	0.00374471	0.986406	-0.0818415		-0.0788066	0.733938
CG14053	0.00677785	0.997315	-0.0418836	0.921616	0.215951	0.259541
CG14054			-0.0604763		0.146124	0.306499
CG14062					-0.0142299
CG14069			0.0213555		0.0174623
CG1407	0.0789845	0.986406	0.426999	0.185649	0.484154	0.000460682
CG14071					0.0122892
CG14072			0.265297		0.119112	0.733606
CG14073	0.026018	0.986406	-0.411763	0.211155	0.211614	0.102709
CG14074	-0.0516933	0.986406	0.219063	0.496997	0.0443263	0.906762
CG14075	0.00198621	0.986406	-0.313704	0.356021	-0.326198	0.0958224
CG14079	-0.0334366	0.986406	0.0744827	0.868889	-0.156261	0.589635
CG14082	-0.00393259	0.986406	-0.0787833	0.860672	0.30121	0.16339
CG14085	0.00218462	0.986406	-0.179522	0.600409	-0.00877181	0.985675
CG14086			0.100556	0.817087	0.0629821	0.875752
CG14089	0.0011368	0.986406	-0.0421033		-0.0947578	0.545707
CG14095	0.00242372	0.986406	-0.0717449	0.828359	-0.104019	0.723838
CG14096	0.0034097	0.986406	-0.207481	0.534752	-0.0409159	0.91237
CG14100	-0.0285336	0.986406	0.271479	0.350885	-0.0917635	0.619392
CG14102	0.0369353	0.986406	0.142191	0.691447	0.618366	0.00517853
CG14104	0.00370688	0.998308	0.090146	0.839641	0.0278181	0.951168
CG14105	-0.00787377	0.986406	0.00540232	0.991502	0.0331468	0.900216
CG14106			0.0409249		-0.0703195	0.604342
CG14107	-0.018646	0.986406	-0.203734	0.540608	0.00391377	0.978064
CG14109	-0.0132078	0.986406	-0.169705	0.593419	-0.130625	0.504044
CG14110	-0.00656312	0.986406	0.0165325	0.973417	0.0187418	0.860265
CG14111	-0.00904664	0.986406	0.0410522		0.11495	0.0681975
CG14115			0.0158861
CG14118	0.00799258	0.986406	-0.21691	0.527255	-0.0883083	0.814123
CG14120	-0.00736455	0.986406	-0.36531	0.188602	0.0406054	0.82582
CG14125			0.0281483		-0.0490407	0.844845
CG14130	-0.0658585	0.986406	0.0786391	0.815099	0.0630373	0.825436
CG14131	0.0465058	0.986406	-0.381427	0.0544988	-0.149573	0.265661
CG14132	-0.00411383	0.986406	0.182878	0.542662	0.187075	0.217862
CG14135	-0.000903534	0.999185	0.764992	1.69112e-06	0.492769	0.00713953
CG14137			0.0237716		-0.0220775
CG14142	8.47686e-05	0.998308	0.0126934		0.040231	0.922115
CG14143	-0.00370662	0.986406	-0.105525		-0.192343	0.517424
CG14147	0.00330492	0.986406	0.142359	0.705899	-0.0198224	0.941795
CG14153	-0.000978981	0.986406	0.114749	0.727578	0.518267	0.0172435
CG14154			-0.151567		-0.0690066
CG1416	0.00284167	0.998308	0.264031	0.302578	0.051365	0.733566
CG14160	4.07557e-05	0.999717	0.079611	0.859912	0.00384347	0.992369
CG14174	-0.0660647	0.986406	0.166611	0.547622	-0.140072	0.626563
CG1418	0.0129516	0.987984	0.000777863	0.998618	-0.137854	0.532358
CG14182	0.105687	0.986406	0.175485	0.545247	0.0781007	0.799633
CG14183	0.00173155	0.998308	-0.280486	0.416485	0.160609	0.61593
CG14184	-0.0572675	0.986406	0.571671	0.0512728	-0.243444	0.0749382
CG14185	0.00402958	0.986406	-0.262332	0.441623	-0.181905	0.542932
CG14186	0.00349261	0.987984	-0.373493	0.189616	0.10054	0.694606
CG14187			0.000402238		-0.0440528	0.692538
CG14190			-0.00824107		-0.00406639
CG14191	0.0111565	0.986406	0.0405425	0.912546	-0.281101	0.0805559
CG14194	-0.0474028	0.986406	-0.0407432	0.893608	0.0538814	0.804985
CG14195	-0.00289584	0.986406	-0.0366889	0.935753	-0.333742	0.0950851
CG14196	0.00510123	0.986406	0.0216557	0.966179	-0.0967394	0.692263
CG14200	0.062689	0.986406	-0.491196	0.0693447	-0.0568043	0.805093
CG14204	-0.0421631	0.986406	0.45978	0.147262	-0.0292442	0.938405
CG14205	-0.0147798	0.986406	0.00392643	0.994733	-0.163675	0.141922
CG14207	-0.0608415	0.986406	0.270034	0.31856	-0.117541	0.234288
CG14210	-0.101254	0.986406	0.534957	0.0566526	-0.245153	0.0707865
CG14212	0.0130778	0.986406	-0.00588963		-0.0572153	0.819983
CG14218	-0.0591782	0.986406	0.143684		-0.239435	0.218453
CG14219	-0.00370379	0.986406	-0.0794648	0.855616	0.160814	0.362461
CG14220	-0.0053483	0.998308	0.382175	0.22726	-0.0932014	0.628476
CG14221	-0.0264094	0.986406	-0.0456231	0.917746	-0.172323	0.574884
CG14223	-0.0349803	0.986406	-0.108661	0.768215	-0.253047	0.298544
CG14227	-0.00708098	0.986406	0.0676361		0.119668	0.47792
CG14229	-0.0440288	0.986406	0.61987	0.0321355	0.0808705	0.733938
CG14230	-0.0993584	0.986406	0.360516	0.287032	-0.291325	0.0101398
CG14231	0.0338203	0.986406	-0.0462141	0.895208	-0.263322	0.235245
CG14232	-0.0523298	0.986406	-0.261487	0.276313	-0.322967	0.0193534
CG14234	0.0146019	0.986406	-0.128351	0.759424	0.1195	0.566361
CG14237			0.0226773		-0.0306966	0.90784
CG14238			-0.270054	0.431091	0.0372745	0.931187
CG14244	0.0011368	0.986406
CG14245	-0.00377004	0.986406	-0.170175		-0.636767	0.000845748
CG14246			0.0129143		0.020702	0.879724
CG14247	0.00359664	0.986406	0.140079	0.719869	-0.0410396	0.923847
CG14252	-0.0577656	0.986406	0.30454	0.201926	0.106992	0.73587
CG14253	0.00702411	0.986406	-0.0548619	0.90477	0.850985	3.34631e-10
CG14257	0.00736986	0.986406	-0.207511	0.532239	-0.0203607	0.921841
CG14258			0.0227899		0.0887008	0.557197
CG14259			0.0102692		0.18994	0.542735
CG14260	0.000194613	0.998308	-0.106013		0.174836	0.096653
CG14262	0.00239402	0.986406			0.0122892
CG14265	0.00102524	0.998308	0.303708	0.338629	-0.548408	5.40345e-06
CG14269					-0.093875	0.396407
CG14270	-0.0605112	0.986406	0.373724	0.096813	-0.213773	0.100357
CG14273	-0.00564087	0.986406	0.243751	0.425291	-0.0880391	0.711725
CG14274	0.0011368	0.986406	0.343095	0.305659	0.472943	0.0108866
CG14275	0.00713144	0.986406	0.388644	0.213855	0.401571	0.00099863
CG14277	0.00342426	0.986406	-0.0617484	0.881283	-0.213209	0.213768
CG14280	-0.000978981	0.986406	-0.00819151		-0.00378269
CG14282			-0.0173183		-0.0560309	0.709242
CG14285	0.0135454	0.986406	-0.249276	0.267299	-0.281595	0.0750236
CG14286	-0.0470436	0.986406	0.718467	0.00590522	-0.0938092	0.717433
CG14292	-0.00343382	0.986406	0.145937	0.655935	-0.18349	0.166914
CG14297	-0.00218426	0.99335	0.101276		0.00630639
CG14298	0.00824303	0.986406	0.2245	0.543684	0.140963	0.618668
CG14300	0.00554738	0.986406	0.259425	0.456831	-0.447236	0.00058778
CG14301	0.00244367	0.986406	0.0821924	0.855616	0.255823	0.134311
CG14302	-0.00726199	0.986406	0.359718	0.209601	-0.453758	0.000164861
CG14304	0.0210502	0.986406	-0.269013	0.244095	0.181193	0.521785
CG14305	-0.000978981	0.986406
CG14309	0.0011368	0.986406			-0.0240227
CG14312	-0.0099553	0.986406	0.262839	0.420576	-0.058576	0.82966
CG14313	8.47686e-05	0.998308	-0.0875832	0.842513	-0.0662798	0.812973
CG14314	0.0265439	0.986406	-0.170574	0.52655	-0.240365	0.271177
CG14315					0.0122892
CG14316			-0.00824107
CG14317	0.025031	0.986406	0.086181	0.370895	0.16395	0.0756778
CG14321	-0.00390705	0.99762	0.0524764	0.908641	-0.0503377	0.855011
CG14322	0.093275	0.986406	-0.277559	0.279081	0.125293	0.383353
CG14323			0.135335		-0.0733663	0.738778
CG14324	-0.0039756	0.986406	0.502164	0.113789	0.0523341	0.8235
CG14325	0.000657267	0.998308	-0.313511		-0.0656504	0.748598
CG14326			0.171914	0.640406	-0.152515	0.365046
CG14327	-0.00533087	0.986406	0.296126	0.37305	0.138727	0.680721
CG14329	8.47686e-05	0.998308	-0.0357258		-0.0570886	0.760448
CG14331	-0.00714172	0.986406	-0.0617292	0.893205	-0.00880911	0.985325
CG14332					-0.00406639
CG14339			0.00326778		-0.0231483
CG1434	-0.00631652	0.998308	0.0870986	0.741891	-0.168822	0.284545
CG14340			0.0129143		-0.00406639
CG14341	-0.0822746	0.986406	0.292447	0.302578	-0.261325	0.141922
CG14342	0.00569132	0.986406	-0.0606272	0.893205	-0.115561	0.690289
CG14346	0.0167349	0.986406	0.0561184	0.890344	0.00578187	0.98979
CG14352	-0.0246446	0.986406	0.545044	0.0790802	-0.0594432	0.868217
CG14354					0.0174623
CG14355			0.0129143		-0.0237564	0.931594
CG14356	-0.0045044	0.986406	-0.105116	0.775998	0.0681229	0.858016
CG14357			0.203023		0.169271	0.588626
CG14362					-0.0116037
CG14367	0.00230792	0.990698	-0.0634337	0.88769	0.142795	0.617628
CG14369			-0.0168798		0.115519	0.682798
CG14374	-0.00386826	0.986406	0.472969	0.150693	-0.399611	0.00346475
CG14377	-0.00652563	0.986406	0.330483	0.33727	-0.579283	2.02894e-06
CG14384					0.0199784
CG14391			0.0803574		-0.0401171
CG14395	-0.0097963	0.986406	-0.295569	0.29047	0.0105089	0.925612
CG14397	0.0011368	0.986406	0.104716	0.798335	-0.0122946	0.975011
CG1440	-0.0598287	0.986406	0.0954921	0.816095	0.0705366	0.796559
CG14400			0.14105		-0.028972
CG14401	-0.0064455	0.986406	0.0936669	0.821057	-0.0397782	0.887516
CG14406			0.015306		0.130039	0.604511
CG14407	-0.0618459	0.986406	0.165284	0.430703	-0.407422	0.000149293
CG14408	0.0936402	0.986406	-0.28252	0.184961	-0.0539015	0.815133
CG1441	0.0160862	0.986406	0.143657	0.658905	0.723912	1.30154e-05
CG14410	-0.00894987	0.995522	0.918241	0.00123392	0.00732744	0.986454
CG14411	0.122656	0.986406	-0.155202	0.56643	-0.111103	0.417199
CG14414	-0.107501	0.986406	0.315304	0.106614	-0.321599	0.0729351
CG14416			-0.219292		-0.0083615
CG14417			-0.0163443		-0.459237	0.00415423
CG14418	-0.00289213	0.986406	-0.4198	0.171489	-0.23441	0.259001
CG14419	-0.0218587	0.986406	-0.241731	0.358579	-0.548324	4.02728e-08
CG14420			-0.16702		-0.350733	0.00228167
CG14421			-0.290613		-0.0357611	0.419239
CG14422			-0.0222512		0.00361381
CG14423	-0.00363885	0.986406	-0.0388076		-0.346199	0.00224244
CG14424	-0.0029905	0.986406	-0.0316309		-0.113211	0.207938
CG14427	-0.0149274	0.986406	0.0980344		0.0428824
CG14431	0.0107558	0.986406	-0.213298	0.529863	0.150034	0.558312
CG14434	-0.0671664	0.986406	0.387233	0.156903	-0.257174	0.298544
CG14435	-0.0113737	0.987984	0.225774	0.540512	0.0692428	0.636644
CG14439	-0.00209511	0.993435	-0.155664	0.68343	-0.0131921	0.953579
CG14440	0.010361	0.991043	-0.109436	0.652687	-0.158457	0.289786
CG14441	0.0729249	0.986406	-0.217609	0.424853	0.334314	0.0466889
CG14442	-0.00483623	0.998308	0.0099351	0.98418	-0.0309012	0.865263
CG14443			0.028709		-0.0204134
CG14445	-0.0019708	0.993493	0.0694852	0.864993	-0.0326384	0.900216
CG14448			0.0527437
CG14450	0.0835549	0.986406	0.364213	0.108408	0.0706971	0.770312
CG14451	-0.00322575	0.986406	-0.076727		-0.00453337	0.987218
CG14452	-0.0019937	0.986406	0.107822		0.434445	0.0767374
CG14453	-0.00278076	0.987984	-0.0875073	0.781469	-0.688937	5.21637e-09
CG14454	6.03797e-06	0.999765	0.00491898	0.991655	-0.577927	0.000132483
CG14455					0.00855173	0.982439
CG14456	0.00135586	0.993435	0.142398	0.727578	-0.0665877	0.789263
CG14457	-0.00448734	0.986406	-0.263037	0.401649	-0.233888	0.377632
CG14459			0.034513		0.378384	0.0160129
CG14464	0.062493	0.986406	1.00512	2.49911e-06	1.15629	3.67026e-24
CG14478	-0.0612241	0.986406	0.302963	0.380425	0.152905	0.361061
CG14483	-0.079941	0.986406	0.585387	0.00393913	-0.152771	0.241236
CG14488			0.0253116	0.956419	0.488589	0.0250655
CG14490	-0.0090934	0.986406	-0.0149354	0.976883	-0.361888	0.129872
CG14491					0.00336261	0.987218
CG14495	0.00013364	0.998308	0.25767	0.456831	0.0191096	0.966321
CG14499	0.0024971	0.986406	0.0238712		-0.253037	0.146409
CG14500	0.00156105	0.987984	0.355575	0.289764	0.0413324	0.888145
CG14502	-0.00412507	0.998308	0.690914	0.0265233	0.0413404	0.923847
CG14505			-0.00824107
CG14506			0.0129143		-0.0240227
CG14507	-0.00259929	0.986406	-0.0430007	0.924901	0.106391	0.700663
CG14511	-0.0130428	0.988126	-0.0176525	0.961894	-0.199733	0.454145
CG14515	-0.00475545	0.986406	-0.0475639	0.901245	-0.00182162	0.996396
CG14516	0.0444703	0.986406	-0.0265406	0.943613	-0.052062	0.828907
CG14518					0.0042397
CG14535	0.01628	0.986406	-0.406164	0.124732	0.0738	0.771184
CG14540			-0.0086586
CG14543	-0.0141125	0.987984	0.0715164	0.848802	-0.352162	0.0297668
CG14544	0.0407413	0.986406	0.363525	0.242819	-0.127278	0.614539
CG14545	0.149883	0.986406	0.34962	0.28116	0.251342	0.377702
CG14551	-0.00280186	0.986406	0.0738322	0.86994	-0.0588775	0.669488
CG14556			0.0729506		0.108361	0.733609
CG14561	-0.076245	0.986406	0.372677	0.202832	-0.04602	0.909768
CG14562	0.0355861	0.986406	-0.42736	0.0651847	0.20105	0.181153
CG14563			-0.00323982		-0.0398499	0.923366
CG14564	-0.000978981	0.986406	0.024395		-0.249107	0.145779
CG14565	-0.00415597	0.986406	0.0779572	0.827502	-0.111406	0.609724
CG14566	-0.00543256	0.986406	0.346907	0.251036	-0.413562	0.0024142
CG14567	-0.0173365	0.986406	-0.12336	0.709445	-0.0626253	0.836374
CG14568	-0.000128224	0.998308	-0.0369599	0.936718	-0.228219	0.301867
CG14569	-0.00495491	0.986406	0.107453	0.785357	-0.187793	0.0514351
CG14570	0.00884347	0.986406	-0.0282342	0.917456	-0.142167	0.563234
CG14572	-0.0102996	0.986406	0.0861879	0.844404	-0.463933	3.06538e-07
CG14573	0.000613962	0.993621	-0.155555	0.697522	-0.244945	0.264016
CG14589	-0.00432099	0.986406	0.0488958		-0.0920666	0.631363
CG14591	0.0131853	0.986406	0.0628475	0.882256	-0.0197477	0.94708
CG14598	0.019207	0.986406	-0.162028	0.655803	0.0957015	0.608033
CG14605			-0.00824107		0.0122892
CG14606	-0.0040854	0.986406	0.0444242		-0.0733509	0.849852
CG14607					0.0122892
CG14609	-0.00370379	0.986406	-0.210669		0.052524	0.855073
CG1461	0.00288602	0.986406	0.176724		0.435923	0.0745603
CG14610			0.0977419
CG14613	0.0802464	0.986406	0.0302443	0.919933	-0.0310645	0.894284
CG14615	0.103797	0.986406	-0.11942	0.71828	0.132271	0.556011
CG14618	-0.0334372	0.986406	-0.146181	0.643266	-0.392157	0.0266438
CG14621	0.157306	0.986406	0.00573512	0.98802	0.177047	0.158339
CG14624	7.95245e-05	0.998308	0.0129143
CG14625			0.145208		-0.0863802	0.588112
CG14626	0.0098259	0.986406	-0.0112807	0.978997	0.0102745	0.970573
CG14627	-0.000978981	0.986406	0.0874945		-0.03832	0.763041
CG14628	0.00236547	0.986406	-0.0142982		-0.00406639
CG14629	-0.00360915	0.998308	-0.0283791	0.952131	-0.24707	0.249367
CG1463	-0.131635	0.986406	0.410814	0.205708	-0.0590052	0.761619
CG14630	0.0011368	0.986406	0.00134215		0.0159682	0.96607
CG14631			-0.00824107
CG14634			-0.00824107
CG14636	0.00842486	0.986406	0.00811202	0.98545	-0.00517062	0.986454
CG14641	-0.0640221	0.986406	0.488501	0.115166	0.157461	0.422935
CG14642	0.00090566	0.998308	-0.250157	0.3908	-0.400811	0.0010687
CG14644			-0.0791224		0.00407576	0.989229
CG14645			0.0132845		-0.0010102	0.995929
CG14646	-0.00170437	0.998308	0.475451	0.100986	0.26159	0.0784625
CG14647	0.00580134	0.998308	0.418481	0.0914881	0.115431	0.479979
CG14650	-0.080092	0.986406	0.256578	0.473061	0.115011	0.588626
CG14651	-0.0110485	0.986406	-0.0505136		-0.0569288	0.693403
CG14655	-0.000786893	0.998308	-0.173423	0.521446	-0.32007	0.0950851
CG14657	0.0768082	0.986406	0.310956	0.36001	0.331025	0.00640549
CG14658					-0.0220775
CG14661	-0.00334911	0.986406	0.0495014		0.0812812	0.80161
CG14662	0.0102881	0.986406	-0.204021		0.05393	0.896942
CG14664	-0.000978981	0.986406	0.21707		0.101663	0.58068
CG14667	0.051351	0.986406	0.518693	0.00535867	0.0387955	0.873623
CG14668	-0.000978981	0.986406	-0.174709		-0.0244975
CG14669	-0.05234	0.986406	0.0413422	0.928751	0.546454	0.000150753
CG14671	-0.0402918	0.986406	0.112738	0.736285	-0.228907	0.0819896
CG14676			-0.0178696		-0.0240227
CG1468	0.00558365	0.986406	0.17482	0.618098	-0.224537	0.109073
CG14687	0.0255588	0.986406	0.0562606	0.885487	-0.122893	0.454145
CG14688	-0.0279478	0.986406	0.212268	0.422829	-0.105297	0.566892
CG14689	0.0117036	0.986406	-0.00651455		-0.0243313
CG14691			0.00706243		-0.0220621	0.930612
CG14692	-0.00374496	0.986406	-0.40309	0.151603	0.414237	0.0333603
CG14693	-0.000978981	0.986406	0.0285118		0.299303	0.247225
CG14694	-0.00688552	0.986406	-0.221057	0.549513	0.0952157	0.764167
CG14695	0.0011368	0.986406	-0.463894		0.143226	0.661198
CG14696	-0.018456	0.986406	-0.102354	0.73972	-0.200214	0.105127
CG14708					0.0200266
CG14710	-0.041628	0.986406	0.452314	0.167659	0.0971213	0.689431
CG14711	-0.0212771	0.986406	0.0080704	0.98545	-0.141097	0.43804
CG14712	-0.0744489	0.986406	-0.223527	0.37157	-0.119783	0.467179
CG14715	-0.0538188	0.986406	0.56575	0.0612481	-0.295778	0.0259843
CG14717			-0.108461		-0.19534	0.178074
CG14718			-0.0262703		-0.0692367	0.834454
CG14720	-0.00370662	0.986406	-0.0687714	0.87855	0.100896	0.386166
CG14721	0.0238719	0.986406	-0.00521498	0.989962	-0.216623	0.213984
CG14722	-0.05571	0.986406	0.318127	0.357478	0.133935	0.441742
CG14739			-0.0232348		-0.00406639
CG14740					0.00342846	0.985172
CG14742			-0.00824107		-0.037315
CG14743	-0.000978981	0.986406	0.0131821		0.0376357
CG14744					0.0566336
CG14752	-0.00101077	0.998308	0.0526865	0.904926	-0.0439025	0.918939
CG14756	-0.0308486	0.986406	-0.165742	0.640033	0.00208147	0.98979
CG14757	0.024751	0.986406	-0.530546	0.104153	-0.295431	0.230773
CG14760	0.00215255	0.986406	-0.178832	0.558223	0.0868264	0.777971
CG14762	-0.006406	0.986406	-0.310922	0.18687	0.0249315	0.92496
CG14763	0.00170491	0.986406	-0.0731673		-0.265836	0.309074
CG14764	0.0187149	0.986406	0.409823	0.216611	0.414193	0.000155479
CG14767	0.0869479	0.986406	-0.0179277	0.968107	0.118507	0.319913
CG14770	0.0142103	0.986406	-0.142197	0.687929	-0.00247997	0.993708
CG14777	-0.0224568	0.986406	-0.0689957	0.868889	-0.416732	0.0114516
[truncated: 12,941 more rows]
