# Supplementary material for: A modERN resource: identification of Drosophila transcription factor candidate target genes using RNAi
Source: Genetics. 2023 Jan 19;223(4):iyad004. doi: 10.1093/genetics/iyad004 (PMC10078917; doi:10.1093/genetics/iyad004)
Supplement: iyad004_Supplementary_Data [file iyad004_supplementary_data.zip › modERN_Resource_RNAi_Table_S19_Fer1_GENETICS-2022-305822.xlsx]

## Sheet: heatmap CSV
gene name	Fer1_0-1.5	Fer1_12-14	Fer1_16-18
Cyp6a8	0.0248073	0.0127199	1.77887

## Sheet: DESeq2 CSV
gene name	log2FoldChange.Fer1_0.1.5	padj.Fer1_0.1.5	log2FoldChange.Fer1_12.14	padj.Fer1_12.14	log2FoldChange.Fer1_16.18	padj.Fer1_16.18
128up	0.000753612	0.999902	0.0172303	0.999481	-0.00487908	0.994324
14-3-3epsilon	-0.0222007	0.999902	0.0116375	0.999481	0.102881	0.519098
14-3-3zeta	-0.0318157	0.999902	-0.0454257	0.999481	0.0336156	0.931514
140up	-0.00258657	0.999902	-0.00943141	0.999481	-0.0340734	0.94648
18SrRNA-Psi:CR41602	-0.00027597	0.999902	-0.0168425	0.999481	-0.00820281	0.982225
18w	-0.0617183	0.999902	0.112929	0.433309	-0.0167874	0.980389
26-29-p	0.0221855	0.999902	-0.00321198	0.999481	0.089358	0.730873
28SrRNA-Psi:CR40596	0.00290735	0.999902	0.0144229	0.999481	0.0405896	0.903927
28SrRNA-Psi:CR40741	0.00073386	0.999902	-0.0011508	0.999481	0.017665	0.913586
28SrRNA-Psi:CR41609	-0.00248085	0.999902	-0.000207789	0.999481	0.0381714	0.498459
28SrRNA-Psi:CR45848	0.00200129	0.999902	-0.0040639	0.999481	0.0280344	0.771502
28SrRNA-Psi:CR45851	0.000474763	0.999902	0.0144974	0.999481	0.0902496	0.608282
28SrRNA-Psi:CR45853	0.000307907	0.999902	-0.000789667		0.00288384
28SrRNA-Psi:CR45855	0.00067209	0.999902	0.00134601		-0.0160396
28SrRNA-Psi:CR45859	0.00103008	0.999902	0.00277133	0.999481	0.0435212	0.765628
28SrRNA-Psi:CR45860	0.00105328	0.999902	0.00185389		-0.00662591
2mit	-0.00691698	0.999902	-0.0330141	0.999481	0.119691	0.469908
312	0.00925787	0.999902	0.0057094	0.999481	-0.104737	0.730734
4E-T	-0.0361126	0.999902	0.0250535	0.999481	-0.0823684	0.794283
5-HT1A	-0.00445288	0.999902	-0.00709342	0.999481	0.0739973	0.781974
5-HT1B	0.00106897	0.999902	0.0485792	0.999481	0.0407772	0.92998
5-HT2A	-0.00766479	0.999902	-0.00732918	0.999481	0.0385873	0.938551
5-HT2B			-0.0571434	0.999481	0.00947563	0.987035
5-HT7	-0.00157591	0.999902	0.00924641	0.999481	0.10086	0.71315
5.8SrRNA-Psi:CR45863			0.000162746		-0.00128058
5PtaseI	0.01477	0.999902	0.0323543	0.999481	-0.0382345	0.929598
7B2	-0.00043392	0.999902	0.0267939	0.999481	-0.0958867	0.70039
7SLRNA:CR32864			3.78151e-05		0.00341537
7SLRNA:CR42652	0.00102554	0.999902	-0.00330782		-0.00256545
825-Oak	-0.000278851		-0.0153979	0.999481	-0.00144938
A16	0.0244574	0.999902	-0.0504979	0.999481	-0.0245028	0.96748
AANAT1	0.00121287	0.999902	-0.0289091	0.999481	-0.096377	0.688836
AANATL2	-0.00165811	0.999902	0.086276	0.91664	0.0225743	0.96748
AANATL3	-0.000953091	0.999902	-0.00544878	0.999481	0.0730571	0.842409
AANATL4	0.00137808	0.999902	0.0516389	0.837887	-0.000572355	0.999653
AANATL5			0.000195099		-0.0294563	0.890086
AANATL6	0.00178538	0.999902	0.17727	3.98178e-07	-0.0105537	0.981535
AANATL7	-0.000881642	0.999902	-0.0205768	0.999481	0.0296897	0.960018
ABCA	0.000785834	0.999902	0.0106038	0.999481	-0.0884283	0.711387
ABCB7	0.0424035	0.999902	-0.0420907	0.999481	-0.0471283	0.866453
ABCD	-0.00154046	0.999902	0.00505327	0.999481	-0.00650287	0.994303
ACC	-0.00921964	0.999902	0.0886507	0.74697	-0.0328738	0.9462
ACXB					0.00150063
ACXC			0.000579108		0.00582693
ACXD	-0.00168246	0.999902	-0.0102325	0.999481	0.0289608	0.958976
ADD1	0.00363875	0.999902	-0.0434743	0.999481	0.0127326	0.981701
ADPS	-0.00428965	0.999902	0.0274386	0.999481	-0.0732324	0.841825
AGBE	0.00654567	0.999902	-0.0992355	0.737816	-0.336484	2.46864e-05
AGO1	-0.0126678	0.999902	-0.0328975	0.999481	0.121246	0.478178
AGO2	-0.0379784	0.999902	-0.0346234	0.999481	0.0423774	0.881951
AGO3	0.00110117	0.999902	0.0733974	0.916461	0.220046	0.106943
AIF	0.047354	0.999902	0.00454121	0.999481	-0.0500369	0.880853
AIMP1	0.103408	0.648567	0.0140549	0.999481	-0.0288168	0.95941
AIMP2	-0.00139779	0.999902	0.107257	0.603909	-0.103393	0.645824
AIMP3	0.00790899	0.999902	0.0168161	0.999481	-0.043252	0.911457
ALiX	0.0357809	0.999902	0.403856	4.87e-16	0.468395	5.82967e-13
AMPKalpha	0.0103174	0.999902	-0.0356436	0.999481	-0.0487335	0.844561
AMPdeam	0.0348308	0.999902	0.0574066	0.999481	0.0704235	0.764813
AOX1	-0.00412538	0.999902	-0.0325987	0.999481	0.041079	0.922506
AOX2	-0.00144307	0.999902	0.0128873	0.999481	0.0564536	0.128736
AOX3	-0.017682	0.999902	-0.000239577	0.999481	0.0366921	0.939812
AOX4	-0.00098422	0.999902	-0.00085017		-0.00520474
AP-1-2beta	0.0418808	0.999902	0.050697	0.999481	-0.00866813	0.985158
AP-1gamma	0.0586522	0.999902	-0.00233515	0.999481	0.0693755	0.777466
AP-1mu	-0.0267068	0.999902	0.0999747	0.639027	0.11489	0.513017
AP-1sigma	-0.00115516	0.999902	-0.0366255	0.999481	0.0396024	0.92298
AP-2alpha	-0.00238479	0.999902	-0.0284869	0.999481	0.0464479	0.874015
AP-2mu	0.0162644	0.999902	-0.0166777	0.999481	-0.0623399	0.826508
AP-2sigma	-0.0266065	0.999902	-0.102245	0.670753	0.0114313	0.984786
APC10	-0.0100951	0.999902	-0.0213385	0.999481	0.0402041	0.922211
APC4	0.0271423	0.999902	0.0231447	0.999481	-0.0994603	0.730509
APC7	0.0413786	0.999902	-0.0141684	0.999481	0.000539618
APP-BP1	0.019739	0.999902	-0.0072824	0.999481	-0.0427452	0.929598
AQP	-0.000278851		0.00893843	0.999481	0.0957809	0.741356
ASPP	-0.0309125	0.999902	0.016431	0.999481	-0.0949226	0.733023
ATP6AP2	0.00932957	0.999902	0.027768	0.999481	0.0276187	0.929598
ATP7	0.0542044	0.999902	0.00696749	0.999481	-0.067779	0.808797
ATP8A	0.0370938	0.999902	0.00852889	0.999481	-0.0557305	0.833051
ATP8B	-0.00464236	0.999902	0.029375	0.999481	-0.0211342	0.969174
ATPCL	0.0210627	0.999902	0.0766939	0.8407	0.17936	0.109503
ATPsynB	-0.00882614	0.999902	0.00170324	0.999481	-0.0832249	0.655973
ATPsynC	0.00759089	0.999902	-0.0276625	0.999481	-0.0354474	0.923407
ATPsynCF6	-0.0287421	0.999902	0.0250807	0.999481	-0.0788512	0.767744
ATPsynCF6L			0.000760141		0.00150063
ATPsynD	-0.0177181	0.999902	-0.045732	0.999481	-0.0441874	0.909464
ATPsynE	-0.00198469	0.999902	0.022469	0.999481	-0.0789498	0.738577
ATPsynF	0.0197711	0.999902	-0.00169829	0.999481	-0.000547921	0.999653
ATPsynG	-0.0504103	0.999902	-0.00301485	0.999481	-0.0123334	0.982225
ATPsynGL	0.000307907	0.999902			-0.00156535
ATPsynO	-0.00280396	0.999902	0.00254989	0.999481	-0.00973701	0.981701
ATPsynbeta	-0.0339943	0.999902	-0.0311778	0.999481	-0.0572627	0.763498
ATPsynbetaL			-0.00282716		0.00150063
ATPsyndelta	0.00729818	0.999902	0.061144	0.999481	-0.0280385	0.929598
ATPsynepsilonL	-0.00230659	0.999902	0.000727993	0.999481	-0.0851503	0.723759
ATPsyngamma	0.0408997	0.999902	0.0418268	0.999481	-0.0415698	0.8784
ATbp	-0.00587282	0.999902	-0.0145674	0.999481	0.0130912	0.982436
Aasdh	-0.0159721	0.999902	0.0196411	0.999481	0.0557709	0.896112
Aatf	-0.0172696	0.999902	-0.0344226	0.999481	-0.106516	0.580324
Abd-B	-0.0198832	0.999902	-0.0550365	0.999481	0.00472988	0.994966
Abi	0.0124459	0.999902	0.0325287	0.999481	-0.0216005	0.967129
Abl	0.038711	0.999902	0.0323131	0.999481	0.0676637	0.842409
Abp1	0.00902312	0.999902	0.0218325	0.999481	0.175064	0.183864
Ac13E	0.000347002	0.999902	-0.00416229	0.999481	0.0146714	0.981127
Ac3	-0.00763924	0.999902	0.0139155	0.999481	0.082497	0.772226
Ac76E	-0.00197495	0.999902	-0.0175901	0.999481	-0.112305	0.505794
Ac78C	0.00922537	0.999902	-0.0364281	0.999481	0.0183585	0.976068
AcCoAS	0.0189575	0.999902	0.125229	0.462337	-0.128879	0.405571
Acbp1	0.0107423	0.999902	-0.182686	0.0395101	0.0355804	0.940341
Acbp2	-0.000570905	0.999902	0.0151462	0.999481	0.0717502	0.829972
Acbp3	-0.000579903	0.999902	0.158575	0.000262846	0.137334	0.398578
Acbp4	0.00120183	0.999902	-0.0016918	0.999481	0.00103541	0.999653
Acbp5	-0.0020838	0.999902	0.00605847	0.999481	0.00966876	0.986933
Acbp6	-0.000953091	0.999902	0.00880462	0.999481	0.0360871	0.94387
Ace	-0.00125924	0.999902	-0.0429199	0.999481	0.119222	0.55704
Acer	-0.0715086	0.999902	-0.0154367	0.999481	0.0579542	0.858154
Acf	0.00761857	0.999902	-0.013521	0.999481	0.0365929	0.943236
Achl	-0.000511134	0.999902	-0.0445775	0.999481	-0.0308039	0.948444
Ack	0.00674137	0.999902	0.0224892	0.999481	-0.123144	0.561199
Ack-like	0.0220117	0.999902	0.0156835	0.999481	0.0236657	0.963044
Acn	-0.053151	0.999902	-0.0167566	0.999481	0.0204093	0.967847
Acox57D-d	0.0250519	0.999902	0.0269403	0.999481	0.10974	0.688836
Acox57D-p	-0.00759243	0.999902	-0.0121738	0.999481	0.0192871	0.968101
Acp1			0.00551407	0.999481	-0.0320459	0.908311
Acp24A4					0.00112778
Acp26Aa			0.000760141		0.00150063
Acp32CD			-0.000582057
Acp36DE			0.00165776		-0.00532984
Acp53C14b			-0.000708079		0.00518045
Acp53C14c			0.00488065
Acp53Ea			-0.000557027
Acp54A1	-0.000278851
Acp65Aa	0.00104357	0.999902	-0.0298549	0.999481	-0.0151511	0.981535
Acp95EF	0.000307907		-0.0179016	0.856452	-0.0033913
Acph-1	-0.00544126	0.999902	0.02917	0.999481	0.0983303	0.730509
Acsl	-0.0104882	0.999902	-0.102597	0.436464	-0.0998272	0.475678
Act42A	-0.0170022	0.999902	-0.0333702	0.999481	-0.00647465	0.987035
Act57B	-0.00576393	0.999902	-0.0237694	0.999481	-0.166761	0.18838
Act5C	0.000830801	0.999902	0.0105762	0.999481	0.115741	0.5279
Act79B	-0.000953476	0.999902	0.0257607	0.999481	0.0561109	0.738577
Act87E	-0.00510989	0.999902	0.026779	0.999481	0.260857	0.000183366
Act88F			0.01823	0.999481	0.0355713	0.779833
Actbeta	0.00152214	0.999902	-0.0559348	0.999481	-0.00266078	0.999114
Actn	0.0399236	0.999902	-0.0108952	0.999481	-0.109966	0.29603
Acyp2	-0.00538562	0.999902	-0.0648778	0.999481	-0.0484563	0.91977
AdSL	0.0815787	0.999902	0.0540942	0.999481	-0.141184	0.358037
AdSS	0.0265805	0.999902	0.0594128	0.999481	-0.10781	0.337557
Ada	-0.0326548	0.999902	0.0491816	0.999481	0.00636774	0.993016
Ada1-1	-0.000338769	0.999902	-0.000970865		0.00303738
Ada1-2	-0.0107559	0.999902	0.0214751	0.999481	0.0571346	0.878487
Ada2a	0.00510775	0.999902	0.00331689	0.999481	0.000234306	0.999787
Ada2b	0.0025827	0.999902	0.0410359	0.999481	0.0887016	0.74615
Ada3	0.00174017	0.999902	0.0857914	0.91664	0.0141683	0.981535
AdamTS-A	-0.00932435	0.999902	-0.0621324	0.999481	-0.112682	0.424607
AdamTS-B	-0.00321963	0.999902	0.00816497	0.999481	-0.251877	0.0184794
Adar	-0.0252569	0.999902	-0.0835697	0.913908	0.0826315	0.798008
Adat1	0.0192769	0.999902	0.0214361	0.999481	-0.134129	0.585108
Adck1	-0.0237481	0.999902	-0.00412319	0.999481	0.0359596	0.939812
Adck5	0.0115809	0.999902	0.0319082	0.999481	0.013579	0.981679
Adf1	0.00323425	0.999902	0.0439671	0.999481	0.0357213	0.935439
Adgf-A	-0.032079	0.999902	-0.00742771	0.999481	-0.0671522	0.794612
Adgf-A2	-5.06765e-05	0.999902	0.000540874	0.999481	0.00192633	0.995831
Adgf-B			-0.000557027
Adgf-C			-0.032425	0.999481	-0.152373	0.477253
Adgf-D	-0.000535074	0.999902	-0.0158838	0.999481	0.161886	0.421207
Adgf-E					-0.00371806
Adh	0.000653777	0.999902	-0.00130168	0.999481	-0.0458408	0.712609
Adi1	-0.0289103	0.999902	-0.00717273	0.999481	0.036911	0.935439
AdipoR	0.0163214	0.999902	-0.0065089	0.999481	0.0021982	0.998243
Adk1			0.000760141
Adk2	0.00151151	0.999902	-0.000778298	0.999481	-0.0406398	0.885952
Adk3	0.0184251	0.999902	-0.028953	0.999481	-0.0204649	0.969624
AdoR	0.000103359	0.999902	0.000898925	0.999481	0.00751181	0.992045
Aduk	0.0294663	0.999902	-0.035571	0.999481	-0.0309909	0.956002
Ae2	-0.00519854	0.999902	0.0566731	0.999481	0.00619867	0.987028
Aef1	0.0265168	0.999902	-0.023392	0.999481	-0.00892443	0.985158
Afti	0.0112095	0.999902	-0.0280873	0.999481	0.115011	0.564346
Ag5r	0.00122105	0.999902	0.0750436	0.856452	-0.124121	0.357308
Ag5r2	0.000307907		0.208856	0.00700035	-0.188573	0.158818
AgmNAT	-0.0022149	0.999902	-0.0258097	0.999481	-0.0657134	0.867929
Agpat1	0.0516381	0.999902	-0.029575	0.999481	0.111492	0.702026
Agpat2	0.000280464	0.999902	0.0785602	0.960316	-0.0135544	0.980389
Agpat3	0.00625144	0.999902	-0.0117848	0.999481	-0.0169123	0.972259
Agpat4	0.00544469	0.999902	0.00940325	0.999481	0.0171391	0.976861
Ahcy	0.0769812	0.999902	-0.036255	0.999481	-0.0876574	0.709483
AhcyL1	0.00693225	0.999902	-0.0251055	0.999481	0.0825317	0.724387
AhcyL2	-0.00989791	0.999902	-0.0246518	0.999481	-0.00848973	0.985158
Ak1	-0.0211159	0.999902	0.0725187	0.999481	-0.188881	0.0372748
Ak2	0.0351478	0.999902	0.0348503	0.999481	-0.00954467	0.981535
Ak3	0.00456787	0.999902	0.0235254	0.999481	-0.0440015	0.897432
Ak6	-0.0239925	0.999902	-0.0495477	0.999481	-0.122478	0.642756
Akap200	-0.0222589	0.999902	0.0446927	0.999481	0.248083	0.01904
Akh	0.0010288	0.999902	-0.034811	0.999481	-0.0453304	0.92451
AkhR	-0.00219166	0.999902	-0.085263	0.889795	0.0501613	0.912433
Akr1B	-0.0100896	0.999902	-0.145602	0.054612	-0.122429	0.509609
Akt1	-0.0366234	0.999902	-0.0563945	0.999481	0.0450612	0.88712
AlaRS	0.0850459	0.999902	0.000830673	0.999481	0.0343117	0.93413
AlaRS-m	0.00494943	0.999902	0.0306052	0.999481	-0.0611883	0.878145
Aladin	0.0263651	0.999902	0.137985	0.313629	0.189804	0.278779
Alas	0.0651311	0.999902	-0.0501684	0.999481	-0.0796211	0.734621
Ald1	0.0212944	0.999902	-0.0303403	0.999481	-0.0774231	0.702026
Ald2	6.2654e-05	0.999902	0.000846038		-7.96232e-05
Aldh	0.000387867	0.999902	0.118243	0.388121	-0.157501	0.346213
Aldh-III	0.00537333	0.999902	-0.0682026	0.914972	-0.0549898	0.866251
Aldh7A1	-0.0163494	0.999902	-0.00114512	0.999481	0.0784767	0.761541
Alg-2	0.000158819	0.999902	0.0105569	0.999481	-0.0734497	0.812676
Alg1	-0.0181803	0.999902	-0.0184159	0.999481	-0.103988	0.687081
Alg10	0.0349298	0.999902	0.00953899	0.999481	-0.0688782	0.851042
Alg11	-0.021346	0.999902	-0.00390019	0.999481	-0.0983561	0.659556
Alg12	0.0143703	0.999902	-0.00856441	0.999481	-0.0667052	0.848461
Alg13	-0.00395504	0.999902	-0.00840737	0.999481	0.11055	0.6793
Alg14	0.0236379	0.999902	0.0302756	0.999481	0.0666772	0.848461
Alg2	-0.0177777	0.999902	-0.0469313	0.999481	-0.118251	0.639576
Alg3	0.0471713	0.999902	0.0289019	0.999481	0.106507	0.726553
Alg7	-0.0402152	0.999902	-0.024611	0.999481	-0.00214304	0.999125
Alg9	0.02068	0.999902	0.0123245	0.999481	0.0199532	0.974425
Alh	0.100419	0.5703	0.0336196	0.999481	0.0668948	0.844561
Alk	-0.00559493	0.999902	-0.0130647	0.999481	0.0746336	0.738577
AlkB	0.0228317	0.999902	0.0508748	0.999481	0.0575111	0.887255
Alp1	-0.0043925	0.999902	-0.0382386	0.999481	-0.0671028	0.823654
Alp10	-0.00135299	0.999902	0.0775617	0.0512176	-0.088254	0.786195
Alp11			0.00539261	0.999481	0.018139	0.848725
Alp12	-0.0176836	0.999902	-0.0532264	0.999481	-0.0401117	0.929598
Alp13			-0.00214687		0.017044	0.880074
Alp2					-0.006739	0.959725
Alp4	-0.00206404	0.999902	0.0837598	0.889795	-0.0515274	0.899512
Alp5	-0.00242899	0.999902	0.0782867	0.96807	0.102751	0.6793
Alp6	-0.00144706	0.999902	-0.0287967	0.999481	0.139683	0.498927
Alp7			0.0742681	0.178965	-0.194955	0.200393
Alp8			0.0948131	0.000799183	-0.271289	0.0139794
Alp9	0.000645273	0.999902	0.0962615	0.00101354	-0.118193	0.658457
Alr	-0.016951	0.999902	0.0277183	0.999481	-0.00588469	0.994324
Als2	0.0151523	0.999902	-0.0916559	0.814794	0.0422792	0.912701
Ama	-0.012682	0.999902	0.00346787	0.999481	-0.000322445	0.999784
Amacr	-0.0366164	0.999902	-0.0882917	0.892515	0.0513	0.909464
Amnionless	0.000370144	0.999902	0.0173899	0.999481	-0.024606	0.963044
Amph	-0.00294116	0.999902	-0.10301	0.415991	-0.0201331	0.961231
Amt	-0.00121181	0.999902	0.00792851		0.0136233
Amun	0.00183163	0.999902	0.0502852	0.999481	0.204564	0.106288
Amy-d	-0.00137462	0.999902	0.0446975	0.889795	0.0591174	0.885952
Amy-p	-0.000372893	0.999902	0.0399597	0.999481	-0.630399	1.13488e-13
Amyrel			0.00405855		-0.0242503	0.954331
Ance	-0.0616766	0.999902	0.0165884	0.999481	0.0694146	0.7986
Ance-2	-0.00383307	0.999902	0.00624032	0.999481	-0.040717	0.88712
Ance-3	-0.00280308	0.999902	-0.0395922	0.999481	0.0650957	0.6793
Ance-4	-4.27741e-05	0.999902	-0.00655357	0.999481	-0.121101	0.503336
Ance-5	-2.82422e-05	0.999902	-0.0356838	0.999481	-0.00999352	0.98243
Andorra			-0.0113435		-0.0168559	0.888784
Ank	-0.00104733	0.999902	-0.0503516	0.999481	0.00107826	0.999653
Ank2	-0.0116002	0.999902	-0.0541448	0.999481	0.00860846	0.98312
Ankle2	0.0236877	0.999902	-0.00812802	0.999481	-0.0737429	0.777466
Anp	-0.000485432	0.999902	0.000901243
Ant2	0.00106112	0.999902	0.0307634	0.999481	-0.104517	0.691051
Antp	-0.00126455	0.999902	-0.0289506	0.999481	0.0067258	0.994324
AnxB10	0.0138046	0.999902	0.0938067	0.83876	0.0237497	0.96748
AnxB11	-0.00891912	0.999902	-0.0143599	0.999481	-0.0615584	0.794612
AnxB9	-0.0217963	0.999902	-0.00443635	0.999481	0.00457805	0.993682
Aos1	-0.0269068	0.999902	0.0179618	0.999481	0.0091927	0.988387
Apc	0.0591822	0.999902	0.00664217	0.999481	0.0576142	0.841825
Apc2	-0.0133892	0.999902	0.0429922	0.999481	0.0573985	0.892362
ApepP	-0.0226793	0.999902	0.0365034	0.999481	0.0165221	0.980317
Apf	-0.0313499	0.999902	-0.00234744	0.999481	0.0201896	0.975291
Apl	-0.0182874	0.999902	-0.0213288	0.999481	-0.0295442	0.938601
Aplip1	-0.00559806	0.999902	0.0369717	0.999481	-0.0874709	0.730734
Apoltp	-0.00463141	0.999902	-0.0450917	0.999481	-0.0726185	0.806904
Appl	-0.0191317	0.999902	-0.0331174	0.999481	0.096309	0.535612
Aprt	-0.00947308	0.999902	-0.0719863	0.999481	0.051041	0.890674
Aps	-0.00248539	0.999902	0.057752	0.999481	0.130787	0.458621
Arc1	0.0221467	0.986601	0.224641	0.00269728	0.49843	8.57836e-10
Arc2	-0.00644194	0.999902	0.021793	0.999481	-0.0371395	0.928709
Arc42	0.0596294	0.999902	-0.0145868	0.999481	0.0270472	0.963044
Archease	0.00999997	0.999902	-0.0571352	0.999481	-0.0575535	0.888838
Arf102F	0.00796051	0.999902	-0.03433	0.999481	0.0357505	0.942004
Arf51F	-0.00327025	0.999902	-0.0892783	0.702458	0.199952	0.0888205
Arf79F	-0.0277886	0.999902	-0.0191993	0.999481	0.100463	0.53823
ArfGAP1	-0.000532414	0.999902	0.0557229	0.999481	-0.0159609	0.97681
ArfGAP3	-0.00265745	0.999902	0.0238471	0.999481	0.100856	0.596032
Arfip	0.0267206	0.999902	0.0235573	0.999481	0.0251877	0.963734
Arfrp1	-0.0166885	0.999902	-0.0527565	0.999481	-0.0526403	0.905286
ArgRS	-0.00512795	0.999902	0.00934857	0.999481	-0.0847026	0.717275
ArgRS-m	-0.018166	0.999902	-0.0453848	0.999481	0.0254961	0.967163
Argk	0.0188391	0.999902	0.0910391	0.562052	-0.199143	0.0257951
Argl	-0.00060555	0.999902	-0.0778607	0.971011	-0.0732614	0.82735
Arl1	0.0118176	0.999902	0.027051	0.999481	0.0914052	0.759898
Arl2	0.0155045	0.999902	-0.0217814	0.999481	0.12963	0.608282
Arl4	-0.0022579	0.999902	-0.00688683	0.999481	-0.0454774	0.92451
Arl5	-0.0210901	0.999902	-0.0430213	0.999481	0.060163	0.858154
Arl6	0.000307907		-0.0271566	0.999481	-0.0655275	0.763922
Arl6IP1	-0.0205533	0.999902	0.0165243	0.999481	0.102378	0.712277
Arl8	-0.0417312	0.999902	-0.0294404	0.999481	0.0627149	0.847579
Arp1	0.0269145	0.999902	-0.00232047	0.999481	-0.00867571	0.985158
Arp10	0.0170591	0.999902	-0.00170008	0.999481	-0.112346	0.63499
Arp2	-0.00676826	0.999902	-0.0223351	0.999481	0.0410238	0.906041
Arp3	0.000638162	0.999902	-0.0101724	0.999481	0.0777037	0.736454
Arp5	0.0232662	0.999902	0.0329442	0.999481	-0.0345516	0.945492
Arp53D	-0.00254435	0.999902
Arp6	-0.0156855	0.999902	0.0120991	0.999481	-0.00587844	0.994324
Arp8	0.029827	0.999902	0.0631159	0.999481	-0.0274601	0.963044
Arpc1	0.0257662	0.999902	0.0408909	0.999481	-0.0191085	0.968101
Arpc2	-0.00367034	0.999902	0.0209449	0.999481	0.0850122	0.677652
Arpc3A	-0.0211777	0.999902	-0.0112208	0.999481	-0.0656525	0.855051
Arpc3B	0.00122658	0.999902	-0.132338	0.310452	0.141709	0.515457
Arpc4	-0.00333424	0.999902	0.0538683	0.999481	0.0291599	0.949243
Arpc5	0.0180765	0.999902	-0.0217715	0.999481	0.0718756	0.831222
Arr1	-0.000278851		0.035667	0.999481	-0.0953866	0.757728
Arr2			0.0138684	0.999481	-0.0183899	0.96748
Ars2	-0.0391471	0.999902	-0.0688965	0.944893	0.0794035	0.816912
Art1	-0.0493934	0.999902	-0.0080906	0.999481	-0.0877917	0.717741
Art2	-0.000857527	0.999902	-0.0103706	0.970278	-0.00575867
Art3	-0.0385478	0.999902	0.0509124	0.999481	-0.0397123	0.922211
Art4	0.0284687	0.999902	0.0440307	0.999481	0.046221	0.922211
Art6			0.00130176		0.00150063
Art7	0.0362195	0.999902	0.0423622	0.999481	-0.0774885	0.829937
Art8	-0.016664	0.999902	0.0292283	0.999481	-0.131447	0.477253
Arts	-0.0160854	0.999902	0.00462004	0.999481	-0.193486	0.17278
Arv1	-0.0530408	0.999902	0.00103208	0.999481	0.026529	0.962602
Asap	0.0326862	0.999902	0.0844616	0.794355	0.0101529	0.982745
Asator	-0.0177941	0.999902	-0.0173338	0.999481	0.0439397	0.917338
Asciz	0.0143912	0.999902	0.0055458	0.999481	-0.0838883	0.800386
Ask1	-0.00589333	0.999902	0.0076176	0.999481	-0.0335039	0.938551
AsnRS	0.00853245	0.999902	0.000245142	0.999481	-0.0513519	0.860477
AsnRS-m	0.00395641	0.999902	-0.0153562	0.999481	-0.0445352	0.926928
AsnS	-0.0149661	0.999902	0.0867432	0.91294	-0.251158	0.0494012
AspRS	0.0553308	0.999902	0.0504367	0.999481	0.000746795	0.999653
AspRS-m	-0.0198831	0.999902	-0.00996492	0.999481	0.0402915	0.927929
Asph	-0.012833	0.999902	-0.0486782	0.999481	-0.0449328	0.879923
Ass	-0.00129806	0.999902	-0.00821905	0.999481	0.0520014	0.883712
AstA	0.000159856	0.999902	-0.0340674	0.999481	0.0114686	0.982745
AstA-R1	0.000777641	0.999902	-0.0212454	0.999481	0.0998069	0.730734
AstA-R2	0.000307907		0.0430044	0.999481	-0.00582464	0.993262
AstC	-0.0014034	0.999902	0.014298	0.999481	0.13618	0.510849
AstC-R1	0.000307907	0.999902	-0.00105277	0.999481	0.0156707	0.872563
AstC-R2	-0.000881642	0.999902	-0.0214658	0.999481	0.036988	0.941704
AstCC			-0.00499536		-0.00112806	0.997128
Asx	0.0371195	0.999902	0.0200429	0.999481	0.101322	0.693005
Atac1	0.000481443	0.999902	0.0532985	0.999481	-0.0155213	0.981535
Atac2	0.0105229	0.999902	-0.0244816	0.999481	-0.131225	0.546257
Atac3	0.0844883	0.999902	-0.0168159	0.999481	0.0401991	0.929598
Ate1	-0.022931	0.999902	-0.0672293	0.999481	0.0221708	0.96748
Atet	-0.0491057	0.648567	-0.0427797	0.999481	-0.0287153	0.941704
Atf-2	-0.00332983	0.999902	-0.0295206	0.999481	0.06417	0.872683
Atf3	-0.00330967	0.999902	-0.0723212	0.98129	-0.00980376	0.983475
Atf6	0.00111589	0.999902	-0.0741645	0.999481	0.0103611	0.981535
Atg1	0.0306714	0.999902	-0.028203	0.999481	-0.0771484	0.788752
Atg10	0.012101	0.999902	-0.0267694	0.999481	-0.0247939	0.962602
Atg101	0.0180567	0.999902	0.0293207	0.999481	-0.0947859	0.731082
Atg12	-0.0353354	0.999902	-0.0177063	0.999481	0.0417908	0.929598
Atg13	0.016545	0.999902	-0.0156033	0.999481	0.0695044	0.798063
Atg14	-0.00271692	0.999902	0.00798709	0.999481	-0.0231057	0.963044
Atg16	-0.00827789	0.999902	0.0778157	0.961319	0.0569208	0.880565
Atg17	0.0570683	0.999902	0.0041465	0.999481	-0.0648252	0.798008
Atg18a	0.0267918	0.999902	0.00385457	0.999481	-0.0251425	0.962602
Atg18b	-0.0323006	0.999902	0.0218023	0.999481	-0.0761222	0.800386
Atg2	-0.00362508	0.999902	-0.0233754	0.999481	-0.0371311	0.929598
Atg3	-0.0127773	0.999902	-0.0321384	0.999481	0.138618	0.518552
Atg4a	-0.0135775	0.999902	0.025884	0.999481	0.0578102	0.844561
Atg4b	0.0459214	0.999902	0.0418798	0.999481	-0.0189941	0.972293
Atg5	-0.00942891	0.999902	-0.038906	0.999481	-0.0129281	0.981562
Atg6	0.00574346	0.999902	0.0984986	0.794355	-0.024465	0.962602
Atg7	-0.0138916	0.999902	-0.0068253	0.999481	0.136386	0.519098
Atg8a	-0.00338684	0.999902	-0.00335576	0.999481	0.0347371	0.929598
Atg9	0.0359473	0.999902	-0.0189621	0.999481	-0.091712	0.665118
Atox1	0.0169283	0.999902	-0.032277	0.999481	0.0369741	0.938551
Atpalpha	0.0233679	0.999902	-0.0339073	0.999481	0.0117181	0.977032
AttA	0.000307907	0.999902	-0.000468337		0.00440927
AttB	-0.000278851				-0.0106696	0.936745
AttC			-0.000557027		0.000859104
AttD	-0.000278851		-0.000218069		-0.00156535
Atu	0.0273509	0.999902	0.0684599	0.999481	0.073796	0.829937
Atx-1	-0.00559711	0.999902	0.00306485	0.999481	-0.000999866
Atx2	0.0684029	0.999902	-0.00626423	0.999481	0.108321	0.581059
Atxn7	0.0103766	0.999902	0.0288081	0.999481	0.0501843	0.912206
Aven	0.0111387	0.999902	-0.00146451	0.999481	-0.0210039	0.972318
Awh	0.000270255	0.999902	0.0135456	0.999481	0.0929193	0.765671
Axn	0.010098	0.999902	0.030514	0.999481	0.0819459	0.762416
Axs	-0.0265646	0.999902	0.00660129	0.999481	-0.0515271	0.90609
Axud1	-0.0335906	0.999902	0.052101	0.999481	0.13282	0.547268
B-H1	-0.00329878	0.999902	0.043543	0.999481	-0.0384004	0.928329
B-H2	1.78237e-05	0.999902	-0.0209082	0.999481	0.0875055	0.769755
B4	-0.000839266	0.999902	-0.0132018	0.999481	0.157973	0.42117
B52	-0.00553359	0.999902	0.0896785	0.685909	-0.00519322	0.991117
B9d1	0.00406287	0.999902	0.0319609	0.999481	0.00290403	0.994324
BBS1	-0.00200905	0.999902	-0.0223228	0.999481	-0.0380707	0.877668
BBS4	-0.0029153	0.999902	0.0121368	0.999481	-0.073686	0.656198
BBS5	0.000226524	0.999902	0.0806182	0.562914	-0.0955182	0.501667
BBS8	-0.00376875	0.999902	-0.00385283	0.999481	-0.121734	0.244776
BBS9	6.2654e-05	0.999902	0.0148979	0.999481	0.00162477	0.999653
BCAS2	-0.0273628	0.999902	0.0202839	0.999481	0.0924811	0.770582
BCL7-like	0.00465164	0.999902	-0.0535657	0.999481	-0.0140095	0.981535
BEAF-32	0.00681049	0.999902	0.0580632	0.999481	0.137303	0.47911
BG642163					0.000102294
BG642167			0.000760141
BG642312			0.0489103	0.794355	-0.0813011	0.581059
BHD	-0.0252398	0.999902	0.0156818	0.999481	0.0631764	0.876153
BI-1	0.00639661	0.999902	0.064192	0.999481	0.0152101	0.978837
BNIP3	-0.0145748	0.999902	-0.0531942	0.999481	-0.00497356	0.995044
BOD1	-0.00363557	0.999902	-0.00224649	0.999481	-0.0604547	0.833051
BORCS5	0.0476776	0.999902	-0.0101861	0.999481	-0.129111	0.608282
BORCS6	0.0060738	0.999902	0.0189162	0.999481	-0.114904	0.688836
BRWD3	0.0362863	0.999902	0.0655684	0.965601	0.0594568	0.878487
BTBD9	0.0259777	0.999902	0.0770711	0.990939	0.089971	0.780404
Bacc	-0.00964637	0.999902	-0.0283188	0.999481	0.0436756	0.909441
Bace	-0.00102951	0.999902	0.00648281	0.999481	0.169026	0.122187
Balat	0.000642033	0.999902	-0.0163149	0.975503	-0.00632719	0.95941
Baldspot	-0.008387	0.999902	0.0351815	0.999481	-0.0854938	0.711387
Bap111	0.0203488	0.999902	0.155501	0.12906	0.137306	0.557246
Bap170	0.0130393	0.999902	0.112786	0.562052	0.0822243	0.805818
Bap55	-0.0245555	0.999902	0.0568881	0.999481	-0.0292148	0.960018
Bap60	3.39484e-05	0.999902	0.10632	0.628086	0.171216	0.285276
Bbd			-0.0139098	0.958427	-0.092643	0.711825
Bdbt	0.0168737	0.999902	0.00964204	0.999481	0.0729833	0.842409
Bdp1	-0.0250017	0.999902	-0.025673	0.999481	-0.164706	0.160563
Bem46	0.0166595	0.999902	-0.0413402	0.999481	0.0439356	0.92451
Best1	0.0364549	0.999902	0.0627383	0.999481	-0.0203197	0.965822
Best2	0.00231757	0.999902	-0.0746159	0.975503	-0.111728	0.534534
Best3	-0.00157201	0.999902	-0.0141591	0.999481	0.00517771	0.981535
Bet1	0.0376905	0.999902	0.0120393	0.999481	0.128094	0.608282
Bet3	-0.0269335	0.999902	-0.0216142	0.999481	-0.00685941	0.993016
Bet5	-0.000687496	0.999902	0.0134161	0.999481	0.063214	0.871707
Bgb	0.000295978	0.999902	0.0386105	0.999481	0.0922808	0.726553
BicC	0.00156211	0.999902	0.000760141
BicD	0.0182207	0.999902	0.0157512	0.999481	0.108038	0.600136
BigH1	-0.00883598	0.999902	-0.00518888	0.999481	0.0392455	0.873898
Bili	0.00137114	0.999902	-0.0335024	0.999481	-0.020822	0.971293
Bin1	-0.00484151	0.999902	0.00724128	0.999481	0.0225782	0.970711
Bka	-0.0197015	0.999902	0.0536405	0.999481	-0.0394751	0.929598
Blimp-1	-0.00457036	0.999902	0.00332459	0.999481	0.0177519	0.973503
Blm	0.0253181	0.999902	0.0403678	0.999481	-0.0737956	0.841825
Blos1	0.00580244	0.999902	0.0561716	0.999481	0.168653	0.355425
Blos2	-0.0304763	0.999902	-0.0297136	0.999481	0.0769484	0.829081
Blos3	0.00622544	0.999902	-0.0452135	0.999481	0.0522361	0.906041
Blos4	-0.0850856	0.999902	0.00509422	0.999481	0.140082	0.555039
Bmcp	0.0315791	0.999902	0.0384389	0.999481	-0.0048558	0.995044
BoYb	-0.0205525	0.999902	0.00382267	0.999481	0.202311	0.0341828
BobA	-0.0181323	0.999902	0.000377758	0.999481
BomBc1			-0.0136563	0.999481	-0.0375116	0.902584
BomBc2	-0.000883468	0.999902	-0.0501143	0.000124765	-0.039416	0.834041
BomBc3			-0.0125547	0.999481	0.00549156	0.984601
BomS1	-0.000278851	0.999902	-0.261852	1.60797e-11	-0.116233	0.60691
BomS2	-0.00167502	0.999902	-0.309361	7.7134e-14	-0.0154468	0.952099
BomS3			0.0113018	0.999481	-0.0407803	0.860477
BomS4			-0.0286585	0.194258	-0.0174929	0.914969
BomS5			0.00145349	0.999481	-0.002668	0.99617
BomS6			-0.0443204	0.046058	-0.0701357	0.448061
BomT1					-0.00156535
BomT2			-0.00377904		0.00812797	0.977081
BomT3	-0.000711788	0.999902	-0.000607013		0.0241787	0.859454
Boot	0.0384627	0.999902	-0.0206773	0.999481	0.0192185	0.96748
Br140	0.0615522	0.999902	0.111357	0.621785	-0.0342558	0.945492
Brca2	0.0207992	0.999902	-0.0876017	0.856452	-0.0279275	0.962602
Brd	-0.0212911	0.999902	-0.0068741	0.999481	0.00403534	0.988663
Brd8	0.0496535	0.999902	0.080563	0.943076	0.094761	0.761541
Bre1	-0.0182644	0.999902	-0.0289859	0.999481	0.0378945	0.929598
Brf	-0.0334419	0.999902	0.032808	0.999481	0.121614	0.58354
Brms1	0.0209846	0.999902	-0.019477	0.999481	0.01901	0.973503
Bro	0.00588581	0.999902	-0.00095791		0.00150063
Bruce	0.064369	0.999902	-0.0128537	0.999481	-0.0145833	0.981535
Bsg	-0.0433379	0.999902	-0.0834021	0.833918	0.138622	0.458391
Bsg25A	0.00134873	0.999902	-0.00183141
Bsg25D	0.00541368	0.999902	0.0516711	0.999481	0.116226	0.626258
BtbVII	0.0555652	0.999902	-0.0284359	0.999481	-0.0165757	0.9682
BthD	-0.0045618	0.999902	0.0102986	0.999481	0.183813	0.304284
Btk29A	-0.000305317	0.999902	0.0245519	0.999481	0.00294683	0.998243
Btnd	-7.64911e-05	0.999902	-0.0162538	0.999481	-0.10305	0.730734
BuGZ	-0.00139813	0.999902	-0.0172945	0.999481	0.122729	0.448061
Bub1	0.0116799	0.999902	-0.0474883	0.999481	0.0504373	0.899512
Bub3	-0.0173084	0.999902	0.0696987	0.999481	0.0448541	0.92313
BubR1	-0.0941533	0.923391	0.0852377	0.916461	0.0489593	0.872476
Buffy	-0.00133836	0.999902	-0.0459583	0.999481	0.108726	0.716251
Bug22	-0.00753684	0.999902	0.0205252	0.999481	-0.111332	0.687081
Burs	-0.00187904	0.999902	0.0219531	0.999481	0.0265971	0.963044
Bx	0.0815062	0.999902	-0.0546126	0.999481	0.0404917	0.926928
Bx42	-0.0231342	0.999902	0.0403909	0.999481	0.0797244	0.734102
C15	-0.00952702	0.999902	-0.000665057	0.999481	-0.142209	0.536897
C1GalTA	-0.000688702	0.999902	0.0589825	0.999481	0.0114885	0.984429
C3G	0.0705211	0.999902	0.0110894	0.999481	0.0621878	0.848461
C901	-0.00540686	0.999902	0.00199974	0.999481	0.0190347	0.841262
CAH1	-0.00265175	0.999902	-0.00733274	0.999481	-0.0240289	0.95941
CAH13			-0.0029752		-0.00292987
CAH14			-0.000557027
CAH15					0.00677445
CAH16			-0.00138387		0.00150063
CAH2	-0.0310397	0.999902	0.0337765	0.999481	-0.211688	0.0105957
CAH3	0.00358637	0.999902	-0.0325439	0.999481	-0.00448931	0.994966
CAH4			0.000162746		0.00238219
CAH5			0.00178504
CAH6	-0.000278851		0.00573546	0.999481	-0.0335038	0.892998
CAH7	-0.0214215	0.999902	0.0506888	0.999481	0.000138984	0.999787
CAH8	-0.000278851		0.000112935	0.999481	0.0616525	0.81895
CAH9			0.0747104	0.211158	-0.0903205	0.765255
CAHbeta	-0.000680074	0.999902	-0.106481	0.698488	-0.0109593	0.983475
CAP	0.0030954	0.999902	-0.02806	0.999481	-0.073161	0.645536
CARPA	-0.00248834	0.999902	-0.0266848	0.999481	0.0345973	0.945883
CARPB	0.00717328	0.999902	-0.0572632	0.999481	0.052514	0.906041
CASK	0.100353	0.611747	-0.0211329	0.999481	0.0627387	0.794347
CBP	0.00213545	0.999902	-0.00347957	0.999481	-0.030501	0.928579
CCAP	-0.00063669	0.999902	-0.0148829	0.999481	-0.0639289	0.852468
CCAP-R	0.00106897	0.999902	0.0646766	0.95005	0.00245193	0.999114
CCDC151	-0.000579903	0.999902	-0.0294241	0.999481	-0.0390655	0.840086
CCDC53	0.0365833	0.999902	-0.00281056	0.999481	0.0135887	0.980389
CCHa1	-0.000278851	0.999902	0.0285831	0.999481	0.0358849	0.944991
CCHa1-R	-0.00106408	0.999902	-0.0275709	0.999481	-0.0713767	0.848461
CCHa2	0.00235577	0.999902	-0.0269263	0.999481	0.0989547	0.734845
CCHa2-R	0.000642033	0.999902	-0.0157293	0.999481	-0.0336831	0.949218
CCKLR-17D1			-0.0063277	0.999481	8.6942e-05	0.99981
CCKLR-17D3	0.000542242	0.999902	0.0137933	0.999481	-0.0153168	0.981535
CCT1	0.0541206	0.999902	0.0350477	0.999481	-0.0987052	0.561199
CCT2	0.0804647	0.999902	0.00697789	0.999481	-0.0313167	0.924844
CCT3	0.0517453	0.999902	0.0348349	0.999481	-0.10621	0.492611
CCT4	0.0692006	0.999902	0.0685052	0.965601	-0.0712447	0.737574
CCT5	0.0204368	0.999902	-0.0182997	0.999481	-0.141813	0.182479
CCT6	0.037445	0.999902	0.031122	0.999481	-0.120391	0.356093
CCT7	0.0639674	0.999902	-0.00299734	0.999481	-0.0851363	0.632156
CCT8	0.0568358	0.999902	0.0353336	0.999481	-0.103391	0.477947
CD98hc	0.0154563	0.999902	-0.00732249	0.999481	-0.114282	0.368354
CDC50	0.00699327	0.999902	0.0263737	0.999481	0.0828894	0.738577
CDK2AP1	0.0112316	0.999902	0.083887	0.91664	0.0732893	0.812918
CDase	0.00280372	0.999902	-0.00496844	0.999481	-0.0212995	0.967847
CG10000			-0.0146974	0.999481	0.0982541	0.730087
CG10005	-0.0163925	0.999902	0.0148486	0.999481	-0.00375203	0.994324
CG10011	-0.0109112	0.999902	-0.0346389	0.999481	0.0215451	0.967129
CG10013	-0.00967722	0.999902	0.00904494	0.999481	0.050082	0.736454
CG10019	0.000511232	0.999902	-0.0841377	0.933697	-0.00143117	0.999653
CG10026	-0.004593	0.999902	-0.0990881	0.621575	0.339804	0.00194706
CG10031	-0.00172079	0.999902	0.0184136	0.999481	0.166534	0.216739
CG10035	-0.184665	0.000167522	3.19926e-06	0.999802	0.00613156
CG10038	-0.032223	0.999902	-0.0658568	0.999481	0.0456678	0.920103
CG10041	-0.00105736	0.999902	0.0147549	0.999481	0.0173891	0.88008
CG10050	0.0138277	0.999902	-0.0405689	0.999481	-0.0437461	0.927707
CG10051	-0.000296299	0.999902	0.14551	0.124983	0.193889	0.0393201
CG10053	-0.0205176	0.999902	-0.0199009	0.999481	-0.0619203	0.877618
CG10055	0.0091436	0.999902	-0.0335279	0.999481	-0.0577022	0.883386
CG10062	0.000975244	0.999902	0.0930648	0.817297	-0.0736012	0.798008
CG10063	0.00161807	0.999902	-0.00903614	0.999481	-0.0046896	0.993682
CG10064	5.7608e-05	0.999902	-0.0491837	0.856452	0.0251193	0.840086
CG10068	0.019042	0.999902	-0.0679658	0.999481	0.0778949	0.825871
CG10073	0.000850527	0.999902	-0.144563	0.241943	-0.0958062	0.730734
CG10075	-0.00634576	0.999902	0.0137117	0.999481	-0.00774163	0.989311
CG10077	0.0275043	0.999902	-0.0327092	0.999481	-0.0317439	0.921642
CG10081	0.000364222	0.999902	0.0233466	0.410813	0.186069	0.191575
CG10082	0.0125923	0.999902	0.00838432	0.999481	0.0112117	0.98047
CG10086	-0.000278851		-0.031206	0.999481	0.105944	0.672163
CG10089	-0.00394095	0.999902	0.0161243	0.999481	-0.0791535	0.827055
CG10098	-0.00283687	0.999902	0.0197649	0.999481	0.0364857	0.929395
CG10116	-0.0066593	0.999902	-0.0201566	0.999481	0.0686925	0.855051
CG10126	-0.00120717	0.999902	-0.011144	0.999481	0.0265215	0.963734
CG10132	-0.0138137	0.999902	-0.00977947	0.999481	-0.0337682	0.927929
CG10137	0.00597612	0.999902	0.0176952	0.999481	-0.100047	0.737257
CG10139	-0.0379177	0.999902	0.018206	0.999481	0.101847	0.736027
CG10140	0.0010288	0.999902	0.0168738	0.999481	-0.0968241	0.750379
CG10147	0.0113793	0.999902	0.00924414	0.999481	0.0345105	0.947338
CG10151	-0.00486133	0.999902	-0.0111265	0.999481	-0.0540425	0.901751
CG10154			0.0389451	0.300543	0.108582	0.716229
CG10163			0.00605132		-0.00738461	0.969174
CG10164			0.000760141
CG10165	0.00655522	0.999902	0.0421317	0.999481	0.111016	0.638774
CG10171	0.0194517	0.999902	0.0403944	0.999481	-0.0126929	0.982745
CG10175	0.000998796	0.999902	-0.0244522	0.999481	-0.0291774	0.953868
CG10177	0.000307907	0.999902	0.00739715		0.0305051	0.887506
CG10182			0.0445694	0.990526	-0.274762	0.00375185
CG10183			0.0034749	0.999481	-0.0147871	0.896717
CG10184	-0.00271646	0.999902	0.0341908	0.999481	0.051875	0.863644
CG10185	0.000307907		0.0385249	0.999481	-0.129031	0.587756
CG10189	-0.00895822	0.999902	0.0707172	0.999481	-0.112698	0.682554
CG10194	0.0439888	0.999902	-0.00105225	0.999481	-0.0194377	0.974904
CG10195	-0.011375	0.999902	-0.0294576	0.999481	0.0485534	0.919305
CG10205			0.00283187	0.999481	0.0751534	0.836632
CG10208	-0.0141993	0.999902	0.0386223	0.999481	0.0479725	0.894378
CG10209	0.0173567	0.999902	0.0378468	0.999481	-0.10256	0.734845
CG10211	-0.00525283	0.999902	0.0628649	0.999481	-0.000475593	0.999653
CG10214	-0.0326692	0.999902	-0.0385669	0.999481	-0.0588692	0.872683
CG10222	-0.0109126	0.999902	-0.00895363	0.999481	-0.0244616	0.967129
CG10226	8.68183e-06	0.999902	-0.0395678	0.999481	0.0124519	0.981535
CG10232	-0.0049758	0.999902	0.00721608	0.999481	0.0171852	0.98047
CG10237	0.0162911	0.999902	0.0521065	0.999481	-0.00196879	0.999653
CG1024	-0.0103247	0.999902	0.0732835	0.999481	0.103346	0.731082
CG10252			-0.00156531		0.0121004
CG10254	0.0549936	0.999902	-0.0497735	0.999481	-0.0293081	0.945223
CG10257			-0.00246982	0.999481	0.0509737	0.903447
CG10264	-0.00403359	0.999902	0.0154616	0.999481	0.0239834	0.701481
CG10265	-0.0352229	0.999902	0.0422726	0.999481	0.0165886	0.980389
CG10268	0.00113209	0.999902	-0.0295271	0.999481	0.162474	0.427221
CG10274	0.0245232	0.999902	0.0187475	0.999481	-0.00588138	0.994419
CG10280	-0.00284122	0.999902	-0.0334287	0.999481	-0.0250142
CG10283	0.00212493	0.999902	0.0705789	0.999481	-0.00635573	0.994324
CG10286	-0.0418836	0.999902	-0.0592974	0.999481	-0.136142	0.392503
CG10298			0.00299683	0.999481	0.00150063
CG10300	0.00098484	0.999902	0.044124	0.999481	0.0115042	0.984791
CG10301	-0.000953091	0.999902	-0.0230604	0.999481	0.0623143	0.843728
CG10307	0.00105874	0.999902	-0.0262542	0.999481	0.0417997	0.884021
CG10311	-0.00182431	0.999902	-0.0387266	0.999481	0.00116082	0.999653
CG10317			-0.00857098		0.00722627
CG10321	0.0403166	0.999902	0.0216605	0.999481	0.0128716	0.981535
CG10324	-0.0322379	0.999902	-0.0111523	0.999481	0.0428885	0.929598
CG10333	-0.0349356	0.999902	-0.0565723	0.999481	0.0657427	0.841262
CG10336	0.0151755	0.999902	0.0552623	0.999481	0.0339354	0.93776
CG10337	-0.00864767	0.999902	-0.0418692	0.999481	-0.185064	0.286061
CG10338	0.00737963	0.999902	-0.0269922	0.999481	-0.0337671	0.9462
CG10339	-0.000794114	0.999902	0.000799712	0.999481	-0.264054	0.0407143
CG10340	0.0286584	0.999902	-0.0146019	0.999481	-0.0324098	0.929395
CG10341	-0.070028	0.999902	-0.0411455	0.999481	-0.146963	0.247455
CG10343	0.0140864	0.999902	-0.0300574	0.999481	-0.0387799	0.938273
CG10344	0.0216401	0.999902	-0.020661	0.999481	0.126127	0.62814
CG10345	-0.000599161	0.999902	-0.103574	0.716425	0.0871856	0.793448
CG10347	0.00974381	0.999902	0.120642	0.525521	0.0740716	0.833618
CG10348	-0.00645585	0.999902	0.017125	0.999481	-0.0959673	0.736027
CG10352	-1.05955e-05	0.999902	-0.0128145	0.999481	-0.000119997
CG10353	-0.0010194	0.999902	0.0145904	0.999481	0.00404676	0.994571
CG10357			0.00134329		0.00437583
CG10359	-0.0025019	0.999902	0.00621895	0.999481	-0.067865	0.769755
CG10361	0.00052279	0.999902	0.0522992	0.999481	-0.152295	0.392503
CG10362	0.00366564	0.999902	0.00558418	0.999481	0.0418995	0.926928
CG10365	-0.00225325	0.999902	0.0631197	0.999481	-0.0430317	0.914969
CG10366	0.0111899	0.999902	-0.0228595	0.999481	-0.0564794	0.888784
CG10375	-0.0357033	0.999902	0.0100949	0.999481	0.111048	0.609846
CG10376	0.019735	0.999902	0.0251382	0.999481	0.0557359	0.880853
CG10383	-0.0501027	0.999902	0.00195642	0.999481	-0.100522	0.671386
CG10384	-0.0041087	0.999902	0.00235438	0.999481	-0.00168837	0.999653
CG10395	-0.00478963	0.999902	0.0574586	0.999481	-0.00827199	0.989502
CG10405	-0.0078062	0.999902	-0.00933576	0.999481	-0.0971557	0.733023
CG10407	0.00428265	0.999902	-0.00635052	0.999481	-0.11666	0.606264
CG10413	0.00394804	0.999902	0.0543942	0.999481	0.0970632	0.695803
CG10417	-0.00684346	0.999902	-0.0160901	0.999481	0.113572	0.672163
CG10418	-0.016952	0.999902	0.0134778	0.999481	0.0282098	0.960018
CG10425	-0.0130516	0.999902	0.0511682	0.999481	-0.00266734	0.998871
CG10428	-0.00882005	0.999902	0.0400715	0.999481	0.0492181	0.916335
CG10431	-0.0531966	0.999902	-0.031392	0.999481	-0.0480796	0.912701
CG10433	-0.0124482	0.999902	0.0435093	0.999481	0.0903724	0.706179
CG10435	0.0277085	0.999902	0.0245562	0.999481	-0.059503	0.877424
CG10444	0.027014	0.999902	-0.0249523	0.999481	0.173494	0.242341
CG10445	0.0396138	0.999902	-0.012976	0.999481	0.0846506	0.581989
CG10459			4.11235e-05
CG10462	0.0203011	0.999902	-0.0073224	0.999481	-0.13671	0.505455
CG10463	-0.0311351	0.999902	-0.0223833	0.999481	-0.215823	0.128736
CG10465	-0.00125979	0.999902	0.0058538	0.999481	0.073547	0.834041
CG10466	-0.0202356	0.999902	-0.0642414	0.999481	-0.105607	0.729709
CG10467	-0.0309796	0.999902	0.0354218	0.999481	-0.015254	0.981428
CG10469	0.00233705	0.999902	-0.0268007	0.999481	-0.00280598	0.995397
CG10470	-0.00557527	0.999902	-0.00219202	0.999481	-0.0219238	0.971547
CG10472	-0.00119769	0.999902	0.0194007	0.999481	-0.0131053	0.981535
CG10474	-0.000278851	0.999902	0.0277859	0.366697	-0.449322	4.9169e-06
CG10477			-0.00564415		-0.00244802	0.995831
CG10479	-0.026567	0.999902	0.0674188	0.999481	-0.048761	0.901003
CG10481					0.00150063
CG10483	-0.00676262	0.999902	-0.0390061	0.999481	-0.105284	0.688276
CG10486			0.00927331	0.999481	-0.0216504	0.798008
CG10492	0.0329926	0.999902	0.0851909	0.856452	0.134143	0.563532
CG10494	0.00647816	0.999902	0.0534637	0.999481	-0.114661	0.62814
CG10495	0.0517227	0.999902	-0.0589451	0.999481	-0.15412	0.473022
CG10505	0.00568758	0.999902	0.0387639	0.999481	-0.0475206	0.922211
CG10508	-0.00192034	0.999902	-0.0262357	0.999481	-0.00266575	0.998398
CG10510			0.000760141		2.08084e-05
CG10512	0.00317577	0.999902	0.0279405	0.999481	-0.125853	0.275265
CG10513			0.0819728	0.2062	-0.0901604	0.710782
CG10514	-0.00132597	0.999902	0.10183	0.684622	0.0658905	0.855312
CG10516	0.0142772	0.999902	0.0996174	0.78647	0.0804185	0.8035
CG10527	0.0530636	0.999902	0.0423924	0.999481	-0.103834	0.483419
CG10543	0.049049	0.999902	0.0208909	0.999481	0.0302955	0.950738
CG10550	-7.56015e-05	0.999902	0.0675013	0.999481	-0.0314872	0.933167
CG10553			-0.00427938	0.999481	-0.0801549	0.816655
CG10555	0.0218553	0.999902	0.057978	0.999481	0.186493	0.285421
CG10559	0.00067209	0.999902	0.0187293	0.999481	-0.1162	0.591004
CG10560	0.000307907		-0.0279023	0.999481	0.016753	0.978837
CG10561	0.00975021	0.999902	0.0532507	0.999481	-0.000269155	0.999787
CG10562	-0.000883468	0.999902	0.0715494	0.999481	0.141124	0.393012
CG10565	0.0097668	0.999902	0.0413856	0.999481	-0.196381	0.0105957
CG10576	0.032456	0.999902	0.011408	0.999481	-0.098049	0.493544
CG10581	6.27852e-05	0.999902	0.00283796	0.999481	0.00213386	0.994324
CG10584	0.00786691	0.999902	-0.0442912	0.999481	-0.019271	0.977081
CG10588			0.00134601		0.00547157
CG10589			-0.000557027
CG10591	-0.0429791	0.999902	-0.0636567	0.844481	0.0314221	0.737257
CG10597	-0.000278851		0.0418333	0.999481	-0.073354	0.804191
CG10598	-0.00777265	0.999902	-0.00900372	0.999481	-0.14444	0.402537
CG10600	0.0403718	0.999902	-0.0391947	0.999481	0.0232554	0.96748
CG10602	-0.0658441	0.999902	0.0206788	0.999481	-0.0159826	0.978014
CG10616	0.00277416	0.999902	0.0214458	0.999481	-0.0226262	0.967129
CG10621	-0.0103481	0.999902	-0.0560902	0.999481	0.0329247	0.917623
CG10623	0.0047872	0.999902	0.0633492	0.999481	0.0660495	0.844915
CG10628	-0.0272257	0.999902	0.002243	0.999481	-0.0747195	0.839288
CG10631	0.0438346	0.999902	-0.0475199	0.999481	-0.0459886	0.9001
CG10638	0.0549244	0.999902	-0.0102358	0.999481	0.072463	0.838636
CG10646	-0.0223033	0.999902	0.0944824	0.815061	0.0779738	0.829081
CG10650	-0.00736404	0.999902	-0.142652	0.054612	-0.00237795	0.998394
CG10651	2.91163e-05	0.999902
CG10654	0.00595766	0.999902	-0.0698948	0.999481	-0.052913	0.895883
CG10657	-8.92717e-05	0.999902	0.00205816	0.999481	-0.00264742	0.998243
CG10660	0.00627698	0.999902	0.0532476	0.999481	0.0966227	0.753713
CG10663	0.00283116	0.999902	0.0530037	0.999481	-0.0212335	0.971652
CG10669	0.0392414	0.999902	0.045261	0.999481	0.00926213	0.988161
CG10672	0.00518108	0.999902	-0.0216262	0.999481	-0.003889	0.996443
CG10674	-0.0337521	0.999902	-0.092026	0.844481	0.0606686	0.880074
CG10680			-0.0114999		-0.0029643
CG10681	-0.0111806	0.999902	-0.086644	0.889795	0.0609496	0.881505
CG10694	-0.000711788	0.999902	0.000158325		0.000102294
CG10700	-0.000278851		-0.00200841		0.0196432
CG10702	0.00359186	0.999902	0.0449611	0.999481	0.0133033	0.981535
CG10710	-0.00349751	0.999902	0.0811166	0.91998	-0.0154541	0.981535
CG10713	-0.00160384	0.999902	-0.0237289	0.999481	0.0478828	0.920103
CG10725			0.215129	0.00010891	0.11415	0.536897
CG10730	0.000307907		0.0141131	0.999481	0.0177339	0.89009
CG10731	0.00315085	0.999902	-0.0358001	0.999481	0.0187295	0.979127
CG10734	0.000307907	0.999902	-0.00303558		0.0126604
CG10737	0.0223015	0.999902	-0.212492	8.75498e-05	-0.107163	0.3868
CG10738	-0.00180631	0.999902	-0.0699796	0.999481	0.0345613	0.944991
CG1074	-0.00995737	0.999902	-0.0311598	0.999481	-0.13962	0.456422
CG10747	-0.0299685	0.999902	-0.0103683	0.999481	-0.0593241	0.866586
CG10748					-0.00156535
CG10749					0.00150063
CG10750			-0.0108923	0.999481	0.00288384
CG10752			0.00544237
CG10761	0.000364222	0.999902	4.11235e-05
CG10764	2.61909e-06	0.999902	0.00962356	0.999481	-0.00834267
CG1077	0.00163552	0.999902	-0.0241845	0.999481	-0.0722304	0.829877
CG10778	0.0264097	0.999902	-0.0206376	0.999481	0.0672184	0.840086
CG10793	0.000945253	0.999902	0.0237308	0.999481	0.00228968	0.989389
CG10795	-0.0171035	0.999902	-0.0100225	0.999481	-0.0839741	0.798008
CG10799			-0.0111455	0.999481	0.0153689	0.981535
CG10801	0.00240846	0.999902	0.00118604	0.999481	-0.0208279
CG10802	-0.0336269	0.999902	0.0225206	0.999481	0.00221505	0.999125
CG10803	-0.0371905	0.999902	-0.0321962	0.999481	0.0753127	0.822582
CG10804	-0.00453692	0.999902	-0.0543645	0.999481	0.0750362	0.83544
CG10809	0.0340549	0.999902	0.0846296	0.930819	-0.0412605	0.929395
CG10814			-0.0108959	0.999481	0.0107898
CG10834			-0.000557027		0.00150063
CG10841	0.00413819	0.999902	0.00392185		0.000174874
CG10845			-0.00111722		-0.00416051
CG10853			-0.00352185		0.00150063
CG10859	-0.00331006	0.999902	-0.0104033	0.999481	0.0201627	0.816655
CG10862			-0.0029752		-0.00416051
CG10863	-0.0168313	0.999902	0.0338205	0.999481	-0.0297017	0.933167
CG10864	0.00313212	0.999902	0.0488418	0.999481	-0.103518	0.715486
CG10866	0.0233159	0.999902	-0.00579788	0.999481	-0.0653774	0.855051
CG10869	-0.000867007	0.999902	-0.000476779	0.999481	-0.0136638	0.939812
CG10874	-0.0352972	0.999902	0.00370084	0.999481	-0.162499	0.285276
CG10877	0.00783971	0.999902	0.0416103	0.999481	-0.083503	0.761541
CG10887			0.000760141
CG10898	-0.0281673	0.999902	-0.0517705	0.999481	0.0284532	0.961473
CG1090	-0.00317498	0.999902	-0.0334943	0.999481	0.0935395	0.738184
CG10903	-0.000842152	0.999902	-0.0408615	0.999481	-0.0965008	0.689768
CG10904	0.00512375	0.999902	-0.0115631	0.999481	-0.0318786	0.954331
CG10907	0.0273199	0.999902	0.0659932	0.999481	0.028639	0.960758
CG10910	-0.00170183	0.999902	0.20908	0.000349503	0.0210254	0.967836
CG10911	-0.000278851		0.0311265	0.999481	-0.162534	0.237355
CG10912	0.000736652	0.999902	0.154635	0.0753948	0.145746	0.460233
CG10914	0.0529539	0.999902	-0.0326316	0.999481	-0.0110588	0.985158
CG10916	0.0226379	0.999902	0.0277616	0.999481	0.0321623	0.952131
CG10918			0.0242371	0.681118	0.0673843	0.812676
CG10919			0.00090963		0.00150063
CG1092	-0.00285643	0.999902	-0.0198347	0.999481	-0.0573949	0.884554
CG10927	-0.00920661	0.999902	0.0466576	0.999481	0.0627625	0.877424
CG10931					-0.00156535
CG10932	0.0418268	0.999902	0.079875	0.965601	-0.0507678	0.880853
CG10936	-0.015979	0.999902	-0.0340114	0.999481	-0.166238	0.161007
CG10939	0.0121905	0.999902	0.00166455	0.999481	0.106505	0.575375
CG10943	-0.000278851		-0.00594371	0.999481	-0.0114789	0.981535
CG10947	-0.0021622	0.999902	0.012408	0.999481	0.00652234	0.992882
CG10948	0.0420312	0.999902	-0.0519003	0.999481	0.0303949	0.944991
CG10949	-0.0258743	0.999902	-0.00256856	0.999481	0.00733331	0.992882
CG10950					-0.0176469
CG10953	-0.0134523	0.986601	-0.00674087	0.999481	-0.159167	0.306339
CG10958	-0.00400377	0.999902	-0.00927225	0.999481	-0.0250604	0.96748
CG10959	0.0214523	0.999902	0.0138156	0.999481	-0.0486668	0.896717
CG10960	0.0267641	0.999902	-0.014072	0.999481	0.11729	0.396946
CG10962	0.00209519	0.999902	0.157629	0.133266	0.0112951	0.985158
CG10969					0.00308818
CG10970			0.0105609	0.999481	-0.0591507	0.840086
CG10973	-0.0409064	0.999902	-0.0240464	0.999481	-0.191805	0.21567
CG10979	0.0623995	0.999902	-0.0336639	0.999481	0.00122146	0.999653
CG10984	0.00340892	0.999902	-0.044395	0.999481	-0.0269856	0.959725
CG10993			-0.000557027
CG10996			0.000158325		0.00150063
CG11000	-0.0032561	0.999902	0.0316732	0.999481	0.0267142	0.95941
CG11007	0.0621934	0.999902	0.0447384	0.999481	0.0574522	0.880074
CG11018	-0.000246212	0.999902	-0.00742713
CG11029	0.000945253	0.999902	0.00194297	0.999481	-0.0762441	0.82735
CG1103	-0.0188609	0.999902	0.0324478	0.999481	0.000126657	0.999787
CG11030	-0.035044	0.999902	0.00751316	0.999481	-0.0455373	0.909464
CG11034	-0.0092238	0.999902	-0.209718	0.00166681	-0.177993	0.145528
CG11035	-0.0481814	0.999902	0.0837943	0.892515	-0.0276558	0.960018
CG11041	2.91163e-05	0.999902	0.0251151	0.999481	-0.0452622	0.90397
CG11044	-0.00172079	0.999902	-9.28587e-05	0.999583	0.244697	0.0554594
CG1105	-0.007276	0.999902	0.058418	0.999481	-0.0284371	0.938551
CG11050	-0.011689	0.999902	0.0731608	0.95005	0.0732647	0.739389
CG11052	-0.00299877	0.999902	-0.00774998	0.999481	-0.0364116	0.638774
CG11060			-0.00568924		-7.96232e-05
CG11069	-0.00481762	0.999902	-0.02069	0.999481	-0.0628801	0.872268
CG11070	-0.00387031	0.999902	-0.0357637	0.999481	0.000364259	0.999742
CG11073	0.00231047	0.999902	0.0398143	0.999481	-0.154349	0.28938
CG11076	-0.00173461	0.999902	-0.0342827	0.999481	-0.153372	0.155675
CG11077	0.0288511	0.999902	-0.0717682	0.965601	-0.0619748	0.877424
CG11085			-0.0146698	0.999481	-0.00166266	0.995831
CG11089	0.055156	0.999902	0.0212236	0.999481	-0.115393	0.500888
CG11095	0.0271775	0.999902	0.0386181	0.999481	0.014611	0.981535
CG11099	-0.000407062	0.999902	-0.122034	0.344175	0.067918	0.689545
CG11103	-0.000898124	0.999902	0.0807376	0.943076	0.109979	0.711825
CG11106					-0.0029643
CG11109	0.000204819	0.999902	-0.0136529	0.999481	-0.00326668	0.998243
CG11110	0.00872551	0.999902	0.0431947	0.999481	0.0361572	0.94423
CG11112					0.00150063
CG11122	0.0712071	0.999902	-0.0122499	0.999481	-0.0695506	0.836632
CG11123	-0.0170012	0.999902	0.0429259	0.999481	-0.22423	0.0360137
CG11125	-0.0156709	0.999902	0.0667056	0.999481	0.060451	0.883386
CG11127	0.00278627	0.999902	0.0293104	0.999481	0.0109421	0.985158
CG1113	-0.000139695	0.999902	0.0157329	0.999481	-0.0467183	0.78183
CG11131	-0.00245265	0.999902	0.0346531	0.817939	-0.124008	0.460984
CG11134	-0.00912935	0.999902	0.0300001	0.999481	-0.00548949	0.994324
CG11141	-0.00551862	0.999902	0.0609009	0.999481	-0.0324389	0.951798
CG11147	0.00479892	0.999902	-0.0260773	0.999481	-0.0256475	0.967129
CG11149	-0.000579903	0.999902	0.0638843	0.999481	0.00821876	0.990831
CG11151	0.00137192	0.999902	-0.0525798	0.999481	0.0902064	0.738577
CG11155	-0.00869482	0.999902	-0.105084	0.680929	-0.0191546	0.977799
CG11158	0.00111464	0.999902	0.0141145	0.999481	-0.0958566	0.731716
CG11159			-0.00604383	0.999481	-0.0102586	0.961231
CG1116	0.0162468	0.999902	0.0578175	0.999481	0.00793843	0.991117
CG11162			0.00983697	0.999481	0.0399994	0.848461
CG11164	0.0255914	0.999902	0.110241	0.639027	0.148841	0.495482
CG11168	-0.00638125	0.999902	-0.0133605	0.999481	-0.100023	0.655482
CG11170	-0.00675148	0.999902	0.0479439	0.999481	-0.0258697	0.959086
CG11178	0.0629636	0.999902	0.0441657	0.999481	-0.0724706	0.844561
CG11180	-0.0181071	0.999902	0.0466214	0.999481	-0.0594156	0.81417
CG11191	-0.00297258	0.999902	-0.0262448	0.999481	-0.260899	0.0506641
CG11192			0.011973		0.133467	0.0266326
CG11200	0.00865397	0.999902	0.0868319	0.794355	0.024865	0.966763
CG11211			-0.00653674	0.999481	0.0337062	0.583056
CG11226			-0.00214687		-0.0029643
CG11227	0.000307907	0.999902			0.000437712
CG11236	-0.000442497	0.999902	-0.0587101	0.999481	-0.0266433	0.964873
CG1124	-0.00314075	0.999902	-0.0606908	0.999481	0.0932243	0.738577
CG11241	0.00530665	0.999902	0.0663607	0.999481	0.0625078	0.858154
CG11247	-0.00636654	0.999902	0.0259846	0.999481	-0.0118668	0.982436
CG11248	0.00701216	0.999902	-0.0212318	0.999481	0.0817391	0.808449
CG11249	0.00111875	0.999902	0.0180873	0.999481	-0.141442	0.4646
CG11257	0.0035514	0.999902	0.0330006	0.999481	-0.0079565	0.991117
CG11262			0.000760141
CG11263	-0.00891115	0.999902	0.0734551	0.806411	0.0602442	0.855312
CG11267	-0.0253655	0.999902	-0.00212321	0.999481	-0.0167817	0.976861
CG11275	0.00456534	0.999902	0.0222286	0.999481	-0.0579013	0.841825
CG11279	0.0283191	0.999902	0.0290913	0.999481	0.0062901	0.994324
CG11286					0.00639874
CG1129	-0.011196	0.999902	-0.036728	0.999481	0.040007	0.928329
CG11291			-0.00493416		0.0101502
CG11294			-0.00324142		0.00802463
CG11300			0.0039665	0.999481	-0.00774108	0.967847
CG11307	-0.0435163	0.999902	0.112895	0.612799	0.0282129	0.929205
CG11309	0.0469142	0.999902	-0.034472	0.999481	-0.0564323	0.861297
CG11313	6.2654e-05	0.999902	-0.00674879	0.999481	0.027336	0.896112
CG11317	-0.00120717	0.999902	-0.0282789	0.999481	0.0367172	0.932928
CG11318	-0.00187257	0.999902	-0.0475995	0.999481	0.0591595	0.875206
CG11319	8.34862e-05	0.999902	-0.292384	3.69837e-06	-0.243719	0.0204832
CG11322	-0.000278851		0.000895222	0.999481	0.00944377	0.959022
CG11327	-0.00177526	0.999902	-0.00428971	0.999481	-0.0427573	0.693342
CG11333			0.00929732		-0.0260797	0.841825
CG11334	-0.00137202	0.999902	-0.0246457	0.999481	0.0625642	0.809967
CG11342	0.00308185	0.999902	-0.00744901	0.999481	-0.0144519	0.981535
CG11345	-0.00479414	0.999902	-0.0166281	0.999481	-0.0451546	0.899137
CG11349			-0.0078958	0.999481	0.0127166
CG11350			0.0694444	0.0953808	-0.497924	1.4156e-08
CG11353	-0.00507194	0.999902	-0.00311118	0.999481	0.181201	0.0657065
CG11356	-0.000278851		0.0124796	0.999481	-0.0128402
CG11357	0.0333533	0.999902	0.0127995	0.999481	0.00241116	0.998398
CG1136	-0.00162764	0.999902	0.0131945	0.999481	0.0618976	0.829937
CG11360	0.00479154	0.999902	-0.055819	0.999481	0.183905	0.304284
CG11362	0.00171979	0.999902
CG11367	-0.0408983	0.999902	0.0765219	0.999432	0.0816375	0.808551
CG11368			0.0607539	0.557911	-0.0602384	0.880074
CG11369			-0.00137557		-0.00156535
CG1137			0.00400305	0.999481	0.00152904
CG11370	-0.00452967	0.999902	0.063199	0.616895	-0.140798	0.304284
CG11374	-0.000278851		0.0272454	0.999481	0.0559047	0.770203
CG11377	0.0300918	0.999902	-0.00337573	0.999481	0.0862298	0.798008
CG11378	-0.00555792	0.999902	-0.0535195	0.999481	0.0781912	0.768666
CG11379			0.000901243		0.00341537
CG1138			-0.000557027		-0.0029643
CG11380	0.00298681	0.999902	-0.0390086	0.999481	0.0745893	0.237269
CG11381			0.0205955	0.999481	-0.171242	0.350561
CG11382	-0.00695327	0.999902	0.0628086	0.999481	0.055931	0.896112
CG11384	-0.00067303	0.999902	-0.0557487	0.999481	0.191571	0.104261
CG1139	0.00122105	0.999902	-0.0319728	0.999481	0.0213079	0.968482
CG11391			0.000760141
CG11396	0.00339882	0.999902	-0.0189248	0.999481	0.0705492	0.845325
CG11398	0.00774468	0.999902	0.0379375	0.999481	-0.043001	0.897922
CG11399	0.0390978	0.999902	-0.0320037	0.999481	-0.0170353	0.978837
CG11400	0.00171979	0.999902	-0.00219566	0.999481	0.120404	0.462728
CG11403	0.0728846	0.999902	-0.0441587	0.999481	0.0497482	0.887655
CG11404			0.00251386		0.00150063
CG11406	-0.000278851		0.0149353	0.999481	0.0264012	0.8035
CG11407	0.000930565	0.999902	-0.07277	0.889795	0.0106246	0.981535
CG11409	0.0216176	0.999902	0.0368062	0.999481	0.0929458	0.737574
CG11413	-0.00115951	0.999902	0.122097	0.0559524	-0.0984731	0.687081
CG11414	0.0177858	0.999902	-0.0183165	0.999481	-0.139203	0.26522
CG11417	0.0225676	0.999902	0.0445558	0.999481	-0.109443	0.648854
CG1142	-0.0471066	0.999902	-0.00190913	0.999481	-0.0573229	0.869996
CG11425			0.02314	0.955765	0.0104689	0.986224
CG11426	0.000356122	0.999902	-0.00303494	0.999481	0.0136977	0.981535
CG1143	-0.000256781	0.999902	-0.0144042	0.999481	0.00554657	0.994324
CG11436	0.025353	0.999902	-0.0480851	0.999481	-0.0401914	0.93413
CG11437	-0.00232058	0.999902	-0.0470867	0.999481	-0.275925	0.00785308
CG11438	0.00261782	0.999902	0.0454426	0.999481	-0.137532	0.509609
CG11444	0.0262204	0.999902	0.000332537	0.999481	0.00412379	0.995044
CG11447	-0.023774	0.999902	-0.00399198	0.999481	-0.0413291	0.929598
CG11449	-0.000278851		0.0281271	0.999481	0.0159286	0.911196
CG11453	-0.00261998	0.999902	-0.0957931	0.794355	0.185188	0.136846
CG11454	-0.00331912	0.999902	-0.0104289	0.999481	-0.0653278	0.859919
CG11456	0.023772	0.999902	0.0476369	0.999481	-0.077742	0.827923
CG11458			0.00723098		0.0141006	0.922211
CG11459	0.000307907		-0.00863081	0.999481	0.00163624
CG1146	0.0332937	0.999902	-0.0632758	0.999481	0.0346873	0.947023
CG11470	-0.00063669	0.999902	0.0281215	0.999481	-0.0138359	0.981535
CG11474	0.000565835	0.999902	-0.0159535	0.999481	-0.0119003	0.980841
CG11475	-0.00641854	0.999902	0.0115096	0.999481	-0.0225586	0.927707
CG11498	-0.00706792	0.999902	0.0305995	0.999481	0.00906437	0.981535
CG11504	0.0106598	0.999902	0.00551404	0.999481	0.177596	0.257295
CG11523	0.000274102	0.999902	0.0251765	0.999481	-0.00204147	0.999125
CG11529	-0.000278851	0.999902	0.0260138	0.999481	-0.26063	0.0178524
CG11537	0.0241883	0.999902	0.0259701	0.999481	-0.00271576	0.997128
CG11539	0.00904208	0.999902	-0.017435	0.999481	0.00087335	0.999653
CG11550	-0.00142537	0.999902	-0.0628381	0.999481	0.0552527	0.798008
CG11555	-0.0503602	0.999902	0.0318149	0.999481	-0.126353	0.544281
CG11560	-0.00467529	0.999902	0.0512577	0.999481	-0.00945293	0.987035
CG11562	0.00585334	0.999902	0.0128927	0.999481	0.118297	0.668497
CG11563	-0.0389993	0.999902	-0.0451156	0.999481	-0.0206258	0.96748
CG11570			-0.0338107	0.999481	-0.0101575	0.981535
CG11581			0.00752963	0.999481	0.000718513	0.999653
CG11583	-0.02256	0.999902	0.0165695	0.999481	-0.123128	0.448061
CG11584	-0.000323478	0.999902	-0.0731427	0.967386	0.0655247	0.594095
CG11585			0.0354435	0.999481	-0.0971977	0.737574
CG11586	-0.0410399	0.999902	0.0424966	0.999481	0.0168346	0.98047
CG11588	0.000307907
CG11590	0.00362462	0.999902	-0.0723579	0.999481	-0.0610848	0.880074
CG11593	-0.00551365	0.999902	0.00477178	0.999481	-0.0589626	0.880074
CG11594	0.0117261	0.999902	0.0565289	0.999481	0.0115261	0.981535
CG11596	-0.0247764	0.999902	0.0510152	0.999481	0.0764647	0.794216
CG11597	0.000491791	0.999902	-0.0578622	0.999481	0.00402571	0.99617
CG11598	-0.000941965	0.999902	0.0041787		0.0161207
CG11600			0.00240801		-0.00278836
CG11601	0.0053853	0.999902	-0.0268715	0.999481	-0.149179	0.469908
CG1161	0.0151275	0.999902	0.0548775	0.999481	0.0183232	0.971652
CG11617	-0.00359355	0.999902	-0.0134347	0.999481	0.0403539	0.933306
CG11619	-0.00434546	0.999902	0.00617624	0.999481	0.0931447	0.765628
CG11626	-0.00067303	0.999902	0.0101856	0.999481	-0.0285751	0.730734
CG11629	0.000307907		0.000961067
CG11630	-0.000953091	0.999902	0.000162746		0.00308818
CG11634			-0.00154716		-0.0198482
CG11635					0.00150063
CG11638	-0.0176617	0.999902	-0.0605518	0.999481	-0.00466639	0.995831
CG11655	0.0804414	0.999902	-0.0203901	0.999481	0.0877491	0.739483
CG11656	0.000307907		0.00661041	0.999481	-0.0433062	0.641924
CG11658	-0.0237342	0.999902	-0.0385257	0.999481	-0.0277008	0.941139
CG11659			-0.00136328	0.999481	0.0764994	0.829937
CG11663	-0.00063669	0.999902
CG11668	0.00165678	0.999902	0.0189923	0.999481	0.00292464	0.997128
CG11670	0.00256003	0.999902	-0.100357	0.642078	-0.19152	0.251106
CG11672	-0.00102538	0.999902	0.071284	0.999481	0.0553561	0.855051
CG11674	0.0281217	0.999902	-0.0476002	0.773714	0.167443	0.0138015
CG11679	-0.0404851	0.999902	0.0773207	0.983937	-0.0210967	0.973503
CG11686	-0.0067316	0.999902	0.0959397	0.704724	-0.089887	0.717459
CG11693	-0.000278851	0.999902	0.00598279	0.999481	0.00582693
CG11695	0.0345257	0.999902	-0.0661885	0.999481	0.0370467	0.942066
CG11696	0.0515713	0.999902	0.018034	0.999481	-0.0534865	0.896266
CG11698			0.000760141
CG11699	0.00180725	0.999902	0.00238469	0.999481	-0.045429	0.909957
CG11700	-0.00729462	0.999902	-0.00353073	0.999481	0.000203912	0.999653
CG11703	-0.00109147	0.999902	0.00261843		0.0116356
CG11710	0.0333999	0.999902	-0.000213521	0.999481	-0.071326	0.842409
CG1172	0.0048349	0.999902	0.0182351	0.999481	0.0683571	0.829937
CG11722	0.0132313	0.999902	-0.0350723	0.999481	-0.0225808	0.969174
CG11723	0.0142207	0.999902	0.0357751	0.999481	0.00647091	0.994324
CG11726			-0.00119581
CG11737	0.0264964	0.999902	-0.0300361	0.999481	-0.0882681	0.761541
CG11741			0.00302073	0.999481	-0.0360311	0.834041
CG11752	0.0250022	0.999902	-0.0221439	0.999481	-0.0230417	0.96748
CG11753	-0.0232094	0.999902	0.000961557	0.999481	-0.0360836	0.944738
CG11755	-0.0435202	0.999902	-0.00208222	0.999481	-0.0277859	0.960018
CG11756	-0.000842731	0.999902	0.00272522		0.00756449
CG11760	-0.00270881	0.999902	0.00313594	0.999481	-0.0155092	0.929598
CG11768			0.000158735	0.999481	-0.0348312	0.798008
CG11771	0.00417545	0.999902	0.0193051	0.999481	-0.0395366	0.922786
CG11777	-0.0396268	0.999902	-0.00223846	0.999481	0.0643311	0.866453
CG11779	-0.00607573	0.999902	-0.0410099	0.999481	-0.0823395	0.734621
CG11786	-0.00359776	0.999902	0.0083928	0.999481	0.0636867	0.0737103
CG11788	-0.00332755	0.999902	0.0849512	0.503527	-0.0136202	0.975607
CG11790	-0.050801	0.999902	0.00173651	0.999481	-0.00295705	0.998243
CG11791	-0.0341237	0.999902	-0.0695655	0.984141	0.0410044	0.910129
CG11807	-0.0232608	0.999902	0.0378678	0.999481	-0.110908	0.658457
CG11808	-0.00130372	0.999902	-0.0496915	0.999481	0.189026	0.134129
CG11811	0.000434557	0.999902	-0.018812	0.999481	0.00426202	0.995044
CG11815	-0.00316989	0.999902
CG11816			0.00167091		-0.00167025
CG11825	-0.0561312	0.999902	0.0156509	0.999481	0.133778	0.323595
CG11828			-0.0048493		-0.00050276
CG11835	6.2654e-05	0.999902	0.0184381	0.999481	0.0187312	0.888838
CG11836	0.000285664	0.999902	-0.00865105	0.999481	-0.00381692	0.995831
CG11837	-0.0126051	0.999902	-0.0137423	0.999481	-0.116777	0.544637
CG11839	-0.0337561	0.999902	-0.0281094	0.999481	-0.0102653	0.981701
CG11841	0.000307907		-0.00384489		-0.0534282	0.617322
CG11842	0.000510839	0.999902	0.00376359	0.999481	-0.0594316	0.751809
CG11843	0.00421876	0.999902	0.00659253	0.999481	-0.00972512	0.981535
CG11852	-0.00410945	0.999902	0.0720423	0.0503544	-0.396173	9.09095e-08
CG11854			0.0637565	0.0039972	-0.263114	0.0349814
CG11857	-0.0451884	0.999902	-0.0286878	0.999481	0.0598229	0.816441
CG11858	-0.019449	0.999902	-0.00428727	0.999481	0.0310432	0.95761
CG11865			0.00170906		-7.96232e-05
CG11873	0.0624238	0.999902	-0.0236459	0.999481	0.0495724	0.8855
CG11878			0.00325887		0.0678704	0.808449
CG11882	-0.00573588	0.999902	-0.0348544	0.999481	-0.00473629	0.994324
CG11883	-0.0212925	0.999902	-0.0159018	0.999481	0.0532349	0.863181
CG11885	-0.00937825	0.999902	0.0591643	0.999481	-0.0350812	0.944991
CG11892	-0.000278851	0.999902	0.0732606	0.211158	-0.0853419	0.789434
CG11893			0.00134329		-0.0419447	0.716229
CG11898	0.000307907		0.057277	0.999481	-0.106264	0.683836
CG11899	-0.00019828	0.999902	0.0716612	0.680929	-0.11304	0.695803
CG11902	0.0190578	0.999902	-0.0135367	0.999481	-0.0349475	0.945223
CG11905	-0.0148024	0.999902	-0.0362712	0.999481	-0.0987486	0.734845
CG11906	0.00535288	0.999902	0.0305046	0.999481	0.00489411	0.995831
CG11911	-0.00321394	0.999902	0.0649304	0.909697	0.143855	0.202605
CG11912			-0.0326109	0.999481	0.353286	0.00156817
CG11920	-0.00427043	0.999902	0.0401122	0.999481	-0.0936165	0.695803
CG11927	-0.00167017	0.999902	0.0545273	0.999481	0.0172849	0.98047
CG11929	0.00394719	0.999902	-0.0124689	0.999481	0.0146048	0.93661
CG11951	0.000863143	0.999902	-0.0153039	0.999481	-0.0718879	0.839288
CG11961	-0.0308681	0.999902	-0.0171786	0.999481	-0.036678	0.912998
CG11964	0.0205073	0.999902	-0.00777647	0.999481	-0.0460626	0.917373
CG11970	-0.00761386	0.999902	0.101567	0.562052	0.0552711	0.885715
CG11975	0.0118712	0.999902	0.0909852	0.878436	0.131049	0.585108
CG11977					0.00341537
CG11980	-0.0399758	0.999902	-0.00162915	0.999481	-0.0800798	0.734845
CG11983	-0.0036826	0.999902	0.0169506	0.999481	0.00841134	0.985158
CG11986	-0.0159479	0.999902	0.0234458	0.999481	0.0428238	0.929395
CG11997	0.00057962	0.999902	-0.0276484	0.999481	-0.00600097
CG11999	0.02148	0.999902	0.0105406	0.999481	0.0540213	0.885715
CG12003	-0.00149722	0.999902	0.00445148
CG12004	0.0264873	0.999902	0.0077203	0.999481	0.00898907	0.985158
CG12007	0.0217132	0.999902	-0.0528609	0.999481	-0.0603976	0.859454
CG12009	-0.0219985	0.986601	0.0817831	0.95005	0.0272095	0.226645
CG12010	-0.0112554	0.999902	-0.0613563	0.999481	0.0535433	0.896717
CG12011	-0.0734484	0.999902	-0.161994	0.105985	0.0570285	0.0169493
CG12012	0.00293219	0.999902	0.0269589	0.999481	0.0719676	0.831177
CG12016					0.00308818
CG12017	-0.0098313	0.999902	0.0255146	0.999481	0.0415706	0.762905
CG12020	2.24694e-05	0.999902	-0.000557027
CG12024	0.0604993	0.999902	0.00500339	0.999481	-0.0434066	0.917886
CG12025	0.00520941	0.999902	-0.0244786	0.999481	-0.0109574	0.983475
CG12038	0.0111171	0.999902	0.0295408	0.999481	0.019852	0.975291
CG12054	0.0420136	0.999902	-0.0123486	0.999481	0.0646842	0.808449
CG12056	0.00644276	0.999902	0.0810126	0.883627	-0.0707583	0.848461
CG12057	0.000307907	0.999902	0.0641254	0.0333397	0.0176127	0.976861
CG12061			-0.000557027		0.00756449
CG12065	0.0110836	0.999902	-0.0102429	0.999481	-0.0214608	0.960758
CG12069	0.000642033	0.999902	0.00203602		0.00154769
CG12071	-0.00378702	0.999902	0.0234427	0.999481	-0.0896693	0.770526
CG12075	-0.0429147	0.648567	-0.019715	0.999481	0.00718324	0.988637
CG1208	-0.00230612	0.999902	-0.0279811	0.999481	0.189303	0.173319
CG12081	0.0217006	0.999902	0.0858185	0.911217	-0.0180659	0.978837
CG12084	-0.0250137	0.999902	-0.0307932	0.999481	-0.00702811	0.989311
CG12091	0.0801918	0.999902	-0.0506845	0.999481	-0.128368	0.278779
CG12093	-0.0111103	0.999902	-0.0523569	0.999481	0.0222661	0.968193
CG12096	0.0103534	0.999902	0.0675053	0.999481	-0.00744363	0.991117
CG12099	0.0357693	0.999902	-0.0398865	0.999481	-0.100997	0.517456
CG12104	0.027885	0.999902	-0.0442285	0.999481	0.119323	0.659556
CG12105	-0.0058442	0.999902	-0.0180434	0.999481	0.129894	0.479352
CG12106	-0.0199027	0.999902	0.00564982	0.999481	-0.0536703	0.895224
CG12107	-0.0193699	0.999902	-0.0676457	0.999481	-0.062878	0.875705
CG12111			-0.00534203		-0.0054131
CG12112	-0.00353627	0.999902	0.00382876	0.999481	-0.00137185	0.999653
CG12115	-0.000988542	0.999902	0.00279451		-0.00614574	0.985158
CG12116	-0.00156418	0.999902	-0.0137608	0.999481	0.0137841	0.980389
CG12118	0.0248959	0.999902	-0.0334436	0.999481	-0.0464501	0.922211
CG12121	-0.00732473	0.999902	-0.00152132	0.999481	0.029532	0.945701
CG12123	0.0269271	0.999902	0.00794473	0.999481	0.0101491	0.986599
CG12128	-0.00301537	0.999902	0.0807063	0.941732	-0.0314176	0.934647
CG12129	-0.0354373	0.999902	0.0372159	0.999481	0.136454	0.575375
CG1213	-0.00883873	0.999902	0.00858135	0.999481	0.080526	0.806904
CG12133	-0.000278851	0.999902	0.000158325		-0.00156535
CG12134	-0.000328455	0.999902	0.0985265	0.794355	-0.11368	0.641748
CG12155	-0.00690048	0.999902	0.00363676	0.999481	-0.112356	0.664182
CG12158			0.000961067		0.0228016	0.736454
CG12159	-0.0280169	0.999902	0.0599369	0.999481	0.0532111	0.903937
CG12163	-0.00943058	0.999902	-0.0236427	0.999481	0.0270084	0.950762
CG12164	0.000128174	0.999902	-0.0755056	0.794355	0.0283066	0.760329
CG12170	0.00839067	0.999902	0.0330224	0.999481	-0.127888	0.498291
CG12171	0.0248082	0.999902	0.0444991	0.999481	-0.0265452	0.954217
CG12173	0.0440428	0.999902	0.0171333	0.999481	-0.127671	0.557246
CG12177	-0.00636315	0.999902	-0.014525	0.999481	0.0194981	0.971641
CG12179	-0.0313995	0.999902	-0.0141624	0.999481	0.0203515	0.954234
CG1218	-0.0257408	0.999902	-0.0504492	0.999481	-0.136616	0.562796
CG12182	0.0128772	0.999902	0.0284825	0.999481	0.0257834	0.966649
CG12184	0.00593616	0.999902	0.0134512	0.999481	0.0193423	0.892998
CG12194	-0.00140517	0.999902	-0.0100195	0.999481	-0.197267	0.184046
CG12204	0.00696202	0.999902	0.007903	0.999481	-0.0800539	0.757815
CG12206	-0.00239434	0.999902	0.0272164	0.999481	-0.159547	0.35871
CG12209	0.000307907		0.000760141		0.00585817
CG12213	0.0161391	0.999902	0.0511989	0.999481	0.0510611	0.881984
CG12219	0.0603641	0.999902	0.0471242	0.999481	0.142004	0.514401
CG12224	-0.00507494	0.999902	-0.00281534		0.0120767	0.887506
CG12229			-0.0217971	0.579712	0.0233954
CG12236	-0.00789395	0.999902	-0.0240283	0.999481	0.0314278	0.954331
CG12237	0.0119331	0.999902	0.0454111	0.999481	0.0220836	0.96748
CG12239	-0.00303195	0.999902	-0.00791143	0.999481	-0.033176	0.939812
CG12241	0.0640411	0.999902	-0.00909607	0.999481	0.0664674	0.833538
CG12253	-0.0126145	0.999902	0.0150527	0.999481	0.0345848	0.946409
CG12256	9.33052e-05	0.999902	-0.0160963	0.999481	0.076282	0.732556
CG12259	-0.0743699	0.999902	-0.0425092	0.999481	0.0694958	0.841825
CG12267	-0.0164546	0.999902	0.0240236	0.999481	-0.0378946	0.93661
CG12268	-0.000596156	0.999902	0.0955107	0.776705	-0.000558376	0.999653
CG1227	0.0192031	0.999902	-0.00360113	0.999481	0.0346129	0.945398
CG12278	-0.000396093	0.999902			-0.00675562
CG12279	-0.00635414	0.999902	-0.00763262	0.999481	0.111755	0.700954
CG12288	-0.0493552	0.999902	0.0148277	0.999481	-0.163208	0.304757
CG12289			-0.000557027
CG12290	-0.00670797	0.999902	-0.0153506	0.999481	0.0818346	0.769701
CG12299	0.0301919	0.999902	0.0555124	0.999481	-0.0140011	0.981535
CG12301	-0.0591284	0.999902	0.0417506	0.999481	0.00982385	0.985158
CG1231	0.0010288	0.999902	0.00800129	0.999481	-0.0116504	0.96814
CG12310	0.00306168	0.999902	0.192148	0.0037677	-0.537984	2.09516e-15
CG12316	0.0170117	0.999902	-0.00650136	0.999481	0.0195088	0.975291
CG12320	-0.0415923	0.999902	-0.0231219	0.999481	-0.00227772	0.999125
CG12321	0.0730806	0.999902	-0.00273609	0.999481	-0.00500758	0.995831
CG12325	-0.0406376	0.999902	0.0382019	0.999481	-0.19694	0.0613019
CG1233	-0.00955522	0.999902	-0.00495337	0.999481	-0.125245	0.493304
CG12338	0.00766919	0.999902	0.061971	0.999481	0.0720523	0.834525
CG1234	-0.00139611	0.999902	-0.0100406	0.999481	-0.0665286	0.817988
CG12341	-0.0107126	0.999902	-0.0450193	0.999481	0.0406552	0.931209
CG12343	-0.028716	0.999902	-0.00997534	0.999481	0.0655579	0.854534
CG12344	0.00106897	0.999902	0.0650025	0.436464	-0.0691456	0.827891
CG12355	-0.00252961	0.999902	-0.0159838	0.999481	-0.0284148	0.9607
CG1236	-0.0108459	0.999902	0.0711348	0.999481	0.0200686	0.972259
CG12362			-0.00111722
CG12374	0.00204566	0.999902	0.00284716		-0.00156535
CG12375	0.0461995	0.999902	-0.120522	0.521965	-0.101218	0.709483
CG12376			-0.000557027		-0.00292987
CG12379	-0.01171	0.999902	-0.0375869	0.999481	-0.13173	0.589392
CG12384	0.0338373	0.999902	0.00249566	0.999481	0.103675	0.670694
CG1239	0.0345405	0.999902	0.000432383	0.999481	-0.0940271	0.69926
CG12391	-0.0142268	0.999902	0.0259826	0.999481	0.0808661	0.796679
CG12395					-0.00156535
CG12398			-0.0121363	0.999481	-0.00275058
CG12402	-0.0156291	0.999902	-0.0756036	0.930433	0.0878941	0.779833
CG12420	-0.00374905	0.999902	-0.0517172	0.95005	-0.0212707	0.947873
CG12438			0.000760141
CG12446	0.00249356	0.999902	-0.000557027		0.0029466
CG12448			-0.00335972		-0.00140943
CG1246	-0.00559792	0.999902	-0.031442	0.999481	0.0647645	0.768463
CG12470			0.000386497	0.999481	0.0151192
CG12477	2.24694e-05	0.999902	-0.00477489	0.999481	0.00510796	0.986288
CG12480	-0.00224883	0.999902	0.046335	0.889795	-0.199121	0.0372748
CG12483			-0.00321027		-0.00507268	0.981535
CG12490	-0.00132597	0.999902	-0.00614017	0.999481	-0.218865	0.13246
CG12491					0.0276184	0.901058
CG12493	-0.000265595	0.999902	-0.00371533	0.999481	0.0126828	0.95941
CG12496	-0.00546824	0.999902	-0.00354601	0.999481	0.0193463
CG12498			0.000158325
CG12499	-0.0158541	0.999902	-0.0261613	0.999481	-0.193003	0.0996691
CG12502	0.000624923	0.999902	0.0452225	0.999481	-0.00194491	0.999653
CG12506			0.0619763	0.190749	-0.14392	0.527387
CG12507	0.000653686	0.999902	-0.0140946	0.999481	0.0260559	0.962602
CG12512	0.0246178	0.999902	0.0641579	0.999481	-0.208143	0.0352628
CG12519	-0.00170722	0.999902	-0.0204884	0.999481	0.0380018	0.726553
CG12520	0.00545135	0.999902	-0.0097842		-0.029541	0.7986
CG12522	-0.00675974	0.999902	0.00508661	0.999481	-0.0135816	0.980246
CG12523	0.00551948	0.999902	0.00234512	0.999481	0.0420751	0.409547
CG12531	-0.00529905	0.999902	-0.0400517	0.999481	0.11064	0.591004
CG12535	-0.00160791	0.999902	0.0202558	0.965601	0.0620619	0.629558
CG12539			-0.00403655		0.00252675
CG12540	-0.00129806	0.999902	0.0671666	0.953895	-0.0076968
CG12541	-0.00394185	0.999902	0.0147076	0.999481	-0.0390918	0.930775
CG12546	-0.000711788	0.999902	0.0321255	0.999481	-0.0128062	0.981535
CG12547	-0.00607378	0.999902	-0.0569512	0.999481	-0.0120876	0.982658
CG12560	-0.0118181	0.999902	-0.11742	0.565598	-0.374867	2.76778e-05
CG12567	-0.00341708	0.999902	0.0179539	0.999481	0.0833115	0.805818
CG12576	0.0412952	0.999902	-0.0373909	0.999481	-0.0699295	0.738577
CG12581	-0.0496552	0.999902	-0.032083	0.999481	-0.131437	0.41075
CG12590			-0.00506728		-0.0172386	0.92313
CG12592	-0.00120507	0.999902	-0.00369128		0.00741843
CG12594	-0.00426704	0.999902	0.0280782	0.999481	0.0691175	0.82735
CG12605	-0.000761544	0.999902	0.0145349	0.999481	-0.0110518	0.985158
CG12607	-0.00936425	0.999902	-0.0126023	0.999481	-0.189335	0.135083
CG12608	-0.0175275	0.999902	0.0440667	0.999481	-0.0211792	0.965719
CG12609			-0.00228567		0.00149649
CG12617			-0.000557027
CG12637			0.00628769
CG12640			0.000158325		0.00805346
CG12643	-0.00462169	0.999902	-0.0347374	0.999481	0.0153326	0.981296
CG12645			-0.0017977		0.0135167
CG1265	-0.0233332	0.999902	-0.0836262	0.91841	-0.122124	0.330231
CG12655	-0.00063669	0.999902	0.00270341	0.999481	-0.00249367	0.999125
CG12659	-0.0134529	0.999902	0.0354966	0.999481	0.0562838	0.892998
CG12661	-0.00383352	0.999902	0.0041787		-0.00292987
CG12662	0.0113698	0.999902	0.000500458	0.999481	0.0191498	0.806904
CG12672	-0.000278851		-0.00888999	0.999481	0.0399155	0.917025
CG12674			-0.00364925		-0.00427212
CG12679	0.000307907	0.999902
CG12680			-0.000557027		0.00151975
CG12688	2.24694e-05	0.999902	-0.00540428		-0.00848218
CG12689	-0.000278851	0.999902	-0.00586385	0.999481	-0.00604077
CG12691			-0.00183141
CG12692	0.000307907				-0.00156535
CG12693			-0.00525424		-0.00269958
CG12698	0.00343871	0.999902	0.00323947	0.999481	0.00212367
CG12699			4.11235e-05		0.00570502
CG12702	0.0274399	0.999902	0.0290164	0.999481	0.216737	0.0503105
CG12708	0.0379403	0.999902	0.00616286	0.999481	0.00145867	0.999125
CG1271	0.00273433	0.999902	-0.0664849	0.999481	0.0300653	0.956822
CG12713	0.0376806	0.999902	0.0205529	0.999481	0.10673	0.688836
CG12715			0.0022156		0.0290146	0.70508
CG12716			-0.00652286	0.999481	0.0132353	0.954217
CG12717	0.0200815	0.999902	-0.0229575	0.999481	-0.0640779	0.869996
CG12723	-0.00313095	0.999902	0.104561	0.485396	0.118326	0.0820598
CG12725			0.00170906		-0.00415199
CG12728	-0.0452997	0.999902	0.0255873	0.999481	0.0414732	0.929598
CG1273	-0.0212226	0.999902	0.00185596	0.999481	0.0798997	0.366642
CG12730	-0.0112648	0.999902	0.0200341	0.999481	0.097657	0.742133
CG12744	-0.0214975	0.999902	-0.00741796	0.999481	0.119731	0.648854
CG12746	-0.0244038	0.999902	0.0554156	0.999481	-0.0136643	0.981535
CG1275	0.0116518	0.999902	-0.000551941	0.999481	0.11284	0.462728
CG12766	-0.000278851	0.999902	-0.016807	0.999481	0.000400787	0.999742
CG12768	-0.00566832	0.999902	0.00651046	0.999481	0.00516378	0.995397
CG12769	0.0166291	0.999902	-0.0651161	0.999481	0.165045	0.393527
CG12773	0.00758727	0.999902	-0.0430518	0.999481	-0.0567376	0.840086
CG12780			-0.00272884		-0.00252154
CG12782			-0.00173248		0.00430857	0.98047
CG12783	-0.000278851	0.999902	0.000162746
CG12795	0.00526815	0.999902	0.0680937	0.999481	0.029881	0.95985
CG12811	-0.00503161	0.999902	-0.0153705	0.999481	0.0905644	0.751644
CG12814	-0.00225219	0.999902	-0.00870643	0.999481	-0.0679063	0.7986
CG12817	-0.00446645	0.999902	-0.0130911	0.999481	0.00935156	0.986933
CG12818	-0.00250754	0.999902	0.0248451	0.999481	0.218602	0.152289
CG12822	0.0131519	0.999902	-0.0313603	0.999481	-0.140865	0.519098
CG12824			-0.00424428		0.0562015	0.595003
CG12825	0.00018494	0.999902	-0.00726857	0.999481	-0.095834	0.738577
CG12826	-0.000278851	0.999902	0.0211744	0.999481	-0.0426956	0.929598
CG12828			-0.000557027
CG12831			0.00183671		-0.00128058
CG12836			0.0110023	0.999481	-0.00165502	0.998871
CG12848	-0.0143049	0.999902	-0.0212659	0.999481	0.0240646	0.96748
CG12851	-0.00514708	0.999902	-0.0132508	0.999481	0.0063517	0.994324
CG12853			0.000760141
CG12857			-0.0122498	0.999481	0.00529591	0.981458
CG12860			-0.00272466		0.00150063
CG12861			-0.00183141
CG12863	0.0246451	0.999902	-0.0708319	0.889293	-0.0561413	0.886793
CG12866			0.00237366
CG12868	0.00816888	0.999902	0.0637613	0.999481	0.0607432	0.878479
CG12869	-0.00567375	0.999902	-0.146974	0.230702	0.00183323	0.999653
CG12877	-0.0180673	0.999902	0.110779	0.639027	0.0663333	0.824836
CG1288			0.000760141
CG12880	-0.0119286	0.999902	0.0260443	0.999481	-0.0267619	0.964873
CG12883	0.0341825	0.999902	-0.0288494	0.999481	0.0311024	0.95602
CG12885	-0.00559818	0.999902	-0.022393	0.999481	-0.123091	0.61995
CG12895	-0.0430763	0.999902	-0.00374036	0.999481	0.0890498	0.759751
CG12896	-0.0121079	0.999902	0.010284	0.999481	0.030904	0.888838
CG12898			0.00171313		-0.00156535
CG12909	-0.0182801	0.999902	0.0139358	0.999481	-0.183168	0.141146
CG12910	-0.00127088	0.999902	-0.0145117	0.999481	0.0256043	0.962602
CG12911	0.000812024	0.999902	-0.0182293	0.999481	-0.137237	0.498459
CG12914			-0.00294977		0.0150411	0.880074
CG12917			4.74e-05		-0.00595373
CG12920	-0.00838012	0.752562	0.117156	0.557911	0.0233913	0.868556
CG12923	0.000307907	0.999902	0.00237366		-0.000902149
CG12926	-0.00812491	0.999902	0.0693637	0.999481	0.0382749	0.922786
CG12929	0.00642172	0.999902	0.024105	0.999481	-0.0218275	0.969624
CG12934	-0.00396855	0.999902	0.0743087	0.494163	0.151138	0.292935
CG12935	-0.0466107	0.999902	-0.0224523	0.999481	-0.0680789	0.853188
CG12942	0.0731326	0.999902	-0.0228004	0.999481	-0.0746198	0.816912
CG12945	-0.00430001	0.999902	0.00888677	0.999481	0.0231687	0.967847
CG12947	-0.00413999	0.999902	-0.0171261	0.999481	-0.0314058	0.953704
CG12948	-0.0259595	0.999902	-0.00804779	0.999481	-0.0750936	0.838636
CG12951			-0.00268525		-0.0153655
CG12963	0.00293006	0.999902	0.00954856	0.999481	0.0886348	0.737257
CG12964	-0.00126802	0.999902	0.060449	0.999481	0.115992	0.517456
CG12970	-0.000881642	0.999902	-0.00158212		0.00445445
CG12971	-0.00253224	0.999902	-0.0387647	0.999481	-0.000880764	0.999653
CG12974	-0.00757403	0.999902	-0.0249777	0.999481	0.0482602	0.881093
CG12975	0.0228757	0.999902	0.0412061	0.999481	-0.157832	0.446971
CG12984	0.00410138	0.999902	-0.000281371		0.0249001
CG12985			-0.00887567	0.999481	0.00513287	0.981535
CG12986	0.00041104	0.999902	0.00271079		-0.00156535
CG1299	-0.000717319	0.999902	-0.0307819	0.999481	-0.0881368	0.730734
CG12990	0.00103684	0.999902	-0.00268525		-0.0119466
CG12991	0.00208776	0.999902	-0.00578201	0.999481	-0.00123705	0.999653
CG12992	2.86318e-06	0.999902	-0.000720353	0.999481	0.0446691	0.683126
CG12995			-0.0176198	0.999481	0.00684449
CG12998			-0.00294047	0.999481	-0.00791518	0.991117
CG13000	-0.00183968	0.999902	-0.00741693	0.999481	0.0029466
CG13001	0.0202034	0.999902	-0.0675028	0.999481	0.0926477	0.770203
CG13002			0.00417747		0.0029466
CG13003	0.00427053	0.999902	-0.00605827	0.999481	0.0182417	0.976861
CG13004	0.0010288	0.999902	-0.00559388	0.999481	-0.00603615
CG13005	0.0829467	0.999902	-0.0557432	0.999481	0.0511858	0.870293
CG13008			-0.00895627	0.999481	0.0027266	0.985158
CG13010			-0.0128524		0.00350303
CG13012	0.000307907		0.0851147	0.282614	-0.0192229	0.972293
CG13014	0.0511443	0.999902	-0.0118108	0.999481	0.0132392	0.981679
CG13016	-0.0115854	0.999902	0.00615367	0.999481	-0.0448492	0.925738
CG13018	0.00184212	0.999902	-0.0482273	0.999481	-0.0288149	0.960792
CG13021	-0.000278851	0.999902
CG13022			-0.00935458	0.999481	0.0284843	0.869996
CG13023	-0.0010475	0.999902	-0.00327066		0.000729389
CG13024	-0.00208796	0.999902	-0.110312	0.638804	0.0969169	0.7519
CG13026			-0.0178428	0.999481
CG13028	0.00211521	0.999902	-0.00823786	0.999481	-0.0100612	0.969624
CG13029	0.00315925	0.999902	-0.000761989		0.0321967
CG13031			4.11235e-05
CG13032	0.000364222	0.999902	-0.00491234	0.999481	-0.00942791
CG13033	-0.0105233	0.999902	-0.0107965	0.999481	0.213753	0.0878166
CG13038	0.00170827	0.999902	-0.112854	0.594719	-0.131931	0.587756
CG13039					-0.00292987
CG1304	-0.00113795	0.999902	0.0270876	0.999481	0.0830718	0.800386
CG13040			-0.0547117	0.338619	-0.0871928	0.582084
CG13041	-0.00566432	0.999902	-0.0291289	0.999481	-0.186593	0.0996691
CG13042			-0.0448921	0.999481	0.0554985	0.783101
CG13043	-0.00683014	0.999902	-0.0187359	0.999481	0.0723716	0.738577
CG13044	-0.00495239	0.999902	-0.0111846	0.999481	0.00335847	0.996443
CG13045	-0.00135124	0.999902	0.0597477	0.999481	2.08084e-05
CG13046	0.00216413	0.999902	-0.00268553	0.999481	0.14266	0.52364
CG13047	0.000100081	0.999902	-0.00555881	0.999481	0.161405	0.144475
CG13048	0.000600801	0.999902	-0.00767388	0.999481	0.0458278	0.452974
CG13049	0.000207181	0.999902	-0.0282374	0.999481	0.0203284	0.609846
CG13050			-0.0102773	0.999481	-0.00171625
CG13051	-0.00272678	0.999902	-0.021071	0.999481	0.0550499	0.739132
CG13053					-0.0131556
CG13054	0.000307907	0.999902	-0.00955322	0.999481	-0.0182566	0.938601
CG13055	6.2654e-05	0.999902	-0.00689574	0.999481	-0.00600638	0.994235
CG13056	-0.0029153	0.999902	0.00316107	0.999481	-0.0646088	0.844561
CG13058	0.000307907		-0.1634	0.0878948	-0.0906077	0.645824
CG13059	-0.00591203	0.999902	-0.125516	0.0130643	-0.787053	1.18763e-31
CG13060	-0.000794739	0.999902	-0.0234888	0.999481	-0.166139	0.120932
CG13062			-0.0014238		0.00221464	0.988663
CG13063	-0.00323785	0.999902	-0.0132052	0.999481	0.158133	0.350873
CG13064	0.000828266	0.999902	-0.0184613	0.999481
CG13065	0.000307907	0.999902	-0.00686938	0.999481	-0.0845816	0.266931
CG13066	-0.00382265	0.999902	-0.0111385	0.999481	0.0418689	0.827325
CG13067	-0.000524697	0.999902	-0.0105139	0.999481	0.0936184	0.739132
CG13068	-0.00371915	0.999902	-0.01383	0.999481	0.0408848	0.836632
CG13069	-0.00301043	0.999902	-0.0159273	0.999481	0.0944104	0.591735
CG1307	0.00127074	0.999902	-0.0230864	0.999481	0.00784682	0.988663
CG13073			0.00417747		-0.000566065
CG13074	-0.000308507	0.999902	-0.00874109	0.999481	-0.0143015	0.911637
CG13075	-0.00315576	0.999902	0.203142	0.00795869	-0.0206835	0.959086
CG13077	0.00177992	0.999902	0.0396007	0.872657	0.00903611	0.988637
CG13078			0.000760141		-0.00261958	0.992725
CG13081	-0.00113795	0.999902	-0.00228567		0.00665816
CG13082	-0.0124501	0.999902	0.0100367	0.999481	0.151878	0.445394
CG13083	-0.000278851		0.00294492
CG13084			-0.00225333		-0.00156535
CG13085	-0.000320382	0.999902	0.00695926	0.999481	0.0927184	0.61995
CG13086	0.00022644	0.999902	0.0208687	0.999481	0.146651	0.500888
CG13088	0.070962	0.999902	-0.00973948	0.999481	-0.0474914	0.91664
CG1309	-0.0326911	0.999902	0.0375525	0.999481	-0.0337177	0.935439
CG13096	-0.0537116	0.999902	0.0518666	0.999481	-0.0296352	0.942367
CG13097	-0.0442534	0.999902	0.028501	0.999481	-0.0646032	0.858154
CG13101	-0.0115943	0.999902	-0.0340596	0.999481	-0.00850475	0.989605
CG13102	0.00300576	0.999902	-0.0842956	0.794355	-0.0045176	0.994966
CG13108	-0.00131553	0.999902	-0.0194215	0.999481	-0.0284074	0.961366
CG13110			0.000760141
CG13113					0.00150063
CG13114			5.30944e-05
CG13116	0.000307907		0.0069738	0.999481	0.0285537	0.700506
CG13117	6.2654e-05	0.999902	0.00390776	0.999481	0.0364987	0.934647
CG13123	-0.00195459	0.999902	0.023388	0.999481	0.0911322	0.739132
CG13124	-0.000264028	0.999902	0.0204807	0.999481	-0.113991	0.574426
CG13126	-0.00699451	0.999902	-0.0968982	0.817939	-0.110519	0.69566
CG13127			0.000760141		-0.00156535
CG13131			0.000760141
CG13133	2.24694e-05	0.999902	0.0326869	0.999481	-0.144134	0.459526
CG13135			-0.0489091	0.876471	0.00944008	0.911637
CG13137					-0.000183067
CG13138	-0.00235544	0.999902	0.0010541		0.0158802
CG1314			-0.00111722
CG13144	-0.00063669	0.999902	0.0134651	0.999481	-0.00155381
CG13148	-0.00130531	0.999902	0.00485037	0.999481	-0.0145578	0.981535
CG13151	0.0329311	0.999902	-0.106588	0.576725	0.0227037	0.969174
CG13154	0.000721644	0.999902	-0.0023084	0.999481	0.0304197	0.848725
CG13155			-0.000794709		-0.0104625
CG13157	-1.05955e-05	0.999902	0.00681016	0.999481	0.0117329	0.98047
CG13159	-0.0327426	0.999902	-0.0142367	0.999481	0.639231	1.14879e-17
CG1316	-0.0161656	0.999902	-0.0540483	0.999481	0.0100265	0.984534
CG13160			0.0780068	0.879773	-0.0715935	0.798008
CG13168	0.00143604	0.999902	0.0103055	0.999481	0.000432985	0.999653
CG1317	0.0166635	0.999902	-0.0166246	0.999481	0.0151548	0.976356
CG13170			-0.000557027		0.00150063
CG13177			0.000760141		0.00204423	0.986224
CG13185	-0.00451949	0.999902	-0.0701578	0.999481	-0.171481	0.226276
CG13186			-0.0365745	0.856452	0.000232138	0.999653
CG13192	-0.0575808	0.999902	0.00219864	0.999481	-0.141885	0.503336
CG13193			-0.000557027		-0.00323494
CG13196	-0.00191846	0.999902	-0.0239115	0.999481	0.00603398
CG13197	-0.0677077	0.999902	-0.0852182	0.91998	0.0403743	0.929598
CG13198			0.00170906		-0.0164342	0.841825
CG13202	0.000307907		0.019675	0.999481	0.0269232	0.788752
CG13203	-0.00264662	0.999902	-0.0670096	0.872657	-0.097782	0.743795
CG13204	-0.00164153	0.999902	-0.00216393	0.999481	-0.0257177	0.966504
CG13215			-0.0131961	0.999481	-0.0119654	0.981535
CG13216	-0.00413903	0.999902	0.00907777	0.999481	0.0222651
CG13217	-0.00428416	0.999902	-0.0419371	0.999481	0.193532	0.257295
CG13218	-0.000326317	0.999902	-0.0188068	0.999481	0.109935	0.711387
CG13220	-0.000398013	0.999902	0.0148766	0.999481	-0.000438276	0.999653
CG13223	0.00396343	0.999902	0.000842992		0.00150063
CG13226			0.00170906		0.012198	0.981535
CG13227	-0.00112159	0.999902	-0.00363008	0.999481	-0.136019	0.521647
CG13228	2.24694e-05	0.999902	-0.00747151	0.999481	0.220911	0.133782
CG13229	-0.000253139	0.999902	0.00990719	0.999481	0.00561673	0.994324
CG13230			0.0171341	0.857363	-0.0235271	0.883386
CG13231			0.0161071	0.723289	0.0139192	0.963734
CG13239	0.00135316	0.999902	-0.00859337	0.999481	0.0630787	0.498534
CG1324	-0.00314549	0.999902	-0.00154716		0.00695917	0.94387
CG13243			-0.00354402
CG13244					0.00430114
CG13247	-0.000827494	0.999902	0.0617525	0.999481	-0.115682	0.673313
CG13248	-0.001605	0.999902	0.0191811	0.999481	0.0495768	0.908311
CG13250			-0.00526169		-0.00166898	0.994324
CG13251	-0.00219703	0.999902	-0.0294822	0.999481	-0.0756412	0.836632
CG13252	-0.0127797	0.999902	-0.0257976	0.999481	0.178203	0.191509
CG13255	-0.00812306	0.999902	-0.0709815	0.999481	0.00572521	0.994324
CG13258	-0.000485432	0.999902	-0.00169432	0.999481	0.0201319	0.878487
CG13272	-0.00930512	0.86275	0.102723	0.752664	0.0359658	0.0612596
CG13280	2.91163e-05	0.999902	0.00290527	0.999481
CG13282	-0.00242622	0.999902	-0.00968801	0.999481	0.017568	0.945492
CG13284	-0.00954958	0.999902	-0.0800743	0.784411	0.0649947	0.780886
CG13285	0.000213425	0.999902	-0.0127262	0.999481	0.204714	0.0743564
CG13287	0.00153897	0.999902	-0.0216128	0.999481	-0.0352067	0.932928
CG13288			-0.0118382	0.999481	-0.0437914	0.899512
CG13293	0.00566821	0.999902	0.0136142	0.999481	0.0157224	0.981535
CG13295	0.00697054	0.999902	-0.0414169	0.999481	-0.0443168	0.909464
CG13297	0.000118802	0.999902	-0.0473263	0.999481	0.0383488	0.884554
CG13299					-0.00211985
CG13300	0.00249372	0.999902	-0.0314433	0.999481	-0.00859384	0.98924
CG13305	0.000513385	0.999902	-0.00694561	0.999481	-0.00534057	0.990933
CG13306			-0.0192062	0.999481	0.0782786	0.734845
CG13308			8.76972e-05	0.999481	-0.00140943
CG13309			-0.00354402		0.0092906
CG13310	2.24694e-05	0.999902	-0.0184269	0.999481	-0.121235	0.460772
CG13311	6.2654e-05	0.999902	0.0386173	0.999481	-0.117549	0.459171
CG13312			0.04614	0.911396	0.0541504	0.899893
CG13313	-0.0026656	0.999902	0.00383121	0.999481	0.0110536	0.981535
CG13314	-0.00147907	0.999902	-0.0335976	0.999481	0.0680141	0.805818
CG13315	-0.00918976	0.999902	-0.0247693	0.999481	0.279007	0.0261891
CG13318	0.000103359	0.999902	0.0277455	0.999481	0.0356978	0.944991
CG13319	0.0157709	0.999902	0.00641567	0.999481	-0.0335008	0.95004
CG13321	-0.00162072	0.999902	0.0433642	0.999481	0.157687	0.35256
CG13323	-0.0019085	0.999902	0.0912598	0.869508	-0.250025	0.0387251
CG13324	-0.000278851	0.999902	0.00875683	0.999481	-0.0526523	0.903447
CG13325	-0.00149722	0.999902	0.0324227	0.999481	-0.30675	0.00476075
CG13326	-0.00264662	0.999902	-0.00283461	0.999481	0.00185627
CG13330			0.00976891	0.999481	-0.00931447	0.912998
CG13331	6.2654e-05	0.999902	-0.0208182	0.999481	-0.0730406	0.765628
CG13332			0.0613589	0.352963	0.150381	0.136247
CG13334	0.000307907				0.00919472
CG13337	-0.000278851		-0.000557027		-0.00323494
CG13339	0.0339608	0.999902	0.0140075	0.999481	0.064396	0.870156
CG13344	0.0512513	0.999902	-0.00126582	0.999481	-0.0141461	0.981535
CG13358	0.00995926	0.999902	0.0087414	0.999481	-0.00362127	0.985158
CG13359	0.00137808	0.999902	-0.00269368
CG13360	-0.00063669	0.999902	-0.00236106	0.999481	0.0209364	0.765671
CG13361	2.24694e-05	0.999902	0.0127889	0.999481	-0.0161459
CG13362	-0.0190411	0.999902	-0.0129451	0.999481	0.0441236	0.509609
CG13364	0.00398142	0.999902	-0.00934137	0.999481	0.000984469	0.999653
CG13365	-0.0262023	0.999902	-0.0460346	0.999481	-0.0569298	0.892998
CG13366	0.0513703	0.999902	0.016002	0.999481	0.131028	0.435485
CG13367	0.0398405	0.999902	0.048647	0.999481	0.0473465	0.922211
CG13369	0.0161681	0.999902	0.0815472	0.95005	-0.0171242	0.978321
CG13373	0.0184192	0.999902	-0.00981911	0.999481	0.0224945	0.968193
CG13375	-0.00158777	0.999902	-0.0470211	0.999481	0.126278	0.61995
CG13376			-0.0411491	0.857363	0.0028183
CG13377	-0.0228456	0.999902	-0.0729834	0.933697	-0.142184	0.360521
CG13384	-0.0552776	0.999902	0.0368066	0.999481	0.00635687	0.994324
CG13385					-0.00156535
CG13386			0.014906	0.999481	0.105376	0.601783
CG1339	-0.00183979	0.999902	0.00330169	0.999481	-0.00312824	0.982745
CG13390	0.00232163	0.999902	0.0470406	0.999481	-0.0981158	0.744211
CG13392	-0.0021844	0.999902	-0.00257843	0.999481	0.0301182	0.959725
CG13397	0.0650198	0.999902	0.0559292	0.999481	0.143146	0.532048
CG13398	0.00932436	0.999902	-0.0349316	0.999481	-0.0379647	0.938683
CG13403	-0.000841889	0.999902	-0.0392291	0.999481	0.0140397	0.981535
CG13404	-0.000646882	0.999902	-0.0549946	0.999481	0.0259994	0.964994
CG13405	2.05528e-05	0.999902	0.000760141
CG13407	-0.000883468	0.999902	0.00134601		2.08084e-05
CG13408			0.00462792	0.999481	-0.00517418	0.995044
CG13409	-0.00120139	0.999902	0.0396491	0.999481	-0.00695839	0.993262
CG13423	-0.00063669	0.999902	-0.00877847		-0.00613469	0.976368
CG13427	-0.0359266	0.999902	-0.00230504	0.999481	0.00341537
CG13428			0.00112299		-0.028194	0.787439
CG13436	-0.00063669	0.999902	0.0259751	0.999481	0.0644483	0.74388
CG13437	0.000307907		0.0352671	0.999481	-0.00925758	0.982745
CG13438					-0.00443224
CG1344	-0.0521649	0.999902	-0.00591381	0.999481	0.0522318	0.884021
CG13442					0.00150063
CG13443			0.00156099		-0.0132196
CG13445			0.00817835	0.999481	-0.00645351	0.967836
CG13449	-0.000953091	0.999902	0.0204526	0.999481	-0.0531502	0.726553
CG13454	-0.019572	0.999902	-0.00174278	0.999481	0.000345159	0.999653
CG13455			-0.00317212	0.999481	-0.00709004	0.975291
CG13457	0.000599501	0.999902	0.000158325		-0.0029643
CG13458	-0.000278851		-0.0276574	0.999481	-0.141611	0.457458
CG13460			0.0336986	0.0239052	-0.234212	0.0349814
CG13461	-0.000819215	0.999902	0.0972586	0.0113699	-0.0691314	0.804348
CG13465	-0.0486946	0.999902	0.00784172	0.999481	0.0283774	0.807051
CG13473			0.00201745
CG13481			0.000760141		0.00150063
CG13482	-0.000953091	0.999902	0.0129828	0.999481	0.0509278	0.890086
CG13484	-0.000396647	0.999902	0.0411291	0.999481	0.0290724	0.9607
CG13488	0.000736652	0.999902	0.00029668	0.999481	-0.0113091	0.981701
CG13492	-0.00643702	0.999902	-0.0112887	0.999481	0.0845725	0.790502
CG13500			0.000430152		0.00485142
CG13501	-0.000953091	0.999902	0.00550139	0.999481	0.00859608
CG13502	-0.00104255	0.999902	-0.0124791	0.999481	-0.163978	0.398275
CG13506	-0.0152693	0.999902	-0.0616022	0.999481	-0.0168658	0.96814
CG13516	-0.00347946	0.999902	-0.0779417	0.967386	0.0241248	0.966899
CG13526					-0.00156535
CG13527	-0.000278851	0.999902	-0.010547		0.00150063
CG13531	0.000488555	0.999902	-0.0620204	0.999481	-0.0655899	0.859782
CG13532	-0.0021117	0.999902	-0.0241247	0.999481	0.0777728	0.816862
CG13538					-0.00217914
CG1354	0.00485059	0.999902	0.00808485	0.999481	-0.140198	0.335224
CG13540			-0.0124912		-0.00594867	0.979619
CG13544			-0.000739673		-0.00156535
CG13545	-0.00370857	0.999902	0.0179438	0.999481	-0.0936527	0.637363
CG13551	-0.0324891	0.999902	-0.00196072	0.999481	0.0271304	0.960651
CG13557			-0.000557027
CG13558					0.00150063
CG13559	0.000275085	0.999902	0.028302	0.999481	0.00496906	0.992478
CG13560	-0.00063669	0.999902	0.0244992	0.710172	-0.272226	0.0151004
CG13561	0.00102554	0.999902	0.00309849	0.999481	-0.00780511	0.931514
CG13562	-0.00562566	0.999902	0.0114808	0.999481	0.00938694	0.98047
CG13563	0.000592916	0.999902	0.00494579	0.999481	-0.0156651	0.929598
CG13564			4.11235e-05
CG13566			0.00614819	0.999481	-0.0325697	0.770203
CG13575	0.000307907	0.999902	0.0229192	0.999481	0.0225531	0.954331
CG13577			0.00396882	0.999481	-0.0225033	0.877519
CG13578			-0.000621979	0.999481	-0.0672754	0.798008
CG13579	-0.000278851		0.0761305	0.916114	0.0224663	0.971311
CG1358	0.031624	0.999902	0.0755372	0.999481	-0.0588896	0.840957
CG13581	0.000307907		-0.00124287
CG13585	0.0186572	0.999902	0.0234561	0.999481	0.0177714	0.976368
CG13587			0.000162746		-0.00156535
CG13589					-0.00256545
CG13590					0.0128706
CG13594	-0.0053127	0.999902	0.10535	0.704724	-0.0257893	0.960539
CG13599	-0.0206435	0.999902	0.0506721	0.999481	0.0579	0.82203
CG1360	-0.00683611	0.999902	0.0884721	0.779817	-0.0456922	0.923407
CG13601	0.0315688	0.999902	0.0355587	0.999481	0.0377586	0.935439
CG13603	-0.00796088	0.999902	-0.0404344	0.999481	0.00577125	0.994324
CG13604	0.0259687	0.999902	0.103811	0.718803	0.0366829	0.940898
CG13605	0.00958147	0.999902	-0.0301758	0.999481	-0.0869857	0.756998
CG13606	0.000521656	0.999902	-0.102529	0.695565	0.0644575	0.858154
CG13607			0.0409077	0.999481	0.0692109	0.855134
CG13609	-0.0206238	0.999902	-0.0114307	0.999481	0.00250183	0.996443
CG13613	0.00179072	0.999902	0.000158325
CG13614	-0.00378501	0.999902	-0.0259535	0.999481	0.00127653
CG13615	0.00451643	0.999902	0.00974408		-0.0147322
CG13616	-0.000248265	0.999902	-0.0037697	0.999481	-0.0133177
CG13618	-0.00116009	0.999902	-0.08206	0.95005	0.0829632	0.700506
CG13622	0.000999243	0.999902	-0.00242154	0.999481	-0.00479029	0.981535
CG13623	0.0012781	0.999902	-0.0318206	0.999481	0.0715608	0.847466
CG13625	0.000683628	0.999902	0.0181651	0.999481	-0.113408	0.695402
CG13627			-0.00440108	0.999481
CG13630	-0.0232278	0.999902	-0.0115539	0.999481	-0.131318	0.478178
CG13631	-0.00590081	0.999902	0.00222477	0.999481	0.228807	0.122187
CG13634	-0.00378991	0.999902	-0.0376191	0.999481	0.0407299	0.511833
CG13639			-0.00351122		-0.216272	0.00864826
CG13640	-0.000333764	0.999902	0.0134748	0.999481	-0.16573	0.409506
CG13641			-0.0612272	0.975503	0.26479	0.0156079
CG13643	-0.000763254	0.999902	0.0215082	0.999481	-0.0935666	0.734845
CG13653	0.000321513	0.999902	0.00257025
CG13654	-0.00470446	0.999902	-0.0910055	0.831625	0.0254586	0.960018
CG13658			0.0352268	0.806284	0.0175403	0.980389
CG13659	-0.000278851		0.0521845	0.927998	0.00820582	0.989311
CG13663	-0.0257807	0.999902	0.0298802	0.999481	0.0468665	0.92298
CG13667	-0.0613196	0.999902	0.0675523	0.999481	-0.0841585	0.793208
CG13670			-0.0234481	0.933697	-0.00128004
CG13671	-0.0132924	0.999902	-0.0784444	0.95005	-0.0548692	0.896112
CG13674	-0.000608786	0.999902	-0.00713163	0.999481	0.019465	0.908311
CG13675	-0.00232856	0.999902	-0.02188	0.999481	-0.0200954	0.974537
CG13676	0.00138935	0.999902	-0.0129425	0.999481	0.00103947	0.999653
CG13678	-0.00209728	0.999902	-0.00371475	0.999481	0.0911001	0.737574
CG13679	-0.00341666	0.999902	-0.0104414	0.999481	0.017899	0.931209
CG1368	-0.0050912	0.999902	-0.0189689	0.999481	-0.215024	0.00971996
CG13685			-0.00744532	0.999481	0.01517	0.980389
CG13689	-0.0353751	0.999902	0.00328498	0.999481	0.224518	0.127831
CG13690	0.00168744	0.999902	0.0111521	0.999481	-0.00653532	0.991465
CG13692	0.000307907		0.013591	0.999481	-0.0278427	0.888784
CG13694	0.000850527	0.999902	0.0653373	0.999481	0.34612	0.00085729
CG13698	-0.00727687	0.999902	0.0367382	0.999481	-0.0238962	0.968101
CG13699	-0.00396864	0.999902	0.030049	0.999481	0.0869214	0.460772
CG13700			0.000162746
CG13704	-0.00387457	0.999902	0.0324985	0.999481	0.0286775	0.945492
CG13705	-0.0142956	0.319595	0.0129452	0.999481	-0.230927	0.00154786
CG13707	-0.00352496	0.999902	0.0500523	0.999481	0.0213729	0.962602
CG13708	-0.00165239	0.999902	-0.0321293	0.999481	-0.152184	0.405571
CG1371	-0.0223007	0.999902	-0.0280711	0.999481	-0.116295	0.463928
CG13711	-0.00697025	0.999902	0.000760141		0.00655799
CG13712	-0.00866929	0.999902
CG13713	-0.00892238	0.999902	0.000623087
CG13716	0.00237153	0.999902	0.0111681		-0.0284795
CG13720			-0.00613403	0.999481	0.00150063
CG13721	-0.00121181	0.999902	-0.0105634	0.999481	0.00286566	0.998852
CG13722	-0.00264662	0.999902	-0.0639029	0.999481	-0.23563	0.00813309
CG13724					-0.0029643
CG13727	-0.00205443	0.999902	-0.009649	0.999481	-0.0318919	0.954815
CG13728	-0.00147343	0.999902	-0.0208548	0.999481	0.00196733	0.995831
CG13731	-0.0032193	0.999902	-0.0250617	0.999481	-0.244226	0.00426071
CG13733	-0.000711788	0.999902	-0.0085331	0.999481	-0.0198205	0.773893
CG13737	-0.00497349	0.999902	-0.0867407	0.906983	0.140045	0.435584
CG13738	-0.00274028	0.999902	-0.0191025	0.999481	0.105926	0.714145
CG13739	-0.000883468	0.999902	-0.0114178	0.999481	-0.0166705	0.979619
CG13742	-0.0400488	0.999902	0.0731192	0.872597	0.0613344	0.872476
CG13743			0.0685875	0.999481	0.00746649	0.991465
CG13744	0.00377432	0.999902	-0.0144745	0.999481	-0.0169681	0.887233
CG13747	0.000307907		0.000162746
CG13748			-0.0133809	0.999481	0.18952	0.0178524
CG13749	-0.000579903	0.999902	-0.00165119		0.000995067
CG13751	-0.00319767	0.999902	-0.00518846	0.999481	-0.0297863	0.960018
CG13760	-0.0280665	0.999902	0.0257536	0.999481	0.0381574	0.93969
CG13766	-0.00624936	0.999902	-0.0361122	0.999481	0.0282596	0.96224
CG13771	0.00229978	0.999902	0.000162746		0.00583279
CG13773	-0.00370007	0.999902	0.0108629	0.999481	-0.0308103	0.954393
CG13775	0.0126193	0.999902	-0.0471584	0.999481	-0.0558722	0.885715
CG13784	-0.0557146	0.999902	-0.104116	0.480321	0.0898907	0.672764
CG13786	0.000307907		-0.00827062	0.999481	-0.0196532	0.765671
CG13793			-0.0184981	0.999481	-0.0562723	0.805206
CG13794	-0.00106408	0.999902	0.00535799	0.999481	0.0339286	0.942007
CG13795	0.0202627	0.999902	0.0254059	0.999481	0.13419	0.585108
CG13796	-0.00297778	0.999902	0.00190239	0.999481	-0.042485	0.909464
CG13806	-0.00230284	0.999902	0.0512906	0.999481	-0.00842024	0.988637
CG13807	0.00363009	0.999902	-0.0465347	0.999481	0.0148464	0.981535
CG13810	-0.00213596	0.999902	0.0926412	0.841016	0.0212525	0.971652
CG13813	-0.0138034	0.999902	0.0885116	0.869589	0.0125879	0.884363
CG13827	-0.0103257	0.999902	-0.00851164	0.999481	0.0343128	0.9462
CG13829					-0.00416051
CG13833	-0.00133597	0.999902	0.00184226	0.999481	0.00150063
CG13837			0.0136985	0.999481	0.0608903	0.816862
CG13840			0.00299923
CG13841			0.00242372		0.00341537
CG13842			0.0088463	0.999481	0.00686624	0.991465
CG13843			-0.000202184		-0.0056866
CG13847	-0.00142889	0.999902	0.0201692	0.999481	0.0180351	0.971652
CG13850	0.0493692	0.999902	-0.00907949	0.999481	-0.0229112	0.9607
CG13855	2.24694e-05	0.999902	-0.0356746	0.999481	-0.0307549	0.945883
CG13856	0.00106897	0.999902	0.0118193	0.999481	-0.125697	0.566083
CG13857	-0.00186292	0.999902	0.00585507	0.999481	-0.0104428
CG13862			0.00635836	0.999481	-0.144496	0.478279
CG13868	-0.00484953	0.999902	-0.206529	0.00241638	-0.121381	0.421833
CG13869	-0.00159955	0.999902	-0.0197632	0.999481	-0.0170986	0.816912
CG1387	2.24694e-05	0.999902	0.00261843		0.000319676
CG13870			-0.000217093	0.999481	0.00193382
CG13871	0.00194846	0.999902	0.00237481		0.00442429
CG13872	0.000307907		0.00973063	0.999481	-0.00156535
CG13875	-0.0121805	0.999902	-0.00939439	0.999481	-0.125936	0.627022
CG13876	-0.0447579	0.999902	0.0533746	0.999481	0.127499	0.608282
CG13877	-0.00187351	0.999902	-0.0191147	0.999481	-0.133665	0.53058
CG13884			0.000760141
CG13887	0.0224485	0.999902	0.017268	0.999481	-0.0565771	0.858154
CG13891			0.00309141		0.00442429
CG13893	0.00299051	0.999902	-0.0366142	0.999481	0.0645539	0.844769
CG13894	-0.00184242	0.999902	-0.0176272	0.999481	-0.124633	0.521647
CG13895	-0.038092	0.999902	-0.042039	0.999481	-0.184045	0.259496
CG13896	-0.0271893	0.999902	-0.0245337	0.999481	0.0988203	0.736454
CG13898	0.000307907		0.00152682		0.00150063
CG13901	0.00506049	0.999902	0.00206549	0.999481	0.0200519	0.975291
CG13905	0.0010288	0.999902	-0.0139047	0.999481	0.0704894	0.800175
CG13907	0.0283899	0.999902	0.0284702	0.999481	0.116286	0.61354
CG13912	-0.00499563	0.999902	0.0500783	0.999481	0.0242779	0.96748
CG13917	0.0659312	0.999902	0.0185662	0.999481	-0.0395158	0.91664
CG13919	0.00221537	0.999902	-0.00150761	0.999481	0.0191633	0.963734
CG13920	-0.0339847	0.999902	0.0618815	0.999481	0.0416466	0.896112
CG13921	0.0612999	0.999902	0.0697325	0.999481	0.0504601	0.88712
CG13924	-0.000278851		-0.0546295	0.77936	-0.0304783	0.92998
CG13926	0.0312608	0.999902	0.0104136	0.999481	-0.0107001	0.985375
CG13928	-0.0164278	0.999902	-0.0333011	0.999481	0.065174	0.83499
CG13930	0.00158889	0.999902	-0.037852	0.999481	0.0255243	0.923407
CG13931			0.00134329
CG13933	0.0648459	0.999902	-0.00650025	0.999481	0.0160568	0.980389
CG13937	0.00497058	0.999902	0.0237518	0.999481	0.0285613	0.954331
CG1394			0.000162746		2.08084e-05
CG13946	-0.000278851		0.0317666	0.999481	-0.36049	0.000967985
CG13947	0.00024049	0.999902	0.0283564	0.999481	-0.249165	0.0713181
CG13949	-0.0014093	0.999902	0.0043443	0.999481	-0.000550631	0.999653
CG13950	-0.00258071	0.999902	0.0467882	0.999481	-0.0187012	0.977081
CG13954	-0.000333361	0.999902	-0.036958	0.999481	0.197716	0.190287
CG13955	-0.00090356	0.999902	-0.0404805	0.999481	-0.0153422	0.929618
CG13962	2.24694e-05	0.999902	0.0471271	0.133266	-0.107373	0.720954
CG13965					0.00150063
CG13970	0.00137808	0.999902			-0.00156535
CG13972	-0.000377356	0.999902	0.0172778	0.999481	-0.0146061	0.909464
CG13978			0.00130176		-0.000119997
CG13982	-0.00401331	0.999902	0.00588771	0.999481	0.0348715	0.823445
CG13983	-0.00317157	0.999902	0.00922959	0.999481	-0.00377172
CG13984			-0.00111722		0.00341537
CG13991	0.000307907	0.999902			0.00150063
CG13992	0.000564152	0.999902	-0.00151483		0.00447396
CG13994	0.0118641	0.999902	-0.0321561	0.999481	-0.0722727	0.845325
CG13995	0.00320354	0.999902	-0.00351887	0.999481	-0.00650827	0.994303
CG13996	0.00067209	0.999902	-0.015697	0.999481	-0.192768	0.229424
CG13999	-0.00213507	0.999902	-0.0338039	0.999481	-0.0890737	0.716798
CG14005	0.0242006	0.999902	0.0717599	0.999481	0.0329413	0.950369
CG14007			0.000342742	0.999481	-0.0435957	0.594428
CG14013	0.00106897	0.999902	0.00170906
CG14014	-0.00187735	0.999902	-0.00326583		0.00288384
CG14015	-0.000308507	0.999902	-0.0147717	0.999481	0.0179573	0.978837
CG14017	0.00102343	0.999902
CG14020	0.000144184	0.999902	-0.0468455	0.95005	0.00400966	0.99301
CG14022			0.0084759	0.999481	0.0265626	0.816396
CG14024	0.000465895	0.999902	-0.0304152	0.999481	0.0246033	0.966763
CG14034	0.000307907	0.999902	-0.0148947	0.999481	-0.0231503	0.836632
CG14036	0.0230416	0.999902	-0.020494	0.999481	0.0329485	0.887233
CG14043	0.00215941	0.999902	-0.00636038	0.999481	0.0313684	0.947338
CG14044			0.0324984	0.999481	-0.00526069	0.994324
CG14050	-0.00234243	0.999902	0.00362089	0.999481	0.00460337	0.994966
CG14052	-0.000278851	0.999902	-0.00391804	0.999481	-0.0160894	0.839288
CG14053	0.00796767	0.999902	0.0120067	0.999481	-0.00694967
CG14054	2.61909e-06	0.999902	-0.00119012	0.999481	-0.00410054
CG1407	0.00127099	0.999902	0.0308899	0.999481	0.0917213	0.731878
CG14071			0.000760141
CG14072			-0.0230798	0.999481	-0.0183012	0.967857
CG14073	0.0137669	0.999902	-0.0903499	0.852543	0.0461399	0.912353
CG14074	-0.00600604	0.999902	-0.0462414	0.999481	-0.0750451	0.816862
CG14075			-0.0331596	0.999481	-0.0332851	0.950369
CG14079	0.00308652	0.999902	-6.96227e-05	0.999481	0.0173525	0.929598
CG14082	-0.000883468	0.999902	-0.00904509	0.999481	0.0197891	0.976356
CG14085	-0.000464526	0.999902	-0.0266262	0.999481	-0.0453392	0.836632
CG14086			0.029185	0.999481	0.0204476	0.966763
CG14089	-1.05955e-05	0.999902	-0.000750641		0.000937175
CG14095	-0.000300151	0.999902	-0.0141179	0.999481	0.0513384	0.402537
CG14096	-0.00157811	0.999902	-0.00520154	0.999481	0.0137965	0.929598
CG14100	0.000523114	0.999902	-0.0149584	0.999481	-0.0224422	0.969174
CG14102	0.0406355	0.999902	-0.00428983	0.999481	0.0172045	0.969174
CG14104	0.0003189	0.999902	-0.0265459	0.999481	0.0341621	0.907583
CG14105	-0.000459756	0.999902	0.0304201	0.999481	-0.157294	0.351516
CG14106			-0.000557027		-0.0333909
CG14107	-0.0191349	0.341853	0.134938	0.342201	0.0935639	0.108093
CG14109	-0.00666617	0.999902	0.0225443	0.999481	0.0183245	0.978837
CG14110	-0.0181985	0.999902	-0.116364	0.565646	0.014037	0.878487
CG14111	-0.000514016	0.999902	-0.00636629		0.00150063
CG14115			0.000760141
CG14118	-0.00167719	0.999902	0.0905687	0.872597	0.0726731	0.762905
CG14120	-0.000322742	0.999902	-0.105987	0.702458	0.104669	0.700506
CG14125			-0.00489418		0.00795288	0.961366
CG14130	0.0306889	0.999902	0.0577784	0.999481	-0.0498134	0.914416
CG14131	-0.0187	0.999902	-0.0114901	0.999481	0.173063	0.223871
CG14132	0.00183878	0.999902	-0.0109285	0.999481	-0.0919187	0.742506
CG14135	0.00446871	0.999902	0.0412497	0.999481	0.0193885	0.977081
CG14137			0.00130176		0.000859104
CG14142			0.000631387	0.999481	-0.0247093	0.935476
CG14143			0.0794705	0.594133	0.052852	0.743446
CG14147	-0.00025498	0.999902	-0.0964738	0.444286	0.0233035	0.79634
CG14153	-0.00063669	0.999902	-0.0207261	0.999481	0.0573665	0.844259
CG14154			0.00337291	0.999481	-0.00267506
CG1416	-0.0619163	0.999902	-0.0115535	0.999481	-0.0859587	0.734845
CG14160	0.000307907		-0.00999804	0.999481	-0.230851	0.10981
CG14174	-0.0238235	0.999902	0.0130039	0.999481	0.0268068	0.963734
CG1418	0.0186863	0.999902	0.00298906	0.999481	0.128933	0.601783
CG14182	0.000809258	0.999902	-0.0337669	0.999481	0.110755	0.703212
CG14183	-0.0134959	0.999902	-0.0246526	0.999481	0.0547992	0.832748
CG14184	0.00512	0.999902	0.107302	0.685886	-0.022597	0.96843
CG14185	-0.000278851		0.0203172	0.999481	0.0137913	0.967599
CG14186	0.000571179	0.999902	0.0212249	0.999481	-0.0535601	0.896112
CG14187					0.00346561
CG14190			-0.00335972		0.00150063
CG14191	0.000634362	0.999902	-0.0294352	0.999481	-0.0351653	0.939812
CG14194	0.00572425	0.999902	0.00750475	0.999481	-0.0513065	0.896112
CG14195	-0.00086921	0.999902	-0.005042	0.999481	0.00620279	0.994324
CG14196	-0.00113795	0.999902	0.0535592	0.960316	0.0158873	0.980389
CG14200	0.066525	0.999902	-0.0198728	0.999481	-0.0561382	0.871632
CG14204	0.00131181	0.999902	0.00884022	0.999481	0.017783	0.92313
CG14205	-0.00214955	0.999902	0.0141435	0.999481	0.15634	0.411198
CG14207	-0.0337867	0.999902	-0.023866	0.999481	-0.0388188	0.889762
CG14210	-0.0134538	0.999902	0.0339476	0.999481	-0.0421944	0.926928
CG14212	5.6475e-05	0.999902	-0.00138387		-0.00481428
CG14218	0.000337369	0.999902	0.00543761	0.999481	-0.0199963	0.734845
CG14219	-0.000953476	0.999902	0.0208396	0.999481	-0.0245002	0.962602
CG14220	0.0130174	0.999902	0.0521159	0.999481	-0.013648	0.981535
CG14221	-0.00456554	0.999902	-0.0391617	0.999481	0.0678237	0.816912
CG14223	-0.0175509	0.999902	0.00843263	0.999481	-0.0314886	0.945492
CG14227	0.00243628	0.999902	0.00472128		0.0042639
CG14229	0.0158068	0.999902	-0.0297913	0.999481	0.0940094	0.756788
CG14230	-0.00314686	0.999902	-0.00284993	0.999481	-0.0612682	0.854104
CG14231	0.0419418	0.999902	-0.0272863	0.999481	-0.107769	0.715486
CG14232	0.0388732	0.999902	0.0222928	0.999481	-0.0468014	0.923036
CG14234	-0.000499588	0.999902	-0.0298698	0.999481	0.0616635	0.848461
CG14237			0.0026053		0.0110557
CG14238	0.00078767	0.999902	-0.00638838	0.999481	-0.0023638	0.998398
CG14244	-0.000278851		-0.000557027		-0.00156535
CG14245			-0.00379469	0.999481	0.0561353	0.892998
CG14246					-0.00292987
CG14247	-0.000953091	0.999902	-0.00165126	0.999481	-0.0379503	0.931514
CG14252	-0.0205451	0.999902	-0.0582334	0.999481	0.142992	0.498418
CG14253	-0.00098422	0.999902	-0.0171716	0.999481	0.0606803	0.875206
CG14257	-0.000292345	0.999902	0.0531288	0.999481	0.199368	0.0504094
CG14258	0.000307907	0.999902	0.00357329	0.999481	0.0042556
CG14259			-0.000413176		-0.0318043	0.923165
CG14260	-0.00106408	0.999902	0.00344654	0.999481	0.00247417
CG14262	-0.000711788	0.999902	0.000760141
CG14265	-0.000922093	0.999902	0.0191986	0.999481	0.000944535	0.999653
CG14269	2.91163e-05	0.999902	-0.0067821		-0.00371806
CG14270	-0.0140581	0.999902	-0.0286728	0.999481	-0.0208504	0.972259
CG14273			0.316087	3.98178e-07	0.250958	0.0543042
CG14274	-0.000579903	0.999902	-0.0232564	0.999481	0.088503	0.791028
CG14275	-0.00260287	0.999902	0.145249	0.229682	0.244625	0.00903479
CG14277	-0.0015972	0.999902	0.0193306	0.999481	-0.149882	0.493785
CG14280			0.000368414	0.999481	-0.00416051
CG14282			0.00116369		0.0285519
CG14285	-0.0082048	0.999902	-0.0355435	0.999481	-0.120676	0.656794
CG14286	-0.0359221	0.999902	0.0713055	0.999481	0.0326413	0.949951
CG14292	-0.00541715	0.986601	0.00201469	0.999481	0.0528006	0.880074
CG14294			-0.00173248
CG14297	0.00190972	0.999902	-0.000739673		-0.00156535
CG14298	0.00361243	0.999902	0.0718314	0.995374	0.154548	0.473285
CG14300	-0.000278851		0.111141	0.306337	-0.054339	0.880074
CG14301	-0.00067303	0.999902	-0.016378	0.999481	-0.00873919	0.988663
CG14302	0.000316415	0.999902	0.00272582	0.999481	-0.0436	0.924566
CG14304	-0.00453098	0.999902	0.00608401	0.999481	0.0801024	0.816655
CG14309	-0.000278851				0.00765889
CG14312	-0.00699145	0.999902	0.0861581	0.91664	0.0665272	0.865963
CG14313			0.00807624	0.999481	-0.0324392	0.6793
CG14314	-0.0037549	0.999902	-0.0176012	0.999481	0.0083611	0.990127
CG14317	-0.000120079	0.999902	-0.00164535	0.999481
CG14321	-0.0126924	0.999902	-0.0246463	0.999481	-0.0662024	0.866453
CG14322	-0.0108313	0.999902	-0.0445111	0.999481	-0.013593	0.981535
CG14323			0.00175516	0.999481	0.0233972	0.738577
CG14324			0.0516836	0.276613	-0.0183112	0.976861
CG14325			-0.0206385	0.999481	-0.0200761	0.770526
CG14326	-0.000278851		0.0577643	0.557911	-0.013309	0.981535
CG14327	-0.00136762	0.999902	-0.0623854	0.999481	0.232863	0.00158718
CG14329			5.57297e-06	0.999802	0.011961	0.92298
CG14331			0.00766526	0.999481	-0.000462223	0.999653
CG14332			-0.000557027
CG14339	0.000307907		-0.00210137		-0.00621624
CG1434	0.0472127	0.999902	0.0192289	0.999481	-0.0637502	0.859928
CG14341	-0.0214256	0.999902	-0.0190445	0.999481	0.00549676	0.994966
CG14342	-0.0013567	0.999902	-0.0170701	0.999481	-0.103425	0.730509
CG14346	-0.000700964	0.999902	0.0121346	0.999481	0.0454506	0.760329
CG14352	-0.0193851	0.999902	0.0203367	0.999481	0.0470947	0.909841
CG14354			-0.000557027		-0.00156535
CG14355			0.000760141		0.0249533	0.825069
CG14356	-0.000883468	0.999902	0.0405277	0.999481	0.152649	0.328114
CG14357			0.00432106	0.999481	0.0615579	0.734102
CG14362					-0.00156535
CG14367	5.54136e-05	0.999902	-0.00535748	0.999481	-0.0508871	0.903806
CG14369			0.00845605	0.999481	-0.155544	0.450807
CG14374			0.111304	0.0287256	-0.0576452	0.881951
CG14377	-0.0019085	0.999902	0.0223361	0.999481	-0.0713905	0.82735
CG14383			-0.00111722
CG14384			0.00134329		-0.000119997
CG14391			-0.00772041	0.999481	0.00150063
CG14395	-0.00510219	0.999902	0.118496	0.526408	0.0538934	0.383069
CG14397	0.000307907		0.0052987	0.999481	0.0171532	0.841825
CG1440	-0.0226781	0.999902	0.103895	0.680929	0.180294	0.208805
CG14400			-0.000329732		0.0122155
CG14401	-0.00154623	0.999902	-0.0595744	0.999481	-0.0869971	0.794612
CG14402			0.000760141
CG14406			0.0107199	0.999481	0.0460797	0.558737
CG14407	0.0315584	0.999902	0.0210732	0.999481	-0.0259127	0.963734
CG14408	0.0438084	0.999902	-0.0330585	0.999481	0.0599722	0.852549
CG1441	-0.00244315	0.999902	0.197098	0.00325706	0.666472	5.08333e-14
CG14410	0.00503399	0.999902	-0.0275119	0.512522	0.0141844	0.892362
CG14411	0.102371	0.611747	0.0304768	0.999481	-0.065712	0.827185
CG14414	-0.0311702	0.999902	-0.0137576	0.999481	0.017036	0.98047
CG14416			-0.00258708		-0.00292987
CG14417			0.00552985		0.00929152
CG14418			-0.00566812	0.999481	-0.021261	0.892998
CG14419	-0.00172793	0.999902	0.00242612	0.999481	-0.250507	0.0155926
CG14420	0.000307907		0.000347315		-0.00138151
CG14421					0.000240006
CG14423			0.00152682		-0.0126076
CG14424	0.00067209	0.999902	0.000760141		-0.00427212
CG14427	0.00296196	0.999902	-0.00119839
CG14431	-0.00352552	0.999902	-0.0411613	0.999481	-0.000703884	0.999653
CG14434	0.00735763	0.999902	0.000530307	0.999481	0.120774	0.640416
CG14435	0.033727	0.999902	-0.031438	0.999481	0.200634	0.156466
CG14439	-0.00293331	0.999902	-0.000307536	0.999481	-0.0659013	0.798008
CG14440	0.0483477	0.999902	-0.0271889	0.999481	0.142523	0.469908
CG14441	0.0043647	0.999902	-0.0189443	0.999481	0.0614415	0.844561
CG14442	0.0455186	0.999902	0.00302211	0.999481	-0.0588968	0.829972
CG14443	-0.000953091	0.999902	0.00493718	0.999481	0.00443749
CG14445	0.00189723	0.999902	-0.0235995	0.999481	-0.231197	0.023096
CG14448			0.00237366
CG14450	-0.0285263	0.999902	-0.0286316	0.999481	-0.0445228	0.925738
CG14451	-0.00111916	0.999902	0.00880232	0.999481	0.00318681	0.981535
CG14452	-0.00169549	0.999902	0.00799844	0.999481	0.0458804	0.866346
CG14453	-0.00525923	0.999902	-0.014308	0.999481	-0.00605383	0.994324
CG14454	-0.00272591	0.999902	-0.00308514	0.999481	0.160526	0.350873
CG14455	-0.000278851		0.00458717		-0.04121	0.788413
CG14456	0.00255998	0.999902	0.00598079	0.999481	-0.124983	0.63318
CG14457	-0.00402052	0.999902	-0.160359	0.133266	0.0649957	0.862939
CG14459			0.00182146		0.0484863	0.713819
CG14464	0.00126011	0.999902	-0.0754918	0.999481	0.130671	0.601783
CG14478	-0.0358255	0.999902	0.00669332	0.999481	0.0194331	0.972259
CG14483	0.00301313	0.999902	-0.0327649	0.999481	-0.00222325	0.999125
CG14488			-0.0190273	0.999481	-0.0470795	0.735928
CG14490	2.24694e-05	0.999902	-0.00517524	0.999481	-0.0518858	0.892998
CG14491			0.000760141		-0.00158991
CG14492			-0.00111722		-7.96232e-05
CG14495	-0.000278851		0.0312552	0.999481	0.0451182	0.924844
CG14499	-0.000278851		0.000762076		-0.0536936	0.754124
CG14500	-0.000711788	0.999902	0.0605829	0.441245	0.112291	0.602218
CG14502	0.00219104	0.999902	-0.0139697	0.999481	-0.0577252	0.625291
CG14505			0.00112299
CG14506	2.24694e-05	0.999902
CG14507	-0.000278851		0.0286882	0.999481	0.0031399	0.994208
CG14511	-0.0205521	0.999902	-0.0436186	0.999481	-0.0384103	0.933167
CG14515	0.00142478	0.999902	-0.00376282	0.999481	0.029101	0.92313
CG14516	0.0238025	0.999902	0.0102493	0.999481	0.00212656	0.999125
CG14518			-0.00873234		-0.00156535
CG14535	-0.00534337	0.999902	-0.0257057	0.999481	-0.0315165	0.950369
CG14540	-0.000278851		-0.011035		0.00350303
CG14543	0.00121091	0.999902	0.0789642	0.967386	-0.190444	0.255183
CG14544	0.0217965	0.999902	-0.0269718	0.999481	-0.0352443	0.945223
CG14545	0.0148982	0.999902	-0.0237302	0.999481	-0.0116063	0.980389
CG14551	-0.00105736	0.999902	-0.0162449	0.999481	0.00708782
CG14556			-0.0138367	0.883697	-0.0661384	0.416178
CG14561	-0.0083668	0.999902	-0.0224798	0.999481	0.00462064	0.994324
CG14562	0.0379115	0.999902	-0.0498262	0.999481	-0.0373902	0.929598
CG14563			0.0104567	0.999481	0.0734811	0.805818
CG14564	0.0010288	0.999902	0.00261843		-0.000420102	0.999653
CG14565	-0.00297968	0.999902	-0.000504074	0.999481	0.212691	0.134129
CG14566	0.00104357	0.999902	0.0986704	0.299532	-0.0675035	0.828027
CG14567	-0.00966116	0.999902	0.0361613	0.999481	-0.049137	0.880853
CG14568	-0.00069258	0.999902	-0.00701136	0.999481	0.105114	0.665389
CG14569	-0.00538311	0.999902	-0.0060877	0.999481	0.064886	0.816441
CG14570	-0.00202993	0.999902	-0.0198912	0.999481	-0.0736564	0.819181
CG14572	-0.00354311	0.999902	-0.00366322	0.999481	0.0794368	0.793974
CG14573	-0.00258916	0.999902	-0.00833821	0.999481	0.1225	0.507246
CG14589	-0.00102194	0.999902	-0.0187575	0.999481	0.0151358	0.860328
CG14591	-0.00323647	0.999902	0.0274969	0.999481	-0.0198665	0.976861
CG14598	-0.00129806	0.999902	-0.0591493	0.999481	-0.222339	0.0744379
CG14605			-0.00352185		0.000859104
CG14606			0.0523746	0.87599	-0.132114	0.594428
CG14607	0.000307907	0.999902	0.000158325		0.00805346
CG14609	-0.0028185	0.999902	0.036767	0.833918	0.0725791	0.00813309
CG1461			0.00201745		-0.0978822	0.507607
CG14610	-0.0014034	0.999902	0.000760141
CG14613	-0.0138971	0.999902	-0.0522351	0.999481	0.0101854	0.985158
CG14615	-0.00676529	0.999902	0.00325942	0.999481	0.0118956	0.982495
CG14618	0.0345221	0.999902	-0.105158	0.686834	-0.13963	0.510731
CG14621	-0.042554	0.999902	0.00702086	0.999481	-0.0740821	0.82735
CG14625			-0.000267886	0.999481	0.00179528
CG14626	-0.00464835	0.999902	0.0772895	0.933697	0.0546824	0.798008
CG14627			-0.00514247	0.999481	0.00150063
CG14628	-0.00132597	0.999902			0.00350303
CG14629	-0.0284089	0.999902	-0.0229617	0.999481	0.056717	0.870293
CG1463	0.0113591	0.999902	0.0130821	0.999481	-0.00902906	0.985158
CG14630			-0.00140865		-0.0154664	0.933167
CG14631					0.00341537
CG14634			0.000158325		0.00150063
CG14636	-0.00271983	0.999902	0.0423352	0.999481	-0.0888709	0.74615
CG14641	-0.0208122	0.999902	0.0747526	0.925284	0.0538728	0.887255
CG14642	0.00137996	0.999902	0.0659514	0.999481	-0.185293	0.205865
CG14644			-0.0189763	0.999481	-0.0449158	0.39138
CG14645			-0.00112345		0.00341537
CG14646	-0.0128071	0.999902	0.0551736	0.999481	0.0313557	0.954331
CG14647	0.0173113	0.999902	0.0337997	0.999481	-0.0154201	0.981535
CG14650	0.0149703	0.999902	0.0489113	0.999481	0.0531827	0.892998
CG14651	-0.002494	0.999902	-0.00159873
CG14655	-7.72185e-05	0.999902	0.0467734	0.999481	-0.0832969	0.805818
CG14657	0.0446968	0.999902	0.0336913	0.999481	0.110626	0.695803
CG14661	0.00078767	0.999902	-0.00390208	0.999481	-0.245138	0.0788707
CG14662	0.00067209	0.999902	0.0171075	0.999481	0.0700984	0.826508
CG14664			-0.00509045		0.00219728
CG14667	-0.00849569	0.999902	0.00101474	0.999481	0.0117275	0.985158
CG14668			-0.00922805	0.999481	-0.0029047	0.983475
CG14669	-0.00136182	0.999902	-0.0260174	0.999481	0.0574081	0.885611
CG14671	0.0338433	0.999902	0.0251686	0.999481	0.0385178	0.933385
CG14676			-0.00183141		0.00150063
CG1468	6.2654e-05	0.999902	0.0498554	0.999481	0.041528	0.92313
CG14687	0.00418158	0.999902	-0.00132775	0.999481	-0.00449666	0.996148
CG14688	-0.00502708	0.999902	-0.0384696	0.999481	-0.24333	0.0314957
CG14689	6.27852e-05	0.999902			-0.00415199
CG14691	-0.000278851		0.00150788		0.00844334
CG14692	-0.00377447	0.999902	-0.102476	0.594719	-0.0667293	0.854104
CG14693	0.000307907	0.999902	-0.00436063	0.999481	-0.0757212	0.808449
CG14694	0.00420473	0.999902	0.0504434	0.999481	0.0868793	0.781974
CG14695			-0.0306967	0.999481	-0.0320088	0.950369
CG14696	-0.0017457	0.999902	0.0286504	0.999481	-0.0385524	0.915218
CG14710	-0.0383862	0.999902	-0.0151644	0.999481	0.0617043	0.878487
CG14711	0.0552607	0.999902	-0.002406	0.999481	-0.0381649	0.939812
CG14712	0.0349405	0.999902	-0.0563369	0.999481	-0.19206	0.133782
CG14715	0.0198967	0.999902	-0.0319208	0.999481	0.0352129	0.939812
CG14717	-0.000278851	0.999902	0.00635314		0.0449827	0.193739
CG14718			-0.0147632	0.999481	0.0790711	0.23644
CG14720	0.000307907	0.999902	-0.00228855	0.999481	0.00154769
CG14721	0.0297573	0.999902	-0.0181285	0.999481	-0.076941	0.796378
CG14722	-0.0542395	0.999902	0.0136325	0.999481	-0.110916	0.544637
CG14736			-0.00265543		0.00150063
CG14740			-0.000557027		-0.00851119
CG14742					-0.00156535
CG14744					-0.0172057
CG14752	-0.00225827	0.999902	-0.110635	0.565225	0.0581018	0.794612
CG14756	-0.0268462	0.999902	-0.0425842	0.999481	0.0569863	0.682482
CG14757	0.00215957	0.999902	-0.127992	0.00140559	-0.0976597	0.158063
CG14760	-0.00090356	0.999902	-0.0294229	0.999481	-0.0120797	0.944991
CG14762	0.000677934	0.999902	-0.0746155	0.879773	-0.037583	0.92415
CG14763			-0.0157019	0.999481	-0.0924064	0.736454
CG14764	-0.0393999	0.999902	0.0896755	0.883034	0.0545205	0.894161
CG14767	0.0399944	0.999902	-0.012879	0.999481	-0.0829973	0.693005
CG14770	0.000422406	0.999902	-0.0116988	0.999481	0.0484262	0.738577
CG14777	0.00342039	0.999902	0.0720489	0.984141	-0.0797636	0.780898
CG14778			0.00387089	0.999481	-0.0431125	0.738577
CG14780	0.000510839	0.999902	0.0652364	0.999481	-0.0257011	0.966763
CG14785	0.00416356	0.999902	0.0353544	0.999481	0.00880821	0.985158
CG14787	-0.0111111	0.999902	0.0263438	0.999481	0.068403	0.858154
[truncated: 12,815 more rows]
