# Supplementary material for: A modERN resource: identification of Drosophila transcription factor candidate target genes using RNAi
Source: Genetics. 2023 Jan 19;223(4):iyad004. doi: 10.1093/genetics/iyad004 (PMC10078917; doi:10.1093/genetics/iyad004)
Supplement: iyad004_Supplementary_Data [file iyad004_supplementary_data.zip › modERN_Resource_RNAi_Table_S20_FoxJ1_CG32006_GENETICS-2022-305822.xlsx]

## Sheet: heatmap CSV
gene name	FoxJ1/CG32006_0-1.5	FoxJ1/CG32006_12-14	FoxJ1/CG32006_16-18
CG18179	-0.00428379	1.43528	2.21518
lncRNA:CR45911	0.00690859	2.72126	2.41048
osk	0.0776493	-0.0226661	1.83148
otu	0.242391	0.0897665	1.77892
Pen	0.074351	0.181829	1.60401
Lip3	-0.0059623	0.328218	1.70519
mus81	0.0790631	0.369137	1.70943
tos	0.241179	-0.366858	1.02269
CG6967	0.0547697	-0.609489	1.22765
fs(1)Ya	0.0471374	-0.513675	1.05053
LManIII	-0.00631389	-0.214886	1.05433
Jhe	-0.00374487	-0.238266	1.22142
Npc2c	-0.0059623	-0.125342	1.1691
CG14814	0.225569	-0.21714	1.31729
mtrm	0.106756	-0.084612	1.20553
spd-2	0.136383	-0.177581	1.17641
CG4949	-0.0425556	0.125942	1.02887
CG13690	0.139553	0.103366	1.17348
l(2)dtl	0.119992	-0.045278	1.08968
lok	0.0954545	0.0202266	1.04622
CG7091	0.126396	0.146026	1.28993
zpg	0.155129	0.123249	1.37181
fs(1)M3	-0.0119283	-0.0477227	1.32147
Corp	0.109588	0.0238758	1.40528
CG10591	-0.0116641	0.0714293	1.48586
Drs	-0.00988393	0.104462	1.4605
CG14286	0.0923166	1.02293	0.234668
CG4020	0.00300992	1.16249	0.341073
scpr-C	0.00506717	1.17133	0.413197
CG5664	0.0357377	1.17889	0.484062
mbm	0.124844	1.17326	0.534961
AsnS	0.0939922	1.17798	0.516847
CG30105	0.102916	1.17676	0.520025
asRNA:CR43257	-0.00541656	1.23267	0.597427
CG32189	-0.00372976	1.18814	0.628018
CG3735	0.0211428	1.13747	0.635931
Cbs	0.022321	1.12763	0.552613
CG5245	0.0363246	1.10387	0.574921
mol	0.0358066	1.12509	0.600675
JhI-21	0.134131	1.02136	0.47469
CG2691	0.0227073	1.05376	0.415258
Rtc1	0.0435237	1.08179	0.41015
Art3	0.0705933	1.09763	0.457208
Mat89Ba	0.0423865	1.05648	0.462521
CG31381	-0.0159086	1.04695	0.449163
l(2)k09022	-0.0728616	1.02077	0.462682
lncRNA:CR43973	0.0265065	1.026	0.51468
CG7728	0.014445	1.05281	0.547917
CG8301	-0.0105396	1.04048	0.536766
CG8326	0.00549867	1.03017	0.533729
CG3448	-0.0246293	1.06992	0.566328
CG5728	0.00367655	1.03125	0.582003
CG13097	0.0135325	1.07067	0.580833
CG1234	0.0245211	1.04606	0.564042
CG6951	0.042655	1.04657	0.570826
LysS	-0.00366817	1.48217	0.567705
Top2	-0.0221301	1.29841	0.59198
aub	0.028256	1.33772	0.627814
dup	0.0535016	1.35538	0.589556
TwdlO	-0.00365206	1.84718	0.523246
CR30029	-0.0118499	1.76621	0.854553
CG18180	-0.00399365	1.74136	0.93614
Spn28Da	0.00206312	1.73599	0.953697
CG30148	0.00537224	1.60001	0.6996
CycB	0.0467882	1.50051	0.780092
swa	0.181914	1.37964	1.08651
Trf4-2	0.224522	1.41556	1.10892
Rif1	0.104065	1.39569	1.21228
ball	0.110999	1.46415	1.13773
Nek2	0.0924444	1.44183	1.12034
tum	0.126565	1.58976	1.00756
vret	0.12364	1.57937	1.02758
ncd	0.0492109	1.42921	0.984552
bora	0.048713	1.42893	1.01047
CG14965	0.0445952	1.41872	1.00931
gwl	0.0767797	1.4426	0.974052
CG11307	0.0799679	1.46877	1.00014
CycB3	0.0600903	1.48296	0.990003
smg	-0.0160735	1.4672	1.06634
Orc1	0.0752373	1.52514	1.07096
aurA	0.0659787	1.50361	1.039
mars	0.0848748	1.51027	1.03326
dob	0.056329	1.51863	0.995418
scra	0.0320244	1.46695	1.01496
tor	0.0198681	1.49289	1.03583
CG17129	0.0339806	1.28367	1.0507
lncRNA:CR43961	-0.014201	1.30575	1.03068
CG6425	0.0357557	1.2596	0.940338
Kdm4A	0.0224678	1.2749	0.941863
IntS10	0.0621161	1.2679	0.937106
Mppe	0.079185	1.2771	0.94841
moon	0.111022	1.27945	1.0926
CG2617	0.0764557	1.30272	1.07533
Pms2	0.0757628	1.26875	1.06907
CG13599	0.113481	1.38678	1.00535
Su(var)3-7	0.0791956	1.36189	1.02012
Kebab	0.0613949	1.37589	0.990201
Rcc1	0.0504182	1.38358	1.00019
dah	0.0797507	1.39096	1.08744
Incenp	0.0616063	1.36712	1.07427
mu2	0.0498755	1.36743	1.04681
CG31898	0.031301	1.37454	1.09369
slam	0.0202433	1.36906	1.06184
Hmr	0.0797614	1.42974	0.861351
insv	0.0646166	1.43965	0.931208
msb1l	0.0738264	1.45466	0.912036
twe	0.0850869	1.4733	0.919219
borr	0.0235427	1.46086	0.889612
asRNA:CR43460	0.0334147	1.46368	0.943743
CG5235	0.0397924	1.45476	0.909976
thr	0.0409235	1.46442	0.922332
CG1971	0.15039	1.41702	0.910105
Chrac-14	0.143985	1.44382	0.908065
CG4730	0.117685	1.42309	0.951267
mael	0.156659	1.40466	0.942933
ash2	0.136314	1.37036	0.948372
corolla	0.111558	1.35482	0.940571
snRNA:U12	0.119176	1.39869	0.87554
CG17361	0.126088	1.35489	0.871973
CG44005	0.13145	1.35694	0.890268
BubR1	0.0137918	1.38994	0.881389
RhoGEF4	0.0451063	1.37179	0.821384
Poc1	0.0238307	1.3344	0.857779
CG11164	0.0351534	1.36054	0.848689
CG4880	0.0596428	1.35677	0.85608
XRCC1	0.0528414	1.35777	0.868651
Skp2	0.0635464	1.32969	0.870709
Uba2	0.0836217	1.333	0.866691
tej	0.0638925	1.36905	0.890763
TMEM216	0.089761	1.3646	0.902556
glu	0.0332895	1.30071	0.909381
Nup93-1	0.0514333	1.28581	0.88677
CG6962	0.0511515	1.31059	0.890928
sced	0.0602777	1.30925	0.891782
zuc	0.078629	1.30479	0.908816
Gem2	0.0722945	1.33751	0.908545
Mcm10	0.0594673	1.33944	0.922707
CG12877	-0.0549026	1.33762	0.875751
Phs	-0.0695738	1.3709	0.912257
sti	-0.0489862	1.37789	0.908333
CG32512	0.0174539	1.38597	0.93932
Mcm7	-0.00579222	1.38542	0.933696
fzy	0.00769366	1.35833	0.957149
solo	0.00548712	1.35939	0.976454
polo	0.0321286	1.37842	0.970306
retn	0.0139079	1.37636	0.98267
CG5568	-0.00276665	1.33541	0.962124
Sep5	-0.013815	1.33175	0.961621
Bap111	0.00143985	1.3003	0.964667
xmas	0.0267966	1.31301	0.973197
CG12179	0.00120497	1.33346	0.932623
dgt6	-0.0075908	1.32498	0.916309
RAF2	0.0258148	1.352	0.940672
bcd	0.0312991	1.33592	0.923434
Mink	0.0345893	1.33003	0.91107
nej	-0.141434	1.12169	0.785466
fu	-0.0657632	1.17928	0.746098
Pdcd4	-0.0895733	1.15247	0.757392
asRNA:CR45171	0.0272177	1.1914	0.691222
Drep2	0.00480601	1.22349	0.727971
CG18213	-0.00834731	1.20227	0.734337
TTLL5	-0.000518675	1.18747	0.727671
CG17829	-0.0253449	1.17467	0.717673
CG6227	-0.0203978	1.1423	0.703029
Usp1	-0.00177861	1.16027	0.701712
Aps	-0.0506447	1.10467	0.745691
Sep1	-0.0403856	1.09907	0.74037
Nup153	-0.0178072	1.11042	0.707434
dome	-0.0593978	1.13024	0.704258
hpo	-0.0458383	1.13564	0.716206
Smyd4-1	-0.0206585	1.16181	0.793244
Nup35	0.0036499	1.15385	0.792804
TfIIFalpha	0.000482578	1.14843	0.778875
Nse4	0.00519239	1.11297	0.754597
Ubc2	0.0146702	1.12713	0.761782
CG6791	0.00645781	1.11668	0.787797
EloA	-0.00611713	1.09861	0.795364
Top1	-0.00119871	1.10276	0.793938
mip40	0.0317747	1.13591	0.741118
CG1815	0.0389473	1.14311	0.756603
alien	0.045293	1.13186	0.767859
bur	0.0493351	1.13596	0.758299
CG11970	0.0505763	1.10311	0.754812
Taf7	0.0304597	1.10916	0.78267
CG1943	0.0356076	1.11538	0.767319
Smyd4-4	0.0511416	1.11985	0.773545
Hmg-2	0.0420476	1.13727	0.786188
Hel25E	0.0559644	1.14446	0.805871
lic	0.047412	1.14521	0.803543
Cdc5	0.0475747	1.13068	0.801988
Tailor	0.061474	1.12929	0.801914
CG1024	0.0224967	1.13794	0.805283
CG5608	0.0223286	1.12811	0.798712
CG12112	0.0149472	1.10403	0.808455
Dok	0.0200217	1.12066	0.81783
Nab2	0.0128784	1.12056	0.805889
CG2493	0.0513276	1.10426	0.695299
CG14764	0.0649492	1.14227	0.704127
SCCRO4	0.0567017	1.14786	0.682742
Cbp80	0.0514214	1.16713	0.736218
Snp	0.0600808	1.16942	0.741292
CG2199	0.0636621	1.16413	0.719213
snk	0.0561475	1.17084	0.711429
Ranbp9	0.0941343	1.15795	0.732012
CG17260	0.0968893	1.15534	0.710922
Nufip	0.0892528	1.13751	0.704658
CG3995	0.0876362	1.11239	0.720554
CG11596	0.0808863	1.14053	0.748052
Snr1	0.0672313	1.13995	0.744611
daed	0.072403	1.17729	0.769808
CG6693	0.0453251	1.18171	0.762021
mei-S332	0.0443214	1.17867	0.783904
Nepl3	0.0616373	1.17847	0.784002
CG17612	0.109397	1.13013	0.800176
FLASH	0.0744963	1.13948	0.806243
Pez	0.0774152	1.16797	0.807223
Cht9	-0.00377355	1.3302	0.788563
pim	0.0176502	1.32353	0.768559
Klp61F	-0.0207801	1.30542	0.824564
geminin	0.0183442	1.30712	0.819945
plu	0.0203151	1.29453	0.829354
RpII140	0.0282786	1.28375	0.833034
Elys	-0.04766	1.27898	0.761733
lncRNA:CR43836	-0.0277912	1.25699	0.74607
CG11263	0.0454103	1.29104	0.743471
tef	0.000278646	1.2827	0.738632
CG2924	0.0175253	1.20299	0.881217
mor	0.0119571	1.18523	0.87122
CG2678	0.0046544	1.18676	0.858431
HP5	-0.00312437	1.18986	0.846985
Cpsf160	0.00659109	1.21482	0.849375
pygo	-6.48798e-05	1.20523	0.858141
kuk	0.0262054	1.23901	0.866867
smid	0.0481617	1.25438	0.868257
vlc	0.0459269	1.24697	0.853839
Bub3	0.0558039	1.25115	0.854099
Drep1	0.0574532	1.24674	0.855556
RanGAP	0.00480873	1.25149	0.891869
Nplp4	-0.00374495	1.24438	0.837622
Tlk	0.001799	1.2624	0.856405
CycD	0.0446713	1.19941	0.820228
Patr-1	0.028969	1.22005	0.834189
squ	0.0393224	1.21758	0.828683
CG5026	0.0499919	1.23504	0.828204
Sfmbt	0.0292703	1.23981	0.836012
CG7156	0.0699558	1.24106	0.846983
pea	0.0473335	1.25746	0.832698
CG15141	0.0644244	1.24358	0.821478
CG6683	0.0623157	1.25654	0.827233
wdn	0.0844679	1.22349	0.824379
nenya	0.0784074	1.24294	0.794614
CG1677	0.0499781	1.22977	0.798973
Map60	0.0519683	1.24306	0.803346
TfIIFbeta	0.0557117	1.23613	0.811213
CG8223	0.00824302	1.18445	0.832317
Set	-0.00174875	1.18094	0.815025
Bap60	0.0161948	1.2088	0.806983
Amun	0.0123326	1.18618	0.804313
MED15	0.0188349	1.17812	0.796375
Nup62	0.038504	1.17189	0.843692
Su(var)3-3	0.0373241	1.1578	0.845179
CG32095	0.0187164	1.17027	0.843447
CG6179	0.0246442	1.16661	0.825753
Cdc16	0.0693922	1.17377	0.834786
Nct	0.0547281	1.16924	0.863244
Mtor	-0.0663033	1.1531	0.855422
Cbl	-0.0368402	1.17203	0.841845
brm	-0.0274625	1.15113	0.850761
ssp3	-0.0401033	1.15111	0.853912
Set2	-0.0561042	1.15893	0.788502
Iswi	-0.0718484	1.16953	0.796834
Tl	-0.0590489	1.16495	0.809871
CG4911	-0.0315234	1.13085	0.797675
alt	-0.0548632	1.13017	0.824694
ncm	-0.0545497	1.14598	0.824964
Ino80	-0.0558303	1.21341	0.837836
mbt	-0.0299276	1.21079	0.830139
hang	-0.043627	1.24302	0.852525
Nup358	-0.0262352	1.22255	0.882786
TAF1B	-0.0304336	1.20522	0.780099
Rassf	-0.0532581	1.2064	0.794179
wcy	-0.0528628	1.19068	0.781489
Cen	-0.00208795	1.20573	0.823594
polybromo	-0.00715169	1.21939	0.827903
egg	-0.0308636	1.23538	0.804941
SMC2	-0.0279587	1.23386	0.823183
Smr	-0.109955	1.04975	0.670883
cin	-0.0138882	1.07892	0.643235
Mybbp1A	-0.0196432	1.08928	0.607278
CG8545	0.0201723	1.06593	0.625185
Kap-alpha3	-0.00914942	1.03631	0.636942
Mkrn1	-0.0091991	1.04482	0.655335
CG4266	-0.000427461	1.0003	0.628561
CG2258	-0.0239985	1.02246	0.627945
Xpc	-0.0260807	1.01902	0.649487
Nnp-1	-0.0504307	1.01573	0.654534
Paf-AHalpha	-0.0395926	1.01874	0.684033
CG5522	-0.0535871	1.05285	0.682915
CG13096	-0.0142734	1.0558	0.665158
wls	-0.028059	1.05518	0.671269
Gle1	0.120117	1.06582	0.649118
CG3045	0.0786888	1.03556	0.630367
ssp	0.0427695	1.00231	0.630574
Prp19	0.0625921	1.02136	0.719043
ssx	0.0513794	1.0389	0.732947
CG12106	0.0751577	1.04146	0.758396
CG15514	0.0545976	1.01164	0.74822
CG6843	0.0640442	1.01383	0.767139
Pp4-19C	0.0960137	1.00963	0.700607
ref(2)P	0.0977645	1.01342	0.72581
U2af38	0.100058	1.04004	0.684961
O-fut1	0.0788257	1.03853	0.707229
prg	0.0802207	1.03069	0.712903
GalT1	0.0242858	1.03661	0.678865
lilli	0.0143494	1.0299	0.693606
CG14229	0.0289317	1.05617	0.675094
l(3)07882	0.00429495	1.05528	0.688471
Rme-8	0.0109173	1.00908	0.697249
gro	0.00108439	1.00517	0.68391
Srp54	-0.0018133	1.01523	0.689531
Rpb7	0.0499939	1.00119	0.699083
Moca-cyp	0.0370178	1.01776	0.7199
Rcd1	0.032447	1.00629	0.721763
Tip60	0.0401645	1.05417	0.714414
M1BP	0.0315836	1.08229	0.709987
Rrp6	0.025972	1.08004	0.702697
Fpps	0.0108344	1.09056	0.739123
ocm	0.00295158	1.08871	0.73841
d4	0.00215756	1.07242	0.722407
lncRNA:CR44111	0.0190648	1.07502	0.738059
Slmap	0.0121158	1.06651	0.735745
CG42360	0.0312584	1.08145	0.754483
Spc25	0.049316	1.06738	0.741392
ago	-0.0214113	1.01053	0.738369
CG31875	-0.0113604	1.02496	0.722688
CG8379	-0.0109106	1.00998	0.721189
Tmem131	-0.00343808	1.01443	0.730898
AspRS-m	0.0255176	1.002	0.763707
c(3)G	0.00925328	1.0186	0.735431
ntc	0.0109817	1.01617	0.750519
Ns4	0.0224749	1.00285	0.744728
Rnmt	0.0100855	1.00101	0.732125
CG31156	-0.00051424	1.03782	0.763401
Eaf6	0.0286156	1.028	0.742937
CG16812	0.0245237	1.04811	0.735812
TH1	0.0255929	1.03747	0.731403
ix	0.076	1.10895	0.819497
jigr1	0.0831071	1.09652	0.828058
Sting	0.110814	1.06548	0.819284
HP1b	0.089469	1.05559	0.848322
mod(mdg4)	0.0973172	1.07941	0.852129
Rcd4	0.11662	1.07823	0.857542
Atu	0.0922757	1.02821	0.866198
Ibf2	0.0770652	1.02267	0.862912
Akap200	0.0674504	1.02023	0.885159
CG8027	0.0638489	1.03687	0.862759
CG14710	0.134179	1.04896	0.885284
CG31495	0.0954094	1.05857	0.936433
CG3407	0.0846921	1.05442	0.907401
Es2	0.213427	1.08399	0.814268
CG4936	0.152355	1.07969	0.810577
msl-3	0.144305	1.07893	0.795058
CG5439	0.11726	1.05992	0.77073
CG7133	0.136815	1.03561	0.790262
CG1622	0.125287	1.03337	0.736165
vers	0.107072	1.01207	0.77275
Trf	0.126093	1.00928	0.82236
U4-U6-60K	0.193864	1.01809	0.820671
CG4281	0.0604714	1.13428	0.871916
Cul6	0.0486216	1.1347	0.874395
CG7110	0.0381841	1.12311	0.833244
mbo	0.0576263	1.12644	0.834978
RhoGAP5A	0.0601599	1.10199	0.851967
Hsl	0.0388254	1.12166	0.86818
IKKbeta	0.0375257	1.10951	0.860751
CG6511	-0.00404761	1.1445	0.869463
Fip1	0.0103735	1.14946	0.848383
CG7692	0.0126291	1.09945	0.880227
Nup205	-0.0243226	1.12187	0.868419
CG11504	0.0941785	1.1063	0.900886
CG4282	0.0550482	1.10309	0.899425
H	0.0416046	1.10871	0.892469
Nup214	0.0382934	1.10396	0.888435
CG5180	0.0431469	1.10002	0.873996
Ge-1	0.0479742	1.08412	0.889154
CG5003	0.0447167	1.06375	0.86606
Grip75	0.0314745	1.06203	0.893068
Lap1	0.0201257	1.05555	0.8775
asRNA:CR45189	0.00848158	1.07067	0.91355
CG8460	0.0435933	1.0853	0.912997
CG13742	-0.00199759	1.04467	0.865626
Topors	-0.0035383	1.02443	0.824737
Bsg25D	-0.0399065	1.01474	0.864322
Dek	-0.0534536	1.05831	0.843749
RASSF8	-0.0451061	1.04962	0.830547
CG42240	-0.066528	1.0972	0.883173
Cp190	-0.0344093	1.07622	0.940079
mnb	-0.0732088	1.01521	0.808965
Abl	-0.0632493	1.06693	0.777756
Usp10	-0.0761625	1.04509	0.789837
brat	-0.025496	1.08967	0.813127
lid	-0.0333452	1.08246	0.800914
CG16896	-0.0302428	1.06679	0.791025
CG8108	-0.0188068	1.06761	0.797523
Mad	-0.0139172	1.07208	0.789035
CG8944	-0.0179439	1.03844	0.795626
SKIP	-0.0113356	1.04363	0.794852
CG5787	-0.0356038	1.0235	0.785536
lola	-0.0318314	1.04522	0.782683
BRWD3	-0.0264722	1.05558	0.733123
CG30020	-0.033216	1.08311	0.756682
Mi-2	-0.0316834	1.06816	0.769261
Dcr-2	0.0434584	1.08936	0.835101
RhoBTB	0.0254012	1.07718	0.830803
CG9302	0.00849365	1.09412	0.833397
CG12818	0.0217756	1.06574	0.818481
holn1	0.019039	1.07488	0.806655
fal	0.00232924	1.06147	0.782285
asl	0.00307204	1.06518	0.807786
pic	-0.000112293	1.04596	0.802327
PEK	0.0230104	1.08378	0.785003
Df31	0.0223842	1.06543	0.777787
Vps39	0.0374167	1.05662	0.776873
ear	0.0206049	1.03423	0.803514
Galphai	0.0193288	1.02632	0.786612
CG14650	0.0365046	1.01363	0.784848
pasha	0.0522547	1.01563	0.786729
DNApol-zeta	0.0372187	1.04029	0.768897
His2Av	0.0399352	1.02898	0.781546
CG8507	0.0703628	1.04552	0.780755
Dcp-1	0.0493911	1.04602	0.78799
wek	0.0629031	1.07321	0.77799
Cks30A	0.058512	1.08564	0.789774
Mau2	0.0694586	1.0905	0.797257
snama	0.0674195	1.00902	0.79114
Su(fu)	0.0725959	1.01488	0.819248
icln	0.0800699	1.0345	0.818853
Ugt316A1	0.0866804	1.05158	0.826359
CG1603	0.0612288	1.04479	0.812294
sstn	0.0478962	1.03949	0.835282
CG32625	0.21061	1.2522	0.724246
CG3457	0.16133	1.29188	0.795337
qkr54B	0.121294	1.2809	0.804741
Aladin	0.140656	1.22661	0.78478
Neos	0.101102	1.23782	0.759344
CG8569	0.153251	1.21762	0.864236
HDAC1	0.1422	1.22874	0.827058
CSN3	0.141184	1.17478	0.806787
Usp39	0.113436	1.17777	0.852449
CG7154	0.121938	1.24899	0.846329
l(2)37Cd	0.119862	1.26927	0.846144
cav	0.101119	1.28006	0.876495
Odj	0.104348	1.2898	0.84396
dUTPase	0.0718193	1.26398	0.871421
pita	0.0777423	1.2895	0.870325
Wee1	0.0736886	1.28476	0.852233
Hat1	0.0937183	1.27247	0.826712
Parg	0.0925901	1.27935	0.816811
CG8478	0.0819917	1.26343	0.840943
Nnf1b	0.0698701	1.27611	0.826806
Caf1-55	0.121276	1.33281	0.836006
CG32365	0.0811821	1.34052	0.807618
CG5144	0.0676396	1.30035	0.810215
CG42232	0.115373	1.1343	0.961442
uri	0.14437	1.20838	0.939162
koko	0.0799601	1.21006	0.96095
MAN1	0.0969453	1.1721	0.940997
CG31517	0.127243	1.28565	0.928695
CG4788	0.096743	1.28383	0.92572
Nuf2	0.104877	1.28453	0.924664
CG4570	0.13994	1.27534	0.964753
Fign	0.156227	1.24369	0.980685
CG1503	-0.0199306	1.19657	0.947364
CG33332	-0.0144016	1.22957	0.949072
Chrac-16	0.0101715	1.15017	0.906277
CG10492	-0.0196191	1.1828	0.893559
lncRNA:CR43837	-0.0358198	1.16617	0.888054
CG9705	0.0495933	1.13853	0.922108
fs(2)ltoPP43	0.0418514	1.15891	0.929764
Pbp95	0.0301648	1.13927	0.952744
Gpdh3	0.0575384	1.14	0.952897
Su(var)2-HP2	0.0562534	1.14056	0.958408
Cap-D2	0.0513814	1.22291	0.917007
CG9062	0.0559755	1.22522	0.894036
LBR	0.0640569	1.21608	0.898751
BTBD9	0.0532716	1.17137	0.905163
Mst85C	0.0741146	1.18738	0.897316
CG6066	0.070875	1.2008	0.88004
spn-D	0.0572542	1.19808	0.892418
CG4404	0.0444199	1.10942	0.97524
CG7504	0.0268088	1.10298	1.01104
Pif1	0.00360907	1.1386	1.02621
qin	-0.0198869	1.138	0.990266
CG3919	0.0594615	1.14319	1.04172
msd1	0.0981882	1.13959	1.02767
BthD	0.0237427	1.2282	1.00644
CG43295	0.0364471	1.20577	1.04081
crm	0.0361039	1.22767	1.06042
CG8173	0.0739769	1.20283	1.04324
CycA	0.0649951	1.22993	1.0184
CG7384	0.118955	1.29012	1.45759
SoYb	0.0478004	1.11054	1.48636
CR14033	0.200994	1.49386	1.2842
wisp	0.0770401	1.42934	1.37928
CG12702	0.00444825	1.49171	1.27916
mei-38	0.0632299	1.51954	1.29179
BoYb	-0.0476528	1.25166	1.25869
cmet	0.0608702	1.27821	1.30523
swaPsi	0.12929	1.18822	1.16167
rod	0.0529964	1.19576	1.17247
muskelin	0.0868451	1.23729	1.1397
rhi	0.102975	1.2176	1.14172
Caf1-180	0.0547891	1.27961	1.16648
CG7730	0.0406475	1.31093	1.14022
mad2	0.0922948	1.3002	1.2205
Elba2	0.0981927	1.32546	1.1902
RhoGAP54D	0.131301	1.32429	1.16854
CG4854	0.135234	0.885967	1.00289
Irbp	0.160244	0.901128	1.01621
Cpr67B	-0.0181807	0.865845	1.02607
Cdk1	0.0962477	0.892053	1.03017
CG15436	0.0558213	0.868991	1.01675
SAK	0.060394	0.861827	1.03778
msd5	0.0659165	0.916735	1.07449
tral	0.0405055	0.924069	1.02189
Lcp2	-0.00595737	0.758276	1.23839
hb	0.0128265	0.716189	1.16807
Spt	0.0423909	0.69914	1.16953
Dl	-0.0127829	0.855166	1.16983
Spc105R	0.047068	0.864555	1.13473
timeout	0.0341831	0.897444	1.14941
Kmn1	0.107917	0.856957	1.11122
CG9114	0.0921409	0.864335	1.21054
sub	0.0977654	0.859424	1.19558
dnk	0.216164	0.717591	1.12906
CG9925	0.0529914	0.775355	1.05316
Gen	0.108593	0.762506	1.08929
lcs	-0.00593104	0.674597	1.05785
lncRNA:CR43857	0.0175034	0.706707	1.06257
Cht4	-0.00188609	0.704804	1.00845
Orc6	0.0358062	0.722733	1.01425
Ote	0.0536402	0.677439	1.05318
APC4	0.0559014	0.698544	1.0123
Gem3	0.05747	0.680949	1.01931
CG2091	0.148993	1.10788	1.04457
dgt5	0.199162	1.09152	1.10753
Bap170	0.0768107	0.987641	1.03981
Det	0.131543	1.04138	0.971525
MAGE	0.118783	1.0731	1.02229
rumi	0.0846589	1.04146	1.03583
Snm1	0.132058	0.977979	1.15094
hpRNA:CR32207	0.0959874	0.975146	1.11717
mdlc	0.100081	0.939769	1.12101
Cenp-C	0.0712687	0.912121	1.26189
mud	0.00594172	0.927277	1.24717
Apc2	0.0787404	1.0296	1.23018
aurB	0.0274499	0.975724	1.19136
Cdc6	-0.0353275	1.02625	1.14388
pav	0.0626621	1.12501	1.25763
lncRNA:CR46472	-0.00235452	1.13865	1.16471
mxc	0.0340838	1.10358	1.1932
bam	0.0404562	1.05751	1.18658
CG14803	0.0637122	1.07378	1.15548
Nse1	0.205334	0.310659	1.0044
Cdc23	0.116506	0.267803	1.00296
Cse1	0.0896637	0.283994	1.04026
stg	0.0752847	0.361277	1.23794
BigH1	-0.00617908	0.342257	1.21324
CG10918	-0.00361038	0.397849	1.19406
CG17802	0.0419058	0.427431	1.03435
MED16	0.0434549	0.462843	1.00565
CG16704	-0.00720767	0.447446	1.11696
CG8420	-0.0557477	0.420174	1.12747
CG8526	0.0129221	0.333614	1.08309
Cyp6a22	0.0696424	0.36201	1.06446
Claspin	0.0279215	0.548766	1.14307
yem	0.0380506	0.583097	1.0371
CG7840	0.161351	0.512019	1.11189
Grip91	0.136925	0.57531	1.05856
CG6985	0.0938699	0.603347	1.00346
Cypl	0.155	0.6255	1.01126
CG10336	0.196901	0.485446	1.28368
RnrL	0.157076	0.383718	1.23744
Zwilch	0.136327	0.432451	1.2813
CG13609	0.065986	0.450799	1.28711
CG7208	0.107286	0.523151	1.30126
Klp67A	0.0531442	0.578523	1.28358
CycE	0.13692	0.569522	1.8438
Rbf2	0.100238	0.605682	1.76797
Lcp1	-0.00160943	0.604205	1.7539
Marf1	0.031462	0.754057	1.81971
asp	0.0253899	0.876099	1.64847
lncRNA:CR44445	0.00619027	0.967125	1.7292
spn-E	0.0861137	0.747693	1.38025
Sse	0.0807705	0.932418	1.45881
rpk	0.00616826	1.01394	1.32941
CG3679	0.0363822	0.955211	1.3441
rig	0.0685449	0.938742	1.38609
Hsp70Bb	-0.06598	-2.9537	-2.9639
FoxJ1/CG32006	-0.00307068	-2.34643	-2.12122
asRNA:CR43767	-0.0119043	-2.58607	-1.4479
asRNA:CR45798	-0.0311014	-2.25833	-1.4195
CG34309	0	-2.33204	-1.73095
asRNA:CR44969	-0.0111023	-1.45347	-1.7969
asRNA:CR45926	-0.19819	-1.62247	-1.2523
CG12535	-0.0216169	-1.2938	-1.28321
asRNA:CR44095	-0.0175367	-1.39227	-1.31281
asRNA:CR46485	-0.0500312	-1.37734	-1.29868
CG3769	0.000958547	-0.965871	-1.01421
asRNA:CR45142	-0.0435119	-0.836768	-1.10486
IFT52	-0.00997324	-0.889467	-1.02333
Oseg2	-0.0146695	-0.820301	-1.01197
asRNA:CR45270	-0.0297815	-1.10544	-1.26769
asRNA:CR45874	-0.0303462	-1.30641	-1.08277
asRNA:CR44961	0	-1.17546	-1.04589
BBS8	-0.0193595	-1.08642	-1.06222
asRNA:CR45053	-0.0171083	-0.771322	-1.79365
BBS1	-0.00734392	-0.873118	-1.45826
asRNA:CR45350	-0.0687439	-1.02007	-1.4611
asRNA:CR46005	-0.0166129	-1.06793	-1.37719
btv	-0.0238843	-1.01682	-1.39297
asRNA:CR31144	-0.0943677	-0.476952	-2.28441
asRNA:CR46469	0	-0.0345088	-1.22438
CG12491	0	-0.0827906	-1.09636
asRNA:CR45955	0.0131831	-0.154313	-1.11082
Ir85a	0	-0.189166	-1.05268
CG14452	0.00629127	-0.514353	-1.19171
CG5327	-0.00188609	-0.553486	-1.20572
snoRNA:Psi28S-1232	-0.00836719	-0.469334	-1.00065
asRNA:CR45890	-0.00631389	-0.529804	-1.04115
BomS4	0	-0.472896	-1.06627
elfless	0.00317838	-0.756995	-1.17371
CG32576	-0.0564194	-0.609404	-1.01129
AANATL4	-0.00940883	-0.701653	-1.01866
CG14661	-0.00527163	-0.738555	-1.03014
BomBc2	-0.00977977	-2.84712	0.0573043
CG14573	-0.00894638	-1.02016	0.622405
pgc	0.0142111	-1.0814	0.662863
Tpc2	-0.00579298	-1.97642	-0.404236
asRNA:CR44850	-0.00188609	-1.54726	-0.127535
BomS2	-0.00652523	-1.84632	-0.0694336
stil	0.00839336	-1.04653	0.0610239
asRNA:CR45995	-0.00188609	-1.27511	-0.0852117
BomS1	-0.0103892	-1.31484	0.135551
asRNA:CR43468	0.00281159	-1.3027	-0.442444
asRNA:CR45481	0.0035632	-1.39615	-0.30785
CG14313	-0.00511032	-1.007	-0.178527
frma	0	-1.07852	-0.377492
CG34207	0.00746833	-1.13545	-0.531438
CG14367	-0.0131895	-1.10565	-0.564185
fau	-0.00418879	-1.07485	-0.594378
asRNA:CR45713	-0.00669856	-1.17688	-0.681811
asRNA:CR45604	-0.036345	-1.07199	-0.660992
BBS5	-0.00570856	-1.09072	-0.639928
asRNA:CR45130	-0.017913	-1.15584	-0.865946
asRNA:CR45952	-0.0101538	-1.17048	-0.793879
Arl6	-0.0137136	-1.00137	-0.732746
asRNA:CR45835	-0.0265996	-1.02521	-0.818409
Tsp47F	-0.00449034	-1.07531	-0.806052
BBS9	-0.0151624	-1.36083	-0.80282
asRNA:CR45682	-0.00400625	-1.48982	-0.48393
asRNA:CR44996	-0.00901183	-1.53195	-0.641311
CG34222	-0.00188609	-1.59213	-0.651246

## Sheet: DESeq2 CSV
gene name	log2FoldChange.FoxJ1/CG32006_0.1.5	padj.FoxJ1/CG32006_0.1.5	log2FoldChange.FoxJ1/CG32006_12.14	padj.FoxJ1/CG32006_12.14	log2FoldChange.FoxJ1/CG32006_16.18	padj.FoxJ1/CG32006_16.18
128up	0.106039	0.161557	0.166806	0.0556641	-0.128135	0.730783
14-3-3epsilon	0.0180626	0.794876	0.56455	1.66218e-35	0.332032	0.25839
14-3-3zeta	-0.0402333	0.657935	-0.122474	0.0128614	-0.225926	0.107497
140up	0.136135	0.104099	0.203729	0.134955	-0.315521	0.405646
18SrRNA-Psi:CR41602	-0.00655663	0.814593	-0.250503	0.417511	-0.0984598	0.86228
18w	-0.117123	0.00899571	0.113368	0.258138	-0.168713	0.570615
26-29-p	0.133641	0.0202358	-0.240405	0.00120184	0.692758	0.0522861
28SrRNA-Psi:CR40596	-0.0071934	0.798053	0.00638961	0.988708	0.537681	0.220454
28SrRNA-Psi:CR40741	0.0137655	0.247114	0.0267714	0.955439	0.0882484	0.879157
28SrRNA-Psi:CR41609	-0.00558458	0.763413	-0.101113	0.835241	-0.000350249	0.999527
28SrRNA-Psi:CR45848	-0.00203997	0.921546	-0.250726	0.410127	0.161637
28SrRNA-Psi:CR45851	0.00395791	0.921546	-0.184967	0.657688	0.471403	0.277417
28SrRNA-Psi:CR45853	0.00545919	0.161714	0.0466703		0.320664
28SrRNA-Psi:CR45855	0.00621056		-0.0120626	0.972343	0.0133236
28SrRNA-Psi:CR45859	0.00698639	0.687806	-0.357165	0.362803	0.00280983	0.995971
28SrRNA-Psi:CR45860	-0.00522796	0.770289	-0.232902		-0.09992
2mit	-0.0323588	0.00553876	-0.201579	0.018973	-0.27092	0.259105
312	0.185282	0.0203511	-0.17938	0.310503	-0.0469315	0.904482
4E-T	0.0190944	0.843972	0.597294	4.98747e-29	0.408794	0.11919
5-HT1A	-0.00986428	0.247895	-0.403481	7.67979e-05	-0.338785	0.122874
5-HT1B	-0.00900116	0.123122	-0.0917722	0.729864	-0.0876201	0.815258
5-HT2A	-0.00733147	0.85101	-0.238303	0.332729	-0.197412	0.576801
5-HT2B	-0.0131075	0.108304	-0.0333144	0.914014	-0.130171	0.758213
5-HT7	-0.0131362	0.136602	-0.232665	0.0727449	-0.311435	0.124247
5.8SrRNA-Psi:CR45854	-0.0059623		-0.0379524		-0.00400467
5.8SrRNA-Psi:CR45857			-0.0183806
5.8SrRNA-Psi:CR45863			-0.0183806		-0.0421797
5PtaseI	0.0365373	0.719989	-0.049021	0.636172	0.0745168	0.722487
5SrRNA-Psi:CR33363			0.0187004
5SrRNA:CR33366	0.00308277
5SrRNA:CR33367			-0.0183806
5SrRNA:CR33375	0.00308277
7B2	-0.0109822	0.126196	-0.277267	0.0243381	-0.203083	0.362761
7SLRNA:CR32864	-0.00188609		-0.0887611
7SLRNA:CR42652	-0.00188609		-0.107947		0.0236538
825-Oak	-0.010786		-0.620701	0.0256804	-0.0606182	0.919973
A16	0.0442102	0.674031	0.0755478	0.56989	0.184026	0.386369
AANAT1	-0.0200817	0.00729254	-0.340307	0.000945125	-0.507061	0.0760017
AANATL2	-0.0176585	0.012157	-0.026132	0.887792	-0.425657	0.183485
AANATL3	-0.00495711	0.315318	-0.188657	0.658248	-0.428725	0.352267
AANATL4	-0.00940883	0.295655	-0.701653	0.0264882	-1.01866	0.00246344
AANATL5			-0.0183806		-0.0319625	0.956955
AANATL6	-0.00977977		0.00225868		-0.255685	0.6148
AANATL7	-0.0054813	0.269357	-0.0625041	0.827939	-0.160614	0.619451
ABCA	0.00441205	0.973088	0.457442	1.45565e-08	0.0490152	0.829558
ABCB7	0.0265759	0.795849	-0.258249	0.00168127	-0.21888	0.452551
ABCD	-0.00632725	0.961398	0.335737	4.73309e-13	0.0976782	0.82233
ACC	-0.11191	0.155374	-0.0653595	0.555822	-0.332469	0.271002
ACXB			0.0356865		0.0439905
ACXC			-0.06711		-0.183486
ACXD	-0.0137397	0.138425	-0.0243665	0.897637	-0.19686	0.473904
ADD1	0.0606825	0.540282	0.750055	2.27391e-19	0.846247	0.0268834
ADPS	-0.038961	0.0190619	0.0715801	0.621622	-0.211102	0.41392
AGBE	0.207268	0.00311338	-0.183625	0.0621523	-0.103642	0.733893
AGO1	-0.0491933	0.521088	0.510294	1.7348e-22	0.377651	0.155232
AGO2	-0.214098	1.01382e-05	0.303425	5.89818e-09	0.323625	0.270773
AGO3	-0.0111068	0.891954	0.789356	6.24638e-45	0.6307	0.112728
AIF	0.0800788	0.243204	-0.115219	0.197273	-0.325373	0.26665
AIMP1	0.103747	0.246828	-0.0532044	0.689788	-0.213534	0.558464
AIMP2	0.164107	0.00640453	0.0467237	0.689653	-0.243823	0.404939
AIMP3	0.0809916	0.378913	-0.141871	0.239262	-0.210316	0.430422
ALiX	0.0826401	0.17774	0.858722	3.46998e-57	0.915484	3.29094e-08
AMPKalpha	0.0211924	0.82802	0.000129765	0.998652	-0.0786486	0.756362
AMPdeam	0.117295	0.0447195	-0.0829428	0.35264	0.286294	0.121345
AOX1	-0.0897755	0.250138	-0.324312	0.119625	0.0878387	0.799657
AOX2	-0.0172338	0.250424	0.428896	0.257522	0.310878	0.467441
AOX3	-0.0691433	0.443854	0.0401019	0.798805	0.412239	0.071389
AOX4	0.0100658		-0.00288144		-0.0753116
AP-1-2beta	0.0996334	0.0527631	0.132151	0.0456032	0.105263	0.650034
AP-1gamma	0.0373175	0.58916	0.0215404	0.826418	-0.00442784	0.988197
AP-1mu	0.0340462	0.724115	0.801901	2.70768e-50	0.553994	0.118422
AP-1sigma	-0.00479462	0.971363	0.212144	0.00272515	0.156051	0.620286
AP-2alpha	0.127955	0.103018	-0.0865352	0.325765	-0.102748	0.729297
AP-2mu	0.0633869	0.448896	-0.0105357	0.92381	-0.142641	0.517042
AP-2sigma	0.019489	0.868833	-0.13365	0.170043	-0.200136	0.286308
APC10	0.0266771	0.817587	0.147888	0.586939	-0.0616245	0.886854
APC4	0.0559014	0.533188	0.698544	6.52345e-06	1.0123	4.03483e-06
APC7	0.0772972	0.36808	-0.513473	0.147059	0.692073	0.0852201
APP-BP1	0.172551	0.00833114	-0.200963	0.171491	0.0823912	0.843052
AQP	-0.016373	0.0264919	-0.019614	0.95314	0.0266271	0.945948
ARY			0.0187004
ASPP	-0.0291423	0.274703	0.049886	0.703035	-0.271748	0.394579
ATP6AP2	0.0430785	0.609587	-0.13827	0.114931	-0.188434	0.445086
ATP7	0.0224693	0.820975	0.0391457	0.688178	-0.240149	0.42164
ATP8A	-0.0431884	0.680258	-0.0436344	0.584102	-0.058105	0.813021
ATP8B	-0.0161197	0.176628	-0.225712	0.0113089	-0.13471	0.517797
ATPCL	-0.0239866	0.785048	0.121526	0.175933	-0.153658	0.669316
ATPsynB	-0.0631188	0.520018	-0.150491	0.0428471	-0.296828	0.171897
ATPsynC	0.0846894	0.161714	-0.186078	0.00266779	-0.251268	0.288295
ATPsynCF6	0.116125	0.164289	0.0569631	0.458343	-0.130117	0.642861
ATPsynCF6L					0.0162677
ATPsynD	0.112591	0.189454	-0.0650897	0.391732	-0.108842	0.719399
ATPsynE	0.0730597	0.306911	-0.16898	0.0223443	-0.280393	0.269569
ATPsynF	0.0130753	0.914418	-0.147691	0.104214	-0.359128	0.127595
ATPsynG	0.0819154	0.358046	-0.0695415	0.488097	-0.250972	0.360408
ATPsynO	0.00118455	0.993293	-0.164236	0.00591222	-0.277369	0.263965
ATPsynbeta	-0.0265914	0.647078	-0.14915	0.0132512	-0.248008	0.252075
ATPsynbetaL	0.004255		-0.0508216		0.107609
ATPsyndelta	0.0947465	0.221045	-0.138741	0.0687116	-0.13584	0.590201
ATPsynepsilonL	0.00221561	0.916587	0.206346	0.591342	-0.6199	0.0966802
ATPsyngamma	0.0956931	0.133499	-0.131634	0.131992	-0.229811	0.33259
ATbp	0.0160542	0.895688	0.497887	0.00064879	0.578347	0.13522
Aasdh	0.0740839	0.414579	0.862482	7.25216e-22	0.819566	0.0171985
Aatf	-0.0358105	0.726395	0.367029	4.34491e-05	0.0781948	0.704468
Abd-B	-0.0511403	0.076229	-0.180378	0.0251784	-0.171899	0.388858
Abi	0.127071	0.0143965	0.0800433	0.343266	0.12969	0.6083
Abl	-0.0632493	0.368882	1.06693	1.47505e-107	0.777756	0.0306358
Abp1	0.01383	0.870796	0.521049	5.60555e-11	0.658792	0.0784267
Ac13E	0.00343468	0.971768	0.132412	0.415616	-0.141527	0.668463
Ac3	-0.0251107	0.162821	-0.145506	0.175109	-0.314953	0.0752987
Ac76E	-0.0239245	0.000336795	-0.37291	2.46486e-07	-0.211312	0.514337
Ac78C	-0.0370048	0.171886	0.0299827	0.834078	-0.183077	0.427961
AcCoAS	0.0255232	0.821007	-0.328101	7.66702e-06	-0.403186	0.218296
Acbp1	0.146514	0.0638402	-0.274956	0.0222429	-0.428138	0.161301
Acbp2	-0.0263366	0.00329514	-0.240761	0.00527695	-0.254137	0.429761
Acbp3	-0.00377883	0.11337	0.287581	0.380812	-0.260866	0.5653
Acbp4	-0.0128755	0.0330297	-0.575433	0.00898114	-0.413606	0.139774
Acbp5	-0.00953003	0.102922	-0.136976	0.236428	-0.349614	0.322867
Acbp6	-0.0133517	0.208768	-0.533771	0.00604685	-0.32966	0.221616
Ace	-0.018589	0.00921414	-0.276183	8.9394e-05	-0.371442	0.0712087
Acer	-0.0343398	0.648022	0.187196	0.00150675	0.0839052	0.733069
Acf	0.059847	0.546943	0.985776	1.1004e-39	0.959557	0.00981751
Achl	-0.0116605	0.146038	-0.0882526	0.52683	0.301578	0.521144
Ack	0.0589794	0.525823	0.225547	0.0186317	0.20306	0.249465
Ack-like	0.125655	0.0604845	0.109502	0.274909	-0.0704163	0.811248
Acn	-0.00231077	0.980168	0.671826	1.75398e-40	0.581355	0.0724961
Acox57D-d	0.0950802	0.206751	0.0319719	0.891326	0.0254124	0.963721
Acox57D-p	0.0576932	0.507542	-0.0316904	0.798032	-0.129704	0.70986
Acp1	-0.0059623		-0.0534114	0.916413	0.339652	0.482504
Acp24A4			-0.0183806		-0.109272	0.790208
Acp26Aa			-0.0183806		0.0162677
Acp32CD			-0.0040561
Acp36DE	-0.00602717		0.065515		0.019023
Acp53C14a					-0.0261962
Acp53C14b			0.0280917		-0.0160373
Acp53C14c			-0.0183806		-0.0437378
Acp53Ea			-0.0235999		-0.0421797
Acp54A1	0.00671778				-0.0243713
Acp63F	0.00671778				-0.0243713
Acp65Aa	-0.00569713		-0.602856	0.0394207	0.128334	0.805035
Acp76A			-0.00132081		-0.00400467
Acp95EF			-0.165866	0.615847	-0.0261918
Acph-1	0.0449253	0.661521	0.82846	3.89727e-59	0.682259	0.0709414
Acsl	0.0474716	0.645984	-0.262503	2.94245e-08	-0.294414	0.136393
Act42A	-0.0525313	0.456027	0.462668	4.19806e-22	0.455339	0.161042
Act57B	-0.0377053	0.00359003	-0.0749638	0.290006	-0.0174653	0.946174
Act5C	-0.00677312	0.951691	0.609254	1.89222e-31	0.248654	0.33607
Act79B	-0.0107834	0.279416	0.501243	0.0246987	-0.00544491	0.992281
Act87E	-0.0320832	0.0712429	-0.104879	0.250357	0.252487	0.249465
Act88F			-0.175554	0.667253	-0.116076
Actbeta	-0.0251443	0.187938	-0.173908	0.163105	-0.358615	0.0283166
Actn	-0.038913	0.70719	-0.100394	0.112506	0.0589739	0.761201
Actn3					-0.0243713
Acyp2	0.0200291	0.858856	-0.198932	0.199794	-0.317621	0.184004
AdSL	0.0562975	0.52706	-0.0881809	0.394032	-0.257289	0.427961
AdSS	0.0552704	0.275272	0.770601	9.45713e-46	-0.0114531	0.963721
Ada	0.0649678	0.505844	0.485803	0.00222284	0.569811	0.124288
Ada1-1	-0.00158626	0.952277	0.219343	0.460389	-0.0844682
Ada1-2	0.0969299	0.14951	0.911757	2.40161e-08	0.510724	0.195674
Ada2a	-0.0374993	0.570148	-0.0418505	0.825255	0.0444931	0.890886
Ada2b	0.0728718	0.32495	0.476937	2.46184e-12	0.754411	0.00632807
Ada3	-0.0481044	0.541713	0.788536	5.94253e-39	0.595039	0.0442483
AdamTS-A	-0.0269145	0.0731214	-0.168572	0.0280021	-0.204451	0.487512
AdamTS-B	-0.0233537	0.350751	0.0479642	0.717826	-0.186439	0.588229
Adar	-0.00464292	0.966457	0.145018	0.099868	0.27662	0.480688
Adat1	0.02043	0.794498	0.00894795	0.976344	-0.477494	0.144429
Adck1	0.0991699	0.244659	0.125796	0.0946825	-0.0939817	0.729428
Adck5	-0.0313607	0.781446	0.426016	6.87345e-06	0.398379	0.166424
Adf1	0.00109097	0.993879	-0.190738	0.00411654	-0.0566754	0.814625
Adgf-A	-0.131729	0.0385813	-0.0335773	0.803723	-0.456737	0.191379
Adgf-A2	-0.0135203	0.161714	-0.0149282	0.97513	0.0775972	0.875274
Adgf-C	-0.00557144	0.302178	-0.409658	0.274905	-0.0852872	0.863732
Adgf-D	-0.0154596	0.348185	0.386977	0.170689	0.652533	0.0307089
Adh	0.00812022	0.83217	0.223913	0.581044	0.100475	0.845696
Adi1	0.0794684	0.394181	0.167555	0.23063	-0.0345868	0.903799
AdipoR	0.0837049	0.239502	-0.107797	0.0516816	-0.0859187	0.707685
Adk2	0.0492248	0.541713	-0.127423	0.0995784	-0.355224	0.195826
Adk3	0.00139466	0.991663	-0.176779	0.158199	-0.0554982	0.857383
AdoR	-0.0175734	0.174988	-0.173509	0.568553	-0.0557616	0.868609
Aduk	0.112227	0.14384	0.122592	0.356761	-0.016292	0.955523
Ae2	-0.0290279	0.794644	0.645345	1.24604e-16	0.06292	0.814545
Aef1	-0.0166546	0.888696	0.276741	4.03153e-05	0.200292	0.292907
Afti	-0.00853786	0.942894	0.317198	1.15479e-06	0.370686	0.0883149
Ag5r	-0.0162844	0.00789467	-0.461354	0.00306096	-0.484742	0.221132
Ag5r2	-0.0125606	0.0230709	-0.0703112	0.877352	-0.424627	0.198405
AgmNAT	0.00954259	0.900596	-0.232363	0.348745	-0.55771	0.151812
Agpat1	0.0410247	0.625717	-0.312429	0.0458929	-0.262821	0.221656
Agpat2	0.0130744	0.904573	-0.252536	0.0135184	-0.409691	0.248709
Agpat3	0.0490526	0.506192	0.0562353	0.494506	-0.0814426	0.755698
Agpat4	-0.0177427	0.883721	-0.0934272	0.208983	-0.300587	0.280106
Ahcy	0.0631103	0.521088	-0.0593642	0.515958	-0.187164	0.545696
AhcyL1	-0.0184666	0.877687	-0.167624	0.00297341	-0.0780275	0.712284
AhcyL2	-0.0256471	0.052201	-0.530909	5.98227e-06	-0.125926	0.579138
Ak1	-0.0255516	0.767137	-0.142452	0.259162	-0.26882	0.434849
Ak2	0.0823037	0.320298	-0.149939	0.031454	-0.175259	0.558671
Ak3	-0.0342568	0.661484	-0.191618	0.25378	-0.579496	0.042263
Ak6	0.0788579	0.391072	-0.189736	0.309996	-0.393253	0.26707
Akap200	0.0674504	0.342292	1.02023	1.30243e-118	0.885159	0.0209828
Akh	-0.00495711	0.315318	-0.306654	0.280001	-0.178144	0.639495
AkhR	-0.0114103	0.0400545	-0.850549	1.74795e-06	-0.112276	0.743479
Akr1B	0.132635	0.00544772	-0.131416	0.0398819	-0.364426	0.237111
Akt1	0.0496566	0.603227	-0.142283	0.172012	-0.073093	0.781617
AlaRS	0.0998243	0.160533	0.088189	0.188557	-0.183141	0.627862
AlaRS-m	0.0446983	0.632842	-0.0866527	0.671956	-0.18035	0.551096
Aladin	0.140656	0.0623936	1.22661	2.834e-49	0.78478	0.0187527
Alas	0.0705786	0.45068	-0.0668627	0.492239	-0.0101967	0.968229
Ald1	-0.0796077	0.370188	0.0313477	0.673457	-0.14855	0.290427
Ald2			-0.155511		-0.0747532
Aldh	0.145839	0.00214359	0.00483751	0.987202	-0.264442	0.446527
Aldh-III	-0.0250771	0.739658	0.222259	0.000136294	0.234034	0.383621
Aldh7A1	-0.0572104	0.239542	0.0196623	0.848251	-0.0890534	0.69899
Alg-2	0.0255234	0.810132	-0.415216	3.20248e-08	-0.372663	0.0276572
Alg1	0.110652	0.136639	-0.0705294	0.518451	0.0515052	0.838511
Alg10	0.132706	0.124765	0.121318	0.45942	0.289895	0.348303
Alg11	0.0601831	0.404881	-0.0436976	0.666084	-0.186925	0.294115
Alg12	-0.022328	0.847264	-0.0406672	0.75408	-0.0149098	0.961634
Alg13	0.0801261	0.380427	0.546138	0.00829312	0.396189	0.284562
Alg14	0.0184859	0.791069	0.187694	0.397291	0.180189	0.591636
Alg2	0.0817505	0.287245	-0.040675	0.810508	-0.0353182	0.887087
Alg3	0.0900361	0.301488	0.0687177	0.580301	0.347193	0.094269
Alg7	0.0299056	0.792928	0.336065	0.000110171	0.2913	0.322679
Alg9	0.0818291	0.316293	0.000488269	0.998159	0.115412	0.795546
Alh	-0.00515178	0.967277	0.502397	5.87474e-11	0.555983	0.122142
Alk	-0.0438068	0.0548955	-0.132121	0.276498	-0.266692	0.246603
AlkB	-0.02418	0.833862	0.777266	3.49469e-15	0.484412	0.184472
Alp1	-0.0294948	0.280404	0.25889	0.425925	0.133448	0.811248
Alp10	-0.00869641	0.051345	-0.0499313	0.918793	-0.260603	0.51017
Alp11	0.000935322	0.935003	-0.566411	0.0824622	0.0144722	0.980296
Alp12	-0.0196968	0.762828	-0.0370374	0.777776	-0.179982	0.439076
Alp13			-0.0142676		-0.00350393
Alp2					-0.148132
Alp4	-0.0161481	0.194634	-0.380661	0.06367	-0.304837	0.270958
Alp5	-0.0155447	0.00565578	-0.433238	8.99918e-05	-0.14197	0.68391
Alp6	-0.0151456	0.00574278	-0.256769	0.231768	-0.035204	0.91609
Alp7	-0.0159299	0.0854741	-0.176017	0.543821	-0.328497	0.34036
Alp8	-0.00952663	0.133629	-0.433178	0.250927	-0.439672	0.201485
Alp9	-0.0137272	0.261465	0.0516716	0.918131	-0.239875	0.510128
Alr	0.0965559	0.275188	0.0369757	0.837141	-0.0665831	0.829558
Als2	0.0405552	0.663718	-0.068341	0.547023	0.0665842	0.850617
Ama	-0.0305537	0.344832	-0.0496462	0.893293	0.0969237	0.867073
Amacr	0.0783533	0.405078	-0.161077	0.33994	0.0844554	0.817082
Amnionless	-0.0173876	0.110353	-0.0915342	0.540218	-0.141137	0.644363
Amph	-0.0873983	0.31427	-0.293895	6.39066e-11	-0.18218	0.37987
Amt			-0.148336	0.631757	-0.119038
Amun	0.0123326	0.880238	1.18618	3.55901e-138	0.804313	0.0215951
Amy-d	-0.0233548	0.0760501	0.204535	0.605321	-0.172166	0.693938
Amy-p	-0.013798	0.117316	0.158097	0.639294	-0.552878	0.0907279
Amyrel	-0.00631389		0.719557	0.00820812	0.826814	0.024337
Ance	-0.0341972	0.246212	0.0202194	0.826703	-0.0702781	0.823357
Ance-2	-0.00258187	0.882563	0.595054	0.00535665	0.0414306	0.941186
Ance-3	0.00359251	0.88084	-0.121664	0.731066	0.280294	0.569911
Ance-4	-0.0102375	0.0768014	-0.328373	0.06367	0.0432898	0.894581
Ance-5	-0.0274683	0.00443841	-0.0380962	0.742856	-0.0184401	0.940463
Andorra	-0.0059623		0.0393697	0.912406	0.180039
Ank	-0.0423562	0.691329	0.316562	1.02962e-11	0.300815	0.386861
Ank2	-0.0621832	0.00366436	-0.112221	0.0583617	-0.0793511	0.748425
Ankle2	0.0991483	0.244434	0.430293	1.76252e-09	0.729457	9.75596e-05
Anp			-0.0269345		0.0226649
Ant2	-0.00128245	0.975591	0.103103	0.787731	-0.495061	0.178701
Antp	-0.0225228	0.280215	-0.0168314	0.937548	-0.173661	0.698407
AnxB10	0.0096589	0.938283	-0.248011	0.124581	-0.295266	0.30137
AnxB11	-0.07826	0.324283	-0.0637511	0.362631	-0.0414018	0.864074
AnxB9	-0.136033	0.0705257	0.0831304	0.168752	0.0743194	0.688124
Aos1	0.20339	0.000610513	0.102853	0.477926	0.546127	0.00907401
Apc	-0.0409877	0.690345	0.101632	0.141636	0.0409785	0.903181
Apc2	0.0787404	0.336432	1.0296	5.5742e-40	1.23018	6.58954e-06
ApepP	0.0741225	0.360002	0.583265	3.18134e-13	0.356315	0.101582
Apf	0.0420408	0.664437	-0.1542	0.487912	-0.354738	0.309144
Apl	0.0165011	0.830184	0.200181	0.637643	-0.00866501	0.988025
Aplip1	-0.0262197	0.0509619	-0.0541784	0.688537	-0.145221	0.611905
Apoltp	-0.0545088	0.0304887	-0.0426624	0.643632	-0.295	0.354029
Appl	-0.0624867	0.0133658	-0.104536	0.0713224	-0.20391	0.351137
Aprt	0.0443731	0.639564	-0.132769	0.254453	-0.120585	0.667024
Aps	-0.0506447	0.393107	1.10467	2.40877e-120	0.745691	0.0365493
Arc1	-0.0128645	0.730251	0.14829	0.057934	0.550821	0.0426652
Arc2	0.00180906	0.980218	0.0436665	0.863934	0.300353	0.345351
Arc42	0.0342612	0.758301	-0.0286699	0.849074	0.0524081	0.853976
Archease	0.052676	0.599036	0.0465146	0.789278	-0.404226	0.102053
Arf102F	0.0410334	0.70128	-0.0499095	0.543008	-0.00299601	0.993151
Arf51F	-0.0131481	0.918038	0.330132	3.23625e-10	0.400296	0.320586
Arf79F	-0.0185729	0.793107	0.464279	2.52841e-25	0.340484	0.276273
ArfGAP1	0.0416057	0.52568	0.0838348	0.227474	0.0548198	0.843729
ArfGAP3	0.0376912	0.557425	0.680961	6.98833e-50	0.505169	0.146433
Arfip	0.0732809	0.354088	-0.0838735	0.543781	-0.00943316	0.975065
Arfrp1	-0.038269	0.695689	0.291498	0.0309201	0.292148	0.20402
ArgRS	0.105282	0.110974	-0.0851512	0.330272	-0.208065	0.515434
ArgRS-m	0.10749	0.211683	-0.131786	0.56989	-0.0333449	0.928731
Argk	-0.0219001	0.758108	0.128468	0.013305	-0.249575	0.486514
Argl	-0.0269204	0.150802	-0.320004	0.00972969	-0.121388	0.663351
Arl1	0.0832933	0.330816	0.20944	0.0159004	0.27172	0.348448
Arl2	0.0916299	0.315318	-0.156112	0.386836	-0.00479969	0.990006
Arl4	0.0279518	0.781913	-0.189168	0.0154992	-0.331074	0.0445002
Arl5	0.0506111	0.397663	0.507588	1.15351e-13	0.56055	0.0572738
Arl6	-0.0137136	0.311368	-1.00137	0.000887398	-0.732746	0.0762283
Arl6IP1	0.0693026	0.212981	0.867838	1.58943e-62	0.675801	0.0473493
Arl8	0.0269731	0.811282	0.343984	2.00681e-05	0.253393	0.372547
Arp1	0.0920727	0.162265	-0.0805194	0.351011	-0.0937062	0.725381
Arp10	0.0649836	0.505844	0.148458	0.219961	0.00987235	0.972091
Arp2	0.0658559	0.471945	0.0242564	0.799422	0.322493	0.0945522
Arp3	0.101313	0.0525312	0.763277	1.33444e-36	0.496479	0.141696
Arp5	0.0582458	0.543468	0.59659	7.55533e-11	0.60631	0.0904608
Arp53D	0.00972071		-0.00132081		-0.0616482
Arp6	0.0979419	0.190847	0.527221	3.01478e-10	0.388872	0.178543
Arp8	0.0438732	0.578421	0.494744	1.82554e-06	0.73485	4.23536e-06
Arpc1	0.082777	0.360455	-0.0925091	0.231439	-0.0583423	0.811381
Arpc2	0.0721711	0.139888	0.40245	8.94022e-17	0.432254	0.0864563
Arpc3A	0.0398172	0.693184	-0.193441	0.0729578	0.018507	0.941615
Arpc3B	-0.0329116	0.134639	-0.00525435	0.970637	-0.146737	0.529201
Arpc4	-0.0465883	0.656067	0.127917	0.194995	0.112721	0.654941
Arpc5	0.0386433	0.722333	0.019925	0.887577	-0.105262	0.645942
Arr1	-0.00360419	0.598991	-0.205983	0.244424	-0.354775	0.16283
Arr2	-0.00569713		-0.415997	0.259266	0.0953187	0.864438
Ars2	0.012846	0.890328	0.870268	4.20107e-36	0.845417	0.0356812
Art1	0.133316	0.043027	0.675242	1.1927e-23	0.481146	0.0310281
Art2	-0.0153288	0.197085	0.0423642	0.905745	0.0867055
Art3	0.0705933	0.290694	1.09763	9.48589e-86	0.457208	0.19348
Art4	0.0207176	0.811542	0.514429	3.27728e-08	0.728255	0.000205324
Art6	-0.00602717		0.0187004
Art7	0.0330427	0.761462	0.169552	0.337644	-0.16693	0.644037
Art8	0.062507	0.523642	0.325147	0.0101891	-0.439467	0.234944
Arts	0.0584188	0.55992	0.0902667	0.668469	0.0117196	0.983057
Arv1	0.104312	0.240087	0.556265	1.30461e-05	0.392643	0.224516
Asap	0.0105557	0.930742	0.0364687	0.703055	0.018721	0.958281
Asator	-0.0571499	0.408756	0.0937007	0.205929	0.057663	0.852499
Asciz	0.15817	0.0623587	0.251721	0.226723	0.0191033	0.970429
Ask1	0.0788535	0.389718	0.0311046	0.764998	-0.0966048	0.741903
AsnRS	0.104103	0.0851055	-0.0544573	0.511187	-0.224088	0.505202
AsnRS-m	0.0645453	0.507354	0.247297	0.0594736	0.450523	0.269712
AsnS	0.0939922	0.148081	1.17798	1.56811e-57	0.516847	0.0741209
AspRS	0.0801997	0.239502	-0.0988791	0.13702	-0.175817	0.506135
AspRS-m	0.0255176	0.824466	1.002	8.53677e-69	0.763707	0.0542709
Asph	-0.0127089	0.918769	0.035185	0.593143	0.101638	0.662561
Ass	-0.0112436	0.0145721	-0.228573	0.159509	-0.275148	0.407426
AstA	-0.0112425	0.0733009	-0.352068	0.0197492	-0.1996	0.367558
AstA-R1	-0.0146467	0.238778	-0.466617	0.110291	-0.354914	0.373496
AstA-R2	-0.00929155	0.11567	-0.159975	0.399771	-0.16624	0.610515
AstC	-0.00366266	0.15613	-0.363047	0.0476942	-0.386294	0.154047
AstC-R1			0.00393197		-0.00964809
AstC-R2	-0.0107146	0.0753798	-0.34769	0.0206429	-0.462535	0.0816664
AstCC			-0.115559		0.103165
Asx	-0.00474735	0.971363	-0.0394001	0.778606	0.0285066	0.931908
Atac1	0.053806	0.588177	0.607693	7.06487e-07	0.436005	0.0913014
Atac2	0.0914563	0.307326	0.0293449	0.892192	-0.299642	0.300728
Atac3	0.0162325	0.892813	-0.190048	0.124801	-0.018505	0.96122
Ate1	0.149895	0.0369416	0.282905	0.000603107	0.489387	0.00604383
Atet	-0.050614	0.00892478	-0.181369	0.00161992	-0.12627	0.560375
Atf-2	0.0443856	0.672841	-0.00440191	0.985553	0.277681	0.260011
Atf3	-0.0260909	0.151548	-0.327995	2.51158e-05	0.0682255	0.79538
Atf6	-0.0160638	0.802253	-0.221181	0.00249997	-0.138274	0.677543
Atg1	-0.00961004	0.903729	0.0245906	0.805966	-0.0411596	0.893561
Atg10	0.0125324	0.78997	-0.239155	0.380559	-0.46588	0.189341
Atg101	-0.105146	0.205818	0.204413	0.0191105	-0.15573	0.42164
Atg12	0.141031	0.0999154	-0.108981	0.617503	-0.0347882	0.931506
Atg13	0.0251879	0.82802	0.265057	0.0127882	0.308006	0.171171
Atg14	0.122748	0.0810181	-0.0242261	0.869454	0.0657313	0.771807
Atg16	0.0107975	0.908383	0.96204	2.9503e-63	0.739588	0.0512195
Atg17	-0.0194274	0.865977	-0.0286002	0.765598	0.0323467	0.936597
Atg18a	0.00458655	0.958629	0.396642	1.21967e-10	0.497936	0.168848
Atg18b	-0.0853725	0.346631	-0.0933219	0.310869	0.164509	0.520856
Atg2	-0.0725567	0.322292	-0.0349412	0.763045	0.27157	0.239642
Atg3	-0.0573699	0.555492	0.00113067	0.993466	-0.0197238	0.9451
Atg4a	0.0723965	0.317584	0.409251	3.49881e-12	0.337969	0.211596
Atg4b	0.108098	0.177091	0.573635	8.12623e-11	0.575443	0.0726122
Atg5	0.022035	0.814484	0.369241	2.15405e-05	0.366613	0.283129
Atg6	0.127247	0.129924	-0.119859	0.380348	-0.0361987	0.885367
Atg7	-0.00773596	0.952994	0.964237	1.80749e-28	0.656306	0.0760017
Atg8a	-0.040278	0.638896	0.147786	0.00320889	0.0926076	0.740511
Atg8b					-0.0243713
Atg9	0.0752193	0.354478	-0.0973123	0.260959	-0.0157488	0.945467
Atox1	0.0759662	0.24647	0.0312937	0.814596	-0.00637746	0.981579
Atpalpha	-0.00483902	0.954238	-0.0909246	0.130169	-0.120377	0.58689
AttA			0.135014		0.849271	0.0329814
AttB	-0.0059623		0.0334447		0.774027	0.0223147
AttC			0.0187004		-0.058727
AttD	-0.0059623		-0.023882	0.942138	-0.0416422
Atu	0.0922757	0.160669	1.02821	1.3817e-44	0.866198	0.00057758
Atx-1	-0.0258339	0.357298	-0.052733	0.914212	0.183188
Atx2	0.0605084	0.283109	0.0386995	0.795151	0.140688	0.620103
Atxn7	-0.0325849	0.688605	0.947956	1.08543e-47	0.729917	0.0495554
Aven	0.0531951	0.597865	0.303302	0.0555565	0.553316	0.0525692
Awh	-0.0323705	0.183649	-0.0577082	0.747426	-0.0371693	0.9365
Axn	-0.00761339	0.924421	0.873814	1.75203e-53	0.728569	0.0494073
Axs	0.0999659	0.255961	-0.0414715	0.894173	0.138095	0.660238
Axud1	-0.00559203	0.967046	0.876991	9.4969e-40	0.753973	0.0337107
B-H1	-0.0221191	0.166688	-0.112915	0.62899	-0.183762	0.622286
B-H2	-0.0114576	0.444661	0.0654432	0.811571	-0.293279	0.453842
B4	0.0287976	0.795113	0.943451	2.09855e-68	0.80818	0.0266503
B52	0.0375119	0.724115	0.723176	3.19545e-48	0.40752	0.17519
B9d1	-0.00894839		-0.717139	0.0281902	-0.400439	0.385405
BBS1	-0.00734392		-0.873118	0.00815253	-1.45826	0.000140177
BBS4	-0.0082806		-0.982175	0.000858337	-0.704935	0.0566686
BBS5	-0.00570856	0.759443	-1.09072	0.00021064	-0.639928	0.12127
BBS8	-0.0193595	0.150613	-1.08642	3.33494e-05	-1.06222	0.00921303
BBS9	-0.0151624	0.168717	-1.36083	4.98969e-08	-0.80282	0.0211475
BCAS2	0.121487	0.0881616	0.681455	7.73339e-11	0.632449	0.030062
BCL7-like	0.022831	0.842772	0.297415	0.00542517	0.668678	0.00626379
BEAF-32	0.0376555	0.57999	0.98366	3.85606e-44	0.646704	0.102226
BG642163					0.0162677
BG642312	-0.00631389		-0.226789	0.578976	-0.430126	0.345097
BHD	-0.00868491	0.914331	-0.148783	0.359126	-0.0835937	0.761536
BI-1	-0.0531513	0.498195	0.27875	0.000374304	0.0284448	0.940463
BNIP3	-0.270576	0.000465631	-0.252206	0.000100157	-0.0799306	0.771807
BOD1	0.0264668	0.751042	0.575537	5.02816e-19	0.523199	0.0565497
BORCS5	0.0319334	0.777575	-0.126854	0.443676	-0.0786745	0.84851
BORCS6	0.0349288	0.685995	-0.0987718	0.632005	-0.122631	0.709914
BRWD3	-0.0264722	0.680655	1.05558	4.53503e-133	0.733123	0.0279335
BTBD9	0.0532716	0.530622	1.17137	3.24636e-65	0.905163	0.00419516
Bacc	-0.14639	0.0851446	0.0746907	0.241705	-0.0653939	0.805239
Bace	-0.00837591	0.0122473	-0.322378	0.0447482	0.310046	0.319456
Balat	-0.00345808	0.810157	-0.022843	0.960394	-0.276545	0.553197
Baldspot	-0.0926797	0.28034	-0.0994389	0.226723	-0.383496	0.0644972
Bap111	0.00143985	0.989329	1.3003	8.216e-179	0.964667	0.00784972
Bap170	0.0768107	0.184556	0.987641	3.56638e-47	1.03981	0.000900592
Bap55	0.0656215	0.365404	0.190496	0.0555565	0.347061	0.191426
Bap60	0.0161948	0.874157	1.2088	8.90971e-123	0.806983	0.0220285
Bbd	-0.00160943		-0.00307459		0.646383	0.05099
Bdbt	0.173989	0.0128819	0.560743	4.06066e-06	0.744315	0.0179583
Bdp1	0.161687	0.0216085	0.550894	7.10153e-11	0.335447	0.283976
Bem46	0.0825572	0.324934	-0.106281	0.399771	-0.136759	0.620489
Best1	0.0485057	0.545166	-0.130612	0.256244	0.0593244	0.797316
Best2	-0.0228617	0.139888	-0.174916	0.0693541	-0.146633	0.434898
Best3	-0.0127087	0.371566	-0.0462567	0.928571	-0.0875404	0.879157
Best4	0.00317838		0.0515753
Bet1	-0.0373786	0.710411	-0.140273	0.161565	-0.0708565	0.771807
Bet3	0.0634942	0.518856	0.658662	1.31387e-15	0.496566	0.129176
Bet5	0.0601209	0.545707	0.162758	0.190773	0.063564	0.814125
Bgb	0.0424856	0.670608	0.40673	4.69804e-10	0.486741	0.142016
BicC	-0.00783563	0.713491
BicD	-0.0348455	0.74913	0.578942	1.6248e-20	0.573861	0.116877
BigH1	-0.00617908	0.946724	0.342257	0.028032	1.21324	4.12426e-05
Bili	-0.0105997	0.4335	-0.0581853	0.678006	-0.0757874	0.75837
Bin1	0.123558	0.15319	0.379824	9.97355e-06	0.473894	0.173392
Bka	0.0555247	0.581222	0.653847	6.54108e-11	0.211469	0.571082
Blimp-1	-0.040478	0.122793	-0.0502529	0.919766	-0.24125	0.6351
Blm	0.0624818	0.500275	0.275402	0.244581	0.915691	7.43244e-06
Blos1	0.0740083	0.434412	0.170349	0.172072	0.0490481	0.891825
Blos2	-0.0163539	0.891829	0.44706	2.06838e-05	0.506814	0.164949
Blos3	0.00498928	0.968753	0.109444	0.509035	0.244899	0.467997
Blos4	0.0547923	0.544123	0.674547	2.70834e-09	0.592151	0.128261
Bmcp	0.0835944	0.316757	-0.00101249	0.994557	-0.00554584	0.983639
BoYb	-0.0476528	0.631413	1.25166	9.12983e-21	1.25869	0.00028746
BobA	-0.0235311	0.45386	-0.028294	0.950018	-0.0554423	0.904482
BomBc1			0.0536673		0.0635682	0.909511
BomBc2	-0.00977977		-2.84712	5.15845e-27	0.0573043	0.918667
BomBc3			-0.206264	0.629509	0.0582378	0.92212
BomS1	-0.0103892	0.161165	-1.31484	5.28615e-07	0.135551	0.776451
BomS2	-0.00652523	0.405702	-1.84632	4.84813e-14	-0.0694336	0.845946
BomS3	-0.00559972	0.152984	0.114187	0.811571	0.220784	0.446123
BomS4			-0.472896	0.0691909	-1.06627	0.0104343
BomS5	-0.00631389		-0.258729	0.287492	0.164572	0.740594
BomS6			-0.490581	0.1853	0.605119	0.136016
BomT1					0.0213673
BomT2			-0.0440948	0.399771	0.13451	0.805239
BomT3	-0.0059623		-0.192083		0.486679	0.288661
Boot	0.143537	0.0937	-0.100881	0.803281	0.531248	0.234944
Br140	0.0196109	0.859212	0.137784	0.233193	0.391387	0.0822083
Brca2	0.0205758	0.854085	-0.0705888	0.740991	0.148207	0.670343
Brd	-0.0254138	0.652228	-0.0174841	0.970386	0.225209	0.661783
Brd8	0.00929186	0.942894	0.817071	1.60943e-25	0.778539	0.00347479
Bre1	0.0566654	0.433833	0.966164	2.60209e-43	0.908358	0.0231563
Brf	0.00273962	0.98089	0.345455	6.93705e-06	0.544231	0.119063
Brms1	0.0915888	0.298736	0.123474	0.226244	0.253453	0.276695
Bro	-0.0285656	0.406354	-0.175838		0.154498
Bruce	-0.00125684	0.993293	0.0507202	0.475253	0.032197	0.931283
Bsg	-0.0647659	0.453428	0.171427	0.00120502	-0.0496988	0.832157
Bsg25A	-0.0303958	0.464101	-0.178496		0.0100075
Bsg25D	-0.0399065	0.699349	1.01474	1.55965e-95	0.864322	0.00801509
BtbVII	0.00534973	0.944945	-0.0633542	0.370487	0.0321229	0.92526
BthD	0.0237427	0.836175	1.2282	3.2256e-56	1.00644	0.00153392
Btk29A	-0.0124268	0.920905	0.63029	1.29571e-35	0.62236	0.0523823
Btnd	-0.00658145	0.646177	-0.122539	0.775562	-0.292838	0.427961
BuGZ	-0.0699269	0.424461	0.488861	9.92079e-25	0.260916	0.455719
Bub1	0.0784226	0.256581	0.262106	0.00589316	0.51212	0.0249304
Bub3	0.0558039	0.505844	1.25115	1.82306e-69	0.854099	0.0223893
BubR1	0.0137918	0.904621	1.38994	6.59911e-154	0.881389	0.0264015
Buffy	-0.0148032	0.0722193	-0.34117	0.0803286	0.117439	0.780548
Bug22	0.0525661	0.55992	0.310945	0.00284958	0.10179	0.763903
Burs	-0.0204363	0.138147	-0.169761	0.599834	-0.247823	0.383151
Bx	0.0841795	0.263737	-0.216343	0.0492557	-0.134579	0.589664
Bx42	-0.000572407	0.995987	0.895814	3.41796e-60	0.545988	0.0978061
C15	-0.0174492	0.448819	0.0876377	0.687449	0.101479	0.771807
C1GalTA	0.0145426	0.878766	-0.15686	0.138852	0.00421313	0.988512
C3G	-0.0797917	0.296577	0.0838084	0.475081	-0.0494519	0.892718
C901	-0.0306406	0.0286465	0.152163	0.693075	0.375905	0.344401
CAH1	-0.0255735	0.00254082	-0.302509	0.00193339	-0.317209	0.298193
CAH13			-0.0183806		-0.0243713
CAH14			0.0280917		0.0162677
CAH16			0.117882		0.0440797
CAH2	-0.0379714	0.727033	-0.00685817	0.940249	-0.350882	0.253512
CAH3	0.0471147	0.614528	-0.210359	0.0216032	-0.111389	0.734652
CAH4					0.137655
CAH5			-0.0877851		-0.00400072
CAH6	-0.013354	0.220456	0.0703136	0.820038	-0.19749	0.70456
CAH7	0.054687	0.590523	-0.140403	0.406646	-0.309571	0.254747
CAH8	-0.0118695		-0.321394	0.412048	-0.0852015	0.874933
CAH9	-0.00383271	0.240536	-0.0795442	0.868086	-0.434427	0.277845
CAHbeta	0.0713985	0.444454	-0.162467	0.205929	0.0187293	0.947078
CAP	-0.0416574	0.122297	-0.116874	0.0273123	0.0562895	0.799041
CARPA	-0.0122715	0.104657	-0.373608	0.000344776	-0.253773	0.286801
CARPB	-0.000664405	0.993879	-0.108967	0.557415	-0.210719	0.412428
CASK	0.0701604	0.362742	-0.0690035	0.305296	-0.0858634	0.793858
CBP	-0.0649558	0.379009	-0.176422	0.00145062	-0.111995	0.553788
CCAP	-0.00836719	0.523642	-0.420219	0.237212	-0.238628	0.581493
CCAP-R	-0.0107373	0.153018	-0.185808	0.480047	-0.2426	0.491573
CCDC151	0.00332263		-0.172185	0.654448	0.485139	0.279679
CCDC53	0.00808341	0.919373	-0.440562	0.157794	-0.113775	0.838511
CCHa1	-0.0115723	0.263737	-0.179809	0.607378	0.00763498	0.984559
CCHa1-R	-0.00857735	0.348371	-0.0662852	0.827939	-0.250052	0.394579
CCHa2	-0.0195757	0.0911963	-0.299996	0.164748	-0.370491	0.251665
CCHa2-R	-0.0117405	0.0623774	-0.158464	0.451344	-0.303785	0.209977
CCKLR-17D1	-0.0118499		-0.270732	0.41112	-0.344104	0.303336
CCKLR-17D3	-0.00963018	0.104099	0.0632039	0.811145	-0.399529	0.124616
CCT1	0.100764	0.0479656	-0.0633421	0.338126	-0.243149	0.499908
CCT2	0.00425619	0.968753	-0.22906	1.14576e-05	-0.316038	0.340557
CCT3	0.0424562	0.604752	-0.128609	0.0466788	-0.238547	0.515452
CCT4	0.00553784	0.961398	-0.0532978	0.430701	-0.256697	0.481748
CCT5	0.0401266	0.560548	-0.149483	0.00808183	-0.354131	0.318723
CCT6	0.0679909	0.42888	-0.0491693	0.538243	-0.184497	0.613193
CCT7	0.128511	0.117525	-0.0527196	0.540267	-0.225527	0.534329
CCT8	0.153016	0.0308606	-0.0540449	0.511644	-0.227436	0.543201
CD98hc	0.143566	0.00624922	-0.104556	0.0458224	-0.162031	0.553139
CDC50	0.0575186	0.531253	-0.0816987	0.25262	-0.0547254	0.829558
CDK2AP1	-0.0872586	0.342156	0.931108	3.5082e-70	0.66568	0.0596587
CDase	-0.0155351	0.30796	-0.0837739	0.383591	-0.120593	0.592155
CG10000	-0.00995247	0.179504	-0.853872	3.12224e-05	-0.00249662	0.994325
CG10005	-0.0352882	0.332738	-0.159436	0.6748	0.159356	0.771807
CG10011	-0.111889	0.2059	0.0575247	0.588735	-0.229275	0.457903
CG10013	0.00700316	0.856519	0.923136	0.00310562	0.639585	0.131875
CG10019	-0.00979673	0.218994	-0.284559	0.0169108	-0.2512	0.186558
CG10026	-0.0245143	0.135955	-0.27599	0.0228152	0.566682	0.10413
CG10031	-0.0103949	0.0133336	-0.574019	0.000139153	0.0156661	0.967826
CG10035	-0.0266028	0.568217	-0.0878345	0.734702	-0.5666	0.134822
CG10038	0.0640506	0.427926	0.940468	4.31999e-30	0.775846	0.0264009
CG10041	0.00250635		-0.22002	0.582242	0.0759917	0.892112
CG10050	0.0616962	0.532688	-0.0144502	0.955439	-0.408477	0.233407
CG10051	-0.0314924	0.0277754	0.0759757	0.48616	-0.208748	0.620665
CG10053	0.0327025	0.753752	0.209143	0.354509	-0.0115089	0.980708
CG10055	0.0582008	0.463024	0.0504281	0.729231	0.148508	0.640445
CG10062	-0.0194746	0.0307582	-0.510208	0.000449648	-0.264817	0.374891
CG10063	0.00123531	0.966336	-0.434789	0.239262	-0.717127	0.0772384
CG10064	-0.00168088	0.944033	0.056357	0.901998	-0.336145	0.454735
CG10068	0.00306916	0.980402	-0.123654	0.366414	-0.112289	0.637951
CG10073	-0.0294502	0.0195212	-0.191997	0.223788	-0.145445	0.555463
CG10075	0.0407652	0.691036	0.0153551	0.933014	-0.0719147	0.839444
CG10077	-0.044324	0.552769	0.090755	0.128042	0.22702	0.221976
CG10081	-0.0059623		0.303279	0.30053	-0.422221	0.325877
CG10082	-0.120221	0.147597	0.0765634	0.265382	0.0598863	0.830419
CG10086	-0.00721496	0.171849	-0.0322896	0.857927	-0.0832595	0.804608
CG10089	-0.0222886	0.367157	-0.112735	0.698558	-0.303723	0.317467
CG10098	0.0911843	0.229599	0.199903	0.0135545	0.399567	0.168288
CG10104			0.0187004		-0.0243713
CG10116	-0.0182851	0.126196	-0.31408	0.10384	0.0808864	0.763903
CG10126	-0.0145374	0.050915	-0.274307	0.169881	-0.0836951	0.779165
CG10132	-0.036352	0.00566606	-0.0530952	0.501848	-0.117051	0.613193
CG10137	-0.00706849	0.888488	0.0743061	0.628008	-0.167388	0.479856
CG10139	0.0986699	0.269411	0.969307	1.07283e-43	0.775971	0.0441582
CG10140	-0.0079163	0.0962652	0.0659113	0.89441	-0.558474	0.0209101
CG10147	-0.0134098	0.904828	0.0272074	0.906671	0.323976	0.334028
CG10151	-0.0280089	0.299547	-0.0784815	0.596498	-0.263628	0.37683
CG10154	-0.00495711	0.315318	0.300137	0.410709	-0.20829	0.69269
CG10163			0.0448612		-0.143078	0.763903
CG10164			-0.0183806		0.0162677
CG10165	0.0494484	0.552288	-0.197816	0.166309	-0.251289	0.323283
CG10171	0.0633987	0.516685	-0.125414	0.350713	0.0542043	0.888776
CG10175	-0.0134302	0.0286127	-0.110046	0.269436	0.180987	0.677488
CG10177			0.00111138		-0.187868	0.69748
CG10182	-0.00380625	0.236011	-0.65788	0.0266417	-0.335705	0.475331
CG10183			-0.111949	0.768609	0.156211
CG10184	0.0153687	0.82652	-0.0948339	0.534	-0.214818	0.515067
CG10185	-0.0122364		-0.177131	0.49044	0.0881096	0.854497
CG10189	0.018354	0.831664	0.193147	0.227777	-0.225382	0.506066
CG10194	0.101807	0.222564	-0.0303586	0.857537	-0.0150301	0.963311
CG10195	0.0892992	0.32682	-0.142855	0.482213	0.0796656	0.789199
CG10205	-0.00439904	0.292162	-0.0656575	0.893947	-0.00157533	0.997196
CG10208	0.0141076	0.85402	-0.332097	0.0558143	-0.385672	0.131067
CG10209	0.006279	0.960265	-0.0175964	0.931446	0.054235	0.887087
CG10211	-0.0252061	0.0129168	0.247231	0.226908	-0.0703969	0.886472
CG10214	0.0273651	0.794098	0.293811	0.00136665	0.00240201	0.993361
CG10222	0.162797	0.0252131	0.35681	0.033239	0.441934	0.124715
CG10226	-0.0116059	0.048402	-0.251826	0.0745986	-0.030341	0.92655
CG10232	-0.00993401	0.230148	-0.346926	0.0223885	-0.136824	0.594658
CG10237	0.208458	0.00262165	-0.149434	0.177006	0.285901	0.351982
CG1024	0.0224967	0.78413	1.13794	8.513e-53	0.805283	0.035973
CG10252			-0.0449736		0.00388011
CG10254	0.0446854	0.664437	-0.108524	0.160244	0.116259	0.805131
CG10257	-0.0067048		-0.142645	0.756846	-0.190127	0.598385
CG10264	-0.0101069	0.194478	0.11464	0.417551	-0.223767	0.656761
CG10265	0.102474	0.174588	0.157129	0.462103	0.740444	0.00315367
CG10268	0.0909063	0.3165	0.117282	0.257287	0.259923	0.504802
CG10274	0.0214997	0.845385	-0.108921	0.438169	0.0145156	0.973569
CG10280	-0.0123642		-0.0742764	0.582529	-0.220432	0.6293
CG10283	-0.0665094	0.0257832	0.204796	0.0988464	-0.356059	0.215794
CG10286	-0.0565964	0.539027	-0.118526	0.177349	-0.469462	0.129176
CG10298			-0.0518295	0.899451
CG10300	-0.00926992	0.112948	-0.152202	0.277294	-0.0763544	0.796709
CG10301	-0.00476376	0.698273	0.00490192	0.987171	0.0230021	0.966544
CG10307	0.00315668	0.845606	0.0427858	0.926781	0.904691	0.0223754
CG10311	-0.0227052	0.0108376	-0.440377	5.17913e-09	-0.0038475	0.990933
CG10317			-0.0819968		0.0458831
CG10321	0.00961821	0.904429	0.273936	6.14952e-05	0.33694	0.0618274
CG10324	-0.0116579	0.924576	0.537735	1.00739e-06	0.684426	0.0576501
CG10333	-0.0222349	0.847085	0.276821	0.00131638	0.401783	0.246919
CG10336	0.196901	0.0029531	0.485446	0.0019999	1.28368	2.12702e-10
CG10337	-0.0148803	0.697165	-0.209046	0.284485	-0.1974	0.530097
CG10338	-0.0329603	0.759443	-0.226271	0.048472	0.0786233	0.759046
CG10339	-0.00840746	0.448682	-0.0738371	0.68212	-0.116556	0.669529
CG10340	0.0279877	0.808993	-0.0656143	0.570155	-0.226787	0.393555
CG10341	0.0730039	0.426148	0.628587	1.27944e-23	0.0881811	0.689863
CG10343	0.138578	0.0837514	0.0802148	0.64447	0.0120106	0.967826
CG10344	0.189089	0.0216547	-0.256977	0.170863	-0.0697256	0.857383
CG10345	-0.00856568	0.0471274	-0.364246	0.0365982	0.158247	0.727244
CG10347	0.0950387	0.241914	0.825249	2.637e-29	0.661205	0.031609
CG10348	-0.0236431	0.0615444	0.0729715	0.623957	-0.0484365	0.927682
CG10352	0.00317838		-0.0408038	0.937227	-0.592005	0.108804
CG10353	-0.0934043	0.30359	-0.0929913	0.141696	-0.140938	0.538774
CG10357			-0.0183806		-0.00404942
CG10359	-0.00634834	0.044111	-0.432034	9.5268e-05	-0.0402758	0.871062
CG10361	-0.0341489	0.0789091	0.0734596	0.627532	-0.27772	0.487118
CG10362	-0.015191	0.21216	-0.0949697	0.439974	-0.219083	0.354183
CG10365	0.0415204	0.674729	-0.120346	0.2614	-0.307891	0.0590049
CG10366	0.0818194	0.300883	-0.245377	0.0412413	0.187697	0.399947
CG10375	0.0815585	0.27155	0.71101	2.95083e-27	0.429232	0.221701
CG10376	0.00264198	0.984196	0.0467493	0.681338	0.202434	0.42446
CG10383	0.172863	0.0361358	0.227486	0.067658	0.35645	0.05099
CG10384	-0.00817935	0.0230669	-0.162309	0.0981779	-0.190291	0.292764
CG10395	0.0640257	0.508888	0.303957	0.0265509	0.537319	0.0606581
CG10405	-0.0151851	0.237611	-0.365261	0.0533201	-0.22905	0.436292
CG10407	-0.0138797	0.631413	0.254681	0.425964	0.213702	0.608044
CG10413	-0.00108144	0.993879	0.772976	2.17255e-60	0.436049	0.172141
CG10417	-0.0953871	0.217083	0.852879	2.70208e-79	0.643673	0.0968821
CG10418	0.0675799	0.485786	0.124262	0.62899	0.154107	0.675553
CG10425	0.0701356	0.380707	0.589715	6.61831e-16	0.351363	0.267115
CG10428	0.0477306	0.612146	0.379766	0.000227665	0.475656	0.0223754
CG10431	-0.0261863	0.814749	0.795211	2.30549e-08	0.729637	0.0609252
CG10433	-0.0239826	0.0240066	-0.435757	5.74628e-06	-0.202332	0.422394
CG10435	0.0349371	0.730574	0.185671	0.0694416	0.508801	0.0205872
CG10444	0.0679181	0.473725	-0.15703	0.100703	-0.000713854	0.997296
CG10445	0.138007	0.107541	0.155348	0.738444	0.368039	0.435768
CG10459	-0.0113234	0.378913	-0.14936		-0.0243713
CG10462	0.0735492	0.395458	0.158657	0.0826019	-0.0527204	0.885738
CG10463	0.0846431	0.331582	-0.00944817	0.967928	-0.40689	0.291708
CG10465	0.0493081	0.599766	0.695597	2.51569e-48	0.466573	0.225887
CG10466	0.0933279	0.302396	0.361899	0.0535894	0.0453738	0.918378
CG10467	0.0407518	0.685887	0.0349259	0.878723	0.205117	0.504551
CG10469	0.0115243	0.710754	-0.0921269	0.843336	0.00303487	0.995971
CG10470	0.105609	0.236741	-0.0342395	0.794771	-0.152261	0.469254
CG10472	-0.029085	8.41475e-05	-0.360511	0.00262567	-0.244794	0.494523
CG10474			-0.367587	0.111761	-0.602718	0.1527
CG10477			-0.0374281		-0.126801	0.82233
CG10479	-0.0524876	0.161227	0.16032	0.158793	-0.114677	0.82727
CG10481			0.0187004
CG10483	-0.0160569	0.211705	-0.126888	0.305487	-0.0518015	0.854497
CG10486			-0.158012		0.0405673
CG10492	-0.0196191	0.797379	1.1828	4.85159e-93	0.893559	0.0199111
CG10494	0.00592273	0.95862	0.409546	0.0422138	0.928914	0.00253552
CG10495	0.0850922	0.352897	0.0765401	0.785455	-0.259469	0.49847
CG10505	-0.0037068	0.932369	-0.217589	0.521709	-0.618655	0.135325
CG10508	-0.0152913	0.367255	0.0268085	0.853375	-0.0632502	0.795192
CG10510	0.00317838		-0.0183806		-0.15202
CG10512	-0.0434578	0.101951	-0.390879	2.27971e-06	-0.473983	0.186578
CG10513	-0.00380625	0.236011	-0.545668	0.102484	-0.306231	0.517007
CG10514	-0.00977977		0.0525036	0.839375	-0.343001	0.341399
CG10516	-0.0337749	0.727484	0.257716	0.047621	-0.194651	0.377006
CG10527	-0.0224286	0.836897	-0.0685535	0.561793	-0.0100592	0.980964
CG10543	-0.036404	0.696332	0.0762239	0.288726	0.153166	0.464585
CG10550	-0.0143098	0.0937669	-0.261291	0.0446738	-0.162559	0.533565
CG10553	-0.0101069	0.194478	-0.389419	0.280001	-0.50699	0.209652
CG10555	-0.0975713	0.190039	0.938772	1.91362e-57	0.782165	0.0134598
CG10559	-0.00160943		-0.147051	0.75408	0.177919	0.689278
CG10560	-0.00742334	0.147199	-0.508138	0.0178347	-0.139298	0.674902
CG10561	0.0611284	0.527741	-0.126921	0.330044	-0.0880057	0.745931
CG10562	-0.00708653	0.0289987	-0.35222	0.0446738	-0.286085	0.466664
CG10565	0.0375012	0.497808	0.519601	5.96909e-24	0.0690668	0.759595
CG10576	0.129135	0.0364621	-0.041685	0.532467	-0.366228	0.302462
CG10581	-0.00900116	0.123122	0.431283	0.12998	-0.00484803	0.992281
CG10584	0.111328	0.207625	0.433829	0.00467124	0.239617	0.439739
CG10588			0.123618		-0.0243713
CG10589			-0.071836		0.0162677
CG10591	-0.0116641	0.412396	0.0714293	0.883062	1.48586	1.6177e-05
CG10597	-0.00366413	0.190986	-0.347433	0.17956	0.125494	0.72853
CG10598	-0.00607075	0.0287941	-0.829773	1.36989e-36	-0.0594006	0.780957
CG10600	0.0126284	0.920905	0.38863	0.000951304	0.473693	0.00257303
CG10602	0.0855031	0.164171	-0.0458939	0.627532	-0.0777467	0.809479
CG10616	0.146632	0.0428209	0.153176	0.0751104	0.0390592	0.870015
CG10621	-0.032445	0.200825	-0.24026	0.0107318	0.0116934	0.974596
CG10623	-0.0305701	0.126196	-0.378423	0.0550998	-0.223872	0.464585
CG10628	0.0705878	0.372589	0.0497194	0.792414	0.0874849	0.771215
CG10631	0.0108174	0.932681	-0.0576303	0.501047	-0.0655215	0.851871
CG10638	0.138559	0.0496801	0.0209292	0.913178	0.200694	0.337188
CG10646	0.0557126	0.561625	0.0960211	0.64787	0.145384	0.684571
CG10650	-0.040253	0.00462413	-0.146649	0.0231415	-0.196493	0.338676
CG10651	0.00308277		-0.0183806
CG10654	-0.0176548	0.794644	0.00819047	0.962346	-0.307759	0.149789
CG10657	-0.0251534	0.0338684	-0.0536059	0.639483	-0.224479	0.629351
CG10660	-0.0267438	0.0474587	0.000578238	0.995649	-0.287066	0.283809
CG10663	-0.0161434	0.200481	-0.145341	0.256512	0.00892758	0.974508
CG10669	0.0914	0.271945	-0.041889	0.828166	0.122111	0.662561
CG10672	0.0922056	0.304108	-0.107545	0.425228	-0.227788	0.366258
CG10674	0.128871	0.118086	-0.202275	0.0931373	-0.113698	0.683962
CG10680	-0.0059623		0.0835873	0.826114	-0.0443558
CG10681	0.0130963	0.914987	-0.0579589	0.783586	-0.0728353	0.854497
CG10694	-0.0059623		0.0187004		0.0951165
CG10700	0.00308277		0.0353031		-0.117269
CG10702	0.0320701	0.696942	0.880944	1.59129e-41	0.596445	0.0875376
CG10710	-0.0346021	0.00619668	0.143377	0.212139	0.155024	0.601197
CG10713	-0.0145386	0.174988	-0.0218643	0.92964	-0.079268	0.825716
CG10725	-0.0184252	0.00303915	-0.22059	0.211947	-0.199098	0.610033
CG10730	-0.00504653	0.780477	-0.25456	0.511644	-0.804836	0.0327835
CG10731	0.136133	0.11135	0.173295	0.416375	0.349108	0.209977
CG10734	-0.00720767		-0.00696686		-0.0940815
CG10737	-0.0523926	0.584183	-0.184171	0.000198844	0.0566814	0.808155
CG10738	0.0260757	0.819969	0.128887	0.31536	0.0602894	0.852019
CG1074	0.038722	0.613391	-0.0741419	0.434528	-0.102992	0.675553
CG10747	-0.0939688	0.301488	-0.00228495	0.989581	0.0613709	0.797316
CG10748					0.0162677
CG10750			0.0221356	0.951292	-0.0467768
CG10752			-0.043886
CG10761	-0.00188609		0.0356865		0.0162677
CG10764	0.00621056		-0.0266566	0.954624	0.0743145
CG1077	-0.00438106	0.696941	-0.192595	0.63195	0.184934	0.651221
CG10778	0.0758062	0.337158	-0.251487	0.0503262	-0.196426	0.471195
CG10793	0.00462551		0.251025	0.548678	-0.178853	0.713175
CG10795	0.107351	0.22721	0.0231398	0.92722	0.195201	0.503596
CG10799	-0.00631389		-0.404093	0.267158	-0.340418	0.28551
CG10801	-0.00513785		-0.134445	0.705196	0.0345965
CG10802	0.0417035	0.604752	0.560961	1.57221e-12	0.324307	0.170114
CG10803	0.106142	0.197241	-0.148071	0.305263	-0.00949168	0.982409
CG10804	-0.012295	0.388568	-0.337661	0.0438741	-0.384697	0.0796835
CG10809	-0.039541	0.708064	-0.207652	0.109327	-0.00558096	0.98539
CG10814			-0.58283	0.101537	0.154944
CG10841	0.00188256				0.0499316
CG10845					-0.0681919
CG10853			-0.0183806
CG10859	-0.000393296		-0.175869	0.612738	-0.0790458
CG10862			-0.00132081		-0.0243713
CG10863	0.0634692	0.508404	0.284553	2.3562e-05	0.0169313	0.961809
CG10864	-0.0192979	0.129621	0.345813	0.0631106	-0.453297	0.250799
CG10866	0.158275	0.0376385	-0.139668	0.593143	0.434229	0.16597
CG10869	-0.00174923	0.942894	-0.299442	0.457322	0.236831	0.629625
CG10874	0.0486217	0.490857	0.231744	0.00622129	0.305839	0.270638
CG10877	-0.0241637	0.811542	0.232003	0.00332213	-0.044187	0.85913
CG10887			-0.0449063
CG10898	0.182731	0.0123424	-0.153692	0.23237	0.475418	0.140136
CG1090	-0.0130785	0.186667	-0.283046	0.00288724	-0.221141	0.338676
CG10903	0.0853651	0.343482	0.309589	0.00348286	-0.154611	0.432936
CG10904	0.0649975	0.442396	0.272231	0.0152967	0.416392	0.15494
CG10907	0.0388435	0.70547	0.816044	2.82667e-19	0.600028	0.100077
CG10909					-0.0477993
CG10910	-0.0121037	0.0159023	0.0979436	0.710918	-0.303623	0.430422
CG10911	-0.0118274	0.00214987	-0.614451	0.000646113	-0.348986	0.316596
CG10912	-0.00902036	0.0146359	-0.0293452	0.912296	-0.0665235	0.857383
CG10914	0.059098	0.501386	-0.152339	0.337069	-0.274317	0.47275
CG10916	-0.0120076	0.916798	0.165872	0.205253	0.244327	0.423223
CG10918	-0.00361038	0.671079	0.397849	0.2951	1.19406	0.000140177
CG10919	-0.00188609				0.0353087
CG1092	-0.0264877	0.021116	-0.119563	0.136484	0.0140994	0.971748
CG10927	0.043156	0.667681	0.62788	0.000223898	0.338302	0.206988
CG10932	0.156205	0.0414034	-0.165906	0.150105	-0.257268	0.448828
CG10936	-0.0503087	0.549935	0.10662	0.121178	0.0202918	0.965527
CG10939	-0.0336176	0.701612	0.0397039	0.620245	0.154484	0.670648
CG10943	-0.00188609		-0.547161	0.0195322	-0.222276	0.6148
CG10947	-0.0193243	0.0294673	-0.357438	0.00194102	-0.293441	0.159301
CG10948	0.101174	0.196105	0.132036	0.158784	0.220525	0.274396
CG10949	0.0263816	0.819969	-0.0892118	0.706906	-0.179886	0.580312
CG10950			0.0187004		-0.00400467
CG10953	-0.00878135	0.0133658	-0.404303	4.89633e-09	0.390312	0.0134598
CG10958	-0.00753217	0.863606	-0.0659318	0.742856	0.0424924	0.930143
CG10959	0.0144607	0.909459	0.0543656	0.85964	0.281907	0.347073
CG10960	-0.0147478	0.883721	-0.252043	2.87483e-06	-0.0239716	0.9365
CG10962	-0.00536069	0.753246	-0.102412	0.621636	-0.556953	0.0459285
CG10969					0.0226649
CG10970	-0.00188609		-0.0207263	0.96748	0.0228704	0.967974
CG10973	0.0372601	0.686319	0.135506	0.335536	0.0336006	0.918977
CG10979	0.07618	0.379487	-0.0479027	0.758767	0.264458	0.287914
CG10984	0.060429	0.368349	0.624689	2.10127e-30	0.621554	0.0766562
CG10993	0.00317838		0.0187004		-0.0444901
CG10996			0.00111138		-0.0467768
CG11000	-0.0141517	0.553028	-0.318659	0.0116762	-0.214035	0.437959
CG11007	0.133516	0.057267	-0.0862685	0.443381	-0.00164773	0.995156
CG11018	-0.00270414	0.863886	-0.103841		0.0162677
CG11029	-0.0118695		-0.0108987	0.981899	-0.0451889	0.930143
CG1103	0.126828	0.0327688	0.411289	2.57126e-05	0.455177	0.0691913
CG11030	0.0110392	0.921546	0.867318	7.1477e-47	0.624544	0.0987766
CG11034	0.102503	0.241255	-0.00091885	0.993707	-0.214143	0.267513
CG11035	0.078275	0.3957	-0.225296	0.242282	-0.108071	0.746569
CG11041	-0.00720767		-0.115487	0.747813	-0.0813053	0.864493
CG11044	-0.0195722	0.0823423	-0.302343	0.0062171	0.10673	0.80815
CG1105	0.028234	0.806976	-0.0594957	0.560607	0.0867084	0.714867
CG11050	-0.00633559	0.946666	0.156142	0.0318687	0.252814	0.328742
CG11052	-0.0105972	0.530022	0.450555	0.229186	0.00354673	0.995062
CG11060	0.00729025		0.0576482	0.888166	0.10457
CG11069	-0.0305563	0.19343	0.170101	0.129876	0.0227185	0.942458
CG11070	0.0450507	0.594442	-0.0410064	0.7428	-0.00964804	0.975891
CG11073	-0.00852323	0.335671	0.210534	0.000297522	0.076893	0.830839
CG11076	0.080876	0.298953	-0.0310664	0.699842	-0.334162	0.27033
CG11077	-0.000748388	0.99591	0.584352	1.23943e-05	0.156723	0.486819
CG11085			0.288717	0.446701	-0.448928	0.248709
CG11089	0.060006	0.505844	-0.135366	0.0763809	-0.139848	0.684597
CG11095	0.112453	0.201139	-0.158795	0.45942	0.245062	0.45202
CG11099	-0.00454259	0.300121	-0.401262	0.112369	0.00465321	0.993361
CG11103	0.0981011	0.272307	0.957287	1.01103e-22	0.768666	0.038593
CG11109	0.108661	0.220591	-0.197681	0.203444	0.0363686	0.926641
CG11110	0.13381	0.109724	-0.115894	0.584315	-0.134171	0.751977
CG11112			0.0187004
CG11113			0.0187004
CG11122	-0.0361682	0.744082	0.0767046	0.478731	-0.107328	0.772635
CG11123	0.0213167	0.837012	0.937583	4.24105e-44	0.371626	0.210301
CG11125	-0.0928919	0.296638	0.73294	1.09885e-11	0.605352	0.0617794
CG11127	-0.0394536	0.715649	0.143809	0.227305	0.310816	0.275123
CG1113	0.0131984	0.54532	0.000113595	0.999822	0.0514351	0.931908
CG11131	-0.0178641	0.0009491	-0.137719	0.414777	-0.236769	0.544836
CG11134	0.038073	0.688864	-0.0644001	0.607096	-0.137746	0.555135
CG11141	0.0965243	0.128227	0.910607	3.9505e-31	0.889018	0.00115907
CG11145			0.0550484
CG11147	-0.0396502	0.0237723	-0.0566021	0.472007	-0.60593	0.144385
CG11149	-0.00378249	0.231664	0.169584	0.535105	-0.333524	0.485484
CG11151	-0.0135005	0.913905	-0.100803	0.289679	-0.187382	0.39907
CG11155	-0.0867565	0.0733858	-0.328359	3.90953e-08	-0.248321	0.173392
CG11158	-0.0122959	0.752516	-0.025248	0.90185	-0.492763	0.0542724
CG11159			-0.595289	0.061239	0.33268	0.492356
CG1116	0.0752605	0.422087	-0.0359709	0.847355	-0.154483	0.663128
CG11162			-0.160277	0.684369	0.532388	0.191222
CG11164	0.0351534	0.63424	1.36054	7.27213e-79	0.848689	0.0312291
CG11168	-0.0502129	0.626594	0.103808	0.376862	0.104242	0.632654
CG11170	0.0525146	0.601563	-0.272328	0.279372	0.202957	0.599219
CG11178	0.0176724	0.847945	-0.134212	0.391185	-0.0994347	0.740208
CG11180	-0.00736401	0.951409	0.928572	6.44535e-54	0.338296	0.309517
CG11191	-0.000177915	0.993669	-0.356962	0.0375528	-0.166304	0.577581
CG11192			0.367528	0.151735	0.919829	0.0227794
CG11200	-0.0597092	0.50886	0.253054	0.0024803	-0.0821983	0.781173
CG11211	-0.00977977		-0.168824	0.698651	0.0765125
CG11226	0.00621056		-0.0973018		0.0566411
CG11227			-0.0345088		-0.0390369
CG11236	-0.0206371	0.101008	-0.11369	0.603862	-0.333224	0.275771
CG1124	-0.0249943	0.0240579	-0.302076	0.00234898	0.154077	0.695983
CG11241	0.0389465	0.715649	0.729054	1.51028e-09	0.283442	0.104702
CG11247	0.0557433	0.576609	-0.093594	0.333983	-0.0342445	0.927811
CG11248	-0.0294279	0.787412	0.981066	3.56511e-39	0.748991	0.0488868
CG11249	-0.0141945	0.0805566	0.147762	0.741974	0.149641	0.72594
CG11257	0.0492908	0.617165	0.576939	0.000492691	0.520414	0.144966
CG11262			0.0187004		-0.0243713
CG11263	0.0454103	0.640435	1.29104	1.26482e-34	0.743471	0.0452584
CG11267	0.14922	0.0411104	-0.0762507	0.318418	-0.247266	0.376904
CG11275	-0.00474611	0.930098	-0.302228	0.0488106	-0.0385717	0.893972
CG11279	-0.002419	0.98625	-0.425597	0.00039964	-0.665998	0.0170806
CG11286			0.0187004
CG1129	-0.0564169	0.561625	-0.119489	0.213726	-0.0619349	0.797836
CG11291			-0.101127		-0.0414579
CG11294			-0.302857	0.0980462	-0.00277702
CG11300			-0.0179188	0.879726	-0.278422	0.16084
CG11307	0.0799679	0.341191	1.46877	6.30793e-133	1.00014	0.00869666
CG11309	0.154231	0.0462228	-0.130592	0.251701	-0.167328	0.392758
CG11313	0.00946539		0.180825	0.678151	-0.106193	0.84851
CG11317	-0.0182694	0.026327	-0.114996	0.480582	-0.212183	0.37987
CG11318	-0.0181538	0.046178	-0.218924	0.297893	0.0984937	0.757849
CG11319	-0.0169649	0.0128823	-0.566656	3.7247e-13	-0.573047	0.0159117
CG11322	-0.0059623		0.100663	0.809867	0.237618
CG11327	-0.018623	0.27957	-0.119502	0.718097	0.0966716	0.84851
CG11333			-0.156288		-0.15174	0.751658
CG11334	0.0997802	0.202052	0.0137281	0.914399	-0.00192077	0.993361
CG11342	-0.0168049	0.891829	-0.241379	0.414777	-0.548232	0.117128
CG11345	-0.016646	0.0107919	-0.434283	3.89315e-06	0.387305	0.0292809
CG11349			-0.0792549		-0.0243713
CG11350	-0.00765338	0.0870411	-0.733144	0.0279859	-0.382177	0.333941
CG11353	-0.0105413	0.188753	0.0924461	0.193078	-0.167224	0.690829
CG11356	0.00317838		0.0535827	0.893966	-0.0372494
CG11357	0.0059296	0.9534	0.384601	5.73148e-10	0.161499	0.470938
CG1136	-0.00902168	0.0192961	-0.186072	0.0627794	0.199944	0.278678
CG11360	-0.12292	0.158475	-0.155359	0.56093	-0.272424	0.294546
CG11362	-0.000373166	0.982507	-0.0332573		-0.012087
CG11367	0.0810591	0.283213	0.88163	1.92034e-29	0.776392	0.0391818
CG11368	-0.00389858	0.250298	-0.390828	0.271117	-0.343885	0.181705
CG11369	0.00162923		0.0280917		0.0162677
CG1137			0.0879577	0.771806	0.148221
CG11370	-0.0264439	0.000279662	-0.257693	0.386257	-0.303863	0.462862
CG11374	0.00317838		0.104781	0.820659	0.257708	0.598147
CG11377	0.00706361	0.949576	-0.220478	0.0277142	0.0395092	0.890886
CG11378	-0.0244329	0.00435857	-0.484511	1.47721e-07	-0.279468	0.374231
CG11379			0.021941		-0.0243713
CG1138			-0.0183806
CG11380	-0.043772	0.0108573	-0.0861878	0.161084	-0.222893	0.593748
CG11381	-0.00380625	0.236011	-0.452584	0.130363	0.226769	0.418711
CG11382	-0.0257814	0.687521	0.252977	0.00120941	0.0674833	0.902255
CG11384	-0.0100574	0.0240066	-0.469703	0.000271254	-0.0744483	0.83304
CG1139	-0.00885209	0.306801	-0.44157	0.0845815	0.0238543	0.954848
CG11391			0.0187004		-0.0416422
CG11396	0.0670514	0.490283	-0.0834643	0.68764	-0.0833096	0.807307
CG11398	0.0851557	0.324874	-0.0831198	0.804662	0.557188	0.122468
CG11399	0.087329	0.291155	0.486662	8.25128e-12	0.717158	2.32875e-05
CG11400	-0.000892701		0.0483676	0.916413	0.190165	0.698784
CG11403	0.107974	0.0868015	-0.231482	0.39923	0.669746	0.0933627
CG11404					0.0162677
CG11406	-0.0119956		0.0461464	0.919254	-0.233673
CG11407	-0.00238618	0.851626	-0.375205	0.241601	0.319542	0.409026
CG11409	-0.0501648	0.291736	0.117748	0.0518729	-0.164241	0.756685
CG11413	-0.010899	0.00819435	-0.539619	0.0247047	-0.376247	0.416352
CG11414	0.142633	0.0200215	-0.00523809	0.965975	-0.0216229	0.947496
CG11417	0.0908157	0.109998	0.634415	1.63702e-10	0.33385	0.0341505
CG1142	0.136225	0.109125	0.528724	6.6011e-09	0.127151	0.623966
CG11425	-0.0118499		-0.17997	0.684829	-0.718651	0.053766
CG11426	-0.0198689	0.135427	-0.142863	0.383184	0.021233	0.953568
CG1143	-0.0217976	0.00624152	-0.476092	0.131431	0.135288	0.487316
CG11436	0.0914613	0.299503	0.517466	1.71136e-07	0.666033	0.0435376
CG11437	-0.00952455	0.340401	-0.495835	0.0203597	-0.222473	0.442675
CG11438	-0.0279973	0.0294815	-0.0965158	0.582242	-0.255521	0.354183
CG11444	0.0452656	0.440718	0.436914	8.76006e-11	0.0830992	0.752749
CG11447	0.041935	0.692487	-0.188323	0.253625	0.0852169	0.804264
CG11449	-0.00640002		0.151285	0.729141	0.393538	0.383724
CG11453	-0.0151389	0.0438953	-0.371422	0.0664939	0.107165	0.739887
CG11454	0.0469512	0.636001	0.0629261	0.72905	0.0142073	0.965135
CG11456	0.0507539	0.59144	0.478428	0.000594647	0.623425	0.0103752
CG11458			0.126654		-0.393621	0.342973
CG11459	-0.0150719	0.0837514	-0.0665467	0.890554	-0.187194	0.652359
CG1146	0.0431118	0.633148	-0.0939418	0.392625	0.307773	0.301266
CG11470	-0.0143015	0.0378556	-0.33907	0.198768	-0.347088	0.328245
CG11474	0.113852	0.170577	-0.0464998	0.658667	0.164898	0.435458
CG11475	-0.0200875	0.637546	-0.00724656	0.987923	-0.677541	0.112754
CG11498	-0.0335939	0.0845973	-0.00931759	0.962346	-0.380932	0.407426
CG11504	0.0941785	0.274635	1.1063	1.09543e-68	0.900886	0.024607
CG11523	0.135966	0.0525312	0.597132	3.74867e-13	0.493677	0.0945522
CG11529	-0.0103425	0.0113815	0.324514	0.26838	-0.0767917	0.869912
CG11537	0.0415154	0.595573	-0.192653	0.0023836	-0.288355	0.211596
CG11539	0.00211435	0.979341	-0.212093	0.430734	-0.205932	0.600114
CG11550	-0.00952663	0.133629	-0.155598	0.29826	0.279448	0.567411
CG11555	0.101769	0.125478	0.524818	3.28262e-08	0.208683	0.333903
CG11560	0.221735	0.0010604	0.983465	1.16494e-17	0.82185	0.0097889
CG11562	0.11477	0.185332	-0.00326374	0.987171	0.0822737	0.802595
CG11563	0.0508618	0.556934	0.794657	3.27927e-29	0.369326	0.290209
CG11570	-0.00495711	0.315318	-0.21933	0.561828	0.161322	0.718467
CG11581	-0.00131686		-0.108475		-0.11739	0.798109
CG11583	0.0832938	0.332213	0.98069	5.45302e-66	0.335337	0.263453
CG11584	-0.0676355	1.02902e-07	-0.258722	0.305487	-0.075069	0.896306
CG11585	-0.00562449	0.317321	0.0458831	0.919459	0.245039	0.379099
CG11586	0.0413289	0.660633	0.520803	1.6522e-08	0.516597	0.0647127
CG11590	0.178554	0.0295216	0.191362	0.320133	0.320075	0.322968
CG11593	0.131964	0.0325064	-0.115577	0.272012	0.0439578	0.89978
CG11594	-0.0384838	0.083177	-0.222424	0.0102453	0.0545603	0.811381
CG11596	0.0808863	0.145763	1.14053	6.75399e-72	0.748052	0.0368384
CG11597	-0.00451482	0.914418	-0.30332	0.196148	-0.0615108	0.898675
CG11598	-0.00193377	0.927297	-0.110703	0.690121	-0.0616482
CG11600	-0.00595737		-0.0964693		0.10762
CG11601	0.0710769	0.405057	0.158001	0.223252	0.0563203	0.85613
CG1161	0.0644077	0.504069	-0.0736024	0.440918	-0.00613275	0.982653
CG11617	-0.0096992	0.204004	0.0437774	0.762173	0.285301	0.372319
CG11619	-0.0300434	0.22512	-0.211811	0.10378	-0.0486194	0.871312
CG11626	-0.0041836	0.759443	-0.56413	0.111564	0.155214	0.735182
CG11629	-0.0059623		0.100803
CG11630	0.00443811		0.021955		0.0162677
CG11634			-0.0295823		-0.0359168
CG11638	-0.0159737	0.528851	-0.117176	0.351323	-0.40097	0.0364277
CG11655	-0.0337601	0.74395	-0.163931	0.419077	-0.0856854	0.843729
CG11656			0.0553223	0.913178	0.100196	0.829558
CG11658	-0.125798	0.0420959	0.126142	0.0238895	0.177648	0.569215
CG11659	-0.00631389		0.090226	0.856442	-0.129798	0.786625
CG11663			0.0187004
CG11668	-0.0117041	0.094575	-0.058528	0.902882	-0.0796795	0.881805
CG11670	-0.0175375	0.245227	-0.0669511	0.803723	-0.446321	0.085632
CG11672	-0.0148207	0.00311338	-0.43111	0.00376235	-0.308471	0.231643
CG11674	0.0658222	0.497807	-0.194042	0.485131	0.786268	0.0539502
CG11679	0.182426	0.00720291	0.0666174	0.710918	0.145377	0.580374
CG11686	-0.0360953	0.567259	0.0868102	0.30657	-0.147232	0.488044
CG11693			0.00341384	0.99349	-0.0428231
CG11694	0.00671778
CG11695	0.0539657	0.549336	-0.0999358	0.627275	-0.0427296	0.91996
CG11696	0.0395617	0.711883	0.0535656	0.719472	0.157751	0.6025
CG11698			0.0187004
CG11699	0.0301427	0.754489	-0.13779	0.307121	-0.1681	0.471224
CG11700	0.0044054	0.937351	-0.29346	0.473898	0.132324	0.804531
CG11703	-0.00977977		0.0768445		-0.0569087
CG11710	0.0522271	0.607735	-0.179536	0.151302	-0.0225844	0.94629
CG1172	-0.0303536	0.750649	-0.0049553	0.971288	0.278507	0.268937
CG11722	0.105321	0.187896	-0.0937698	0.664491	-0.307448	0.287914
CG11723	0.0961174	0.282594	0.01724	0.927641	0.0566295	0.849836
CG11726			0.0565087		-0.0243713
CG11737	0.147898	0.0201723	0.0564982	0.650945	0.0266489	0.927811
CG11741			0.167996	0.712204	-0.225286	0.621542
CG11752	0.0385107	0.70028	-0.0909114	0.481482	-0.239173	0.300045
CG11753	0.0896748	0.315893	0.12791	0.427039	0.399724	0.162902
CG11755	0.0189711	0.871873	0.093637	0.697383	0.192954	0.575648
CG11756	0.00545786	0.829928	0.420136	0.0763809	0.0872721
CG11760	-0.00478131	0.78253	0.118233	0.806956	-0.585989	0.181885
CG11768			-0.13519		0.0146064
CG11771	0.0325655	0.715658	0.32533	8.53175e-09	0.181424	0.315656
CG11777	0.0811982	0.369525	0.780509	6.60657e-10	0.68529	0.0451208
CG11779	0.157413	0.00807116	-0.0561518	0.518947	-0.289852	0.332073
CG11786	-0.03208	0.0150166	0.196576	0.338439	-0.108163	0.796709
CG11788	-0.0434345	0.681755	0.333788	0.232835	0.00516818	0.992247
CG11790	0.107363	0.185813	-0.0181154	0.882611	0.265111	0.151461
CG11791	-0.0768716	0.403342	-0.0994383	0.161797	-0.0532545	0.845874
CG11807	0.187351	0.0010604	0.0641791	0.629179	0.234312	0.186245
CG11808	0.0371245	0.735161	0.71853	4.07768e-07	0.869573	0.0141679
CG11811	0.0086099	0.940766	0.492354	7.01175e-15	0.377657	0.239342
CG11815	0.00536503		0.0157914
CG11816			0.038683		-0.0252272
CG11825	0.200475	0.0114283	0.0438616	0.92964	0.754369	0.0310281
CG11828	0.00450534		0.110587		-0.0466552
CG11835	-0.00513785		0.442729	0.240806	0.0453015
CG11836	0.069427	0.462143	0.102278	0.605334	0.485518	0.281237
CG11837	0.0407132	0.67225	0.517673	1.03206e-07	0.0225295	0.922157
CG11839	0.0668321	0.488773	0.439596	0.100761	0.342281	0.357448
CG11841			-0.0877261		0.0489134	0.916199
CG11842	-0.00265656	0.891829	-0.0150397	0.972583	0.103698	0.857043
CG11843	0.000962596	0.972108	0.0763456	0.839004	-0.739819	0.0736485
CG11852	-0.0139998	0.00144944	-0.333413	0.0924648	-0.580063	0.186199
CG11854	-0.00740565	0.0760127	-0.0940631	0.849909	-0.160215	0.743006
CG11857	0.12039	0.118719	0.334136	4.90825e-06	0.369813	0.283361
CG11858	0.0126905	0.919644	0.0908527	0.592535	-0.152367	0.638026
CG11865			0.0187004
CG11873	-0.04408	0.630707	0.0280703	0.790759	-0.0626579	0.845904
CG11878	-0.00526796	0.324468	-0.190136	0.481482	-0.59307	0.172283
CG11882	0.0614965	0.527947	-0.124354	0.582529	0.339741	0.453869
CG11883	0.0381901	0.715696	-0.29453	0.000568973	0.0015307	0.995062
CG11885	0.203543	0.00801392	0.0648883	0.797153	-0.191462	0.638151
CG11892	-0.0137227		0.0702499	0.881969	-0.369403	0.426719
CG11893	-0.00631389		0.0351185		-0.332024	0.484424
CG11898	-0.00367959	0.200797	-0.134376	0.613943	-0.416524	0.1328
CG11899	0.23683	0.000117512	-0.302584	0.322453	-0.118924	0.82727
CG11902	0.0781733	0.404841	0.087924	0.537797	0.0869047	0.760625
CG11905	-0.0416965	0.0364621	-0.0682913	0.497239	-0.405471	0.284099
CG11906	0.130471	0.0281965	0.36124	0.000422089	0.571768	0.0169496
CG11911	-0.0202939	0.000555034	-0.441644	3.62467e-05	-0.336141	0.387112
CG11912	-0.00952663	0.133629	-0.236729	0.506094	0.107159	0.811381
CG11920	0.0910888	0.255055	0.927844	3.47212e-49	0.343628	0.25657
CG11927	0.109462	0.15397	0.501266	1.79265e-09	0.526645	0.0618274
CG11929	-0.0119956		0.078639	0.87404	0.349264	0.41604
CG11951	-0.0107231	0.50944	-0.239458	0.423576	-0.252618	0.615055
CG11961	-0.0994178	0.0144924	-0.184697	0.041018	-0.0345646	0.920103
CG11964	0.112276	0.165255	-0.112392	0.458769	-0.0708885	0.863732
CG11970	0.0505763	0.576609	1.10311	6.69525e-119	0.754812	0.0339432
CG11975	0.0140111	0.879213	0.934565	3.14101e-41	0.751512	0.0373473
CG11977			-0.0345088
CG11980	0.146092	0.00408157	0.121496	0.188629	-0.0562593	0.836446
CG11983	0.0173347	0.636594	-0.129874	0.712204	0.3	0.473799
CG11986	0.102331	0.197085	0.803397	3.51404e-09	0.61863	0.0842437
CG11997	0.00475896		0.371578	0.336995	0.0100213	0.980334
CG11999	0.118829	0.151909	0.159929	0.0795406	0.290272	0.198405
CG12003	-0.00602717		-0.0379524		-0.0421797
CG12004	-0.000681172	0.99591	-0.078386	0.19524	-0.0661767	0.769817
CG12007	0.0191365	0.860812	-0.186864	0.0485405	-0.0804419	0.709704
CG12009	-0.0350527	0.00624922	0.379611	0.237281	0.0479699	0.896719
CG12010	0.142746	0.0901832	-0.186418	0.323063	-0.0825357	0.777088
CG12011	-0.0186455	0.432689	0.0578621	0.907222	-0.0461219	0.91467
CG12012	0.105004	0.189272	-0.0140931	0.944971	0.208421	0.45895
CG12016			-0.0183806
CG12017	-0.0581064	0.00167719	0.188917	0.590617	-0.0657138	0.870283
CG12020	-0.0059623		0.00111138		-0.0243713
CG12024	0.00336553	0.980218	-0.17116	0.0645033	-0.106028	0.623774
CG12025	-0.0457433	0.638759	-0.181526	0.014164	0.0302254	0.909912
CG12038	-0.00695415	0.86062	0.0210876	0.911984	-0.123107	0.567829
CG12054	0.102511	0.0453742	0.192708	0.00233394	0.263407	0.292907
CG12056	0.0664493	0.418384	0.0232637	0.936767	0.00936182	0.981579
CG12057	-0.0079163	0.0962652	0.249788	0.506601	-0.481035	0.229604
CG12061	0.00729025		0.0466703		0.0162677
CG12065	-0.0483199	0.445304	-0.204097	0.0168444	-0.00275392	0.991999
CG12069	0.00188256		-0.114341		0.202845
CG12071	-0.0185414	0.20718	-0.0711029	0.612738	-0.11538	0.58273
CG12075	-0.0608302	0.00553876	-0.0061371	0.951292	-0.0171194	0.967356
CG1208	-0.0164167	0.0108376	-0.484976	0.0459207	0.0519024	0.885367
CG12081	-0.0132085	0.90901	0.810581	1.61306e-31	0.593658	0.0769475
CG12084	0.00613383	0.942894	0.381408	1.89713e-10	0.391003	0.213396
CG12091	-0.00291689	0.982373	-0.0834137	0.262983	-0.162629	0.52329
CG12093	0.126039	0.148245	-0.0714543	0.624284	0.0465417	0.847306
CG12096	0.123381	0.123122	0.0959636	0.436931	0.219837	0.360269
CG12099	-0.0483448	0.612302	0.12483	0.0209006	0.195678	0.41132
CG12104	0.00218037	0.986351	0.413291	1.2957e-09	0.593608	0.132966
CG12105	-0.0104619	0.126159	-0.0983024	0.707883	0.263774	0.354433
CG12106	0.0751577	0.422596	1.04146	5.82305e-18	0.758396	0.0441031
CG12107	0.174654	0.0280395	-0.0418099	0.703089	-0.107068	0.69899
CG12111			0.108794		-0.153358
CG12112	0.0149472	0.894875	1.10403	3.92447e-24	0.808455	0.0256368
CG12115	-0.00160943		0.182895		0.249203	0.568055
CG12116	-0.0283871	0.0969253	-0.398538	0.00142761	-0.376114	0.206491
CG12118	0.142956	0.0813727	-0.218008	0.129556	0.153056	0.579438
CG12121	0.0342586	0.668194	0.84685	2.79697e-72	0.643044	0.0741209
CG12123	0.0317053	0.770289	-0.311955	0.0605376	-0.282262	0.354029
CG12128	0.0604495	0.430998	0.738923	1.51961e-23	0.393197	0.242386
CG12129	0.0724019	0.250713	0.973481	3.74331e-35	0.876428	0.0164381
CG1213	-0.0150935	0.00277126	-0.478997	4.22977e-05	0.185469	0.672414
CG12133			0.0425531		0.0577841
CG12134	0.0579241	0.554639	0.504227	1.09867e-07	0.264072	0.184318
CG12155	0.0873719	0.180094	-0.0358081	0.812239	0.0685464	0.803977
CG12158			0.0187004		0.325734
CG12159	0.134847	0.0816009	-0.0494195	0.849327	0.018262	0.961894
CG12163	0.0182582	0.815372	0.369977	2.70092e-06	0.495291	0.169668
CG12164	-0.0125378	0.127846	-0.245046	0.00228444	-0.242866	0.573065
CG12170	-0.0262944	0.801792	-0.0873088	0.494111	-0.255213	0.317467
CG12171	0.0322821	0.764415	0.481599	7.03755e-08	-0.126226	0.680334
CG12173	0.0320976	0.766131	-0.171021	0.266765	-0.265524	0.356421
CG12177	0.0524954	0.579947	-0.209302	0.0309992	-0.228242	0.269712
CG12179	0.00120497	0.993669	1.33346	3.23026e-59	0.932623	0.0203379
CG1218	0.067429	0.285388	0.341864	0.00373319	0.813185	0.000287717
CG12182	0.0748656	0.418384	0.84867	6.01609e-13	0.702649	0.0566433
CG12184	0.00360165	0.947057	0.445023	0.234207	0.710381	0.0905749
CG12194	-0.0231782	0.709879	-0.182129	0.14018	-0.263881	0.327656
CG12204	0.0306003	0.786717	0.0536079	0.87404	0.554766	0.0372764
CG12206	-0.0168782	0.0998945	0.0101899	0.956341	-0.1095	0.735596
CG12209	0.00699483		0.00111138		0.0424499
CG12213	0.0102346	0.913111	0.210368	0.00326823	0.346112	0.322051
CG12219	0.0870219	0.339831	0.971761	1.66827e-34	0.718513	0.0330793
CG12224	-0.000443967	0.989329	-0.173162	0.564922	-0.0867964
CG12229	-0.0137227		0.274534	0.431256	0.0162566
CG12231	0.00308277
CG12236	0.0598818	0.336795	-0.0566851	0.771339	0.0633914	0.885438
CG12237	0.101391	0.106415	-0.0983609	0.447634	-0.069833	0.767199
CG12239	-0.0127609	0.03606	-0.170317	0.107139	-0.14536	0.644336
CG12241	0.0393025	0.636095	-0.0274341	0.843645	-0.157783	0.554016
CG12253	0.0451172	0.660633	0.22945	0.0548222	0.419953	0.0809483
CG12256	-0.0146981	0.0583205	-0.0961728	0.649367	0.450181	0.324787
CG12259	0.0601219	0.537752	0.412532	0.00078122	0.522478	0.106298
CG12267	0.0212025	0.846804	0.354384	0.00523868	0.239766	0.444836
CG12268	-0.0169163	0.0340649	-0.173462	0.177888	0.0323071	0.893993
CG1227	0.0104922	0.934695	0.754936	3.13159e-20	0.45588	0.192558
CG12278			0.00111138		-0.151397
CG12279	-0.0506317	0.620759	-0.256408	0.0989247	-0.550266	0.0145982
CG12288	0.16771	0.0124354	0.117903	0.262983	-0.0765563	0.732403
CG12290	-0.0933018	0.302871	-0.206878	0.0240965	-0.141038	0.445321
CG12299	-0.0380494	0.631248	0.963238	4.63398e-63	0.764736	0.00399097
CG12301	-0.0022571	0.982373	0.867481	2.38467e-34	0.548212	0.146107
CG1231	-0.00131686		0.0617173	0.889625	-0.33131	0.494997
CG12310	-0.00542888	0.121301	0.364336	0.287199	-0.301485	0.374847
CG12316	0.119771	0.110353	0.0395221	0.815529	0.153996	0.703945
CG12320	0.0398643	0.661338	-0.1333	0.559333	-0.172024	0.579683
CG12321	0.034113	0.730583	-0.062774	0.740124	-0.256791	0.363115
CG12325	0.0272164	0.81298	0.447542	7.83774e-07	0.140726	0.55438
CG1233	-0.0354663	0.707673	0.00947044	0.94406	-0.0217724	0.9451
CG12338	-0.0176271	0.839348	0.0493532	0.742245	-0.0719194	0.777582
CG1234	0.0245211	0.8112	1.04606	1.09762e-88	0.564042	0.134822
CG12341	0.022585	0.834446	0.16456	0.174627	0.243029	0.452551
CG12343	-0.0963185	0.212718	0.667359	2.19473e-22	0.449594	0.129149
CG12344	-0.00313916	0.81814	0.0728419	0.874129	-0.0784747	0.858517
CG12355	-0.0283808	0.156956	-0.15195	0.261232	-0.7318	0.000184259
CG1236	0.0506542	0.481937	0.194737	0.0277389	0.243748	0.230324
CG12362	-0.0059623				-0.00405342
CG12374	0.00173207	0.931225	0.0729011
CG12375	0.0889342	0.328235	-0.0253341	0.906999	-0.221757	0.360408
CG12379	0.00627183	0.923808	-0.0964379	0.782046	-0.31224	0.445654
CG12384	0.0662755	0.493098	-0.00241613	0.982383	-0.127007	0.621788
CG1239	0.0665707	0.493878	-0.0515101	0.892611	0.133975	0.788196
CG12391	0.0325028	0.579449	0.903111	7.58902e-64	0.812912	0.0283356
CG12395	0.00308277
CG12398	-0.00977977		0.0785633	0.870922	-0.157799
CG12402	-0.059227	0.00789467	-0.207249	0.00119889	-0.206397	0.589012
CG12420	-0.015995	0.403817	0.418151	0.200759	-0.35944	0.452551
CG12446	0.0110699	0.426837	0.00111138
CG12448			0.0602711		0.137655
CG1246	-0.027851	0.00258669	-0.146818	0.0321583	-0.0429036	0.897879
CG12464					0.0353025
CG12470	-0.00250135		0.148923	0.700309	0.00685678
CG12477	-0.0089795		-0.625362	0.0743172	0.271491	0.588609
CG12480	-0.0176492	0.00106658	-0.228471	0.510607	0.122192	0.71567
CG12483			-0.060243		-0.395886	0.371177
CG12490	-0.00669856		-0.486195	0.177814	-0.651871	0.0463002
CG12491			-0.0827906		-1.09636	0.00656048
CG12493	-0.00907546	0.688121	-0.00626476	0.989373	0.409354	0.33824
CG12496	-0.00805945	0.684047	0.0657643	0.892186	0.153173
CG12498			0.00111138
CG12499	0.0334315	0.738808	0.193166	0.00815253	-0.151479	0.593642
CG12502	-0.01144	0.083409	-0.267864	0.288774	-0.320785	0.319001
CG12506	-0.00365206	0.173819	0.324709	0.366638	-0.250114	0.574474
CG12507	-0.00913791	0.264644	-0.107638	0.432424	0.0633807	0.91216
CG12512	0.0444967	0.670735	-0.0232052	0.913178	-0.291956	0.411613
CG12516					-0.0243713
CG12519	-0.0165642	0.256327	-0.478597	0.136522	-0.212765	0.674976
CG12520	-0.000694951	0.993879	0.14464	0.755932	0.534928	0.232463
CG12522	-0.0130758	0.381486	0.399463	0.000558334	0.214649	0.661184
CG12523	-0.0247586	0.0278469	-0.234001	0.00209072	-0.126	0.781613
CG12531	-0.0226908	0.0345033	-0.128952	0.141696	-0.181138	0.45227
CG12535	-0.0216169	0.263105	-1.2938	8.2761e-06	-1.28321	0.000267369
CG12538			-0.00132081
CG12539	-0.0059623		0.0301639	0.947833	0.158481
CG12540	-0.00846184	0.110974	0.206855	0.215706	-0.523708	0.195363
CG12541	-0.00941722	0.111132	-0.360502	0.00292981	-0.495715	0.00641788
CG12546	-0.0059623		-0.543306	0.106937	-0.655341	0.0766939
CG12547	-0.0140476	0.912725	0.0490789	0.545583	0.151248	0.593642
CG12560	-0.0245624	0.226035	-0.260229	0.0340856	-0.382832	0.0435464
CG12567	0.0147573	0.907606	0.99515	1.16711e-71	0.660242	0.0828947
CG12576	0.0332714	0.741669	-0.351975	2.51823e-06	-0.123427	0.629318
CG12581	-0.086111	0.0315194	-0.120244	0.0436984	-0.077515	0.795477
CG12589					0.0162677
CG12590			0.299717	0.31757	0.0829582
CG12592	-0.00497963	0.874799	-0.00618148		0.00389598
CG12594	-0.0178339	0.0909039	-0.264956	0.0173584	-0.300488	0.205563
CG12605	-0.0275662	0.0409789	-0.10807	0.506361	-0.168383	0.428344
CG12607	-0.0274409	9.76636e-05	-0.740905	7.42357e-06	-0.0292415	0.915162
CG12608	0.0241431	0.832221	0.927933	1.53062e-46	0.554334	0.108119
CG12609					-0.0753116
CG12617	-0.00602717		0.0287597		-0.00404942
CG12637			0.0579735
CG12640			0.0356865		0.0566452
CG12643	-0.0190201	0.459915	-0.224727	0.203324	-0.228794	0.292907
CG12645	-0.0126022	0.0965643	-0.0156464		0.134078
CG1265	0.0369797	0.732308	-0.263921	0.0234772	-0.228866	0.445594
CG12655	-0.00376242	0.22753	0.0491952	0.893842	0.265458	0.392092
CG12659	0.122824	0.0998945	0.89533	9.94706e-20	0.643804	0.0656179
CG12661	0.00161774	0.930098	0.331196	0.181966	0.0605519
CG12662	0.00286823	0.943707	0.390673	0.14891	-0.0399749
CG12672	-0.00188609		-0.203203	0.637078	-0.228066	0.573887
CG12674			-0.0254221		0.0446749
CG12679	0.00577853
CG12680			0.021941
CG12688	0.00332263		0.108353		-0.246104
CG12689	-0.0059623		0.232737	0.447281	0.128449
CG12691			0.0187004		0.0162677
CG12692	0.00317838		-0.0183806		-0.0243713
CG12693	-0.0059623		0.154196	0.62684	0.0743145
CG12698	-0.0072303	0.644396	-0.0210543	0.965723	0.227206	0.563159
CG12699			0.112364		-0.0157212
CG12702	0.00444825	0.970277	1.49171	7.47245e-75	1.27916	7.61498e-07
CG12708	-0.0166426	0.831768	-0.322788	0.42138	0.385073	0.394058
CG1271	0.0318896	0.723944	-0.231815	0.117568	0.0069782	0.985722
CG12713	0.0241388	0.833781	0.777169	3.45567e-10	0.908184	0.00923334
CG12715			0.104707		-0.15357
CG12716			0.126256	0.737062	-0.00852264
CG12717	0.0455758	0.587053	0.0656154	0.80757	0.171407	0.607208
CG12723	-0.0139526	0.146994	0.375286	0.0428464	-0.058373	0.879851
CG12725	-0.00602717		-0.0183806		-0.0243713
CG12728	0.056493	0.572667	-0.125742	0.55797	-0.0378387	0.910155
CG1273	-0.0423672	0.0933602	0.276396	0.506094	0.230091	0.438045
CG12730	-0.0405425	0.0338684	-0.121	0.15558	0.0173402	0.971624
CG12744	-0.115928	0.176516	0.166985	0.276498	0.531421	0.180801
CG12746	0.141625	0.0670473	0.0947508	0.366225	-0.0531295	0.841888
CG1275	-0.0842609	0.24589	0.317607	9.26813e-07	0.169117	0.567122
CG12766	-0.00371657	0.214649	-0.266239	0.437769	-0.478406	0.206633
CG12768	-0.0260114	0.269816	0.0290426	0.880781	-0.26563	0.393824
CG12769	-0.0646059	0.455894	-0.248583	1.81094e-07	-0.285423	0.529927
CG12773	0.0715216	0.268584	0.351138	2.99378e-10	0.246117	0.202043
CG12780			0.0899509		0.0566452
CG12782			-0.00165078		-0.0999374
CG12783			0.000804042		-0.062331
CG12795	0.133707	0.0933602	-0.0864133	0.583686	0.313412	0.157398
CG12811	-0.000352396	0.997881	-0.140377	0.213827	-0.0259516	0.937718
CG12814	-0.0440952	0.00718146	-0.241511	0.000759929	0.0598512	0.848698
CG12817	-0.0058746	0.391881	0.0618378	0.809867	-0.388273	0.166306
CG12818	0.0217756	0.847493	1.06574	3.24714e-26	0.818481	0.0270288
CG12822	0.0298678	0.783577	-0.338119	0.0169896	-0.144244	0.534329
CG12824	-0.0125861	0.103092	-0.0880918		-0.116968	0.815142
CG12825	-0.0154632	0.0291476	-0.432892	0.138465	-0.268669	0.398481
CG12826	-0.0096578	0.153018	-0.133483	0.753768	-0.0705294	0.854497
CG12828			-0.0445406
CG12831			0.021941		-0.0415629
CG12836			0.00616233	0.989373	-0.124382	0.8242
CG12848	0.171613	0.0383432	0.0434448	0.786517	-0.0149528	0.961398
CG12851	-0.0158341	0.285534	-0.0637772	0.615528	-0.171485	0.37987
CG12853			0.175832		0.0353087
CG12857	-0.00131686		0.241152	0.446989	0.0560527
CG12860			-0.0136692		0.0439905
CG12863	0.0966928	0.285388	0.0104086	0.973506	0.0412658	0.934677
CG12866	-0.00188609		0.1481		0.0162677
CG12868	-0.0128832	0.913027	-0.00584197	0.973965	0.0337093	0.91535
CG12869	-0.0213052	0.0901832	-0.147465	0.294213	-0.0464688	0.914831
CG12877	-0.0549026	0.383334	1.33762	2.51174e-122	0.875751	0.0275879
CG1288			0.0218055
CG12880	-0.015988	0.218183	-0.113488	0.710795	-0.356292	0.270773
CG12883	0.0599277	0.542132	-0.301004	0.110605	0.381404	0.143852
CG12885	-0.016766	0.605358	-0.0572117	0.877154	-0.0169649	0.978757
CG12895	0.0727101	0.39419	0.432359	3.31364e-08	0.240377	0.433559
CG12896	-0.0280155	0.496239	-0.096226	0.832266	0.401609	0.340478
CG12898					0.0162677
CG12909	0.182448	0.0192961	0.575123	8.68744e-10	0.0400001	0.904037
CG12910	-0.0205969	0.162237	-0.145699	0.293622	0.0856038	0.73154
CG12911	-0.0343157	0.00761372	-0.15465	0.129456	0.0369887	0.903181
CG12914			-0.0422251	0.921823	0.25072
CG12917			-0.131543		-0.0415629
CG12920	-0.0205925	0.000820122	0.394552	0.00304011	0.49888	0.274396
CG12923	-0.00188609		-0.0114109		-0.172873
CG12926	-0.0198178	0.0390836	-0.357515	0.000680219	-0.294038	0.241335
CG12929	0.0387225	0.634299	-0.166956	0.4569	-0.0310413	0.937395
CG12934	-0.0119624	0.00925427	-0.162445	0.147632	-0.291524	0.407426
CG12935	0.0222828	0.833781	-0.129666	0.381941	-0.0444007	0.878494
CG12942	0.134732	0.077119	-0.328065	0.0921624	0.437044	0.238129
CG12945	0.0563747	0.57711	-0.241003	0.0439666	0.108655	0.700915
CG12947	-0.0167186	0.636001	-0.0726872	0.72228	-0.178173	0.594984
CG12948	0.136733	0.0477808	0.0193013	0.899737	0.0540465	0.878234
CG12951			0.268817		0.578387	0.126272
CG12963	-0.0125525	0.0407372	-0.211096	0.171418	-0.0831888	0.812722
CG12964	-0.0195257	0.0658148	0.167971	0.00315321	-0.165834	0.718467
CG12970	0.00308277		-0.0605657		-0.111615
CG12971	0.00107455	0.951528	0.276305	0.450723	0.525296	0.11866
CG12974	-0.0268186	0.0525312	-0.212112	0.0185344	-0.129159	0.691694
CG12975	0.0555588	0.569564	-0.291516	0.0425876	-0.555319	0.0972279
CG12983	-0.0059623		-0.0183806		-0.00404942
CG12984	-0.00754574	0.721933	0.0404645	0.904582	0.163585
CG12985	-0.0059623		-0.281382	0.465106	0.299707	0.506372
CG12986	0.0108062		0.192981	0.54378	-0.0243713
CG1299	-0.0104656	0.0909375	-0.623548	0.00135965	0.229007	0.242867
CG12990	-0.00454256		-0.215404		0.232686
CG12991	-0.0494851	0.289277	-0.155426	0.0161662	-0.145308	0.472984
CG12992	-0.00763171		0.155868	0.73632	-0.382323	0.421377
CG12995			-0.0414565	0.933559	0.0353025
CG12998	-0.00526796	0.324468	-0.601352	0.081881	0.541281	0.0968821
CG13000	-0.0637003	0.127402	-0.00382127	0.992337	0.0629877
CG13001	0.0511761	0.596922	-0.0494643	0.7356	0.0634903	0.821603
CG13002			-0.0183806		-0.0243713
CG13003	-0.022772	0.158475	-0.0143507	0.897917	0.0377086	0.922479
CG13004	-0.00188609		-0.08002		0.0570557
CG13005	0.117595	0.161705	-0.0465943	0.906999	-0.0126475	0.983057
CG13008	-0.00446993		-0.41488	0.105282	0.0663252	0.891825
CG13010	-0.0122459		-0.043199		0.0467493
CG13012	-0.00720767		-0.178376	0.633913	0.229273	0.579507
CG13014	0.0629992	0.466629	-0.125229	0.555508	-0.206789	0.51604
CG13016	0.160283	0.0455527	0.0773021	0.710918	-0.129184	0.757421
CG13018	0.0046297	0.962825	-0.321835	0.0991772	-0.707673	0.024337
CG13021	-0.0059623				-0.0421797
CG13022			-0.409816	0.0872304	-0.127813	0.818959
CG13023	-0.0126672	0.306371	-0.261616	0.500079	0.0353734
CG13024	-0.0244253	0.0954315	-0.427832	0.0154357	0.404681	0.252153
CG13026			-0.590917	0.0800197	-0.112631
CG13028	-0.00977977		0.100518	0.731066	0.0935678	0.872989
CG13029	-0.0136612	0.742396	-0.2229	0.601589	0.0408997	0.936208
CG13031			-0.0530981		0.0743145
CG13032	-0.00602717		0.0493339		-0.00100541
CG13033	-0.0250434	0.00158607	-0.660777	0.00498801	0.453025	0.279189
CG13038	-0.00378249	0.231664	-0.22902	0.184866	-0.177176	0.551091
CG13039			0.0386152		0.0439893
CG1304	-0.0105188	0.0306011	-0.524222	0.00940073	-0.208691	0.557909
CG13040			-0.193401	0.647998	-0.142748	0.779165
CG13041	-0.026948	9.01264e-06	-0.462087	0.108719	0.186	0.6293
CG13042	-0.0138294	0.0305354	-0.36064	0.15811	0.00458782	0.993361
CG13043	-0.0340803	5.41702e-06	-0.492449	0.0403002	0.0919869	0.684597
CG13044	-0.0168152	0.000279662	-0.466841	0.0213488	-0.0292957	0.928122
CG13045	-0.00526796	0.324468	0.00878295	0.96665	-0.485596	0.233504
CG13046	-0.0138882	0.0942249	-0.225163	0.396619	0.0174186	0.976487
CG13047	-0.0154653	0.0351319	-0.156589	0.484642	-0.178161	0.722487
CG13048	-0.0113527	0.171181	-0.0233824	0.797811	-0.210587	0.620033
CG13049	-0.0102795	0.241255	-0.0962626	0.368086	-0.299138	0.454644
CG13050			-0.332207	0.260342	-0.0945673
CG13051	-0.0180619	0.000309773	-0.437937	0.145141	0.559235	0.192695
CG13053					0.0439905
CG13054			0.15289	0.667501	0.125624	0.8242
CG13055	-0.0059623		-0.0793465	0.828604	-0.430318	0.230485
CG13056	-0.00439904	0.292162	-0.093825	0.849843	0.138977	0.763714
CG13058	-0.0129174	0.0714853	-0.482589	0.0190604	-0.119022	0.823122
CG13059	-0.0084134	0.0120481	-0.439444	0.086486	0.313491	0.205885
CG13060	-0.0275498	0.00028394	-0.551818	0.0506157	0.263308	0.490633
CG13062	-0.0059623		0.0151806		-0.0416357
CG13063	-0.0285252	0.000610513	-0.41434	0.202625	0.0570195	0.908435
CG13064	-0.0211514	0.315318	-0.333505	0.38538	-0.00404942
CG13065	-0.0118499		-0.524661	0.140538	0.00608667	0.991637
CG13066	-0.0073225	0.0174612	-0.561937	0.000279059	0.489461	0.265827
CG13067	-0.0183768	0.000223484	-0.711244	3.37413e-13	0.503845	0.212571
CG13068	-0.0146186	0.00137155	-0.646964	0.0161217	0.705016	0.0850609
CG13069	-0.0158868	0.000624437	-0.531816	0.0652033	0.464733	0.287823
CG1307	0.182903	0.00841653	0.587128	6.40207e-10	0.390404	0.125782
CG13071					-0.0243713
CG13073			-0.0183806		0.0951739
CG13074	-0.00188609		-0.440445	0.228168	-0.269869
CG13075	-0.0162806	0.00358238	-0.527231	6.53668e-06	-0.367328	0.276695
CG13077	-0.0146634	0.08506	-0.512721	0.147144	-0.334213	0.454735
CG13078	-0.00602717		0.11216		-0.299551
CG13081	-0.00188609		-0.0666304		-0.0467768
CG13082	-0.0268292	0.188705	-0.0850274	0.862014	-0.00896296	0.98194
CG13083	-0.00571925		0.136048		0.0134914
CG13084	-0.0027463		0.153265	0.645262	0.0734699
CG13085	0.00915218	0.640276	0.0868363	0.85205	0.0989076	0.864077
CG13086	-0.0153596	0.195939	-0.365049	0.220318	-0.315495	0.320692
CG13088	0.0895011	0.317218	-0.0823178	0.777776	-0.0738897	0.868066
CG1309	0.111798	0.0632068	-0.0656867	0.500079	-0.0138006	0.959689
CG13096	-0.0142734	0.874799	1.0558	2.74319e-101	0.665158	0.0747533
CG13097	0.0135325	0.88273	1.07067	2.65324e-48	0.580833	0.151395
CG13101	0.0610732	0.363106	-0.465386	0.0419806	0.00294895	0.99385
CG13102	-0.0162278	0.0353017	-0.28998	0.00398359	-0.417972	0.0097889
CG13108	-0.0175009	0.0390743	-0.125947	0.507694	-0.149426	0.547618
CG13110			-0.0302323
CG13113			0.0187004
CG13114			-0.0254221
CG13116	0.00308277		-0.0675074	0.823223	-0.103373	0.857696
CG13117	-0.00439904	0.292162	-0.0357073	0.946291	0.52205	0.0865701
CG13123	0.0499549	0.532638	-0.0753988	0.80393	-0.017489	0.97399
CG13124	-0.0432352	0.0198931	-0.095144	0.157987	-0.0942407	0.730123
CG13126	0.0682729	0.465193	0.3607	0.000674197	0.218669	0.320586
CG13131			0.0187004
CG13133	-0.00856568	0.0471274	-0.0710361	0.795011	-0.21491	0.288661
CG13135	-0.0118695		-0.796587	0.0150049	0.973963	0.0170806
CG13137					-0.0243713
CG13138	-0.00480161	0.74121	-0.0250051		0.0560442
CG1314			-0.0235999		0.0162677
CG13144	-0.0173862	0.202052	-0.314871	0.399337	-0.365174	0.445654
CG13148	-0.00168507	0.968753	-0.132607	0.511878	-0.206293	0.530178
CG13151	0.0759447	0.358627	-0.0953297	0.671956	0.13263	0.700316
CG13154	0.000852028	0.961132	0.37691	0.225584	-0.440706	0.342803
CG13155			-0.0379524		-0.0243713
CG13157	-0.0119171	0.196289	0.236055	0.566798	-0.919939	0.0221424
CG13159	-0.0434869	0.0671103	0.275189	4.30782e-07	-0.115533	0.778242
CG1316	0.0304626	0.773859	-0.000825417	0.9934	-0.131632	0.481714
CG13160	-0.0114129	0.0165909	-0.158515	0.521709	-0.437118	0.251665
CG13168	-0.0098089		0.0782962	0.84228	0.170011	0.755955
CG1317	-0.0363181	0.671079	-0.153195	0.0125479	-0.0514969	0.848142
CG13170			-0.220527		-0.0421797
CG13177	-0.00160943		0.0187004		0.449148
CG13185	-0.0430451	0.650961	0.0502138	0.653499	-0.366676	0.381222
CG13186	-0.00631389		-0.469498	0.20435	-0.229561
CG13192	0.0276043	0.755615	0.237531	0.0492788	0.307642	0.18205
CG13193					0.0439893
CG13196	-0.0107745	0.185332	-0.00774593	0.959943	-0.205679	0.685523
CG13197	0.101041	0.21261	-0.146985	0.277819	0.0396387	0.891713
CG13198			0.0932354		-0.0467768
CG13202	0.00535927	0.55449	-0.276424	0.458609	0.308308	0.457765
CG13203	-0.00419753	0.792963	0.0205486	0.948664	-0.246668	0.569341
CG13204	-0.0368435	0.625362	-0.14027	0.297717	-0.00882399	0.979094
CG13215	-0.00472351	0.307268	-0.443449	0.219961	-0.118553	0.79112
CG13216	-0.010311	0.0805566	0.299388	0.141679	0.0290874	0.961163
CG13217	-0.0151935	0.000661038	-0.369829	0.196916	0.373351	0.307297
CG13218	-0.00706454	0.0467241	-0.470481	0.087341	0.106408	0.790088
CG13220	-0.0049381	0.970275	0.0895235	0.264033	-0.026315	0.923416
CG13223	0.0111549		0.1481		-0.0235462
CG13226			0.207412	0.459716	0.310936	0.426055
CG13227	-0.0130502	0.177091	-0.2594	0.519453	-0.160859	0.638042
CG13228	-0.0078402	0.0938566	-0.103134	0.769382	0.380099	0.306743
CG13229	-0.0237492	0.202562	-0.296772	0.0922218	-0.275393	0.356421
CG13230	-0.00977977		0.51442	0.0899364	0.733132	0.0606447
CG13231			0.0555428		-0.531424	0.236485
CG13239	-0.023125	0.00222509	-0.35869	0.254897	-0.678901	0.109353
CG1324	0.00262765		0.00855773		-0.195938
CG13243			0.0511676	0.880188
CG13247	-0.0256984	0.0770306	-0.104965	0.536843	-0.0780257	0.793533
CG13248	-0.00971038	0.0394488	-0.219998	0.141664	-0.0319337	0.934777
CG13250			-0.00979001		0.0880905
CG13251	-0.0130891	0.175639	-0.374102	0.0139743	-0.424959	0.185034
CG13252	-0.0715756	0.197568	-0.204435	0.0258755	-0.205746	0.255912
CG13255	-0.0174119	0.207146	-0.485628	0.00111209	-0.0485179	0.892718
CG13258	-0.00513785		-0.600008	0.0609875	-0.111871	0.804578
CG13272	-0.0220994	0.00594596	0.302475	0.331157	-0.00983201	0.980334
CG13280			0.38554	0.306477	-0.0444708
CG13282	-0.0159299	0.0854741	0.0212903	0.960351	-0.387596	0.409616
CG13284	-0.0558005	0.00135078	-0.114664	0.102782	-0.206874	0.264879
CG13285	-0.0129719	0.0021347	-0.338761	0.000372535	-0.110793	0.677705
CG13287	-0.00870956	0.627875	0.199091	0.410734	-0.10673	0.793329
CG13288	-0.00526796	0.324468	-0.141348	0.753468	-0.0409132	0.940143
CG13293	-0.0340498	0.0866516	0.0490634	0.746285	-0.419092	0.0973949
CG13295	-0.0103181	0.906614	-0.0518353	0.701714	0.0229962	0.940143
CG13297	-0.0427348	0.00925427	-0.0506452	0.561981	-0.23399	0.596752
CG13299	-0.0059623		-0.0795648		-0.00405342
CG13300	-0.026235	0.162836	-0.0381506	0.813827	-0.184027	0.407315
CG13305	-0.0137262	0.329498	0.126559	0.55797	-0.05691	0.919152
CG13306			-0.593007	0.0605079	-0.146176	0.793858
CG13308			0.429473	0.232727	0.084978
CG13309			-0.000313825		-0.0243713
CG13310	-0.00131686		-0.125126	0.584491	0.274747	0.581256
CG13311	-0.0109092	0.00640385	-0.596505	0.00107996	-0.222487	0.549784
CG13312	-0.00160943		-0.49489	0.178918	-0.0637481	0.871247
CG13313	-0.00871829	0.640753	0.251058	0.272745	0.323267	0.483291
CG13314	-0.00846184	0.110974	-0.709779	0.00120502	-0.0471796	0.933226
CG13315	-0.0493438	0.0018217	-0.335404	1.80894e-05	0.0510065	0.922621
CG13318	-0.0119441	0.0439436	-0.247705	0.0640798	0.184541	0.581091
CG13319	0.16158	0.0564111	0.0887635	0.663906	-0.0371754	0.902255
CG13321	-0.049528	0.000178488	-0.118315	0.566118	-0.015527	0.960965
CG13323	-0.0141195	0.0312793	-0.174206	0.422019	-0.443929	0.204312
CG13324	-0.00879466	0.118819	0.106038	0.776021	0.812018	0.0297853
CG13325	-0.00879071	0.493098	-0.0689641	0.872287	-0.553144	0.172283
CG13326	-0.00343214	0.841374	0.108972		-0.00679369
CG13330	-0.0059623		-0.919781	0.00419933	-0.497735	0.276093
CG13331	-0.00602717		-0.434637	0.0470011	-0.124974	0.796709
CG13332	-0.0059623		-0.077355	0.87404	0.185161	0.72467
CG13334	-0.00513785		0.0602711		0.144628
CG13337			0.0711177		-0.00400072
CG13339	0.104227	0.244659	0.127103	0.568887	0.103405	0.768824
CG13344	0.0586694	0.406219	-0.194309	0.180667	0.182362	0.605841
CG13358	0.00939667	0.727284	0.268598	0.514935	0.355	0.450645
CG13359	4.35625e-05		-0.0183806		0.0162677
CG13360	0.00507083		0.111859	0.809272	0.0802767
CG13361	-0.0102626	0.145763	-0.0564962	0.8938	0.172295
CG13362	-0.036641	0.101157	0.173967	0.698558	0.606582	0.160477
CG13364	0.0477822	0.645761	0.188777	0.00956416	-0.112128	0.617315
CG13365	0.0953573	0.283055	-0.216033	0.0863581	-0.257713	0.225682
CG13366	0.105257	0.107218	-0.0265153	0.819349	0.278799	0.399144
CG13367	0.0774841	0.409912	-0.11604	0.440675	-0.0872483	0.771807
CG13369	0.0610353	0.488911	0.238868	0.0106966	0.0858867	0.745548
CG13373	0.160568	0.0119097	-0.211123	0.379212	0.266251	0.532214
CG13375	-0.0131569	0.68011	-0.47233	2.86798e-06	-0.379306	0.0760017
CG13376	0.00621056		0.586732	0.0863252	-0.0261967
CG13377	-0.0416583	0.0143965	-0.153226	0.0214169	-0.129007	0.594594
CG13384	-0.039341	0.715696	-0.108482	0.226864	-0.170173	0.517174
CG13385			-0.0183806		0.0162677
CG13386			-0.0389539	0.931462	0.0775077	0.891942
CG1339	0.00205188		-0.267159	0.47437	-0.14924	0.780698
CG13390	0.038895	0.677216	-0.0233464	0.916308	-0.257695	0.451871
CG13392	0.122507	0.153875	-0.0237028	0.911485	0.0548328	0.866472
CG13397	0.154998	0.019198	-0.377791	0.0314253	0.61279	0.116001
CG13398	0.0127829	0.917295	-0.179553	0.250161	-0.16616	0.504834
CG13403	-0.00669856		-0.0259411	0.936404	0.1661	0.691987
CG13404	-0.0122855	0.42888	-0.237042	0.266211	-0.228073	0.446123
CG13405	0.00586576	0.776448	0.0158622		0.174905
CG13407	-0.00200749		-0.0464641		0.0439893
CG13408	-0.00237338		-0.462116	0.0946431	-0.349385	0.287523
CG13409	-0.0203161	0.107634	-0.136297	0.256541	-0.140286	0.51782
CG13423	-0.00977977		0.0524535		-0.0637473
CG13427	-0.0065607	0.927452	0.35365	0.324973	-0.0999404	0.851507
CG13428	-0.0124654	0.400416	-0.0183806		-0.0659478
CG13436	-0.00363691	0.807316	-0.0140431	0.970763	0.238805	0.583737
CG13437	-0.00631389		-0.822361	0.0105747	-0.705577	0.0785971
CG13438			0.0386152		-0.0243713
CG1344	0.00651322	0.951976	0.592036	2.55509e-24	0.564563	0.121439
CG13442			0.0745496
CG13443	-0.0059623		0.331279	0.0896861	-0.0892623
CG13445	-0.00131686		-0.175447	0.67282	0.120102	0.819561
CG13449	-0.00977977		-0.266764	0.519418	0.0694199	0.904424
CG13454	-0.0205158	0.492063	0.0147814	0.97442	-0.309473	0.413178
CG13455			-0.356144	0.362324	-0.208934
CG13457	0.00527246		0.0992699		-0.203123
CG13458	-0.0118499		-0.450576	0.230488	-0.504329	0.236712
CG13460	-0.00454259	0.300121	0.42472	0.239262	0.699992	0.0785724
CG13461	-0.0103456	0.0115182	0.823164	0.00656724	0.297552	0.252914
CG13465	-0.0659918	0.208768	0.301836	0.458343	-0.124279	0.818764
CG13473			-0.0611309
CG13474					-0.0243713
CG13481					-0.0243713
CG13482	-0.00472351	0.307268	0.232934	0.43946	0.503891	0.0966802
CG13484	0.0879353	0.337614	0.764982	2.36698e-11	0.68096	0.0365581
CG13488	-0.00831473		-0.268523	0.459716	0.0654269	0.912936
CG13492	-0.0365187	3.78202e-07	-0.137426	0.0823976	-0.262146	0.409049
CG13500			-0.00177727		-0.00405342
CG13501	-0.00073584		-0.102526		0.0418937
CG13502	-0.0146634	0.08506	-0.121197	0.702369	0.293963	0.308445
CG13506	-0.0530831	0.0108277	-0.208589	4.16847e-05	-0.291073	0.221131
CG13516	-0.0108449	0.200885	-0.212314	0.0270409	-0.164995	0.482652
CG13526			-0.0183806
CG13527	0.00317838		-0.0464641		0.099808
CG13531	0.0685326	0.475673	0.112002	0.234417	0.260785	0.171171
CG13532	-0.022639	0.0264218	-0.0489295	0.770858	-0.0579032	0.851507
CG13538			0.0157914		0.0391951
CG13539			0.0187004		-0.0243713
CG1354	0.155407	0.00725697	0.0305372	0.684829	-0.13381	0.573759
CG13540	-0.00602717		0.0579735		-0.0197259
CG13544			-0.0345088		-0.012087
CG13545	-0.0134547	0.00154895	-0.110224	0.615528	0.0432648	0.922827
CG13551	0.0763061	0.41969	0.219542	0.00265922	0.0443948	0.889856
CG13557			-0.0183806
CG13558			0.0187004		-0.0243713
CG13559	-0.00986121	0.13896	-0.0770843	0.830736	-0.221966	0.629891
CG13560	-0.00823258	0.0311115	-0.569003	0.0824567	-0.288243	0.431432
CG13561	-0.00602717		-0.274257		-0.0698251
CG13562	0.00505844	0.901736	-0.0417219	0.878826	-0.128043	0.810643
CG13563	0.00734514	0.586634	0.0537117	0.885192	-0.0950195	0.826963
CG13564			-0.044615
CG13566	-0.00977977		-0.0110636	0.978566	0.249291	0.622399
CG13575			0.119904	0.803311	-0.197514	0.676035
CG13577	-0.0059623		0.511641	0.0909474	-0.0565674	0.904482
CG13578	-0.00640002		0.114026	0.807539	-0.012957	0.981895
CG13579	-0.00569713		-0.369006	0.121078	-0.283431	0.358282
CG1358	0.111579	0.207175	-0.458475	0.00381352	-0.301626	0.32491
CG13581			0.0285522	0.952105
CG13585	-0.0447059	0.613432	-0.0643264	0.396379	-0.236549	0.18758
CG13587			-0.148893
CG13589					-0.00405342
CG13590					0.0439893
CG13594	-0.0137582	0.0708376	-0.175499	0.147591	-0.246627	0.249915
CG13599	0.113481	0.171252	1.38678	1.1644e-31	1.00535	0.00399097
CG1360	0.0687478	0.47023	0.401797	0.0509068	0.258949	0.3352
CG13601	0.151439	0.0169406	-0.0535682	0.740899	-0.138275	0.674231
CG13603	0.144442	0.0796941	-0.0379275	0.804639	0.027159	0.913845
CG13604	-0.0733595	0.395422	-0.0201902	0.895095	-0.0683722	0.773395
CG13605	0.151035	0.0244246	0.0235594	0.888289	0.324508	0.0542709
CG13606	-0.0124024	0.0973451	-0.30102	0.00215525	0.212434	0.615598
CG13607	-0.0133599	0.262093	-0.30833	0.227474	-0.0669874	0.897819
CG13609	0.065986	0.470544	0.450799	0.070609	1.28711	6.26356e-05
CG13613	-0.00977977		-0.0379524
CG13614	-0.00495711	0.315318	-0.185983	0.594503	0.082282	0.879157
CG13615	-0.000151824		0.266529	0.338027	0.094918
CG13616	-0.0139717	0.390974	0.281788	0.488157	-0.0635856
CG13618	-0.00906705	0.0119743	-0.597676	2.33271e-05	0.560714	0.176074
CG13622	-0.0111384	0.288138	-0.338511	0.236541	-0.142057	0.746514
CG13623	-0.00305522	0.957848	-0.114596	0.686999	-0.261299	0.479063
CG13625	0.138067	0.0276765	0.00461116	0.981808	0.0661739	0.857571
CG13627			0.311899	0.262983	0.0162677
CG13630	0.104015	0.245482	-0.0435829	0.765048	-0.207571	0.534279
CG13631	-0.135784	0.000922248	-0.0100627	0.973506	0.136405	0.788196
CG13634	-0.00879466	0.118819	0.135336	0.502793	0.404471	0.316596
CG13639	-0.0059623		-0.124942		-0.0966125	0.860791
CG13640	-0.00743434	0.595428	0.0798205	0.873987	-0.26278	0.499035
CG13641	-0.00927117	0.0625379	-0.340935	0.202791	0.167096	0.686585
CG13643	-0.0230496	0.02869	-0.251588	0.00408095	0.180068	0.523487
CG13653	-0.00595737		-0.0183806		-0.0243713
CG13654	-0.0207686	0.156285	-0.225592	0.0145751	-0.0540817	0.827003
CG13658	-0.0118695		-0.0696812	0.885163	-0.696403	0.0104343
CG13659	-0.00777162	0.0914437	-0.232616	0.481427	-0.200357	0.500539
CG13663	0.0920351	0.274635	0.186367	0.177006	0.276369	0.365978
CG13667	0.117312	0.181006	0.587002	1.9302e-07	0.312316	0.146433
CG13670			0.163321	0.696526	0.0342197
CG13671	0.203032	0.0104249	0.0580734	0.813634	-0.224442	0.511808
CG13674	-0.0133503	0.00355902	-0.389749	0.267347	0.307884	0.504639
CG13675	-0.0231322	0.0231776	-0.555372	2.70642e-05	0.076483	0.887088
CG13676	-0.0663071	0.000822007	-0.111492	0.0646601	-0.213099	0.641547
CG13678	-0.0211815	0.000434042	-0.360307	0.32232	-0.0585315	0.917574
CG13679	-0.0244939	0.00152247	-0.468586	0.136725	0.364211	0.42164
CG1368	-0.00421562	0.275663	-0.263914	0.137268	0.150445	0.411316
CG13685	0.00249717	0.87693	-0.380305	0.312629	-0.109307	0.832554
CG13689	0.0531805	0.597086	0.738917	1.87871e-15	0.612938	0.0994295
CG13690	0.139553	0.0784261	0.103366	0.68194	1.17348	9.10809e-08
CG13692	0.00200148		-0.15364	0.728818	-0.0795655	0.890255
CG13693	-0.0178135	0.0232895	0.289218	0.254467	0.187257
CG13694	-0.00996069	0.0760127	-0.191042	0.5068	0.34171	0.258379
CG13698	0.0381701	0.725817	0.060811	0.68889	-0.105399	0.721883
CG13699	-0.0112447	0.161165	0.232945	0.015923	-0.105971	0.846522
CG13700			-0.0753558		0.0439905
CG13704	-0.021365	0.0972358	-0.124459	0.214017	-0.0768311	0.752317
CG13705	-0.0159638	0.00106073	-0.34944	0.340739	-0.0242743	0.938384
CG13707	-0.00710048	0.683757	0.191894	0.411428	-0.191377	0.714626
CG13708	-0.00350247	0.839457	0.053719	0.839375	0.0488315	0.927811
CG1371	0.0273114	0.764415	0.0840527	0.158942	0.0613445	0.81425
CG13711	-0.028755	0.497032	-0.0257716
CG13712	-0.0286381	0.414405	-0.06293		-0.00679369
CG13713	-0.00984658	0.822131	0.0418549	0.896023	-0.0837518
CG13716	-0.00799699	0.61019	0.230675	0.387549	0.0951269
CG13720			0.0929471	0.85205	-0.0753116
CG13721	-0.00846184	0.110974	-0.589296	0.0154364	-0.0307777	0.918199
CG13722	-0.0188134	0.0100032	-0.398352	4.273e-06	0.159976	0.453383
CG13727	-0.0101254	0.0780836	-0.218428	0.285667	0.0125218	0.973863
CG13728	-0.00854402	0.36127	-0.195088	0.529619	-0.0454111	0.940143
CG13731	-0.0140552	0.00146262	-0.5363	1.68896e-16	0.296136	0.0253595
CG13733	-0.0118532	0.34589	-0.199165		0.237618
CG13737	-0.0317846	0.0596737	-0.13007	0.157794	-0.0870366	0.879613
CG13738	-0.0170057	0.00539681	-0.597382	3.2445e-13	0.14235	0.739887
CG13739	-0.0102626	0.145763	-0.0443306	0.911097	-0.135866	0.796035
CG13742	-0.00199759	0.989329	1.04467	5.35402e-13	0.865626	0.0289999
CG13743	-0.00918945	0.062912	-0.399685	0.0408114	-0.248748	0.270385
CG13744	0.00113308	0.93406	0.0023046	0.996267	0.0283253	0.960822
CG13747	-0.00602717		0.00600289		0.0162677
CG13748	-0.00188609		0.5324	0.0988104	0.612573	0.130218
CG13749	-0.00707165	0.597086	0.0661	0.870579	0.0228302
CG13751	0.126747	0.14439	0.0137671	0.952171	-0.024615	0.944392
CG13760	0.0391869	0.696947	0.748655	5.45006e-13	0.631859	0.0171985
CG13766	0.0273593	0.807078	0.0484992	0.849843	-0.0704569	0.84512
CG13771	-0.0024735	0.923737	-0.25118	0.284258	-0.0630887
CG13773	0.0820743	0.341906	-0.0874648	0.695427	-0.409377	0.204723
CG13775	0.00147969	0.991663	-0.257732	0.33344	-0.29989	0.445386
CG13784	-6.6264e-05	0.999537	-0.201372	0.00102126	-0.00643673	0.980334
CG13786	-0.00640002		-0.508481	0.0599475	0.190735
CG13793	-0.00548296		-0.176884	0.695856	-0.553253	0.169315
CG13794	-0.0110215	0.206645	-0.125032	0.653499	-0.554734	0.0296325
CG13795	-0.00849865	0.612534	-0.327493	0.11439	0.146949	0.672653
CG13796	-0.0120909	0.31615	-0.192819	0.195511	0.0954434	0.824269
CG13806	-0.0245643	0.145763	-0.0423337	0.687212	-0.278496	0.209918
CG13807	0.0643012	0.500641	0.131536	0.397291	0.289341	0.439796
CG13810	-0.0289439	0.0113451	-0.0334453	0.824478	-0.00769284	0.982409
CG13813	-0.0166111	0.619512	0.143516	0.166423	-0.0226272	0.963096
CG13827	0.0893272	0.32539	-0.0597838	0.696991	-0.409286	0.253072
CG13829					0.0162677
CG13833	-0.00894839		-0.254746	0.540218	-0.232874
CG13837	-0.0059623		0.207998	0.551367	-0.180435	0.715133
CG13838	0.00183871		0.0846844		0.0162677
CG13840			-0.124283
CG13841			0.0707864
CG13842	-0.00662521	0.430167	-0.300662	0.289243	-0.087218	0.830527
CG13843	0.0045453		-0.0574398		0.0428738
CG13847	-0.0470434	0.00505436	0.0836393	0.177814	-0.110664	0.821751
CG13850	0.0968219	0.135955	-0.080902	0.30956	-0.183045	0.458831
CG13855	-0.00935903	0.393343	-0.088036	0.753452	-0.147007	0.729428
CG13856	-0.0110083	0.473484	0.313355	0.425614	-0.195265	0.640965
CG13857	0.00502995		-0.0964368	0.813634	0.187488	0.633229
CG13862	-0.00832331	0.107634	-0.347776	0.370452	-0.217281	0.598119
CG13868	-0.0352975	0.0336775	-0.393118	4.91518e-08	-0.0739772	0.792489
CG13869	0.00196158		0.0303917	0.951486	-0.259788	0.584854
CG1387	-0.0059623		-0.0795648		0.0162677
CG13870			0.0888106	0.802001	0.10091
CG13871	0.00671778		0.0614291		0.0140117
CG13872	-0.0059623		0.081688	0.836512	-0.00405342
CG13875	-0.0182312	0.228432	0.0774022	0.614368	-0.0253615	0.961084
CG13876	0.038433	0.724115	0.589256	1.33282e-05	0.613256	0.088897
CG13877	-0.0164727	0.332848	-0.185066	0.632648	-0.475808	0.173249
CG13884			-0.0379524		0.0440797
CG13887	0.0622335	0.38426	-0.0626353	0.373208	0.0970924	0.652447
CG13891			0.0602711		0.0490661
CG13893	-0.0197188	0.183036	-0.338818	0.010733	0.0426402	0.85613
CG13894	-0.0151243	0.468118	-0.207325	0.0160176	0.0692623	0.788466
CG13895	-0.0351265	0.742152	-0.0317464	0.810746	-0.206649	0.381222
CG13896	0.086661	0.335371	0.948354	6.02124e-17	0.780675	0.0309709
CG13898			0.0454511		-0.00772075
CG13901	0.0825135	0.372589	0.808805	1.20009e-10	0.414458	0.255892
CG13905	-0.00212557		0.050296	0.92043	0.756029	0.0391818
CG13907	0.0335112	0.731206	-0.00725641	0.931446	-0.0537671	0.828544
CG13912	0.0142025	0.663153	0.0606139	0.813634	-0.254895	0.415729
CG13917	-0.0484105	0.576609	0.0219174	0.793636	-0.0661209	0.866759
CG13919	0.018432	0.752522	-0.16176	0.622899	-0.172141	0.703404
CG13920	-0.0565611	0.064433	-0.0607189	0.473733	-0.227012	0.300222
CG13921	0.0457903	0.636183	0.459028	1.14059e-10	0.431355	0.10804
CG13924	-0.0067048		-0.0553145	0.897269	-0.507135	0.225857
CG13926	0.131424	0.126622	0.0528455	0.809658	0.0393571	0.927139
CG13928	-0.0507481	0.0163371	0.00703634	0.940868	-0.0985346	0.638151
CG13930	-0.0129918	0.300427	0.0227222	0.960005	-0.157769	0.771807
CG13931	-0.0141846	0.279329	0.0187004
CG13933	0.0546217	0.583874	-0.0716883	0.542085	0.0102769	0.973107
CG13937	-0.0301362	0.035026	0.0190759	0.880922	-0.111565	0.609121
CG1394	-0.0059623		-0.0670597	0.809904	0.25309
CG13946	-0.00366026	0.158455	-0.117191	0.795973	-0.527277	0.243122
CG13947	-0.00567701	0.114244	0.105303	0.748036	-0.239211	0.6083
CG13949	0.00454467	0.755255	0.0066149	0.988708	0.151802	0.788131
CG13950	-0.00547165	0.751808	0.104063	0.67723	0.0513463	0.900917
CG13954	-0.0121135	0.0313033	0.0496453	0.840951	-0.234158	0.560498
CG13955	-0.00894839		0.20893	0.55994	0.228498	0.658597
CG13962	-0.00495711	0.315318	-0.0745781	0.883062	-0.377387	0.415187
CG13970	0.00516812		0.0187004
CG13972	0.004255		0.035467	0.940798	-0.0740409	0.89539
CG13978			0.0207046		0.107609
CG13982	-0.00704184	0.811745	-0.17318	0.698091	-0.413117	0.354183
CG13983	0.00059333	0.955818	-0.19578	0.64365	-0.283372
CG13989	0.00317838		-0.0374281
CG13991			0.0187004
CG13992	0.00308277		-0.0591294		-0.243729
CG13994	0.0373389	0.727484	0.0563271	0.758303	0.320877	0.314154
CG13995	-0.00894909	0.374005	-0.283487	0.0436308	-0.22773	0.376777
CG13996	-0.00526796	0.324468	0.169613	0.710318	-0.0713708	0.877912
CG13999	-0.00624552	0.35075	0.0133487	0.972343	-0.204391	0.684251
CG14005	0.0785737	0.291476	0.959989	3.34143e-20	0.949902	0.00659399
CG14007	-0.0059623		0.105306	0.804707	0.332894	0.488044
CG14013			-0.0183806
CG14014	-0.0500263	0.308969	-0.166918		0.0103662	0.97691
CG14015	-0.0105679	0.172678	-0.0973592	0.786517	-0.244821	0.481714
CG14017	0.00475896
CG14020	-0.0118532	0.34589	-0.446966	0.203991	-0.0334716	0.956628
CG14022			0.0683126	0.821588	0.05225	0.924213
CG14024	-0.00729344	0.270339	-0.23537	0.0852276	-0.265598	0.189543
CG14034			-0.0135101		-0.205793	0.59831
CG14036	0.165071	0.0386312	-0.58334	0.0778478	0.568266	0.187638
CG14043	0.0969999	0.217414	-0.0538505	0.699985	-0.108815	0.737983
CG14044	-0.0059623		-0.0880042	0.852156	-0.150234	0.742876
CG14050	-0.0175836	0.488773	-0.156725	0.689653	-0.237451	0.591876
CG14052	-0.00894839		0.016749	0.973166	0.270674	0.490113
CG14053	0.0331266	0.534732	0.448932	0.210671	0.183879	0.654941
CG14054	-0.0121803	0.0932119	-0.106591	0.817714	0.132299
CG14062			0.0187004		-0.0243713
CG14069			-0.0183806
CG1407	-0.00789145	0.946987	0.66411	1.95019e-44	0.679844	0.0926344
CG14071			-0.0183806		0.0162677
CG14072			0.0400967	0.938194	-0.281539	0.571385
CG14073	-0.0544949	0.59144	0.0953223	0.262882	0.150466	0.623774
CG14074	0.0468095	0.652858	0.165212	0.518089	0.69436	0.0102552
CG14075	-0.0127048	0.0487563	-0.149543	0.517641	-0.149679	0.607893
CG14079	-0.00668444	0.89365	-0.336781	0.350704	0.144839	0.796268
CG14082	-0.00582215	0.375077	-0.430336	0.0148597	-0.215676	0.574081
CG14085	-0.0123642		-0.326896	0.399771	-0.0831822	0.888424
CG14086			-0.133607	0.777776	-0.119008	0.813037
CG14088			0.0187004
CG14089			-0.103179		-0.0968343	0.448443
CG14095	-0.0295826	0.000477372	-0.477992	0.117785	-0.419922	0.33824
CG14096	-0.00404356	0.26709	-0.63157	0.0321045	-0.125044	0.823122
CG14100	0.0227751	0.794931	0.328161	0.00452274	0.0800098	0.737938
CG14102	-0.0448714	0.665532	0.278927	0.274774	0.483309	0.274444
CG14104	0.00533183	0.950494	-0.036064	0.942609	0.014825	0.980297
CG14105	-0.0213436	0.013718	0.0561018	0.893085	-0.315973	0.315656
CG14106	-0.0059623		-0.170123		0.0499316
CG14107	-0.04739	0.00133118	0.428868	0.0811362	0.0842153	0.84851
CG14109	-0.0170962	0.098638	0.0334365	0.83293	0.167044	0.464022
CG14110	-0.0134087	0.313564	0.0585979	0.906892	0.464397	0.270385
CG14111	-0.000712868	0.978298	0.0439622		-0.149653
CG14115			0.0187004
CG14118	-0.015291	0.0454049	-0.48609	0.00788475	0.391322	0.396922
CG14120	-0.019611	0.000956515	-0.753751	2.75345e-15	0.178598	0.638042
CG14125	-0.0059623		0.123728		0.137553
CG14130	0.0382406	0.710929	-0.074282	0.699842	-0.0899129	0.79796
CG14131	0.0324783	0.769018	-0.0638132	0.65523	0.0028536	0.993361
CG14132	-0.0102034	0.126473	-0.25612	0.103443	-0.160244	0.520497
CG14135	0.0385055	0.722288	0.66302	3.46745e-07	0.460802	0.248709
CG14137			-0.0183806		0.0439893
CG14142			0.256703	0.509375	-0.445922	0.332565
CG14143	-0.00188609		-0.248739	0.478084	-0.211532	0.681368
CG14147	-0.0157015	0.0436842	-0.222035	0.256085	-0.298445	0.485953
CG14153	-0.00188609		-0.134898	0.708171	0.186186	0.674976
CG14154			-0.100653	0.834331	0.084978
CG1416	0.0751102	0.229377	0.0658012	0.446433	0.0116704	0.971981
CG14160	0.00346737		-0.285774	0.274691	-0.514001	0.138715
CG14174	0.0499061	0.617383	0.138068	0.521709	-0.235317	0.42493
CG1418	0.0322753	0.7736	-0.156069	0.191612	-0.0566684	0.882046
CG14182	0.0957561	0.290694	-0.113645	0.542636	0.25876	0.333105
CG14183	0.00383489	0.904429	-0.0825028	0.825255	0.181884	0.735182
CG14184	0.0714248	0.454757	0.840275	7.42608e-25	0.653927	0.04299
CG14185	-0.0122459		0.207755	0.629653	0.168433	0.754147
CG14186	-0.00955646	0.403224	-0.142643	0.366489	-0.0525385	0.873452
CG14187					-0.0616429
CG14190	0.00317838
CG14191	-0.0167545	0.00129876	-0.411776	0.112417	0.271365	0.334458
CG14194	0.0446053	0.640781	0.0427555	0.695155	0.263585	0.127101
CG14195	-0.00395101	0.595632	-0.154218	0.581373	-0.145825	0.734761
CG14196	-0.00263937		-0.214486	0.560379	-0.357649	0.395382
CG14200	0.00853592	0.942894	-0.0127361	0.910437	-0.163583	0.587644
CG14204	0.00951677	0.908383	0.28166	0.478857	0.665099	0.109356
CG14205	-0.0168221	0.015249	-0.473477	0.00165381	0.113078	0.771807
CG14207	-0.118007	0.173661	0.113147	0.0934768	0.158299	0.411945
CG14210	0.124367	0.126196	0.424928	7.30237e-05	-0.0438568	0.851507
CG14212	-0.00321468	0.874799	0.00323845		-0.200776	0.580118
CG14218	-0.000791162	0.989329	0.187045	0.674421	0.495959	0.249131
CG14219	-0.00921311	0.235277	-0.179752	0.681254	0.115521	0.789199
CG14220	0.0584949	0.552373	0.736987	1.77929e-21	0.716119	0.0328462
CG14221	0.000502577	0.991753	-0.0151019	0.967928	0.127219	0.769539
CG14223	0.0129562	0.842066	-0.0540234	0.843867	0.106569	0.795546
CG14227	0.00970052	0.604762	0.0499711	0.899652	0.426853	0.315166
CG14229	0.0289317	0.756689	1.05617	1.4629e-24	0.675094	0.0963938
CG14230	0.0357535	0.636001	0.789321	1.42059e-20	0.377027	0.225682
CG14231	0.0190454	0.869219	-0.00221735	0.991366	-0.00813969	0.988445
CG14232	0.0254092	0.82637	0.181448	0.176736	-0.0333045	0.92212
CG14234	-0.0110618	0.0944774	-0.795756	2.0718e-07	-0.350052	0.0819335
CG14237			-0.0717555		0.204292
CG14238	-0.0118695		0.117093	0.780313	-0.0920568	0.851023
CG14244					0.0162677
CG14245	-0.00495711	0.315318	0.841491	0.0108263	0.617645	0.0236787
CG14247	-0.00577395	0.361359	0.197021	0.621622	-0.123719	0.793021
CG14252	-0.00717537	0.937067	-0.0404609	0.871629	0.347276	0.336766
CG14253	-0.00903114	0.0200215	-0.26223	0.0861535	0.0639546	0.832281
CG14257	-0.022609	0.08337	0.140109	0.0411287	-0.096488	0.836212
CG14258			-0.0710994	0.887484	0.0190931
CG14259			-0.298884	0.21841	0.00834886	0.989403
CG14260	0.0045453		0.14339		0.0385372
CG14262	-0.00131686		0.0595631		0.0439905
CG14265	-0.00300438	0.0621003	-0.250471	0.00281474	0.0621048	0.873713
CG14269	0.00621056		0.00111138		-0.172853
CG14270	0.0795253	0.334801	-0.0152729	0.93113	-0.0223606	0.936551
CG14273	-0.0091132	0.0615007	0.0173276	0.940502	-0.124751	0.630945
CG14274	-0.0159744	0.0409551	-0.299425	0.0819638	-0.206446	0.399001
CG14275	-0.0369765	0.00148163	-0.388963	0.169244	-0.175652	0.556862
CG14277	-0.0149021	0.0848894	-0.260203	0.0593271	0.0539465	0.867264
CG1428			-0.0183806
CG14280			-0.0174453	0.96557	-0.0424654
CG14282	-0.00595737		-0.113953		-0.0793206
CG14285	-0.0183857	0.341903	0.0179664	0.918753	-0.254815	0.448654
CG14286	0.0923166	0.310035	1.02293	4.49578e-27	0.234668	0.448965
CG14292	-0.0161411	0.00495168	-0.353302	0.0137672	-0.0820075	0.765927
CG14297	0.0214053	0.0762663	0.192265		0.183015
CG14298	-0.0211657	0.287245	0.0642861	0.806956	-0.312678	0.363254
CG14300	-0.00706454	0.0467241	-0.131716	0.700317	-0.423263	0.159474
CG14301	-0.0131555	0.14818	-0.130057	0.548302	-0.186172	0.397055
CG14302	-0.0168231	0.00149563	-0.392798	0.00187246	-0.338586	0.34399
CG14304	-0.0199946	0.0402058	0.0376339	0.857537	0.506071	0.198405
CG14309			-0.0183806		-0.0443558
CG14312	-0.0248754	0.02458	-0.0756899	0.684369	-0.506916	0.0267877
CG14313	-0.00511032	0.555885	-1.007	0.000947261	-0.178527
CG14314	0.00289655	0.968753	-0.0698032	0.712204	-0.138222	0.698651
CG14315			-0.0183806
CG14316			0.0187004		-0.0243713
CG14317	-0.0632876	0.276346	0.0327345	0.848585	-0.0299579	0.811381
CG14321	-0.00486271	0.887016	-0.0468076	0.823838	-0.21597	0.496168
CG14322	0.123094	0.137053	-0.0791051	0.463487	-0.0642811	0.82727
CG14323			-0.305984	0.39923	-0.29558	0.476731
CG14324	-0.00366413	0.190986	-0.410976	0.258138	-0.10456	0.85066
CG14325			-0.131456	0.780313	0.140436	0.790301
CG14326	-0.0119441	0.0439436	-0.59276	0.0898281	-0.0944993	0.826178
CG14327	-0.0211836	0.0177405	-0.412224	0.0895916	-0.688655	0.102026
CG14329			0.0403221	0.936517	0.305377	0.530178
CG14330					0.0162677
CG14331	-0.00526796	0.324468	-0.282592	0.394259	-0.588398	0.121439
CG14339			0.0368357		0.0107266
CG1434	0.0581071	0.450715	-0.020804	0.909156	-0.215894	0.382637
CG14340					0.0230966
CG14341	0.0798091	0.385041	0.236662	0.184288	0.404851	0.0754271
CG14342	-0.0207385	0.078251	-0.195534	0.283058	-0.14919	0.641251
CG14346	0.016604	0.407411	0.141922	0.760278	-0.194744	0.710799
CG14352	0.0122333	0.914418	0.359305	0.0961981	0.707583	0.0163833
CG14354			0.0425531		0.0467493
CG14355			-0.0254518		-0.0392168
CG14356	-0.0143383	0.159665	0.1027	0.686357	0.04391	0.932496
CG14357	-0.00526796	0.324468	-0.133271	0.77851	-0.146523	0.788606
CG14362			0.0187004
CG14367	-0.0131895	0.239367	-1.10565	1.06625e-06	-0.564185	0.0775795
CG14369	-0.0059623		-0.536081	0.139831	-0.128879	0.697307
CG14374	-0.00399365	0.0808271	-0.265017	0.265059	-0.264091	0.513766
CG14377	-0.0187454	0.00411338	-0.125726	0.690121	-0.214822	0.624218
CG14383			-0.0183806
CG14384			-0.0345088		-0.114607
CG14391			-0.0374281		-0.00400072
CG14395	-0.0137907	0.093584	0.417704	0.0147995	0.243556	0.55313
CG14397	-0.00952663	0.133629	-0.0662591	0.807539	-0.395015	0.394765
CG1440	0.076542	0.315318	0.445846	3.83678e-15	0.791566	0.00790208
CG14400	-0.00131686		-0.0254945		-0.0415629
CG14401	-0.0207278	0.0588041	-0.374214	0.0229855	0.0777307	0.82873
CG14402			0.0595631
CG14406	-0.0059623		-0.184147	0.644017	-0.0702908	0.903417
CG14407	0.111731	0.20306	-0.0599868	0.613943	-0.170273	0.412824
CG14408	0.0192472	0.85915	-0.205598	0.0118118	-0.104121	0.656535
CG1441	-0.0312868	0.000212131	-0.0565647	0.894647	0.643831	0.0858835
CG14410	-0.00241065	0.982373	0.350481	0.345802	0.545304	0.224339
CG14411	0.114613	0.0623774	-0.0861443	0.389092	-0.0610418	0.85819
CG14414	0.0337271	0.756932	0.0465335	0.801701	0.102805	0.708556
CG14416	-0.00720767		0.101733		0.0920718
CG14417			0.134236		-0.0670818
CG14418	-0.0059623		0.467052	0.153212	-0.417074	0.213552
CG14419	-0.0187354	0.00349143	-0.0652796	0.60045	-0.203223	0.591508
CG14420	-0.00160943		-0.0183806		-0.130714
CG14421			0.182875		-0.1429	0.151377
CG14422			0.0187004		0.0162677
CG14423	-0.0016204				-0.089664	0.497637
CG14424	0.00729025		0.0187004		-0.0720245	0.208983
CG14427	-0.0289058	0.324468	0.262414	0.299922	-0.0410793	0.671984
CG14431	-0.0137429	0.606551	-0.0449583	0.837143	-0.120523	0.780698
CG14434	0.20479	0.00274791	0.128996	0.571462	0.515584	0.114567
CG14435	-0.0285305	0.684047	0.699	2.68814e-25	0.568583	0.0626633
CG14439	-0.0135866	0.032137	-0.501542	5.7194e-05	0.339198	0.293921
CG14440	-0.0141757	0.905961	-0.125471	0.295712	-0.111566	0.728083
CG14441	-0.15284	0.0664829	-0.00431391	0.97513	-0.166762	0.584962
CG14442	0.00899402	0.899191	0.316994	1.37289e-06	0.424211	0.0859816
CG14443	0.00308277		-0.119273		0.231553
CG14445	-0.00792468	0.0973451	-0.563222	0.000181458	-0.106439	0.581256
CG14448			-0.0198487
CG14450	0.0272701	0.777443	0.224959	0.0890528	0.452494	0.146107
CG14451	-0.000948504	0.954977	0.0257639	0.893085	0.10511
CG14452	0.00629127		-0.514353	0.15887	-1.19171	0.000847327
CG14453	-0.0164034	0.00253213	-0.470757	1.56474e-06	-0.0647826	0.824636
CG14454	-0.00869826	0.0976793	-0.414434	0.0171578	0.248355	0.503483
CG14455	0.00729025		-0.0306352		0.0402196	0.945529
CG14456	-0.00545781	0.258296	-0.261706	0.242694	0.0789128	0.805239
CG14457	-0.0103792	0.0491729	-0.571009	4.10696e-05	-0.173346	0.709652
CG14459	-0.00188609		0.0750381		-0.0390753	0.93099
CG14464	0.00062527	0.99599	0.172779	0.117047	0.0435295	0.920678
CG14478	0.00801066	0.941842	0.902007	1.37035e-37	0.760441	0.0407226
CG14483	0.048335	0.641452	0.147238	0.244063	-0.0695801	0.811381
CG14488			0.146133	0.747114	0.112467	0.845677
CG14490	0.000101039	0.996507	-0.163424	0.676993	-0.168661	0.67837
CG14491			-0.0445406		-0.287606
CG14492			0.0187004
CG14495	-0.00428379	0.285388	0.156278	0.72905	-0.495226	0.104557
CG14499	0.00714635	0.679854	-0.206027	0.522274	-0.659523	0.124483
CG14500	-0.00992115	0.0429186	0.324986	0.34887	-0.109881	0.832281
CG14502	-0.00825091	0.89849	0.852238	0.00126121	0.588182	0.18155
CG14505	-0.0059623				-0.0421797
CG14506	0.00317838
CG14507	-0.00526796	0.324468	-0.306432	0.110906	0.140435	0.803899
CG14511	0.10142	0.240543	0.136541	0.513826	0.216714	0.560498
CG14515	-0.0247079	0.0184869	-0.194891	0.111091	-0.396082	0.389873
CG14516	0.139215	0.0655655	-0.44869	0.0161567	0.0999966	0.848108
CG14518			-0.105554		-0.123013
CG14535	-0.0178418	0.29576	-0.0697144	0.838963	-0.393245	0.0718461
CG14540			-0.00132081
CG14543	-0.0099561	0.919838	-0.175043	0.337069	-0.428301	0.186245
CG14544	0.0867462	0.314816	0.0599069	0.836426	-0.317667	0.467997
CG14545	0.0531777	0.456022	-0.604532	0.0440978	0.219959	0.675553
CG14551	-0.00569162	0.697475	-0.00419537	0.99148	0.231775
CG14556			-0.0655612	0.870267	-0.0533224	0.927597
CG14561	0.105132	0.240394	0.0028002	0.991981	0.50414	0.186199
CG14562	0.0362587	0.742635	-0.0441651	0.712204	0.0020191	0.994325
CG14563	-0.00720767		-0.279559		0.309876	0.4527
CG14564	-0.00133502		-0.135762		0.25391	0.453842
CG14565	-0.00560977	0.0400757	-0.233868	0.581718	0.516474	0.214603
CG14566	-0.0162415	0.00722231	-0.446871	0.0279469	-0.207503	0.563232
CG14567	-0.0206895	0.643968	0.288357	0.0458582	0.292297	0.338716
CG14568	-0.013559	0.00288033	-0.574373	1.33269e-10	0.642965	0.121013
CG14569	-0.017948	0.000637803	-0.69615	9.83924e-09	0.277802	0.437035
CG14570	-0.00994272	0.0216459	-0.44102	0.238427	-0.295944	0.509239
CG14572	-0.0135251	0.0458932	-0.413604	0.25746	0.2551	0.500539
CG14573	-0.00894638	0.0260929	-1.02016	8.26809e-16	0.622405	0.141201
CG14589	-0.00662521	0.430167	-0.12231	0.798032	0.264766
CG14591	-0.019106	0.195546	-0.231429	0.111111	-0.315542	0.130535
CG14598	-0.0100733	0.0577601	-0.473255	0.000109826	-0.25364	0.372278
CG14605			0.0187004		0.0162677
CG14606	-0.00495711	0.315318	-0.100261	0.813634	-0.474956	0.236207
CG14607			-0.0246922		-0.0416357
CG14609	0.00105446		-0.120065	0.804857	-0.0696888	0.903181
CG1461	-0.0159299	0.0854741	-0.412044	0.206713	-0.385236	0.393976
CG14610	-0.00188609
CG14613	0.151709	0.0174286	-0.175798	0.115058	0.0562044	0.862505
CG14615	-0.0019032	0.989329	-0.188409	0.232164	-0.438669	0.0666669
CG14618	0.0717059	0.434412	-0.182339	0.257967	-0.376431	0.306022
CG14621	0.0400703	0.67225	-0.0678827	0.525575	-0.0615692	0.804969
CG14624			0.0570945
CG14625			0.240108	0.567681	0.00313541
CG14626	-0.0212928	0.0171945	0.0251034	0.831835	-0.183951	0.730177
CG14627	0.00671778		-0.0596023	0.906671	0.0951269
CG14628	-0.00240167		0.165992
CG14629	-0.0202084	0.23584	0.0124782	0.911097	-0.141643	0.620143
CG1463	0.0266755	0.789886	0.781634	6.96344e-32	0.502383	0.162995
CG14630	-0.00631389		-0.0596667		-0.0850058	0.882611
CG14634			-0.112891		0.0162677
CG14635	0.00317838		-0.0345088
CG14636	-0.0379799	0.00317615	-0.0277233	0.814007	-0.289252	0.354029
CG14641	0.0606215	0.489756	0.913263	7.32267e-61	0.679486	0.0636199
CG14642	-0.016595	0.0306011	-0.123399	0.523301	-0.220672	0.252914
CG14644	-0.0059623		-0.469164	0.203068	0.0531455	0.919973
CG14645	0.00317838		-0.0484777		0.0230966
CG14646	0.0328202	0.723664	0.6333	2.01867e-16	0.667101	0.0576501
CG14647	0.123283	0.0780421	0.583344	4.52143e-10	0.570791	0.0808465
CG14650	0.0365046	0.595959	1.01363	1.02063e-107	0.784848	0.0312291
CG14651	0.0141816	0.283861	0.0177803		0.0491436
CG14655	-0.0315428	0.0258378	0.0686797	0.619074	-0.229993	0.467
CG14657	-0.0629785	0.453617	0.724665	2.5383e-26	0.712499	0.0689545
CG14658					-0.0243713
CG14661	-0.00527163	0.612674	-0.738555	0.0206057	-1.03014	0.000102783
CG14662	-0.00836719	0.523642	-0.0947207	0.834078	-0.413667	0.312271
CG14664	-0.00283022		-0.0342192	0.931446	-0.201836
CG14667	0.117827	0.1587	0.208569	0.135468	0.24912	0.293921
CG14668	-0.00602717		0.447584	0.150369	-0.0923852
CG14669	-0.0233745	0.430167	-0.205361	0.0390026	-0.235759	0.23558
CG14671	0.088283	0.324468	-0.1795	0.150326	-0.0492596	0.843052
CG14676			-0.00177727		-0.0586032
CG1468	-0.00826065	0.0331288	-0.216274	0.311941	0.0107841	0.979456
CG14684					-0.0421797
CG14687	-0.0295719	0.122117	-0.0361766	0.833217	-0.201407	0.460237
CG14688	-0.03467	0.732114	-0.0666034	0.446222	-0.124129	0.708373
CG14689	-0.00161413	0.913241	-0.0183806		0.0530392
CG14691			-0.105554		-0.00639565
CG14692	-0.00929854	0.438297	-0.592291	0.000491287	-0.71581	0.00750482
CG14693	-0.00188609		-0.284765	0.427039	-0.113937	0.805239
CG14694	-0.0196866	0.148245	-0.0743479	0.84669	0.184195	0.701863
CG14695	-0.00188609		-0.15935	0.712531	-0.151934	0.729428
CG14696	-0.0109139	0.327922	-0.0373439	0.798995	-0.0274785	0.92763
CG14708			-0.0183806		0.0424499
CG14710	0.134179	0.0418798	1.04896	9.46442e-44	0.885284	0.0187527
CG14711	0.101084	0.262382	-0.229772	0.099868	-0.0137232	0.965946
CG14712	0.116129	0.0667331	-0.132883	0.233545	0.0942593	0.825306
CG14715	0.000572849	0.99599	0.282461	7.65091e-05	-0.0156995	0.950037
CG14717			-0.0488427	0.87404	0.148995
CG14718	-0.0059623		0.131398	0.758498	-0.141592	0.774144
CG14720	-0.00631389		-0.0407148	0.936421	0.0571673
CG14721	0.18019	0.0198588	-0.086512	0.60248	-0.410633	0.230485
[truncated: 12,997 more rows]
