# Supplementary material for: A modERN resource: identification of Drosophila transcription factor candidate target genes using RNAi
Source: Genetics. 2023 Jan 19;223(4):iyad004. doi: 10.1093/genetics/iyad004 (PMC10078917; doi:10.1093/genetics/iyad004)
Supplement: iyad004_Supplementary_Data [file iyad004_supplementary_data.zip › modERN_Resource_RNAi_Table_S21_foxo_GENETICS-2022-305822.xlsx]

## Sheet: heatmap CSV
gene name	foxo_0-1.5	foxo_10-12	foxo_16-18
CG13560	-0.00590412	-0.121293	-3.79572
elfless	-0.000615444	-0.0763116	-1.68975
CG34166	-0.0051353	-0.392227	-1.23014
CG34136	-0.00183114	-0.00536976	-1.01032
Cyp6a17	-0.00400574	-0.136869	-1.03889
Prat2	-0.01133	-0.135038	-1.02258

## Sheet: DESeq2 CSV
gene name	log2FoldChange.foxo_0.1.5	padj.foxo_0.1.5	log2FoldChange.foxo_10.12	padj.foxo_10.12	log2FoldChange.foxo_16.18	padj.foxo_16.18
128up	-0.0293306	0.999808	-0.0507896	0.999497	0.100506	0.510695
14-3-3epsilon	-0.0617658	0.999808	0.0685202	0.999497	-0.165719	0.00552822
14-3-3zeta	-0.102772	0.999808	-0.0389637	0.999497	0.0264763	0.668018
140up	-0.041583	0.999808	-0.0094471	0.999497	-0.0221808	0.929873
18SrRNA-Psi:CR41602	0.00962114	0.999808	0.0511317	0.785557	-0.133971	0.555116
18w	0.00488366	0.999808	-0.101288	0.913804	0.109837	0.388996
26-29-p	-0.0101898	0.999808	-0.038939	0.999497	-0.256873	0.0151461
28SrRNA-Psi:CR40596	-2.08644e-05	0.999808	0.0062764	0.999497	0.0173342	0.957197
28SrRNA-Psi:CR40741	0.00376287	0.999808	0.0332665	0.999497	-0.087624	0.646282
28SrRNA-Psi:CR41609	-0.00468526	0.999808	0.0281955	0.904658	0.0576269
28SrRNA-Psi:CR45848	-0.00141501	0.999808	0.00580428	0.999497	-0.0114893
28SrRNA-Psi:CR45851	-0.00922038	0.999808	0.00842447	0.999497	-0.143819	0.547379
28SrRNA-Psi:CR45853	-8.41466e-05	0.999808	-0.00221883		-0.116823
28SrRNA-Psi:CR45855			-0.000620905		-0.0170883
28SrRNA-Psi:CR45859	0.0119034	0.999808	0.00557196	0.999497	-0.149628	0.389541
28SrRNA-Psi:CR45860	0.000661718	0.999808	0.00819306	0.999497	-0.129647	0.0930803
2mit	-0.000218196	0.999808	-0.0830544	0.999497	0.176866	0.0844707
312	-0.0454604	0.999808	-0.0493602	0.999497	0.0968384	0.654269
4E-T	-0.0121882	0.999808	0.0415611	0.999497	-0.116991	0.209089
5-HT1A	0.00300638	0.999808	-0.0267315	0.999497	0.128468	0.232792
5-HT1B	0.00107394	0.999808	-0.000802559	0.999497	0.0143972	0.964257
5-HT2A	0.00166014	0.999808	-0.0483308	0.999497	0.0482468	0.844956
5-HT2B	0.000704012	0.999808	-0.0397442	0.999497	-0.0600561	0.802031
5-HT7	0.00219439	0.999808	-0.0496712	0.999497	-0.00359648	0.987484
5.8SrRNA-Psi:CR45854			-0.000876039
5PtaseI	-0.0270241	0.999808	-0.041845	0.999497	0.0202572	0.921551
5SrRNA-Psi:CR33363	-0.00220091	0.999808	0.0015566
5SrRNA:CR33366	-0.000634185	0.999808
7B2	-0.0107619	0.999808	0.0500838	0.999497	-0.034629	0.806838
7SLRNA:CR32864	0.00204638	0.999808	0.00279144		-0.0038391
7SLRNA:CR42652	0.000453826	0.999808	0.0163904	0.999497	-0.000592471
825-Oak	-0.00306522	0.999808	-0.00162542	0.999497	-0.0464251
A16	-0.0214554	0.999808	-0.095886	0.999497	-0.0591677	0.77622
AANAT1	-0.00232808	0.999808	-0.0613309	0.999497	-0.163424	0.067778
AANATL2	0.000900132	0.999808	-0.0742779	0.999497	-0.164406	0.0674051
AANATL3			0.0121998	0.999497	0.150027	0.423291
AANATL4	0.00248162	0.999808	0.0640004	0.473531	-0.134787	0.346432
AANATL5			0.0015566		-0.0179306
AANATL6			-0.00408362	0.999497	0.148488	0.437762
AANATL7	0.00408783	0.999808	-0.00188607	0.999497	0.00642581	0.983576
ABCA	0.0310502	0.999808	0.00781219	0.999497	0.0798205	0.5133
ABCB7	-0.00983249	0.999808	0.0655216	0.999497	0.114675	0.198848
ABCD	0.0247298	0.999808	0.0862931	0.999497	-0.174351	0.0094999
ACC	0.0547767	0.999808	-0.0207324	0.999497	0.259292	0.00198698
ACXB			0.0015566		-0.00816661
ACXC			0.0027065		0.0407349
ACXD	0.0036311	0.999808	0.0165096	0.999497	0.102459	0.498394
ACXE			0.0015566
ADD1	0.0354094	0.999808	-0.022918	0.999497	-0.224083	0.0855268
ADPS	-0.00122891	0.999808	0.00894441	0.999497	0.0880559	0.701085
AGBE	-0.00051101	0.999808	-0.0425068	0.999497	0.216572	0.0616365
AGO1	0.0335203	0.999808	-0.0108644	0.999497	0.0722581	0.410815
AGO2	-0.0205286	0.999808	0.0441541	0.999497	-0.215815	0.00042426
AGO3	-0.00357072	0.999808	0.0548396	0.999497	-0.334798	0.0243629
AIF	-0.00611453	0.999808	-0.0201766	0.999497	0.1789	0.160645
AIMP1	-0.0135747	0.999808	-0.0405184	0.999497	0.131279	0.373564
AIMP2	-0.0490218	0.999808	0.0124084	0.999497	0.216704	0.0459401
AIMP3	-0.0270958	0.999808	0.143157	0.734366	0.0959551	0.421318
ALiX	0.0378096	0.999808	0.203786	0.125513	0.483956	2.67766e-13
AMPKalpha	0.026217	0.999808	0.00592002	0.999497	0.0553685	0.601068
AMPdeam	-0.0147354	0.999808	-0.00300115	0.999497	-0.215153	0.00570469
AOX1	-0.0191055	0.999808	0.178675	0.368889	0.0138293	0.948384
AOX2	0.00586358	0.999808	0.0101555	0.999497	-0.134928
AOX3	0.0648418	0.999808	-0.0156509	0.999497	-0.334053	0.00613654
AOX4	-8.37548e-05	0.999808	0.0109985	0.999497	-0.00502062
AP-1-2beta	0.0185059	0.999808	-0.0288761	0.999497	0.148549	0.0660601
AP-1gamma	0.0504989	0.999808	-0.0229223	0.999497	0.0856329	0.371636
AP-1mu	-0.0267412	0.999808	0.086897	0.999497	-0.230275	0.0190841
AP-1sigma	-0.083172	0.999808	0.00467309	0.999497	-0.0571843	0.644504
AP-2alpha	0.0134494	0.999808	-0.0414424	0.999497	0.123657	0.133956
AP-2mu	0.0152669	0.999808	0.0161608	0.999497	0.0802271	0.463666
AP-2sigma	0.00534966	0.999808	-0.0405646	0.999497	-0.0389477	0.792283
APC10	-0.0356098	0.999808	0.00647134	0.999497	-0.0886703	0.738646
APC4	0.00170774	0.999808	0.0786695	0.999497	-0.106956	0.664073
APC7	0.00234255	0.999808	-0.0246999	0.999497	-0.0334733	0.815626
APP-BP1	-0.0396271	0.999808	-0.0111719	0.999497	0.0105347	0.970041
AQP	0.00192406	0.999808	-0.0495116	0.999497	-0.285557	0.108964
ARY			-0.000876039
ASPP	0.0158652	0.999808	-0.0644155	0.999497	0.133991	0.301313
ATP6AP2	-0.0123756	0.999808	0.0804624	0.999497	0.0372651	0.640812
ATP7	0.0991735	0.999808	-0.0164611	0.999497	0.236643	0.014448
ATP8A	0.0406486	0.999808	-0.0897308	0.999497	0.130168	0.0912905
ATP8B	0.00755834	0.999808	-0.0542339	0.999497	0.0737822	0.578177
ATPCL	0.0374376	0.999808	0.0364129	0.999497	-0.221043	0.0122495
ATPsynB	-0.0200181	0.999808	0.0397964	0.999497	0.0752131	0.279806
ATPsynC	-0.138839	0.896015	-0.0506475	0.999497	0.128895	0.0154595
ATPsynCF6	-0.0607028	0.999808	-0.0329978	0.999497	0.0529455	0.623891
ATPsynCF6L			-0.000876039		-0.00376218
ATPsynD	-0.111625	0.999808	-0.0112185	0.999497	0.0377129	0.712181
ATPsynE	-0.126441	0.999808	0.00776961	0.999497	0.0582714	0.562028
ATPsynF	-0.0683976	0.999808	0.0350611	0.999497	0.0160158	0.914942
ATPsynG	0.00713427	0.999808	0.0544799	0.999497	0.0171598	0.907546
ATPsynO	-0.0394941	0.999808	-0.00959994	0.999497	0.0460931	0.568632
ATPsynbeta	-0.058862	0.999808	-0.00505728	0.999497	0.0569417	0.346528
ATPsynbetaL	-0.000615444	0.999808	-0.0224847	0.928774	-0.0102714
ATPsyndelta	0.00364525	0.999808	0.0525649	0.999497	0.00381848	0.976056
ATPsynepsilonL	-0.014814	0.999808	0.0107114	0.999497	-0.155444	0.498432
ATPsyngamma	-0.0354343	0.999808	-0.0178855	0.999497	0.0917384	0.199479
ATbp	-0.0118496	0.999808	0.0196444	0.999497	0.00337607	0.991948
Aasdh	0.0332626	0.999808	0.0577878	0.999497	-0.302654	0.0107663
Aatf	-0.0508843	0.999808	-0.0540679	0.999497	0.12947	0.35418
Abd-B	0.0228057	0.999808	-0.141917	0.659861	-0.00234106	0.992225
Abi	0.0114479	0.999808	-0.0200032	0.999497	0.0215347	0.896985
Abl	0.040239	0.999808	-0.0462131	0.999497	-0.360659	0.000116926
Abp1	-0.00386418	0.999808	0.0740767	0.999497	-0.269035	0.000867076
Ac13E	0.00198595	0.999808	-0.0107956	0.999497	0.0361802	0.837969
Ac3	0.0130953	0.999808	-0.0216467	0.999497	0.0681348	0.561831
Ac76E	0.000342632	0.999808	0.211251	0.15231	0.153452	0.0676001
Ac78C	-0.00823001	0.999808	-0.0183516	0.999497	-0.0208196	0.907837
AcCoAS	-0.0243232	0.999808	0.0694629	0.999497	0.160751	0.451961
Acbp1	-0.0185947	0.999808	-0.169931	0.450294	-0.0943766	0.540448
Acbp2	0.00915692	0.999808	0.168309	0.352609	-0.0886804	0.489103
Acbp3	0.00253963	0.999808	0.106576	0.135915	-0.0936715	0.565385
Acbp4	-0.00232005	0.999808	0.145423	0.348159	-0.016826	0.92382
Acbp5	0.0180244	0.999808	0.0764667	0.999497	-0.0563826	0.684193
Acbp6	0.00607883	0.999808	0.0791708	0.845664	-0.000998181	0.998388
Ace	0.003967	0.999808	-0.0387687	0.999497	0.0860961	0.383513
Acer	-0.00407557	0.999808	0.146992	0.553992	0.17723	0.0508045
Acf	0.0402946	0.999808	0.013814	0.999497	-0.152017	0.335213
Achl	0.00513994	0.999808	0.0081074	0.999497	0.0133093	0.964476
Ack	0.00300991	0.999808	0.0411225	0.999497	0.0611562	0.714066
Ack-like	0.0748702	0.999808	-0.0712311	0.999497	0.141121	0.206062
Acn	0.0254283	0.999808	-0.0267298	0.999497	-0.278547	0.00178576
Acox57D-d	-0.0277316	0.999808	-0.0426509	0.999497	0.221442	0.215153
Acox57D-p	-0.0164564	0.999808	0.0559158	0.999497	-0.0583111	0.781016
Acp1	-0.000615444	0.999808	-0.0119908	0.999497	0.0281366	0.921551
Acp24A4	0.000527463	0.999808	0.00122908		-0.0830169
Acp26Aa					0.00804829
Acp26Ab					0.00878988
Acp32CD	0.000547528	0.999808	-0.00636519
Acp36DE	-9.76095e-05	0.999808	-0.00650241	0.999497	0.00114631
Acp53C14a					-0.00376218
Acp53C14b			0.0015566		0.017735
Acp53C14c	0.00204638	0.999808	0.00350289		-0.00986025
Acp53Ea	0.000527463	0.999808	0.00511815		0.0227672
Acp54A1			-0.000876039		0.00440588
Acp63F			3.26205e-05
Acp65Aa	-8.41466e-05	0.999808	0.0348077	0.999497	0.0147614	0.964257
Acp76A			-0.000876039		-0.00376218
Acp95EF			-0.00535379		-0.0136192
Acph-1	0.0406908	0.999808	0.160195	0.554648	-0.21294	0.0219895
Acsl	-0.000881291	0.999808	-0.113907	0.906532	-0.128535	0.0254246
Act42A	-0.0133221	0.999808	-0.00459474	0.999497	-0.181899	0.0110508
Act57B	0.016504	0.999808	-0.0655548	0.999497	-0.0322393	0.724178
Act5C	-0.00895757	0.999808	0.0389123	0.999497	-0.0501191	0.306185
Act79B	0.00144962	0.999808	0.033031	0.999497	0.186983	0.371674
Act87E	0.0398756	0.999808	-0.0480217	0.999497	-0.447122	2.94003e-10
Act88F			0.00308865	0.999497	-0.0296461
Actbeta	0.00875599	0.999808	-0.0538588	0.999497	0.0170536	0.922496
Actn	0.048213	0.999808	-0.0341833	0.999497	0.164181	4.43388e-05
Acyp2	-0.0238214	0.999808	0.0306131	0.999497	-0.187902	0.254394
AdSL	-0.0280763	0.999808	-0.0144138	0.999497	0.133291	0.382181
AdSS	-0.00914411	0.999808	0.0788047	0.999497	0.056187	0.562401
Ada	-0.0134026	0.999808	-0.0689571	0.999497	-0.124042	0.592464
Ada1-1	0.00186134	0.999808	0.0180508	0.992158	-0.0557055
Ada1-2	0.0238585	0.999808	-0.00745756	0.999497	-0.246862	0.215049
Ada2a	-0.00265071	0.999808	-0.0202468	0.999497	0.0502497	0.823423
Ada2b	-0.0339592	0.999808	-0.00293276	0.999497	-0.335273	0.00128736
Ada3	0.00513282	0.999808	0.0520979	0.999497	-0.108193	0.443686
AdamTS-A	0.0191345	0.999808	-0.0751732	0.999497	0.290526	8.62818e-06
AdamTS-B	0.00917593	0.999808	-0.0291304	0.999497	0.110147	0.392494
Adar	-0.0732002	0.999808	0.0355033	0.999497	-0.0510302	0.698357
Adat1	-0.00569267	0.999808	0.0401068	0.999497	0.199181	0.335011
Adck1	0.00859947	0.999808	-0.00291822	0.999497	0.202823	0.108964
Adck5	0.00931594	0.999808	-0.0265735	0.999497	-0.291321	0.0118823
Adf1	-0.0449038	0.999808	-0.00541367	0.999497	0.11499	0.433821
Adgf-A	-0.0170412	0.999808	-0.0412891	0.999497	0.176336	0.0212621
Adgf-A2	-8.05399e-05	0.999808	-0.0104579	0.999497	0.00848503	0.962344
Adgf-B			0.0015566
Adgf-C	-0.00186109	0.999808	0.0644236	0.851857	0.173432	0.321477
Adgf-D	-0.00770472	0.999808	0.0179998	0.999497	-0.179747	0.200917
Adgf-E			-0.000876039
Adh	0.00269749	0.999808	0.0243045	0.999497	-0.0216511
Adi1	-0.0742901	0.999808	0.0882851	0.999497	0.165591	0.111432
AdipoR	-0.0013419	0.999808	0.00406162	0.999497	0.00393529	0.977495
Adk2	0.0314045	0.999808	0.0344488	0.999497	-0.00380643	0.979386
Adk3	0.00513473	0.999808	-0.0592854	0.999497	0.0764684	0.64461
AdoR	0.00163166	0.999808	-0.00487607	0.999497	0.172809	0.296285
Aduk	-0.00270301	0.999808	-0.00399819	0.999497	0.149272	0.438026
Ae2	0.00685944	0.999808	0.00610507	0.999497	0.0765836	0.281615
Aef1	0.0114918	0.999808	-0.00221232	0.999497	0.102716	0.360996
Afti	0.0210958	0.999808	-0.0286404	0.999497	-0.00744543	0.964392
Ag5r	0.00113511	0.999808	0.150792	0.214039	-0.297021	0.000269105
Ag5r2	0.00013082	0.999808	0.0689959	0.999497	-0.186159	0.226064
AgmNAT	-0.0250108	0.999808	-0.0143799	0.999497	0.321706	0.0510511
Agpat1	-0.0146922	0.999808	0.027193	0.999497	-0.169936	0.269905
Agpat2	-0.0575738	0.999808	-0.00343812	0.999497	0.188295	0.056491
Agpat3	0.00662868	0.999808	0.0694461	0.999497	0.103751	0.359575
Agpat4	-0.0173931	0.999808	0.0225394	0.999497	0.0808298	0.255802
Ahcy	-0.0238097	0.999808	-0.0651565	0.999497	-0.0732233	0.456955
AhcyL1	0.0760303	0.999808	-0.0596888	0.999497	-0.0134712	0.932016
AhcyL2	0.00669519	0.999808	0.136006	0.722798	0.00537115	0.974465
Ak1	-0.00621953	0.999808	0.262453	0.0230879	0.0394915	0.712094
Ak2	0.00425112	0.999808	0.09202	0.999497	0.169648	0.00558791
Ak3	0.0257523	0.999808	0.0228496	0.999497	0.0966799	0.473778
Ak6	-0.0525414	0.999808	-0.0626902	0.999497	0.0954607	0.566097
Akap200	0.018957	0.999808	-0.0225028	0.999497	-0.297333	0.0946936
Akh	0.00133286	0.999808	0.00196749	0.999497	0.0846713	0.705203
AkhR	0.00516395	0.999808	-0.113411	0.806069	-0.160234	0.352895
Akr1B	-0.0585237	0.999808	-0.0363831	0.999497	-0.152403	0.080118
Akt1	0.0123254	0.999808	-0.0584151	0.999497	0.0655836	0.554476
AlaRS	-0.00291782	0.999808	-0.0916215	0.949243	0.249521	0.0120396
AlaRS-m	0.00882331	0.999808	-0.0216796	0.999497	0.102348	0.564134
Aladin	-0.0349707	0.999808	0.0642837	0.999497	-0.59448	4.75988e-08
Alas	0.00289114	0.999808	-0.000897738	0.999497	0.0545919	0.753273
Ald1	-0.0364269	0.999808	-0.0722413	0.999497	0.0290061	0.71474
Ald2					-0.0111011
Aldh	-0.0301024	0.999808	0.0158181	0.999497	-0.0425096	0.878001
Aldh-III	-0.0414226	0.999808	-0.0344341	0.999497	0.0320092	0.851726
Aldh7A1	0.0254251	0.999808	-0.0607444	0.999497	-0.103036	0.279665
Alg-2	-0.0284421	0.999808	0.122109	0.898602	-0.0630353	0.602874
Alg1	0.0247954	0.999808	-0.0645868	0.999497	0.0852269	0.497148
Alg10	-0.0216487	0.999808	-0.0900325	0.999497	-0.109277	0.660263
Alg11	-0.0189381	0.999808	-0.00113572	0.999497	-0.0551612	0.708585
Alg12	0.0391152	0.999808	-0.0273624	0.999497	-0.0536604	0.739231
Alg13	-0.0299149	0.999808	-0.0420851	0.999497	-0.149938	0.487119
Alg14	0.00323922	0.999808	0.0178351	0.999497	0.0357381	0.90377
Alg2	-0.0133189	0.999808	-0.035631	0.999497	0.00845265	0.970041
Alg3	-0.0489755	0.999808	-0.133496	0.734984	-0.00313917	0.992225
Alg7	-0.0236586	0.999808	-0.0449965	0.999497	-0.179474	0.122088
Alg9	-0.0369053	0.999808	-0.0222519	0.999497	-0.0756709	0.78305
Alh	0.0534074	0.999808	-0.0788806	0.999497	-0.166297	0.0628396
Alk	0.00999749	0.999808	-0.0125094	0.999497	0.120306	0.200877
AlkB	0.00336742	0.999808	0.173847	0.352609	-0.32142	0.0407986
Alp1	-0.00856163	0.999808	-0.0230784	0.999497	-0.0109716	0.971484
Alp10	-0.00350142	0.999808	0.0420785	0.999497	-0.215895	0.253022
Alp11			-0.0337711	0.999497	-0.0777722
Alp12	-0.0209089	0.999808	-0.0264291	0.999497	0.150362	0.206651
Alp13					0.0243265
Alp2			0.00511815		-0.0212492
Alp4	0.00274052	0.999808	0.149896	0.118036	0.204539	0.0407986
Alp5	0.010443	0.999808	0.235055	0.0567932	0.0493659	0.704709
Alp6	0.0160671	0.999808	0.00873119	0.999497	-0.0936608	0.45558
Alp7	0.00137364	0.999808	0.178802	0.00122321	0.563049	1.24372e-05
Alp8	0.00425224	0.999808	0.103537	0.0019515	0.807129	1.24464e-11
Alp9	-0.000507713	0.999808	0.0309855	0.999497	-0.296191	0.104483
Alr	-0.0592645	0.999808	-0.0629714	0.999497	0.00700287	0.973132
Als2	0.030101	0.999808	-0.0495638	0.999497	0.19169	0.0735664
Ama	0.0126259	0.999808	-0.163923	0.499857	0.00239495	0.995209
Amacr	-0.00902136	0.999808	-0.00846827	0.999497	-0.111449	0.572613
Amnionless	-0.015668	0.999808	-0.0354866	0.999497	-0.0824753	0.67977
Amph	0.0244981	0.999808	0.0157281	0.999497	0.0600311	0.395981
Amt			0.000925379	0.999497	0.00488372
Amun	0.0145724	0.999808	0.0255354	0.999497	-0.380537	0.00014303
Amy-d	0.00329211	0.999808	-0.0322641	0.999497	-0.53594	0.000850982
Amy-p	-0.00547452	0.999808	-0.140134	0.485051	-0.597796	1.177e-05
Amyrel	-0.000615444	0.999808	-0.00596599		-0.0429656	0.867213
Ance	0.0124735	0.999808	-0.116798	0.881194	-0.00335151	0.986532
Ance-2	-0.000218673	0.999808	0.000125918	0.999899	-0.0822937	0.756626
Ance-3	0.00638929	0.999808	0.0186896	0.999497	0.0123365	0.968645
Ance-4	-0.00112796	0.999808	0.145593	0.353209	-0.138024	0.301313
Ance-5	-0.00582042	0.999808	0.100849	0.999497	0.151053	0.0937465
Andorra			0.00268629	0.999497	-0.0429699
Ank	0.014338	0.999808	-0.00318506	0.999497	-0.241381	2.58252e-06
Ank2	0.0114918	0.999808	-0.0887476	0.999497	0.121247	0.0949604
Ankle2	0.0757511	0.999808	0.0719043	0.999497	-0.00598791	0.976056
Anp			0.00466694	0.999497	0.000373976
Ant2	-0.00663444	0.999808	-0.0649672	0.999497	0.069801	0.806817
Antp	-4.53443e-05	0.999808	-0.0665673	0.999497	-0.0362896	0.889454
AnxB10	-0.0011903	0.999808	0.0335683	0.999497	0.254131	0.123612
AnxB11	0.0254271	0.999808	-0.00453765	0.999497	0.116643	0.204552
AnxB9	0.0458029	0.999808	0.0697264	0.999497	-0.0218505	0.837969
Aos1	0.00179812	0.999808	0.0317006	0.999497	-0.0335416	0.892452
Apc	0.0959292	0.999808	-0.14985	0.42864	0.132075	0.109459
Apc2	0.0135519	0.999808	0.0733298	0.999497	-0.0591094	0.824117
ApepP	0.00182188	0.999808	0.128976	0.838597	0.0583167	0.727607
Apf	-0.0391049	0.999808	0.0196423	0.999497	-0.0520209	0.84832
Apl	0.000632326	0.999808	-0.0473064	0.999497	0.120415	0.629896
Aplip1	0.012212	0.999808	-0.0484449	0.999497	0.0703432	0.645064
Apoltp	0.0361991	0.999808	-0.0199378	0.999497	0.25294	0.00446422
Appl	0.0535564	0.999808	-0.0456051	0.999497	0.163293	0.00897109
Aprt	-0.0494105	0.999808	-0.0238833	0.999497	-0.0578242	0.716581
Aps	-0.00207849	0.999808	0.116079	0.906546	-0.351343	0.00222537
Arc1	-0.0297119	0.999808	0.116366	0.923556	0.375695	0.00184076
Arc2	-0.00750009	0.999808	0.125064	0.614719	0.0305984	0.922276
Arc42	-0.0116752	0.999808	-0.0748344	0.999497	-0.157311	0.336503
Archease	-0.0047212	0.999808	0.0868305	0.999497	0.20009	0.104145
Arf102F	-0.0517386	0.999808	0.0361757	0.999497	-0.0706426	0.517264
Arf51F	-0.0348871	0.999808	0.0496835	0.999497	-0.193541	0.0570136
Arf79F	-0.0641907	0.999808	-0.0107887	0.999497	-0.177148	0.00139031
ArfGAP1	0.00409417	0.999808	0.0534128	0.999497	0.0676097	0.579349
ArfGAP3	0.00882559	0.999808	0.0465692	0.999497	-0.191509	0.0194608
Arfip	0.0568999	0.999808	-0.0692269	0.999497	-0.000600697	0.998498
Arfrp1	0.0267421	0.999808	0.0381085	0.999497	-0.0933549	0.628931
ArgRS	-0.0501999	0.999808	-0.0439738	0.999497	0.11385	0.39226
ArgRS-m	-0.0381186	0.999808	-0.0593173	0.999497	0.194156	0.271105
Argk	-0.00450161	0.999808	-0.0686166	0.999497	0.0905869	0.269913
Argl	-0.00881362	0.999808	0.127933	0.812875	-0.0172962	0.927955
Arl1	-0.00105824	0.999808	0.0397527	0.999497	-0.13373	0.316544
Arl2	-0.0471424	0.999808	0.0103392	0.999497	-0.0740358	0.78147
Arl4	-0.0730614	0.999808	0.00419392	0.999497	-0.056112	0.712816
Arl5	-0.0800166	0.999808	0.0139976	0.999497	-0.278971	0.00703991
Arl6	-0.000644313	0.999808	0.0157675	0.999497	-0.156611	0.419382
Arl6IP1	-0.0428719	0.999808	0.116588	0.851857	-0.308584	0.0127345
Arl8	-0.028729	0.999808	0.0784708	0.999497	-0.0501353	0.744572
Arp1	0.0128242	0.999808	-0.0318584	0.999497	0.0176152	0.907703
Arp10	-0.0376041	0.999808	0.022278	0.999497	0.0564433	0.755624
Arp2	0.028598	0.999808	-0.0129735	0.999497	0.0204572	0.900567
Arp3	-0.0141925	0.999808	0.0600628	0.999497	-0.257218	0.00934505
Arp5	-0.0149365	0.999808	7.84516e-06	0.999914	-0.194657	0.183922
Arp53D	-0.00121752	0.999808	-0.00567664		0.0183264
Arp6	-0.0482106	0.999808	-0.0186668	0.999497	-0.119884	0.433927
Arp8	-0.000886957	0.999808	0.0235461	0.999497	-0.0307219	0.912259
Arpc1	0.0235897	0.999808	-0.0563383	0.999497	0.0257624	0.853564
Arpc2	-0.0658145	0.999808	0.0205391	0.999497	-0.0655648	0.596561
Arpc3A	-0.0191592	0.999808	-0.012612	0.999497	-0.0209709	0.912727
Arpc3B	0.00778344	0.999808	-0.0278447	0.999497	0.00178102	0.995844
Arpc4	-0.0502993	0.999808	-0.00894987	0.999497	-0.0982505	0.4452
Arpc5	-0.0179361	0.999808	-0.0885684	0.999497	-0.0386884	0.844819
Arr1	0.00107394	0.999808	-0.116771	0.310031	-0.46077	5.34091e-05
Arr2	-0.00207874	0.999808	-0.0101403	0.999497	-0.0121574	0.969593
Ars2	0.011387	0.999808	-0.00670596	0.999497	-0.486861	1.00414e-05
Art1	-0.0422915	0.999808	-0.0260606	0.999497	-0.044037	0.835917
Art2	-0.00150172	0.999808	-0.00360824	0.999497	0.0132114
Art3	-0.00699423	0.999808	0.0200687	0.999497	-0.0782551	0.672738
Art4	-0.0283104	0.999808	0.0602602	0.999497	-0.0336834	0.892232
Art6			-0.000876039		-0.00376218
Art7	-0.0230795	0.999808	-0.0257753	0.999497	-0.0296384	0.918805
Art8	-0.0184894	0.999808	-0.036448	0.999497	0.291231	0.0343108
Arts	0.0522529	0.999808	-0.00254911	0.999497	0.233468	0.133363
Arv1	-0.00341979	0.999808	0.0448825	0.999497	-0.110192	0.610506
Asap	0.0654885	0.999808	-0.0351398	0.999497	0.150435	0.206062
Asator	-0.0672889	0.999808	-0.0472784	0.999497	0.00596417	0.965322
Asciz	-0.0184786	0.999808	-0.0136432	0.999497	-0.0309425	0.917133
Ask1	0.0350571	0.999808	-0.0832677	0.999497	0.0751495	0.538981
AsnRS	0.00793751	0.999808	-0.0102481	0.999497	0.152791	0.113839
AsnRS-m	0.000940303	0.999808	0.0782607	0.999497	-0.0281269	0.913539
AsnS	-0.00225797	0.999808	0.0744048	0.999497	-0.31392	0.088895
AspRS	-0.0263702	0.999808	-0.0659219	0.999497	0.0673673	0.551771
AspRS-m	0.0515336	0.999808	0.0502687	0.999497	-0.452086	5.17187e-05
Asph	-0.00268756	0.999808	-0.0543755	0.999497	0.153085	0.0254246
Ass	-0.00124291	0.999808	0.173027	0.165978	0.0513706	0.754844
AstA	-0.000541475	0.999808	0.0287122	0.999497	0.0559667	0.737918
AstA-R1	0.00600777	0.999808	0.0239887	0.999497	0.0363234	0.893498
AstA-R2	-0.00469384	0.999808	0.0273779	0.999497	0.074007	0.600809
AstC	0.00492683	0.999808	0.0819819	0.999497	0.057871	0.753206
AstC-R1	-8.37548e-05	0.999808	0.00017332	0.999497	0.0235034
AstC-R2	0.00187087	0.999808	-0.0207589	0.999497	0.0379443	0.837505
AstCC			0.0015566		0.0941268
Asx	0.00273916	0.999808	-0.109843	0.919039	0.0669297	0.707275
Atac1	-0.00463313	0.999808	-0.0189122	0.999497	-0.0962806	0.637623
Atac2	-0.0232388	0.999808	-0.0396187	0.999497	0.128582	0.443121
Atac3	-0.0362147	0.999808	-0.0458676	0.999497	0.0102779	0.967396
Ate1	-0.065257	0.999808	0.109592	0.93079	-0.0126608	0.950009
Atet	0.0104195	0.999808	0.00245227	0.999497	0.252027	0.000134988
Atf-2	-0.0329156	0.999808	-0.0429881	0.999497	0.0532436	0.837969
Atf3	-0.010079	0.999808	0.0423279	0.999497	0.0659228	0.6003
Atf6	0.00291475	0.999808	0.0231438	0.999497	-0.0693753	0.587897
Atg1	0.00924072	0.999808	-0.0549256	0.999497	0.0525586	0.671532
Atg10	-0.0175886	0.999808	0.0325085	0.999497	0.0743857	0.785415
Atg101	-0.0131274	0.999808	0.0797446	0.999497	0.0614989	0.643211
Atg12	-0.0182287	0.999808	-0.0452137	0.999497	5.87558e-05	0.999738
Atg13	0.0449362	0.999808	0.00253007	0.999497	-0.422245	6.53681e-08
Atg14	-0.00416633	0.999808	0.0173605	0.999497	0.108108	0.359629
Atg16	-0.00249272	0.999808	0.0801244	0.999497	-0.321701	0.00228344
Atg17	0.0376149	0.999808	-0.09954	0.928774	-0.0247352	0.897422
Atg18a	-0.0214045	0.999808	0.078561	0.999497	-0.147854	0.0936203
Atg18b	-0.00570773	0.999808	0.092484	0.992158	-0.0191359	0.914213
Atg2	0.0493532	0.999808	-0.0131231	0.999497	0.0460664	0.733078
Atg3	-0.0459421	0.999808	-0.0394595	0.999497	0.0817147	0.610938
Atg4a	0.00525434	0.999808	0.0578999	0.999497	-0.124773	0.221019
Atg4b	-0.00022689	0.999808	0.0769311	0.999497	0.0112586	0.950222
Atg5	-0.0224034	0.999808	0.104166	0.983988	-0.164314	0.192671
Atg6	-0.0442199	0.999808	-0.0761414	0.999497	-0.00122773	0.996668
Atg7	0.0112826	0.999808	0.0528505	0.999497	-0.393397	0.000114648
Atg8a	-0.0993717	0.999808	0.0436423	0.999497	-0.0249425	0.83515
Atg9	0.00585796	0.999808	-0.0386656	0.999497	0.0799069	0.536514
Atox1	-0.0266841	0.999808	-0.0485553	0.999497	-0.000285021	0.99869
Atpalpha	0.0635836	0.999808	-0.0471894	0.999497	0.0733547	0.248614
AttA			-0.00408437	0.999497	-0.057704
AttB			-0.00319121		0.0177014
AttC			-0.000876039		-0.00780293
AttD			0.00448114		0.00835115
Atu	0.0388986	0.999808	0.0445969	0.999497	-0.264938	0.0441135
Atx-1	-0.00034031	0.999808	-0.0689383	0.637303	-0.0239326
Atx2	0.0118182	0.999808	-0.0825011	0.999497	0.0972563	0.426213
Atxn7	-0.0220098	0.999808	0.0243269	0.999497	-0.290395	0.0131691
Aven	-0.0336966	0.999808	-0.0374469	0.999497	0.0290851	0.921551
Awh	-0.00496218	0.999808	-0.011214	0.999497	-0.0671621	0.774403
Axn	0.0394832	0.999808	-0.00121045	0.999497	-0.208966	0.0708889
Axs	-0.00646327	0.999808	-0.0176093	0.999497	0.064816	0.767989
Axud1	0.0170386	0.999808	0.0650341	0.999497	-0.206462	0.110752
B-H1	0.00518589	0.999808	-0.0492669	0.999497	-0.103153	0.683885
B-H2	0.00366435	0.999808	-0.00220902	0.999497	0.110046	0.665196
B4	0.0545214	0.999808	0.0625199	0.999497	-0.183575	0.103718
B52	-0.00856262	0.999808	0.0697961	0.999497	-0.113314	0.457126
B9d1	-0.000263278	0.999808	-0.0557166	0.999497	0.00956414	0.969593
BBS1	0.00269506	0.999808	0.00503022	0.999497	-0.022984	0.929873
BBS4	0.0040855	0.999808	-0.0596593	0.999497	0.0542644	0.82203
BBS5	0.000645687	0.999808	0.0314073	0.999497	0.0615898	0.825734
BBS8	0.0129665	0.999808	-0.0222553	0.999497	0.0938928	0.717069
BBS9	0.00199418	0.999808	-0.0117762	0.999497	0.11754	0.64285
BCAS2	0.0150931	0.999808	-0.0178822	0.999497	-0.0241084	0.926993
BCL7-like	-0.0145218	0.999808	0.106273	0.983988	-0.0877975	0.694249
BEAF-32	0.00769678	0.999808	0.0934595	0.999497	-0.41524	9.13193e-05
BG642163			0.0015566
BG642312	0.000527463	0.999808	0.00149905	0.999497	-0.0196877	0.943973
BHD	0.0251331	0.999808	0.0287316	0.999497	0.122646	0.475614
BI-1	-0.0541766	0.999808	0.116691	0.738369	-0.10684	0.267773
BNIP3	0.00689671	0.999808	-0.0263996	0.999497	-0.0840627	0.497798
BOD1	0.026812	0.999808	-0.0338222	0.999497	-0.119069	0.362279
BORCS5	-0.0120665	0.999808	0.0197375	0.999497	0.089541	0.688206
BORCS6	-0.0333571	0.999808	-0.0287256	0.999497	-0.0677524	0.792468
BRWD3	0.0509865	0.999808	-0.0107344	0.999497	-0.339702	0.00178576
BTBD9	0.0125962	0.999808	0.0604118	0.999497	-0.163449	0.339326
Bacc	0.0266413	0.999808	-0.00244354	0.999497	-0.0619731	0.387158
Bace	0.000289132	0.999808	0.131589	0.554133	-0.412597	0.000271361
Balat	0.00137364	0.999808	-0.00259191	0.999497	0.0725743
Baldspot	-0.00820781	0.999808	0.007343	0.999497	0.161111	0.130678
Bap111	0.00513319	0.999808	0.0378598	0.999497	-0.450038	0.000592144
Bap170	0.0224327	0.999808	-0.0453884	0.999497	-0.255262	0.0727104
Bap55	0.0759181	0.999808	0.0252191	0.999497	-0.0843232	0.690587
Bap60	-0.0593976	0.999808	0.0455237	0.999497	-0.364168	0.00460445
Bbd	-0.000615444	0.999808	0.00368425	0.999497	-0.16167	0.428788
Bdbt	-0.020916	0.999808	0.0753559	0.999497	-0.21495	0.158389
Bdp1	0.010785	0.999808	-0.0110909	0.999497	0.0971297	0.594292
Bem46	-0.0238944	0.999808	-0.0416677	0.999497	0.0347942	0.865884
Best1	-0.00201629	0.999808	0.0848033	0.999497	0.169522	0.0708889
Best2	0.0125416	0.999808	0.0208788	0.999497	-0.0109349	0.950009
Best3	-0.00370559	0.999808	-0.0632647	0.927127	-0.0709911	0.689977
Best4			-0.00167404		0.0297737
Bet1	-0.0141365	0.999808	-0.0585875	0.999497	-0.11448	0.474958
Bet3	-0.0719368	0.999808	-0.0238546	0.999497	-0.141206	0.320127
Bet5	0.0416875	0.999808	0.0305906	0.999497	0.0156066	0.946789
Bgb	-0.000342106	0.999808	0.0559327	0.999497	-0.12889	0.287548
BicC	0.00266975	0.999808
BicD	0.0218993	0.999808	0.0301717	0.999497	-0.116925	0.258069
BigH1	-0.0220506	0.999808	-0.0123782	0.999497	-0.470691	0.00305488
Bili	0.0174568	0.999808	-0.152648	0.617533	0.110644	0.427996
Bin1	-0.0367262	0.999808	-0.0172333	0.999497	-0.173406	0.204552
Bka	-0.0251258	0.999808	0.0735382	0.999497	-0.0334042	0.867676
Blimp-1	0.00558896	0.999808	-0.0671121	0.999497	-0.000457913	0.99869
Blm	0.0392973	0.999808	0.0341043	0.999497	-0.0298055	0.913539
Blos1	-0.0545283	0.999808	-0.0191692	0.999497	-0.0464768	0.852162
Blos2	-0.0321815	0.999808	-0.0346363	0.999497	-0.251394	0.0976166
Blos3	-0.0437855	0.999808	-0.00893781	0.999497	-0.176491	0.402359
Blos4	0.00022698	0.999808	-0.0496151	0.999497	-0.170141	0.368217
Bmcp	0.00931824	0.999808	-0.000753728	0.999497	0.184344	0.120171
BoYb	0.0322174	0.999808	-0.0447226	0.999497	-0.206871	0.325033
BobA	-0.00252961	0.999808	-0.0104357	0.999497	-0.0276118
BomBc1			0.0267708	0.918789	0.156675	0.476765
BomBc2	-0.000615444	0.999808	-0.211903	1.25228e-06	-0.0362389	0.859377
BomBc3	-0.000615444	0.999808	0.00306717	0.999497	-0.072478	0.733601
BomS1	-0.000101534	0.999808	-0.12582	0.141125	0.360489	0.0428222
BomS2	-0.00292489	0.999808	-0.0561303	0.999497	0.0592422	0.837969
BomS3	-0.00381882	0.999808	0.0543233	0.175477	-0.340568	0.0453379
BomS4			-0.0332536	0.999497	-0.276136	0.0657534
BomS5			0.0176275	0.999497	-0.00930076	0.971492
BomS6			-0.00618779	0.999497	-0.082099	0.722373
BomT1					-0.0135214
BomT2	-0.000615444	0.999808	0.00448114		-0.0062549
BomT3	-0.00257252	0.999808	-0.0151519	0.999497	-0.139192	0.328373
Boot	0.00548225	0.999808	0.00184653	0.999497	-0.0398966	0.893397
Br140	0.0530144	0.999808	-0.0930512	0.999497	0.0748595	0.64256
Brca2	-0.00790615	0.999808	0.00996648	0.999497	-0.0568818	0.826056
Brd	0.00333482	0.999808	-0.0110708	0.999497	-0.081715	0.624544
Brd8	0.0249162	0.999808	-0.0567532	0.999497	-0.0947059	0.65183
Bre1	0.0279331	0.999808	-0.0776465	0.999497	-0.404289	0.000178998
Brf	0.00429447	0.999808	0.00178372	0.999497	0.0274936	0.891744
Brms1	-0.00401318	0.999808	-0.0293595	0.999497	0.0716799	0.675128
Bro	-0.00639591	0.999808	-0.0389282	0.999497	0.00878988
Bruce	0.0567511	0.999808	-0.0935532	0.992158	0.18047	0.0215384
Bsg	-0.0018041	0.999808	-0.046206	0.999497	-0.0189146	0.849972
Bsg25A	-0.00312971	0.999808	0.00283563	0.999497	0.294011
Bsg25D	0.00743086	0.999808	0.0151644	0.999497	-0.0732642	0.714717
BtbVII	0.0273056	0.999808	-0.0680747	0.999497	0.0951625	0.315799
BthD	-0.0324194	0.999808	-0.0165544	0.999497	-0.29402	0.0937465
Btk29A	0.0225011	0.999808	0.00194955	0.999497	-0.106932	0.479709
Btnd	0.0023737	0.999808	0.0485184	0.999497	0.201021	0.218207
BuGZ	-0.0443806	0.999808	-0.0625953	0.999497	-0.025838	0.842328
Bub1	0.0318213	0.999808	-0.0995012	0.981251	0.0121163	0.959758
Bub3	-0.0830062	0.999808	0.0800205	0.999497	-0.498584	1.8177e-05
BubR1	0.0388777	0.999808	0.0958635	0.999497	-0.367995	0.0375737
Buffy	0.00043937	0.999808	0.0436518	0.999497	-0.0740183	0.746193
Bug22	-0.0204843	0.999808	0.00934932	0.999497	0.0306933	0.892389
Burs	0.00513302	0.999808	-0.0237904	0.999497	-0.0412743	0.878288
Bx	-0.0347018	0.999808	-0.000211721	0.999899	0.12045	0.320288
Bx42	0.0127323	0.999808	0.0443489	0.999497	-0.177096	0.0391124
C15	0.0165028	0.999808	-0.0365502	0.999497	-0.0212592	0.943973
C1GalTA	0.00999035	0.999808	0.0520919	0.999497	0.222364	0.0431243
C3G	0.0270713	0.999808	-0.0630369	0.999497	0.111856	0.253022
C901	-0.0156434	0.999808	-0.0200179	0.999497	-0.0638602
CAH1	0.015287	0.999808	0.0752286	0.999497	0.05219	0.637227
CAH13			0.00396234		-0.0317288
CAH14			-0.000876039
CAH16			0.00590336		0.00804829
CAH2	-0.0412005	0.999808	0.0237539	0.999497	0.234637	0.00922612
CAH3	0.00404742	0.999808	0.0593343	0.999497	0.097978	0.383892
CAH4					-0.00801756
CAH5			-0.000620905		-0.00376218
CAH6	0.0105722	0.999808	0.0480604	0.999497	-0.0187622	0.948657
CAH7	-0.0315822	0.999808	-0.00341084	0.999497	0.221764	0.0527991
CAH8	0.00204948	0.999808	0.0144324	0.999497	0.0865912	0.741864
CAH9	0.00281687	0.999808	0.0585418	0.147961	-0.100677	0.551771
CAHbeta	-0.0585038	0.999808	-0.0347517	0.999497	-0.114347	0.495333
CAP	0.0428109	0.999808	-0.055297	0.999497	0.118422	0.0333011
CARPA	-0.000557215	0.999808	0.0254379	0.999497	0.0819439	0.635919
CARPB	0.00793582	0.999808	-0.0479816	0.999497	-0.00520494	0.98553
CASK	0.0474174	0.999808	-0.06202	0.999497	0.0864952	0.356463
CBP	-0.008396	0.999808	-0.0138998	0.999497	-0.192975	0.00183804
CCAP	-0.003923	0.999808	0.0378535	0.999497	-0.0778373	0.7722
CCAP-R	0.000788977	0.999808	0.0352981	0.999497	0.0190295	0.950678
CCDC151	-0.00290582	0.999808	-0.00617002	0.999497	0.100733	0.635622
CCDC53	-0.0203476	0.999808	0.0038156	0.999497	-0.0734314	0.754283
CCHa1	-0.000162852	0.999808	0.0350766	0.999497	0.133294	0.527967
CCHa1-R	-0.00193367	0.999808	-0.00228314	0.999497	0.101993	0.621688
CCHa2	0.00641218	0.999808	-0.0251523	0.999497	-0.22813	0.0628149
CCHa2-R	0.00445771	0.999808	-0.00467495	0.999497	0.0654011	0.7722
CCKLR-17D1	0.00196561	0.999808	-0.0513889	0.999497	-0.0218497	0.943973
CCKLR-17D3	-0.00718263	0.999808	0.0214619	0.999497	0.222169	0.221019
CCT1	-0.0237943	0.999808	-0.0139509	0.999497	0.174944	0.0883479
CCT2	-0.000133654	0.999808	0.0459867	0.999497	0.171236	0.0675871
CCT3	-0.0075866	0.999808	-0.0552855	0.999497	0.145387	0.218155
CCT4	-0.0198087	0.999808	0.0114293	0.999497	0.158057	0.087862
CCT5	-0.010731	0.999808	-0.0450782	0.999497	0.177114	0.104483
CCT6	-0.014336	0.999808	-0.0551499	0.999497	0.21962	0.0167708
CCT7	-0.0172318	0.999808	-0.0372995	0.999497	0.206148	0.0401283
CCT8	0.00511462	0.999808	-0.0328749	0.999497	0.131831	0.207909
CD98hc	-0.00297368	0.999808	-0.0286536	0.999497	0.218613	0.000145846
CDC50	0.0181449	0.999808	0.0785905	0.999497	0.0735852	0.493087
CDK2AP1	0.00747755	0.999808	0.0638287	0.999497	-0.407886	5.59222e-05
CDase	0.00832887	0.999808	-0.0694672	0.999497	0.103891	0.361669
CG10000	0.00069791	0.999808	0.0957893	0.852	-0.122785	0.548628
CG10005	-0.00273574	0.999808	-0.014894	0.999497	0.10637	0.624544
CG10011	0.0849953	0.999808	-0.156952	0.38969	0.138819	0.288955
CG10013	-0.00384008	0.999808	0.0311158	0.999497	-0.05842	0.816884
CG10019	0.00314384	0.999808	-0.0225375	0.999497	0.190684	0.0858528
CG10026	-0.00183581	0.999808	0.0573856	0.999497	-0.225123	0.225102
CG10031	0.00288301	0.999808	0.319105	0.000140827	-0.0450781	0.748043
CG10035	-0.00137741	0.999808	-0.023426	0.999114	-0.000534656	0.998388
CG10038	-0.0118357	0.999808	0.0265244	0.999497	-0.342416	0.0234069
CG10041	0.0058542	0.999808	0.0267869	0.999497	0.0410783
CG10050	-0.0171884	0.999808	-0.0208974	0.999497	0.162223	0.317942
CG10051	0.00821207	0.999808	0.0383309	0.999497	0.197593	0.0416438
CG10053	0.0148528	0.999808	-0.0624842	0.999497	0.00695431	0.983637
CG10055	-0.0200759	0.999808	-0.140239	0.696678	0.120767	0.37558
CG10062	0.00311065	0.999808	0.0955477	0.963895	0.10114	0.461394
CG10063	0.000160737	0.999808	-0.00123598	0.999497	0.0475629	0.85166
CG10064	0.00577381	0.999808	-0.0376132	0.999497	-0.00509325
CG10068	-0.0270885	0.999808	0.00904437	0.999497	0.0161834	0.946628
CG10073	0.00851014	0.999808	0.0328108	0.999497	0.215433	0.130433
CG10075	-0.0128	0.999808	0.0478684	0.999497	0.0834463	0.618278
CG10077	0.0317956	0.999808	-0.00181251	0.999497	0.0435129	0.599798
CG10081	0.00176828	0.999808	0.0253948	0.180074	0.718301	2.60675e-06
CG10082	-0.0226463	0.999808	-0.0697338	0.999497	-0.0256517	0.840925
CG10086	0.00263572	0.999808	0.0307471	0.999497	-0.0397042	0.812791
CG10089	0.0019356	0.999808	-0.0286452	0.999497	0.0176057	0.950009
CG10098	0.0233975	0.999808	0.0675224	0.999497	-0.0812709	0.588371
CG10116	0.00945242	0.999808	0.113246	0.919039	-0.158943	0.352895
CG10126	0.0108742	0.999808	-0.0462555	0.999497	-0.00628249	0.97768
CG10132	0.0152573	0.999808	-0.0172773	0.999497	0.143079	0.135201
CG10137	0.0043734	0.999808	-0.0442069	0.999497	0.180934	0.245015
CG10139	-0.0911061	0.999808	0.0537213	0.999497	-0.325446	0.00369683
CG10140	0.00314284	0.999808	0.0445555	0.904658	0.0403678	0.877165
CG10147	0.0330109	0.999808	0.0376126	0.999497	-0.0445032	0.837969
CG10151	0.00595115	0.999808	-0.0222817	0.999497	0.177508	0.334451
CG10154	-0.00214985	0.999808	0.0191064	0.866443	0.379185	0.0307973
CG10163			-0.00197755		0.153173
CG10164					0.000676172
CG10165	-0.0193579	0.999808	0.04321	0.999497	-0.0376694	0.84832
CG10171	0.00948494	0.999808	0.0502378	0.999497	-0.0896333	0.67977
CG10175	0.00635085	0.999808	-0.00542561	0.999497	0.0642959	0.737541
CG10177			-0.00536053		-0.0669213	0.724966
CG10182	0.00626859	0.999808	0.0795344	0.490561	0.422285	5.27397e-05
CG10183			-0.0108131	0.999497	0.0220186
CG10184	-0.0226369	0.999808	0.0446407	0.999497	-0.119167	0.44695
CG10185	-0.0029945	0.999808	-0.016161	0.999497	-0.0442577	0.878433
CG10189	0.0135446	0.999808	0.0222449	0.999497	0.15874	0.332462
CG10194	-0.003489	0.999808	-0.0290884	0.999497	0.0323578	0.884783
CG10195	0.0318417	0.999808	0.00709612	0.999497	-0.0791971	0.741724
CG10205	0.00274983	0.999808	0.014512	0.999497	-0.108387	0.643977
CG10208	0.0212066	0.999808	0.0103202	0.999497	-0.0268489	0.884783
CG10209	-0.05499	0.999808	-0.0855905	0.999497	0.135553	0.465937
CG10211	0.0404886	0.999808	-0.00804939	0.999497	0.0937673	0.442277
CG10214	0.00107657	0.999808	0.0142981	0.999497	0.0349939	0.866693
CG10222	-0.092335	0.999808	0.0136436	0.999497	-0.102398	0.677302
CG10226	0.00557682	0.999808	0.0406126	0.999497	0.240955	0.0105158
CG10232	0.00389409	0.999808	0.0727755	0.999497	0.201243	0.164156
CG10237	-0.0135574	0.999808	-0.0528282	0.999497	0.000405705	0.99869
CG1024	-0.0095006	0.999808	0.00322622	0.999497	-0.395584	4.6591e-05
CG10252	-0.000634185	0.999808	0.00108129		-0.00121056
CG10254	0.0241793	0.999808	-0.0842275	0.999497	0.0912711	0.481264
CG10257	0.000527463	0.999808	0.0808289	0.107029	0.013863	0.965899
CG10264	0.0146056	0.999808	-0.001552	0.999497	-0.0584525
CG10265	-0.0622274	0.999808	-0.0173263	0.999497	0.0206859	0.948417
CG10268	0.0251316	0.999808	0.0070908	0.999497	-0.158602	0.443633
CG10274	0.0392369	0.999808	-0.0547381	0.999497	0.144628	0.377358
CG10280	0.0018978	0.999808	-0.0557572	0.999497	-0.00829848
CG10283	0.0103018	0.999808	-0.082249	0.999497	-0.0881944	0.72385
CG10286	-0.0110039	0.999808	-0.0886804	0.999497	0.191415	0.0992346
CG10298			0.00677365	0.999497	0.000373976
CG10300	-0.00176177	0.999808	-0.0141602	0.999497	0.13419	0.420352
CG10301	-0.0022677	0.999808	0.0372457	0.999497	0.0499027	0.866342
CG10307	-0.000129248	0.999808	0.0286615	0.999497	0.241579	0.19995
CG10311	0.0167612	0.999808	0.252352	0.0234957	0.0130581	0.943755
CG10317	-0.000634185	0.999808	-0.00323461		0.0291958
CG10321	0.052069	0.999808	-0.0482572	0.999497	-0.046998	0.748235
CG10324	0.0378206	0.999808	-0.025132	0.999497	-0.064457	0.789588
CG10333	0.0205012	0.999808	0.0182028	0.999497	-0.211882	0.10201
CG10336	0.00792631	0.999808	-0.0127471	0.999497	-0.131135	0.591893
CG10337	-0.0066653	0.999808	0.0785208	0.999497	0.206995	0.149712
CG10338	-0.0415399	0.999808	0.0311428	0.999497	8.6445e-05	0.9996
CG10339	0.00136346	0.999808	0.0554413	0.999497	0.074468	0.717069
CG10340	-0.0286341	0.999808	-0.0200405	0.999497	0.205214	0.00824879
CG10341	-0.0376208	0.999808	-0.0152948	0.999497	0.0803874	0.538605
CG10343	0.0320864	0.999808	-0.0163974	0.999497	0.119545	0.53827
CG10344	-0.0328058	0.999808	0.0789229	0.999497	0.0141363	0.961675
CG10345	0.00308704	0.999808	0.0522526	0.999497	0.0382189	0.879869
CG10347	-0.0181389	0.999808	0.0534972	0.999497	-0.22472	0.0983254
CG10348	0.00140069	0.999808	-0.105645	0.988791	0.102594	0.679392
CG10352	0.000547528	0.999808	-0.00471964	0.999497	-0.00393377
CG10353	0.0122178	0.999808	-0.040062	0.999497	0.149489	0.0304829
CG10357			-0.000876039		0.00440588
CG10359	0.0181118	0.999808	0.17447	0.352609	0.0173563	0.907168
CG10361	0.0231283	0.999808	-0.108478	0.931028	0.0858792	0.639784
CG10362	-0.00163186	0.999808	-0.0424555	0.999497	0.216059	0.0735325
CG10365	-0.0117839	0.999808	-0.0100215	0.999497	0.0240445	0.889454
CG10366	-0.00757841	0.999808	-0.071808	0.999497	0.072904	0.714066
CG10375	0.0229667	0.999808	0.074771	0.999497	-0.364104	0.00017766
CG10376	0.0132044	0.999808	0.0846581	0.999497	0.0603764	0.712959
CG10383	0.0185121	0.999808	-0.0536909	0.999497	-0.391856	7.0893e-05
CG10384	0.000845123	0.999808	-0.0747903	0.999497	0.0624443	0.684193
CG10395	-0.0278833	0.999808	0.0839311	0.999497	0.0876656	0.706572
CG10405	0.000671754	0.999808	0.0224279	0.999497	0.0526877	0.733582
CG10407	-0.00290079	0.999808	0.0702928	0.999497	-0.0282253	0.928354
CG10413	0.0334776	0.999808	0.0911879	0.999497	-0.113418	0.199663
CG10417	-0.0280744	0.999808	0.0328688	0.999497	-0.555543	5.51552e-11
CG10418	-0.0345482	0.999808	-0.0928779	0.999497	0.00421551	0.990609
CG10425	-0.0351435	0.999808	0.000807814	0.999497	-0.0761868	0.611315
CG10428	0.0414526	0.999808	0.0816393	0.999497	-0.0711673	0.742269
CG10431	-0.00569029	0.999808	-0.0111243	0.999497	-0.255511	0.116584
CG10433	0.0193099	0.999808	0.125385	0.864104	-0.126523	0.318732
CG10435	-0.0325942	0.999808	-0.0287906	0.999497	-0.0643029	0.740097
CG10444	0.0498768	0.999808	0.0370851	0.999497	0.0723356	0.564331
CG10445	0.0282038	0.999808	0.0202733	0.999497	0.0452506	0.858806
CG10459	-0.000952296	0.999808	0.0220529	0.999497
CG10462	-0.0523704	0.999808	-0.0466871	0.999497	0.150275	0.191084
CG10463	-0.000917583	0.999808	0.00582706	0.999497	0.0418053	0.863189
CG10465	-0.0257695	0.999808	0.137043	0.521287	-0.33081	0.000121359
CG10466	0.0111346	0.999808	-0.0151644	0.999497	-0.0974486	0.677619
CG10467	-0.0447001	0.999808	-0.123075	0.892913	0.0235323	0.941009
CG10469	0.00128535	0.999808	-0.0198391	0.999497	0.024593	0.909355
CG10470	-0.0312129	0.999808	-0.060803	0.999497	-0.0159689	0.934117
CG10472	0.00575841	0.999808	0.230218	0.00884609	0.181277	0.017015
CG10474			0.0274682	0.922775	0.818695	3.51151e-10
CG10477			0.000579839		-0.0101134
CG10479	0.0117117	0.999808	-0.0722788	0.999497	0.0161226	0.958998
CG10481			-0.000876039
CG10483	-0.000855189	0.999808	-0.014168	0.999497	0.0809843	0.591555
CG10486	-8.41466e-05	0.999808	-0.000964137		-0.00520907
CG10492	0.0105987	0.999808	0.0255385	0.999497	-0.308405	0.00358987
CG10494	0.0467918	0.999808	0.0129098	0.999497	0.0527901	0.856986
CG10495	-0.0302889	0.999808	0.061033	0.999497	0.249047	0.105555
CG10505	-0.00571154	0.999808	0.0217581	0.999497	0.463579	0.00169365
CG10508	-0.0173139	0.999808	-0.0233508	0.999497	-0.0549553	0.753273
CG10510			-0.00147063		0.000676172
CG10512	0.0226043	0.999808	0.236416	0.0657879	0.148257	0.0751687
CG10513	-0.00101652	0.999808	0.231683	2.43038e-06	0.576612	1.90336e-06
CG10514	-0.00100704	0.999808	-0.0341248	0.999497	0.696013	5.34108e-06
CG10516	0.00247316	0.999808	-0.00230965	0.999497	0.0436825	0.843164
CG10527	-0.000412131	0.999808	0.181814	0.197194	0.0287654	0.829647
CG10543	0.0159328	0.999808	-0.123376	0.845664	0.136026	0.208703
CG10550	0.00116472	0.999808	-0.0385892	0.999497	-0.0330911	0.837969
CG10553	-0.00206795	0.999808	0.0152926	0.999497	-0.0129137	0.957197
CG10555	0.00556905	0.999808	0.0157429	0.999497	-0.203191	0.232742
CG10559	-0.00211284	0.999808	-0.0318518	0.999497	-0.0853482	0.747444
CG10560	0.00241464	0.999808	0.0558776	0.999497	-0.105858	0.437138
CG10561	-0.00174855	0.999808	-0.0700268	0.999497	0.14754	0.353308
CG10562	0.00701872	0.999808	0.040698	0.999497	-0.0231925	0.896227
CG10565	-0.000118108	0.999808	0.0300067	0.999497	0.181513	0.0850464
CG10576	-0.0420291	0.999808	-0.0101655	0.999497	0.151414	0.11255
CG10581	0.000563189	0.999808	0.00736683	0.999497	-0.0881127
CG10584	0.00455257	0.999808	0.00681388	0.999497	0.0541267	0.819499
CG10587			-0.000348127
CG10588			-0.0213913	0.999497	-0.00376218
CG10589			-0.000576794
CG10591	-0.107587	0.999808	-0.0158769	0.999497	-0.166995	0.0387128
CG10597	0.00267823	0.999808	0.0514812	0.999497	-0.224349	0.0438017
CG10598	0.0281711	0.999808	0.0621521	0.822357	0.0646791	0.231397
CG10600	0.0464161	0.999808	-0.0362834	0.999497	0.103502	0.483066
CG10602	-0.0127422	0.999808	-0.0768213	0.999497	-0.0222141	0.865408
CG10616	-0.00698554	0.999808	-0.0579868	0.999497	-0.0359741	0.848078
CG10621	0.0227217	0.999808	-0.0216489	0.999497	-0.71434	9.61117e-15
CG10623	0.00314539	0.999808	0.0134559	0.999497	-0.0164782	0.930019
CG10628	-0.0232301	0.999808	-0.0921525	0.999497	0.0552211	0.831748
CG10631	0.0973491	0.999808	-0.128744	0.840345	0.211829	0.00786041
CG10638	-0.0520183	0.999808	0.0122676	0.999497	-0.0914733	0.6004
CG10646	-0.0671889	0.999808	-0.017117	0.999497	0.19996	0.25802
CG10650	0.0237044	0.999808	-0.0640468	0.999497	0.0184945	0.914527
CG10651	0.000527463	0.999808	-0.000876039
CG10654	-0.0171209	0.999808	-0.106858	0.983988	0.123832	0.463666
CG10657	0.00391019	0.999808	-0.01237	0.999497	0.259906	0.0163379
CG10660	0.0204856	0.999808	-0.0281355	0.999497	0.0732869	0.688206
CG10663	0.00113117	0.999808	-0.0835332	0.999497	-0.135956	0.469693
CG10669	0.013111	0.999808	-0.0532522	0.999497	0.0807301	0.712181
CG10672	0.00264921	0.999808	-0.0363639	0.999497	-0.0704912	0.671826
CG10674	-0.0409347	0.999808	-0.0265359	0.999497	0.0682993	0.681421
CG10680			-0.00497185		-0.00997249
CG10681	-0.0266244	0.999808	-0.0510033	0.999497	-0.0775386	0.747444
CG10694					0.000375318
CG10700	-0.000634185	0.999808	-0.0115729	0.999497	0.0161287
CG10702	0.00217015	0.999808	0.0510632	0.999497	-0.273322	0.0104419
CG10710	0.00618031	0.999808	-0.112231	0.906546	-0.0740828	0.728456
CG10713	0.00979262	0.999808	-0.0361624	0.999497	0.00158092	0.996767
CG10725	0.00203552	0.999808	0.237048	0.0019515	0.0578878	0.714413
CG10730	-0.00153364	0.999808	0.000771416	0.999497	-0.00994283
CG10731	-0.0016337	0.999808	-0.0255419	0.999497	0.0536062	0.836202
CG10734			0.00351927		-0.0244313
CG10737	0.00717413	0.999808	-0.043096	0.999497	0.173694	0.00606691
CG10738	-0.0112116	0.999808	-0.0382915	0.999497	-0.0153939	0.950009
CG1074	-0.0441025	0.999808	-0.021565	0.999497	0.119776	0.362094
CG10747	-0.0302277	0.999808	0.0510913	0.999497	0.0761724	0.653328
CG10750			-0.00735727		-0.00618878
CG10752			-0.00725652		0.0143823
CG10761	-0.00223801	0.999808	0.00373978		0.00440588
CG10764	-0.000634185	0.999808	0.0163883	0.999497	0.13688
CG1077	0.00278172	0.999808	-0.00513919	0.999497	-0.111408	0.663399
CG10778	0.0325102	0.999808	0.052538	0.999497	-0.0628147	0.740545
CG10793	0.0017256	0.999808	0.00696201	0.999497	0.0906524
CG10795	-0.0611493	0.999808	-0.0308841	0.999497	-0.0180217	0.953534
CG10799	-0.000615444	0.999808	-0.0549464	0.999497	-0.15731	0.483838
CG10801	0.001019	0.999808	0.0139145	0.999497	-0.0113306
CG10802	0.0358661	0.999808	0.0538755	0.999497	0.0735308	0.667355
CG10803	-0.0172441	0.999808	-7.42399e-05	0.999899	0.146002	0.224472
CG10804	-0.00419348	0.999808	0.0420072	0.999497	0.140746	0.286551
CG10809	-0.0799081	0.999808	-0.0130088	0.999497	0.122747	0.426938
CG10814			-0.0693048	0.856652	0.0439452
CG10834					-0.0135875
CG10841					-0.0135417
CG10845			-0.00167404
CG10853			-0.0087614		0.00804829
CG10859	0.00532365	0.999808	-0.0173364	0.999497	0.0270223
CG10862			-0.0127289		-0.00376218
CG10863	-0.0325696	0.999808	-0.00781012	0.999497	0.0967793	0.30917
CG10864	-0.00572705	0.999808	-0.0472324	0.999497	0.213553	0.303382
CG10866	-0.0254429	0.999808	0.110217	0.918789	-0.0121583	0.969795
CG10869	0.00225428	0.999808	0.0052632	0.999497	-0.0613831
CG10874	-0.0652963	0.999808	0.00793838	0.999497	-0.0842169	0.538759
CG10877	0.0118215	0.999808	0.00568881	0.999497	-0.088898	0.60108
CG10887			-0.000876039
CG10898	-0.0424767	0.999808	-0.0526193	0.999497	-0.0532968	0.837969
CG1090	-0.0025785	0.999808	-0.038659	0.999497	0.0762522	0.527967
CG10903	-0.00110654	0.999808	0.000365361	0.999597	0.0948196	0.580391
CG10904	-0.0488327	0.999808	0.0208715	0.999497	-0.00511218	0.985787
CG10907	-0.0204049	0.999808	-0.0261687	0.999497	-0.560422	4.89136e-05
CG10910	0.00280577	0.999808	0.182217	0.00184861	0.240553	0.00468616
CG10911	0.00133208	0.999808	0.2101	0.0302284	-0.321025	0.00011115
CG10912	0.00404635	0.999808	0.0712297	0.999497	-0.117769	0.248204
CG10914	-0.0186717	0.999808	-0.0820711	0.999497	0.0681783	0.757589
CG10916	-0.00623205	0.999808	-0.0421641	0.999497	0.137775	0.515156
CG10918	-9.76095e-05	0.999808	-0.0149971	0.999497	0.203789	0.289077
CG10919			0.00350289		-0.00376218
CG1092	0.00555787	0.999808	0.0279822	0.999497	0.177795	0.185992
CG10927	-0.0275156	0.999808	0.00455272	0.999497	-0.0159804	0.958108
CG10931	0.000527463	0.999808	-0.000876039		0.00878988
CG10932	-0.0221951	0.999808	-0.0431793	0.999497	0.0451383	0.752357
CG10934			-0.00167404		0.00440588
CG10936	0.0300292	0.999808	-0.000940508	0.999497	0.100224	0.311349
CG10939	-0.0441536	0.999808	0.0193676	0.999497	-0.118096	0.262535
CG10943	0.00114971	0.999808	0.053483	0.976286	-0.0754356	0.753206
CG10947	0.00453859	0.999808	0.0381075	0.999497	0.020715	0.903192
CG10948	0.00205216	0.999808	-0.0761076	0.999497	0.016324	0.928485
CG10949	0.000746694	0.999808	-0.0055706	0.999497	0.102716	0.656675
CG10950			0.0015566		-0.0121555
CG10953	0.00973082	0.999808	0.0751143	0.958263	-0.208718	0.000496796
CG10958	0.00557458	0.999808	-0.0444676	0.999497	0.0796799	0.733274
CG10959	0.0129043	0.999808	-0.0547067	0.999497	0.195263	0.360447
CG10960	0.0217761	0.999808	0.00190014	0.999497	-0.25533	0.00341953
CG10962	0.000928611	0.999808	-0.0171864	0.999497	-0.158493	0.43694
CG10970	-0.000634185	0.999808	0.0115557	0.999497	0.0739423	0.779559
CG10973	-0.0676582	0.999808	0.0535826	0.999497	0.0191499	0.924426
CG10979	-0.00733049	0.999808	-0.0220655	0.999497	0.0809374	0.671362
CG10984	-0.00495407	0.999808	-0.0299896	0.999497	-0.207868	0.0253707
CG10993			-0.000876039		0.026656
CG10996			-0.000348127
CG11000	0.0034238	0.999808	0.0179925	0.999497	0.0444165	0.769687
CG11007	-0.0276285	0.999808	-0.0192137	0.999497	-0.0162274	0.938959
CG11018	-0.00104094	0.999808	-0.0250755	0.927383
CG11029	-0.000634185	0.999808	0.0268405	0.999497	0.0306695	0.921551
CG1103	-0.0487996	0.999808	0.0123352	0.999497	-0.0485262	0.824861
CG11030	-0.105485	0.999808	0.0582404	0.999497	-0.220061	0.0825291
CG11034	0.0905002	0.999808	-0.0438807	0.999497	0.00905972	0.960449
CG11035	-0.0205311	0.999808	0.0646551	0.999497	0.0478098	0.820474
CG11037			-0.000876039		0.000375318
CG11041	-0.00466593	0.999808	-0.0907549	0.924784	0.00548818	0.988135
CG11044	-0.00057785	0.999808	-0.0393954	0.999497	-0.0436878	0.876878
CG1105	0.0627272	0.999808	0.042732	0.999497	0.27377	0.000286086
CG11050	-0.00659737	0.999808	0.0322933	0.999497	0.0357131	0.81062
CG11052	-0.00573386	0.999808	-0.0323046	0.999497	-0.0935071
CG11060			0.0120777	0.999497	-0.00578154
CG11069	0.0298726	0.999808	0.00328097	0.999497	0.147469	0.349825
CG11070	0.00704211	0.999808	-0.0835288	0.999497	0.113137	0.282784
CG11073	0.00334734	0.999808	-0.0329618	0.999497	0.293457	0.00365469
CG11076	-0.0622015	0.999808	-0.0442437	0.999497	0.0833966	0.47403
CG11077	-0.0246005	0.999808	0.121286	0.899225	-0.0650374	0.751615
CG11085			0.0138195	0.999497	0.0930763
CG11089	0.0361094	0.999808	-0.156161	0.427264	0.229275	0.0392766
CG11095	-0.0432394	0.999808	-0.0188417	0.999497	-0.140918	0.544438
CG11099	0.00079692	0.999808	-0.0230664	0.999497	0.205526	0.258095
CG11103	-0.00995622	0.999808	-0.0163271	0.999497	-0.203031	0.13687
CG11106			-0.00167404
CG11109	-0.0334307	0.999808	-0.0234205	0.999497	-0.123724	0.586718
CG11110	-0.0106244	0.999808	0.00738264	0.999497	0.142094	0.479252
CG11122	0.0272586	0.999808	-0.113068	0.8105	0.176822	0.129068
CG11123	-0.022075	0.999808	0.0357943	0.999497	0.00889755	0.969537
CG11125	0.0253955	0.999808	0.09091	0.999497	-0.209413	0.149292
CG11127	-0.0119842	0.999808	-0.039207	0.999497	0.0219988	0.930971
CG1113	-0.00930342	0.999808	0.0758939	0.932025	-0.177371	0.316719
CG11131	-0.00129496	0.999808	0.486154	3.83069e-09	0.180115	0.0438017
CG11134	-0.000922925	0.999808	0.0184521	0.999497	0.0354308	0.84035
CG11141	0.0401653	0.999808	0.0246908	0.999497	-0.111548	0.561587
CG11145			0.00239295
CG11147	0.00365387	0.999808	-0.0741389	0.999497	0.246873	0.0900864
CG11149	0.00364316	0.999808	-0.177863	0.368889	0.186218	0.36848
CG11151	-0.0316443	0.999808	-0.00421942	0.999497	-0.0517592	0.676016
CG11155	0.00809466	0.999808	0.0447969	0.999497	0.0595938	0.540616
CG11158	0.0173053	0.999808	0.0291201	0.999497	0.373599	0.00212278
CG11159	-0.000634185	0.999808	0.00863396	0.999497	0.0384442
CG1116	-0.0388384	0.999808	-0.12708	0.863224	-0.0640136	0.763099
CG11162	-0.000634185	0.999808	-0.0026196		-0.0340278	0.886497
CG11164	-0.0139848	0.999808	0.102957	0.999114	-0.562558	1.88484e-05
CG11168	-0.0244256	0.999808	0.00921856	0.999497	0.0981645	0.374006
CG11170	-0.0197051	0.999808	0.035488	0.999497	0.0520647	0.858041
CG11178	0.0230056	0.999808	-0.0393635	0.999497	0.0628217	0.758079
CG11180	-0.0225923	0.999808	-0.0125885	0.999497	0.00103418	0.99696
CG11191	0.00296191	0.999808	-0.0983512	0.905637	0.120339	0.575334
CG11192			0.00716117		-0.0432477
CG11200	-0.0128595	0.999808	-0.031531	0.999497	-0.347383	0.00680287
CG11211	-0.000113139	0.999808	0.0257062	0.999497	0.00525151
CG11226			-0.00596599
CG11227			0.000579839		0.0528049
CG11236	0.00427298	0.999808	0.0220458	0.999497	0.0791068	0.719861
CG1124	0.00331753	0.999808	0.0421556	0.999497	-0.0219569	0.912727
CG11241	0.00375805	0.999808	0.0445781	0.999497	0.0885879	0.567758
CG11247	0.0244128	0.999808	-0.0627667	0.999497	0.048149	0.763709
CG11248	0.0432123	0.999808	0.0450403	0.999497	-0.379741	0.00157384
CG11249	-0.00344797	0.999808	-0.000807583	0.999497	0.263098	0.178165
CG11257	0.00713852	0.999808	0.0273319	0.999497	-0.173223	0.343645
CG11263	0.0144467	0.999808	0.0522037	0.999497	-0.525312	0.000373092
CG11267	-0.061004	0.999808	-0.0459768	0.999497	-0.0100998	0.943973
CG11275	0.00845535	0.999808	0.121892	0.892913	0.34794	0.000258166
CG11279	-0.0476407	0.999808	-0.0294854	0.999497	0.151901	0.256449
CG1129	-0.0300506	0.999808	-0.0131952	0.999497	-0.0220186	0.912714
CG11291			0.00301848		0.0150392
CG11294	-0.00220091	0.999808	0.00387357		0.00434522
CG11300	-0.0025995	0.999808	0.0202414	0.999497	-0.807561	6.84493e-11
CG11307	-0.0696506	0.999808	0.112736	0.934971	-0.626501	7.63106e-08
CG11309	-0.0271588	0.999808	-0.0264486	0.999497	-0.0149856	0.931462
CG11313	0.00404524	0.999808	0.0251475	0.999497	0.131215	0.394543
CG11317	-0.00133174	0.999808	0.0220592	0.999497	-0.0808493	0.598233
CG11318	0.00645579	0.999808	0.108523	0.791287	-0.0130655	0.952711
CG11319	0.0042862	0.999808	0.00104972	0.999497	0.1917	0.0174271
CG11322			-0.00412337	0.999497	-0.0128955
CG11327	0.00548427	0.999808	-0.0132654	0.999497	0.0255866
CG11333			3.67378e-05		0.107674
CG11334	-0.0420486	0.999808	0.0273142	0.999497	0.064143	0.686952
CG11342	-0.056403	0.999808	0.00557718	0.999497	-0.0814039	0.749579
CG11345	-0.0094839	0.999808	0.202772	0.162763	0.084083	0.540583
CG11349			0.00836694	0.999497
CG11350	-0.000547146	0.999808	0.0301253	0.801257	0.0334876	0.909355
CG11353	0.00789566	0.999808	0.00198742	0.999497	-0.0585048	0.826993
CG11356	-0.000615444	0.999808	0.000908744	0.999497	0.0261404
CG11357	-0.0304597	0.999808	-0.00182476	0.999497	-0.0200772	0.89736
CG1136	-0.000600236	0.999808	0.0317816	0.999497	0.0693672	0.607556
CG11360	0.0494667	0.999808	-0.0161381	0.999497	0.156979	0.131667
CG11362	0.0015592	0.999808	-0.00422732		-0.00376218
CG11367	0.000707005	0.999808	0.0387197	0.999497	-0.332245	0.00969364
CG11368	-0.00125994	0.999808	0.0548845	0.772428	-0.0627693	0.757533
CG11369	-4.33369e-05	0.999808	0.00318215
CG1137	-0.000634185	0.999808	0.00045349	0.999497	0.0120012
CG11370	0.000275053	0.999808	0.502221	1.54468e-09	0.295751	0.00292201
CG11374	0.00277343	0.999808	0.0149095	0.999497	-0.0295172	0.916485
CG11377	-0.00153921	0.999808	-0.0332126	0.999497	0.000618343	0.998617
CG11378	0.00539775	0.999808	0.190173	0.294777	0.0353948	0.753998
CG11379			-0.000876039
CG1138					0.00947455
CG11380	0.00401802	0.999808	-0.0342764	0.999497	0.0796666	0.736115
CG11381	0.000513985	0.999808	0.0380976	0.999497	-0.0110363	0.968907
CG11382	-0.000999994	0.999808	0.0108223	0.999497	0.171566	0.382615
CG11384	-0.00226455	0.999808	0.135086	0.197216	-0.122174	0.316748
CG1139	-0.00313214	0.999808	0.030438	0.999497	-0.0475015	0.871423
CG11391			-0.00400358		0.0117237
CG11396	-0.00998082	0.999808	-0.0360812	0.999497	0.11792	0.570729
CG11398	-0.0328438	0.999808	0.00268736	0.999497	-0.0155691	0.962628
CG11399	0.0387725	0.999808	0.0356918	0.999497	-0.0269389	0.868009
CG11400	-0.00214985	0.999808	-0.0041181	0.999497	0.0938643	0.711351
CG11403	0.000105338	0.999808	0.0372912	0.999497	0.247349	0.214121
CG11404	0.000527463	0.999808			-0.0111963
CG11406	0.000527463	0.999808	-0.0200147	0.999497	-0.0388732
CG11407	0.00332296	0.999808	0.0359845	0.999497	-0.154768	0.495972
CG11409	0.0118952	0.999808	-0.058735	0.999497	0.0463844	0.84832
CG11413	-0.000160947	0.999808	0.17431	0.0182869	0.255005	0.0569917
CG11414	0.00316771	0.999808	0.054918	0.999497	0.234034	0.0105463
CG11417	0.0259105	0.999808	-0.00889747	0.999497	0.166102	0.272121
CG1142	-0.0685883	0.999808	-0.0632647	0.999497	0.0549196	0.778573
CG11425			-0.00380475	0.999497	-0.495194	0.000998735
CG11426	-0.0100538	0.999808	0.00827144	0.999497	0.0419219	0.852162
CG1143	0.00286125	0.999808	0.128247	0.59604	0.00117383	0.99587
CG11436	0.00531286	0.999808	0.00300087	0.999497	-0.107078	0.651299
CG11437	-0.0108094	0.999808	0.022447	0.999497	0.190389	0.234319
CG11438	0.00309385	0.999808	0.0147508	0.999497	0.21497	0.0616365
CG11444	-0.0592948	0.999808	0.0139746	0.999497	-0.0686022	0.61159
CG11447	-0.00940464	0.999808	-0.0333022	0.999497	0.112787	0.637227
CG11449	-0.000144268	0.999808	-0.0540741	0.999497	0.220858	0.106
CG11453	-0.00177466	0.999808	0.114797	0.928139	-0.0582226	0.705341
CG11454	-0.0136423	0.999808	0.000266947	0.999633	0.0331675	0.881933
CG11456	0.00296308	0.999808	-0.015904	0.999497	-0.205757	0.2615
CG11458			0.000625887		0.0727799
CG11459	-0.00216051	0.999808	0.00335556	0.999497	-0.0675287
CG1146	-0.00224302	0.999808	-0.0197694	0.999497	0.0739202	0.722155
CG11470	0.00053926	0.999808	0.130805	0.0229395	-0.0610841	0.685951
CG11474	0.00922783	0.999808	0.0568397	0.999497	0.243297	0.000485207
CG11475	0.0053599	0.999808	-0.0512359	0.760023	0.295051	0.0654713
CG11498	0.00618876	0.999808	-0.0692413	0.999497	-0.0180939	0.948444
CG11504	-0.00957707	0.999808	0.00496726	0.999497	-0.322298	0.0189967
CG11523	0.028077	0.999808	0.066504	0.999497	-0.203238	0.116584
CG11529	0.0032878	0.999808	0.0126282	0.999497	-0.565066	2.1321e-07
CG11537	-0.0214145	0.999808	0.0387189	0.999497	0.046549	0.667355
CG11539	0.00487976	0.999808	-0.0112827	0.999497	0.0218706	0.944667
CG11550	-0.00273151	0.999808	0.0210992	0.999497	-0.0183278	0.951496
CG11555	-0.0416692	0.999808	-0.00123303	0.999497	0.00716818	0.970774
CG11560	-0.0216352	0.999808	0.0630673	0.999497	-0.101306	0.687975
CG11562	-0.0347191	0.999808	-0.0657356	0.999497	0.00148173	0.996767
CG11563	-0.00835281	0.999808	0.0127729	0.999497	-0.0479691	0.830117
CG11570	-0.00389002	0.999808	0.0257837	0.999497	0.233248	0.243099
CG11581			0.00448114		0.0787144
CG11583	-0.0433438	0.999808	0.0483857	0.999497	-0.0461031	0.821232
CG11584	0.00224648	0.999808	-0.0164309	0.999497	0.0725158	0.67036
CG11585	0.00331494	0.999808	0.0626329	0.80749	0.076322	0.690587
CG11586	0.0173031	0.999808	0.0768901	0.999497	-0.173556	0.225038
CG11588					-0.00376218
CG11590	-0.042469	0.999808	-0.0598332	0.999497	-0.0838807	0.753273
CG11593	0.0177359	0.999808	0.0149526	0.999497	0.0849272	0.590295
CG11594	0.0209683	0.999808	0.135894	0.727713	0.0795068	0.542482
CG11596	-0.0155667	0.999808	0.0781071	0.999497	-0.34177	0.00613151
CG11597	-0.011042	0.999808	-0.0553943	0.999497	-0.0271426	0.931884
CG11598	-0.000194592	0.999808	-0.00391397	0.999497	0.00150509
CG11600	0.000527463	0.999808	0.000579839		0.0423922
CG11601	-0.0385104	0.999808	-0.0214425	0.999497	0.0362594	0.86774
CG11608			-0.000876039		-0.00376218
CG1161	-0.0765048	0.999808	-0.0326957	0.999497	-0.0126657	0.948444
CG11617	-0.00744858	0.999808	0.00229071	0.999497	0.00118863	0.997684
CG11619	0.0058878	0.999808	-0.0313448	0.999497	0.0640769	0.797545
CG11626	0.00142761	0.999808	-0.00224915	0.999497	-0.0436461
CG11629			-0.00526429		-0.016481
CG11630	0.000527463	0.999808	-0.00940519		0.00440588
CG11634			-0.00323461		0.043232
CG11635					-0.00376218
CG11638	-0.0051966	0.999808	-0.0186172	0.999497	0.0582163	0.779127
CG11655	-0.0274918	0.999808	0.0427028	0.999497	-0.105417	0.675128
CG11656	0.000527463	0.999808	0.000794926	0.999497	0.0391641
CG11658	-0.0120353	0.999808	-0.04483	0.999497	0.0141513	0.936952
CG11659			-0.00546851		-0.468562	0.00452627
CG11663			0.00448114		0.000676172
CG11668	-0.00114719	0.999808	-0.0394	0.999497	-0.142174	0.531562
CG11670	0.00331476	0.999808	-0.0389709	0.999497	-0.08422	0.740681
CG11672	-0.00665687	0.999808	0.268302	0.0123319	-0.0162688	0.912727
CG11674	-0.0717147	0.999808	0.0162698	0.999497	-0.44254	0.00861555
CG11679	0.00335678	0.999808	-0.00772418	0.999497	0.09259	0.66075
CG11686	0.0134626	0.999808	0.19203	0.271126	-0.0370393	0.83475
CG11693			-0.0263102	0.999497	-0.00298098
CG11695	-0.000950629	0.999808	-0.0710209	0.999497	0.00569326	0.987017
CG11696	-0.0583954	0.999808	-0.0426594	0.999497	0.0207806	0.937352
CG11699	-0.0251127	0.999808	-0.0174894	0.999497	0.0102279	0.964257
CG11700	0.00229362	0.999808	0.013656	0.999497	0.0455521
CG11703	-0.00226435	0.999808	0.00257645		0.0109092
CG11710	0.0139245	0.999808	-0.0175258	0.999497	0.118127	0.448173
CG1172	-0.0350666	0.999808	0.0630316	0.999497	-0.0814155	0.575451
CG11722	-0.0167178	0.999808	0.0386407	0.999497	0.0273631	0.91331
CG11723	0.0308207	0.999808	0.0823452	0.999497	0.188311	0.222429
CG11726			0.0108398	0.999497	-0.0285362
CG11737	-0.00893373	0.999808	-0.0174342	0.999497	0.147819	0.320947
CG11741			-0.0234587	0.999497	-0.131308	0.431725
CG11752	-0.07496	0.999808	0.0135907	0.999497	0.09785	0.420958
CG11753	-0.0548459	0.999808	0.0791447	0.999497	-0.0169278	0.944538
CG11755	-0.0524125	0.999808	-0.0352885	0.999497	-0.00891193	0.976056
CG11756	0.00904156	0.999808	0.0129749	0.999497	0.0070046
CG11760	0.00186929	0.999808	-0.0622074	0.999497	-0.0749635	0.703079
CG11768			0.00200876		0.108049
CG11771	0.0235594	0.999808	0.0142327	0.999497	0.0810582	0.484636
CG11777	-0.0791498	0.999808	-0.00989796	0.999497	-0.308403	0.0796289
CG11779	0.0192634	0.999808	-0.0884841	0.999497	0.197127	0.0441135
CG11786	0.0102659	0.999808	0.0211793	0.999497	-0.305123	0.00138238
CG11788	0.00105347	0.999808	-0.00998436	0.999497	-0.156592	0.450604
CG11790	-0.0211922	0.999808	-0.016303	0.999497	-0.0227343	0.923301
CG11791	-0.0304983	0.999808	0.00787615	0.999497	0.0130859	0.943379
CG11807	-0.0236121	0.999808	-0.0156348	0.999497	0.123504	0.339272
CG11808	-0.00570949	0.999808	-0.0191817	0.999497	-0.147959	0.531777
CG11811	-0.0396267	0.999808	0.039184	0.999497	-0.109813	0.293778
CG11815	-0.00239171	0.999808
CG11816			0.00566354		-0.0110983
CG11825	-0.105308	0.999808	-0.014879	0.999497	-0.0180466	0.950679
CG11828			5.27419e-05		0.0253893
CG11835	-0.00126519	0.999808	-0.0337287	0.995755	0.0365085
CG11836	0.00812813	0.999808	-0.00169679	0.999497	-0.32882	0.0603719
CG11837	-0.0818923	0.999808	0.0473665	0.999497	0.0706243	0.690587
CG11839	-0.04904	0.999808	-0.0065141	0.999497	0.0682613	0.81035
CG11841	-0.00186109	0.999808	0.00350289		-0.0108405
CG11842	-4.33369e-05	0.999808	-0.0168182	0.999497	-0.0797675	0.665953
CG11843	-0.00365161	0.999808	-0.00815056	0.999497	0.0848859	0.683413
CG11852	-0.000222594	0.999808	0.519451	1.63365e-14	0.150401	0.522491
CG11854	0.000785167	0.999808	-0.00100273	0.999497	0.213402	0.160957
CG11857	0.0164077	0.999808	-0.00267498	0.999497	-0.154675	0.0975492
CG11858	0.00057827	0.999808	-0.0226102	0.999497	-0.145489	0.424432
CG11873	0.0366551	0.999808	-0.166675	0.320452	0.201682	0.0370931
CG11878			0.00192025		0.141131	0.526262
CG11882	0.000363936	0.999808	-0.0200707	0.999497	-0.0309975	0.919919
CG11883	-0.0148924	0.999808	-0.000803687	0.999497	0.149252	0.0639825
CG11885	-0.00820124	0.999808	-0.0164014	0.999497	-0.0537058	0.837969
CG11892	-8.37548e-05	0.999808	0.0736865	0.825244	0.442893	0.00493487
CG11893			0.0115991		0.0503232	0.809308
CG11898	-0.00121752	0.999808	0.0197487	0.999497	0.239671	0.0414861
CG11899	-0.0168246	0.999808	-0.0901867	0.776713	0.0877653	0.733582
CG11902	0.0557751	0.999808	-0.0758759	0.999497	0.170253	0.270795
CG11905	-0.00491121	0.999808	-0.0270245	0.999497	0.213046	0.185992
CG11906	0.00763248	0.999808	0.0308679	0.999497	-0.0869755	0.644186
CG11911	0.0170828	0.999808	0.218832	0.00418344	0.0708668	0.402359
CG11912	0.000973936	0.999808	0.0712774	0.585631	-0.210117	0.282694
CG11920	-0.111537	0.999808	0.115751	0.921594	-0.0504578	0.771208
CG11927	0.00759091	0.999808	0.00275027	0.999497	-0.0731193	0.744572
CG11929	0.00225202	0.999808	-0.0384568	0.852	-0.0409807
CG11951	0.00466042	0.999808	-0.0883012	0.983988	0.305027	0.101448
CG11961	0.0197735	0.999808	0.0886437	0.999497	-0.0650174	0.617974
CG11964	-0.0215973	0.999808	-0.0272713	0.999497	0.0291447	0.90652
CG11970	0.0267059	0.999808	0.0344254	0.999497	-0.242894	0.0302759
CG11975	0.00270781	0.999808	0.142486	0.704659	-0.335813	0.00848733
CG11980	-0.0368625	0.999808	-0.00294048	0.999497	0.154293	0.221932
CG11983	-0.0191133	0.999808	-0.0287349	0.999497	0.0188908	0.951758
CG11986	0.018235	0.999808	-0.00166553	0.999497	-0.264535	0.106736
CG11997	-0.000615444	0.999808	-0.0218957	0.999497	-0.00978377
CG11999	-0.0431618	0.999808	0.0126071	0.999497	-0.182206	0.170146
CG12003			0.00368019	0.999497
CG12004	0.00344226	0.999808	0.00180141	0.999497	0.00562972	0.973023
CG12007	-0.0450873	0.999808	-0.0402876	0.999497	0.0398679	0.827371
CG12009	0.00458237	0.999808	-0.136927	0.637303	-0.157718	0.00278847
CG12010	-0.00397076	0.999808	-0.0727757	0.999497	0.204743	0.186896
CG12011	0.0286668	0.999808	-0.0131608	0.999497	-0.0958586	0.377358
CG12012	-0.000823103	0.999808	-0.0390427	0.999497	0.0387687	0.888445
CG12016					0.000373976
CG12017	0.0169103	0.999808	-0.0595546	0.999497	-0.0991742	0.189633
CG12020			-0.00595029		0.000375318
CG12024	-0.0550772	0.999808	-0.0467315	0.999497	-0.0740119	0.64461
CG12025	0.0146879	0.999808	0.0360916	0.999497	-0.0102318	0.957197
CG12038	-0.0015129	0.999808	-0.102035	0.994408	-0.058147	0.742089
CG12054	-0.0209623	0.999808	-0.0674668	0.999497	0.0214883	0.897065
CG12056	-0.0119325	0.999808	0.0331572	0.999497	-0.0329238	0.912727
CG12057	-0.000970667	0.999808	0.0619887	0.44384	0.524971	9.69849e-05
CG12061	-0.0062927	0.999808	0.0121781		0.00440588
CG12065	0.00465542	0.999808	-0.054461	0.999497	0.0415274	0.717069
CG12069	0.00144962	0.999808	0.00423123	0.999497	-0.0171789
CG12071	0.0014528	0.999808	0.00615199	0.999497	0.00665067	0.973294
CG12075	0.0402613	0.999808	-0.0394881	0.999497	0.0662737	0.61322
CG1208	0.00194799	0.999808	0.178173	0.189143	-0.077996	0.577008
CG12081	-0.0370187	0.999808	0.0343339	0.999497	-0.199806	0.0545375
CG12084	-0.0184045	0.999808	-0.0127127	0.999497	0.0374254	0.788012
CG12091	-0.0180645	0.999808	-0.0495703	0.999497	0.0920221	0.331571
CG12093	-0.0348553	0.999808	-0.0222733	0.999497	0.0115289	0.957197
CG12096	-0.0191079	0.999808	-0.0796997	0.999497	0.20385	0.132219
CG12099	0.00523739	0.999808	-0.0890491	0.999497	-0.0691688	0.455565
CG12104	-0.00937486	0.999808	0.0061981	0.999497	-0.240968	0.0657903
CG12105	0.00906714	0.999808	0.0082097	0.999497	-0.0509349	0.749822
CG12106	-0.0201542	0.999808	0.0332315	0.999497	-0.142395	0.5133
CG12107	-0.0118271	0.999808	0.0443092	0.999497	0.0461325	0.814597
CG12111	0.000547528	0.999808	0.000737875		0.0424277
CG12112	-0.0317807	0.999808	0.0795738	0.999497	-0.177531	0.308807
CG12115			-0.00319765		0.0807078	0.654394
CG12116	0.00427692	0.999808	0.128984	0.750727	0.0463863	0.802599
CG12118	-0.0446666	0.999808	-0.0499014	0.999497	0.12524	0.447639
CG12121	-0.0305663	0.999808	0.0373599	0.999497	-0.235853	0.0427166
CG12123	-0.0155571	0.999808	0.118604	0.908782	0.0766101	0.739876
CG12128	-0.0468004	0.999808	0.0565136	0.999497	0.0206032	0.930971
CG12129	-0.0451548	0.999808	-0.0233509	0.999497	-0.450732	0.00026505
CG1213	-0.00397543	0.999808	0.176724	0.186323	-0.0449226	0.812949
CG12133	-3.16631e-05	0.999808	-0.00712689		-0.00376218
CG12134	0.00547158	0.999808	0.0509264	0.999497	-0.0561063	0.820474
CG12147			0.0015566		-0.00376218
CG12155	-0.000278274	0.999808	-0.0657168	0.999497	0.15404	0.332232
CG12158					0.028942
CG12159	-0.0636648	0.999808	0.0210824	0.999497	0.103302	0.653773
CG12163	0.0139654	0.999808	0.0381274	0.999497	-0.242996	0.000993748
CG12164	0.00575471	0.999808	-0.163235	0.486905	0.155359	0.500565
CG12170	-0.0346654	0.999808	0.0059054	0.999497	0.0341222	0.849972
CG12171	-0.0454873	0.999808	0.137128	0.722798	-0.0766573	0.459857
CG12173	-0.0150161	0.999808	-0.0210426	0.999497	0.186245	0.150759
CG12177	0.0313588	0.999808	0.0561863	0.999497	0.200819	0.0501765
CG12179	0.0412758	0.999808	0.0463237	0.999497	-0.434137	0.000203707
CG1218	0.00138992	0.999808	0.0255919	0.999497	-0.0439285	0.878433
CG12182	-0.0260826	0.999808	-0.0278019	0.999497	-0.386032	0.00505175
CG12184	0.00554867	0.999808	0.0108574	0.999497	-0.0285457	0.912259
CG12194	0.00380832	0.999808	-0.0703721	0.999497	0.0618218	0.745119
CG12204	0.000866477	0.999808	-0.0145975	0.999497	0.118637	0.638427
CG12206	-0.00230537	0.999808	0.00369307	0.999497	0.145918	0.278636
CG12209	-0.00220297	0.999808	-0.0102265		0.00388132
CG12213	-0.0460363	0.999808	-0.0299821	0.999497	-0.0810826	0.581977
CG12219	0.00486601	0.999808	-0.00881364	0.999497	-0.0910213	0.675128
CG12224	0.00221677	0.999808	0.00607685	0.999497	-0.054359
CG12229			-0.00724966	0.999497	0.0302971
CG12236	-0.0318422	0.999808	-0.0938576	0.999497	-0.0438154	0.845153
CG12237	-0.0326308	0.999808	0.0253298	0.999497	0.153608	0.285568
CG12239	0.0120131	0.999808	-0.0556395	0.999497	0.0241972	0.896227
CG12241	0.000546193	0.999808	-0.0128982	0.999497	0.15837	0.193886
CG12253	-0.0598261	0.999808	0.0381382	0.999497	-0.120556	0.564113
CG12256	0.00822965	0.999808	0.468289	8.91797e-08	0.0376305	0.902052
CG12259	-0.0170974	0.999808	-0.0197703	0.999497	-0.132868	0.375808
CG12267	-0.0149107	0.999808	-0.0492151	0.999497	0.0420337	0.88107
CG12268	-0.00796125	0.999808	0.0581134	0.999497	-0.102767	0.447335
CG1227	-0.0376589	0.999808	0.0533588	0.999497	-0.203388	0.142227
CG12278	0.000527463	0.999808	0.00724385		0.0115528
CG12279	-0.0354975	0.999808	-0.0315267	0.999497	-0.0461993	0.844819
CG12288	-0.0505658	0.999808	-0.0808077	0.999497	0.198388	0.155701
CG12289			0.00239295
CG12290	0.00595453	0.999808	0.000615323	0.999497	0.16567	0.253444
CG12299	0.0160658	0.999808	0.0689241	0.999497	-0.199712	0.143475
CG12301	0.000208175	0.999808	-0.0266531	0.999497	-0.0969098	0.538981
CG1231	0.00195897	0.999808	-0.0108708		-0.0937299	0.649884
CG12310	-0.00100958	0.999808	0.0168669	0.999497	0.0740586	0.73226
CG12316	0.0137769	0.999808	-0.157364	0.555231	0.0836601	0.689821
CG12320	0.00529253	0.999808	-0.0541924	0.999497	0.0143377	0.964257
CG12321	-0.0169601	0.999808	-0.0183957	0.999497	-0.076141	0.752527
CG12325	-0.0285497	0.999808	-0.0143001	0.999497	0.283333	0.00561388
CG1233	0.00968477	0.999808	-0.0699354	0.999497	0.0827289	0.536514
CG12338	-0.00158957	0.999808	0.0290108	0.999497	0.155974	0.325033
CG1234	-0.0700535	0.999808	0.0287836	0.999497	-0.191682	0.100392
CG12341	-0.0380331	0.999808	-0.0224126	0.999497	-0.0459925	0.824678
CG12343	-0.000320699	0.999808	0.0509402	0.999497	-0.171567	0.173347
CG12344	-0.00466593	0.999808	0.0323462	0.999497	0.163225	0.431978
CG12355	-0.00181771	0.999808	-0.0108547	0.999497	-0.102068	0.531585
CG1236	-0.0175209	0.999808	-0.0335381	0.999497	-0.109079	0.518128
CG12362			-0.00527114	0.999497	0.00440588
CG12374	0.00284835	0.999808	-0.010636	0.999497	0.0289774
CG12375	-0.0152702	0.999808	-0.0554165	0.999497	-0.000986949	0.997564
CG12376	0.000547528	0.999808			0.00440588
CG12379	-0.00820692	0.999808	0.000232986	0.99981	0.225314	0.242432
CG12384	-0.0350907	0.999808	-0.0698488	0.999497	-0.102395	0.361598
CG1239	-0.00433211	0.999808	-0.0013036	0.999497	-0.101057	0.695924
CG12391	0.049955	0.999808	0.000874882	0.999497	-0.496408	4.64587e-07
CG12398			0.00185254	0.999497	0.0376981
CG12402	0.0116646	0.999808	-0.0579866	0.999497	0.0348159	0.861633
CG12420	-0.00958158	0.999808	0.00437383	0.999497	0.215746	0.251544
CG12438					0.00440588
CG12446	-0.00290582	0.999808	0.0015566		0.00388132
CG12448			-0.00499489		0.0226132
CG1246	0.00663347	0.999808	0.0887794	0.999497	-0.115518	0.201409
CG12470	-0.000634185	0.999808	0.0275757	0.928139	0.00388132
CG12477	-0.00013804	0.999808	-0.00983009	0.999497	0.0636875	0.790042
CG12479			-0.000876039
CG12480	-0.00285754	0.999808	0.204734	0.0365052	-0.0119465	0.903861
CG12483	0.000527463	0.999808	0.00747874		0.0588021
CG12490	-8.37548e-05	0.999808	0.0144309	0.999497	0.0149611	0.963767
CG12491			-0.000876039		-0.156831
CG12493	-0.00872029	0.999808	-0.000809107	0.999497	0.0610643
CG12496	0.00856116	0.999808	-0.0130734	0.999497	0.000580938
CG12498					-0.00376218
CG12499	0.0119246	0.999808	-0.1595	0.370976	0.22861	0.0374135
CG12502	0.00270762	0.999808	0.0155233	0.999497	0.0670996	0.640812
CG12506	-0.000648666	0.999808	0.00814441	0.999497	-0.138655	0.564113
CG12507	-0.00536937	0.999808	-0.0136379	0.999497	0.0564132	0.842952
CG12511			-0.000876039
CG12512	-0.0102119	0.999808	0.13924	0.654476	0.456024	3.10148e-08
CG12516					-0.00376218
CG12519	-0.0044426	0.999808	-0.00760877	0.999497	-0.00630629	0.983844
CG12520	-0.0344494	0.999808	0.0158217	0.999497	-0.0432436	0.85723
CG12521			-0.000876039
CG12522	0.00272742	0.999808	-0.0895246	0.999497	-0.358014	0.00861651
CG12523	-0.00868763	0.999808	-0.0865552	0.906546	-0.129333	0.427003
CG12531	0.0155445	0.999808	-0.0576527	0.999497	0.0632984	0.604509
CG12535	-0.00352412	0.999808	-0.00979109	0.999497	0.239338	0.120707
CG12538			-0.00167404
CG12539			0.0122924	0.999497	-0.0358289
CG12540	0.0119793	0.999808	0.000646116	0.999497	-0.0615589
CG12541	0.0071064	0.999808	0.056472	0.999497	0.00261572	0.990609
CG12546	-0.00389002	0.999808	0.00189647	0.999497	-0.0624309	0.824117
CG12547	-0.00567623	0.999808	0.0146489	0.999497	-0.0745164	0.573541
CG12560	-0.00566454	0.999808	-0.104114	0.992158	-0.316178	0.00391934
CG12567	-0.00380879	0.999808	0.0886174	0.999497	-0.33448	0.0056653
CG12576	0.00456235	0.999808	0.021548	0.999497	0.0102718	0.948863
CG12581	0.00508802	0.999808	-0.0257344	0.999497	0.105792	0.437138
CG12589			0.0015566
CG12590			-0.0134765		-0.0514392
CG12592	-0.00180922	0.999808	0.0274356	0.932025	-0.00951311
CG12594	-0.00269673	0.999808	-0.0683615	0.999497	0.0985781	0.463666
CG12605	0.00300842	0.999808	-0.132923	0.801257	0.0201108	0.926121
CG12607	0.00310197	0.999808	0.219481	0.0529306	-0.0455421	0.729318
CG12608	-0.0322617	0.999808	-0.00319901	0.999497	-0.132754	0.436763
CG12609					-0.0227988
CG12617			0.00836694	0.999497
CG12637			-0.00305132
CG12643	-0.00366173	0.999808	-0.0375438	0.999497	0.0242651	0.895009
CG12645			-0.012199		-0.00346533
CG1265	-0.0556466	0.999808	0.0537974	0.999497	0.0751269	0.5133
CG12655	0.00204638	0.999808	0.000829996	0.999497	-0.0245702	0.933082
CG12659	-0.0745715	0.999808	0.0957029	0.999497	-0.356814	0.00425257
CG12661	-0.00496812	0.999808	-0.00721377		0.0229549
CG12662	-0.00396321	0.999808	8.91185e-06	0.999899	-0.0561669
CG12672			0.00424921	0.999497	-0.0760967	0.748685
CG12674			-0.000876039		-0.0135417
CG12680			-0.000876039		-0.00376218
CG12682					-0.00376218
CG12688	-0.000214367	0.999808	0.00237304		-0.00469995
CG12689	0.000547528	0.999808	-0.0363649	0.999497	0.00592144
CG12691			0.0015566
CG12692			-0.00149457		-0.00742438
CG12693			0.000874786		-0.00742438
CG12698	-0.00171863	0.999808	-0.00963652	0.999497	-0.0234724
CG12699			3.26205e-05		0.00440588
CG12702	0.0419862	0.999808	0.109452	0.967068	-0.0953309	0.649884
CG12708	-0.00173526	0.999808	0.00955957	0.999497	-0.0543617	0.808991
CG1271	-0.0127345	0.999808	-0.0415109	0.999497	-0.0127035	0.962274
CG12713	-0.00901994	0.999808	0.0312401	0.999497	-0.146661	0.527005
CG12715	-0.00214985	0.999808	0.0158452	0.999497	-0.00893486
CG12716			-0.00541981		-0.0363452
CG12717	0.0273696	0.999808	-0.0743412	0.999497	-0.0217829	0.944667
CG12723	0.0155905	0.999808	-0.0015695	0.999497	-0.0498832	0.599909
CG12725			-0.0061219
CG12728	-0.0151003	0.999808	0.0574687	0.999497	0.0955883	0.67403
CG1273	0.0073238	0.999808	-0.037834	0.999497	-0.36068	0.00566991
CG12730	-0.00462551	0.999808	0.0552876	0.999497	-0.0136238	0.960396
CG12744	-0.0735591	0.999808	-0.0208925	0.999497	-0.0552304	0.826898
CG12746	-0.0173512	0.999808	0.0195499	0.999497	0.00589651	0.976745
CG1275	-0.0528612	0.999808	0.107304	0.983988	-0.175443	0.0441829
CG12766	-0.00214985	0.999808	0.164313	0.0019515	-0.117929	0.409073
CG12768	0.0120936	0.999808	-0.0396678	0.999497	0.209348	0.241038
CG12769	0.00842001	0.999808	-0.0806785	0.999497	0.337129	0.0257074
CG12773	0.0420671	0.999808	0.0191084	0.999497	0.0459832	0.7722
CG12780			0.00678476		-0.0235511
CG12782			2.13447e-05		-0.0170543
CG12783					0.00835115
CG12795	-0.0217376	0.999808	-0.0672945	0.999497	0.112622	0.551771
CG12811	-0.0181726	0.999808	0.054722	0.999497	0.0910373	0.46979
CG12814	0.000716466	0.999808	-0.0185684	0.999497	0.00754604	0.967786
CG12817	0.00285926	0.999808	0.0235863	0.999497	0.0881989	0.730973
CG12818	-0.04886	0.999808	0.0126057	0.999497	-0.35342	0.0247776
CG12822	-0.021357	0.999808	-0.00873916	0.999497	0.010181	0.969064
CG12824			0.0114321		0.0791022	0.68442
CG12825	0.000926936	0.999808	0.0427548	0.999497	0.133619	0.349575
CG12826	0.00187155	0.999808	0.0825949	0.545014	-0.104573	0.573655
CG12828			0.0172417		-0.00376218
CG12831			0.00622988		-0.0410505
CG12836	-0.000615444	0.999808	-0.0184604	0.999497	-0.132703	0.480635
CG12848	-0.0423777	0.999808	-0.0909009	0.999497	0.0252146	0.891046
CG12851	-0.0147105	0.999808	-0.0261221	0.999497	0.0196504	0.91663
CG12853			0.00694114	0.999497
CG12857	0.00182493	0.999808	0.0477415	0.889808	-0.0043921
CG12860			0.00845206		-0.00742438
CG12863	-0.0765709	0.999808	-0.022125	0.999497	-0.0898854	0.735835
CG12866	-0.00153364	0.999808	-0.00248686
CG12868	-0.0298959	0.999808	-0.0906356	0.999497	0.0645505	0.78849
CG12869	-6.43351e-05	0.999808	-0.0483594	0.999497	0.0253987	0.928219
CG12877	0.0140548	0.999808	0.0576843	0.999497	-0.509293	4.68471e-05
CG1288			0.0015566
CG12880	-0.00469068	0.999808	0.035038	0.999497	0.128841	0.519464
CG12883	-0.0547075	0.999808	-0.0174069	0.999497	-0.14063	0.550921
CG12885	0.006095	0.999808	0.013079	0.999497	0.169929	0.444229
CG12895	-0.0222502	0.999808	0.0359883	0.999497	-0.124966	0.349765
CG12896	-0.00168863	0.999808	-0.0384054	0.963198	-0.0388244	0.875538
CG12898					0.0203241
CG12909	-0.0521426	0.999808	-0.00542621	0.999497	0.0518978	0.748043
CG12910	0.00195409	0.999808	-0.0830393	0.999497	-0.0697737	0.714159
CG12911	0.0198039	0.999808	-0.0289372	0.999497	0.210359	0.0810516
CG12914	-0.00244382	0.999808	0.0118805	0.999497	-0.0415677
CG12917			0.016358	0.83199	0.0190049
CG12920	0.0118707	0.999808	0.00161059	0.999497	-0.273022	0.015523
CG12923			0.00233931		0.00106674
CG12926	0.0142856	0.999808	0.0170405	0.999497	-0.0424525	0.7722
CG12929	-0.0039006	0.999808	2.42323e-05	0.999899	-0.0154198	0.960187
CG12934	-0.000519672	0.999808	0.426455	3.2245e-08	0.00197678	0.988582
CG12935	-0.0564584	0.999808	0.0388431	0.999497	0.239756	0.0547156
CG12942	0.0134585	0.999808	-0.0804896	0.999497	-0.136336	0.57452
CG12945	0.0423011	0.999808	0.0485257	0.999497	-0.0277927	0.885496
CG12947	-0.00124375	0.999808	-0.062531	0.999497	0.295557	0.103718
CG12948	-0.0402653	0.999808	-0.0843022	0.999497	-0.117121	0.566638
CG12951			0.000606928		0.00141419
CG12963	0.00176195	0.999808	0.0807316	0.999497	-0.0793298	0.635834
CG12964	0.0147452	0.999808	-0.00881863	0.999497	-0.131911	0.585774
CG12970	-0.000634185	0.999808	-0.0048715		-0.00812194
CG12971	0.00106174	0.999808	0.0396618	0.999497	-0.0329772	0.914574
CG12974	0.0138239	0.999808	0.124604	0.880626	0.141658	0.0585357
CG12975	-0.0563169	0.999808	-0.0219447	0.999497	0.0857095	0.642524
CG12983	0.000527463	0.999808	-0.0101499	0.999497
CG12984	-0.010773	0.999808	0.00562302	0.999497	-0.0725054
CG12985			-0.0119846	0.999497	0.0516419
CG12986	0.000747251	0.999808	-0.019108	0.999497	0.0102334
CG1299	-0.0143395	0.999808	0.0675252	0.999497	0.0637084	0.733474
CG12990	0.00355084	0.999808	-0.00383154		-0.0125819
CG12991	-0.00577031	0.999808	0.0131232	0.999497	-0.0120515	0.943973
CG12992	0.000527463	0.999808	-0.0464635	0.983636	-0.208264	0.133956
CG12995			-0.0022328		-0.011637
CG12998	-3.16631e-05	0.999808	0.0292919	0.999497	-0.186958	0.285196
CG13000	-0.00333598	0.999808	-0.00717678	0.999497	0.0137842
CG13001	0.0343483	0.999808	-0.0526874	0.999497	0.081606	0.666103
CG13002					-0.0215339
CG13003	0.00746102	0.999808	-0.0309403	0.999497	0.274168	0.0274384
CG13004	-0.000634185	0.999808	0.00596271		-0.0130336
CG13005	0.0195301	0.999808	-0.0259517	0.999497	0.037851	0.899923
CG13008			-0.0112853	0.999497	0.0303752
CG13010	0.000527463	0.999808	-0.0100056	0.999497	0.0226132
CG13012	-0.0022072	0.999808	0.0344925	0.999497	-0.0143647	0.964941
CG13014	0.000197787	0.999808	-0.0568387	0.999497	0.0475455	0.867632
CG13016	-0.0444316	0.999808	0.0475647	0.999497	0.0773545	0.744572
CG13018	-0.00817361	0.999808	0.0103664	0.999497	0.0614816	0.820478
CG13021	0.000527463	0.999808
CG13022	-4.33369e-05	0.999808	0.00812185		-0.0385453	0.880238
CG13023	-0.0119572	0.999808	-0.0544359	0.999497	-0.00441398
CG13024	-0.00406601	0.999808	0.0442919	0.999497	-0.0564065	0.811964
CG13026			0.0191769		-0.0195355
CG13028	0.000406645	0.999808	-0.0615016	0.999497	0.169426	0.267385
CG13029	-0.005431	0.999808	0.0476104	0.999497	0.0105296
CG13031			0.000114571		-0.00376218
CG13032	-0.00200148	0.999808	0.0175816		-0.00997249
CG13033	-0.0114523	0.999808	0.306895	0.00262998	-0.0757714	0.783693
CG13038	-0.00158298	0.999808	0.0853261	0.892913	0.19289	0.297608
CG1304	-0.000892648	0.999808	0.133917	0.0366384	-0.066346	0.664073
CG13040			-0.0166433	0.999497	0.0869372	0.679813
CG13041	-0.00309723	0.999808	0.0183006	0.999497	-0.0679864	0.8064
CG13042	-3.33201e-06	0.999808	0.0540666	0.918789	0.042638	0.876452
CG13043	0.00795028	0.999808	0.0225283	0.999497	-0.0754909	0.615155
CG13044	0.00845504	0.999808	0.0924554	0.918789	-0.0374486	0.782358
CG13045	0.000547528	0.999808	-0.0220249	0.999497	-0.0277855
CG13046	-0.00240417	0.999808	0.0252421	0.999497	-0.0988608	0.701936
CG13047	0.00485669	0.999808	-0.0706354	0.999497	0.0719379	0.769182
CG13048	0.00332501	0.999808	-0.153068	0.368889	-0.0173449	0.937994
CG13049	0.00471631	0.999808	-0.0443257	0.999497	0.140064	0.510825
CG13050			-0.0039107		-0.0118493
CG13051	-0.0010154	0.999808	0.19857	0.0499608	-0.0262595	0.925381
CG13053					-0.00376218
CG13054			0.00076564		0.0737787	0.730253
CG13055	-0.00200596	0.999808	0.000892293	0.999497	0.0900428	0.734746
CG13056			0.0121125	0.999497	0.013012	0.967895
CG13058	-0.00561949	0.999808	-0.00237154	0.999497	0.0940538	0.719904
CG13059	-0.00476641	0.999808	0.0331343	0.999497	-0.136058	0.286535
CG13060	-0.0010216	0.999808	0.208241	0.066421	-0.12594	0.438339
CG13062					-0.0116929
CG13063	-0.000807831	0.999808	0.0291576	0.999497	-0.00619009	0.985787
CG13064	-0.00367204	0.999808	0.00229731	0.999497
CG13065			-0.00700791	0.999497	-0.11193	0.548184
CG13066	-0.000421322	0.999808	0.217233	0.0132921	-0.0657233	0.818631
CG13067	-0.000571625	0.999808	0.40558	5.73737e-06	-0.0634933	0.826795
CG13068	-0.00344786	0.999808	0.189038	0.025842	-0.0536879	0.847088
CG13069	-0.00186282	0.999808	0.217553	0.0385295	-0.0381143	0.898063
CG1307	-0.0389628	0.999808	0.0262844	0.999497	0.00427402	0.985176
CG13073			-0.000876039		0.0157582
CG13074	0.000670755	0.999808	0.00980682	0.999497	0.0571168
CG13075	0.00225231	0.999808	0.263504	0.00134019	-0.0493389	0.631994
CG13077	-0.00304734	0.999808	0.0304696	0.999497	0.209982	0.293366
CG13078			0.0015566		-0.0313926
CG13081			-0.0198721	0.999497	0.0141635
CG13082	-0.0228611	0.999808	-0.0225318	0.999497	0.139889	0.402359
CG13083	0.000527463	0.999808	-0.0127055	0.999497
CG13084			0.00543571	0.999497	-0.00469995
CG13085	-0.00284138	0.999808	-0.0271815	0.999497	0.101947	0.664697
CG13086	0.00213004	0.999808	0.0211483	0.999497	0.149201	0.365052
CG13088	0.0108888	0.999808	0.0393199	0.999497	0.0220785	0.943086
CG1309	-0.00466421	0.999808	-0.0284078	0.999497	0.0485313	0.742269
CG13096	-0.0275195	0.999808	0.010716	0.999497	-0.241584	0.204552
CG13097	0.00136088	0.999808	-0.0169104	0.999497	-0.209135	0.165572
CG13101	-0.0408634	0.999808	0.11374	0.932025	-0.214612	0.126766
CG13102	0.00931326	0.999808	0.0321776	0.999497	0.241979	0.00736658
CG13108	0.00569832	0.999808	-0.0476724	0.999497	0.0104494	0.968645
CG13114					-0.00376218
CG13116	0.00137364	0.999808	-0.00752146	0.999497	0.0456437
CG13117	-8.41466e-05	0.999808	-0.0114244	0.999497	0.138462	0.567042
CG13123	-0.0408538	0.999808	-0.0415381	0.999497	0.0751387	0.786426
CG13124	0.0045861	0.999808	-0.00291567	0.999497	0.183892	0.0113121
CG13126	0.00173314	0.999808	-0.060854	0.999497	0.0366921	0.881933
CG13127					-0.00376218
CG13133	-0.00223801	0.999808	0.0157579	0.999497	0.0635742	0.745078
CG13135			-0.0165579	0.564514	-0.0965335
CG13138	-0.00574089	0.999808	-0.00667134		0.0156481
CG1314			0.0015566
CG13144	0.00137364	0.999808	-0.000449108	0.999497	0.061716
CG13148	0.00176402	0.999808	-0.0294728	0.999497	0.161199	0.432049
CG13151	-0.00158178	0.999808	-0.0619116	0.999497	-0.0976846	0.710058
CG13154	0.00259773	0.999808	-0.0876449	0.825244	-0.0213693
CG13155			0.00129993		-0.00376218
CG13157	-0.000781523	0.999808	-0.0556609	0.999497	-0.0688499	0.759439
CG13159	-0.00262066	0.999808	-0.0521557	0.999497	-0.192741	0.00132969
CG1316	-0.029537	0.999808	-0.0544019	0.999497	0.0491466	0.719861
CG13160	-0.000993922	0.999808	0.0490195	0.999497	0.0260398	0.90652
CG13168	-0.00149758	0.999808	-0.0398574	0.999497	-0.0570683	0.833531
CG1317	-0.0184113	0.999808	0.0028495	0.999497	0.0701526	0.510593
CG13170			0.000733757		0.00440588
CG13171					-0.00376218
CG13177			-0.00149457		-0.038174
CG13185	0.0621633	0.999808	-0.0676938	0.999497	0.38255	2.62586e-05
CG13186	-0.000615444	0.999808	0.0104383	0.999497	-0.0185331
CG13192	-0.0397331	0.999808	0.00572207	0.999497	-0.0364567	0.858521
CG13196	0.000270065	0.999808	-0.038248	0.999497	0.0542208
CG13197	-0.0175388	0.999808	-0.0840573	0.999497	0.0709293	0.712477
CG13198			-0.000876039
CG13202	-3.16631e-05	0.999808	-0.0117807	0.999497	0.0625039
CG13203	0.0108924	0.999808	-0.0325548	0.999497	0.0282749	0.924017
CG13204	0.0057669	0.999808	-0.0597335	0.999497	0.289292	0.0755214
CG13215	-3.16631e-05	0.999808	0.0144306	0.999497	-0.235749	0.240222
CG13216	0.0063147	0.999808	0.00111525	0.999497	-0.137866
CG13217	-0.00196233	0.999808	0.0343359	0.999497	-0.178786	0.114394
CG13218	-0.00139198	0.999808	0.0280951	0.999497	-0.122791	0.501516
CG13220	-0.0377	0.999808	-0.0345778	0.999497	-0.0106076	0.950679
CG13223			0.0015566		0.00168854
CG13226			0.00373978		0.0249772	0.938453
CG13227	-0.00528789	0.999808	0.103813	0.466537	-0.169686	0.282784
CG13228	0.00204948	0.999808	0.0288675	0.999497	-0.052866	0.842805
CG13229	0.00401524	0.999808	-0.000914299	0.999497	0.138035	0.341764
CG13230			0.0105413	0.999497	-0.060198
CG13231	-0.00220091	0.999808	-0.0036379		-0.0348364	0.868158
CG13239	0.00350058	0.999808	-0.00131674	0.999497	0.221691	0.242236
CG1324	0.00305711	0.999808	0.00419978		0.0182158
CG13243			0.00529955	0.999497	4.04506e-07
CG13244			-0.00248686		-0.00376218
CG13247	-0.000423591	0.999808	-0.0545082	0.999497	0.145001	0.426308
CG13248	0.00482826	0.999808	0.0424231	0.999497	0.0114934	0.960449
CG13250			-0.00137503		-0.0466162
CG13251	0.00139387	0.999808	-0.133254	0.751483	-0.0706129	0.781762
CG13252	0.0281981	0.999808	-0.0141749	0.999497	0.0898601	0.458328
CG13255	-0.0154893	0.999808	0.010055	0.999497	-0.0665135	0.674263
CG13258	-0.000634185	0.999808	0.00335959		-0.00757425
CG13272	0.0126742	0.999808	-0.014864	0.999497	-0.183316	0.0260427
CG13280	0.00204948	0.999808	0.0387606	0.999497	-0.00376218
CG13282	0.00900209	0.999808	-0.0181288	0.999497	0.0998358	0.653946
CG13284	0.0189966	0.999808	-0.0523007	0.999497	0.227228	0.00693009
CG13285	0.0079192	0.999808	0.115426	0.879773	-0.0842594	0.55587
CG13287	-0.000349177	0.999808	0.0497739	0.999497	0.0755181	0.784641
CG13288			0.0168509	0.999497	0.157701	0.482929
CG13293	0.00681399	0.999808	-0.0608008	0.999497	0.0130439	0.959158
CG13295	-0.0081633	0.999808	-0.023805	0.999497	0.0703694	0.61866
CG13297	0.00620917	0.999808	-0.00729919	0.999497	-0.0785704	0.766793
CG13299			0.000579839		-0.00298098
CG13300	0.0159794	0.999808	-0.0283198	0.999497	0.0573183	0.763776
CG13305	-5.12125e-05	0.999808	-0.0453694	0.999497	-0.0543389	0.843164
CG13306	-4.33369e-05	0.999808	-0.0267259	0.999497	-0.153716	0.499092
CG13308			-0.0175872	0.999497	0.0117237
CG13309			-0.00320914		-0.0195152
CG13310	0.00107394	0.999808	-0.0252016	0.999497	-0.166934	0.443519
CG13311	0.000810794	0.999808	0.130698	0.124029	-0.359297	4.93964e-06
CG13312	0.00204948	0.999808	0.0435113	0.899225	-0.286402	0.00923457
CG13313	-0.00177811	0.999808	0.0154945	0.999497	-0.190088	0.315584
CG13314	-0.00207874	0.999808	-0.0223658	0.999497	-0.0627586	0.826993
CG13315	0.0111402	0.999808	-0.022146	0.999497	-0.556523	5.51552e-11
CG13318	-0.00182727	0.999808	0.0370341	0.999497	-0.18238	0.340653
CG13319	-0.04844	0.999808	0.0466979	0.999497	0.065661	0.766289
CG13321	0.0269688	0.999808	-0.0926574	0.999497	-0.149618	0.0697513
CG13323	-0.0010525	0.999808	0.110969	0.59907	0.00942088	0.948863
CG13324	0.00520966	0.999808	0.0327134	0.395433	0.0876367	0.724966
CG13325	0.0076904	0.999808	0.045708	0.999497	-0.160799	0.179995
CG13326	-8.05399e-05	0.999808	0.00378975	0.999497	0.00434522
CG13330	-0.00150172	0.999808	-0.00217751		-0.0496126
CG13331	0.00330256	0.999808	0.0778986	0.999497	-0.000415617	0.998829
CG13332	0.00369023	0.999808	0.0292829	0.999497	0.238192	0.21555
CG13334	0.000527463	0.999808	-0.00595029		0.00567558
CG13337			0.0015566		-0.00852022
CG13339	-0.0363636	0.999808	-0.0226949	0.999497	-0.142096	0.541308
CG13344	-0.0144603	0.999808	-0.057381	0.999497	0.0690515	0.739327
CG13358	-0.000306569	0.999808	-0.0207355	0.999497	-0.00658176
CG13359	0.00349105	0.999808	7.96986e-05		0.0404047
CG13360			-0.00157767	0.999497	0.0231763
CG13361	-0.00101801	0.999808	-0.03381	0.999497	0.00907637
CG13362	-0.0261433	0.999808	-0.0124553	0.999497	-0.243014	0.0650205
CG13364	-0.0434742	0.999808	-0.0486003	0.999497	-0.0254632	0.846006
CG13365	-0.0323171	0.999808	0.0765182	0.999497	-0.0819689	0.722373
CG13366	-0.0163401	0.999808	-0.0691424	0.999497	0.024505	0.880238
CG13367	0.00090846	0.999808	-0.016049	0.999497	0.220725	0.166652
CG13369	-0.0164875	0.999808	0.0586423	0.999497	0.13006	0.321859
CG13373	-0.0179737	0.999808	0.102081	0.987024	0.0463429	0.87274
CG13375	-0.00548876	0.999808	-0.0196918	0.999497	0.0780809	0.561831
CG13376			-0.0124961	0.999497	0.0296229
CG13377	0.0106912	0.999808	0.0527265	0.999497	0.0127603	0.943973
CG13384	0.0170076	0.999808	0.0339124	0.999497	0.0463993	0.779728
CG13385	0.000547528	0.999808	0.00373978		0.000676172
CG13386			0.0522824	0.999497	0.0144942	0.964257
CG1339	-0.00223801	0.999808	-0.0167449	0.999497	0.0254261
CG13390	-0.0110093	0.999808	0.00296471	0.999497	0.235406	0.201806
CG13392	-0.0372235	0.999808	0.0142929	0.999497	-0.044728	0.858041
CG13397	-0.0466663	0.999808	-0.0511064	0.999497	0.456991	0.000203707
CG13398	0.016242	0.999808	-0.000928491	0.999497	0.0465264	0.824117
CG13403	-0.000118	0.999808	-0.0288416	0.999497	0.14939	0.503625
CG13404	-0.000994936	0.999808	0.0210705	0.999497	-0.0246773	0.934002
CG13405	0.0017849	0.999808	0.00178545
CG13407	-0.00362708	0.999808	-0.0041733		0.00440588
CG13408	-8.37548e-05	0.999808	-0.0275222	0.999497	0.0738389	0.790627
CG13409	0.00739562	0.999808	0.048136	0.999497	0.0573715	0.763696
CG13423	-0.000634185	0.999808	-0.000363448	0.999497	0.0111681
CG13426					-0.00376218
CG13427	-0.00652489	0.999808	-0.00455702	0.999497	0.28691	0.0105246
CG13428	0.00107394	0.999808	-0.00739514	0.999497	-0.0393862
CG13436	-0.00112858	0.999808	-0.0356026	0.999497	-0.0301324	0.920623
CG13437			0.00295412	0.999497	-0.076638	0.771345
CG13438			-0.0160499	0.999497	0.00440588
CG1344	-0.000734878	0.999808	0.049345	0.999497	-0.112266	0.255014
CG13442			-0.0024485		-0.00376218
CG13443			0.0058186	0.999497	0.0122586
CG13445	-4.33369e-05	0.999808	0.0187871	0.999497	-0.0946129
CG13449	-0.00121752	0.999808	-0.0360579	0.999497	0.0202592	0.943973
CG13454	0.000399903	0.999808	-0.0572198	0.999497	0.0754318
CG13455	0.00210714	0.999808	-0.0743304	0.83199	-0.0113782
CG13457	0.00178584	0.999808	-0.00753445		-0.0145623
CG13458	0.000527463	0.999808	-0.00664006	0.999497	-0.02598	0.935316
CG13460	-0.00158298	0.999808	2.54578e-05	0.999597	-0.0995583	0.671362
CG13461	-0.000326135	0.999808	0.0403524	0.86521	0.0462584	0.868158
CG13465	0.00297911	0.999808	-0.0537922	0.999497	0.0234759
CG13473			-0.0011024		0.00440588
CG13481			-0.000876039
CG13482	0.00461115	0.999808	-0.0354602	0.999497	-0.016433	0.960108
CG13484	-0.0450827	0.999808	0.026958	0.999497	-0.219428	0.185797
CG13488	0.00254497	0.999808	0.0491923	0.955939	0.526147	0.00118498
CG13492	0.0228941	0.999808	0.0125758	0.999497	0.179728	0.0161858
CG13500			0.000579839		-0.00784646
CG13501	0.000946304	0.999808			0.0526778
CG13502	-0.00126519	0.999808	0.00944435	0.999497	0.0321271	0.912259
CG13506	0.0329086	0.999808	-0.0885733	0.999497	-0.0153746	0.900567
CG13516	-0.0027148	0.999808	0.0452433	0.999497	-0.0151717	0.950107
CG13526			-0.0026196
CG13527			-0.00167404		-0.00578154
CG13531	0.0605897	0.999808	-0.142126	0.687667	0.0683612	0.702996
CG13532	0.0110939	0.999808	0.00374999	0.999497	0.0484631	0.819541
CG13538			0.000625887		-0.0189632
CG1354	0.0164011	0.999808	-0.023894	0.999497	0.0789752	0.550632
CG13540	0.000527463	0.999808	-0.0022328		-0.0930307
CG13544			-0.000876039		4.04506e-07
CG13545	0.00307563	0.999808	0.150109	0.320452	-0.0114984	0.937455
CG13551	0.0355087	0.999808	-0.0215417	0.999497	-0.0669982	0.608197
CG13558					0.00440588
CG13559	-0.0022072	0.999808	0.200501	0.0879224	0.03327	0.913539
CG13560	-0.00590412	0.999808	-0.121293	0.00151415	-3.79572	1.49766e-292
CG13561	0.00137364	0.999808	-0.00167404		0.0141182
CG13562	0.0036559	0.999808	-0.0668235	0.999497	0.00835838	0.974662
CG13563	0.00626101	0.999808	0.0178843	0.999497	-0.0622593
CG13564			0.00590336		-0.00780293
CG13566	-0.000162852	0.999808	-0.0270879	0.957876	-0.0318913	0.878433
CG13575			-0.00198131	0.999497	0.0562754	0.835917
CG13577	0.000527463	0.999808	-0.00484577	0.999497	0.0217212
CG13578	0.000527463	0.999808	0.0180201	0.999497	0.0789604	0.766289
CG13579	0.00103791	0.999808	0.0218109	0.999497	0.0131216	0.960187
CG1358	0.0108713	0.999808	0.046231	0.999497	0.0202251	0.901322
CG13581	0.000527463	0.999808	-0.00957778	0.999497
CG13585	-0.0495621	0.999808	-0.00871643	0.999497	-0.0445288	0.773343
CG13587			-0.00550521		0.00440588
CG13589					0.00388132
CG13590			0.0015566		-0.00502062
CG13594	0.00370382	0.999808	-0.0337827	0.999497	0.0481033	0.783791
CG13599	-0.0637122	0.999808	0.0476627	0.999497	-0.360509	0.0423754
CG1360	-0.0311038	0.999808	-0.021491	0.999497	-0.0180987	0.950678
CG13601	-0.000682827	0.999808	-0.0160952	0.999497	-0.0300385	0.884171
CG13603	-0.00967987	0.999808	0.0261861	0.999497	0.0467016	0.81035
CG13604	-0.0406553	0.999808	-0.0217783	0.999497	0.0906091	0.585683
CG13605	-0.00367917	0.999808	-0.064879	0.999497	0.0444855	0.822543
CG13606	-0.0022133	0.999808	0.00704768	0.999497	0.0311879	0.888233
CG13607	-0.000173478	0.999808	0.0684935	0.83199	0.00791702	0.979377
CG13609	0.0113911	0.999808	0.048706	0.999497	-0.0908402	0.711351
CG13613	0.000547528	0.999808	-0.0288	0.950239
CG13614	0.0018163	0.999808	-0.0372198	0.999497	-0.0399952
CG13615	0.00105357	0.999808	-0.0368022	0.999497	-0.0504405
CG13616	-0.00335503	0.999808	-0.00802759	0.999497	-0.0266912
CG13618	-0.00840308	0.999808	0.148324	0.416951	-0.184979	0.28236
CG13622	-0.00219337	0.999808	0.00860248	0.999497	-0.0237413
CG13623	-0.015706	0.999808	0.046671	0.999497	-0.00431611	0.990164
CG13625	0.0594088	0.999808	-0.0973357	0.999497	0.149423	0.415741
CG13627	-0.000634185	0.999808	-0.00195942	0.999497
CG13630	-0.0391394	0.999808	-0.0719116	0.999497	0.182855	0.149295
CG13631	-0.00826601	0.999808	-0.00732768	0.999497	-0.159074	0.379876
CG13634	0.00442119	0.999808	0.00660651	0.999497	-0.149801
CG13639	-0.000634185	0.999808	0.0171139		0.220136	0.248614
CG13640	-0.000640373	0.999808	-0.0390782	0.999497	0.0449454	0.877165
CG13641	-0.00562164	0.999808	0.0774403	0.983636	-0.609702	7.40973e-07
CG13643	-0.00223876	0.999808	0.0415821	0.999497	0.100176	0.430534
CG13653	-0.00286664	0.999808	0.00129558		0.00440588
CG13654	-0.00794394	0.999808	-0.254954	0.0312484	-0.132454	0.340422
CG13658	0.000527463	0.999808	0.025665	0.999497	0.0715895	0.758224
CG13659	-0.00108073	0.999808	0.0882435	0.800179	-0.0133754	0.950679
CG13663	-0.0379251	0.999808	-0.0526861	0.999497	-0.260455	0.068783
CG13667	-0.00300369	0.999808	0.0329448	0.999497	-0.0095717	0.969593
CG13670			0.00571301		0.00440588
CG13671	-0.000629674	0.999808	-0.079933	0.999497	-0.00584739	0.986591
CG13674	-0.000225697	0.999808	0.241736	0.02105	-0.113368	0.60078
CG13675	-0.00341582	0.999808	0.0201772	0.999497	0.0270506	0.927096
CG13676	0.0255245	0.999808	-0.103143	0.992158	-0.0185049	0.926154
CG13678	-0.000540912	0.999808	0.111304	0.750727	0.0955021	0.605603
CG13679	-0.00570433	0.999808	0.170486	0.230512	0.0234953	0.941009
CG1368	-0.0193843	0.999808	0.0641529	0.999497	0.0996402	0.352797
CG13685	-0.000634185	0.999808	-0.0101595	0.999497	0.0367845	0.904125
CG13689	-0.0164103	0.999808	-0.0352354	0.999497	-0.456647	0.000233783
CG13690	-0.0244054	0.999808	-0.0475769	0.999497	-0.0173284	0.958285
CG13692	-0.000634185	0.999808	0.0005134	0.999497	0.0658891	0.746236
CG13693	0.00137364	0.999808	-0.00248686
CG13694	-0.00405061	0.999808	0.00190864	0.999497	0.346191	0.047978
CG13698	0.00883893	0.999808	-0.0311605	0.999497	-0.0555623	0.768717
CG13699	-0.0027646	0.999808	-0.00260834	0.999497	0.266256	0.109455
CG13700	0.000527463	0.999808	0.00237735
CG13704	0.00267764	0.999808	0.0339131	0.999497	-0.110104	0.271396
CG13705	0.013299	0.999808	0.48831	8.41739e-09	0.0815697	0.333245
CG13707	-0.00572332	0.999808	-0.0238704	0.999497	-0.155222	0.459176
CG13708	0.00341856	0.999808	-0.0410962	0.999497	0.188881	0.383045
CG1371	0.0167878	0.999808	-0.0627403	0.999497	0.00715295	0.967973
CG13711	0.00241783	0.999808	-0.00376311	0.999497	0.0243675
CG13712	1.67044e-05	0.999808	-0.000808808		0.00440588
CG13713	-0.0020097	0.999808	-0.0178711	0.999497	0.0738255
CG13716	0.00228928	0.999808	9.60799e-05		-0.031207
CG13720	-0.000634185	0.999808	-0.0538212	0.999497	0.00947455
CG13721	0.00204638	0.999808	0.0736165	0.734366	-0.106923	0.544892
CG13722	0.00187626	0.999808	0.179593	0.320452	0.141687	0.156813
CG13724			-0.0487882	0.889808	0.00440588
CG13727	-0.000183465	0.999808	-0.0316931	0.999497	0.00433645	0.989634
CG13728	0.00428184	0.999808	-0.0358469	0.999497	-0.101487
CG13731	0.0136918	0.999808	0.127196	0.499857	0.0836678	0.160388
CG13733	-8.37548e-05	0.999808	-0.0113017	0.999497	-0.03341
CG13737	-0.00129468	0.999808	-0.0292954	0.999497	-0.108837	0.668422
CG13738	0.00347439	0.999808	0.218158	0.0424367	-0.178351	0.376842
CG13739	0.00291307	0.999808	0.0105136	0.999497	-0.018625	0.951698
CG13742	-0.0344293	0.999808	0.069216	0.999497	-0.47933	0.000464477
CG13743	-0.00490271	0.999808	0.0522269	0.999497	0.0461474	0.789414
CG13744	-0.0106436	0.999808	-0.0610852	0.999497	0.0341339
CG13747			-0.0240498	0.905637
CG13748	-0.000615444	0.999808	-0.0203473	0.999497	0.0754179	0.605999
CG13749	-0.00214985	0.999808	0.00558172	0.999497	-0.0195152
CG13751	-0.0455876	0.999808	-0.0693885	0.999497	-0.0487224	0.839236
CG13760	-0.0280667	0.999808	0.0315662	0.999497	-0.149234	0.32285
CG13766	-0.00624448	0.999808	-0.00877736	0.999497	0.010461	0.969593
CG13771	0.0019854	0.999808	0.00111871	0.999497	0.00327157
CG13773	-0.050397	0.999808	-0.0149853	0.999497	0.171977	0.279789
CG13775	0.00234411	0.999808	-0.0261679	0.999497	0.159732	0.484121
CG13784	0.0153969	0.999808	-0.0354192	0.999497	-0.0800603	0.459624
CG13786	-8.37548e-05	0.999808	0.0196497	0.999497	-0.00353222
CG13793	0.00271943	0.999808	0.00679079	0.999497	0.129275	0.580729
CG13794	0.00182493	0.999808	0.013796	0.999497	0.108703	0.608849
CG13795	0.00723522	0.999808	-0.132088	0.80749	-0.482408	0.0014449
CG13796	-0.0105339	0.999808	-0.0248823	0.999497	0.0503135	0.854485
CG13801			-0.000876039
CG13806	0.000223174	0.999808	-0.0515119	0.999497	-0.0585194	0.722813
CG13807	-0.0120523	0.999808	0.0342092	0.999497	-0.199377	0.277775
CG13810	-0.000572689	0.999808	0.0719071	0.999497	0.0106091	0.970204
CG13813	0.0287149	0.999808	0.274705	0.0126784	-0.0176755	0.90652
CG13827	-0.0130531	0.999808	-0.0296392	0.999497	-0.151804	0.495972
CG13829			0.0015566
CG13833	-0.000144268	0.999808	-0.0277282	0.999497	-0.0244268
CG13837			0.0240234	0.992158	0.0207149	0.948444
CG13838	0.000527463	0.999808	-0.000155453	0.999497	-0.018262
CG13840			0.00233931
CG13841			-0.00258909		-0.00742438
CG13842	-0.000634185	0.999808	-0.00261911	0.999497	0.0427387	0.884171
CG13843	-8.41466e-05	0.999808	-0.00167404		0.0201519
CG13847	-0.00131375	0.999808	-0.0224427	0.999497	0.0565578	0.845683
CG13850	-0.0285343	0.999808	0.0261383	0.999497	0.142031	0.142726
CG13855	0.00107394	0.999808	-0.0542274	0.999497	0.0115524	0.970774
CG13856	0.00136267	0.999808	0.0464408	0.999497	-0.0389275	0.897422
CG13857	-0.00219337	0.999808	-0.0289735	0.999497	-0.0225744
CG13862	-0.0025995	0.999808	0.0566439	0.696848	0.120199	0.491282
CG13868	-0.0011311	0.999808	-0.248357	0.0406868	-0.276519	1.1839e-06
CG13869	0.00270996	0.999808	-0.00465458	0.999497	0.0337059
CG1387	-3.63944e-05	0.999808	0.00387357		-0.00351176
CG13870	0.000527463	0.999808	0.0045206	0.999497	0.0232544
CG13871	-8.37548e-05	0.999808	0.00590336		0.0133271
CG13872	0.00204948	0.999808	0.0120823	0.999497	-0.0339727
CG13875	0.00733518	0.999808	-0.0582018	0.999497	0.0815074	0.741174
CG13876	0.0245905	0.999808	0.0786771	0.999497	-0.100332	0.633554
CG13877	-0.00309106	0.999808	-0.00808306	0.999497	0.0506885	0.862543
CG13884			-0.00596599		0.00440588
CG13887	-0.0478575	0.999808	-0.0477407	0.999497	0.0610135	0.653946
CG13891			-0.0135357		0.000676172
CG13893	0.0120852	0.999808	0.0921247	0.999497	-0.0518212	0.765489
CG13894	0.00147954	0.999808	-0.0811731	0.999497	-0.00884138	0.970204
CG13895	0.0358418	0.999808	-0.0451753	0.999497	0.0884287	0.653277
CG13896	-0.00631508	0.999808	0.0426934	0.999497	-0.323237	0.0468407
CG13898			-0.00850002	0.999497	0.00835115
CG13901	-0.0470333	0.999808	-0.0132141	0.999497	-0.0235519	0.936245
CG13905	-0.000615444	0.999808	0.0188047	0.999497	-0.191886	0.351064
CG13907	0.0764991	0.999808	-0.0365792	0.999497	-0.269704	0.00448061
CG13912	-0.00874589	0.999808	-0.0304001	0.999497	-0.0796091	0.643977
CG13917	0.02731	0.999808	-0.153007	0.410203	0.18046	0.0438115
CG13919	-0.00808925	0.999808	0.0107267	0.999497	0.0450526	0.877416
CG13920	-0.00399986	0.999808	0.0207328	0.999497	0.0844233	0.395954
CG13921	0.0426803	0.999808	-0.00349629	0.999497	0.0752948	0.598041
CG13924	0.00197364	0.999808	0.0355606	0.999497	0.0468137	0.865884
CG13926	0.00770217	0.999808	-0.0347508	0.999497	0.14905	0.414572
CG13928	0.0210321	0.999808	-0.0800923	0.999497	0.042136	0.753273
CG13930	-0.00153364	0.999808	-0.0247191	0.999497	0.193369	0.243134
CG13931	0.00330256	0.999808	-0.0341704	0.999497
CG13933	0.0437171	0.999808	-0.0843163	0.999497	0.0373362	0.836341
CG13937	0.0154516	0.999808	-0.0101107	0.999497	-0.052585	0.742089
CG1394			0.00192025		0.0190475
CG13946	-0.00204027	0.999808	-0.0260194	0.999497	-0.0920052	0.723512
CG13947	-0.000652718	0.999808	0.0959108	0.892913	-0.0827304	0.723512
CG13949	0.000734995	0.999808	0.105298	0.845664	0.101914	0.649523
CG13950	-0.00286007	0.999808	0.00850359	0.999497	-0.0778939	0.770012
CG13954	-0.00595289	0.999808	-0.0608362	0.999497	0.0894068	0.637689
CG13955	-0.0024675	0.999808	-0.00899868	0.999497	-0.00880037
CG13962	-0.00161559	0.999808	-0.0400541	0.999497	-0.119426	0.629416
CG13965			0.00546282
CG13970	0.00360984	0.999808	-0.00371177		0.0227043
CG13972	-0.000615444	0.999808	-0.00531295	0.999497	0.0251627
CG13978			0.0015566
CG13982	0.0155382	0.999808	-0.0486782	0.999497	0.0462573	0.843164
CG13983	-0.00405948	0.999808	-0.0728335	0.828935	-0.00578154
CG13984					0.00440588
CG13989					0.00947455
CG13991	0.000527463	0.999808	-0.000876039		0.00440588
CG13992	0.00107394	0.999808	-0.0173167	0.999497	-0.00741456
CG13994	-0.00455063	0.999808	0.00187831	0.999497	-0.0108073	0.969593
CG13995	0.00876009	0.999808	0.0565267	0.999497	0.199206	0.0770453
CG13996			0.0469626	0.654436	-0.0180752	0.955584
CG13999	0.000585298	0.999808	-0.0243243	0.999497	0.0818139	0.762641
CG14000			-0.000876039		-0.00742438
CG14005	-0.0328527	0.999808	0.0434245	0.999497	-0.285856	0.0677385
CG14007			-0.00387557		0.0401367
CG14013					0.00440588
CG14014	-0.00211649	0.999808	-0.0165792	0.999497	0.10645
CG14015	-0.00158298	0.999808	-0.0782606	0.999497	0.187927	0.342708
CG14017			-0.000876039
CG14020	-0.00209643	0.999808	-0.0352131	0.999497	-0.0823443	0.683386
CG14022			-0.0164107		-0.0388555
CG14024	-0.000586438	0.999808	-0.0320326	0.999497	0.0078427	0.973089
CG14034			0.000114571		-0.0686481
CG14036	-0.00817919	0.999808	0.033274	0.999497	-0.0564173	0.789775
CG14043	-0.0359909	0.999808	0.00244029	0.999497	0.0630816	0.704513
CG14044	0.0037303	0.999808	-0.0040298	0.999497	0.0576623	0.839599
CG14050	0.00901649	0.999808	-0.00545194	0.999497	-0.223419	0.268063
CG14052	0.000734641	0.999808	-0.0513992	0.89974	0.0116651
CG14053	-0.0120777	0.999808	-0.0291919	0.999497	0.0285202
CG14054	-0.0029256	0.999808	-0.0158382	0.999497	0.018017
CG14062					-0.00780293
CG1407	-0.0695612	0.999808	0.0829147	0.999497	-0.439292	6.5413e-07
CG14071			0.0015566		0.00835115
CG14072			-0.0042289	0.999497	0.00435516	0.990164
CG14073	0.0796896	0.999808	-0.252683	0.00262998	0.0110121	0.957197
CG14074	-0.0507345	0.999808	-0.0720674	0.999497	-0.133636	0.572086
CG14075	0.0014576	0.999808	-0.0171497	0.999497	0.128506	0.448664
CG14079	-0.0244822	0.999808	0.00670767	0.999497	-0.15357	0.368217
CG14082	-0.000227962	0.999808	0.0163428	0.999497	0.0490725	0.840591
CG14085	-0.00462783	0.999808	-0.0133822	0.999497	0.0296613	0.91361
CG14086			-0.0507124	0.999497	-0.114441	0.606144
CG14089			-0.0468606	0.987708	0.00853937
CG14095	-0.00111571	0.999808	0.00169858	0.999497	0.0544894	0.8515
CG14096	-0.00494163	0.999808	0.00462461	0.999497	-0.0693448	0.754553
CG14100	-0.0897828	0.999808	-0.0357032	0.999497	0.190584	0.249283
CG14102	-0.00235644	0.999808	-0.0028185	0.999497	-0.169817	0.44149
CG14104	0.00853807	0.999808	-0.0422968	0.999497	0.0625772	0.79677
CG14105	-0.00862672	0.999808	-0.0458249	0.999497	-0.353322	0.00746997
CG14106			-0.00544491	0.999497	-0.0271579
CG14107	0.0158632	0.999808	-0.031397	0.999497	-0.308845	0.00936329
CG14109	-0.00124177	0.999808	-0.0467021	0.999497	0.223709	0.135938
CG14110	-0.0279427	0.999808	-0.0309708	0.999497	-0.303973	0.0416438
CG14111	-0.00553887	0.999808	-0.00777586	0.999497	4.04506e-07
CG14115			0.00550367
CG14118	0.00349648	0.999808	-0.0289517	0.999497	-0.27033	0.16243
CG14120	0.00772477	0.999808	0.304864	0.00314935	-0.292665	0.109455
CG14125			0.0112004		-0.0265413
CG14130	-0.0263313	0.999808	0.0300563	0.999497	0.038378	0.88107
CG14131	-0.0429575	0.999808	-0.0997499	0.999497	0.0200818	0.917867
CG14132	0.00271987	0.999808	0.0987951	0.999497	-0.076649	0.705203
CG14135	-0.00833285	0.999808	0.0512332	0.999497	-0.291495	0.0955559
CG14137			-0.00063177		0.00869595
CG14142			-0.00479054	0.999497	0.0759463	0.738832
CG14143	-9.77738e-05	0.999808	0.0108903	0.999497	0.00254323	0.993662
CG14147	0.00464742	0.999808	-0.116024	0.892913	0.360554	0.0287385
CG14151			-0.000876039
CG14153	0.00105818	0.999808	-0.00122943	0.999497	0.0949602	0.716581
CG14154			-0.0172693	0.999497	0.0360624
CG1416	-0.0363338	0.999808	0.000899513	0.999497	0.00316395	0.987208
CG14160	-0.00128416	0.999808	0.0380367	0.999497	0.0759421	0.753035
CG14174	0.0016709	0.999808	0.0549501	0.999497	0.0411099	0.88107
CG1418	-0.0601253	0.999808	-0.0510745	0.999497	0.0863152	0.710058
CG14182	-0.0907093	0.999808	-0.0133273	0.999497	0.0527779	0.835582
CG14183	-0.00840249	0.999808	-0.0732081	0.999497	0.0207471	0.944667
CG14184	-0.0865292	0.999808	-0.0311093	0.999497	-0.235576	0.0597653
CG14185	0.000864935	0.999808	0.0162909	0.999497	-0.045946	0.818569
CG14186	0.00351084	0.999808	-0.117599	0.913804	0.0411307	0.84035
CG14187					0.00106674
CG14190	0.000527463	0.999808
CG14191	0.00067413	0.999808	0.172999	0.254396	0.0203613	0.912727
CG14194	-0.0947105	0.999808	-0.0465654	0.999497	0.0802856	0.623998
CG14195	0.00148815	0.999808	0.0324698	0.999497	-0.136209	0.527005
CG14196	-0.00216846	0.999808	0.0298286	0.999497	0.203757	0.180315
CG14200	0.0166983	0.999808	-0.0973341	0.912129	0.205189	0.0259624
CG14204	0.00349058	0.999808	-0.0095357	0.999497	0.0188102
CG14205	0.01654	0.999808	0.198866	0.0846677	-0.456599	1.13184e-07
CG14207	-0.044058	0.999808	0.0328639	0.999497	-0.0154652	0.867632
CG14210	-0.0361366	0.999808	0.0594403	0.999497	0.0134491	0.953287
CG14212	-0.00523256	0.999808	-0.0192259	0.999497	0.0488392
CG14218	0.0123265	0.999808	0.0108436	0.999497	0.035136
CG14219	0.00274983	0.999808	0.0213622	0.999497	-0.538189	8.05129e-05
CG14220	-0.00349388	0.999808	0.0728111	0.999497	-0.137623	0.352261
CG14221	-0.00439802	0.999808	0.0639919	0.999497	0.22893	0.258846
CG14223	-0.00668346	0.999808	0.00350944	0.999497	-0.0148946	0.964257
CG14227	0.00209794	0.999808	-0.00274794	0.999497	-0.0133181
CG14229	-0.0442913	0.999808	0.0754704	0.999497	-0.501714	1.96329e-06
CG14230	-0.00103509	0.999808	0.0272102	0.999497	-0.0279157	0.897065
CG14231	-0.00694712	0.999808	-0.128371	0.852	-0.0535329	0.851726
CG14232	0.00183746	0.999808	-0.075691	0.999497	0.100291	0.583103
CG14234	0.000729754	0.999808	0.0794359	0.995755	-0.00690438	0.970041
CG14237			-0.00235272		0.0113892
CG14238	-0.00200148	0.999808	-0.0266509	0.999497	0.0907118	0.722526
CG14245			-0.0110499	0.999497	-0.572185	0.000193421
CG14246					0.00440588
CG14247	0.00107394	0.999808	0.0597263	0.999497	0.0579769	0.837969
CG14252	-0.0338357	0.999808	-0.0442113	0.999497	-0.249339	0.180766
CG14253	-0.00335879	0.999808	0.0518694	0.999497	-0.139883	0.215231
CG14257	0.0144781	0.999808	-0.0049787	0.999497	0.147813	0.533028
CG14258			-0.00167404		-0.0195355
CG14259	-0.000615444	0.999808	3.26205e-05		-0.0579575	0.830375
CG14260	-0.00411121	0.999808	0.014042	0.999497	-0.0301922
CG14262			-0.0024485		0.00197176
CG14265	0.00451785	0.999808	0.258937	0.00280289	0.0387636	0.797424
CG14269	0.000547528	0.999808			0.0143823
CG14270	-0.0326792	0.999808	0.0156617	0.999497	0.0649944	0.702996
CG14273	0.00868109	0.999808	0.30264	0.000339661	0.395123	0.000415419
CG14274	0.00388805	0.999808	-0.00231111	0.999497	0.0560288	0.78906
CG14275	0.00162595	0.999808	0.361467	0.000146267	-0.0162792	0.926562
CG14277	-0.00171403	0.999808	0.0876916	0.999497	0.0216524	0.921551
CG1428			0.0015566		-0.00376218
CG14280	0.00144962	0.999808	-0.0122478	0.999497	4.04506e-07
CG14282	0.000527463	0.999808	0.00120755		-0.0289413
CG14285	0.00901668	0.999808	-0.0287189	0.999497	0.231104	0.11799
CG14286	-0.0582226	0.999808	0.0350475	0.999497	-0.0276366	0.913539
CG14292	-0.00170535	0.999808	0.0891895	0.999497	-0.231621	0.0647198
CG14294					0.0115432
CG14297	-0.00395356	0.999808	0.0015566		0.0224462
CG14298	0.000201302	0.999808	0.0338432	0.999497	0.28311	0.095138
CG14300	0.00578962	0.999808	0.0604099	0.999497	-0.0347682	0.846332
CG14301	0.000439505	0.999808	0.0689315	0.999497	0.213889	0.115416
CG14302	0.00282501	0.999808	0.225538	0.02105	-0.125592	0.256743
CG14304	-0.0010164	0.999808	-0.13803	0.751483	-0.0329785	0.912259
CG14305	-0.000634185	0.999808
CG14309			0.00265358		0.0151279
CG14312	-0.00119403	0.999808	-0.0337017	0.999497	-0.0497712	0.842091
CG14313			-0.0555424	0.904351	0.0565442
CG14314	0.0107532	0.999808	-0.0981028	0.999497	-0.0399876	0.88107
CG14316			0.00279144
CG14317	-0.00366291	0.999808	-0.0274984	0.999497	0.144972
CG14321	0.000357859	0.999808	-0.0215177	0.999497	0.0463616	0.8457
CG14322	-0.0193259	0.999808	-0.108766	0.908782	-0.00767728	0.964914
CG14323			-0.00550521		-0.0396698
CG14324	0.00198402	0.999808	0.0757403	0.407716	0.283446	0.015992
CG14325	0.000547528	0.999808	-0.0219151	0.999497	-0.0073754
CG14326	0.00277393	0.999808	0.0331192	0.999497	0.142789	0.243761
CG14327	0.000650441	0.999808	-0.00730732	0.999497	0.231851	0.230485
CG14329			-0.00174429		0.0259329
CG14331	0.000527463	0.999808	-0.0235627	0.999497	-0.270717	0.161007
CG14339			0.004728		-0.00578154
CG1434	-0.0142343	0.999808	-0.0281482	0.999497	0.218611	0.0844707
CG14340					-0.00376218
CG14341	-0.0252189	0.999808	-0.0482322	0.999497	-0.19298	0.286885
CG14342	0.00380248	0.999808	-0.00472561	0.999497	-0.0439188	0.868158
CG14346	-0.000213982	0.999808	0.0167459	0.999497	0.00953477
CG14352	0.0367936	0.999808	0.00332182	0.999497	-0.329464	0.0649521
CG14354			0.000625887		0.00440588
CG14355	0.000527463	0.999808			0.0645269
CG14356	0.00456786	0.999808	-0.0512189	0.999497	0.0112921	0.970041
CG14357	-0.00220297	0.999808	0.00295212	0.999497	-0.0508218	0.837969
CG14362			3.26205e-05		0.000375318
CG14367	0.00445085	0.999808	-0.0164621	0.999497	0.0115117	0.970925
CG14369	0.000527463	0.999808	0.0230801	0.999497	-0.106964	0.627125
CG14370					0.00804829
CG14374	-0.00281524	0.999808	0.0948228	0.445034	0.1772	0.0211261
CG14377	0.00142155	0.999808	0.174685	0.0132739	0.203294	0.0060084
CG14384					0.0227968
CG14391			0.0332461	0.760023	-0.0195152
CG14395	-0.00209918	0.999808	-0.0368929	0.999497	-0.240822	0.0203425
CG14397	-0.000500974	0.999808	-0.00952172	0.999497	-0.086465
CG1440	0.00308869	0.999808	0.0522626	0.999497	-0.229046	0.0491263
CG14400	-0.00128416	0.999808	-0.00898247	0.999497	-0.0230298
CG14401	-0.00882381	0.999808	-0.014945	0.999497	-0.0530055	0.80475
CG14406			-0.0130673	0.999497	0.0460851
CG14407	-0.0354178	0.999808	-0.0283647	0.999497	0.0159552	0.937352
CG14408	-0.0281686	0.999808	-0.0198158	0.999497	0.111007	0.322248
CG1441	0.00140854	0.999808	0.144637	0.568402	0.0970417	0.710004
CG14410	-0.0258657	0.999808	0.0100923	0.999497	-0.0714671
CG14411	-0.0132171	0.999808	-0.0669807	0.999497	0.106582	0.501754
CG14414	-0.00908444	0.999808	0.0322439	0.999497	-0.0389283	0.880562
CG14416	-0.000634185	0.999808	0.0211616	0.999497	0.0183264
CG14417			-0.00817321		0.0246225
CG14418	-0.00113297	0.999808	-0.104619	0.857028	0.0320897
CG14419	0.0122423	0.999808	-0.0838602	0.999497	0.0936989	0.348775
CG14420			0.0123323		0.0203241
CG14421	-3.16631e-05	0.999808	0.045239	0.500928
CG14423	-0.00207874	0.999808	-0.0072161	0.999497	0.000373976
CG14424	-8.37548e-05	0.999808	0.00531002		-0.00376218
CG14427	-0.00993073	0.999808	-0.00616421		0.0178804
CG14431	0.0020133	0.999808	-0.0507945	0.999497	-0.0334835	0.902432
CG14434	-0.0122972	0.999808	-0.0289733	0.999497	-0.0756436	0.781016
CG14435	0.0026557	0.999808	-0.011496	0.999497	-0.0516377	0.733333
CG14439	0.00383948	0.999808	0.363383	2.43315e-05	0.0331839	0.85166
CG14440	-0.0268341	0.999808	0.0135308	0.999497	-0.0382266	0.852104
CG14441	0.0360967	0.999808	-0.114394	0.918068	0.0784528	0.671596
CG14442	0.00187251	0.999808	-0.0757934	0.999497	0.0895964	0.442277
CG14443	0.000547528	0.999808	0.0368395	0.722619	0.0101331
CG14445	-0.00599919	0.999808	0.143129	0.37425	0.111823	0.278234
CG14448			-0.000876039		0.000375318
CG14450	0.0154942	0.999808	0.0384638	0.999497	0.0497928	0.834092
CG14451	-0.00193367	0.999808	-0.00440962	0.999497	0.0124174
CG14452			0.00668359	0.999497	-0.0607968	0.817703
CG14453	0.0102333	0.999808	0.0663948	0.911494	-0.0335451	0.851863
CG14454	-0.00513494	0.999808	0.0434616	0.999497	-0.144636	0.544868
CG14455					-0.0503294
CG14456	0.00411524	0.999808	0.0638971	0.999497	-0.0792726	0.690603
CG14457	-0.000855208	0.999808	0.00151466	0.999497	-0.287095	0.101152
CG14459			0.00192025		-0.01191	0.962023
CG14464	-0.0646054	0.999808	0.164526	0.427551	-0.137279	0.358638
CG14478	-0.011332	0.999808	0.0335418	0.999497	-0.277765	0.00346759
CG14483	-0.0924346	0.999808	0.000955691	0.999497	-0.0883071	0.520201
CG14488			-0.0211643	0.999497	-0.0938686	0.562983
CG14490	0.00146173	0.999808	-0.0156822	0.999497	0.0272274	0.930971
CG14491			-0.00248686		-0.0560665
CG14492					-0.00376218
CG14495	-8.37548e-05	0.999808	-0.00886925	0.999497	-0.331707	0.0559425
CG14499	-4.33369e-05	0.999808	-0.0055971	0.999497	-0.048583	0.822784
CG14500	-0.000613854	0.999808	0.0445493	0.999114	0.308196	0.0241627
CG14502	0.0334855	0.999808	0.0123654	0.999497	-0.147302	0.504525
CG14505			3.26205e-05
CG14506	0.000527463	0.999808	-0.0103249
CG14507	0.00494326	0.999808	0.0403448	0.999497	0.0112878	0.964257
CG14511	-0.0244952	0.999808	-0.028596	0.999497	0.190118	0.348114
CG14515	-0.00279361	0.999808	-0.0806654	0.999497	0.198137	0.352411
CG14516	0.00504888	0.999808	-0.0564881	0.999497	0.0426419	0.83475
CG14518			0.00233931		-0.00841978
CG14535	0.0172482	0.999808	-0.104274	0.992158	-0.0415298	0.824635
CG14540			0.00888804		0.00440588
CG14543	-0.0075743	0.999808	-0.0531882	0.999497	0.200896	0.199704
CG14544	-0.0457097	0.999808	-0.00450557	0.999497	0.211151	0.268067
CG14545	-0.00499219	0.999808	0.0229247	0.999497	-0.0289126	0.922637
CG14551	-3.16631e-05	0.999808	-0.0169971	0.999497	0.0149853
CG14556			-0.0174037	0.999497	-0.0347347	0.841115
CG14561	-0.0219435	0.999808	-0.00542968	0.999497	-0.0529453	0.851726
CG14562	0.00326405	0.999808	-0.110104	0.911783	0.124984	0.336695
CG14563			-0.000354111	0.999497	-0.0412699	0.892113
CG14564	-0.000634185	0.999808	-0.0041733		-0.00364983
CG14565	0.00655047	0.999808	0.0308198	0.999497	-0.0200429	0.950009
CG14566	-0.00163921	0.999808	0.196519	0.00360559	0.177884	0.0372963
CG14567	-0.00430813	0.999808	-0.0447344	0.999497	0.13224	0.576131
CG14568	-0.00183494	0.999808	0.344099	7.2937e-05	-0.0489478	0.867758
CG14569	-0.00410611	0.999808	0.407329	3.49649e-07	-0.00363952	0.983637
CG14570	-0.00796252	0.999808	0.102577	0.580788	0.147037	0.477162
CG14572	0.0099367	0.999808	0.376905	6.4487e-06	0.0813712	0.491263
CG14573	-0.00398106	0.999808	0.166259	0.115793	-0.0372289	0.903006
CG14589	0.00201903	0.999808	0.00212016	0.999497	-0.0592981
CG14591	-0.00235586	0.999808	-0.00520237	0.999497	-0.0582896	0.751615
CG14598	0.00466312	0.999808	0.0763476	0.999497	0.206519	0.0438982
CG14605			0.000625887		-0.0171789
CG14606	0.000547528	0.999808	0.0159386	0.999497	-0.187046	0.317346
CG14607			-0.000876039		0.00440588
CG14609	0.00137364	0.999808	-0.00158434	0.999497	-0.0508405
CG1461	-0.00214985	0.999808	0.00583674		0.0178898	0.951496
CG14610			0.004728		-0.00376218
CG14613	-0.0480895	0.999808	-0.00729846	0.999497	0.160474	0.255885
CG14615	0.0123663	0.999808	0.000569034	0.999497	0.219382	0.148096
CG14618	-0.0212336	0.999808	0.00349988	0.999497	0.221335	0.209667
CG14621	0.000498608	0.999808	-0.0396255	0.999497	0.103848	0.452923
CG14624					0.00440588
CG14625			-0.0264103	0.999497	0.0216527
CG14626	0.00955365	0.999808	0.0109536	0.999497	-0.0797506	0.743664
CG14627	-0.000615444	0.999808	0.0201254	0.999497	-0.00575566
CG14628	0.00144962	0.999808			0.00947455
CG14629	-0.00665382	0.999808	-0.0850385	0.98101	0.157312	0.0742364
CG1463	-0.0403973	0.999808	0.0122101	0.999497	-0.199048	0.0672848
CG14630	0.00144962	0.999808	0.00625696		0.0730015
CG14634			-0.000876039
CG14635			-0.000876039
CG14636	0.0143868	0.999808	0.00281179	0.999497	0.0217267	0.911454
CG14641	-0.0343367	0.999808	0.0626087	0.999497	-0.33829	0.00021924
CG14642	-0.000948288	0.999808	-0.00974115	0.999497	0.146354	0.330345
CG14644			-0.0127289		-0.0145802
CG14645			0.00265358		-0.0271881
CG14646	-0.0250067	0.999808	0.0181562	0.999497	-0.212359	0.13915
CG14647	-0.0545212	0.999808	0.024137	0.999497	-0.2159	0.129933
CG14650	-0.0221237	0.999808	0.0708685	0.999497	-0.393552	5.27102e-06
CG14651	-0.00512751	0.999808	0.0015566		0.0249978
CG14655	0.00587226	0.999808	-0.0583949	0.999497	0.176529	0.359066
CG14657	0.0097359	0.999808	0.043086	0.999497	-0.291222	0.0141125
CG14661	-0.00362708	0.999808	0.0180105	0.999497	-0.0821999	0.722189
CG14662	0.000527463	0.999808	-0.0825618	0.6194	0.0908442	0.723954
CG14664	-0.00220297	0.999808	0.0231985	0.999497	0.0522205
CG14667	-0.0417045	0.999808	0.0229003	0.999497	-0.00266194	0.992618
CG14668	-0.00150172	0.999808	0.00746576	0.999497	0.0628847
CG14669	-0.0010467	0.999808	-0.026298	0.999497	0.0222381	0.899294
CG14671	-0.0496016	0.999808	0.00921601	0.999497	-0.0113297	0.961859
CG14676					0.0227968
CG1468	0.00198477	0.999808	0.0955961	0.879773	-0.376368	1.04251e-05
CG14687	-0.00617995	0.999808	-0.0123013	0.999497	-0.0892151	0.464664
CG14688	-0.0358516	0.999808	0.0173642	0.999497	-0.100101	0.538981
CG14689	-0.00121752	0.999808	0.00445073		0.00440588
CG14691			-0.0161774		-0.0742853
CG14692	0.0018646	0.999808	-0.053833	0.999497	-0.131687	0.507926
CG14693	-3.16631e-05	0.999808	-0.0109253	0.999497	0.111053	0.664073
CG14694	0.000276935	0.999808	-0.0728021	0.999497	0.0829357	0.753959
CG14695	-0.000615444	0.999808	0.0702149	0.744643	-0.023087	0.941117
CG14696	0.00390466	0.999808	-0.0325679	0.999497	0.087333	0.446803
CG14708			0.0015566		-0.00376218
CG14710	-0.0379083	0.999808	0.010977	0.999497	-0.427064	0.000923984
CG14711	-0.0161846	0.999808	0.0203773	0.999497	0.116099	0.55038
CG14712	0.0307207	0.999808	-0.0511184	0.999497	0.212975	0.108799
CG14715	-0.0752579	0.999808	-0.0345929	0.999497	0.00901569	0.962344
CG14717			-0.00985874		-0.0263871
CG14718			0.00683507	0.999497	0.00574171
CG14720	-0.00609848	0.999808	-0.0559977	0.999497	-0.0135417
CG14721	-0.00569232	0.999808	0.010024	0.999497	0.150508	0.339672
CG14722	-0.0269964	0.999808	0.0609454	0.999497	-0.161881	0.232792
CG14739	-0.000615444	0.999808	-0.00120885
CG14740			0.0015566		-0.0191602
CG14742					0.00558978
CG14743			0.000579839		0.00643826
CG14744					0.0115432
CG14752	0.00285482	0.999808	-0.0163101	0.999497	0.35377	0.043428
CG14756	-0.0082691	0.999808	-0.123434	0.892913	-0.895144	1.1249e-09
[truncated: 13,039 more rows]
