# Supplementary material for: A modERN resource: identification of Drosophila transcription factor candidate target genes using RNAi
Source: Genetics. 2023 Jan 19;223(4):iyad004. doi: 10.1093/genetics/iyad004 (PMC10078917; doi:10.1093/genetics/iyad004)
Supplement: iyad004_Supplementary_Data [file iyad004_supplementary_data.zip › modERN_Resource_RNAi_Table_S22_gfzf_GENETICS-2022-305822.xlsx]

## Sheet: heatmap CSV
gene name	gfzf_0-1.5	gfzf_2-4	gfzf_16-18
Cyp6a8	-0.00171502	0.434017	1.31184
CG34109	0.0230066	1.56767	0.0308328
CG13793	0.0289965	1.26854	-0.216176
HnRNP-K	0.0460431	1.02298	-0.00665306

## Sheet: DESeq2 CSV
gene name	log2FoldChange.gfzf_0.1.5	padj.gfzf_0.1.5	log2FoldChange.gfzf_2.4	padj.gfzf_2.4	log2FoldChange.gfzf_16.18	padj.gfzf_16.18
128up	-0.046414	0.998095	-0.427457	0.999663	0.0704173	0.999956
14-3-3epsilon	0.0350649	0.998095	0.427128	0.999663	0.00092865	0.999956
14-3-3zeta	-0.0300407	0.998095	0.00126361	0.999701	-0.0426817	0.999956
140up	-0.0873931	0.998095	-0.495383	0.999663	-0.211826	0.999956
18SrRNA-Psi:CR41602	-0.0131986	0.998095	0.0589119	0.999663	0.0632453	0.999956
18w	-0.00492839	0.998095	0.333106	0.999663	0.00794345	0.999956
26-29-p	-0.02201	0.998095	-0.375586	0.999663	0.0179524	0.999956
28SrRNA-Psi:CR40596	-0.0145021	0.998095	0.082428	0.999663	0.0306337	0.999956
28SrRNA-Psi:CR40741	-0.0098302	0.998095	0.18389	0.999663	0.0881989	0.67557
28SrRNA-Psi:CR41609	-0.0110839	0.998095	0.489403	0.999663	0.066209	0.344344
28SrRNA-Psi:CR45848	-0.0100706	0.998095	0.117093	0.999663	0.0558895	0.999956
28SrRNA-Psi:CR45851	-0.0187147	0.998095	0.0856875	0.999663	0.0165709	0.999956
28SrRNA-Psi:CR45853	-0.0143755	0.998095	-0.0591758	0.999663	0.0187232
28SrRNA-Psi:CR45855	-0.0220391	0.998095	-0.149495	0.999663	0.0131211	0.999956
28SrRNA-Psi:CR45859	-0.00760581	0.998095	0.105844	0.999663	0.0603809	0.999956
28SrRNA-Psi:CR45860	-0.0122056	0.998095	0.175169	0.999663	0.00461361	0.999956
2mit	0.000676015	0.999826	-0.0161151	0.999663	-0.0697569	0.999956
312	0.0171152	0.998095	-0.205617	0.999663	0.00769479	0.999956
4E-T	-0.0650827	0.998095	-0.0132837	0.999663	-0.0280556	0.999956
5-HT1A	0.000732677	0.999826	0.182475	0.999663	-0.0842525	0.999956
5-HT1B	0.0175313	0.998095	0.137585	0.999663	-0.00725512	0.999956
5-HT2A	0.00650143	0.998095	0.235122	0.999663	-0.0898349	0.999956
5-HT2B	-0.00416969	0.998095	0.0288299	0.999663	-0.147589	0.999956
5-HT7	-0.0103494	0.998095	0.0207391	0.999663	-0.0997092	0.999956
5.8SrRNA-Psi:CR45863	0.00886796	0.998095	-0.0907593	0.999663	0.00861546
5PtaseI	-0.0340545	0.998095	-0.626368	0.999663	-0.0447673	0.999956
5SrRNA-Psi:CR33363			0.139668	0.999663
7B2	0.0249193	0.998095	0.130651	0.999663	0.11818	0.999956
7SLRNA:CR32864	-0.00323483	0.998095	0.153329	0.999663	0.0425917	0.999956
7SLRNA:CR42652	-0.00146357	0.999826	0.375894	0.999663	0.0485996	0.999956
825-Oak	0.0141973	0.998095	0.22893	0.999663	0.00791365
A16	0.0897696	0.998095	-0.00912286	0.999663	-0.00046908	0.999956
AANAT1	0.00512728	0.998095	0.153194	0.999663	0.000133848	0.999956
AANATL2	0.00730699	0.998095	0.160577	0.999663	0.0611095	0.999956
AANATL3	0.0025058	0.998095	-0.182476	0.999663	-0.233669	0.999956
AANATL4	0.00594098	0.998095	0.235878	0.999663	-0.134524	0.999956
AANATL5					0.0288234	0.999956
AANATL6	0.0134193	0.998095	0.516171	0.999663	-0.0330107	0.999956
AANATL7	-0.00307341	0.998095	0.0664309	0.999663	-0.0650309	0.999956
ABCA	-0.0253066	0.998095	-0.125014	0.999663	-0.0181471	0.999956
ABCB7	0.00695539	0.999826	-0.0666718	0.999663	0.0246421	0.999956
ABCD	-0.0324288	0.998095	-0.247295	0.999663	-0.00136705	0.999956
ACC	0.0238338	0.998095	-0.530213	0.999663	0.0997095	0.999956
ACXA			0.347733	0.999663
ACXB	0.00886796	0.998095	-0.0147411	0.999663	-0.00247263
ACXC	0.00886796	0.998095	0.124543	0.999663	-0.00431449
ACXD	0.0110382	0.998095	0.204351	0.999663	0.224245	0.999956
ACXE			0.213657	0.999663	-0.00247263
ADD1	-0.0578377	0.998095	-0.205236	0.999663	-0.00196105	0.999956
ADPS	0.00916494	0.998095	-0.103962	0.999663	0.0368811	0.999956
AGBE	0.00481926	0.999826	-0.68805	0.999663	0.0444052	0.999956
AGO1	-0.0218506	0.998095	0.175314	0.999663	-0.00951779	0.999956
AGO2	-0.0985155	0.998095	0.181874	0.999663	0.00888576	0.999956
AGO3	-0.0122937	0.998095	-0.10277	0.999663	-0.000536597	0.999956
AIF	-0.0043107	0.999826	-0.664188	0.999663	0.0247373	0.999956
AIMP1	0.0887595	0.998095	-0.392356	0.999663	0.0775265	0.999956
AIMP2	-0.0616843	0.998095	-0.192903	0.999663	0.00292689	0.999956
AIMP3	0.0155489	0.998095	-0.334678	0.999663	0.0149718	0.999956
ALiX	0.00559539	0.999826	0.0797596	0.999663	0.0480602	0.999956
AMPKalpha	0.0776005	0.998095	-0.0341014	0.999663	0.0705571	0.999956
AMPdeam	0.0202135	0.998095	-0.687413	0.999663	0.0720365	0.999956
AOX1	0.0771173	0.998095	0.18271	0.999663	-0.000827402	0.999956
AOX2	0.00979865	0.998095	-0.136362	0.999663	0.0172272
AOX3	-0.0856418	0.998095	-0.373739	0.999663	-0.0367497	0.999956
AOX4	-0.0186471	0.998095	0.155343	0.999663	-0.00290521
AP-1-2beta	0.0196439	0.998095	-0.0127439	0.999663	0.0314113	0.999956
AP-1gamma	0.0611713	0.998095	-0.466017	0.999663	0.0179652	0.999956
AP-1mu	-0.000658993	0.999826	0.145362	0.999663	0.00543242	0.999956
AP-1sigma	-0.050584	0.998095	0.0418547	0.999663	-0.0289192	0.999956
AP-2alpha	-0.000527663	0.999826	-0.683806	0.999663	-0.058252	0.999956
AP-2mu	0.0884804	0.998095	-0.118747	0.999663	0.0671978	0.999956
AP-2sigma	-0.0846811	0.998095	-0.0436594	0.999663	-0.017736	0.999956
APC10	-0.0198384	0.998095	-0.299499	0.999663	-0.0356598	0.999956
APC4	0.0310759	0.998095	-0.0602	0.999663	0.00107385	0.999956
APC7	-0.0665926	0.998095	-0.32606	0.999663	-0.0191442	0.999956
APP-BP1	-0.0756978	0.998095	-0.513619	0.999663	-0.00740687	0.999956
AQP	-0.0023621	0.998095	-0.0943863	0.999663	0.0167099	0.999956
ARY			0.0880299	0.999663
ASPP	0.00372325	0.999826	0.341373	0.999663	0.0438156	0.999956
ATP6AP2	-0.0491728	0.998095	-0.00685023	0.999663	0.034471	0.999956
ATP7	0.0450789	0.998095	-0.446385	0.999663	0.0722451	0.999956
ATP8A	-0.0251243	0.998095	-0.362109	0.999663	-0.00900544	0.999956
ATP8B	0.00494335	0.998095	0.139612	0.999663	-0.0827164	0.999956
ATPCL	0.0501391	0.998095	-0.245315	0.999663	0.00117875	0.999956
ATPsynB	0.172616	0.998095	0.405128	0.999663	0.178174	0.999956
ATPsynC	-0.009849	0.999826	-0.330285	0.999663	0.0111999	0.999956
ATPsynCF6	-0.0652292	0.998095	0.111459	0.999663	-0.0786568	0.999956
ATPsynCF6L					-0.00247263
ATPsynD	-0.00679533	0.999826	0.0156298	0.999663	-0.0100113	0.999956
ATPsynE	0.0338354	0.998095	0.316952	0.999663	0.0560551	0.999956
ATPsynF	0.148419	0.998095	0.422377	0.999663	0.0739084	0.999956
ATPsynG	-0.0153983	0.998095	0.16425	0.999663	-0.0103503	0.999956
ATPsynGL					-0.00247263
ATPsynO	0.0185129	0.998095	0.181822	0.999663	0.0470047	0.999956
ATPsynbeta	-0.0966477	0.998095	-0.419761	0.999663	-0.0677977	0.999956
ATPsynbetaL			0.0740766	0.999663	0.035687
ATPsyndelta	0.0339742	0.998095	0.298998	0.999663	0.0344056	0.999956
ATPsynepsilonL	-0.000359853	0.999826	0.0574479	0.999663	-0.0129747	0.999956
ATPsyngamma	0.05276	0.998095	-0.297021	0.999663	0.0835934	0.999956
ATbp	-0.0936223	0.998095	-0.0373818	0.999663	-0.0328826	0.999956
Aasdh	-0.00493683	0.999826	0.158674	0.999663	0.00083119	0.999956
Aatf	-0.112031	0.998095	-0.0739054	0.999663	-0.0591803	0.999956
Abd-B	-0.00651064	0.998095	0.284705	0.999663	-0.037046	0.999956
Abi	-0.044937	0.998095	0.131399	0.999663	-0.102071	0.999956
Abl	0.00318387	0.999826	0.123136	0.999663	0.00374441	0.999956
Abp1	-0.0830116	0.998095	0.060125	0.999663	0.00107423	0.999956
Ac13E	-0.0409566	0.998095	0.185928	0.999663	-0.00851953	0.999956
Ac3	0.0144914	0.998095	0.0661805	0.999663	-0.0321631	0.999956
Ac76E	0.01167	0.998095	0.200077	0.999663	0.0266394	0.999956
Ac78C	0.00654186	0.998095	0.0947657	0.999663	0.0735479	0.999956
AcCoAS	-0.0416278	0.998095	-0.625814	0.999663	0.0121915	0.999956
Acbp1	-0.105473	0.998095	-0.36859	0.999663	-0.091496	0.999956
Acbp2	0.0119537	0.998095	0.218243	0.999663	0.0487017	0.999956
Acbp3	0.00307308	0.998095	0.196799	0.999663	-0.0174209	0.999956
Acbp4	0.0049746	0.998095	0.149842	0.999663	-0.096416	0.999956
Acbp5	0.0146804	0.998095	0.202682	0.999663	0.0544376	0.999956
Acbp6	-0.00682413	0.998095	0.302204	0.999663	-0.0811606	0.999956
Ace	0.0146435	0.998095	-0.0116633	0.999663	-0.0718574	0.999956
Acer	-0.0526911	0.998095	0.172802	0.999663	-0.0168246	0.999956
Acf	-0.0187794	0.998095	-0.448156	0.999663	0.0105136	0.999956
Achl	0.00569536	0.998095	0.0882306	0.999663	-0.553798	0.000114697
Ack	0.00459859	0.999826	0.129608	0.999663	0.0220952	0.999956
Ack-like	-0.0257868	0.998095	-0.381	0.999663	-0.0886615	0.999956
Acn	-0.00390851	0.999826	0.330056	0.999663	-0.00145961	0.999956
Acox57D-d	-0.0769635	0.998095	-0.560485	0.999663	0.116755	0.999956
Acox57D-p	-0.075094	0.998095	-0.915477	0.778442	-0.044225	0.999956
Acp1			0.263024	0.999663	-0.0299069	0.999956
Acp24A4					-0.056127	0.511315
Acp26Ab	0.00886796	0.998095	0.0795773	0.999663	-0.00247263
Acp36DE	-0.00949653	0.998095	0.0242865	0.999663	0.00180284
Acp53C14b			0.139773	0.999663	0.0183004
Acp53C14c			0.0891498	0.999663	0.0140359
Acp53Ea					0.00249254
Acp54A1	0.00886796	0.998095	-0.232003	0.999663
Acp63F	0.00267473	0.998095	-0.0971391	0.999663
Acp65Aa	0.00261771	0.998095	0.285534	0.999663	0.0242771	0.999956
Acp76A	0.00252961	0.998095	-0.018366	0.999663	0.00249254
Acp95EF	-0.00422527	0.998095	-0.0707879	0.999663	-0.00419926
Acph-1	-0.103798	0.998095	-0.152996	0.999663	-0.00649818	0.999956
Acsl	-0.0596446	0.998095	-0.854452	0.88555	-0.0840214	0.999956
Act42A	-0.0159256	0.998095	0.331491	0.999663	-0.00871199	0.999956
Act57B	0.0121346	0.998095	0.097619	0.999663	-0.023198	0.999956
Act5C	0.0140179	0.998095	0.300424	0.999663	0.0102633	0.999956
Act79B	0.00406382	0.998095	-0.0162973	0.999663	0.105755	0.999956
Act87E	0.0201063	0.998095	0.374004	0.999663	0.00344095	0.999956
Act88F	-0.00422527	0.998095	-0.0239458	0.999663	0.0323702	0.999956
Actbeta	-0.00609655	0.998095	0.0197733	0.999663	-0.160812	0.999956
Actn	0.0794367	0.998095	-0.152872	0.999663	-0.00591887	0.999956
Actn3			0.0783539	0.999663
Acyp2	-0.0304777	0.998095	-0.0858857	0.999663	-0.00894217	0.999956
AdSL	0.0389847	0.998095	-0.355672	0.999663	0.069869	0.999956
AdSS	0.0350138	0.998095	0.270812	0.999663	0.045588	0.999956
Ada	-0.108248	0.998095	0.0829042	0.999663	-0.00576243	0.999956
Ada1-1	-0.00835719	0.998095	0.0980673	0.999663	0.0271592	0.999956
Ada1-2	-0.0045835	0.999826	0.230603	0.999663	-0.025615	0.999956
Ada2a	-0.0127097	0.998095	0.244088	0.999663	0.00318325	0.999956
Ada2b	-0.0247631	0.998095	-0.210731	0.999663	-0.000294062	0.999956
Ada3	-0.0220004	0.998095	0.11549	0.999663	-0.0200574	0.999956
AdamTS-A	0.0219946	0.998095	0.157137	0.999663	0.0086674	0.999956
AdamTS-B	0.0037041	0.998095	0.334033	0.999663	0.146208	0.999956
Adar	-0.0623009	0.998095	-0.102912	0.999663	0.00327795	0.999956
Adat1	-0.0411341	0.998095	-0.259278	0.999663	-0.0253496	0.999956
Adck1	0.0782382	0.998095	-0.501716	0.999663	0.0282045	0.999956
Adck5	0.0228276	0.998095	-0.0433482	0.999663	0.0169512	0.999956
Adf1	-0.0531994	0.998095	-0.0287885	0.999663	0.015258	0.999956
Adgf-A	-0.0264471	0.998095	0.0225063	0.999663	-0.0247513	0.999956
Adgf-A2	0.00915584	0.998095	0.103927	0.999663	0.0106181	0.999956
Adgf-B			-0.0971391	0.999663
Adgf-C	0.00862876	0.998095	0.038157	0.999663	-0.0409057	0.999956
Adgf-D	0.0369885	0.998095	0.362694	0.999663	-0.0567208	0.999956
Adgf-E			-0.148055	0.999663
Adh	0.00209014	0.999826	-0.439462	0.999663	-0.044717	0.999956
Adi1	-0.134836	0.998095	0.111041	0.999663	-0.00897186	0.999956
AdipoR	-0.031526	0.998095	-0.0568421	0.999663	-0.0034663	0.999956
Adk2	0.0353419	0.998095	-0.00347911	0.999663	0.127894	0.999956
Adk3	0.0735568	0.998095	-0.768169	0.855011	-0.00302209	0.999956
AdoR	-0.00222197	0.998095	0.106435	0.999663	-0.0111727	0.999956
Aduk	-0.019614	0.998095	-0.161695	0.999663	-0.0984473	0.999956
Ae2	-0.056349	0.998095	-0.0584166	0.999663	-0.0387237	0.999956
Aef1	-0.0873192	0.998095	-0.163374	0.999663	-0.0886236	0.999956
Afti	-0.0532969	0.998095	-0.440683	0.999663	0.00740243	0.999956
Ag5r	0.00645643	0.998095	-0.000301023	0.999701	0.0222775	0.999956
Ag5r2	0.0191774	0.998095	0.0535468	0.999663	0.167506	0.999956
AgmNAT	-0.015157	0.998095	-0.23887	0.999663	0.0464228	0.999956
Agpat1	-0.0172586	0.998095	-0.555953	0.999663	-0.0954647	0.999956
Agpat2	-0.0395174	0.998095	-0.845484	0.778442	0.0790769	0.999956
Agpat3	-0.0729544	0.998095	0.0758322	0.999663	-0.0295609	0.999956
Agpat4	-0.0603837	0.998095	-0.596707	0.999663	-0.0212129	0.999956
Ahcy	0.0450365	0.998095	-0.778002	0.939211	0.112769	0.999956
AhcyL1	-0.0598116	0.998095	-0.198766	0.999663	-0.0134836	0.999956
AhcyL2	-0.00856578	0.998095	0.267789	0.999663	0.105838	0.999956
Ak1	0.0510656	0.998095	0.246661	0.999663	0.027781	0.999956
Ak2	-0.0544004	0.998095	-0.183337	0.999663	0.00310547	0.999956
Ak3	-0.0144481	0.998095	-0.0613157	0.999663	-0.0034693	0.999956
Ak6	-0.0690767	0.998095	-0.300699	0.999663	-0.217634	0.999956
Akap200	-0.0932903	0.998095	0.250153	0.999663	-0.00214679	0.999956
Akh	0.0243455	0.998095	0.215674	0.999663	-0.0109112	0.999956
AkhR	0.0367265	0.998095	0.11628	0.999663	0.00633063	0.999956
Akr1B	-0.108551	0.998095	-0.452948	0.916147	-0.0732852	0.999956
Akt1	-0.0885682	0.998095	-0.367532	0.999663	-0.079256	0.999956
AlaRS	0.0127886	0.998095	-0.678045	0.999663	0.121089	0.999956
AlaRS-m	0.039695	0.998095	-0.515089	0.999663	0.0246414	0.999956
Aladin	-0.0261997	0.998095	0.162295	0.999663	-0.00318122	0.999956
Alas	0.120963	0.998095	-0.1779	0.999663	-0.00631136	0.999956
Ald1	0.0314448	0.998095	0.149323	0.999663	-0.00667763	0.999956
Ald2			0.246108	0.999663	0.00446594
Aldh	0.0196637	0.998095	-0.414695	0.999663	0.0406544	0.999956
Aldh-III	-0.0135308	0.998095	0.18113	0.999663	0.039658	0.999956
Aldh7A1	0.00305902	0.999826	-0.0317044	0.999663	0.00139169	0.999956
Alg-2	-0.0600839	0.998095	-0.345962	0.999663	0.00522934	0.999956
Alg1	0.0427684	0.998095	0.0432344	0.999663	0.0828703	0.999956
Alg10	0.0512501	0.998095	-0.711379	0.996295	0.0764141	0.999956
Alg11	-0.125536	0.998095	-0.0663073	0.999663	-0.0262749	0.999956
Alg12	0.0385596	0.998095	-0.0190455	0.999663	-0.108899	0.999956
Alg13	-0.0651005	0.998095	-0.0190059	0.999663	-0.0162383	0.999956
Alg14	0.050691	0.998095	-0.405211	0.999663	0.00282549	0.999956
Alg2	-0.0645135	0.998095	0.186834	0.999663	-0.0918989	0.999956
Alg3	0.053444	0.998095	-0.131241	0.999663	0.0354063	0.999956
Alg7	-0.0163526	0.998095	-0.00714471	0.999663	-0.0675558	0.999956
Alg9	-0.0584793	0.998095	-0.79809	0.920371	-0.008254	0.999956
Alh	0.0446938	0.998095	-0.0760732	0.999663	0.00922617	0.999956
Alk	-0.018247	0.998095	0.0949499	0.999663	-0.0874462	0.999956
AlkB	-0.0683163	0.998095	-0.0377159	0.999663	-0.0056111	0.999956
Alp1	-0.000993968	0.999826	0.0594604	0.999663	0.106826	0.999956
Alp10	-0.0101045	0.998095	0.00774019	0.999663	0.040083	0.999956
Alp11	0.0253117	0.998095	0.125537	0.999663	-0.0414801	0.999956
Alp12	-0.00387725	0.999826	-0.420357	0.999663	-0.0199892	0.999956
Alp13					0.0294124	0.999956
Alp2			0.175453	0.999663	0.0701746	0.999956
Alp4	0.0265473	0.998095	0.278962	0.999663	-0.0119074	0.999956
Alp5	0.00722034	0.998095	0.257842	0.999663	0.144546	0.999956
Alp6	0.0241301	0.998095	0.0998648	0.999663	0.031756	0.999956
Alp7	0.0198889	0.998095	0.246108	0.999663	-0.00606238	0.999956
Alp8	0.0025058	0.998095	0.038157	0.999663	0.0560546	0.999956
Alp9	0.0095275	0.998095	0.0952449	0.999663	0.0724537	0.999956
Alr	0.0913723	0.998095	-0.434663	0.999663	0.103816	0.999956
Als2	-0.0158247	0.998095	-0.881611	0.763324	-0.102862	0.999956
Ama	-0.00964997	0.998095	0.350432	0.999663	-0.0222007	0.999956
Amacr	-0.0819246	0.998095	-0.0584489	0.999663	-0.0447287	0.999956
Amnionless	0.00400214	0.998095	0.0650488	0.999663	-0.0800956	0.999956
Amph	-0.0196637	0.998095	-0.549462	0.999663	-0.0772441	0.999956
Amt	-0.00247633	0.998095	0.146987	0.999663	-0.0119565
Amun	-0.124414	0.998095	0.241697	0.999663	-0.00948302	0.999956
Amy-d	0.0131358	0.998095	0.204212	0.999663	0.765565	2.77253e-10
Amy-p	0.00144367	0.999826	-0.519409	0.999663	-0.363856	0.0295675
Amyrel					0.0262458	0.999956
Ance	-0.00456571	0.998095	0.323278	0.999663	0.0826051	0.999956
Ance-2	0.023909	0.998095	0.57064	0.999663	-0.00434917	0.999956
Ance-3	0.00331186	0.998095	0.108354	0.999663	0.00172805	0.999956
Ance-4	0.0121783	0.998095	0.25805	0.999663	-0.0148627	0.999956
Ance-5	0.0108493	0.998095	0.112422	0.999663	-0.121782	0.999956
Andorra					-0.00867737	0.999956
Ank	-0.0126118	0.998095	-0.0647548	0.999663	0.00893264	0.999956
Ank2	0.0025262	0.999784	-0.0219502	0.999663	-0.0349676	0.999956
Ankle2	0.00465107	0.999826	-0.102875	0.999663	0.0143488	0.999956
Anp	-0.00422527	0.998095			0.00249254
Ant2	0.00910738	0.998095	0.115777	0.999663	0.0476883	0.999956
Antp	-0.0084994	0.998095	0.198732	0.999663	-0.0354647	0.999956
AnxB10	0.0243681	0.998095	-0.760527	0.778442	0.187497	0.999956
AnxB11	0.0156614	0.998095	0.171347	0.999663	0.0201282	0.999956
AnxB9	0.0321862	0.998095	0.178695	0.999663	0.0475749	0.999956
Aos1	-0.0465848	0.998095	0.0807196	0.999663	-0.0183712	0.999956
Apc	-0.0402128	0.998095	-0.787496	0.924629	-0.0479942	0.999956
Apc2	-0.0393121	0.998095	0.105023	0.999663	-0.00187815	0.999956
ApepP	-0.0814881	0.998095	0.122892	0.999663	0.0058563	0.999956
Apf	-0.0106244	0.998095	0.0840132	0.999663	-0.140639	0.999956
Apl	-0.0154811	0.998095	-0.447593	0.999663	0.0191282	0.999956
Aplip1	0.00698367	0.998095	-0.0631054	0.999663	0.0625624	0.999956
Apoltp	0.000589145	0.999826	0.28252	0.999663	-0.0325149	0.999956
Appl	0.00393168	0.998095	-0.0286053	0.999663	-0.058252	0.999956
Aprt	-0.0154991	0.998095	-0.0159791	0.999663	0.0571117	0.999956
Aps	-0.067305	0.998095	0.115257	0.999663	-0.00553776	0.999956
Arc1	0.00294171	0.999826	0.322193	0.999663	0.0213007	0.999956
Arc2	0.0076137	0.998095	0.0250263	0.999663	-0.0404931	0.999956
Arc42	-0.019027	0.998095	-0.339957	0.999663	0.0440997	0.999956
Archease	-0.0159883	0.998095	-0.301944	0.999663	0.0464073	0.999956
Arf102F	-0.111146	0.998095	-0.115549	0.999663	-0.0574627	0.999956
Arf51F	-0.0658526	0.998095	0.123748	0.999663	-0.00718174	0.999956
Arf79F	-0.073922	0.998095	0.182053	0.999663	-0.0167166	0.999956
ArfGAP1	-0.035283	0.998095	0.0308824	0.999663	0.038905	0.999956
ArfGAP3	-0.0269422	0.998095	0.149452	0.999663	-0.0071227	0.999956
Arfip	-0.0156086	0.998095	-0.561676	0.999663	-0.0518667	0.999956
Arfrp1	-0.0148151	0.998095	-0.0219991	0.999663	-0.0253244	0.999956
ArgRS	-0.0838944	0.998095	-0.457083	0.999663	0.0111788	0.999956
ArgRS-m	0.0133329	0.998095	-0.327641	0.999663	-0.108593	0.999956
Argk	0.102293	0.998095	-0.460215	0.999663	0.0617919	0.999956
Argl	0.0114839	0.998095	0.245953	0.999663	0.0877487	0.999956
Arl1	-0.0318477	0.998095	0.196754	0.999663	0.0108367	0.999956
Arl2	-0.0916207	0.998095	-0.184643	0.999663	-0.158188	0.999956
Arl4	-0.0420064	0.998095	-0.626287	0.999663	-0.216747	0.999956
Arl5	-0.0181752	0.998095	0.0938041	0.999663	-0.0151124	0.999956
Arl6	0.0100624	0.998095	-0.232185	0.999663	0.0189156	0.999956
Arl6IP1	-0.0285968	0.998095	0.141365	0.999663	-0.00679807	0.999956
Arl8	-0.142484	0.998095	0.0984084	0.999663	-0.063495	0.999956
Arp1	0.106735	0.998095	-0.377997	0.999663	0.0478245	0.999956
Arp10	0.0305445	0.998095	0.205098	0.999663	0.171107	0.999956
Arp2	-0.120578	0.998095	-0.328681	0.999663	-0.0796747	0.999956
Arp3	-0.0948416	0.998095	0.166846	0.999663	-0.00877582	0.999956
Arp5	0.0100013	0.999826	0.245118	0.999663	-0.00602043	0.999956
Arp53D	0.00261771	0.998095	0.0452646	0.999663	0.00249254
Arp6	-0.0225684	0.998095	0.257764	0.999663	0.0319642	0.999956
Arp8	0.0256428	0.998095	0.0314307	0.999663	-0.0125976	0.999956
Arpc1	0.0345181	0.998095	-0.0326548	0.999663	0.0681268	0.999956
Arpc2	0.00274118	0.999826	0.0691191	0.999663	0.0154423	0.999956
Arpc3A	0.0800249	0.998095	-0.0330909	0.999663	0.0882354	0.999956
Arpc3B	0.00706912	0.998095	0.0501879	0.999663	-0.0811466	0.999956
Arpc4	0.10643	0.998095	0.528583	0.999663	0.138979	0.999956
Arpc5	-0.0346058	0.998095	0.196819	0.999663	0.0242519	0.999956
Arr1	0.0142654	0.998095	0.0948213	0.999663	0.054356	0.999956
Arr2	0.0203414	0.998095	-0.0214101	0.999663	0.0553149	0.999956
Ars2	-0.0374903	0.998095	0.170222	0.999663	0.00831053	0.999956
Art1	-0.0118946	0.998095	0.0206429	0.999663	0.0160402	0.999956
Art2	-0.00966663	0.998095	0.167088	0.999663	-0.0367107	0.999956
Art3	-0.0615223	0.998095	0.153495	0.999663	-0.000431994	0.999956
Art4	-0.0628971	0.998095	-0.17372	0.999663	0.000241446	0.999956
Art6	-0.00422527	0.998095	0.155821	0.999663	0.00249254
Art7	-0.0599252	0.998095	0.0151931	0.999663	0.10511	0.999956
Art8	-0.0843417	0.998095	0.124425	0.999663	0.0577474	0.999956
Arts	-0.0636771	0.998095	-0.588538	0.999663	0.0367453	0.999956
Arv1	-0.0644437	0.998095	0.0320594	0.999663	0.00313776	0.999956
Asap	-0.0244677	0.998095	-0.192828	0.999663	-0.0113387	0.999956
Asator	-0.0745002	0.998095	0.0666968	0.999663	-0.0293558	0.999956
Asciz	0.0243062	0.998095	-0.259595	0.999663	-0.134563	0.999956
Ask1	-0.0181857	0.998095	-0.481836	0.999663	0.00233536	0.999956
AsnRS	-0.0135406	0.998095	-0.717753	0.999663	0.0863014	0.999956
AsnRS-m	-0.0839113	0.998095	0.00727459	0.999663	-0.0431822	0.999956
AsnS	-0.0797173	0.998095	0.0368635	0.999663	-0.0243458	0.999956
AspRS	0.030087	0.998095	-0.638697	0.999663	0.0944676	0.999956
AspRS-m	-0.0544977	0.998095	0.0736105	0.999663	0.00915861	0.999956
Asph	-0.0422284	0.998095	0.118221	0.999663	-0.0381652	0.999956
Ass	0.000130394	0.999826	0.24036	0.999663	0.0757597	0.999956
AstA	0.0101953	0.998095	0.151859	0.999663	0.0115919	0.999956
AstA-R1	-0.0023744	0.998095	-0.0874946	0.999663	-0.028271	0.999956
AstA-R2	0.0334287	0.998095	-0.0117723	0.999663	0.0777051	0.999956
AstC	0.0182329	0.998095	0.0802374	0.999663	-0.10346	0.999956
AstC-R1			0.343403	0.999663	-0.00367979
AstC-R2	-0.00307087	0.998095	-0.106137	0.999663	-0.0391305	0.999956
AstCC			0.139668	0.999663	-0.0313167	0.999956
Asx	0.0275073	0.998095	-0.335719	0.999663	-0.0556235	0.999956
Atac1	-0.0905122	0.998095	0.163719	0.999663	-0.0219281	0.999956
Atac2	0.0150584	0.998095	-0.0724648	0.999663	-0.161086	0.999956
Atac3	0.0471806	0.998095	-0.269424	0.999663	0.0445259	0.999956
Ate1	-0.0116413	0.998759	0.0248014	0.999663	-0.0198256	0.999956
Atet	0.0051454	0.998095	0.217504	0.999663	-0.0360396	0.999956
Atf-2	-0.0373908	0.998095	-0.300374	0.999663	-0.0787255	0.999956
Atf3	0.0126255	0.998095	0.0715401	0.999663	-0.0660919	0.999956
Atf6	-0.0286454	0.998095	-0.252036	0.999663	-0.0478952	0.999956
Atg1	-0.0106348	0.999826	-0.399565	0.999663	0.00588535	0.999956
Atg10	0.00605022	0.998746	0.14703	0.999663	0.153748	0.999956
Atg101	-0.0457304	0.998095	0.176236	0.999663	0.0228225	0.999956
Atg12	-0.0190266	0.998095	-0.433353	0.999663	-0.0380459	0.999956
Atg13	-0.0785459	0.998095	-0.374739	0.999663	0.0132377	0.999956
Atg14	-0.00508188	0.999826	0.187892	0.999663	-0.000462955	0.999956
Atg16	0.0130819	0.998095	0.178559	0.999663	0.00866627	0.999956
Atg17	-0.0477162	0.998095	-0.260385	0.999663	-0.0450641	0.999956
Atg18a	0.00904799	0.999826	0.30162	0.999663	0.023623	0.999956
Atg18b	-0.0829794	0.998095	0.0121133	0.999663	-0.0439368	0.999956
Atg2	-0.0235017	0.998095	-0.0763332	0.999663	-0.0439371	0.999956
Atg3	0.0529471	0.998095	0.239815	0.999663	0.027573	0.999956
Atg4a	0.00472819	0.999826	0.252019	0.999663	-0.0150182	0.999956
Atg4b	0.0190722	0.998095	-0.396488	0.999663	0.0186194	0.999956
Atg5	-0.0517469	0.998095	0.0349904	0.999663	-0.00608645	0.999956
Atg6	-0.0061531	0.999826	-0.0882473	0.999663	-0.0166238	0.999956
Atg7	-0.0548107	0.998095	-0.0336967	0.999663	-0.00036774	0.999956
Atg8a	-0.0890814	0.998095	0.244185	0.999663	-0.0566096	0.999956
Atg8b					-0.00419758
Atg9	0.115692	0.998095	0.195304	0.999663	0.0405587	0.999956
Atox1	-0.0227815	0.998095	-0.109138	0.999663	-0.0269851	0.999956
Atpalpha	0.00014901	0.999826	-0.557659	0.999663	-0.0289186	0.999956
AttA					0.00684824
AttB					-0.0175251
AttC					-0.0488971	0.999956
AttD					0.0492892	0.999956
Atu	0.0386907	0.998095	0.283011	0.999663	-0.0131798	0.999956
Atx-1	0.00406147	0.998095	0.355625	0.999663	0.000780334
Atx2	0.0627189	0.998095	-0.52011	0.999663	-0.0170523	0.999956
Atxn7	0.0351695	0.998095	0.21008	0.999663	0.00909956	0.999956
Aven	-0.0382545	0.998095	0.0638546	0.999663	-0.00903926	0.999956
Awh	-0.000570056	0.999826	0.181147	0.999663	0.0490589	0.999956
Axn	-0.00937072	0.999826	0.137077	0.999663	0.00624321	0.999956
Axs	0.0531726	0.998095	-0.0787636	0.999663	0.0637878	0.999956
Axud1	-0.0710796	0.998095	0.11947	0.999663	-8.0029e-05	0.999956
B-H1	-0.00476402	0.998095	0.194054	0.999663	0.0365032	0.999956
B-H2	-0.00225506	0.999821	0.0880905	0.999663	-0.0103924	0.999956
B4	-0.0361221	0.998095	0.00457884	0.999663	0.00339486	0.999956
B52	0.0412285	0.998095	0.410411	0.999663	0.00958444	0.999956
B9d1	-0.0169303	0.998095	0.164032	0.999663	0.00975381	0.999956
BBS1	0.00411012	0.998095	0.403253	0.999663	-0.000361614	0.999956
BBS4	-0.0125566	0.998095	0.107739	0.999663	0.00858407	0.999956
BBS5	0.0104482	0.998095	0.182191	0.999663	0.0317599	0.999956
BBS8	0.0197071	0.998095	0.0464137	0.999663	0.0547768	0.999956
BBS9	0.0158875	0.998095	0.0384669	0.999663	0.0100461	0.999956
BCAS2	0.0469075	0.998095	0.3106	0.999663	0.00750842	0.999956
BCL7-like	-0.0754043	0.998095	-0.179493	0.999663	-0.004607	0.999956
BEAF-32	0.0436422	0.998095	0.250944	0.999663	0.0115924	0.999956
BG642312			-0.135768	0.999663	0.0330993	0.999956
BHD	-0.000746728	0.999826	0.278686	0.999663	-0.0370094	0.999956
BI-1	-0.0214043	0.998095	0.177572	0.999663	-0.00872987	0.999956
BNIP3	-0.052858	0.998095	0.166853	0.999663	-0.0527674	0.999956
BOD1	-0.0823188	0.998095	0.173172	0.999663	-0.00661593	0.999956
BORCS5	0.150746	0.998095	-0.478345	0.999663	0.0334086	0.999956
BORCS6	-0.0157401	0.998095	0.078427	0.999663	0.103146	0.999956
BRWD3	0.0140823	0.998095	0.250829	0.999663	0.00309658	0.999956
BTBD9	0.0242888	0.998095	0.134772	0.999663	-0.0136279	0.999956
Bacc	-0.0669061	0.998095	0.375615	0.999663	0.0101506	0.999956
Bace	0.00640548	0.998095	0.272807	0.999663	-0.0931361	0.999956
Balat	0.0025058	0.998095	0.104342	0.999663	0.0274241	0.999956
Baldspot	-0.0819338	0.998095	-0.157586	0.999663	-0.0457567	0.999956
Bap111	0.0906424	0.998095	0.368616	0.999663	-0.00727209	0.999956
Bap170	-0.0594647	0.998095	0.0910964	0.999663	-0.00414013	0.999956
Bap55	-0.0868542	0.998095	0.159009	0.999663	0.0249693	0.999956
Bap60	-0.053423	0.998095	0.238898	0.999663	-0.0113478	0.999956
Bbd			-0.0348618	0.999663	-0.145224	0.999956
Bdbt	-0.104813	0.998095	-0.0562588	0.999663	-0.00983535	0.999956
Bdp1	0.0655036	0.998095	-0.166659	0.999663	-0.00532142	0.999956
Bem46	-0.0683136	0.998095	-0.0998755	0.999663	-0.0384604	0.999956
Best1	-0.0226375	0.998095	-0.353009	0.999663	0.0260349	0.999956
Best2	0.00382176	0.998095	0.0185422	0.999663	-0.00138364	0.999956
Best3	0.00110243	0.999826	0.149783	0.999663	0.0126147	0.999956
Best4					0.0038761
Bet1	0.00432777	0.999826	-0.215372	0.999663	0.0779089	0.999956
Bet3	-0.00621976	0.999826	0.213956	0.999663	-0.0126297	0.999956
Bet5	-0.0431461	0.998095	0.118392	0.999663	-0.0412578	0.999956
Bgb	0.0294944	0.998095	0.139475	0.999663	0.0124084	0.999956
BicC	0.00121631	0.999826	-0.0907593	0.999663
BicD	-0.0495858	0.998095	-0.249513	0.999663	0.0136496	0.999956
BigH1	-0.0908629	0.998095	-0.26001	0.999663	-0.00901931	0.999956
Bili	-0.00404679	0.998095	-0.0960133	0.999663	-0.121793	0.999956
Bin1	0.0115126	0.998095	0.46932	0.999663	0.000797765	0.999956
Bka	0.0252886	0.998095	0.272957	0.999663	0.0287311	0.999956
Blimp-1	-0.00952194	0.998095	0.122084	0.999663	-0.0651617	0.999956
Blm	-0.0545349	0.998095	-0.625883	0.999663	0.0278768	0.999956
Blos1	-0.00565159	0.999826	0.161789	0.999663	0.0751564	0.999956
Blos2	-0.0663852	0.998095	0.0905655	0.999663	-0.00337696	0.999956
Blos3	-0.0942643	0.998095	0.257183	0.999663	-0.130479	0.999956
Blos4	-0.0289746	0.998095	0.0340364	0.999663	0.00167408	0.999956
Bmcp	-0.0578854	0.998095	-0.649711	0.999663	-0.0275638	0.999956
BoYb	-0.0285572	0.998095	0.0174786	0.999663	-0.00714916	0.999956
BobA	-0.0138708	0.998095	0.185806	0.999663	0.00262615
BomBc1					-0.059934	0.999956
BomBc2	-0.00775854	0.998095	0.165909	0.999663	-0.0206176	0.999956
BomBc3	-0.0041503	0.998095	0.139773	0.999663	0.0150462	0.999956
BomS1	-0.00244826	0.998095	0.0748262	0.999663	0.0998942	0.999956
BomS2	0.00768143	0.998095	-0.545951	0.999663	0.0782441	0.999956
BomS3	-0.00247633	0.998095	-0.111628	0.999663	-0.0368373	0.999956
BomS4			-0.0316911	0.999663	0.0125722	0.999956
BomS5	0.00904145	0.998095	-0.0147411	0.999663	0.0147748	0.999956
BomS6			0.0795773	0.999663	-0.0623329	0.999956
BomT1					-0.000715052
BomT2					-0.0100773	0.999956
BomT3	-0.00784576	0.998095	0.0795773	0.999663	-0.00780071	0.999956
Boot	0.017672	0.998095	-0.313522	0.999663	-0.00393902	0.999956
Br140	0.0907666	0.998095	-0.513036	0.999663	0.00503398	0.999956
Brca2	0.0158507	0.998095	-0.589208	0.999663	-0.0980832	0.999956
Brd	-0.0496652	0.998095	0.156311	0.999663	-0.0256156	0.999956
Brd8	-0.00416575	0.999826	0.315646	0.999663	-0.0152883	0.999956
Bre1	0.00707107	0.999826	0.146546	0.999663	0.0115061	0.999956
Brf	0.00247132	0.999826	-0.0115356	0.999663	0.0452133	0.999956
Brms1	0.0335954	0.998095	-0.048494	0.999663	1.60873e-05	0.999956
Bro	-0.00726225	0.998095	0.158917	0.999663	-0.0255711	0.999956
Bruce	0.000574172	0.999826	-0.305468	0.999663	0.0117707	0.999956
Bsg	-0.0834547	0.998095	0.0731951	0.999663	-0.102623	0.999956
Bsg25A	-0.00419435	0.998095	0.137253	0.999663	-0.0139191
Bsg25D	-0.107756	0.998095	0.0992001	0.999663	-0.00730586	0.999956
BtbVII	0.0809402	0.998095	-0.448524	0.999663	0.040451	0.999956
BthD	-0.132904	0.998095	0.177567	0.999663	-0.00621138	0.999956
Btk29A	-0.08147	0.998095	0.0763626	0.999663	-0.00860723	0.999956
Btnd	0.0159538	0.998095	0.238023	0.999663	0.0796886	0.999956
BuGZ	-0.0195202	0.998095	0.345233	0.999663	-0.00518385	0.999956
Bub1	-0.0745881	0.998095	-0.15818	0.999663	-0.115008	0.999956
Bub3	-0.106592	0.998095	0.233578	0.999663	-0.00918414	0.999956
BubR1	-0.0829602	0.998095	0.0743701	0.999663	0.00514359	0.999956
Buffy	0.0158771	0.998095	0.1487	0.999663	-0.0981961	0.999956
Bug22	-0.0401897	0.998095	0.25833	0.999663	-0.0125132	0.999956
Burs	-0.000297091	0.999826	0.429199	0.999663	0.0120204	0.999956
Bx	0.0326618	0.998095	-0.766712	0.916147	-0.0380048	0.999956
Bx42	0.0237336	0.998095	0.366388	0.999663	-0.00571576	0.999956
C15	-1.68182e-05	0.999826	0.397359	0.999663	0.0109686	0.999956
C1GalTA	-0.00544325	0.999826	-0.610293	0.999663	0.0312776	0.999956
C3G	0.00264083	0.999826	-0.453645	0.999663	-0.000119155	0.999956
C901	0.00287853	0.998095	0.0437851	0.999663	0.0292092	0.999956
CAH1	0.0201883	0.998095	0.165707	0.999663	0.0989981	0.999956
CAH13					-0.00247263
CAH14					0.00545154
CAH15			0.0157011	0.999663
CAH16	0.00904145	0.998095
CAH2	-0.128887	0.998095	-0.385858	0.999663	-0.014755	0.999956
CAH3	-0.0555956	0.998095	-0.868998	0.855011	0.00329543	0.999956
CAH4			-0.0147411	0.999663	-0.0205934
CAH5			0.139668	0.999663	0.00249254
CAH6	0.0203929	0.998095	-0.195654	0.999663	0.0237131	0.999956
CAH7	-0.0375714	0.998095	-0.454896	0.999663	0.0254781	0.999956
CAH8	-0.00996048	0.998095	-0.194961	0.999663	0.00437466	0.999956
CAH9	0.0218293	0.998095	-0.134263	0.999663	0.143077	0.999956
CAHbeta	-0.0198086	0.998095	-0.522601	0.999663	-0.0167787	0.999956
CAP	0.0306038	0.998095	0.059428	0.999663	-0.021748	0.999956
CARPA	-0.00315685	0.998095	-0.0790764	0.999663	-0.148369	0.999956
CARPB	0.0487736	0.998095	-0.118175	0.999663	-0.115913	0.999956
CASK	0.0696406	0.998095	-0.569914	0.999663	0.0505164	0.999956
CBP	0.0244269	0.998095	-0.10548	0.999663	0.0352309	0.999956
CCAP	-0.00580229	0.998095	0.0218103	0.999663	-0.00485872	0.999956
CCAP-R	0.00435214	0.998095	-0.0471302	0.999663	-0.0267781	0.999956
CCDC151	-0.00700591	0.998095	-0.186094	0.999663	0.0141088	0.999956
CCDC53	0.0358535	0.998095	-0.530083	0.999663	-0.0221513	0.999956
CCHa1	0.00279677	0.998095	0.147795	0.999663	0.0917912	0.999956
CCHa1-R	0.0230858	0.998095	-0.176925	0.999663	-0.00610782	0.999956
CCHa2	-0.0231207	0.998095	0.141822	0.999663	-0.0109861	0.999956
CCHa2-R	0.0129945	0.998095	0.210147	0.999663	0.063093	0.999956
CCKLR-17D1	0.0142672	0.998095	-0.140553	0.999663	0.0224033	0.999956
CCKLR-17D3	-0.00456409	0.998095	0.5103	0.999663	0.0834263	0.999956
CCT1	0.0233568	0.998095	-0.573849	0.999663	0.104845	0.999956
CCT2	0.0822505	0.998095	-0.860646	0.868528	0.111961	0.999956
CCT3	0.0538541	0.998095	-0.595484	0.999663	0.0797019	0.999956
CCT4	0.0722635	0.998095	-0.414129	0.999663	0.167228	0.999956
CCT5	0.0379685	0.998095	-0.725249	0.999663	0.11139	0.999956
CCT6	0.0446906	0.998095	-0.802796	0.920371	0.0915086	0.999956
CCT7	0.0628577	0.998095	-0.719619	0.999663	0.085404	0.999956
CCT8	0.0520332	0.998095	-0.696679	0.999663	0.119877	0.999956
CD98hc	-0.064518	0.998095	-0.571721	0.999663	-0.0332772	0.999956
CDC50	0.0433086	0.998095	-0.0845771	0.999663	0.0617379	0.999956
CDK2AP1	0.110559	0.998095	0.442813	0.999663	0.00846504	0.999956
CDase	0.00623096	0.998095	0.173517	0.999663	0.128074	0.999956
CG10000	0.00308098	0.998095	0.211409	0.999663	-0.0107415	0.999956
CG10005	0.00417803	0.999041	0.0713909	0.999663	-0.0291751	0.999956
CG10011	-0.0226264	0.998095	0.125026	0.999663	-0.0592897	0.999956
CG10013	-0.00981209	0.998095	0.175623	0.999663	-0.00271998	0.999956
CG10019	-0.00140109	0.999826	-0.022004	0.999663	-0.169377	0.999956
CG10026	0.0157261	0.998095	0.155466	0.999663	-0.17437	0.999956
CG10029			0.210507	0.999663
CG10031	0.0106163	0.998095	0.340226	0.999663	-0.0334684	0.999956
CG10035	-0.000717297	0.999826	0.358892	0.999663	-0.0410269	0.999956
CG10038	-0.00958521	0.999826	0.155949	0.999663	-0.0089968	0.999956
CG10041	0.00299144	0.998095	0.0870524	0.999663	0.0191053	0.999956
CG10050	-0.0051405	0.999826	-0.32665	0.999663	-0.00281638	0.999956
CG10051	0.00725125	0.998095	0.24501	0.999663	0.0888747	0.999956
CG10053	-0.0383502	0.998095	0.0976102	0.999663	-0.142456	0.999956
CG10055	-0.0496235	0.998095	-0.649478	0.999663	0.0116384	0.999956
CG10062	0.0167778	0.998095	-0.171418	0.999663	0.0702198	0.999956
CG10063	0.0267333	0.998095	0.297242	0.999663	-0.0389255	0.999956
CG10064	0.0140394	0.998095	0.0821389	0.999663	-0.010465	0.999956
CG10068	-0.135812	0.998095	-0.260908	0.999663	-0.136356	0.999956
CG10073	-0.00756923	0.998095	-0.0702275	0.999663	-0.0664994	0.999956
CG10075	0.0652935	0.998095	-0.0393448	0.999663	0.107978	0.999956
CG10077	0.0312077	0.998095	0.163732	0.999663	0.033354	0.999956
CG10081	-0.00996048	0.998095			0.122141	0.999956
CG10082	-0.045683	0.998095	0.253513	0.999663	-0.00983599	0.999956
CG10086	0.0140264	0.998095	0.0606334	0.999663	0.00686724	0.999956
CG10089	-0.00592097	0.998095	0.123813	0.999663	0.01455	0.999956
CG10098	-0.0786359	0.998095	-0.206872	0.999663	0.00883903	0.999956
CG10104					-0.00521126
CG10116	0.00693517	0.998095	0.0883942	0.999663	0.100559	0.999956
CG10126	0.0275051	0.998095	0.247733	0.999663	-0.105509	0.999956
CG10132	0.0079599	0.998095	0.0781494	0.999663	0.0129843	0.999956
CG10137	-0.00163452	0.999826	0.120719	0.999663	0.0627713	0.999956
CG10139	-0.0181489	0.998095	0.286247	0.999663	0.00686677	0.999956
CG10140	0.00228117	0.998095	-0.0324728	0.999663	-0.151254	0.999956
CG10147	-0.0430607	0.998095	-0.400524	0.999663	-0.0213228	0.999956
CG10151	0.00530463	0.998095	0.0723322	0.999663	-0.00258451	0.999956
CG10154					0.06773	0.999956
CG10163					0.0109755	0.999956
CG10165	0.0361337	0.998095	0.143238	0.999663	-0.0361639	0.999956
CG10171	-0.0473861	0.998095	-0.0502602	0.999663	0.0521184	0.999956
CG10175	0.0165414	0.998095	-0.0263679	0.999663	-0.0240569	0.999956
CG10177					0.0214574	0.999956
CG10182	0.00920802	0.998095	0.254956	0.999663	-0.0334323	0.999956
CG10183			-0.0147411	0.999663	-0.00161185	0.999956
CG10184	-0.010437	0.998759	-0.385547	0.999663	0.056325	0.999956
CG10185	0.00339158	0.998095	0.0986185	0.999663	0.00683009	0.999956
CG10189	-0.0226669	0.998095	0.0426344	0.999663	-0.0412456	0.999956
CG10194	-0.0480125	0.998095	-0.59343	0.999663	0.0434054	0.999956
CG10195	0.0153444	0.998095	-0.0240043	0.999663	-0.0390602	0.999956
CG10205	0.00234998	0.998095	0.210507	0.999663	0.0334219	0.999956
CG10208	0.0500571	0.998095	0.310857	0.999663	0.0651346	0.999956
CG10209	-0.0494615	0.998095	-0.210779	0.999663	-0.0897862	0.999956
CG10211	0.00698228	0.998095	-0.215393	0.999663	0.0218717	0.999956
CG10214	-0.0609891	0.998095	0.159619	0.999663	0.0170534	0.999956
CG10222	-0.0409184	0.998095	-0.138901	0.999663	0.0241248	0.999956
CG10226	0.0137843	0.998095	-0.149566	0.999663	-0.0727868	0.999956
CG10232	0.00975873	0.998095	0.0528855	0.999663	-0.017544	0.999956
CG10237	0.0607673	0.998095	-0.910954	0.763324	0.11344	0.999956
CG1024	-0.016423	0.998095	0.201343	0.999663	0.00832337	0.999956
CG10252					-0.00555001
CG10254	0.0390526	0.998095	-0.471334	0.999663	-0.0602665	0.999956
CG10257	0.00862876	0.998095	0.206967	0.999663	0.0710015	0.999956
CG10264	0.0108115	0.998095	-0.150418	0.999663	0.0230966
CG10265	-0.125768	0.998095	-0.192711	0.999663	-0.0973115	0.999956
CG10268	-0.00467412	0.999826	0.248966	0.999663	0.0339537	0.999956
CG10274	0.035453	0.998095	-0.553745	0.999663	-0.00571327	0.999956
CG10280	0.0495616	0.940615	-0.114646	0.999663	0.0163238	0.999956
CG10283	-0.00877433	0.998095	0.190977	0.999663	-0.167221	0.999956
CG10286	-0.0506095	0.998095	0.0298315	0.999663	-0.00285714	0.999956
CG10298			0.146987	0.999663	-0.00147189
CG10300	0.00509848	0.998095	0.128547	0.999663	-0.0714771	0.999956
CG10301	0.0175015	0.998095	0.0592078	0.999663	0.16019	0.999956
CG10307	-0.01069	0.998095	0.0649641	0.999663	0.040495	0.999956
CG10311	0.00806311	0.998095	0.198387	0.999663	0.105165	0.999956
CG10317					-0.0136017	0.999956
CG10321	-0.0698117	0.998095	-0.389258	0.999663	0.00863185	0.999956
CG10324	-0.0970326	0.998095	0.0372154	0.999663	-0.0255594	0.999956
CG10333	-0.107899	0.998095	0.144556	0.999663	-0.000846409	0.999956
CG10336	0.0349222	0.998095	-0.0967651	0.999663	-0.00967006	0.999956
CG10337	0.00550971	0.998095	-0.0183958	0.999663	0.0850887	0.999956
CG10338	-0.072629	0.998095	-0.208618	0.999663	-0.0383982	0.999956
CG10339	0.00358396	0.998095	0.226361	0.999663	0.00730809	0.999956
CG10340	0.0749031	0.998095	-0.43517	0.999663	0.0580584	0.999956
CG10341	-0.064338	0.998095	0.216197	0.999663	-0.0476261	0.999956
CG10343	-0.0182198	0.998095	0.0696381	0.999663	-0.055474	0.999956
CG10344	-0.0144494	0.998095	-0.630519	0.763324	0.0432337	0.999956
CG10345	0.0153935	0.998095	-0.152685	0.999663	-0.033959	0.999956
CG10347	-0.00371472	0.999826	0.154801	0.999663	-0.00431797	0.999956
CG10348	0.00148562	0.999826	0.158555	0.999663	-0.0194563	0.999956
CG10352			-0.344234	0.999663	0.000488132	0.999956
CG10353	0.0207175	0.998095	0.05923	0.999663	0.0352322	0.999956
CG10357			0.155821	0.999663	-0.00247263
CG10359	0.00699754	0.998095	0.0727656	0.999663	-0.0117891	0.999956
CG10361	0.00860221	0.998095	-0.136967	0.999663	0.0336092	0.999956
CG10362	0.00337138	0.998095	-0.0118313	0.999663	0.0664805	0.999956
CG10365	-0.00354075	0.999826	0.118813	0.999663	0.0552787	0.999956
CG10366	-0.0103376	0.999041	-0.482913	0.999663	-0.0757785	0.999956
CG10375	0.00402104	0.999826	0.230764	0.999663	-0.00346744	0.999956
CG10376	-0.145531	0.998095	-0.167097	0.999663	-0.0450878	0.999956
CG10383	-0.113277	0.998095	-0.194151	0.999663	-0.0857405	0.999956
CG10384	0.0118068	0.998095	0.0430089	0.999663	-0.0386498	0.999956
CG10395	-0.0249093	0.998095	-0.0216788	0.999663	-0.039898	0.999956
CG10405	0.00746761	0.998095	0.225473	0.999663	-0.00175483	0.999956
CG10407	0.0105134	0.998095	0.244299	0.999663	-0.0558531	0.999956
CG10413	-0.0574548	0.998095	-0.0319457	0.999663	-0.00717974	0.999956
CG10417	-0.0550634	0.998095	0.1031	0.999663	0.0050078	0.999956
CG10418	-0.0134956	0.998095	0.249236	0.999663	-0.0263883	0.999956
CG10425	-0.118462	0.998095	-0.0858139	0.999663	0.00734147	0.999956
CG10428	-0.151539	0.998095	-0.00697196	0.999663	-0.02855	0.999956
CG10431	-0.0655637	0.998095	-0.108668	0.999663	-0.00176885	0.999956
CG10433	0.00527158	0.998095	0.424881	0.999663	-0.0462844	0.999956
CG10435	0.0391718	0.998095	-0.0133017	0.999663	-0.00067616	0.999956
CG10444	-0.0241827	0.998095	-0.376621	0.999663	0.219157	0.999956
CG10445	0.0100513	0.999784	-0.864959	0.865782	0.0326888	0.999956
CG10459	-0.0203685	0.998095	0.436921	0.999663
CG10462	-0.122593	0.998095	-0.670107	0.999663	-0.135829	0.999956
CG10463	0.036462	0.998095	0.0109488	0.999663	0.0249616	0.999956
CG10465	-0.0687496	0.998095	0.0192285	0.999663	-0.00758148	0.999956
CG10466	0.00571565	0.999826	0.146412	0.999663	-0.123629	0.999956
CG10467	-0.0294986	0.998095	-0.00615494	0.999663	-0.0643574	0.999956
CG10469	0.00761437	0.998095	0.0786791	0.999663	0.0686737	0.999956
CG10470	-0.0774829	0.998095	-0.0439855	0.999663	-0.0498427	0.999956
CG10472	0.00977715	0.998095	0.407958	0.999663	0.0236418	0.999956
CG10474			0.088269	0.999663	-0.0443141	0.999956
CG10477					-0.0505779	0.999956
CG10479	-0.0144743	0.998095	0.271639	0.999663	0.108594	0.999956
CG10483	-0.000985972	0.999826	0.0743938	0.999663	0.0161422	0.999956
CG10486	0.00267473	0.998095	0.379823	0.999663	0.0049101	0.999956
CG10492	-0.0536921	0.998095	0.0496172	0.999663	0.0032781	0.999956
CG10494	-0.0918954	0.998095	-0.494483	0.999663	0.0603725	0.999956
CG10495	0.0415082	0.998095	-0.420282	0.999663	0.021633	0.999956
CG10505	-0.0179955	0.998095	0.210432	0.999663	0.00989005	0.999956
CG10508	0.00354558	0.998095	-0.0277817	0.999663	-0.0110796	0.999956
CG10510	0.00271212	0.998095	0.139668	0.999663
CG10512	0.00320749	0.999826	0.270053	0.999663	0.0481355	0.999956
CG10513	0.00261771	0.998095	0.139773	0.999663	-0.0572499	0.999956
CG10514	0.0186791	0.998095	-0.225217	0.999663	0.00976293	0.999956
CG10516	0.023723	0.998095	0.256406	0.999663	0.0216922	0.999956
CG10527	0.0969676	0.998095	-0.949247	0.572827	0.100049	0.999956
CG10543	-0.0277565	0.998095	-0.147526	0.999663	-0.108086	0.999956
CG10550	0.00536422	0.998095	0.357349	0.999663	-0.015743	0.999956
CG10553	0.00265342	0.998095	0.0848695	0.999663	0.16872	0.999956
CG10555	0.027258	0.998095	0.191403	0.999663	-0.00531181	0.999956
CG10559	0.00904145	0.998095	0.00384443	0.999663	-0.0422071	0.999956
CG10560	0.00523839	0.998095	0.280762	0.999663	-0.0853177	0.999956
CG10561	-0.0439317	0.998095	-0.719085	0.999663	0.10469	0.999956
CG10562	0.0192136	0.998095	0.234664	0.999663	0.00108489	0.999956
CG10565	-0.0189995	0.998095	0.227143	0.999663	-0.0110262	0.999956
CG10576	0.0760613	0.998095	-0.646239	0.999663	0.0456937	0.999956
CG10581	-0.00266125	0.998095	0.350555	0.999663	-0.0266343	0.999956
CG10584	-0.0125056	0.998095	-0.0566725	0.999663	-0.0760703	0.999956
CG10588	0.00904145	0.998095	-0.0147411	0.999663	-0.00247263
CG10589			-0.018366	0.999663	0.00545154
CG10591	0.00271005	0.999826	-0.0370931	0.999663	-0.010151	0.999956
CG10597	-0.00236845	0.998095	0.448984	0.999663	0.111553	0.999956
CG10598	0.00839239	0.998095	0.406016	0.999663	0.0131929	0.999956
CG10600	-0.0538436	0.998095	-0.63518	0.999663	-0.0949888	0.999956
CG10602	-0.111808	0.998095	-0.438029	0.999663	-0.0259461	0.999956
CG10616	0.0843765	0.998095	-0.282463	0.999663	0.167971	0.999956
CG10621	-0.0110399	0.998095	0.238618	0.999663	-0.00498686	0.999956
CG10623	-0.0216175	0.998095	0.17017	0.999663	0.0191015	0.999956
CG10628	-0.0243224	0.998095	0.0728674	0.999663	0.028725	0.999956
CG10631	-0.0229101	0.998095	-0.854907	0.844895	-0.129254	0.999956
CG10638	-0.066031	0.998095	-0.545313	0.999663	-0.0201326	0.999956
CG10646	-0.0114019	0.998802	-0.088103	0.999663	0.0928323	0.999956
CG10650	0.0124579	0.998095	-0.00565328	0.999663	0.0103903	0.999956
CG10651	-0.0255766	0.998095	-0.0334792	0.999663	-0.00247263
CG10654	0.00644735	0.998095	0.0550585	0.999663	0.241533	0.840821
CG10657	0.0592689	0.998095	0.218228	0.999663	0.181119	0.999956
CG10660	0.0102463	0.998095	-0.115892	0.999663	0.0132443	0.999956
CG10663	0.012113	0.998095	0.09305	0.999663	0.0162663	0.999956
CG10669	-0.0231889	0.998095	-0.416914	0.999663	-0.00638784	0.999956
CG10672	-0.0391474	0.998095	-0.67955	0.999663	0.08234	0.999956
CG10674	0.088971	0.998095	-0.342514	0.999663	0.0951218	0.999956
CG10680	0.00886796	0.998095	-0.0147411	0.999663	0.00113909
CG10681	0.0188981	0.998095	-0.368015	0.999663	0.0285041	0.999956
CG10694	0.0237455	0.998095	-0.1251	0.999663	0.0045574
CG10700	0.0144214	0.998095	0.263024	0.999663	0.0213546	0.999956
CG10702	-0.0295753	0.998095	0.108475	0.999663	0.00263364	0.999956
CG10710	0.011146	0.998095	-0.137183	0.999663	-0.0577038	0.999956
CG10713	0.00982295	0.998095	0.0490084	0.999663	0.0606783	0.999956
CG10725	0.00264291	0.998095	0.287438	0.999663	0.00497136	0.999956
CG10730	0.00210584	0.998095	0.016837	0.999663	-0.0196272	0.999956
CG10731	-0.0512025	0.998095	-0.124958	0.999663	-0.0227384	0.999956
CG10734	-0.00422527	0.998095	-0.230828	0.999663	0.016923
CG10737	0.0914616	0.998095	-0.259574	0.999663	0.0261868	0.999956
CG10738	-0.0475079	0.998095	-0.469873	0.999663	0.00376035	0.999956
CG1074	-0.0507014	0.998095	-0.326673	0.999663	0.0271371	0.999956
CG10747	-0.0594385	0.998095	-0.0830415	0.999663	0.0073987	0.999956
CG10750	0.00904145	0.998095	-0.0276936	0.999663	-0.00429469
CG10761	0.0119545	0.998095	0.171959	0.999663
CG10764	0.00234998	0.998095	0.226812	0.999663	-0.0303982	0.999956
CG1077	0.000681454	0.999826	0.0602659	0.999663	0.000924148	0.999956
CG10778	-0.0216986	0.998095	-0.376478	0.999663	0.161711	0.999956
CG10793	0.00476735	0.998095	0.211611	0.999663	-0.0374948	0.999956
CG10795	0.104604	0.998095	-0.381276	0.999663	0.0238727	0.999956
CG10799	0.00886796	0.998095	-0.0345999	0.999663	0.0197382	0.999956
CG10801	-0.0203391	0.998095	0.0795773	0.999663	-0.0044552
CG10802	-0.15122	0.998095	0.0543708	0.999663	-0.0391655	0.999956
CG10803	-0.0999758	0.998095	-0.496461	0.999663	-0.0724988	0.999956
CG10804	0.00497168	0.998095	-0.142406	0.999663	-0.0790298	0.999956
CG10809	-0.0160096	0.998095	-0.0289276	0.999663	0.00835902	0.999956
CG10814			0.0363714	0.999663	-0.0141117
CG10822			0.0795773	0.999663
CG10834			-0.213406	0.999663	-0.00247263
CG10841	-0.00422527	0.998095	0.00361147	0.999663	0.00249254
CG10845			0.139773	0.999663	-0.00419926
CG10853			-0.0707879	0.999663	0.00249254
CG10859	0.00374073	0.998095	0.24774	0.999663	0.0567674	0.999956
CG10862			-0.111628	0.999663
CG10863	-0.0525005	0.998095	-0.074035	0.999663	-0.0185779	0.999956
CG10864	-0.00200203	0.999826	-0.0180091	0.999663	0.0808062	0.999956
CG10866	-0.0176537	0.998095	-0.769528	0.920371	-0.0252482	0.999956
CG10869	-0.00696827	0.998095	0.108808	0.999663	-0.0181535	0.999956
CG10874	-0.0379928	0.998095	0.0384156	0.999663	0.0128197	0.999956
CG10877	-0.0223657	0.998095	-0.0215223	0.999663	0.00917301	0.999956
CG10887	-0.00422527	0.998095	-0.0971391	0.999663
CG10898	0.00702597	0.999826	-0.444716	0.999663	0.0232507	0.999956
CG1090	-0.00185624	0.999826	-0.00821985	0.999663	-0.0977993	0.999956
CG10903	0.00860097	0.999826	0.153301	0.999663	0.0547088	0.999956
CG10904	-0.0670851	0.998095	0.165822	0.999663	-0.0332361	0.999956
CG10907	-0.0907167	0.998095	0.119017	0.999663	-0.00723074	0.999956
CG10910	0.0100272	0.998095	0.00355931	0.999663	-0.029043	0.999956
CG10911	0.00826508	0.998095	0.278318	0.999663	-0.0283929	0.999956
CG10912	0.0127142	0.998095	0.253819	0.999663	0.00987125	0.999956
CG10914	0.0473628	0.998095	-0.0293002	0.999663	-0.056184	0.999956
CG10916	-0.0122764	0.998095	0.222456	0.999663	-0.0512498	0.999956
CG10918	0.0112675	0.998095	-0.0268783	0.999663	0.248357	0.456206
CG10919					0.0023553
CG1092	0.00568318	0.998095	0.00239142	0.999663	-0.111832	0.999956
CG10927	-0.0552477	0.998095	0.0757331	0.999663	-0.0298085	0.999956
CG10931			-0.138024	0.999663	-0.00549445
CG10932	0.107194	0.998095	-0.974632	0.263079	0.113784	0.999956
CG10934			-0.0147411	0.999663
CG10936	0.00843861	0.999826	0.0888922	0.999663	-0.0681644	0.999956
CG10939	-0.0767218	0.998095	0.0848915	0.999663	-0.0231153	0.999956
CG10943	0.00943091	0.998095	-0.150848	0.999663	-0.0487508	0.999956
CG10947	0.0297512	0.998095	0.139287	0.999663	-0.00308459	0.999956
CG10948	0.0230634	0.998095	-0.151772	0.999663	-0.0827281	0.999956
CG10949	0.017312	0.998095	0.00861677	0.999663	-0.0949873	0.999956
CG10950	-0.00422527	0.998095			-0.00247263
CG10953	0.0013958	0.998095	0.42506	0.999663	-0.148118	0.999956
CG10958	0.00547833	0.998095	0.096265	0.999663	0.0489944	0.999956
CG10959	0.0496638	0.998095	-0.620199	0.999663	0.0289742	0.999956
CG10960	-0.00512832	0.999826	-0.983609	0.763324	0.0518752	0.999956
CG10962	0.017181	0.998095	0.262911	0.999663	-0.0130386	0.999956
CG10969			-0.0147411	0.999663
CG10970	0.00261771	0.998095	0.00384443	0.999663	0.00428415	0.999956
CG10973	-0.106239	0.998095	-0.071204	0.999663	-0.170144	0.999956
CG10979	0.0276676	0.998095	-0.76492	0.941463	0.0549507	0.999956
CG10984	-0.0370006	0.998095	0.120798	0.999663	-0.00439521	0.999956
CG10993			-0.0147411	0.999663	-0.00147189
CG10996			0.139668	0.999663	-0.00247263
CG11000	0.0176895	0.998095	0.270278	0.999663	-0.0181618	0.999956
CG11007	0.0114971	0.998095	-0.419421	0.999663	0.0750182	0.999956
CG11018	-0.0146932	0.998095	0.0880429	0.999663
CG11029	-0.00996048	0.998095	0.178538	0.999663	0.0893416	0.999956
CG1103	-0.0906914	0.998095	0.0795237	0.999663	-0.0312379	0.999956
CG11030	-0.119115	0.998095	0.196672	0.999663	0.00662846	0.999956
CG11034	-0.0396884	0.998095	-0.106313	0.999663	-0.175133	0.999956
CG11035	-0.0284561	0.998095	-0.00576695	0.999663	-0.125711	0.999956
CG11041	-0.0141469	0.998095	0.135401	0.999663	0.0154711	0.999956
CG11044	0.00811693	0.998095	0.00186681	0.999701	-0.0299391	0.999956
CG1105	-0.0655181	0.998095	-0.0630358	0.999663	0.0217443	0.999956
CG11050	-0.010074	0.999826	0.197982	0.999663	-0.018406	0.999956
CG11052	-0.0130155	0.998095	0.0417885	0.999663	-0.00277142	0.999956
CG11060	-0.00236845	0.998095	0.00384443	0.999663	-0.00147189
CG11069	-0.00515536	0.998095	0.186293	0.999663	-0.00612672	0.999956
CG11070	-0.0284196	0.998095	-0.587596	0.999663	-0.0260369	0.999956
CG11073	0.0135873	0.998095	0.0631462	0.999663	-0.00552637	0.999956
CG11076	-0.0818004	0.998095	-0.386833	0.999663	-0.0760756	0.999956
CG11077	-0.0383928	0.998095	0.139215	0.999663	-0.0974399	0.999956
CG11085			-0.148055	0.999663	0.0420079	0.999956
CG11089	-0.0463516	0.998095	-0.746402	0.999663	0.0101784	0.999956
CG11095	0.0475105	0.998095	-0.525915	0.999663	-0.0857842	0.999956
CG11099	0.0161718	0.998095	0.22769	0.999663	-0.160889	0.999956
CG11103	0.0538478	0.998095	0.187744	0.999663	0.012023	0.999956
CG11109	-0.0263016	0.998095	-0.270605	0.999663	-0.123861	0.999956
CG11110	0.0148236	0.998095	-0.503927	0.999663	0.0852717	0.999956
CG11112	0.00886796	0.998095	0.263024	0.999663
CG11122	0.114476	0.998095	-0.41229	0.999663	0.0520305	0.999956
CG11123	-0.0708844	0.998095	0.18098	0.999663	-0.0055995	0.999956
CG11125	-0.036596	0.998095	0.365706	0.999663	-0.0131007	0.999956
CG11127	0.00665727	0.999826	0.278758	0.999663	0.0160897	0.999956
CG1113	-0.0119436	0.998095	0.341838	0.999663	0.0131163	0.999956
CG11131	0.00230309	0.998095	0.175409	0.999663	0.0745895	0.999956
CG11134	-0.0213093	0.998095	0.0681117	0.999663	0.0455382	0.999956
CG11141	-0.0639412	0.998095	0.0694127	0.999663	-0.0064249	0.999956
CG11147	0.0233094	0.998095	0.0348522	0.999663	0.107421	0.999956
CG11149	0.000454312	0.999826	-0.22245	0.999663	0.150631	0.999956
CG11151	0.0219258	0.998095	0.120297	0.999663	0.0616999	0.999956
CG11155	0.00764483	0.998095	-0.0979693	0.999663	-0.0479905	0.999956
CG11158	-0.00099529	0.999826	0.109901	0.999663	0.0975704	0.999956
CG11159			-0.0147411	0.999663	0.00315704	0.999956
CG1116	0.00803875	0.999826	-0.212932	0.999663	-0.0465198	0.999956
CG11162			0.0783539	0.999663	0.0287568	0.999956
CG11164	-0.040532	0.998095	0.176852	0.999663	0.00315406	0.999956
CG11168	-0.0712222	0.998095	0.0191897	0.999663	-0.00117552	0.999956
CG11170	0.0275053	0.998095	-0.269921	0.999663	0.0170729	0.999956
CG11178	0.0782627	0.998095	-0.643567	0.999663	0.0337133	0.999956
CG11180	-0.072395	0.998095	-0.0558442	0.999663	-0.0132613	0.999956
CG11191	0.0336259	0.998095	-0.159501	0.999663	0.0239294	0.999956
CG11192			0.139773	0.999663	0.213314	0.00860869
CG11200	0.0163499	0.998095	-0.174666	0.999663	0.0488648	0.999956
CG11211	0.00354898	0.998095	0.125224	0.999663	-0.00419926
CG11226			0.139773	0.999663	-0.00247263
CG11227			-0.135768	0.999663	0.00165661
CG11236	-0.000811639	0.999826	0.0570086	0.999663	0.173109	0.999956
CG1124	0.0075583	0.998095	0.189717	0.999663	0.0337221	0.999956
CG11241	0.0640558	0.998095	0.156224	0.999663	0.0516982	0.999956
CG11247	-0.0275063	0.998095	-0.444524	0.999663	-0.0220176	0.999956
CG11248	-0.117318	0.998095	-0.0441213	0.999663	0.00230254	0.999956
CG11249	-0.00771739	0.998095	0.275466	0.999663	-0.0311451	0.999956
CG11251	-0.00422527	0.998095	0.0912904	0.999663
CG11257	-0.126029	0.998095	-0.0287875	0.999663	0.00212705	0.999956
CG11262					0.00249254
CG11263	-0.0654695	0.998095	0.221901	0.999663	0.00196102	0.999956
CG11267	-0.109898	0.998095	-0.706508	0.999663	-0.0943796	0.999956
CG11269	0.00261771	0.998095	-0.0147411	0.999663	-0.00247263
CG11275	0.00324797	0.999826	0.00520222	0.999663	0.0152931	0.999956
CG11279	0.0580872	0.998095	0.0762147	0.999663	0.193747	0.999956
CG1129	-0.079625	0.998095	-0.218504	0.999663	0.00466064	0.999956
CG11291					-0.00304574
CG11294			-0.0960436	0.999663	0.00184941	0.999956
CG11300					0.101888	0.999956
CG11307	-0.0478543	0.998095	0.22404	0.999663	-0.00561636	0.999956
CG11309	-0.0343908	0.998095	-0.71405	0.999663	0.0337653	0.999956
CG11313	0.00675688	0.998095	-0.221869	0.999663	0.0109985	0.999956
CG11317	-0.00133343	0.999826	-0.0266256	0.999663	-0.00454825	0.999956
CG11318	0.0202616	0.998095	0.253794	0.999663	-0.00137094	0.999956
CG11319	0.00265869	0.998095	-0.0645039	0.999663	-0.14235	0.999956
CG11322	0.00862876	0.998095	-0.0707879	0.999663	-0.0152441	0.999956
CG11327	-0.00315499	0.998095	-0.0124901	0.999663	-0.0163556	0.999956
CG11333			-0.018366	0.999663	-0.0533196	0.999956
CG11334	-0.00299299	0.999826	0.0304948	0.999663	0.0131999	0.999956
CG11342	-0.0313597	0.998095	-0.560541	0.999663	0.0626314	0.999956
CG11345	0.0146653	0.998095	0.426841	0.999663	-0.0770998	0.999956
CG11349	0.00904145	0.998095
CG11350			-0.018366	0.999663	0.00834614	0.999956
CG11353	0.0113579	0.998095	-0.0977945	0.999663	0.0820339	0.999956
CG11356	-0.0185732	0.998095	0.100305	0.999663	-0.00588593
CG11357	-0.0341799	0.998095	0.111124	0.999663	-0.00361556	0.999956
CG1136	0.00565657	0.998095	0.0840775	0.999663	-0.00894515	0.999956
CG11360	-0.0527279	0.998095	-0.253564	0.999663	-0.208234	0.999956
CG11362	-0.00489904	0.998095	0.198332	0.999663
CG11367	-0.0359248	0.998095	-0.0582363	0.999663	-0.00169166	0.999956
CG11368	0.0214275	0.998095	0.125255	0.999663	0.0184043	0.999956
CG11369	0.00265342	0.998095	0.0220121	0.999663	-0.000147154
CG1137					-0.00908526
CG11370	0.00497177	0.998095	0.568215	0.999663	-0.0162761	0.999956
CG11374	-0.00996048	0.998095	0.0433631	0.999663	0.096784	0.999956
CG11377	0.0049793	0.999826	-0.39957	0.999663	-0.0263369	0.999956
CG11378	0.0162777	0.998095	0.243706	0.999663	0.0251904	0.999956
CG11379			0.139773	0.999663	0.00249254
CG1138			-0.0707879	0.999663	-0.00247263
CG11380	0.0208607	0.998095	0.0386502	0.999663	0.0458939	0.999956
CG11381	-0.00422527	0.998095	0.308789	0.999663	-0.0363141	0.999956
CG11382	0.0310331	0.998095	0.0546332	0.999663	0.0843291	0.999956
CG11384	0.031538	0.998095	0.161229	0.999663	-0.0447612	0.999956
CG1139	0.0144214	0.998095	-0.103407	0.999663	-0.0492044	0.999956
CG11391	-0.00422527	0.998095	-0.0707879	0.999663	-0.00247263
CG11396	-0.032947	0.998095	-0.624073	0.999663	-0.0478909	0.999956
CG11398	-0.0352965	0.998095	-0.612634	0.999663	-0.063232	0.999956
CG11399	-0.00711562	0.999826	-0.399727	0.999663	-0.00358505	0.999956
CG11400	0.00409142	0.998095	-0.231122	0.999663	0.0396683	0.999956
CG11403	0.0930407	0.998095	-0.714063	0.999663	0.0603548	0.999956
CG11404	0.00886796	0.998095	0.0606844	0.999663	-0.00247263
CG11406					0.0152228	0.999956
CG11407	0.00237317	0.999826	0.345685	0.999663	-0.0969039	0.999956
CG11409	0.00670471	0.999826	0.082611	0.999663	0.0874155	0.999956
CG11413	-0.00026426	0.999826	-0.0205956	0.999663	-0.0420339	0.999956
CG11414	-0.0314863	0.998095	-0.480016	0.999663	-0.0197424	0.999956
CG11417	0.00257687	0.999826	0.0317906	0.999663	-0.0309758	0.999956
CG1142	-0.14548	0.998095	0.188251	0.999663	-0.112046	0.999956
CG11425			0.139773	0.999663	0.0722097	0.999956
CG11426	0.00977364	0.998095	0.0185379	0.999663	0.0906767	0.999956
CG1143	0.0064709	0.998095	0.335536	0.999663	0.0698553	0.999956
CG11436	-0.0440689	0.998095	-0.198661	0.999663	0.00640786	0.999956
CG11437	0.000483419	0.999826	-0.0654215	0.999663	0.00220825	0.999956
CG11438	0.00788288	0.998095	-0.0446762	0.999663	0.100229	0.999956
CG11444	-0.0213693	0.998095	0.277685	0.999663	-0.00144716	0.999956
CG11447	0.0361501	0.998095	-0.0287285	0.999663	0.0616232	0.999956
CG11449	-0.00580229	0.998095	-0.0134748	0.999663	0.0266231	0.999956
CG11453	0.0114653	0.998095	0.253453	0.999663	-0.013836	0.999956
CG11454	0.0840079	0.998095	0.255118	0.999663	-0.0812789	0.999956
CG11456	-0.0661312	0.998095	-0.416813	0.999663	0.005494	0.999956
CG11458					0.00739466	0.999956
CG11459	4.23637e-06	0.999826	0.297147	0.999663	0.0205229
CG1146	-0.0495097	0.998095	-0.660889	0.999663	0.0335778	0.999956
CG11470	0.0351876	0.998095	-0.0139509	0.999663	-0.076907	0.999956
CG11474	-0.0107192	0.999821	-0.259546	0.999663	0.00661721	0.999956
CG11475	-0.00225013	0.999826	-0.529948	0.999663	-0.0394203	0.999956
CG11498	-0.00583466	0.998095	0.0909464	0.999663	0.0237461	0.999956
CG11504	0.0307951	0.998095	0.233542	0.999663	0.00686793	0.999956
CG11523	-0.0488704	0.998095	0.117947	0.999663	-0.0132156	0.999956
CG11529	-0.00422527	0.998095	0.241066	0.999663	0.0688734	0.999956
CG11537	0.0445978	0.998095	-0.320609	0.999663	0.0645478	0.999956
CG11539	0.00400244	0.999826	-0.309494	0.999663	-0.0101462	0.999956
CG11550	0.0189581	0.998095	-0.0344442	0.999663	-0.0139892	0.999956
CG11555	-0.0978669	0.998095	-0.0292636	0.999663	-0.0266734	0.999956
CG11560	-0.0247047	0.998095	0.0651621	0.999663	-0.0137522	0.999956
CG11562	-0.101451	0.998095	0.105154	0.999663	-0.120101	0.999956
CG11563	-0.0648236	0.998095	0.0839131	0.999663	0.0148978	0.999956
CG11570	-0.00422527	0.998095	-0.0352791	0.999663	-0.0719077	0.999956
CG11581					0.0355143	0.999956
CG11583	-0.0741639	0.998095	0.15971	0.999663	-0.0365279	0.999956
CG11584	0.0312278	0.998095	0.350584	0.999663	0.180745	0.999956
CG11585	-0.00503761	0.998095	0.312926	0.999663	-0.0132806	0.999956
CG11586	0.0208674	0.998095	0.312756	0.999663	-0.00118734	0.999956
CG11588			0.0641143	0.999663	-0.00247263
CG11590	0.0508566	0.998095	0.0996099	0.999663	0.123731	0.999956
CG11593	-0.0266568	0.998095	-0.383916	0.999663	-0.0778637	0.999956
CG11594	0.0224857	0.998095	0.121996	0.999663	0.0467967	0.999956
CG11596	-0.0465015	0.998095	0.174669	0.999663	-0.00208011	0.999956
CG11597	-0.0118153	0.998095	0.224477	0.999663	0.204275	0.999956
CG11598	-0.00841183	0.998095	0.114023	0.999663	-0.012334
CG11600			-0.064105	0.999663	0.00566839
CG11601	-0.0758389	0.998095	0.0880191	0.999663	-0.0514169	0.999956
CG11608	-0.00996048	0.998095	-0.0794112	0.999663	0.00249254
CG1161	0.0793245	0.998095	0.257577	0.999663	0.0903798	0.999956
CG11617	0.00737951	0.998095	0.00611927	0.999663	-0.0645387	0.999956
CG11619	-0.00403266	0.999373	0.0597346	0.999663	0.0289197	0.999956
CG11626	-0.00465755	0.998095	0.0171942	0.999663	0.000730216	0.999956
CG11629	-0.0102138	0.998095			-0.000410725
CG11630	-0.0041503	0.998095	0.199983	0.999663	-0.00247263
CG11634	-0.0041503	0.998095	0.000543287	0.999701	-0.0051107
CG11638	-0.00299355	0.999826	0.113269	0.999663	-0.0955425	0.999956
CG11655	0.119859	0.998095	-0.644831	0.916147	0.132898	0.999956
CG11656	-0.00892956	0.998095			-0.00578831	0.999956
CG11658	0.0660811	0.998095	0.197576	0.999663	0.000313545	0.999956
CG11659	0.00265342	0.998095	-0.0582559	0.999663	0.110601	0.999956
CG11668	-0.0141469	0.998095	0.0607048	0.999663	-0.0924968	0.999956
CG11670	-0.00708689	0.998095	0.0233897	0.999663	-0.00248246	0.999956
CG11672	0.0188121	0.998095	0.118772	0.999663	-0.00756906	0.999956
CG11674	0.00816379	0.999826	-0.20331	0.999663	-0.00518342	0.999956
CG11679	-0.008129	0.999826	-0.0746703	0.999663	-0.0394574	0.999956
CG11686	-0.0127794	0.998095	-0.166456	0.999663	-0.0197388	0.999956
CG11693	-0.00422527	0.998095	0.216084	0.999663
CG11694			0.255432	0.999663
CG11695	0.0684344	0.998095	-0.39169	0.999663	0.00410024	0.999956
CG11696	0.0221166	0.998095	0.0168147	0.999663	0.0204004	0.999956
CG11699	0.149091	0.998095	-0.0682944	0.999663	0.0700099	0.999956
CG11700	0.00913117	0.998095	-0.202677	0.999663	0.0265594	0.999956
CG11703	-0.0185732	0.998095	0.157695	0.999663
CG11710	0.0781427	0.998095	-0.473188	0.999663	0.0522378	0.999956
CG1172	-0.00130042	0.999826	-0.038812	0.999663	-0.00312369	0.999956
CG11722	0.0166707	0.998095	-0.278638	0.999663	0.0776925	0.999956
CG11723	-0.0991201	0.998095	-0.0728858	0.999663	-0.0165936	0.999956
CG11726			0.139668	0.999663
CG11737	-0.0822915	0.998095	-0.82548	0.916147	-0.0122086	0.999956
CG11741			0.146987	0.999663	0.0197113	0.999956
CG11752	0.094101	0.998095	0.0709156	0.999663	0.0439846	0.999956
CG11753	0.0140372	0.998095	-0.046292	0.999663	0.0220949	0.999956
CG11755	-0.0545824	0.998095	-0.188015	0.999663	-0.0303962	0.999956
CG11756	0.00710054	0.998095	0.183917	0.999663	0.00732629	0.999956
CG11760	-0.000716872	0.999826	0.300853	0.999663	0.0125704	0.999956
CG11768					0.00720215	0.999956
CG11771	-0.0931214	0.998095	0.0703699	0.999663	-0.0422323	0.999956
CG11777	-0.103625	0.998095	0.150841	0.999663	-0.0148938	0.999956
CG11779	0.0220582	0.998095	-0.685879	0.999663	-0.0512677	0.999956
CG11786	0.00441717	0.998095	-0.160722	0.999663	0.0174136	0.999956
CG11788	0.0328567	0.998095	0.206775	0.999663	0.172356	0.999956
CG11790	-0.148209	0.998095	-0.28744	0.999663	-0.222667	0.938135
CG11791	0.000279545	0.999826	0.333675	0.999663	-0.0057356	0.999956
CG11807	-0.122004	0.998095	-0.775571	0.965789	-0.161874	0.999956
CG11808	-0.0670852	0.998095	0.195791	0.999663	-0.00403393	0.999956
CG11811	-0.133384	0.998095	0.0411641	0.999663	-0.0223121	0.999956
CG11815	-0.00639988	0.998095	-0.0756728	0.999663	0.00249254
CG11816			-0.018366	0.999663	-0.00419926
CG11825	-0.106805	0.998095	0.220195	0.999663	0.236288	0.456206
CG11828	0.0121534	0.998095	-0.370487	0.999663	-0.00605235
CG11835	-0.00735933	0.998095	0.0311227	0.999663	0.0164039	0.999956
CG11836	-0.0489866	0.998095	-0.388774	0.999663	0.0259605	0.999956
CG11837	-0.131941	0.998095	-0.0861484	0.999663	0.0113105	0.999956
CG11839	-0.100622	0.998095	-0.169455	0.999663	-0.0649929	0.999956
CG11841	0.00904145	0.998095	0.193299	0.999663	-0.105609	0.999956
CG11842	0.00215999	0.998095	3.75839e-05	0.999911	0.0277042	0.999956
CG11843	-0.020806	0.998095	0.000586473	0.999701	-0.046782	0.999956
CG11852	0.00678223	0.998095	-0.0630834	0.999663	0.0288929	0.999956
CG11854	0.0025058	0.998095			0.0840391	0.999956
CG11857	-0.125982	0.998095	-0.0152301	0.999663	-0.00100547	0.999956
CG11858	-0.0443051	0.998095	0.214065	0.999663	-0.0396172	0.999956
CG11865					0.00446594
CG11873	-0.0689599	0.998095	-0.0617781	0.999663	-0.0582825	0.999956
CG11878					0.0698087	0.999956
CG11882	0.0310152	0.998095	-0.314497	0.999663	-0.0122191	0.999956
CG11883	0.0147807	0.998095	-0.606191	0.999663	-0.01283	0.999956
CG11885	-0.0189896	0.998095	0.191773	0.999663	-0.0125883	0.999956
CG11892	0.0190255	0.998095	-0.290826	0.999663	0.0123115	0.999956
CG11893					-0.0556078	0.999956
CG11898	0.00939885	0.998095	-0.0325481	0.999663	0.0708521	0.999956
CG11899	0.0559918	0.998095	-0.812354	0.763324	0.0700639	0.999956
CG11902	-0.0502644	0.998095	-0.498985	0.999663	-0.126681	0.999956
CG11905	0.0120416	0.998095	0.0852324	0.999663	0.0473467	0.999956
CG11906	-0.0580169	0.998095	-0.0220782	0.999663	-0.0348316	0.999956
CG11911	0.00897064	0.998095	0.604029	0.999663	0.104568	0.999956
CG11912	0.0189604	0.998095	-0.0612539	0.999663	0.0972616	0.999956
CG11920	-0.115961	0.998095	0.10794	0.999663	-0.0192284	0.999956
CG11927	-0.0521621	0.998095	0.330218	0.999663	-0.046496	0.999956
CG11929	0.0197353	0.998095	-0.399201	0.999663	0.0486036	0.999956
CG11951	0.00461973	0.998095	0.0434151	0.999663	0.0161932	0.999956
CG11961	0.048304	0.998095	0.14083	0.999663	-0.162733	0.999956
CG11964	0.0428904	0.998095	0.0835348	0.999663	0.0519249	0.999956
CG11970	-0.113076	0.998095	0.111581	0.999663	-0.00301131	0.999956
CG11975	0.0258231	0.998095	0.171487	0.999663	0.00425393	0.999956
CG11980	-0.0583023	0.998095	-0.0280608	0.999663	-0.0507667	0.999956
CG11983	0.00994809	0.998095	0.142199	0.999663	-0.13165	0.999956
CG11986	-0.0724207	0.998095	0.094096	0.999663	-0.0198577	0.999956
CG11997	0.00370944	0.998095	0.336474	0.999663	-0.0314046
CG11999	0.0423079	0.998095	0.211573	0.999663	-0.00444829	0.999956
CG12003	-0.00247633	0.998095	-0.0147872	0.999663	-0.00558708
CG12004	0.0155216	0.998095	0.0315089	0.999663	-0.0136009	0.999956
CG12007	-0.0996192	0.998095	-0.0778321	0.999663	-0.0758226	0.999956
CG12009	-0.00072465	0.999826	-0.177562	0.999663	0.00224128	0.999956
CG12010	-0.0742867	0.998095	-0.264476	0.999663	-0.00709196	0.999956
CG12011	-0.00627554	0.998095	0.0856894	0.999663	0.012605	0.999956
CG12012	-0.0390425	0.998095	-0.289008	0.999663	-0.018925	0.999956
CG12017	0.00987572	0.998095	-0.150054	0.999663	0.0410719	0.999956
CG12020			0.155198	0.999663	0.00545154
CG12024	-0.0109745	0.998746	-0.862282	0.778442	-0.00644872	0.999956
CG12025	-0.0625277	0.998095	-0.154592	0.999663	-0.0438816	0.999956
CG12038	0.0055383	0.998095	0.0740181	0.999663	-0.00118763	0.999956
CG12054	-0.0247562	0.998095	-0.212692	0.999663	-0.0420952	0.999956
CG12056	-0.0248854	0.998095	0.104414	0.999663	-0.0437013	0.999956
CG12057	-0.00244448	0.998095	0.147823	0.999663	0.240845	0.978438
CG12061	-0.00652725	0.998095	0.035906	0.999663	0.00666778
CG12065	0.0887009	0.998095	-0.203674	0.999663	0.0797965	0.999956
CG12069	-0.0132445	0.998095	0.1988	0.999663	-0.00900528
CG12071	-0.000559737	0.999826	0.0808898	0.999663	0.0535965	0.999956
CG12075	0.0144214	0.998095	0.135598	0.999663	0.0422627	0.999956
CG1208	0.00287858	0.998095	0.202573	0.999663	0.103753	0.999956
CG12081	-0.00499862	0.999826	0.152815	0.999663	8.04226e-05	0.999956
CG12084	0.0127165	0.998095	-0.0966368	0.999663	0.0327012	0.999956
CG12091	0.111152	0.998095	-0.143416	0.999663	0.0416888	0.999956
CG12093	-0.059658	0.998095	-0.184424	0.999663	-0.108995	0.999956
CG12096	-0.0299419	0.998095	-0.260501	0.999663	-0.00957638	0.999956
CG12099	-0.000867649	0.999826	0.116218	0.999663	0.00365504	0.999956
CG12104	-0.0333167	0.998095	0.0765164	0.999663	0.00486684	0.999956
CG12105	0.0197948	0.998095	0.371838	0.999663	-0.0410205	0.999956
CG12106	-0.0417298	0.998095	-0.0066208	0.999663	-0.000752346	0.999956
CG12107	-0.022357	0.998095	-0.429111	0.999663	0.0290281	0.999956
CG12111			0.155821	0.999663	-0.00120784
CG12112	-0.0269242	0.998095	0.0293622	0.999663	-0.000869929	0.999956
CG12115	-0.00422527	0.998095	0.149645	0.999663	0.0575403	0.999956
CG12116	0.0142417	0.998095	0.14529	0.999663	0.116113	0.999956
CG12118	0.0139209	0.998095	-0.559175	0.999663	-0.00217568	0.999956
CG12121	0.000641961	0.999826	0.174307	0.999663	0.00303703	0.999956
CG12123	0.14418	0.998095	-0.682342	0.763324	0.211826	0.999956
CG12128	-0.103523	0.998095	0.0408106	0.999663	-0.0148618	0.999956
CG12129	-0.0712737	0.998095	-0.00475286	0.999663	-0.00726364	0.999956
CG1213	0.0121396	0.998095	0.211044	0.999663	0.0604221	0.999956
CG12133	0.00904145	0.998095	0.0512601	0.999663	-0.00247263
CG12134	-0.0282459	0.998095	0.160644	0.999663	0.0115349	0.999956
CG12155	0.0163329	0.998095	-0.204877	0.999663	0.0105481	0.999956
CG12158					-0.0257591
CG12159	-0.0148578	0.998095	-0.376107	0.999663	0.170082	0.999956
CG12163	-0.0162022	0.998095	0.274089	0.999663	0.00673069	0.999956
CG12164	0.0458702	0.998095	0.0364311	0.999663	0.080307	0.999956
CG12170	-0.0263769	0.998095	-0.194075	0.999663	0.111447	0.999956
CG12171	-0.00919861	0.999826	0.0729503	0.999663	0.0443966	0.999956
CG12173	-0.00126357	0.999826	-0.484298	0.999663	0.126399	0.999956
CG12177	0.120338	0.998095	0.40883	0.999663	0.126262	0.999956
CG12179	-0.139778	0.998095	0.104265	0.999663	0.00277478	0.999956
CG1218	-0.0826012	0.998095	0.0750896	0.999663	-0.0247392	0.999956
CG12182	-0.0307307	0.998095	0.136298	0.999663	0.000249414	0.999956
CG12184	-0.0213896	0.998095	-0.0431266	0.999663	0.0155031	0.999956
CG12194	0.0486095	0.998095	0.208612	0.999663	-0.0342307	0.999956
CG12204	-0.00248339	0.999826	0.0558304	0.999663	-0.232627	0.806708
CG12206	0.00292998	0.999031	-0.0179254	0.999663	-0.00732939	0.999956
CG12209	0.00533	0.998095	-0.018881	0.999663	0.000784019
CG12213	-0.0526584	0.998095	0.122364	0.999663	-0.00327239	0.999956
CG12219	0.083059	0.998095	0.137887	0.999663	-0.00765921	0.999956
CG12224	0.0195929	0.998095	-0.236701	0.999663	0.0437911	0.999956
CG12229	0.00886796	0.998095	-0.0707879	0.999663	-0.00963037
CG12236	0.0764177	0.998095	-0.673156	0.999663	0.08186	0.999956
CG12237	0.0533004	0.998095	0.0284596	0.999663	0.146417	0.999956
CG12239	0.0183974	0.998095	0.213471	0.999663	0.0501085	0.999956
CG12241	0.0669244	0.998095	-0.41186	0.999663	-0.00887856	0.999956
CG12253	-0.130093	0.998095	-0.0560352	0.999663	-0.0641613	0.999956
CG12256	0.0128662	0.998095	-0.0569931	0.999663	-0.077647	0.999956
CG12259	0.0375765	0.998095	0.2805	0.999663	0.00525617	0.999956
CG12267	-0.0894437	0.998095	0.0481884	0.999663	-0.0777498	0.999956
CG12268	0.0128146	0.998095	0.220214	0.999663	0.0942501	0.999956
CG1227	-0.0756417	0.998095	0.0992124	0.999663	-0.0228989	0.999956
CG12278	-0.00914326	0.998095	-0.127722	0.999663	0.0294697
CG12279	0.0841557	0.998095	-0.380044	0.999663	0.079901	0.999956
CG12288	-0.108045	0.998095	-0.348014	0.999663	-0.133249	0.999956
CG12289			0.139773	0.999663
CG12290	0.0469901	0.998095	-0.723252	0.999663	-0.078549	0.999956
CG12299	0.0391187	0.998095	0.232564	0.999663	-0.00547416	0.999956
CG12301	-0.134148	0.998095	0.0145734	0.999663	-0.00563369	0.999956
CG12307					-0.00247263
CG1231	0.0251899	0.998095	-0.316808	0.999663	-0.0751009	0.999956
CG12310	0.0195234	0.998095	0.0433619	0.999663	0.177004	0.999956
CG12316	-0.00867321	0.999826	-0.623958	0.999663	-0.00665325	0.999956
CG12320	0.00969418	0.999041	0.138155	0.999663	0.156614	0.999956
CG12321	0.0537741	0.998095	-0.444454	0.999663	-0.0732994	0.999956
CG12325	-0.219384	0.435559	-0.104835	0.999663	-0.0259211	0.999956
CG1233	-8.70663e-05	0.999826	-0.137491	0.999663	-0.0524108	0.999956
CG12338	0.0252896	0.998095	-0.0732706	0.999663	-0.00722448	0.999956
CG1234	-0.110818	0.998095	0.144346	0.999663	-0.00405306	0.999956
CG12341	0.0478659	0.998095	0.00960953	0.999663	-0.0265298	0.999956
CG12343	-0.0508712	0.998095	0.178727	0.999663	0.00686117	0.999956
CG12344	0.00332539	0.998095	0.189491	0.999663	0.0031117	0.999956
CG12355	0.00563636	0.998095	-0.122309	0.999663	0.0057003	0.999956
CG1236	-0.0344145	0.998095	-0.0262613	0.999663	0.0471418	0.999956
CG12362					-0.00247263
CG12374	-0.000479946	0.999826	0.0746817	0.999663	0.000401207
CG12375	0.00621251	0.999826	-0.462792	0.999663	-0.111713	0.999956
CG12379	-0.0097792	0.998095	0.125445	0.999663	0.102047	0.999956
CG12384	-0.0186012	0.998095	-0.546756	0.999663	-0.0024956	0.999956
CG1239	0.0661207	0.998095	-0.342553	0.999663	0.0670763	0.999956
CG12391	0.0191172	0.998095	0.059602	0.999663	0.000700587	0.999956
CG12398			-0.0147872	0.999663	-0.00291425
CG12402	0.00421197	0.998095	-0.0541861	0.999663	-0.0738662	0.999956
CG12420	0.00561824	0.998095	0.155372	0.999663	0.0377549	0.999956
CG12446	-0.0137491	0.998095	0.181902	0.999663	-0.000720614
CG12448			0.175453	0.999663
CG1246	0.0138083	0.998095	0.178645	0.999663	-0.0517348	0.999956
CG12470	0.00265342	0.998095	0.194364	0.999663	0.0168176
CG12477	0.00135579	0.999826	0.168967	0.999663	0.0823767	0.999956
CG12479			-0.0147411	0.999663
CG12480	0.00371077	0.998095	0.324708	0.999663	-0.0469008	0.999956
CG12483	-0.00422527	0.998095	-0.0707879	0.999663	-0.0281349	0.999956
CG12490	-0.00244448	0.998095	0.159284	0.999663	-0.0486426	0.999956
CG12491					0.104412	0.999956
CG12493	0.0133094	0.998095	0.0607458	0.999663	0.0835786	0.999956
CG12496	-0.0122557	0.998095	0.361599	0.999663	0.0016635
CG12498			0.139668	0.999663
CG12499	-0.104976	0.998095	-0.622619	0.999663	-0.0256715	0.999956
CG12502	-7.01074e-05	0.999826	0.235427	0.999663	0.01515	0.999956
CG12506	0.0025058	0.998095	0.139773	0.999663	0.220652	0.642461
CG12507	0.0110141	0.998095	-0.0328895	0.999663	-0.146795	0.999956
CG12512	-0.0031845	0.999826	-0.287764	0.999663	0.0497138	0.999956
CG12516					0.00249254
CG12517					-0.00247263
CG12519	0.0273862	0.998095	0.184338	0.999663	0.0981299	0.999956
CG12520	-0.0247515	0.998095	-0.185203	0.999663	-0.0745257	0.999956
CG12521					-0.00247263
CG12522	0.028256	0.998095	0.489122	0.999663	0.505216	3.54018e-05
CG12523	0.0118529	0.998095	0.0190493	0.999663	0.0829628	0.322719
CG12531	0.00674748	0.998095	0.0142112	0.999663	-0.086875	0.999956
CG12535	0.000840146	0.999826	0.0462932	0.999663	0.068205	0.999956
CG12538					0.00249254
CG12539	-0.012905	0.998095	-0.116866	0.999663	0.0178085	0.999956
CG12540	0.0155145	0.998095	-0.26045	0.999663	-0.00147189
CG12541	0.00796121	0.998095	-0.0412221	0.999663	0.0244772	0.999956
CG12546	0.0221832	0.998095	0.155821	0.999663	0.353011	0.15227
CG12547	-0.0767517	0.998095	-0.00595992	0.999663	-0.0547344	0.999956
CG12560	-0.00400861	0.998095	-0.109928	0.999663	-0.137206	0.999956
CG12567	-0.0889253	0.998095	-0.204473	0.999663	-0.00527848	0.999956
CG12576	-0.0222738	0.998095	-0.56854	0.999663	0.00506475	0.999956
CG12581	-0.00487921	0.998095	0.243714	0.999663	0.00620452	0.999956
CG12590	0.00904145	0.998095	-0.205071	0.999663	-0.0269165	0.999956
CG12592	-0.0124312	0.998095	-0.508428	0.999663	0.0165772
CG12594	0.0191743	0.998095	-0.0236866	0.999663	0.134407	0.999956
CG12605	-0.00242134	0.999784	0.0674117	0.999663	-0.10041	0.999956
CG12607	0.0038343	0.998095	0.318024	0.999663	-0.0361522	0.999956
CG12608	-0.0731347	0.998095	0.257839	0.999663	0.0040571	0.999956
CG12609					0.0045574
CG12617	0.00886796	0.998095			0.0023553
CG12620					-0.00247263
CG12637	0.00267473	0.998095	-0.0894613	0.999663	-0.00247263
CG12640					-0.00498522
CG12643	-0.00720335	0.998095	0.239151	0.999663	-0.160932	0.999956
CG12645	-0.00422527	0.998095	0.00497258	0.999663	-0.000764749
CG1265	-0.00248522	0.999826	0.0168012	0.999663	-9.84505e-05	0.999956
CG12655	0.00437911	0.998095	0.141054	0.999663	0.14497	0.999956
CG12659	-0.0908001	0.998095	0.237811	0.999663	0.00377203	0.999956
CG12661	-0.0125098	0.998095	0.0486776	0.999663	0.00835813	0.999956
CG12662	-0.00489073	0.998095	-0.2502	0.999663	-0.00363992
CG12672	-0.00700591	0.998095	-0.0707879	0.999663	-0.00606481	0.999956
CG12674			0.024631	0.999663
CG12680					-0.00419926
CG12688	-0.00273088	0.998095	0.0310074	0.999663	0.0147322	0.999956
CG12689	-0.00422527	0.998095	-0.0147411	0.999663	0.0191724
CG12691			-0.0147411	0.999663
CG12692	-0.00422527	0.998095	-0.131642	0.999663	0.00249254
CG12693	-0.00422527	0.998095	0.0273455	0.999663	-0.00247263
CG12698	0.000967088	0.999826	-0.0740132	0.999663	-0.00461114	0.999956
CG12699	0.0147033	0.998095	-0.3782	0.999663	-0.00429469
CG12702	0.0467286	0.998095	0.304399	0.999663	-0.0066053	0.999956
CG12708	0.101956	0.998095	0.00263029	0.999663	-0.00403244	0.999956
CG1271	0.00341517	0.999826	0.091524	0.999663	0.0912073	0.999956
CG12713	-0.0744719	0.998095	-0.0358058	0.999663	-0.000575683	0.999956
CG12715	0.00261771	0.998095	-0.018366	0.999663	-0.00889648
CG12716					-0.00665885	0.999956
CG12717	-0.0379901	0.998095	-0.787684	0.920371	-0.00881641	0.999956
CG12723	0.00857317	0.998095	-0.0485395	0.999663	0.0548435	0.999956
CG12725	0.00271212	0.998095	0.0912904	0.999663	-0.00247263
CG12728	-0.108487	0.998095	0.0500973	0.999663	-0.0305156	0.999956
CG1273	-0.00444883	0.998095	0.154361	0.999663	-0.0354905	0.999956
CG12730	-0.00298914	0.999826	0.140005	0.999663	-0.0541019	0.999956
CG12744	-0.116193	0.998095	0.182578	0.999663	0.00378745	0.999956
CG12746	-0.0184872	0.998095	-0.0099541	0.999663	0.0670757	0.999956
CG1275	-0.0402605	0.998095	0.190464	0.999663	0.0807716	0.999956
CG12766	6.8993e-05	0.999826	-0.182476	0.999663	-0.0739359	0.999956
CG12768	-0.0140139	0.998095	0.208446	0.999663	-0.0158161	0.999956
CG12769	0.0558343	0.998095	-0.173167	0.999663	0.0894231	0.999956
CG12773	-0.00228277	0.999826	0.0680706	0.999663	0.00723375	0.999956
CG12780			0.139668	0.999663
CG12782	0.00261771	0.998095	0.181964	0.999663	-0.0356733	0.999956
CG12783					-0.00247263
CG12795	-0.0269767	0.998095	-0.767701	0.950618	-0.0530385	0.999956
CG12811	0.0194154	0.998095	-0.716934	0.999663	0.00029831	0.999956
CG12814	0.0078437	0.998095	0.115831	0.999663	0.0260217	0.999956
CG12817	0.00274452	0.998095	0.111203	0.999663	-0.0225622	0.999956
CG12818	-0.0544398	0.998095	0.00328291	0.999663	-0.00300416	0.999956
CG12822	0.0318489	0.998095	-0.210664	0.999663	0.0300842	0.999956
CG12824	-0.0041503	0.998095			0.104753	0.999956
CG12825	0.0144291	0.998095	-0.0928835	0.999663	0.248196	0.580114
CG12826	-0.00995395	0.998095	0.445193	0.999663	0.155567	0.999956
CG12828	-0.0041503	0.998095
CG12831			-0.262308	0.999663	-0.0172773
CG12836					0.00979704	0.999956
CG12848	-0.0301647	0.998095	0.270561	0.999663	-0.07801	0.999956
CG12849			-0.0147411	0.999663
CG12851	0.0155338	0.998095	-0.0792718	0.999663	-0.0485942	0.999956
CG12853			0.139773	0.999663	0.00249254
CG12857	0.0134193	0.998095	-0.231895	0.999663	-0.0123518	0.999956
CG12860			0.139668	0.999663	-0.0051107
CG12863	-0.0484476	0.998095	-0.200256	0.999663	-0.227115	0.999956
CG12866	0.00920802	0.998095	0.69499	0.763324
CG12868	-0.0345642	0.998095	-0.398549	0.999663	0.0149706	0.999956
CG12869	0.00439166	0.998095	0.0836964	0.999663	-0.0228036	0.999956
CG12877	-0.0424567	0.998095	0.168297	0.999663	0.00344712	0.999956
CG12880	-0.000416616	0.999826	0.111366	0.999663	-0.0831216	0.999956
CG12883	0.033272	0.998095	-0.819127	0.855011	-0.00690421	0.999956
CG12885	-0.00309705	0.999826	0.442226	0.999663	0.0146617	0.999956
CG12895	-0.114181	0.998095	0.115109	0.999663	-0.0196584	0.999956
CG12896	-0.0291275	0.998095	0.219223	0.999663	0.404153	0.0268882
CG12898					0.000401207
CG12909	-0.0570039	0.998095	0.107932	0.999663	-0.0468794	0.999956
CG12910	0.0154493	0.998095	0.173493	0.999663	0.107528	0.999956
CG12911	0.013788	0.998095	0.142582	0.999663	0.036508	0.999956
CG12914	0.00904145	0.998095	0.306733	0.999663	-0.0572026	0.999956
CG12917	-0.00236845	0.998095	0.0795773	0.999663	0.00326098
CG12920	0.00195511	0.998095	-0.147473	0.999663	0.0332849	0.999956
CG12923	-0.00247633	0.998095	-0.0907593	0.999663	0.00743394
CG12926	0.0151691	0.998095	0.0676111	0.999663	-0.0482345	0.999956
CG12929	-0.00124859	0.999826	-0.115578	0.999663	-0.0385544	0.999956
CG12934	0.00823954	0.998095	0.309734	0.999663	-0.0748581	0.999956
CG12935	-0.0340157	0.998095	-0.172438	0.999663	-0.0196134	0.999956
CG12942	0.0115407	0.998095	-0.442005	0.999663	0.0455611	0.999956
CG12945	-0.0331384	0.998095	-0.925589	0.764176	0.0205599	0.999956
CG12947	0.00479661	0.998095	0.33743	0.999663	-0.00712254	0.999956
CG12948	-0.0210828	0.998095	-0.423852	0.999663	0.0134454	0.999956
CG12951	-0.0041503	0.998095	-0.259781	0.999663	0.00519621
CG12963	0.0153943	0.998095	0.0698691	0.999663	0.0418696	0.999956
CG12964	0.0201837	0.998095	-0.0878727	0.999663	0.10165	0.999956
CG12970	0.00234998	0.998095	0.121162	0.999663	0.0482059	0.999956
CG12971	-0.000293342	0.999826	0.405931	0.999663	-0.118071	0.999956
CG12974	0.0103617	0.998095	0.179091	0.999663	-0.0387496	0.999956
CG12975	-0.0326456	0.998095	-0.432701	0.999663	0.0161636	0.999956
CG12983			0.264993	0.999663
CG12984	-0.00293949	0.998473	-0.339857	0.999663	0.0341819	0.999956
CG12985	-0.00996048	0.998095	-0.160406	0.999663	0.011601	0.999956
CG12986	-0.00931907	0.998095	0.303303	0.999663	0.0045574
CG1299	0.0014619	0.999826	0.150118	0.999663	0.103608	0.999956
CG12990	0.00911255	0.998095	0.161194	0.999663	0.0801453	0.999956
CG12991	0.033454	0.998095	0.0429696	0.999663	-0.0134572	0.999956
CG12992	0.0148314	0.998095	-0.0824966	0.999663	0.0118161	0.999956
CG12995			0.241066	0.999663	-0.00247263
CG12998	0.0217798	0.998095	0.139773	0.999663	0.0498061	0.999956
CG13000	-0.000400156	0.999826	0.10267	0.999663	0.0102241
CG13001	0.018852	0.998095	-0.0472159	0.999663	-0.0837932	0.999956
CG13002			-0.018366	0.999663	0.0055915
CG13003	0.00466606	0.998095	0.147221	0.999663	-0.0256852	0.999956
CG13004	-0.00252159	0.998095			-0.0274492
CG13005	-0.0711571	0.998095	-0.8199	0.85911	-0.0703006	0.999956
CG13008			-0.0147411	0.999663	-0.00113013	0.999956
CG13010			0.225956	0.999663	0.023718
CG13012	-0.00428145	0.998095	-0.186633	0.999663	0.0427724	0.999956
CG13014	0.0786966	0.998095	-0.336131	0.999663	0.192079	0.999956
CG13016	0.001402	0.999826	-0.111661	0.999663	0.0442078	0.999956
CG13018	0.00661051	0.999826	-0.0806928	0.999663	0.054169	0.999956
CG13021			-0.0147411	0.999663
CG13022			0.281124	0.999663	-0.111016	0.999956
CG13023	-0.00625588	0.998095	-0.0152566	0.999663	-0.0391813	0.999956
CG13024	0.00551228	0.998095	-0.0400074	0.999663	0.0604026	0.999956
CG13026			-0.0147411	0.999663	0.00529956
CG13028	0.00312461	0.998095	0.0147976	0.999663	-0.00487503	0.999956
CG13029	-0.0541587	0.998095	0.0820511	0.999663	0.00232507	0.999956
CG13031			-0.0707879	0.999663
CG13032	-0.00254642	0.998095	0.0504088	0.999663
CG13033	0.0110067	0.998095	0.314515	0.999663	-0.0505896	0.999956
CG13038	0.0169022	0.998095	0.158123	0.999663	0.080839	0.999956
CG1304	0.0241283	0.998095	0.7694	0.763324	0.0356452	0.999956
CG13040			0.210507	0.999663	-0.0245798	0.999956
CG13041	0.0049497	0.998095	0.367197	0.999663	0.0223437	0.999956
CG13042	0.0179636	0.998095	0.0582918	0.999663	0.0232249	0.999956
CG13043	0.0127151	0.998095	0.332907	0.999663	0.00751354	0.999956
CG13044	0.0057008	0.998095	0.318131	0.999663	-0.03525	0.999956
CG13045	0.0359108	0.998095	-0.0636203	0.999663	0.00595165
CG13046	0.0172266	0.998095	0.133221	0.999663	0.0353693	0.999956
CG13047	0.0289239	0.998095	0.127424	0.999663	0.0494417	0.999956
CG13048	0.0338486	0.998095	0.130147	0.999663	0.0305128	0.661212
CG13049	0.0452593	0.998095	0.236462	0.999663	0.0543658	0.320689
CG13050	0.00261771	0.998095	-0.018366	0.999663	0.00022416
CG13051	0.0208315	0.998095	0.283522	0.999663	-0.122076	0.999956
CG13053					-0.00226836
CG13054			0.139773	0.999663	-0.0246118	0.999956
CG13055	0.0100702	0.998095	-0.0558237	0.999663	0.032943	0.999956
CG13056	0.00862876	0.998095	-0.173889	0.999663	-0.112288	0.999956
CG13058	0.00909124	0.998095	-0.147519	0.999663	0.0757195	0.999956
CG13059	0.0158372	0.998095	0.279283	0.999663	-0.029748	0.999956
CG13060	0.0107815	0.998095	0.366731	0.999663	0.0795531	0.999956
CG13062	-0.00422527	0.998095	0.139668	0.999663	0.00174639
CG13063	0.0218963	0.998095	0.283328	0.999663	0.0468694	0.999956
CG13064	0.0020276	0.998095	-0.00880947	0.999663	0.00249254
CG13065	0.00261771	0.998095			-0.0287469	0.999956
CG13066	0.0118147	0.998095	0.352901	0.999663	-0.140661	0.999956
CG13067	0.00983862	0.998095	0.454358	0.999663	-0.184907	0.999956
CG13068	0.0214689	0.998095	0.340839	0.999663	-0.061776	0.999956
CG13069	0.0150323	0.998095	0.20735	0.999663	-0.135015	0.999956
CG1307	0.00938404	0.999826	0.226496	0.999663	0.0126022	0.999956
CG13071					-0.000764749
CG13073	0.00904145	0.998095	0.139773	0.999663	0.00612231
CG13074	0.0035543	0.998095	-0.051452	0.999663	-0.00730156	0.999956
CG13075	0.00966183	0.998095	0.237346	0.999663	-0.00483973	0.999956
CG13077	0.00265762	0.998095	0.0430057	0.999663	-0.0150764	0.999956
CG13078	-0.0041503	0.998095	-0.148055	0.999663	0.00542563	0.999956
CG13081	0.00261771	0.998095	0.174689	0.999663	-0.00247263
CG13082	0.00360426	0.998095	0.138043	0.999663	-0.0212346	0.999956
CG13083	-0.0123555	0.998095	0.27629	0.999663
CG13084	0.00271212	0.998095	0.0446917	0.999663	-0.00419926
CG13085	0.0150995	0.998095	-0.0808064	0.999663	0.0425383	0.999956
CG13086	0.0119199	0.998095	0.0747194	0.999663	-0.0419607	0.999956
CG13088	-0.0536903	0.998095	-0.389191	0.999663	-0.0561003	0.999956
CG1309	0.0243275	0.998095	-0.4773	0.999663	0.129259	0.999956
CG13096	-0.120449	0.998095	0.212589	0.999663	1.6649e-05	0.999956
CG13097	-0.0618479	0.998095	0.151897	0.999663	0.00240555	0.999956
CG13101	0.0426715	0.998095	-0.169237	0.999663	-0.00556126	0.999956
CG13102	0.0128848	0.998095	0.128971	0.999663	0.0568078	0.999956
CG13108	0.00425774	0.998095	-0.0167166	0.999663	-0.10039	0.999956
CG13116	0.00790023	0.998095	-0.343801	0.999663	0.0145955	0.999956
CG13117	-0.00892956	0.998095	0.0259069	0.999663	-0.0205577	0.999956
CG13123	-0.0630706	0.998095	-0.000874513	0.999701	0.00817953	0.999956
CG13124	0.0132737	0.998095	0.182687	0.999663	0.0207815	0.999956
CG13126	-0.0395707	0.998095	-0.210809	0.999663	0.00879849	0.999956
CG13127					-0.000410725
CG13131			-0.018366	0.999663
CG13133	0.00520011	0.998095	0.629895	0.763324	-0.0687919	0.999956
CG13135			-0.0147411	0.999663	0.0965203	0.335598
CG13138	-0.000318981	0.999826	-0.126457	0.999663	0.0151247	0.999956
CG1314					0.00249254
CG13144	0.00046306	0.999826	0.127105	0.999663	0.0132079	0.999956
CG13148	0.00169756	0.999826	-0.334349	0.999663	0.0269231	0.999956
CG13151	0.0836798	0.998095	0.294704	0.999663	0.0827046	0.999956
CG13154	-0.0165373	0.998095	0.0207775	0.999663	-0.0474355	0.999956
CG13155			0.00384443	0.999663	0.00249254
CG13157	0.0094336	0.998095	-0.318491	0.999663	-0.0851096	0.999956
CG13159	0.0053652	0.998095	0.0808922	0.999663	0.140091	0.511315
CG1316	-0.0215144	0.998095	0.197155	0.999663	-0.0129681	0.999956
CG13160	0.0316893	0.998095	0.0581921	0.999663	-0.0831561	0.999956
CG13168	0.022791	0.998095	0.128598	0.999663	0.0788061	0.999956
CG1317	-0.0612455	0.998095	-0.253723	0.999663	-0.000631416	0.999956
CG13177			-0.124754	0.999663	0.00239266	0.999956
CG13185	-0.0499618	0.998095	-0.350683	0.999663	-0.0600677	0.999956
CG13186	-0.00422527	0.998095	0.0157011	0.999663	-0.00915959	0.999956
CG13192	-0.0402716	0.998095	0.105034	0.999663	0.00431902	0.999956
CG13196	0.0217511	0.998095	-0.000350318	0.999701	0.0320473	0.999956
CG13197	-0.070907	0.998095	-0.54855	0.999663	-0.0121862	0.999956
CG13202			0.100778	0.999663	0.00997063	0.999956
CG13203	-0.00272671	0.998095	-0.6285	0.999663	0.0220395	0.999956
CG13204	0.0269643	0.998095	0.0574887	0.999663	0.0820353	0.999956
CG13215			-0.0147411	0.999663	-0.111918	0.999956
CG13216	0.00346706	0.998095	-0.21009	0.999663	0.00249254
CG13217	0.0207603	0.998095	0.164422	0.999663	-0.0493879	0.999956
CG13218	0.0216178	0.998095	0.24253	0.999663	0.0508713	0.999956
CG13220	0.0164393	0.998095	0.196367	0.999663	0.00436027	0.999956
CG13223					0.0213276
CG13226			-0.0147411	0.999663	-0.0683153	0.999956
CG13227	-0.00171159	0.998095	0.098028	0.999663	-0.0823723	0.999956
CG13228	0.0233111	0.998095	0.0317537	0.999663	0.116946	0.999956
CG13229	0.00789298	0.998095	-0.150853	0.999663	-0.0974196	0.999956
CG13230					0.0375979	0.999956
CG13231			0.139773	0.999663	-0.0121995	0.999956
CG13239	0.0135459	0.998095	0.322187	0.999663	0.0736846	0.999956
CG1324	-0.00701145	0.998095	0.128945	0.999663	-0.0155937
CG13243			-0.111628	0.999663	-0.0190328
CG13244	-0.00422527	0.998095
CG13247	0.000467009	0.999826	0.06481	0.999663	-0.123334	0.999956
CG13248	0.00615122	0.998095	-0.181938	0.999663	-0.0214061	0.999956
CG13250	0.00261771	0.998095	-0.0118236	0.999663	0.0245242
CG13251	-0.00767936	0.998095	0.167334	0.999663	0.00912889	0.999956
CG13252	-0.00614133	0.999826	-0.111604	0.999663	-0.0629497	0.999956
CG13255	0.000333817	0.999826	0.136875	0.999663	-0.000668814	0.999956
CG13258			-0.0122986	0.999663	-0.00879085	0.999956
CG13272	-0.00400511	0.998095	-0.16309	0.999663	-0.0159564
CG13280	0.00533	0.998095	-0.170242	0.999663
CG13282	0.00437911	0.998095	0.0230982	0.999663	0.0125436	0.999956
CG13284	0.00644049	0.998095	-0.00366296	0.999663	-0.0768889	0.999956
CG13285	0.0133855	0.998095	0.232412	0.999663	-0.0519441	0.999956
CG13287	-0.00471383	0.998095	0.132699	0.999663	0.135464	0.999956
CG13288	-0.00256698	0.998095	-0.0390844	0.999663	0.00685876	0.999956
CG13293	-0.000837471	0.999826	0.0232426	0.999663	-0.100605	0.999956
CG13295	0.000494581	0.999826	0.103116	0.999663	-0.0941168	0.999956
CG13297	0.0147051	0.998095	-0.0206186	0.999663	0.073817	0.999956
CG13299					0.00566839
CG13300	0.00631532	0.998095	0.0957573	0.999663	-0.0445003	0.999956
CG13305	-0.00292961	0.998095	-0.055686	0.999663	-0.0642175	0.999956
CG13306	0.017456	0.998095	0.345077	0.999663	-0.0804375	0.999956
CG13308			-0.018366	0.999663	0.00240264
CG13309			-0.0147411	0.999663	0.000401207
CG13310	-0.00089022	0.999826	-0.0194351	0.999663	0.0188428	0.999956
CG13311	0.00363589	0.998095	0.251827	0.999663	0.105724	0.999956
CG13312	0.00904145	0.998095	0.312926	0.999663	0.00620295	0.999956
CG13313	-0.00750347	0.998095	-0.0995174	0.999663	0.155468	0.999956
CG13314	0.00219149	0.998095	0.173615	0.999663	0.0503768	0.999956
CG13315	0.0226564	0.998095	-0.110861	0.999663	-0.137876	0.999956
CG13318	0.0248617	0.998095	-0.150999	0.999663	0.114653	0.999956
CG13319	0.0166881	0.998095	0.0800862	0.999663	-0.0187452	0.999956
CG13321	0.0340893	0.998095	0.223328	0.999663	0.0300661	0.999956
CG13323	0.00437889	0.998095	0.223781	0.999663	-0.0312184	0.999956
CG13324	-0.00422527	0.998095	-0.0147411	0.999663	0.0093895	0.999956
CG13325	0.0183377	0.998095	0.113126	0.999663	-0.13943	0.999956
CG13326	-0.00411093	0.998095	-0.382453	0.999663	0.0132666
CG13330			0.159	0.999663	-0.0135146	0.999956
CG13331	-0.00516802	0.998095	0.0988982	0.999663	0.0290542	0.999956
CG13332	0.0247019	0.998095	-0.0592941	0.999663	0.143642	0.999956
CG13334	0.00228117	0.998095	0.485023	0.999663	0.00566839
CG13337	-0.00996048	0.998095			-0.00247263
CG13339	-0.0470338	0.998095	-0.383706	0.999663	-0.0637133	0.999956
CG13344	-0.0341303	0.998095	-0.684053	0.999663	-0.0692017	0.999956
CG13358	-0.027109	0.998095	0.257482	0.999663	-0.080552	0.999956
CG13359	-0.000522644	0.999826	-0.0572299	0.999663	0.00447253
CG13360	0.00886796	0.998095	0.141154	0.999663	0.00502185	0.999956
CG13361	-0.00244448	0.998095	0.038157	0.999663	-0.0405627	0.999956
CG13362	0.00301062	0.999826	-0.0597616	0.999663	0.0205571	0.999956
CG13364	-0.193905	0.998095	0.0663727	0.999663	-0.101522	0.999956
CG13365	0.0357561	0.998095	0.212579	0.999663	0.0429022	0.999956
CG13366	0.0166723	0.998095	-0.706552	0.999663	-0.00536989	0.999956
CG13367	-0.00247925	0.999826	-0.226856	0.999663	-0.0916977	0.999956
CG13369	-0.00993399	0.999826	0.222092	0.999663	-0.032867	0.999956
CG13373	0.0135465	0.998095	-0.290129	0.999663	0.00017265	0.999956
CG13375	-0.0854512	0.998095	-0.0515955	0.999663	-0.263701	0.576561
CG13376	-0.00996048	0.998095	0.139668	0.999663
CG13377	0.00356042	0.998095	0.0532779	0.999663	0.0548903	0.999956
CG13384	-0.0503985	0.998095	-0.0185178	0.999663	0.0156445	0.999956
CG13385			-0.0147411	0.999663	0.00666778
CG13386	0.0170116	0.998095	0.189215	0.999663	0.0344513	0.999956
CG1339	-0.00628352	0.998095	-0.093359	0.999663	-0.0113808	0.999956
CG13390	-0.027298	0.998095	-0.225115	0.999663	0.00726277	0.999956
CG13392	0.0356573	0.998095	-0.117582	0.999663	-0.0364053	0.999956
CG13397	-0.0386013	0.998095	-0.409894	0.999663	0.223358	0.999956
CG13398	-0.0811545	0.998095	-0.770596	0.981985	-0.0295425	0.999956
CG13403	0.00373597	0.998095	0.252071	0.999663	0.00659249	0.999956
CG13404	0.000748862	0.999826	0.114106	0.999663	-0.0795063	0.999956
CG13405	0.00923817	0.998095	-0.0995314	0.999663	-0.00558708
CG13407	-0.00305562	0.998095	-0.149504	0.999663	0.000401207
CG13408	-0.0101083	0.998095	0.144835	0.999663	0.01552	0.999956
CG13409	0.00200022	0.999826	0.25136	0.999663	-0.000457085	0.999956
CG13423	-0.00700591	0.998095	-0.151547	0.999663	-0.0442518	0.999956
CG13427	0.0024656	0.999826	0.422766	0.999663	-0.0244838	0.999956
CG13428	0.00551602	0.998095	0.213859	0.999663	-0.00283385
CG13436	-0.00872706	0.998095	0.372353	0.999663	-0.0524516	0.999956
CG13437			-0.231895	0.999663	0.105248	0.999956
CG1344	-0.0574192	0.998095	-0.0618636	0.999663	-0.00513314	0.999956
CG13442	0.00904145	0.998095
CG13443					-0.000442037
CG13445	0.00886796	0.998095	-0.0954192	0.999663	0.0363105
CG13449	0.00142941	0.999826	-0.176345	0.999663	0.0177173	0.999956
CG13454	-0.0164313	0.998095	0.234179	0.999663	-0.00162915	0.999956
CG13455	-0.00274605	0.998095	-0.018366	0.999663	-0.0527395	0.999956
CG13457	0.00943091	0.998095	-0.104867	0.999663	-0.0051107
CG13458	0.0025058	0.998095	-0.171158	0.999663	0.00590388	0.999956
CG13460			0.139773	0.999663	0.177578	0.999956
CG13461	0.00904145	0.998095	0.0783539	0.999663	0.205247	0.999956
CG13465	-0.0414213	0.998095	0.165657	0.999663	-0.0215966	0.999956
CG13473					-0.00247263
CG13482	-0.00639573	0.998095	0.0250514	0.999663	-0.0698733	0.999956
CG13484	-0.0369345	0.998095	0.287485	0.999663	-0.0207912	0.999956
CG13488	0.0190112	0.998095	0.0589632	0.999663	-0.0939183	0.999956
CG13492	0.0193829	0.998095	0.127073	0.999663	0.0636122	0.999956
CG13500					0.00721324
CG13501	-0.00272052	0.998095	-0.153877	0.999663	0.0208803
CG13502	-0.00400856	0.998095	-0.0678285	0.999663	0.03426	0.999956
CG13506	0.0110759	0.998095	0.0926727	0.999663	0.0331714	0.999956
CG13516	0.0119676	0.998095	0.222863	0.999663	-0.0232938	0.999956
CG13526	-0.00422527	0.998095	-0.0707879	0.999663
CG13527	-0.00247633	0.998095	-0.0347991	0.999663	0.00409126
CG13531	-0.0774756	0.998095	-0.411457	0.999663	0.0284552	0.999956
CG13532	0.0122054	0.998095	-0.15521	0.999663	0.00122606	0.999956
CG13538					0.00593058
CG1354	0.0326564	0.998095	0.1087	0.999663	0.103836	0.999956
CG13540	-0.00348613	0.998095	0.400319	0.999663	0.0234956	0.999956
CG13544			-0.0147411	0.999663	-0.00247263
CG13545	-0.00335886	0.998095	0.451807	0.999663	-0.0388967	0.999956
CG13551	0.225296	0.738271	0.506627	0.999663	0.0934941	0.999956
CG13559	0.00927315	0.998095	0.0976937	0.999663	-0.0720259	0.999956
CG13560	0.00861464	0.998095	0.0589632	0.999663	0.0573074	0.999956
CG13561	-0.00247633	0.998095	0.214948	0.999663	-0.00247263
CG13562	-0.00767744	0.998095	-0.156961	0.999663	0.121257	0.999956
CG13563	0.00763717	0.998095	-0.37946	0.999663	-0.010122	0.999956
CG13564					-0.00247263
CG13566	-0.00222197	0.998095	-0.0508436	0.999663	0.0132914	0.999956
CG13575			0.0795773	0.999663	0.0864772	0.999956
CG13577	0.00261108	0.998095	-0.0147411	0.999663	-0.0441521	0.999956
CG13578	0.00181194	0.999826	0.142295	0.999663	0.00235066	0.999956
CG13579	0.0184952	0.998095	0.435555	0.999663	-0.0915539	0.999956
CG1358	0.0955741	0.998095	-0.880276	0.763324	-0.0270931	0.999956
CG13581	-0.00422527	0.998095	0.00384443	0.999663
CG13585	0.0289264	0.998095	0.338213	0.999663	0.0345977	0.999956
CG13587					-0.00498522
CG13589					0.00022416
CG13590					0.00022416
CG13594	0.007212	0.998095	0.112671	0.999663	0.0959251	0.999956
CG13599	-0.067856	0.998095	0.25356	0.999663	-0.005092	0.999956
CG1360	-0.0263	0.998095	-0.222023	0.999663	-0.090273	0.999956
CG13601	-0.06095	0.998095	-0.449263	0.999663	-0.0546488	0.999956
CG13603	-0.0514795	0.998095	-0.435286	0.999663	0.0313286	0.999956
CG13604	-0.0943408	0.998095	-0.0329297	0.999663	-0.0272795	0.999956
CG13605	0.0657639	0.998095	-0.129416	0.999663	0.0744718	0.999956
CG13606	0.00636114	0.998095	0.126707	0.999663	-0.121464	0.999956
CG13607	0.00497925	0.998095	0.0751797	0.999663	-0.0129027	0.999956
CG13609	-0.0738369	0.998095	-0.545744	0.999663	-0.0429257	0.999956
CG13613			-0.0677532	0.999663
CG13614	0.0148886	0.998095	-0.325381	0.999663	0.00096433	0.999956
CG13615	0.000376846	0.999826	-0.0256139	0.999663	0.0511066	0.999956
CG13616	0.00254085	0.998095	-0.00939235	0.999663	0.0156233	0.999956
CG13618	0.0113694	0.998095	0.186932	0.999663	-0.0605643	0.999956
CG13622	0.0085949	0.998095	0.146043	0.999663	-0.0012256	0.999956
CG13623	0.00517666	0.999826	-0.0994385	0.999663	0.056852	0.999956
CG13625	-0.0526522	0.998095	-0.203007	0.999663	-0.105893	0.999956
CG13627	-0.00422527	0.998095
CG13630	0.00972082	0.999826	-0.54332	0.999663	0.0834004	0.999956
CG13631	0.00535953	0.999784	0.0324947	0.999663	0.101246	0.999956
CG13634	0.00613166	0.998095	0.0170216	0.999663	-0.000260747	0.999956
CG13639			0.0891498	0.999663	0.0692376	0.999956
CG13640	-0.00466771	0.998095	0.102997	0.999663	-0.0497037	0.999956
CG13641	0.00813872	0.998095	-0.0085435	0.999663	-0.120044	0.999956
CG13643	0.0172291	0.998095	0.0974018	0.999663	-0.0749174	0.999956
CG13653	-0.00236845	0.998095	0.220509	0.999663	-0.000410725
CG13654	0.0055932	0.998095	0.0953191	0.999663	-0.0259073	0.999956
CG13658			-0.0147411	0.999663	-0.116198	0.999956
CG13659	0.0125824	0.998095	0.157694	0.999663	0.0519681	0.999956
CG13663	-0.082788	0.998095	-0.144769	0.999663	-0.0123503	0.999956
CG13667	-0.105253	0.998095	-0.0387441	0.999663	-0.0537209	0.999956
CG13670			-0.0147411	0.999663	-0.0053317
CG13671	-0.0260823	0.998095	-0.552302	0.999663	-0.0864934	0.999956
CG13674	0.0180228	0.998095	0.264826	0.999663	-0.0611431	0.999956
CG13675	0.017398	0.998095	0.151748	0.999663	-0.147605	0.999956
CG13676	0.0504544	0.998095	0.0236996	0.999663	0.0469932	0.999956
CG13678	0.0112572	0.998095	0.342742	0.999663	0.0274806	0.999956
CG13679	0.00973935	0.998095	0.162524	0.999663	-0.102545	0.999956
CG1368	0.0189275	0.998095	0.495495	0.999663	0.0405963	0.999956
CG13685	-0.00996048	0.998095	-0.209661	0.999663	-0.10444	0.999956
CG13689	-0.0970937	0.998095	0.178105	0.999663	-0.00292161	0.999956
CG13690	-0.0627703	0.998095	0.0430597	0.999663	-0.0402998	0.999956
CG13692			-0.438802	0.999663	-0.0738248	0.999956
CG13693	-0.00996048	0.998095	0.139668	0.999663
CG13694	0.011228	0.998095	0.173296	0.999663	0.0950419	0.999956
CG13698	-0.0800945	0.998095	-0.779716	0.919538	0.000441527	0.999956
CG13699	0.000461409	0.999826	-0.106522	0.999663	0.0979176	0.999956
CG13700			-0.0147411	0.999663
CG13704	0.0289361	0.998095	0.092909	0.999663	-0.0301274	0.999956
CG13705	0.00548974	0.998095	0.596455	0.999663	-0.0243059	0.999956
CG13707	0.00673193	0.998095	-0.312576	0.999663	0.182581	0.999956
CG13708	0.0122916	0.998095	-0.0967073	0.999663	-0.0177016	0.999956
CG1371	-0.0781055	0.998095	-0.232844	0.999663	-0.00918183	0.999956
CG13711	-0.00677258	0.998095	-0.0927048	0.999663	0.0073753
CG13712	-0.00489781	0.998095	-0.303151	0.999663
CG13713	-0.00387572	0.998095	0.0795546	0.999663	-0.00562563
CG13716	-0.0240452	0.998095	-0.273661	0.999663	0.00491895
CG13720	0.0025058	0.998095	-0.126103	0.999663
CG13721	0.0111485	0.998095	0.031781	0.999663	-0.0531318	0.999956
CG13722	0.00287042	0.998095	0.264418	0.999663	-0.11042	0.999956
CG13724	-0.00422527	0.998095
CG13727	0.0045926	0.998095	-0.310751	0.999663	0.0154426	0.999956
CG13728	0.00217273	0.999041	-0.288438	0.999663	-0.0163069	0.999956
CG13731	0.00635084	0.998095	0.443114	0.999663	-0.0699227	0.999956
CG13733	-0.0141512	0.998095	0.139668	0.999663	-0.00402787	0.999956
CG13737	0.0179193	0.998095	0.187192	0.999663	0.0132974	0.999956
CG13738	0.00601379	0.998095	0.557272	0.999663	-0.25451	0.864118
CG13739	0.0279599	0.998095	0.15927	0.999663	0.000327822	0.999956
CG13742	-0.0458493	0.998095	0.0844377	0.999663	0.000701828	0.999956
CG13743	0.0016258	0.999826	-0.0798079	0.999663	0.0838708	0.999956
CG13744	-0.00864086	0.998095	0.123964	0.999663	-0.00760248	0.999956
CG13747	-0.00422527	0.998095	0.247547	0.999663
CG13748	0.00512479	0.998095	-0.182912	0.999663	-0.0229603	0.999956
CG13749	0.00336955	0.998095	0.15528	0.999663	-0.00542504
CG13751	-0.028384	0.998095	0.19324	0.999663	-0.0731257	0.999956
CG13760	0.0313779	0.998095	0.105914	0.999663	0.00908452	0.999956
CG13766	-0.0300153	0.998095	-0.736019	0.999663	-0.146825	0.999956
CG13771	0.0082885	0.998095	-0.338931	0.999663	0.000270339
CG13773	-0.0433425	0.998095	-0.356081	0.999663	-0.0786779	0.999956
CG13775	-0.0607411	0.998095	-0.0586503	0.999663	-0.070093	0.999956
CG13784	-0.0212164	0.998095	0.110319	0.999663	-0.0655168	0.999956
CG13786	-0.00580229	0.998095	0.180238	0.999663	-0.0181778	0.999956
CG13793	0.0289965	0.998095	1.26854	0.0825025	-0.216176	0.945978
CG13794	0.0404513	0.738271	1.05489	0.178568	-0.246152	0.968533
CG13795	-0.00932361	0.998095	0.0778154	0.999663	-0.00809521	0.999956
CG13796	-0.00784021	0.998095	0.0377771	0.999663	0.0714424	0.999956
CG13801			-0.018366	0.999663
CG13806	0.0104475	0.998095	0.139658	0.999663	-0.00310171	0.999956
CG13807	-0.0041223	0.999826	0.229405	0.999663	-0.0337093	0.999956
CG13810	0.00430072	0.998095	0.12548	0.999663	-0.0509648	0.999956
CG13813	0.0325248	0.998095	-0.188395	0.999663	0.0967962	0.999956
CG13827	0.00456836	0.999826	-0.391514	0.999663	0.0292235	0.999956
CG13833	-0.00274605	0.998095	-0.156564	0.999663	0.00566839
CG13837			0.139773	0.999663	-0.103913	0.999956
CG13838	-0.00996048	0.998095	-0.0211119	0.999663	0.00249254
CG13840			0.139773	0.999663
CG13841					-0.000846112
CG13842	-0.0185732	0.998095	-0.240131	0.999663	-0.0280307	0.999956
CG13843	-0.0102138	0.998095	0.1988	0.999663	0.0111067
CG13847	0.0209305	0.998095	0.0534365	0.999663	0.0541373	0.999956
CG13850	-0.0119784	0.998095	-0.854179	0.884659	-0.0959986	0.999956
CG13855	-0.00384811	0.998095	-0.0227845	0.999663	0.0264638	0.999956
CG13856	-0.0106283	0.998095	0.0192487	0.999663	0.0194838	0.999956
CG13857	0.0126561	0.998095	-0.103944	0.999663	-0.00671445	0.999956
CG13862	0.00920802	0.998095	-0.0971391	0.999663	0.0026666	0.999956
CG13868	0.00502051	0.998095	0.232628	0.999663	-0.107935	0.999956
CG13869	0.0131122	0.998095	-0.133197	0.999663	-0.0502919	0.999956
CG1387	0.00886796	0.998095	0.0169876	0.999663	0.00472498
CG13870			0.139668	0.999663	0.0024689
CG13871	0.00886796	0.998095	0.389139	0.999663	0.0205229
CG13872	0.00862876	0.998095	-0.218488	0.999663	0.0463908	0.999956
CG13875	-0.00446127	0.998095	-0.0813358	0.999663	-0.0297796	0.999956
CG13876	-0.0705653	0.998095	-0.0521124	0.999663	-0.00481021	0.999956
CG13877	-0.00492105	0.998095	-0.0678809	0.999663	0.026897	0.999956
CG13887	-0.0430408	0.998095	0.0402605	0.999663	-0.00365904	0.999956
CG13891	0.0134193	0.998095	0.451519	0.999663	0.00022416
CG13893	0.0202341	0.998095	0.222452	0.999663	-0.0212956	0.999956
CG13894	-0.00209683	0.999826	0.266024	0.999663	-0.104209	0.999956
CG13895	-0.13631	0.998095	0.0964639	0.999663	0.0109817	0.999956
CG13896	-0.0719895	0.998095	-0.00704161	0.999663	-0.00747192	0.999956
CG13898	-0.00422527	0.998095			-0.00695476
CG13901	-0.00569935	0.999826	0.179966	0.999663	-0.0158279	0.999956
CG13905	-0.00996048	0.998095	-0.105902	0.999663	0.129509	0.999956
CG13907	-0.0581341	0.998095	-0.626199	0.999663	8.25694e-05	0.999956
CG13912	0.0095876	0.998095	0.0728392	0.999663	0.0127214	0.999956
CG13917	-0.0210014	0.998095	-0.653093	0.999663	-0.05027	0.999956
CG13919	0.0403482	0.998095	0.139925	0.999663	0.00500836	0.999956
CG13920	0.00547844	0.998095	0.137575	0.999663	0.0335634	0.999956
CG13921	0.111313	0.998095	0.245251	0.999663	0.0183043	0.999956
CG13924	-0.00700591	0.998095	0.0585899	0.999663	0.0428383	0.999956
CG13926	0.0174175	0.998095	-0.0864961	0.999663	0.0220223	0.999956
CG13928	0.0121172	0.998095	0.163232	0.999663	-0.021481	0.999956
CG13930	0.00150138	0.998095	-0.173084	0.999663	0.0306722	0.999956
CG13931	-0.00236845	0.998095	0.139773	0.999663
CG13933	0.00924247	0.999826	-0.499655	0.999663	-0.0428078	0.999956
CG13937	0.0187273	0.998095	0.204664	0.999663	0.211671	0.999956
CG1394			0.139773	0.999663	-0.0106556
CG13946	0.00267473	0.998095	0.172347	0.999663	0.18668	0.999956
CG13947	0.0103308	0.998095	0.194166	0.999663	0.133453	0.999956
CG13949	-0.00357098	0.998095	0.191983	0.999663	-0.00100465	0.999956
CG13950	-0.000989385	0.999826	0.0772964	0.999663	0.0303166	0.999956
CG13954	0.0127771	0.998095	0.0122017	0.999663	-0.14565	0.999956
CG13955	0.0297076	0.998095	-0.0415186	0.999663	-0.0115008	0.999956
CG13962			-0.231895	0.999663	0.209677	0.999956
CG13965			0.0157011	0.999663	0.00545154
CG13970	0.00146601	0.998095	0.186089	0.999663
CG13972	-0.0270303	0.998095	-0.232003	0.999663	-0.00781045	0.999956
CG13982	0.00425466	0.998095	-0.110603	0.999663	-0.0704397	0.999956
CG13983	3.12179e-05	0.999826	0.337058	0.999663	0.00566839
CG13989	-0.00422527	0.998095	-0.0147411	0.999663	-0.00247263
CG13991	-0.00422527	0.998095	0.0979809	0.999663
CG13992	0.00215999	0.998095	0.151758	0.999663	0.00314218
CG13994	-0.0611665	0.998095	0.153244	0.999663	-0.0439696	0.999956
CG13995	0.000801473	0.999826	0.363677	0.999663	0.00679341	0.999956
CG13996	0.0206732	0.998095	0.232671	0.999663	0.0307118	0.999956
CG13999	0.00568561	0.998095	0.132837	0.999663	-0.0111325	0.999956
CG14000					0.00249254
CG14005	-0.0518596	0.998095	0.171871	0.999663	-0.00797011	0.999956
CG14007			-0.0147411	0.999663	-0.00881711	0.999956
CG14011			-0.0147411	0.999663
CG14013			0.139773	0.999663	-0.00247263
CG14014	0.00481016	0.998095	0.093461	0.999663	-0.0655126	0.344344
CG14015	-0.00406894	0.998095	-0.108	0.999663	0.181404	0.999956
CG14017	0.00904145	0.998095	-0.128955	0.999663	-0.00558708
CG14020	0.0068914	0.998095	-0.166757	0.999663	-0.0174565	0.999956
CG14022					0.00140221	0.999956
CG14024	0.00830829	0.998095	0.0231301	0.999663	-0.101808	0.999956
CG14034			-0.0147411	0.999663	-0.0140818	0.999956
CG14036	0.020066	0.998095	-0.739181	0.984774	-0.027356	0.999956
CG14043	-0.00678256	0.999826	-0.667519	0.999663	-0.0371639	0.999956
CG14044	0.00920802	0.998095	-0.0707879	0.999663	-0.0554602	0.999956
CG14050	-0.00729782	0.998095	-0.0784493	0.999663	0.0880232	0.999956
CG14052	0.0195433	0.998095	0.0617711	0.999663	-0.0477134	0.999956
CG14053	-0.0166844	0.998095	0.0833875	0.999663	-0.00983855	0.999956
CG14054	0.00261108	0.998095	0.0912904	0.999663	0.00149535
CG14062					0.00249254
CG14069					-0.00247263
CG1407	-0.0534394	0.998095	0.0331621	0.999663	0.010702	0.999956
CG14072			0.139773	0.999663	-0.0429269	0.999956
CG14073	-0.0326206	0.998095	-0.506072	0.999663	-0.0897495	0.999956
CG14074	-0.015976	0.998095	-0.337101	0.999663	-0.107276	0.999956
CG14075	-0.00383944	0.998095	0.0239992	0.999663	-0.0168432	0.999956
CG14077					-0.00247263
CG14079	-0.000216331	0.999826	-0.0863179	0.999663	-0.0135397	0.999956
CG14082	0.00566671	0.998095	-0.288321	0.999663	-0.0219553	0.999956
CG14085	0.026336	0.998095	-0.206957	0.999663	-0.125347	0.999956
CG14086			0.0408034	0.999663	-0.00934391	0.999956
CG14088			-0.0147411	0.999663
CG14089	0.00904145	0.998095	0.0447473	0.999663	-0.0125662	0.999956
CG14095	0.0196129	0.998095	0.264179	0.999663	0.210275	0.0145589
CG14096	0.0219438	0.998095	0.0379263	0.999663	0.0502112	0.999956
CG14100	-0.0686851	0.998095	-0.0268246	0.999663	-0.0669822	0.999956
CG14102	-0.0230089	0.998095	-0.47016	0.999663	-0.00399158	0.999956
CG14104	-0.0263403	0.998095	0.0100918	0.999663	0.0137525	0.999956
CG14105	-0.000550434	0.999826	0.0105013	0.999663	-0.0669738	0.999956
CG14106					0.0660726	0.940029
CG14107	0.00619202	0.998095	-0.104936	0.999663	0.0756212	0.999956
CG14109	0.00529921	0.998095	-0.0256527	0.999663	0.0334362	0.999956
CG14110	-0.000834236	0.999826	0.0760562	0.999663	-0.0366664	0.999956
CG14111	0.00114482	0.999826	0.331104	0.999663	-0.00555001
CG14115			0.0912904	0.999663	0.00409126
CG14118	0.00347708	0.998095	-0.176856	0.999663	-0.0886776	0.999956
CG14120	0.00905429	0.998095	0.354861	0.999663	-0.184845	0.999956
CG14125					-0.0160948	0.999956
CG14130	-0.000173294	0.999826	0.0291807	0.999663	-0.00860028	0.999956
CG14131	0.0320278	0.998095	-0.447406	0.999663	-0.115571	0.999956
CG14132	0.0172549	0.998095	0.0517279	0.999663	0.0592144	0.999956
CG14135	-0.0380824	0.998095	-0.0750975	0.999663	-0.0209099	0.999956
CG14137					-0.00429469
CG14142	0.00904145	0.998095	-0.0984185	0.999663	0.0290977	0.999956
CG14143	-0.0041503	0.998095	0.0281823	0.999663	-0.0604177	0.999956
CG14147	0.0439782	0.998095	0.227895	0.999663	0.105652	0.517399
CG14153	0.0155979	0.998095	0.103927	0.999663	-0.0649781	0.999956
CG14154			0.0912904	0.999663	-0.0053317
CG1416	-0.0662765	0.998095	-0.101742	0.999663	-0.0741657	0.999956
CG14160	-0.000199608	0.999826	0.0435701	0.999663	-0.0345506	0.999956
CG14174	-0.0388118	0.998095	0.0220491	0.999663	-0.036038	0.999956
CG1418	0.0284328	0.998095	-0.0888031	0.999663	0.00645413	0.999956
CG14182	0.0364894	0.998095	-0.100717	0.999663	0.0856892	0.999956
CG14183	-0.0225718	0.998095	0.0431496	0.999663	-0.00302892	0.999956
CG14184	-0.0338932	0.998095	0.225255	0.999663	-0.00548606	0.999956
CG14185	0.00265342	0.998095	-0.0712793	0.999663	0.0987423	0.999956
CG14186	0.00641127	0.998095	-0.0308823	0.999663	0.201106	0.999956
CG14187			0.139773	0.999663	-0.0111011
CG14190			-0.194961	0.999663
CG14191	0.0270956	0.998095	0.124313	0.999663	0.0562681	0.999956
CG14194	-0.00926326	0.999826	0.145177	0.999663	0.0797624	0.999956
CG14195	0.01207	0.998095	0.171693	0.999663	0.247921	0.916767
CG14196	0.0160547	0.998095	-0.0810801	0.999663	0.192758	0.999956
CG14200	0.0999202	0.998095	-0.372435	0.999663	0.0637428	0.999956
CG14204	-0.00800523	0.998095	0.161377	0.999663	-0.0195063	0.999956
CG14205	0.00621051	0.998095	0.095088	0.999663	-0.00419004	0.999956
CG14207	-0.037047	0.998095	0.201664	0.999663	-0.0134191	0.999956
CG14210	0.124947	0.998095	0.281134	0.999663	0.0920575	0.999956
CG14212	-0.00140557	0.999826	0.184991	0.999663	-0.0240839	0.999956
CG14218	-0.00734889	0.998095	-0.29159	0.999663	-0.00527021	0.999956
CG14219	0.00886796	0.998095	0.205802	0.999663	-0.0033602	0.999956
CG14220	0.0777355	0.998095	0.161076	0.999663	0.0388944	0.999956
CG14221	-0.00866159	0.998095	0.248075	0.999663	-0.00484431	0.999956
CG14223	0.0110339	0.998095	0.367121	0.999663	-0.00997817	0.999956
CG14227	-0.00465481	0.998095	-0.237467	0.999663	-0.00932668	0.999956
CG14229	-0.0277395	0.998095	0.147297	0.999663	0.00470693	0.999956
CG14230	-0.0398241	0.998095	0.050291	0.999663	0.00427812	0.999956
CG14231	0.136527	0.998095	0.0214602	0.999663	0.0736049	0.999956
CG14232	0.0938449	0.998095	-0.135139	0.999663	0.038867	0.999956
CG14234	0.0131022	0.998095	0.237371	0.999663	0.0251399	0.999956
CG14237					-0.0140214
CG14238	0.00920802	0.998095	-0.135768	0.999663	0.0844817	0.999956
CG14244			0.0480307	0.999663
CG14245					0.0418028	0.999956
CG14246					-0.000410725
CG14247	0.000504085	0.999826	0.477354	0.999663	-0.00597272	0.999956
CG14252	-0.0839179	0.998095	0.127359	0.999663	-0.0636839	0.999956
CG14253	0.00756212	0.998095	0.0454925	0.999663	-0.0498373	0.999956
CG14257	0.0251243	0.998095	-0.136185	0.999663	0.166527	0.654678
CG14258			0.139773	0.999663	0.00497876	0.999956
CG14259					0.0326284	0.999956
CG14260	-0.00266119	0.999784	-0.0453814	0.999663	0.00503837	0.999956
CG14262	0.00252961	0.998095	0.0871008	0.999663	-0.00247263
CG14265	0.00969859	0.998095	0.51797	0.999663	-0.00419924	0.999956
CG14269	0.00393606	0.998095	0.0783539	0.999663
CG14270	-0.0890068	0.998095	0.0605863	0.999663	-0.172729	0.999956
CG14273	0.00457991	0.998095	0.241964	0.999663	0.0535926	0.999956
CG14274	0.0336778	0.998095	0.0167094	0.999663	0.0881728	0.999956
CG14275	0.00338434	0.998095	0.142063	0.999663	0.0708505	0.999956
CG14277	0.0212246	0.998095	-0.0776979	0.999663	0.0730458	0.999956
CG14280	-0.00996048	0.998095	-0.0999359	0.999663	0.0045574
CG14282			0.26448	0.999663	0.000227387	0.999956
CG14285	0.00885876	0.998095	-0.0134268	0.999663	-0.0555818	0.999956
CG14286	-0.0602505	0.998095	0.138982	0.999663	-0.0116772	0.999956
CG14292	0.0107828	0.998095	0.234579	0.999663	0.185851	0.999956
CG14297	0.010686	0.998095	0.136034	0.999663	0.0076225
CG14298	0.0205814	0.998095	0.0977981	0.999663	0.026212	0.999956
CG14300	0.00265342	0.998095	-0.104508	0.999663	0.045729	0.999956
CG14301	0.0183701	0.998095	0.162254	0.999663	0.0592735	0.999956
CG14302	0.00302855	0.998095	0.359774	0.999663	0.0567307	0.999956
CG14304	0.00470651	0.998095	-0.0745426	0.999663	-0.0218455	0.999956
CG14305			-0.0147411	0.999663
CG14309			-0.0707879	0.999663
CG14312	0.00940556	0.998095	0.0393412	0.999663	0.0452087	0.999956
CG14313	0.00372323	0.998095	-0.148055	0.999663	0.00640751	0.999956
CG14314	0.00608852	0.998095	0.0886681	0.999663	-0.0852457	0.999956
CG14317	-0.00226428	0.999826	0.0715131	0.999663	-0.245091	0.00447321
CG14321	-0.00507888	0.998095	0.233158	0.999663	-0.0660744	0.999956
CG14322	-0.033689	0.998095	-0.478121	0.999663	-0.206954	0.999956
CG14323			-0.0147411	0.999663	-0.0531393	0.999956
CG14324	0.0194401	0.998095	0.139773	0.999663	0.0013585	0.999956
CG14325	-0.00949653	0.998095	-0.0316911	0.999663	0.0310628
CG14326	0.00886796	0.998095			-0.00402855	0.999956
CG14327	0.0253209	0.998095	-0.0228328	0.999663	0.158641	0.0522471
CG14329	-0.0041503	0.998095			-0.0486562	0.999956
CG14331	0.0130604	0.998095	-0.00446444	0.999663	-0.0127287	0.999956
CG14332			-0.0147411	0.999663
CG14339			-0.0971391	0.999663	0.0138185
CG1434	0.12171	0.998095	-0.158345	0.999663	0.0948219	0.999956
CG14340	-0.00422527	0.998095
CG14341	-0.0147734	0.998095	0.125148	0.999663	-0.000535094	0.999956
CG14342	0.00707468	0.998095	-0.0343652	0.999663	0.00357805	0.999956
CG14346	-0.00441572	0.998095	0.336739	0.999663	-0.0213661	0.999956
CG14352	-0.0642295	0.998095	-0.118098	0.999663	0.00210206	0.999956
CG14355					0.0341213	0.999956
CG14356	-0.0155994	0.998095	0.14422	0.999663	0.0159637	0.999956
CG14357	0.0117359	0.998095	-0.249437	0.999663	-0.008492	0.999956
CG14367	0.0070961	0.998095	0.0921661	0.999663	-0.0193108	0.999956
CG14369	-0.00236845	0.998095	0.0795773	0.999663	0.0126619	0.999956
CG14374	0.00313934	0.998095	0.400489	0.999663	-0.0485009	0.999956
CG14377	-0.00340106	0.998095	0.356324	0.999663	-0.0574152	0.999956
CG14384			-0.0147411	0.999663	0.00409126
CG14391	-0.00422527	0.998095	-0.0707879	0.999663	-0.00558708
CG14395	-0.0071489	0.998095	0.0328107	0.999663	0.120301	0.294012
CG14397	0.017835	0.998095	0.0302931	0.999663	-0.0108792	0.999956
CG1440	-0.0402069	0.998095	0.158638	0.999663	-0.0143233	0.999956
CG14400	-0.0019194	0.999784	0.00384443	0.999663	0.0174268	0.999956
CG14401	0.0024592	0.998095	-0.165227	0.999663	0.0431417	0.999956
CG14406	0.0147033	0.998095	-0.182476	0.999663	-0.0795209	0.999956
CG14407	0.0211685	0.998095	0.1735	0.999663	-0.0257696	0.999956
CG14408	-0.0236199	0.998095	-0.518461	0.999663	0.0107605	0.999956
CG1441	0.0270192	0.998095	0.206811	0.999663	0.150283	0.999956
CG14410	-0.0526165	0.998095	-0.191614	0.999663	-0.0087505	0.999956
CG14411	0.123891	0.998095	-0.232544	0.999663	0.115404	0.999956
CG14414	0.0602835	0.998095	0.313335	0.999663	0.0291213	0.999956
CG14416	0.00228117	0.998095	-0.135768	0.999663	0.0241342	0.999956
CG14417	-0.00422527	0.998095			0.00622098	0.999956
CG14418	0.0119605	0.998095	0.142314	0.999663	-0.0334122	0.999956
CG14419	-0.00182718	0.999826	0.120377	0.999663	-0.0545051	0.999956
CG14421					-0.00247263
CG14422					-0.00498522
CG14423					0.00240264
CG14424			-0.018366	0.999663
CG14427	-0.0176573	0.998095	0.180979	0.999663	-0.00346817
CG14431	-0.0291972	0.998095	0.0281513	0.999663	-0.0409206	0.999956
CG14434	-0.041067	0.998095	-0.198712	0.999663	0.0520816	0.999956
CG14435	-0.0221198	0.998095	-0.114529	0.999663	-0.00308443	0.999956
CG14439	0.00306794	0.998095	0.32382	0.999663	0.0533212	0.999956
CG14440	0.0159772	0.998095	-0.865862	0.763324	-0.0481607	0.999956
CG14441	-0.0596281	0.998095	0.0622322	0.999663	-0.0501694	0.999956
CG14442	0.131387	0.998095	-0.170613	0.999663	0.0417922	0.999956
CG14443	-0.00293212	0.998095	-0.0316911	0.999663	0.0622247	0.999956
CG14445	0.00303334	0.998095	0.193343	0.999663	0.0109306	0.999956
CG14448					-0.00247263
CG14450	-0.0326824	0.998095	-0.10032	0.999663	-0.0614708	0.999956
CG14451	0.00288952	0.998095	0.0802336	0.999663	-0.00877393	0.999956
CG14452	0.0230066	0.998095	0.189215	0.999663	0.38465	0.0375846
CG14453	0.011005	0.998095	0.365122	0.999663	-0.0856767	0.999956
CG14454	0.0283366	0.998095	0.286297	0.999663	0.12623	0.999956
CG14455					0.0201905	0.999956
CG14456	0.00533	0.998095	0.28375	0.999663	0.0066329	0.999956
CG14457	0.000461935	0.999826	0.297043	0.999663	0.0072204	0.999956
CG14459			0.535156	0.763324	0.0132289	0.999956
CG14464	-0.0487091	0.998095	-0.0547917	0.999663	-0.0495176	0.999956
CG14478	0.000922258	0.999826	0.201947	0.999663	0.00336406	0.999956
CG14483	-0.0335673	0.998095	0.197266	0.999663	-0.0524715	0.999956
CG14488	-0.0102138	0.998095	0.0973039	0.999663	-0.0281052	0.999956
CG14490	-0.00263276	0.998095	-0.0930622	0.999663	0.00930007	0.999956
CG14491			-0.0707879	0.999663	0.00551844
CG14492			0.210507	0.999663	-0.00147189
CG14495	-0.00996048	0.998095	-0.148055	0.999663	-0.0877504	0.999956
CG14499	0.00780806	0.998095	-0.122091	0.999663	0.0893745	0.999956
CG14500	0.00904145	0.998095	0.139668	0.999663	0.0951096	0.999956
CG14502	-0.00344665	0.999826	0.199054	0.999663	-0.00129733	0.999956
CG14505	-0.0041503	0.998095	-0.0492926	0.999663
CG14506	-0.00422527	0.998095	0.201351	0.999663
CG14507	0.000390069	0.999826	0.347095	0.999663	0.0942359	0.999956
CG14511	0.00509587	0.999826	-0.270476	0.999663	0.181036	0.999956
CG14515	0.0154855	0.998095	0.220038	0.999663	0.172898	0.999956
CG14516	-0.0632039	0.998095	-0.285955	0.984774	0.102842	0.999956
CG14535	0.00604023	0.998095	0.279841	0.999663	-0.118056	0.999956
CG14540					-0.000764749
CG14543	0.0595117	0.998095	-0.0950153	0.999663	0.0134581	0.999956
CG14544	0.0342969	0.998095	-0.0216133	0.999663	0.0123989	0.999956
CG14545	-0.01429	0.998095	-0.316094	0.999663	-0.00836546	0.999956
CG14551	-0.0141059	0.998095	0.00213907	0.999663	-0.00555001
CG14556			-0.0147411	0.999663	-0.00741088	0.999956
CG14561	0.0304913	0.998095	0.264157	0.999663	-0.0421839	0.999956
CG14562	-0.0210529	0.998095	-0.441128	0.999663	0.00248628	0.999956
CG14563	-0.00422527	0.998095	0.139773	0.999663	0.00392981	0.999956
CG14564	-0.0102138	0.998095	0.0783539	0.999663	0.0370889	0.999956
CG14565	0.00169081	0.999821	0.509744	0.999663	-0.0872372	0.999956
CG14566	0.010371	0.998095	0.624702	0.999663	0.0192532	0.999956
CG14567	-0.00536168	0.998095	-0.0478753	0.999663	0.0737325	0.999956
CG14568	0.020545	0.998095	0.317284	0.999663	-0.173546	0.999956
CG14569	0.00637475	0.998095	0.411211	0.999663	-0.072748	0.999956
CG14570	0.0172131	0.998095	0.240491	0.999663	0.143429	0.999956
CG14572	0.00404173	0.998095	0.436765	0.999663	-0.0292353	0.999956
CG14573	0.0241541	0.998095	0.295219	0.999663	-0.0325395	0.999956
CG14589	-0.0148866	0.998095	-0.0206543	0.999663	0.0167749
CG14591	0.0187771	0.998095	0.0450897	0.999663	-0.0128063	0.999956
CG14598	0.00420619	0.998095	-0.0238942	0.999663	-0.0626112	0.999956
CG14605	0.00276814	0.998095	-0.018366	0.999663	0.0045574
CG14606	-0.00422527	0.998095	0.0282586	0.999663	0.0157152	0.999956
CG14607	-0.00422527	0.998095	0.139773	0.999663	-0.00429469
CG14609	-0.0102138	0.998095	0.0146582	0.999663	-0.0525283	0.999956
CG1461	0.00904145	0.998095	-0.0977054	0.999663	0.0092012	0.999956
CG14610	0.00265342	0.998095	-0.018366	0.999663	-0.00147189
CG14613	0.10765	0.998095	-0.567956	0.999663	0.115856	0.999956
CG14615	-0.0168466	0.998095	-0.318517	0.999663	-0.00640409	0.999956
CG14618	0.0229486	0.998095	-0.584	0.999663	-0.0219324	0.999956
CG14621	-0.09647	0.998095	-0.303891	0.999663	-0.0667996	0.999956
CG14624			-0.0316911	0.999663
CG14625	-0.0041503	0.998095	-0.0960436	0.999663	-0.0105531
CG14626	0.00784997	0.998095	-0.0776188	0.999663	0.0331155	0.999956
CG14627	-0.00422527	0.998095	0.0795773	0.999663	-0.00419926
CG14628	0.00904145	0.998095	-0.188216	0.999663	0.00249254
CG14629	0.00282199	0.998095	0.0871786	0.999663	0.039281	0.999956
CG1463	-0.0884884	0.998095	0.199232	0.999663	0.00987211	0.999956
CG14630	-0.00256698	0.998095	0.149016	0.999663	-0.00184552	0.999956
CG14635	-0.00422527	0.998095
CG14636	0.0167231	0.998095	-0.0291069	0.999663	0.0206719	0.999956
CG14641	-0.028742	0.998095	0.251302	0.999663	-0.00337742	0.999956
CG14642	0.00970519	0.998095	-0.00773292	0.999663	0.013143	0.999956
CG14644	0.00904145	0.998095	0.155821	0.999663	-0.0115647	0.999956
CG14645			0.210507	0.999663	0.00294581	0.999956
CG14646	-0.100617	0.998095	0.0540054	0.999663	0.000438682	0.999956
CG14647	-0.0530479	0.998095	-0.140791	0.999663	0.000381885	0.999956
CG14650	-0.0761154	0.998095	0.1976	0.999663	-0.00194513	0.999956
CG14651	-0.0372825	0.998095	0.21805	0.999663	0.00545154
CG14655	0.012649	0.998095	-0.327623	0.999663	0.0742221	0.999956
CG14657	-0.130885	0.998095	0.118166	0.999663	0.00430443	0.999956
CG14658	-0.0041503	0.998095	0.0912904	0.999663	0.00249254
CG14661	-0.00996048	0.998095	0.132997	0.999663	0.0579137	0.999956
CG14662	-0.00925841	0.998095	-0.0169376	0.999663	0.0137362	0.999956
CG14664	-0.00892956	0.998095	0.0797792	0.999663	-0.0313621	0.999956
CG14667	-0.0177593	0.998095	-0.233378	0.999663	-0.0766123	0.999956
CG14668			0.124543	0.999663	0.00281488
CG14669	-0.0227957	0.998095	0.201869	0.999663	-0.0822224	0.999956
CG14671	0.0177271	0.998095	0.0286521	0.999663	0.074846	0.999956
CG14676			-0.0147411	0.999663	-0.00247263
CG1468	0.016968	0.998095	0.0023765	0.999663	-0.150153	0.999956
CG14687	0.0109254	0.998095	0.11706	0.999663	-0.0486481	0.999956
CG14688	-0.0638853	0.998095	0.265801	0.999663	0.0279249	0.999956
CG14689	0.00895036	0.998095	0.222755	0.999663	0.00249254
CG14691			0.228373	0.999663	0.0481615	0.999956
CG14692	0.000917558	0.999826	-0.201045	0.999663	0.0133146	0.999956
CG14693	0.00274555	0.998095	0.234018	0.999663	0.019828	0.999956
CG14694	-0.00618486	0.998095	0.251104	0.999663	0.047201	0.999956
CG14695	0.0117678	0.998095	0.205283	0.999663	-0.0917337	0.999956
CG14696	-0.00416716	0.998095	0.110118	0.999663	-0.0194058	0.999956
CG14708					0.00249254
CG14710	-0.059166	0.998095	0.133931	0.999663	0.000919367	0.999956
CG14711	-0.0122471	0.998095	-0.411198	0.999663	-0.0372125	0.999956
CG14712	0.0327857	0.998095	-0.591554	0.999663	-0.026111	0.999956
CG14715	-0.0194501	0.998095	0.285703	0.999663	-0.0239222	0.999956
CG14717					0.0237531	0.999956
CG14718			-0.0907593	0.999663	-0.0275874	0.999956
CG14720	0.00385546	0.998095	0.293938	0.999663	-0.0353531
CG14721	0.0163551	0.998095	-0.593571	0.999663	0.142003	0.999956
CG14722	-0.0511008	0.998095	0.257782	0.999663	-0.000448475	0.999956
CG14731			-0.111628	0.999663
CG14742					-0.00211527
CG14743	-0.0041503	0.998095	-0.154592	0.999663	-0.00498522
CG14744					0.00022416
CG14752	0.0278019	0.998095	0.137835	0.999663	0.138414	0.999956
CG14756	0.00559634	0.998095	0.0533785	0.999663	-0.0157121	0.999956
CG14757	-0.00276988	0.999826	-0.610384	0.924629	-0.0279754	0.999956
CG14760	0.012767	0.998095	-0.175767	0.999663	0.00709709	0.999956
CG14762	0.0174575	0.998095	-0.0151595	0.999663	-0.0218565	0.999956
CG14763	0.00370944	0.998095	0.245394	0.999663	-0.0665845	0.999956
CG14764	-0.0478596	0.998095	0.0913162	0.999663	0.00178013	0.999956
CG14767	0.000236809	0.999826	0.00404309	0.999663	-0.0173377	0.999956
CG14770	0.0151469	0.998095	-0.0698276	0.999663	0.0755727	0.999956
CG14777	0.0307627	0.998095	0.0498354	0.999663	0.0942142	0.999956
CG14778			0.176402	0.999663	-0.0490964	0.999956
CG14780	0.0030196	0.998095	-0.172485	0.999663	0.0211972	0.999956
CG14785	-0.0165658	0.998095	0.232028	0.999663	0.0182445	0.999956
CG14787	0.0248073	0.998095	0.09391	0.999663	0.157209	0.999956
CG14795	0.0238501	0.998095	0.357432	0.999663	0.0720283	0.999956
CG14797	0.0103063	0.998095	0.340119	0.999663	-0.00817159	0.999956
CG14803	0.0477948	0.998095	0.164847	0.999663	-0.00420802	0.999956
CG14805	-0.00897782	0.999826	0.217296	0.999663	-0.0119726	0.999956
[truncated: 12,835 more rows]
