# Supplementary material for: A modERN resource: identification of Drosophila transcription factor candidate target genes using RNAi
Source: Genetics. 2023 Jan 19;223(4):iyad004. doi: 10.1093/genetics/iyad004 (PMC10078917; doi:10.1093/genetics/iyad004)
Supplement: iyad004_Supplementary_Data [file iyad004_supplementary_data.zip › modERN_Resource_RNAi_Table_S23_HLH54F_GENETICS-2022-305822.xlsx]

## Sheet: heatmap CSV
gene name	HLH54F_0-1.5	HLH54F_8-10	HLH54F_16-18
CG13203	0.0827652	1.25767	0.0354802
Amyrel	0.0332717	1.56526	0.228678
Spn28Da	0.270482	1.3836	0.417242
HLH54F	-0.0711445	-2.2157	-1.4963
mt:lrRNA	-0.569096	-2.01875	-0.609849
Hsp70Bb	-0.0194457	-1.10421	-1.69812
CG33217	-1.09342	-1.04688	-0.686316
CG46466	-0.848857	-1.30141	-0.89716
mt:ND1	-0.208558	-1.15975	-0.359554
Uhg1	-0.316022	-1.07255	-0.809318

## Sheet: DESeq2 CSV
gene name	log2FoldChange.HLH54F_0.1.5	padj.HLH54F_0.1.5	log2FoldChange.HLH54F_8.10	padj.HLH54F_8.10	log2FoldChange.HLH54F_16.18	padj.HLH54F_16.18
128up	0.00934624	0.958727	0.0306411	0.883417	0.0189903	0.983278
14-3-3epsilon	-0.0904537	0.2488	-0.145875	0.00254291	-0.0685305	0.94829
14-3-3zeta	-0.00885674	0.946985	-0.0756452	0.331047	-0.0721639	0.947228
140up	0.0150158	0.948141	-0.101076	0.601124	-0.165863	0.875783
18SrRNA-Psi:CR41602	0.019098	0.658396	0.0996889	0.459916	-0.0354723	0.956513
18w	-0.0196308	0.831555	0.0410516	0.867371	-0.00278471	0.99912
26-29-p	-0.0766013	0.299764	0.0737154	0.649238	-0.00355237	0.998079
28SrRNA-Psi:CR40596	0.0385304	0.506497	0.263832	0.0186284	0.488373	0.00243927
28SrRNA-Psi:CR40741	0.0259854	0.301143	0.0895699	0.416788	0.357887	0.0094272
28SrRNA-Psi:CR41609	0.0104285	0.664997	0.121182	0.0883838	-0.0794601	0.935414
28SrRNA-Psi:CR45848	0.0192654	0.232055	0.0709999	0.316003	0.10063	0.765078
28SrRNA-Psi:CR45851	-0.0224115	0.748871	0.138806	0.351334	0.336094	0.139812
28SrRNA-Psi:CR45853	0.00351159		-0.000328606		-0.00485306
28SrRNA-Psi:CR45855	0.0059694		0.00752051	0.946427	0.0458108	0.94028
28SrRNA-Psi:CR45859	0.0105229	0.83217	0.118428	0.353417	0.120808	0.938283
28SrRNA-Psi:CR45860	0.0108271		0.00367266	0.979898	0.114017	0.463628
2mit	0.0302474	0.598471	-0.194534	0.197495	0.0218746	0.96577
312	0.00244225	0.992353	-0.103717	0.60505	0.0235928	0.978016
4E-T	0.0919404	0.230811	0.00734322	0.975525	-0.0426303	0.965487
5-HT1A	0.0152133	0.581319	0.161399	0.416014	-0.009445	0.992629
5-HT1B	-0.00121475		-0.0321368	0.907552	0.0438452	0.965087
5-HT2A	-0.0334169	0.525991	-0.144083	0.475562	-0.0131423	0.989465
5-HT2B	-0.00786568		0.0120229	0.957254	-0.0293806	0.973358
5-HT7	0.00317109		-0.104541	0.609704	0.00948453	0.992639
5.8SrRNA-Psi:CR45854	0.000770025		-0.000328606		0.00642448
5.8SrRNA-Psi:CR45863			0.0164321		0.0165792
5PtaseI	0.0943994	0.325809	-0.052186	0.814921	0.0244781	0.975652
5SrRNA-Psi:CR33363	0.000753312
7B2	-0.000228765	0.996805	0.0828994	0.776226	-0.0077655	0.995184
7SLRNA:CR32864	0.0103896		0.0190602	0.773159	-0.0223126
7SLRNA:CR42652	0.00773479		0.0165339		0.0534917	0.938283
825-Oak	0.000753312		0.0199706	0.891164	-0.0149158
A16	0.0309137	0.870444	0.0131688	0.966003	-0.0731388	0.94829
AANAT1	-0.00567419	0.932872	-0.0259366	0.948406	-0.102437	0.938283
AANATL2	-4.82339e-05	0.999279	0.120855	0.589628	0.0298537	0.973358
AANATL3			0.107692	0.361934	0.00387304	0.998079
AANATL4	-0.00325596		-0.0119383	0.969695	-0.559528	0.000247776
AANATL5			0.000508277		-0.122335	0.809919
AANATL6	0.0038661		0.0213218	0.91103	-0.198495	0.660474
AANATL7	0.00936087		-0.0256849	0.929469	0.140761	0.934242
ABCA	0.0120298	0.958727	0.0264311	0.911058	0.0423359	0.965144
ABCB7	-0.0101853	0.96626	0.0540037	0.798482	-0.0283469	0.969845
ABCD	-0.0465829	0.647273	-0.383955	3.93356e-06	-0.277924	0.3615
ACC	0.0374187	0.841324	0.129997	0.11778	0.181503	0.872978
ACXA			0.00726608
ACXB			0.000508277
ACXC	-0.00356391		-0.0204412		-0.00100312
ACXD	0.00190393	0.973104	0.115735	0.629951	0.210917	0.591905
ADD1	0.00708707	0.967606	-0.0634432	0.707387	0.130164	0.938283
ADPS	0.0627272	0.177453	-0.00985607	0.975525	-0.00762391	0.994455
AGBE	0.0838572	0.151238	-0.0912156	0.728842	-0.0367862	0.965301
AGO1	0.000952122	0.996104	-0.0566441	0.732129	0.0553341	0.953695
AGO2	-0.128136	0.045761	-0.080958	0.31894	0.0540709	0.956513
AGO3	-0.515	2.11773e-17	-0.853209	6.67587e-24	-0.584608	6.0292e-05
AIF	0.000297879	0.999279	-0.00343684	0.990338	0.00733069	0.99438
AIMP1	0.0643598	0.60298	0.0586794	0.824548	-0.0396595	0.96577
AIMP2	0.00867159	0.956108	0.033913	0.885221	-0.106319	0.938283
AIMP3	0.0146333	0.948505	-0.0241469	0.943249	-0.079568	0.94829
ALiX	-0.0152252	0.923579	0.257436	0.000100371	0.547256	4.04807e-06
AMPKalpha	0.026084	0.825003	0.0945572	0.402456	0.0665549	0.94829
AMPdeam	0.0558221	0.661255	0.153466	0.430357	0.250949	0.274106
AOX1	-0.00768032	0.975458	0.300863	0.018579	0.357636	0.00906935
AOX2	0.0179456	0.512176	0.0271431	0.944468	-0.0708017	0.93177
AOX3	-0.00609372	0.970077	0.102553	0.689048	0.1036	0.938283
AOX4	-0.00482776		0.0598769	0.353916	0.00488509
AP-1-2beta	0.0609882	0.431392	0.0584228	0.754057	0.0852773	0.938283
AP-1gamma	-0.00685973	0.964745	-0.0897196	0.573419	0.0916607	0.947228
AP-1mu	0.0287223	0.835214	0.0661797	0.580335	0.0312074	0.967921
AP-1sigma	-0.291557	1.18481e-07	-0.272214	0.00204018	-0.129798	0.93177
AP-2alpha	0.026242	0.843639	-0.0630597	0.795756	0.0737784	0.949541
AP-2mu	-0.00352492	0.986706	0.0551526	0.708571	0.0304379	0.968055
AP-2sigma	0.0214607	0.904345	0.00801386	0.978636	-0.115811	0.938283
APC10	-0.0554326	0.686599	0.0915363	0.74009	-0.20054	0.800036
APC4	0.106736	0.217895	0.106851	0.573632	0.136204	0.938283
APC7	0.0803555	0.160761	0.0542711	0.676236	0.038317	0.956513
APP-BP1	0.0828316	0.389167	0.0253514	0.937103	-0.0413288	0.965487
AQP	-0.00116619		-0.131046	0.442408	-0.0848836	0.948058
ARY	0.000753312		-0.00326981
ASPP	-0.0503033	0.51976	-0.175417	0.135815	0.0351218	0.968228
ATP6AP2	-0.0182904	0.88201	0.0260792	0.897467	-0.0269806	0.970836
ATP7	-0.039917	0.805825	-0.0501498	0.874479	0.119159	0.938283
ATP8A	-0.0317106	0.841015	-0.0422795	0.835169	0.086519	0.947228
ATP8B	0.00869543	0.881961	0.0177907	0.965961	0.0124632	0.983278
ATPCL	-0.00199762	0.993362	-0.0123917	0.969696	0.260505	0.385694
ATPsynB	0.12644	0.104458	0.151488	0.0619509	-0.0204525	0.981162
ATPsynC	-0.182278	7.35782e-05	-0.0928319	0.078476	-0.177692	0.873111
ATPsynCF6	-0.0278081	0.833361	0.0269248	0.90563	-0.0996694	0.938283
ATPsynCF6L					0.00704404
ATPsynD	-0.114148	0.100976	-0.0433199	0.858174	-0.126608	0.938283
ATPsynE	0.0522453	0.592157	0.00981679	0.973405	-0.0668291	0.953038
ATPsynF	-0.0185594	0.904756	0.0458387	0.719221	-0.13058	0.938283
ATPsynG	-0.135084	0.0586004	-0.0697511	0.516131	-0.136046	0.938283
ATPsynO	-0.0481892	0.638656	-0.0052262	0.985278	-0.111099	0.938283
ATPsynbeta	-0.0441261	0.536074	0.0643338	0.469713	0.00781812	0.992876
ATPsynbetaL	0.00262629		0.0270369	0.750775	-0.000422619
ATPsyndelta	-0.0681258	0.336247	-0.111573	0.425139	-0.1763	0.887793
ATPsynepsilonL	0.00223168	0.970617	0.0592494	0.859294	-0.242328	0.473172
ATPsyngamma	0.0532827	0.397713	0.106745	0.151204	-0.018419	0.984093
ATbp	0.0826109	0.497787	-0.0936407	0.685623	0.028379	0.974112
Aasdh	0.0633661	0.593349	0.0493762	0.825471	0.139301	0.938283
Aatf	0.0107634	0.958727	0.205445	0.0669137	0.0955145	0.938283
Abd-B	-0.0846977	0.299752	-0.296024	0.00640089	0.0343682	0.969601
Abi	-0.0846815	0.153173	-0.115312	0.249686	-0.0193985	0.979923
Abl	-0.0564089	0.645241	0.0691889	0.627178	0.12513	0.938283
Abp1	-0.0671088	0.449745	-0.0980785	0.653885	0.0747786	0.94829
Ac13E	-0.0491477	0.774033	0.0826195	0.774287	0.0668712	0.951338
Ac3	-0.032782	0.651708	-0.0872779	0.676173	0.0125411	0.981308
Ac76E	-0.0177565	0.532919	0.124092	0.593178	0.0746361	0.94829
Ac78C	0.0155404	0.880307	-0.0468491	0.900495	0.0450496	0.965087
AcCoAS	0.0833624	0.348275	0.0214067	0.943586	-0.0932247	0.938283
Acbp1	-0.14332	0.051981	-0.148616	0.380338	-0.241591	0.584139
Acbp2	0.0135152	0.805434	0.316578	0.0157264	0.0182488	0.984129
Acbp3	-0.00965124		0.19991	0.061761	-0.158469	0.929562
Acbp4	-0.0306492	0.0503867	0.116582	0.580335	-0.0494855	0.959385
Acbp5	0.00509274	0.948505	0.364321	0.000305414	0.0384003	0.96577
Acbp6	-0.0235887	0.15372	0.0838871	0.661954	-0.0142144	0.987418
Ace	0.00423072	0.958727	-0.242132	0.066983	-0.0327644	0.970187
Acer	-0.0683984	0.520261	-0.0317064	0.911154	0.179814	0.828797
Acf	0.0495034	0.620171	0.0969793	0.576562	0.146235	0.934242
Achl	0.00969374	0.819512	-0.035351	0.912396	0.0604917	0.952536
Ack	-0.00127108	0.994583	-0.0591122	0.810279	0.137921	0.938283
Ack-like	0.142851	0.00698001	0.0735767	0.699191	0.1063	0.938283
Acn	-0.00226791	0.989869	0.0294099	0.844274	0.0819075	0.947228
Acox57D-d	0.0419434	0.737684	0.120163	0.603712	-0.0822257	0.94829
Acox57D-p	0.10037	0.124602	0.0591809	0.821659	0.131423	0.938283
Acp1			0.0202149	0.873507	0.140291	0.932804
Acp24A4			-0.00440645		-0.030971	0.938283
Acp26Aa			0.000508277		-0.00515433
Acp26Ab	0.000753312		0.000508277		0.0170494
Acp32CD	0.00278946		-0.00236243	0.981035
Acp36DE	0.0041123		-0.00188589	0.99147	0.00107959
Acp53C14a					0.00107959
Acp53C14b			0.000508277		0.0183825
Acp53C14c			-0.00421477		0.0126939
Acp54A1			-0.0161597	0.799256
Acp63F			-0.00115743
Acp65Aa	-0.00356391		0.0128521	0.902119	-0.049544	0.959385
Acp76A			-0.0137715		-0.0177488
Acp95EF			-0.000377597		0.00639708
Acph-1	-0.0274756	0.849358	-0.106322	0.57683	0.0531057	0.956737
Acsl	0.057916	0.452008	-0.0359752	0.889825	0.0475568	0.961724
Act42A	-0.121378	0.0347621	0.0323732	0.796725	0.0463745	0.955126
Act57B	0.00555954	0.965719	0.0249197	0.950562	-0.0547168	0.953695
Act5C	-0.112518	0.0730709	0.007579	0.96037	0.0476087	0.954955
Act79B	-0.00935323		0.0159115	0.963421	0.00758221	0.995184
Act87E	-0.135643	0.119669	0.0568593	0.820598	0.219976	0.341398
Act88F	0.00262629		5.3331e-05	0.999669	-0.010593	0.981308
Actbeta	-0.00155675	0.988078	-0.133105	0.419098	-0.0434938	0.965487
Actn	-0.0163333	0.906543	0.0908445	0.314364	0.0139957	0.984129
Actn3			-0.0254878
Acyp2	0.00614506	0.981149	-0.258433	0.0181627	-0.123947	0.938283
AdSL	-0.0146621	0.92542	-0.0170566	0.943678	-0.13394	0.938283
AdSS	-0.0912298	0.168589	0.00641501	0.969696	0.000107544	0.999726
Ada	-0.0548417	0.718446	-0.0754548	0.787359	0.0620181	0.953695
Ada1-1	0.00377064		-0.00238486	0.985354	0.0126379
Ada1-2	0.0255443	0.881039	0.0413653	0.912832	0.109901	0.938283
Ada2a	0.00226742	0.992952	-0.068717	0.776226	0.112306	0.938283
Ada2b	-0.10302	0.0468548	-0.0950936	0.449371	0.0293374	0.973358
Ada3	-0.0463739	0.699219	-0.0219087	0.923748	0.0692423	0.949644
AdamTS-A	-0.0293092	0.731073	-0.383795	1.29202e-08	0.085808	0.947228
AdamTS-B	0.00305143	0.98492	0.0432172	0.874213	-0.0322597	0.96577
Adar	-0.070758	0.515806	-0.37567	1.8514e-05	-0.17303	0.90159
Adat1	0.0213806	0.901398	-0.0699957	0.825471	-0.198848	0.795105
Adck1	0.0207979	0.90315	-0.0252587	0.93456	0.0395891	0.963525
Adck5	0.031285	0.849358	0.0720375	0.784187	0.0134225	0.987297
Adf1	-0.162534	0.00270576	-0.107686	0.445085	-0.141172	0.928462
Adgf-A	0.0709893	0.587749	0.101939	0.451955	0.0932987	0.938283
Adgf-A2	-0.000357908		-0.0762399	0.781552	0.0503761	0.93177
Adgf-B			0.0387733	0.210205
Adgf-C	0.00392229		0.0993467	0.209932	-0.0269044	0.973358
Adgf-D	0.00116812	0.978732	-0.0791221	0.762358	0.225019	0.659726
Adh	0.00289164	0.984098	-0.00594534	0.975525	0.0602282	0.94829
Adi1	0.092394	0.427939	-0.0203131	0.96037	0.0111212	0.991083
AdipoR	0.0436095	0.613048	-0.107506	0.358498	-0.0468064	0.953695
Adk2	0.0176002	0.90595	0.0596976	0.676173	-0.0250533	0.975652
Adk3	0.0597196	0.690261	0.0650567	0.812143	-0.12535	0.938283
AdoR	0.00788959		-0.0332737	0.882573	0.127057	0.938283
Aduk	0.0798133	0.500982	-0.0255187	0.941803	0.0929378	0.940803
Ae2	-0.0590972	0.608227	-0.10071	0.634609	0.0161493	0.985372
Aef1	-0.231111	2.85161e-05	-0.173652	0.163705	-0.0335901	0.970497
Afti	-0.0611669	0.638022	-0.109105	0.438122	0.110061	0.938283
Ag5r	-0.0180971	0.0233028	0.251353	0.0639682	-0.0343652	0.969601
Ag5r2	-0.014039	0.35983	0.176529	0.331505	-0.0645416	0.953695
AgmNAT	0.0625837	0.628147	0.0112899	0.969696	-0.0214674	0.980669
Agpat1	0.0880181	0.418109	-0.258938	0.061761	-0.0740906	0.94829
Agpat2	0.0966084	0.137882	-0.0380789	0.884256	-0.0125548	0.988921
Agpat3	0.054266	0.570544	-0.0983192	0.286274	-0.133379	0.926402
Agpat4	0.120895	0.119669	0.0709519	0.606601	-0.0489846	0.955632
Ahcy	-0.00339482	0.987691	0.0592811	0.718849	0.0127306	0.989721
AhcyL1	-0.066665	0.577138	-0.126636	0.186401	0.0471933	0.961021
AhcyL2	0.017737	0.848034	0.135396	0.412554	0.0688626	0.94829
Ak1	-0.0288265	0.881039	0.147426	0.435142	-0.12982	0.938283
Ak2	0.0826768	0.262788	0.10971	0.331783	0.0112017	0.99062
Ak3	-0.00779798	0.973104	0.0598471	0.794387	-0.0826981	0.947228
Ak6	0.108978	0.274245	-0.00838427	0.981035	-0.0347362	0.969268
Akap200	-0.0593277	0.529643	0.0969185	0.0421552	0.164757	0.889372
Akh	0.00268088		0.0235585	0.940374	-0.0858085	0.947228
AkhR	-0.00615276		-0.0131323	0.973607	0.0192256	0.982385
Akr1B	0.0222235	0.835102	0.0974342	0.657656	-0.0142496	0.987297
Akt1	-0.0157644	0.908829	-0.112409	0.520793	0.0487943	0.959765
AlaRS	0.0296425	0.835675	0.0879084	0.633349	0.14097	0.928462
AlaRS-m	0.131711	0.147461	0.0708268	0.776226	0.0789257	0.947228
Aladin	0.028515	0.796358	0.0620348	0.74009	0.0984643	0.938283
Alas	0.0921742	0.436643	0.0665739	0.747261	0.07533	0.94829
Ald1	-0.185132	0.00270413	-0.0380181	0.820598	-0.0878565	0.938283
Ald2	0.000753312		-0.0162612	0.907552	-0.0102523
Aldh	-0.0189081	0.88322	0.0712587	0.745035	-0.0881889	0.947228
Aldh-III	-0.0311898	0.792025	-0.0183773	0.93322	0.0869573	0.938283
Aldh7A1	0.0316217	0.849358	0.0594639	0.78573	0.126288	0.934242
Alg-2	-0.07025	0.541887	-0.426139	6.21485e-10	-0.525347	0.000129523
Alg1	0.029648	0.858329	0.0280172	0.922673	0.00564045	0.9968
Alg10	0.120633	0.232071	0.0647717	0.823162	-0.131307	0.938283
Alg11	0.0346429	0.805434	-0.104118	0.288666	-0.0592886	0.951338
Alg12	0.0216147	0.909413	-0.0836477	0.613208	-0.0852449	0.938283
Alg13	0.0578759	0.693513	0.0892324	0.746665	-0.0849821	0.948058
Alg14	0.0147162	0.938502	0.00575109	0.987711	0.00433134	0.997972
Alg2	0.0383426	0.796301	0.0195755	0.941803	-0.0367134	0.96577
Alg3	0.0326648	0.854874	0.0315492	0.921434	-0.0750062	0.94829
Alg7	-0.0161636	0.938502	-0.0927505	0.624435	-0.0691967	0.94829
Alg9	-0.0628871	0.538252	-0.060441	0.779555	-0.117725	0.938283
Alh	-0.0971014	0.046883	0.0126397	0.966804	0.118563	0.938283
Alk	-0.0196621	0.83915	0.000933955	0.997225	0.0869586	0.944865
AlkB	-0.0126669	0.956694	-0.278411	0.000892089	-0.150296	0.934242
Alp1	0.132032	0.0113555	0.216192	0.00035421	-0.134559	0.938283
Alp10	-0.000304446	0.994095	0.0458141	0.859002	-0.298177	0.28392
Alp11	-0.00615386		0.0503123	0.694266	0.00327246	0.995372
Alp12	-0.0220392	0.908964	0.0058779	0.986017	0.0246538	0.974255
Alp13					-0.0458136	0.938283
Alp2			0.0103016		-0.00455316	0.991093
Alp4	0.000150675		0.162702	0.365717	-0.0673925	0.94829
Alp5	-0.0193378	0.218384	0.278389	0.0571053	0.106412	0.938283
Alp6	0.00659836	0.913911	0.0693129	0.638255	0.215473	0.670407
Alp7	-0.00288063		0.0864549	0.536866	0.110896	0.938283
Alp8	-0.0059179		0.0159471	0.941803	-0.0521469	0.953695
Alp9	0.0107444	0.764958	-0.00529064	0.989406	-0.475001	0.00459114
Alr	0.0385771	0.799778	-0.00688436	0.985278	-0.080998	0.94829
Als2	0.00205113	0.994095	0.00228826	0.993909	0.126834	0.938283
Ama	-0.024079	0.738954	-0.0330665	0.865719	-0.0231043	0.975652
Amacr	0.0666733	0.613048	0.127657	0.525074	-0.0459607	0.961586
Amnionless	0.0130512	0.775116	0.0945306	0.707387	0.000509769	0.999379
Amph	-0.11202	0.112237	-0.330231	1.24946e-06	-0.171736	0.888805
Amt	-0.00356391		-0.00805973	0.951469	0.0373304
Amun	-0.117727	0.0717266	-0.00571198	0.971699	0.0979472	0.939677
Amy-d	-0.00855238	0.804162	0.106087	0.647253	0.155702	0.928462
Amy-p	-0.0134315	0.778014	0.066161	0.837346	-0.184184	0.807234
Amyrel	0.0332717	0.0400457	1.56526	1.11223e-17	0.228678	0.603304
Ance	-0.0218365	0.841324	0.196271	0.00552409	0.0395368	0.965487
Ance-2	-0.0077736	0.916461	0.0266541	0.932886	0.0644136	0.953038
Ance-3	0.00384273		0.0427068	0.759699	0.193375	0.751935
Ance-4	-0.013039		0.21957	0.187132	0.127845	0.938283
Ance-5	0.00823977	0.86039	0.0548793	0.872454	0.0400651	0.965487
Andorra			-0.0432199	0.400252	0.0509256	0.938283
Ank	-0.115629	0.155343	-0.324244	2.00398e-09	-0.0756465	0.94829
Ank2	0.0956402	0.269676	0.0728257	0.725395	0.106407	0.938283
Ankle2	0.087485	0.131453	0.100427	0.46055	0.117409	0.938283
Anp	-0.00163709		-0.0577157	0.765084	0.00488509
Ant2	-0.0316616	0.779141	-0.0613395	0.846851	-0.0752084	0.94829
Antp	-0.00517698	0.966239	-0.161879	0.405043	0.00466747	0.989898
AnxB10	0.10235	0.325637	0.253249	0.0730814	0.0850057	0.947228
AnxB11	-0.0625011	0.616234	-0.120427	0.247062	-0.144119	0.900182
AnxB9	-0.105049	0.114787	-0.170318	0.0818709	-0.148304	0.889372
Aos1	-0.0283129	0.786654	-0.132556	0.526655	-0.0723056	0.950461
Apc	0.0352123	0.78409	0.104936	0.615194	0.0528679	0.94829
Apc2	0.0462631	0.641714	0.0311354	0.923748	0.16008	0.924187
ApepP	-0.0287241	0.823636	-0.0385078	0.920517	0.200865	0.639637
Apf	0.0318704	0.856566	-0.0583328	0.859002	0.0202923	0.980669
Apl	0.160722	0.0708298	0.0791004	0.756985	-0.0938039	0.938283
Aplip1	0.0198134	0.659061	0.0189156	0.959069	0.0617498	0.952553
Apoltp	0.143428	0.112237	0.15016	0.295468	0.116219	0.938283
Appl	0.115053	0.110101	-0.105741	0.457265	0.0317778	0.970497
Aprt	-0.126826	0.188545	-0.162377	0.285769	-0.157292	0.93177
Aps	-0.165002	0.00179896	-0.240709	2.7476e-05	-0.0385862	0.96577
Arc1	0.0254357	0.805825	0.20326	0.161844	0.237414	0.600743
Arc2	0.0243811	0.880233	0.0700071	0.81807	0.155796	0.93177
Arc42	0.0175408	0.906161	-0.0171992	0.96037	-0.0862795	0.947228
Archease	0.0985613	0.365366	-0.0553285	0.864697	-0.204036	0.790064
Arf102F	-0.236816	0.000234811	-0.305368	5.02912e-06	-0.227522	0.584751
Arf51F	-0.215761	0.00469326	-0.317727	1.60827e-05	-0.0860015	0.947228
Arf79F	-0.0942503	0.1824	-0.0563699	0.495736	-0.00628819	0.995379
ArfGAP1	0.0231163	0.840875	0.00268576	0.990338	-0.0275023	0.972034
ArfGAP3	-0.0580636	0.543667	-0.0294517	0.87552	0.0865504	0.939677
Arfip	0.0202448	0.897629	-0.0958692	0.635668	0.0306323	0.971045
Arfrp1	-0.141794	0.0455216	-0.270166	0.0143204	-0.175151	0.833427
ArgRS	0.102167	0.119601	0.0845107	0.576166	0.0194947	0.978121
ArgRS-m	0.114469	0.246707	0.12817	0.5019	-0.0189175	0.981308
Argk	0.104575	0.296446	0.0542076	0.739284	-0.1005	0.938283
Argl	0.016915	0.858248	0.0641868	0.8405	0.0325621	0.970497
Arl1	-0.0807017	0.399009	-0.0780208	0.562516	-0.13266	0.938283
Arl2	-0.0130812	0.955798	-0.0136304	0.969696	-0.10362	0.938283
Arl4	-0.00809183	0.967074	-0.329553	4.9642e-05	-0.367049	0.035688
Arl5	-0.0930404	0.245131	-0.0862513	0.694266	-0.0914637	0.938283
Arl6	0.00785335		-0.042495	0.852345	-0.0683227	0.94829
Arl6IP1	-0.0545785	0.571085	-0.122937	0.285243	-0.0865593	0.938321
Arl8	-0.149529	0.0552607	-0.0678697	0.63656	0.045495	0.959385
Arp1	0.00110273	0.995564	-0.0159638	0.951291	-0.120558	0.938283
Arp10	0.0626694	0.60298	0.0167862	0.954524	-0.0316209	0.970187
Arp2	-0.104486	0.0991446	-0.181294	0.0446404	0.0295724	0.973358
Arp3	-0.0280375	0.834986	-0.0609744	0.525699	0.0516176	0.955126
Arp5	0.0815402	0.392005	0.0306484	0.907929	0.0814476	0.947228
Arp53D	-0.00700393		0.0109012		-0.00711687
Arp6	0.0659588	0.507268	0.0676554	0.728285	0.0457404	0.961021
Arp8	-0.039134	0.719611	-0.0379684	0.876625	0.0525819	0.953695
Arpc1	0.00071938	0.996615	0.0500189	0.788633	0.0221017	0.977463
Arpc2	-0.00105542	0.994655	-0.118989	0.328797	-0.0925061	0.938283
Arpc3A	-0.159554	0.0583194	-0.0210339	0.929109	-0.195615	0.779984
Arpc3B	-0.00249948	0.981149	0.0152741	0.9654	0.0148678	0.986995
Arpc4	0.0952411	0.254014	0.0967723	0.42929	-0.0710233	0.951338
Arpc5	-0.0660063	0.617956	-0.0582925	0.734784	-0.0746648	0.94829
Arr1	-0.0137864		-0.289284	0.0079802	-0.50644	0.000238631
Arr2	-0.0118362		0.0683944	0.616164	0.147069	0.934242
Ars2	0.0253581	0.838562	-0.0419569	0.822588	0.125632	0.938283
Art1	-0.0264117	0.83506	0.0209229	0.937541	0.0260806	0.975652
Art2	-0.00099425		-0.0711824	0.139923	0.0278437	0.958712
Art3	0.110972	0.109253	0.104279	0.373706	0.0799876	0.940559
Art4	-0.0925854	0.093047	-0.152118	0.270619	-0.0296201	0.973358
Art6			0.0134363
Art7	0.100394	0.34797	0.190718	0.178244	-0.0773129	0.947228
Art8	0.0175116	0.937479	0.0251222	0.929109	-0.0369793	0.966492
Arts	0.0912792	0.119669	0.0433183	0.906386	0.136671	0.938283
Arv1	0.0130019	0.957058	-0.192216	0.153405	-0.146987	0.938283
Asap	-0.0488007	0.668688	-0.0829839	0.639697	0.047667	0.961775
Asator	0.0976991	0.31464	-0.115335	0.285508	0.00276012	0.99912
Asciz	0.0634787	0.657444	0.027967	0.943241	0.0929204	0.943609
Ask1	0.0826494	0.424407	0.0399067	0.878979	0.100008	0.938283
AsnRS	-0.0196123	0.860191	-0.00513581	0.984811	-0.127958	0.938283
AsnRS-m	0.0519007	0.754582	0.0408704	0.901314	0.0814915	0.947228
AsnS	0.0539841	0.584424	0.0209888	0.925539	0.0427815	0.958884
AspRS	0.0212188	0.898279	-0.0283636	0.90563	0.0487903	0.953695
AspRS-m	0.0599216	0.478603	0.0213133	0.930792	0.115594	0.938283
Asph	0.00842463	0.972629	-0.0582275	0.658933	0.0862313	0.947228
Ass	-0.0064227		0.0720053	0.739284	0.0137894	0.988455
AstA	-0.00619578		0.051856	0.863387	-0.141892	0.919886
AstA-R1	-0.00845517		0.00708868	0.969696	0.121511	0.938283
AstA-R2	-0.00608058		0.121355	0.504953	0.0840557	0.945023
AstC	0.00705716		0.0660244	0.742599	-0.0874487	0.938321
AstC-R1			-0.000823424	0.993341	-0.0148363	0.956513
AstC-R2	0.00778219		-0.0673337	0.819269	0.0519804	0.9572
AstCC			0.0117329		0.0241481	0.965487
Asx	-0.127353	0.016751	-0.128708	0.419659	0.101975	0.938283
Atac1	0.00858352	0.970617	0.0501952	0.878979	-0.0109289	0.991093
Atac2	0.043315	0.805825	0.0615613	0.812143	0.0305656	0.969798
Atac3	-0.0682846	0.57409	-0.00718794	0.979481	-0.00681085	0.995184
Ate1	-0.0383154	0.741783	0.0664928	0.803908	0.0437589	0.957319
Atet	-0.00642335	0.970077	-0.0176198	0.951291	0.0454704	0.964666
Atf-2	0.0371948	0.829542	-0.0188474	0.963066	0.129514	0.938283
Atf3	0.0377614	0.60298	-0.102529	0.602775	-0.0876785	0.947228
Atf6	-0.673432	6.70218e-42	-0.939741	7.88328e-42	-0.624286	1.68851e-05
Atg1	-0.0808921	0.226071	-0.00157859	0.994286	0.00726838	0.995372
Atg10	0.00632885	0.973104	-0.105352	0.678678	-0.17084	0.906519
Atg101	-0.0126004	0.955798	-0.135255	0.328363	-0.105286	0.938283
Atg12	0.105628	0.33668	0.0618353	0.844571	-0.0111024	0.991093
Atg13	-0.0551668	0.533272	-0.179303	0.0520014	0.0941729	0.940803
Atg14	0.0870622	0.328042	0.0604364	0.758501	0.072508	0.94829
Atg16	0.0805084	0.321983	0.0640658	0.718516	0.0513783	0.953695
Atg17	0.0144104	0.933171	0.0199642	0.948997	0.125032	0.938283
Atg18a	-0.0128809	0.938605	-0.0566528	0.768218	0.0054028	0.996602
Atg18b	0.0309464	0.867397	-0.0487359	0.841293	0.0782688	0.94829
Atg2	-0.0286748	0.870575	0.0721844	0.686838	0.173231	0.892484
Atg3	-0.134913	0.0806584	-0.0801213	0.67143	-0.0603105	0.953695
Atg4a	-0.0326915	0.807545	0.00846235	0.969696	0.0330369	0.96577
Atg4b	-0.0594459	0.638656	-0.00766586	0.981857	0.0478406	0.959385
Atg5	-0.0623245	0.604448	-0.103777	0.609646	-0.157	0.874138
Atg6	0.0545649	0.702606	0.0440692	0.903466	0.15533	0.888805
Atg7	-0.00046469	0.998788	-0.0237268	0.921204	0.0343468	0.969845
Atg8a	-0.105274	0.0718161	-0.211172	6.23239e-05	-0.152093	0.896943
Atg8b					0.00969739
Atg9	0.0361588	0.823455	0.10476	0.396671	0.0490249	0.953695
Atox1	-0.0699088	0.44299	-0.0286451	0.906238	-0.0180888	0.9839
Atpalpha	-0.0368543	0.74453	-0.00876315	0.957421	0.0240042	0.977463
AttA			0.0104668		0.0468541	0.938283
AttB	-0.00550157		0.0146328		0.098828	0.52974
AttC			0.0112918		-0.0757649	0.93177
AttD			0.0105618		-0.00868531
Atu	-0.0285563	0.832678	0.0668981	0.634122	0.0521325	0.953695
Atx-1	-0.0459737	0.3171	-0.0333558	0.656204	-0.0315436	0.938283
Atx2	-0.0969469	0.137182	-0.0271829	0.923748	0.0849839	0.948269
Atxn7	0.0197004	0.89897	0.102197	0.289486	0.16955	0.889372
Aven	-0.0280584	0.875256	-0.107555	0.668438	-0.0311965	0.972532
Awh	-0.0400821	0.514957	-0.194688	0.103579	-0.04237	0.965487
Axn	0.0199148	0.873165	0.0340626	0.848309	0.112948	0.938283
Axs	0.050476	0.710062	-0.132464	0.555685	-0.0231594	0.977547
Axud1	-0.103685	0.226071	-0.129829	0.289567	-0.0490278	0.958018
B-H1	0.00989498	0.880969	0.0597874	0.857783	-0.0516653	0.958712
B-H2	0.0150085	0.754747	-0.0531953	0.878465	0.0513675	0.957319
B4	-0.0147911	0.914773	-0.0485592	0.822588	0.0734023	0.950461
B52	-0.0187748	0.904744	0.00129904	0.993909	-0.0539415	0.953038
B9d1	0.0100937	0.766065	0.0524622	0.878957	-0.0185453	0.979047
BBS1	-0.0122383		0.0425792	0.873837	-0.154918	0.866084
BBS4	0.000851223		-0.025461	0.941767	-0.130267	0.938283
BBS5	0.0159271		0.043587	0.900495	-0.0622662	0.953695
BBS8	0.00345451	0.933171	0.0478822	0.887371	-0.0747476	0.94829
BBS9	0.00459535		0.15137	0.419659	0.0598511	0.953695
BCAS2	-0.0564943	0.598119	0.0126484	0.971299	-0.078117	0.947228
BCL7-like	-0.250979	5.00966e-05	-0.298168	0.000305653	-0.0636217	0.951338
BEAF-32	-0.0267249	0.839293	0.014643	0.942074	0.0151633	0.984722
BG642312			0.0134974		0.0255336	0.972034
BHD	0.0132538	0.948572	0.0201156	0.954225	0.0906456	0.938321
BI-1	-0.00111676	0.99601	-0.135522	0.0469413	-0.189677	0.739774
BNIP3	-0.222963	0.00573017	-0.368128	2.01941e-09	-0.194168	0.676228
BOD1	0.111812	0.0478331	0.124596	0.14705	0.172045	0.864422
BORCS5	0.0625775	0.617956	0.104207	0.657903	0.116678	0.938283
BORCS6	0.0363043	0.847465	0.0683345	0.820233	0.00439929	0.997972
BRWD3	0.0248204	0.843412	0.114705	0.312827	0.146426	0.935414
BTBD9	0.00727384	0.965997	0.0455369	0.861087	0.0951446	0.94158
Bacc	-0.037476	0.829542	0.000254582	0.99837	-0.182665	0.762561
Bace	-0.0142591		0.30145	0.0239708	0.176227	0.858461
Balat	-0.000793818		-0.0330206	0.721465	-0.0829579	0.938283
Baldspot	-0.069882	0.364985	-0.308666	0.000250164	-0.167686	0.906519
Bap111	7.56925e-05	0.999294	0.0889914	0.598123	0.0843164	0.947228
Bap170	-0.0413621	0.701567	0.0395438	0.869872	0.0482369	0.961021
Bap55	-0.020398	0.860903	-0.0576474	0.814328	0.0947855	0.938283
Bap60	-0.0397509	0.640195	0.000862761	0.994957	0.0409297	0.965087
Bbd	0.000753312		0.0521262	0.495559	-0.457109	0.00673588
Bdbt	0.0881792	0.299752	0.0904453	0.741945	0.0594915	0.953695
Bdp1	0.121042	0.069799	0.0722348	0.663452	0.0381024	0.965087
Bem46	-0.197442	0.00495284	-0.238095	0.0574223	-0.242141	0.373837
Best1	-0.0100432	0.958727	0.0336033	0.912832	0.0344877	0.968024
Best2	0.000987835	0.990275	-0.0556261	0.842594	0.031795	0.972091
Best3	0.00297047		0.0492336	0.882787	0.130781	0.875783
Best4			-0.0116446		-0.0021875
Bet1	-0.0765104	0.552328	-0.0588242	0.797041	-0.0754354	0.94829
Bet3	-0.0365198	0.783342	-0.00468287	0.985511	-0.020114	0.977781
Bet5	0.0754184	0.572014	-0.18175	0.239454	-0.0753777	0.94829
Bgb	0.0145908	0.929234	0.0766154	0.562516	0.00541819	0.9968
BicC	-0.00141023		0.000508277
BicD	-0.051352	0.662931	-0.143642	0.0894145	0.0504855	0.958884
BigH1	-0.0904105	0.12667	-0.0378839	0.878399	0.0234198	0.978121
Bili	0.0281808	0.471969	-0.0345854	0.926705	0.103444	0.938283
Bin1	-0.0485303	0.72666	-0.033098	0.906238	0.0884923	0.94158
Bka	0.0458749	0.712897	-0.0245553	0.925539	-0.104055	0.938283
Blimp-1	-0.0428918	0.616246	-0.264625	0.0387606	-0.248524	0.316889
Blm	0.0789934	0.222175	0.144153	0.432007	0.0631395	0.953695
Blos1	0.0491179	0.772207	-0.030916	0.923748	-0.0505461	0.958679
Blos2	-0.0263052	0.884796	0.0287381	0.93322	0.036822	0.96577
Blos3	-0.00577301	0.9817	0.0671181	0.786818	-0.0136064	0.988921
Blos4	-0.00758114	0.973104	-0.00165595	0.994926	0.0422567	0.965487
Bmcp	-0.0581885	0.648634	-0.0929331	0.622144	-0.0725116	0.947228
BoYb	0.0212132	0.881961	0.0379646	0.921954	0.1787	0.873111
BobA	-0.0419725	0.49646	-0.102733	0.591553	0.018257	0.962781
BomBc1			0.0694349	0.121366	0.0705321	0.947228
BomBc2	-0.00512096		-0.0886454	0.223007	-0.0522529	0.953695
BomBc3			0.0549687	0.0776409	0.0823231	0.938283
BomS1	-0.00321353		-0.00346185	0.986389	0.00241194	0.998079
BomS2	0.000789152		0.00679914	0.984468	-0.0456665	0.949644
BomS3			0.0178643	0.0494386	0.0224434	0.977547
BomS4			0.0295672	0.804374	-0.193054	0.257305
BomS5			0.0604289	0.0620078	-0.084545	0.947228
BomS6			0.0174821	0.900144	-0.313101	0.123191
BomT1			0.000508277		0.00978067
BomT2			0.00958211		0.0554974	0.947228
BomT3	0.00723485		-0.00244773	0.993341	-0.0946823	0.938283
Boot	0.0844255	0.299752	0.116348	0.617351	0.049454	0.959385
Br140	0.0556252	0.495256	-0.0516247	0.83155	0.160569	0.928462
Brca2	0.165539	0.0559552	-0.0205767	0.959972	0.0940668	0.940122
Brd	-0.00957447	0.87836	-0.106922	0.617489	0.0768823	0.938283
Brd8	-0.0242122	0.879889	0.14583	0.135566	0.0679212	0.94829
Bre1	0.0921981	0.161895	0.0957896	0.550835	0.164385	0.924187
Brf	0.0249404	0.842459	0.00319025	0.990478	0.112562	0.938283
Brms1	0.0339298	0.796123	0.0569069	0.74079	0.064015	0.953098
Bro	-0.0520945	0.554834	0.0823136	0.700265	0.0211113	0.94829
Bruce	0.0300882	0.860903	0.0975646	0.649458	0.105292	0.938283
Bsg	-0.134808	0.126702	-0.139611	0.185636	0.0389912	0.96577
Bsg25A	-0.013376	0.948388	-0.00185757	0.9802	0.00734529	0.938283
Bsg25D	-0.0621824	0.443797	0.0487581	0.796725	0.128914	0.938283
BtbVII	0.00344863	0.980452	0.0190404	0.927773	0.0849258	0.947228
BthD	0.111638	0.140292	0.156061	0.241837	0.116824	0.938283
Btk29A	-0.0975612	0.17997	-0.189255	0.00485462	0.0113421	0.990594
Btnd	-0.00642307	0.860884	-0.0669823	0.657737	0.0725256	0.94829
BuGZ	-0.122313	0.0333917	-0.153072	0.0152175	0.0228181	0.978121
Bub1	-0.0642723	0.560331	-0.0202768	0.93748	0.222005	0.690092
Bub3	-0.0787309	0.267744	-0.0730973	0.698227	0.0792041	0.947228
BubR1	0.0598731	0.536462	0.0318772	0.921204	0.0754034	0.94829
Buffy	-0.00325596		-0.0341057	0.924567	0.0232719	0.977463
Bug22	0.0349139	0.798083	0.118161	0.37177	-0.0662884	0.953038
Burs	0.00353385		0.0446643	0.85	-0.153025	0.934044
Bx	-0.104296	0.278755	-0.117041	0.55638	-0.0503526	0.958884
Bx42	-0.00336526	0.985263	0.0286663	0.863387	0.0560637	0.953695
C15	-0.00469735	0.972915	0.00702109	0.982833	0.180156	0.873111
C1GalTA	0.0094971	0.956591	0.0970134	0.601381	0.162958	0.872978
C3G	-0.0563744	0.540758	-0.049714	0.833637	0.0332393	0.959385
C901	0.0237291	0.410545	-0.109628	0.63817	-0.239018	0.11405
CAH1	-0.000304493	0.998048	0.112389	0.647498	-0.0390302	0.96577
CAH13			0.0112909
CAH14			0.0201058	0.695473	0.00642558
CAH15			0.00370865
CAH2	0.0257386	0.869799	0.0820055	0.780846	-0.145197	0.906519
CAH3	-0.0721807	0.328013	-0.154958	0.22566	-0.182601	0.739774
CAH4			-0.00340484	0.967435	0.00321256
CAH5			0.000508277		0.00111199
CAH6	0.0131195		0.0322124	0.835907	-0.0470432	0.9572
CAH7	-0.0479947	0.756649	0.00595581	0.987502	-0.0904224	0.947228
CAH8	0.000753312		-0.0429774	0.723919	0.0163492	0.984594
CAH9	-0.00645265		0.0693259	0.615318	-0.122717	0.938283
CAHbeta	0.170861	0.0508393	0.11543	0.627232	0.0802039	0.947228
CAP	0.0184354	0.924359	0.105414	0.252507	0.0894728	0.947228
CARPA	0.0115122		-0.198085	0.265588	-0.244119	0.523152
CARPB	-0.0241584	0.849538	-0.150688	0.429087	-0.0876508	0.947228
CASK	0.0331443	0.808573	-0.0073359	0.980165	0.0991896	0.938283
CBP	-0.100698	0.0394245	-0.0854674	0.381792	-0.171228	0.728329
CCAP	0.00597786		0.0671925	0.7881	0.140367	0.934242
CCAP-R	0.000150675		0.0419111	0.867371	-0.0115648	0.990594
CCDC151	0.0003811		-0.0147584	0.963074	0.046164	0.957319
CCDC53	0.0314555	0.826515	0.117025	0.596086	-0.0629243	0.953038
CCHa1	0.00505152		-0.0330851	0.865719	-0.122201	0.938283
CCHa1-R	-0.0123501		0.113164	0.392417	0.132569	0.938283
CCHa2	-0.0223478	0.496584	0.00185325	0.994888	-0.290308	0.217647
CCHa2-R	-0.000833959		0.134271	0.479576	-0.0479466	0.958712
CCKLR-17D1	-0.00352782		0.124879	0.0793867	0.0844521	0.94829
CCKLR-17D3	0.00960939	0.819878	0.13707	0.52569	0.0389614	0.965487
CCT1	-0.0512289	0.521392	0.00808184	0.976222	-0.0780294	0.94829
CCT2	-0.0790637	0.345345	-0.127113	0.191031	-0.113877	0.938283
CCT3	0.0269692	0.76227	0.081884	0.555212	-0.0459024	0.961724
CCT4	-0.0690878	0.441848	0.0489768	0.801195	-0.0993568	0.938283
CCT5	-0.0365239	0.657444	0.069202	0.63656	-0.097579	0.938321
CCT6	0.0186843	0.890043	0.0515667	0.79838	-0.0910307	0.944473
CCT7	0.0576274	0.421901	0.114633	0.256642	-0.105254	0.938283
CCT8	0.00690868	0.970617	0.125425	0.141948	-0.0564113	0.953695
CD98hc	0.0357432	0.776184	0.0353913	0.878979	0.0832029	0.938283
CDC50	-0.0465818	0.718446	-0.0458088	0.795497	0.00954445	0.992629
CDK2AP1	0.0469169	0.620131	-0.0205601	0.924567	0.0503437	0.9572
CDase	-0.0272054	0.682299	0.165224	0.3678	0.17159	0.851851
CG10000			0.0490369	0.821659	0.0311493	0.968024
CG10005	-0.0107273	0.930949	0.0272711	0.923748	-0.0898116	0.938283
CG10011	-0.0360542	0.837619	0.0137489	0.969066	0.0503544	0.94829
CG10013	-0.0383368	0.738	-0.178313	0.281301	0.115568	0.938283
CG10019	0.00584691	0.895973	-0.0555654	0.866241	0.0270605	0.973781
CG10026	0.0195071	0.628484	0.0659889	0.841047	0.488693	0.00141372
CG10029					-0.00515433
CG10031	-0.00926853		0.097152	0.703889	0.0744076	0.94829
CG10035	-0.0151962	0.75023	-0.041136	0.469713	0.0150034	0.94829
CG10038	0.0283561	0.849538	-0.130659	0.252394	0.000573836	0.999379
CG10041	-0.00346999		-0.0289179	0.907425	0.012489	0.975652
CG10050	0.0170713	0.938502	0.0243379	0.951291	-0.175544	0.872978
CG10051	0.0133127	0.873165	0.215226	0.135002	0.131738	0.934242
CG10053	0.00143398	0.99601	0.0186999	0.96037	-0.117457	0.938283
CG10055	-0.07887	0.229801	-0.0352154	0.916156	0.116215	0.938283
CG10062	-0.000603245		-0.0834385	0.72209	-0.0633842	0.952536
CG10063	-0.0111899	0.829542	0.0989765	0.344625	-0.162209	0.906519
CG10064	-0.00172682	0.974892	-0.00886172	0.983177	-0.0018179	0.997123
CG10068	-0.115281	0.177151	-0.15389	0.337713	-0.111559	0.938283
CG10073	0.0190491	0.446022	0.0196158	0.963074	0.149094	0.922647
CG10075	0.0348137	0.825003	-0.04051	0.906386	-0.13338	0.938283
CG10077	-0.0881364	0.126738	-0.113841	0.163705	0.0672418	0.952553
CG10081	0.000770025		0.0932524	0.0148369	0.63148	1.68851e-05
CG10082	-0.126443	0.0525635	-0.074707	0.427589	0.0696443	0.952553
CG10086	0.00616931		0.0655946	0.783216	0.0868647	0.939677
CG10089	-0.00845391	0.861914	0.0285465	0.929104	0.00634648	0.996602
CG10098	-0.0535088	0.605049	-0.0379841	0.850654	-0.016457	0.982428
CG10104					0.00107959
CG10116	0.0060845		0.00449337	0.99147	-0.0285681	0.973781
CG10126	0.00111949		0.074169	0.743839	-0.117544	0.938283
CG10132	0.0606365	0.211999	0.0178052	0.957421	0.119383	0.938283
CG10137	0.00387981	0.978507	0.0898322	0.701861	0.0924018	0.938283
CG10139	-0.0504904	0.660092	-0.00673268	0.981035	0.0449619	0.958884
CG10140	-0.00265499		-0.0322596	0.856762	-0.00843875	0.993327
CG10147	-0.169057	0.0552607	-0.24873	0.0829512	0.00275007	0.99912
CG10151	0.0486222	0.483948	0.176271	0.292145	0.00330142	0.998134
CG10154			0.0678594	0.331505	0.187664	0.851851
CG10163			-0.0135818		0.0361893	0.953038
CG10165	0.0224237	0.902389	-0.201475	0.0857771	-0.0868883	0.938283
CG10171	-0.066613	0.475856	-0.273579	0.0087911	-0.199419	0.791852
CG10175	0.017373	0.552715	0.0500455	0.78851	0.0111397	0.991093
CG10177			0.00370865		-0.00195308	0.99912
CG10182	0.00158963		-0.0424422	0.878957	-0.108085	0.938283
CG10183			-0.0153451		-0.024747	0.952309
CG10184	0.0274022	0.881039	0.144937	0.469193	-0.0131073	0.989317
CG10185	0.000120211		-0.0243252	0.943249	0.0313447	0.96577
CG10189	0.00451608	0.985576	0.120146	0.576003	0.0078957	0.993615
CG10194	0.131109	0.17208	-0.00584349	0.986079	0.0562667	0.953695
CG10195	-0.0257039	0.89438	-0.112738	0.631627	-0.141167	0.938283
CG10205	-0.0071073		0.0645616	0.253268	-0.0854988	0.947228
CG10208	-0.00652623	0.963049	0.0348491	0.927314	-0.125345	0.938283
CG10209	-0.0417916	0.748871	0.0387859	0.912832	0.0270659	0.973781
CG10211	0.0121297	0.808622	-0.00652844	0.981035	0.00193176	0.999379
CG10214	-0.104943	0.165968	-0.111572	0.375699	-0.068514	0.952553
CG10222	0.065109	0.578409	0.100212	0.662224	0.0577712	0.953695
CG10226	0.0064465		0.156832	0.43105	0.170645	0.906519
CG10232	0.0136451	0.538283	0.0693471	0.81735	0.0552997	0.953695
CG10237	0.0113921	0.948141	0.0776475	0.796725	0.00124153	0.999379
CG1024	0.0136689	0.923593	0.0620082	0.752714	0.104114	0.938283
CG10252			0.0043061		-0.0555115
CG10254	0.0120706	0.955274	0.0414303	0.851404	0.0790906	0.94829
CG10257	-0.00443573		0.0706242	0.396726	-0.0594459	0.953695
CG10264	0.000433018	0.993756	-0.00063666	0.997199	-0.0396662	0.94829
CG10265	0.0595246	0.565995	0.0395773	0.912832	-0.0641532	0.953038
CG10268	-0.0344293	0.841365	-0.244871	0.0221855	-0.201569	0.771108
CG10274	0.024631	0.861914	0.029064	0.928825	0.242218	0.559713
CG10280	-0.00739347		0.00327669	0.976124	0.0415741	0.94829
CG10283	-0.068105	0.521708	-0.00549829	0.986106	0.0660176	0.953038
CG10286	-0.0326059	0.836702	0.1399	0.402456	0.0366234	0.965487
CG10298	-0.00352782		-0.00102787	0.987502	-0.00711687
CG10300	-0.00464325	0.911468	0.100508	0.699191	0.0847375	0.947228
CG10301	0.0015169		-0.0364663	0.906386	-0.109685	0.938283
CG10307	-0.0127119	0.649626	-0.0698125	0.698659	0.145586	0.932829
CG10311	-0.00180637	0.980017	-0.00388877	0.992074	-0.204037	0.66578
CG10317			-0.00421477		0.089162	0.612296
CG10321	0.100424	0.0623872	0.070662	0.681956	0.191656	0.737776
CG10324	0.0225355	0.90158	0.0131126	0.966003	0.16187	0.876597
CG10333	0.0353192	0.819878	0.0992332	0.381792	0.0808541	0.947228
CG10336	-0.0201634	0.871125	-0.158912	0.361934	0.0243188	0.977463
CG10337	-0.0451899	0.54996	-0.0425446	0.911571	-0.218617	0.665244
CG10338	-0.294915	1.96186e-08	-0.286366	0.011325	-0.139131	0.938283
CG10339	0.00753692	0.85166	0.123232	0.578567	0.0270823	0.973781
CG10340	0.0592709	0.679589	0.103092	0.462698	-0.0693223	0.952553
CG10341	0.0284841	0.86039	0.0784869	0.589628	0.0310122	0.968218
CG10343	0.0755543	0.417054	-0.0410673	0.885196	-0.0308769	0.973358
CG10344	0.104379	0.321029	0.102848	0.590372	-0.156099	0.924187
CG10345	-0.0110654		-0.0056339	0.980165	-0.0813643	0.947228
CG10347	0.0105636	0.958727	-0.0302472	0.911057	-0.0311833	0.968218
CG10348	0.0165976	0.681296	-0.131425	0.424914	0.159154	0.928462
CG10352	0.0053572		0.0118227	0.895703	-0.0184088	0.953695
CG10353	0.0180865	0.932407	0.0327583	0.898378	0.0777043	0.94829
CG10357			-0.00326981		0.00969739
CG10359	-0.00431441	0.924345	0.164561	0.40127	0.028529	0.969268
CG10361	0.0564673	0.119669	0.0496407	0.864103	0.00839515	0.993759
CG10362	0.00974563	0.849358	-0.0328237	0.926881	0.141782	0.938283
CG10365	-0.0760928	0.522301	-0.0170979	0.950562	-0.157348	0.928462
CG10366	-0.0114724	0.953445	-0.0281941	0.929104	0.0179119	0.982741
CG10375	-0.02911	0.836934	-0.0716018	0.619303	-0.123927	0.938283
CG10376	-0.150962	0.0221754	-0.335395	1.92267e-05	-0.0842815	0.947228
CG10383	0.0322417	0.804777	0.0886046	0.699191	0.0927701	0.938283
CG10384	0.01166	0.738	-0.00349493	0.992298	0.0769268	0.94829
CG10395	-0.0278948	0.881039	-0.231388	0.0759745	-0.291558	0.255344
CG10405	-0.00543827	0.948577	0.16583	0.328481	0.0340726	0.968337
CG10407	-0.00275793	0.984203	-0.168728	0.385178	0.0377799	0.96577
CG10413	-0.118871	0.126702	-0.150874	0.052823	0.0522664	0.957319
CG10417	-0.0925213	0.313429	-0.197067	0.00295265	-0.0140525	0.988292
CG10418	-0.0414968	0.80126	-0.120328	0.592951	-0.0594943	0.953695
CG10425	-0.0253538	0.883132	-0.0479368	0.829435	0.140077	0.919414
CG10428	0.093343	0.186947	0.00677705	0.979564	-0.0387647	0.965487
CG10431	0.0422634	0.781973	-0.00990966	0.979481	0.0199421	0.981308
CG10433	-0.0241676	0.391177	0.17375	0.346189	-0.111122	0.938283
CG10435	0.103636	0.227218	0.0740836	0.676173	0.116957	0.938283
CG10444	-0.0407844	0.650178	-0.04457	0.85681	0.0180308	0.984015
CG10445	0.0678878	0.61398	0.115812	0.52807	0.0449486	0.955126
CG10459	-0.00261568		0.0358797	0.837412
CG10462	0.105254	0.144211	0.0446509	0.83405	0.00371349	0.998079
CG10463	0.0829976	0.46346	0.00254756	0.993341	-0.0253136	0.977463
CG10465	-0.139593	0.0396644	-0.346324	9.70755e-06	-0.274632	0.322607
CG10466	0.0569614	0.711266	0.00794317	0.984568	-0.0126335	0.989721
CG10467	0.0451725	0.795109	-0.0237126	0.949876	-0.0216201	0.980669
CG10469	-0.00120714	0.993756	-0.0282817	0.925499	-0.00448297	0.99697
CG10470	-0.0101869	0.95892	-0.00953554	0.9745	-0.0672751	0.953038
CG10472	-0.034651	0.17446	0.269359	0.0694804	-0.00606823	0.996602
CG10474	-0.00352782		0.0271401		-0.323396	0.141766
CG10477			-0.0125489		-0.0356292	0.955126
CG10479	-0.0471082	0.644051	0.0295507	0.917235	0.364155	0.0818414
CG10481					0.00642558
CG10483	0.0294687	0.49165	0.0360996	0.920579	0.0808911	0.944902
CG10486	-0.0106297		0.00903499	0.927991	0.0385609	0.947228
CG10492	-0.0615785	0.526698	-0.0371335	0.881292	0.134644	0.938283
CG10494	-0.0200809	0.895973	0.0896334	0.744717	0.0180265	0.984129
CG10495	0.00219807	0.994095	0.159881	0.417788	0.0549559	0.955126
CG10505	-0.00501868	0.960933	0.0835971	0.705719	0.21091	0.757034
CG10508	0.0136282	0.842117	0.0976443	0.604467	0.116789	0.938283
CG10510			-0.00401989		-0.0021875
CG10512	-0.0554386	0.447474	0.0988177	0.56339	-0.0387342	0.962327
CG10513	-0.0115579		0.0371719	0.876323	-0.0124555	0.989898
CG10514	0.00892606		0.00411403	0.989998	-0.371832	0.06892
CG10516	-0.0437503	0.799778	0.02903	0.923748	0.197958	0.791937
CG10527	-0.117761	0.135535	0.150206	0.436098	-0.126941	0.938283
CG10543	-0.0739469	0.469429	-0.115452	0.499394	0.0439635	0.961775
CG10550	0.0158824	0.616246	0.0891538	0.740102	-0.178883	0.772291
CG10553	-0.00415392		0.017729	0.926428	-0.110069	0.938283
CG10555	-0.0747785	0.424407	-0.063508	0.695278	0.00860257	0.993615
CG10559	0.00346831		0.0858297	0.322071	-0.124703	0.938283
CG10560	-0.00772192		0.126399	0.441429	0.0288947	0.972034
CG10561	-0.023093	0.897629	-0.0152762	0.966368	-0.0195243	0.981308
CG10562	0.000943029		0.156827	0.403184	0.0623142	0.952536
CG10565	0.00604154	0.972629	0.0843407	0.378589	-0.00283461	0.998128
CG10576	-0.0114386	0.931023	0.0371303	0.864697	-0.080631	0.94829
CG10581	-0.0240497	0.175537	-0.0669442	0.737184	0.0321047	0.94829
CG10584	-0.0451593	0.779141	0.118061	0.611204	0.0143672	0.986727
CG10588	0.000753312		-0.00340917		-0.00885135
CG10589			-0.00510844	0.626704	0.020677
CG10591	0.0232941	0.38807	0.015372	0.96037	-0.56533	0.000187324
CG10597	-0.00740608		0.00316045	0.992074	-0.360904	0.0607482
CG10598	-0.00304176	0.841324	0.163165	0.406208	-0.31396	0.129177
CG10600	-0.0489668	0.648634	-0.0916129	0.603616	0.165533	0.907208
CG10602	0.0795263	0.165195	0.0761118	0.68962	0.172113	0.754376
CG10616	-0.0233997	0.875325	0.0663699	0.763218	0.0865399	0.939677
CG10621	-0.0820682	0.328081	0.0657752	0.742479	0.0363934	0.96577
CG10623	-0.0336295	0.499978	0.0446001	0.906522	0.182175	0.833427
CG10628	0.0142376	0.938605	-0.158132	0.361323	-0.0574296	0.953695
CG10631	0.0414238	0.79593	0.258194	0.0115883	0.114655	0.938283
CG10638	0.0448005	0.663043	0.0187463	0.954225	0.0106315	0.991093
CG10646	0.00431904	0.985728	-0.0337306	0.923937	-0.0732064	0.94829
CG10650	0.0441554	0.257524	0.111721	0.516131	0.0338613	0.968024
CG10651	0.00543703		0.0132505		0.00409841
CG10654	0.0510352	0.70458	0.035313	0.923748	0.0224797	0.977547
CG10657	-0.0153805	0.684739	0.0138924	0.921204	-0.113596	0.938283
CG10660	0.00916563	0.858248	-0.0228374	0.944958	-0.0412375	0.965144
CG10663	-0.038963	0.393393	0.0189197	0.959972	0.106401	0.938283
CG10669	0.0533068	0.662081	0.120933	0.55067	0.158658	0.928462
CG10672	0.114643	0.201768	0.0271197	0.941803	-0.0726438	0.950461
CG10674	-0.0861667	0.431373	-0.203219	0.164174	-0.118302	0.938283
CG10680	0.000753312		0.0357839	0.68226	0.00609875
CG10681	0.019149	0.92903	0.0789027	0.764372	-0.0515389	0.956737
CG10694	0.000770025		-0.000494752		0.00107959
CG10700	0.000770025		-0.0234903	0.802898	0.00636777
CG10702	0.0041808	0.98481	0.0356419	0.894076	0.10904	0.938283
CG10710	0.015439	0.677473	-0.0479034	0.898291	0.210967	0.602998
CG10713	0.0150203	0.421231	0.0788934	0.788767	0.170852	0.899908
CG10725	-0.021381	0.215879	0.389593	0.000686229	0.0156102	0.986727
CG10730	-0.00634293		-0.00461352	0.987045	0.0735102	0.800268
CG10731	0.0765317	0.566289	-0.15385	0.416421	-0.160072	0.903736
CG10734	0.00278946		0.0121657	0.835663	0.0202099
CG10737	0.0484253	0.775585	-0.0253045	0.906386	0.009878	0.991265
CG10738	0.0110437	0.962174	-0.0774771	0.798482	0.0425768	0.965487
CG1074	0.00726445	0.961659	0.0292765	0.919485	0.00336647	0.998079
CG10747	-0.065461	0.643584	0.0192149	0.954225	0.0337815	0.96577
CG10750	-0.00163709		-0.0169558	0.906665	-0.00753886
CG10752			0.00995199
CG10761	-0.00717333		0.0219625	0.748558
CG10764	-0.00316363		0.0509037	0.580202	0.0314767
CG1077	0.00066064		0.0602984	0.857479	0.21894	0.692576
CG10778	0.00817079	0.962968	-0.104671	0.567602	-0.0594604	0.953695
CG10793	0.0138583		0.116776	0.516131	-0.00100313	0.999379
CG10795	0.0496017	0.674731	-0.0502643	0.878399	-0.00189202	0.999379
CG10799	-0.00108212		0.0616885	0.680336	-0.0694467	0.952553
CG10801	0.00732907		-0.0034458	0.989406	-0.00173194
CG10802	0.0489238	0.669177	0.152011	0.118413	-0.0440387	0.959942
CG10803	0.0251052	0.861914	-0.257876	0.0127965	0.0302151	0.973358
CG10804	0.00994359		-0.0641185	0.841293	0.0577639	0.953695
CG10809	-0.0883107	0.337445	-0.0081055	0.97865	0.0705428	0.94829
CG10814	0.000770025		-0.0290958	0.876741	0.0347284
CG10834	-0.00356391		0.00368842		0.00107959
CG10841			-0.00319337		-0.00171991
CG10845					0.00326048
CG10853			0.00637089		0.00609875
CG10859	0.000719511	0.990971	0.141346	0.2621	-0.00720387	0.986727
CG10862			-0.00444587
CG10863	0.216086	9.56954e-06	0.208274	0.199678	0.0805859	0.94829
CG10864	-0.00371138	0.945786	0.0709705	0.816929	0.0309587	0.94829
CG10866	0.0361988	0.791523	-0.10849	0.659681	-0.195853	0.828403
CG10869	-0.0050769		0.0145135	0.929756	-0.0230448	0.963998
CG10874	-0.0262577	0.836934	-0.054917	0.770806	-0.179353	0.754376
CG10877	0.0424247	0.801608	-0.0203098	0.956803	-0.0284707	0.973781
CG10887			0.000508277		0.00107959
CG10898	0.0826891	0.429773	-0.039597	0.879303	-0.118285	0.938283
CG1090	-0.00249399	0.975545	-0.0188183	0.963074	0.0233916	0.9572
CG10903	0.0357511	0.848034	-0.0157479	0.957673	-0.0925288	0.940122
CG10904	0.0549902	0.637898	0.140917	0.315101	0.0996567	0.938283
CG10907	0.0811731	0.383667	0.109141	0.485554	0.283764	0.264341
CG10910	-0.00175686		0.294451	0.011672	0.106184	0.938283
CG10911	-0.0233278	0.135535	0.284917	0.037792	-0.0537725	0.953695
CG10912	-0.00703044		0.274072	0.0595308	0.124338	0.938283
CG10914	0.0777415	0.538283	-0.0254747	0.940105	-0.0100421	0.991093
CG10916	-0.152956	0.0979122	-0.0815788	0.724952	-0.0341883	0.968218
CG10918	-0.0110654		0.0549505	0.209758	-0.159374	0.928462
CG10919			-0.00331241		0.0256545
CG1092	0.0163143	0.670293	-0.0884359	0.723637	0.0225218	0.977463
CG10920			-0.00421477
CG10927	0.0726256	0.598119	0.293822	0.0159354	0.0568602	0.953695
CG10931	0.000753312		-0.00662233		0.00409841
CG10932	-0.0131641	0.952388	0.0674558	0.81141	-0.0194549	0.981308
CG10936	0.0655712	0.641714	0.113139	0.567602	0.079319	0.94829
CG10939	-0.0193682	0.904345	-0.133705	0.306324	-0.035798	0.965487
CG10943	0.000633077		-0.0510147	0.680741	-0.852125	1.71424e-10
CG10947	0.00363058	0.902389	0.020718	0.951424	0.0300573	0.973358
CG10948	0.115573	0.234909	-0.033282	0.892267	0.100119	0.938283
CG10949	0.0291521	0.879889	0.0248764	0.946427	-0.170261	0.903648
CG10950			-0.01209		0.011324
CG10953	-0.00901398	0.53206	0.0724274	0.760685	-0.179174	0.832783
CG10958	-0.00665913	0.965997	0.00177712	0.994888	0.122815	0.938283
CG10959	-0.0226158	0.902422	-0.17538	0.331505	-0.106948	0.938283
CG10960	-0.0896245	0.350376	-0.0972205	0.391133	0.113669	0.938283
CG10962	0.0152194	0.634239	0.105359	0.648497	0.178772	0.875974
CG10970			-0.0612968	0.342518	-0.0659315	0.952536
CG10973	0.173107	0.0114457	0.0430327	0.864843	-0.0796253	0.947228
CG10979	0.0306107	0.839293	-0.0385463	0.906386	0.12729	0.938283
CG10984	-0.01397	0.937185	0.106835	0.274945	0.190838	0.801735
CG10993			0.00840598		-0.00433151
CG10996			0.00770944		0.00107959
CG11000	-8.66201e-05	0.999279	0.0212374	0.958638	0.0670906	0.953038
CG11007	-0.0310809	0.823549	-0.0264561	0.923278	-0.103709	0.938283
CG11018	-0.0134461	0.450207	-0.0127978	0.929109	0.00107959
CG11029	-0.00667094		0.129596	0.272306	-0.11969	0.938283
CG1103	-0.0630986	0.426882	-0.120178	0.288412	-0.156528	0.889974
CG11030	-0.0170727	0.925744	-0.057135	0.663988	-0.00638949	0.995372
CG11034	0.0288615	0.831366	0.072965	0.77444	-0.0435609	0.9572
CG11035	0.0792791	0.519857	-0.0140579	0.971299	0.0166696	0.984129
CG11041	0.00467264		-0.0112071	0.971689	-0.159518	0.928462
CG11044	-0.00158561	0.97746	-0.000443493	0.998439	-0.0494683	0.959385
CG1105	-0.0563845	0.644566	-0.0337269	0.910045	-0.0499397	0.953695
CG11050	-0.0370565	0.752463	-0.00992359	0.968763	0.0211147	0.978121
CG11052	0.00162694		-0.00982942	0.974463	0.0653014	0.938283
CG11060			0.01051	0.894831	0.037722
CG11069	-0.0211851	0.883481	0.126882	0.238765	-0.141711	0.928462
CG11070	0.062185	0.620188	0.0765936	0.720545	0.11597	0.938283
CG11073	0.000859805	0.991776	0.0303676	0.848291	0.0581112	0.953695
CG11076	0.0357431	0.774033	0.0531083	0.778382	-0.11638	0.938283
CG11077	-0.0924285	0.378906	-0.0328258	0.929296	-0.204222	0.789082
CG11085	0.00392229		0.0120654	0.93378	0.0397326	0.94829
CG11089	0.00267713	0.986016	0.071726	0.675883	0.036665	0.965144
CG11095	-0.00257287	0.993472	-0.129264	0.568461	-0.136408	0.938283
CG11099	-0.00352782		0.00164531	0.992074	-0.100737	0.938283
CG11103	-0.0252807	0.886605	-0.103141	0.657903	-0.0860414	0.940803
CG11109	0.0450606	0.769319	0.0873589	0.668453	-0.156445	0.93177
CG11110	0.020253	0.905793	0.0622079	0.849465	-0.11856	0.938283
CG11112			-0.00808133
CG11122	-0.000106603	0.999294	0.124164	0.552528	0.169967	0.906519
CG11123	-0.00601307	0.972915	0.00886462	0.969909	0.00462445	0.997014
CG11125	0.0907846	0.448666	-0.103333	0.642457	-0.0555635	0.953695
CG11127	0.0153083	0.937939	0.0585673	0.797163	-0.0013684	0.999379
CG1113	-0.00107201	0.989757	0.135818	0.169317	-0.113163	0.938283
CG11131	-0.0223409	0.0571414	0.395806	0.00139228	-0.132616	0.938283
CG11134	-0.00206219	0.994095	0.13382	0.377808	0.0201837	0.981308
CG11141	-0.0603493	0.571085	0.0738448	0.740102	0.214439	0.654638
CG11145					-0.00673204
CG11147	-0.0180887	0.62043	0.0265734	0.911519	-0.0112223	0.990233
CG11149	0.0129148		0.0268245	0.930401	-0.125791	0.938283
CG11151	-0.0305636	0.83506	-0.0493366	0.765703	-0.0927345	0.944833
CG11155	-0.00069899	0.996615	-0.410104	3.91582e-06	-0.262543	0.425794
CG11158	0.0243056	0.810869	0.00474622	0.990478	-0.0510423	0.958884
CG11159	0.00278946		0.0114821	0.924073	0.107369	0.850274
CG1116	0.0310354	0.842793	0.106754	0.568976	0.00365675	0.998079
CG11162	-0.00175717		-0.00684143		0.0475013	0.94829
CG11164	0.0225191	0.886605	0.0781449	0.652691	0.0348514	0.965487
CG11168	-0.0696422	0.613048	0.0509688	0.817522	0.0557485	0.953695
CG11170	0.0331137	0.858248	0.0119921	0.975525	-0.0410175	0.965487
CG11178	-0.0139872	0.945269	-0.139993	0.357413	0.0246951	0.976242
CG11180	0.0543651	0.639355	-0.0578844	0.693056	0.0584711	0.953695
CG11191	0.0103896		0.0468294	0.868788	-0.0055076	0.997014
CG11192			-0.00331241		0.0758746	0.801735
CG11200	0.175939	0.0478331	6.2917e-05	0.99976	-0.110416	0.938283
CG11211	-0.0031253		0.0259946	0.812143	0.0177374
CG11226			-0.00844166		0.00107959
CG11227			-0.00808133		-0.00957163
CG11236	-0.0070626		-0.0183128	0.963722	0.00647521	0.996602
CG1124	0.0147188	0.852018	0.075394	0.700809	-0.0030787	0.998214
CG11241	-0.0507037	0.744482	0.130839	0.267645	0.119209	0.938283
CG11247	0.0614724	0.486735	-0.0529309	0.796725	0.0744698	0.94829
CG11248	0.138702	0.0404962	0.103934	0.454607	0.111464	0.938283
CG11249	0.00424937		0.0791036	0.694266	0.125742	0.938283
CG11251	0.000770025
CG11257	0.0348826	0.851833	0.098715	0.675883	0.17442	0.888124
CG11262			-0.0124244
CG11263	0.184301	0.0235414	-0.00457273	0.990338	0.157775	0.93177
CG11267	-0.156951	0.000602888	-0.126172	0.258854	-0.157785	0.93177
CG11269			0.00370865		0.00642558
CG11275	0.0209827	0.881039	0.00230446	0.99422	-0.126065	0.938283
CG11279	-0.00727399	0.976929	-0.0188403	0.957929	-0.128698	0.938283
CG1129	-0.0950456	0.227218	-0.107077	0.461643	-0.0961087	0.938283
CG11291			0.041844	0.406837	0.00872728
CG11294			-0.00526331		0.0152852
CG11300	-0.00352782		0.017537		-0.215986	0.458631
CG11307	-0.0499712	0.730261	-0.0286245	0.929109	0.101742	0.938283
CG11309	0.0214863	0.906967	-0.0906741	0.657737	-0.037616	0.96577
CG11313	0.000302618		-0.0175122	0.947611	-0.0564505	0.94829
CG11317	0.00176561		-0.0840031	0.752217	-0.0355701	0.96577
CG11318	0.00206094		0.0120532	0.975525	0.150284	0.930353
CG11319	-0.0213449	0.431373	0.035111	0.923748	-0.0238675	0.977463
CG11322			0.0240671	0.839919	0.0305599	0.947228
CG11327	-0.000666135	0.994095	-0.0555206	0.663452	-0.0203425	0.96577
CG11333			0.00231516		-0.0103424	0.983658
CG11334	0.0111501	0.957818	0.0287833	0.924073	-0.0409591	0.965487
CG11342	0.00700573	0.97656	0.0202451	0.96037	-0.0108516	0.991093
CG11345	0.00881854		0.105067	0.660512	-0.143449	0.932829
CG11349	0.000770025		0.00585869	0.973607	-0.0222609
CG11350	-0.0071073		0.00339979	0.981035	-0.249191	0.416212
CG11353	0.00746609	0.909955	0.00832913	0.963074	0.0956883	0.938283
CG11356			0.0301214	0.875691	-0.0400824	0.947228
CG11357	-0.141886	0.0168651	-0.262282	0.000314894	-0.0463096	0.961021
CG1136	0.000751222	0.987018	0.0879733	0.735988	-0.00520123	0.997463
CG11360	-0.166235	0.0265053	-0.469534	1.16801e-06	-0.0399414	0.953695
CG11362	-0.00120097		-0.0102454	0.93531	-0.00515433
CG11367	0.0526621	0.621949	-0.0760417	0.703758	0.0688377	0.951284
CG11368	-0.0071073		0.0336054	0.814869	-0.135899	0.938283
CG11369	-0.00352782		0.00837179	0.923748
CG1137			-0.0156199	0.835059	0.0072286
CG11370	-0.0500891	0.00540136	0.30372	0.03015	-0.164621	0.924187
CG11374	0.00505152		0.036937	0.769117	-0.132949	0.938283
CG11377	-0.0453599	0.754318	-0.0202661	0.950562	-0.0971291	0.938283
CG11378	-0.013629	0.737601	0.221635	0.177084	-0.101503	0.938283
CG11379			0.0181255		-0.0230005
CG1138			0.00637089
CG11380	-0.0147952	0.681296	0.0205073	0.921434	0.00575763	0.996602
CG11381			0.126006	0.114132	-0.166854	0.861639
CG11382	0.0224356	0.884796	0.103551	0.682745	-0.00251231	0.999379
CG11384	-0.00163709		0.0895756	0.676517	0.196658	0.704807
CG1139	0.00529965		0.00662507	0.971699	-0.0199731	0.981323
CG11391			0.000508277
CG11396	0.0535102	0.731256	0.0079321	0.983003	0.106348	0.938283
CG11398	0.0160321	0.939507	-0.0901003	0.743815	0.0791198	0.94829
CG11399	-0.0244139	0.8007	0.0079072	0.981035	0.0319906	0.971667
CG11400	-0.00326676		-0.0359907	0.902754	0.0434517	0.965487
CG11403	0.00498379	0.9817	0.17909	0.336256	0.096651	0.94028
CG11404	-0.00356391				0.0125717
CG11406	-0.00356391		-0.0228282		-0.0341691	0.953695
CG11407	0.00673277	0.800977	-0.0321815	0.904078	0.297076	0.198732
CG11409	0.0404354	0.64782	0.0878003	0.719309	0.176095	0.884386
CG11413	-0.0205468	0.0211547	0.348496	0.0063232	-0.141732	0.938283
CG11414	0.125632	0.051981	0.0602675	0.748407	0.0754609	0.947228
CG11417	-0.0037737	0.981705	0.0750018	0.600008	0.128951	0.934044
CG1142	0.0549649	0.668087	0.205828	0.0194622	-0.0184736	0.982403
CG11425			0.0823544	0.341991	-0.366108	0.0634646
CG11426	0.0395341	0.25767	0.00596379	0.986106	-0.153573	0.906519
CG1143	-0.00919199		0.0623596	0.826303	-0.029203	0.973473
CG11436	-0.00562362	0.978732	0.00183684	0.994286	0.110237	0.938283
CG11437	0.0086061	0.870735	0.0553417	0.844571	-0.14772	0.935414
CG11438	0.0483647	0.130049	0.0143736	0.968027	-0.136114	0.938283
CG11444	-0.0867301	0.307379	-0.00445203	0.981035	-0.0792829	0.94829
CG11447	-0.00910442	0.969607	-0.0108616	0.975588	-0.06219	0.953695
CG11449	-0.00110067		-0.028729	0.924129	0.110772	0.934242
CG11453	-0.00733581	0.881039	0.0196517	0.929109	0.183512	0.757034
CG11454	-0.0130852	0.952872	0.0468127	0.870171	-0.0639229	0.953695
CG11456	0.0663689	0.523673	0.0150019	0.967897	0.0698113	0.952536
CG11458			-0.00421477		0.025349	0.953695
CG11459	0.000770025		0.0683666	0.79352	-0.0106761
CG1146	-0.0143704	0.941622	-0.121017	0.577375	-0.135038	0.938283
CG11470	-0.000182659		0.105196	0.580503	0.019164	0.983117
CG11474	0.0397576	0.752463	0.0272576	0.92993	0.047391	0.953695
CG11475	-0.0173414	0.884487	0.00902852	0.973607	-0.0780461	0.947228
CG11498	0.0596816	0.206397	0.00408441	0.991503	-0.0112274	0.989721
CG11504	-0.0115547	0.941769	0.0988884	0.545085	0.0712598	0.947228
CG11523	-0.0912394	0.379531	-0.136718	0.406837	-0.0774571	0.947228
CG11529	-0.00505945		0.0941084	0.447859	-0.249058	0.465993
CG11537	-0.114248	0.0871584	-0.160054	0.0829715	-0.0172995	0.984129
CG11539	-0.00828909	0.969392	-0.00411889	0.991619	0.0269977	0.975652
CG11550	0.00735913		0.0402508	0.86889	-0.0716962	0.94829
CG11555	0.168627	0.0105997	0.0406795	0.863387	-0.0411017	0.965487
CG11560	0.0408373	0.756431	0.0799029	0.658933	0.0802457	0.94829
CG11562	0.0372347	0.810571	-0.0745405	0.756985	-0.0299297	0.973358
CG11563	-0.038996	0.774016	-0.0398139	0.864697	-0.066387	0.951338
CG11570			-0.0164495	0.916156	0.354434	0.0981229
CG11581			-0.00444587		-0.00126328	0.999379
CG11583	0.000837755	0.996244	0.0570496	0.718849	-0.00661421	0.995184
CG11584	-0.00350502	0.858248	0.0119011	0.91103	0.194931	0.791852
CG11585	-0.00545308		0.198512	0.0309648	-0.186544	0.800268
CG11586	0.041291	0.805825	0.0433718	0.858158	0.0620228	0.953695
CG11590	0.052101	0.68796	0.0433498	0.896429	-0.138149	0.938283
CG11593	-0.0173616	0.895805	-0.147734	0.311744	-0.0388902	0.965487
CG11594	-0.00136008	0.990275	0.0663876	0.817522	0.0878242	0.94293
CG11596	-0.0925469	0.281139	-0.0512072	0.810978	0.00706914	0.993749
CG11597	-0.0122311	0.924819	-0.0124002	0.975525	0.00905986	0.993327
CG11598	0.00819286		-0.00659755	0.969696	0.0177056
CG11600	-0.00175686		-0.00927579		-0.0247048
CG11601	-0.0019585	0.994095	-0.169765	0.232515	-0.276127	0.248487
CG11608	0.000426763		-0.00421477
CG1161	-0.0157305	0.916723	-0.0772303	0.68962	-0.0348201	0.968765
CG11617	0.0113242	0.748871	-0.0655094	0.841786	-0.0653847	0.952536
CG11619	0.0299206	0.518813	0.033738	0.929109	0.31013	0.206566
CG11626	0.00685879		-0.0951078	0.578567	0.0258181	0.96577
CG11629			0.00989017		-0.00515433
CG11630			0.00685877		-0.00252805
CG11634	0.000753312		-0.00684143		0.0131891
CG11635			0.000508277		0.00488509
CG11638	-0.0275595	0.771683	-0.174235	0.330449	-0.0510666	0.956874
CG11655	-0.0472448	0.778014	0.157987	0.427633	-0.0318943	0.971667
CG11656			-0.0588954	0.617351	0.0493122	0.938283
CG11658	-0.0446192	0.655412	-0.125544	0.11428	0.0977293	0.938283
CG11659			-0.000654479	0.994888	0.0491415	0.959385
CG11663	0.000770025		0.0112434		0.00107959
CG11668	-0.00769874		-0.0628747	0.756985	0.0253464	0.974707
CG11670	-0.0123766	0.780208	0.00400678	0.991992	-0.0785799	0.94829
CG11672	-0.00920837	0.799778	0.164073	0.376007	0.0743307	0.94829
CG11674	0.0702444	0.251155	0.0518913	0.879836	0.160227	0.916864
CG11679	0.0873467	0.330288	0.102837	0.607364	0.0176204	0.98391
CG11686	0.0596093	0.481699	-0.0332546	0.923748	-0.0147559	0.986995
CG11693	-0.00356391		-0.00851105	0.932481	0.00704404
CG11694	-0.00356391		-0.00421477
CG11695	0.127349	0.222175	0.0657002	0.825463	0.0358815	0.966492
CG11696	0.0833808	0.274245	0.0901811	0.603712	-0.030373	0.970087
CG11698			0.000508277		0.00107959
CG11699	0.0119958	0.95892	0.120509	0.429449	-0.0384361	0.96577
CG11700	0.0129184	0.894672	0.136378	0.380645	0.0180855	0.968337
CG11703	0.00196078		0.0125136	0.941803	0.00107959
CG11710	0.0341708	0.849538	-0.018917	0.953248	0.150482	0.910283
CG1172	-0.114245	0.162143	-0.281909	0.00557458	-0.16581	0.873111
CG11722	0.0288572	0.881039	-0.233453	0.136581	-0.16356	0.926402
CG11723	-0.0709568	0.447566	-0.0367616	0.904403	-0.062661	0.952992
CG11726	0.00262629		0.000190913	0.997399
CG11737	-0.0115797	0.951848	-0.128968	0.428613	-0.0917688	0.940122
CG11741			-0.000426781	0.997233	-0.0171031	0.975545
CG11752	-0.00791722	0.972915	0.0389731	0.866169	-0.117426	0.938283
CG11753	-0.0420593	0.799333	0.0766614	0.770791	-0.123441	0.938283
CG11755	-0.0260674	0.893262	0.0429571	0.904218	-0.208346	0.751935
CG11756	0.00719838	0.844191	0.0206635	0.948173	0.0198552
CG11760	-0.00401538		0.0769481	0.675883	0.111715	0.799064
CG11768			0.000508277		0.0229774	0.94829
CG11771	-0.0115666	0.928393	0.0935115	0.353417	0.00408791	0.997803
CG11777	-0.102659	0.328013	-0.0378052	0.896701	-0.044197	0.962781
CG11779	0.00755905	0.963637	0.0147147	0.963421	-0.00871812	0.991974
CG11786	0.0356318	0.198477	-0.393815	7.59296e-05	-0.0599319	0.938283
CG11788	-0.0539064	0.724148	-0.0647617	0.844571	-0.10098	0.938283
CG11790	0.117337	0.131178	0.0464819	0.802243	-0.157245	0.910283
CG11791	-0.0750988	0.576275	-0.275293	2.10619e-05	-0.187807	0.645219
CG11807	0.0772009	0.3073	0.11051	0.395537	0.0902351	0.938283
CG11808	0.00604986	0.980744	0.177011	0.192463	0.051401	0.958712
CG11811	-0.109055	0.175554	-0.120778	0.167238	0.000957428	0.999379
CG11815			0.0339156	0.852026	0.00107959
CG11816			-0.00662233		0.0111699
CG11825	-0.0485092	0.707744	0.10917	0.494898	0.107649	0.938283
CG11828	0.0025308		-0.00870741	0.926731	0.0289711
CG11835	0.000120942		0.0559596	0.658933	0.0951233	0.66578
CG11836	-0.0490294	0.74733	-0.238526	0.0967944	-0.276667	0.357483
CG11837	0.0137907	0.929234	0.147983	0.198818	-0.123962	0.938283
CG11839	0.129685	0.15547	0.00241913	0.994224	0.0595234	0.953695
CG11841			-0.000377597		-0.0560194	0.938283
CG11842	0.000753312		0.0193374	0.906386	0.00692959	0.993749
CG11843	-0.00311229	0.960564	-0.00330716	0.984481	0.0129499	0.988292
CG11852	-0.0109831	0.436643	0.168859	0.300828	-0.138731	0.938283
CG11854	-0.00190921		0.0261836	0.742362	-0.123034	0.938283
CG11857	-0.0662469	0.58028	-0.0264811	0.906238	0.0321515	0.968024
CG11858	0.00733941	0.974793	-0.0132618	0.97038	-0.0103484	0.991974
CG11873	-0.0273831	0.867286	-0.0256999	0.929788	0.0647587	0.952536
CG11878			0.0102096		0.288007	0.325354
CG11882	-0.0481757	0.772207	0.102907	0.599719	-0.084646	0.94829
CG11883	0.0023502	0.993756	-0.200207	0.207415	0.0437334	0.965487
CG11885	-0.0107666	0.961081	0.0322346	0.928535	-0.147539	0.938283
CG11892	-0.00352782		0.114886	0.25729	0.0155697	0.986727
CG11893			-0.00809866		-0.108111	0.87207
CG11898	-0.0115579		0.0698642	0.718865	0.0453466	0.964666
CG11899	0.0569259	0.506362	0.050377	0.888803	-0.215271	0.735398
CG11902	0.131778	0.0540792	0.0298396	0.923748	0.131408	0.938283
CG11905	0.111137	0.031437	-0.0615891	0.780013	-0.241292	0.374822
CG11906	0.141062	0.0100212	-0.0462064	0.858783	0.0644282	0.952992
CG11911	-0.0135239	0.570544	0.463817	3.64746e-05	0.0530425	0.956737
CG11912			0.169362	0.0829512	0.360783	0.0731862
CG11920	0.0672812	0.474313	0.0765261	0.588833	-0.0545502	0.953695
CG11927	0.0267621	0.860903	0.06576	0.773962	0.0170337	0.982863
CG11929	-0.00853295		0.0289483	0.846019	0.0223422	0.94829
CG11951	0.0153339	0.645106	0.0581021	0.864697	0.280976	0.362041
CG11961	-0.029518	0.879889	0.0148591	0.969696	-0.0292927	0.970219
CG11964	0.031601	0.831555	0.095889	0.612061	0.0539472	0.953695
CG11970	0.0919057	0.153748	0.1473	0.0338983	0.142069	0.938283
CG11975	-0.0509888	0.650224	-0.0501945	0.79838	0.0730846	0.94829
CG11980	0.0223829	0.849358	-0.0708802	0.682745	-0.0780422	0.94829
CG11983	-0.0368076	0.614495	-0.058546	0.856338	-0.0427561	0.965144
CG11986	0.0366981	0.819512	-0.0158194	0.963189	0.0307327	0.970836
CG11997	0.00201982		0.0572925	0.780525	0.0439786
CG11999	0.0205605	0.88118	0.082874	0.624669	-0.0618768	0.953695
CG12003	-0.000786042		0.0354046	0.830232
CG12004	0.0835832	0.355545	-0.0469889	0.786818	0.01218	0.987297
CG12007	-0.0092395	0.965997	0.0399965	0.889862	0.12525	0.938283
CG12009	0.0344038	0.328042	-0.04041	0.912832	-0.195949	0.601064
CG12010	0.0820202	0.523673	0.0627615	0.840485	0.037271	0.96577
CG12011	0.0538136	0.737684	0.177652	0.0148369	-0.0609108	0.953695
CG12012	-0.0249562	0.889266	-0.0739111	0.782405	-0.0932674	0.938283
CG12016			-0.00444587		0.00107959
CG12017	0.0110467	0.738	-0.200448	0.183083	-0.0372246	0.959752
CG12020	0.000770025		-0.00444587		0.00369375
CG12024	-0.0174432	0.895258	-0.065019	0.802935	-0.0806664	0.946298
CG12025	-0.197293	0.00723707	-0.374515	5.88125e-08	-0.171817	0.857864
CG12038	0.0633729	0.426477	0.024748	0.937541	0.0595657	0.952992
CG12054	-0.0589684	0.48056	-0.044214	0.834919	0.0592219	0.953695
CG12056	0.013617	0.951938	0.155591	0.378589	-0.0375153	0.967168
CG12057	-0.00700393		0.0772161	0.534185	-0.0152486	0.986727
CG12061	-0.00654214		0.00726224		-0.00424908
CG12065	0.05603	0.708811	0.10524	0.555716	0.126597	0.934242
CG12069	-0.00371692		0.0510839	0.398456	-0.00673204
CG12071	0.0320912	0.383667	-0.0325349	0.923748	-0.0129988	0.986995
CG12075	0.0964108	0.158936	-0.0147198	0.96523	0.108305	0.938283
CG12078	-0.00352782		-0.00421477
CG1208	-0.0200227	0.340251	0.0758945	0.746865	0.163294	0.832115
CG12081	-0.0782805	0.436643	0.00613524	0.978068	0.119504	0.938283
CG12084	-0.0252321	0.858248	-0.063327	0.6203	0.0816047	0.94829
CG12091	-0.0631454	0.45149	-0.0476274	0.810978	-0.0365606	0.965487
CG12093	-0.065361	0.598471	0.0956509	0.566766	-0.100738	0.938283
CG12096	0.0424382	0.73993	0.021678	0.93456	-0.0608175	0.952553
CG12099	0.0712595	0.373307	0.0800514	0.425614	0.102827	0.938283
CG12104	-0.228567	4.77425e-06	-0.233979	0.0106928	-0.0277252	0.973358
CG12105	0.0249481	0.219641	0.259024	0.0895468	0.138987	0.938283
CG12106	-0.00213021	0.994095	0.0748048	0.777902	0.00877357	0.992959
CG12107	-0.012298	0.948577	-0.133857	0.252212	-0.113942	0.938283
CG12111			0.0162157		0.0117104
CG12112	0.111659	0.100636	-0.0275532	0.930401	-0.101055	0.938283
CG12115			-0.00119414		-0.0349076	0.959385
CG12116	-0.0113217	0.880307	0.359324	0.00548878	-0.0690868	0.952309
CG12118	0.0184917	0.923753	-0.0252112	0.943249	-0.0118572	0.990237
CG12121	-0.0693116	0.447086	-0.0440954	0.818682	0.0282491	0.973473
CG12123	0.0812769	0.525899	-0.0410668	0.909152	-0.0216321	0.978997
CG12128	0.0930529	0.127023	0.0837736	0.637025	0.093751	0.938283
CG12129	0.0243987	0.860903	-0.000818325	0.997233	0.0675348	0.94829
CG1213	-0.0305499	0.383667	0.142199	0.469361	0.0698457	0.94829
CG12133	-0.0123501		-0.00982648
CG12134	0.000193655	0.999279	0.0264885	0.917723	-0.0499276	0.957319
CG12147					-0.00515433
CG12155	0.0205298	0.881039	-0.010562	0.973044	0.165512	0.855992
CG12158					0.0115706	0.975652
CG12159	0.0264763	0.886605	-0.0966242	0.684188	-0.0375142	0.967168
CG12163	-0.122911	0.059236	-0.00011182	0.999176	0.0487688	0.953695
CG12164	-0.0103722	0.850564	0.00769185	0.955844	0.282163	0.277168
CG12170	0.0290995	0.880969	0.0455791	0.879836	-0.048919	0.959385
CG12171	-0.078515	0.291255	0.00919755	0.975982	0.0144205	0.987297
CG12173	0.0100242	0.966239	0.157201	0.369356	-0.0746651	0.94829
CG12177	-0.0113475	0.962174	-0.013626	0.963074	-0.00220588	0.999379
CG12179	0.0995738	0.150533	0.0563651	0.811899	0.105866	0.938283
CG1218	0.0104002	0.946985	-0.0465871	0.896701	-0.0824377	0.947228
CG12182	0.132025	0.186083	0.0588441	0.825481	0.1772	0.832783
CG12184	-0.0228657	0.825653	0.00310303	0.992213	-0.0323329	0.965087
CG12194	-0.020443	0.905793	-0.112098	0.60351	0.00582881	0.9968
CG12204	0.0198278	0.914524	0.128565	0.554401	0.0422527	0.965487
CG12206	-0.00361755	0.970077	-0.0503004	0.874987	-0.0856346	0.938283
CG12209	0.000753312		-0.0314985	0.639034	0.00872538
CG12213	-0.0841217	0.33668	-0.124846	0.202014	0.00327145	0.998241
CG12219	0.0892587	0.26034	0.0587415	0.790417	0.0782531	0.947677
CG12224	0.0118706	0.642755	-0.00852016	0.937103	0.0500488	0.938283
CG12229	0.00415585		-0.00411852	0.986106	-0.0272418	0.952309
CG12231			-0.00444587
CG12236	0.0118823	0.950765	-0.0521077	0.848492	0.0745302	0.94829
CG12237	0.0067406	0.964745	0.0491071	0.863387	0.0145112	0.986995
CG12239	0.0113261	0.844636	0.116768	0.627202	0.160115	0.872978
CG12241	-0.0395905	0.810869	0.0161792	0.96037	0.10088	0.938283
CG12253	-0.0115925	0.951848	-0.0730759	0.712962	-0.0831321	0.948058
CG12256	0.0168268		0.0308259	0.926881	0.134685	0.93177
CG12259	-0.00518678	0.9817	0.124218	0.407104	0.0351803	0.96577
CG12267	0.0568371	0.701147	0.0100342	0.976903	-0.0436316	0.963926
CG12268	-0.00744018	0.799333	0.0080535	0.980165	-0.0391868	0.963648
CG1227	0.026878	0.86039	0.0315364	0.923748	0.089402	0.938283
CG12278	0.000753312		-0.0128836	0.956121	0.0365465
CG12279	-0.0115497	0.960933	-0.108446	0.632655	-0.126404	0.938283
CG12288	0.014619	0.910037	0.0322889	0.880308	-0.0746014	0.947228
CG12290	-0.122373	0.243972	-0.282334	0.0196471	0.0227455	0.978121
CG12299	0.00447881	0.978507	-0.0600785	0.676173	0.010878	0.990233
CG12301	0.0402472	0.731256	0.0402588	0.853996	0.11578	0.938283
CG1231	0.00996713		0.0239797		-0.00854841	0.992959
CG12310	-0.0232685	0.133238	0.122669	0.508387	-0.205345	0.765078
CG12316	0.0576382	0.547199	0.0223539	0.948997	0.199507	0.800036
CG12320	0.00837624	0.970434	0.0416831	0.907552	0.113586	0.938283
CG12321	0.0973465	0.408331	0.0811921	0.726698	0.00788067	0.994955
CG12325	0.0745317	0.436038	0.0387603	0.868788	0.119231	0.938283
CG1233	0.0523298	0.748161	0.0418056	0.880142	0.128632	0.938283
CG12338	-0.00559697	0.97935	0.135528	0.449736	0.0649031	0.953695
CG1234	0.0504049	0.723242	0.0745576	0.618499	0.126502	0.938283
CG12341	-0.0862857	0.452008	-0.0545659	0.841941	0.0220089	0.978121
CG12343	0.00804187	0.965997	0.0650594	0.661748	0.0811295	0.947228
CG12344	-0.0131941	0.640571	0.0124622	0.950847	-0.0332623	0.970497
CG12355	0.0192937	0.768225	-0.223264	0.121366	-0.478379	0.00257112
CG1236	-0.07356	0.393266	0.0588087	0.769117	-0.0961559	0.938283
CG12362			0.0113898
CG12374	-0.00159532		0.0813493	0.561759	0.00793508
CG12375	0.0657943	0.603518	0.0545217	0.870017	-0.0312222	0.971045
CG12376					-0.00711102
CG12379	0.0215194	0.88118	-0.00269614	0.993909	-0.327877	0.16706
CG12384	0.0421346	0.731256	-0.0291771	0.921394	-0.0439308	0.965301
CG1239	0.069324	0.585838	-0.0252288	0.950562	0.00029703	0.999397
CG12391	-0.0608632	0.467188	0.0315402	0.898291	0.0875535	0.940122
CG12398	0.000770025		0.00473532	0.970427	0.0142919
CG12402	0.0087837	0.930949	-0.118706	0.412554	-0.023078	0.978121
CG12420	-0.00309443	0.976929	-0.126478	0.212377	-0.0357293	0.965487
CG12446	0.000693999		0.00370865		0.00642448
CG12448			-0.00421477		0.00423128
CG1246	0.00032972	0.996615	0.209352	0.225879	0.066127	0.94829
CG12470	-0.00352782		-0.00708034	0.971689	-0.018008
CG12477	0.00325839		0.0361316	0.864843	-0.0495317	0.956513
CG12480	-0.0236387	0.162129	0.279559	0.0523458	-0.0794547	0.939677
CG12483	0.000753312		0.00986993		-0.168567	0.661868
CG12490	-0.0024396		-0.00617243	0.969696	0.0360118	0.968218
CG12491					-0.256745	5.359e-05
CG12493	-0.00321097	0.974533	0.00265936	0.993767	-0.0103651	0.981308
CG12496	-0.0234224	0.607599	-0.00585232	0.987642	-0.0181159	0.94829
CG12499	0.0968848	0.11278	0.13711	0.210705	0.0761893	0.94829
CG12502	0.00488459	0.870573	0.156107	0.309292	0.123873	0.938283
CG12506	-0.00645265		-0.0123709	0.923748	-0.23333	0.570314
CG12507	0.0240253	0.365366	0.0570344	0.867371	-0.0919873	0.947228
CG12512	-0.0569412	0.681921	0.22312	0.156288	0.0107934	0.99062
CG12516					0.00107959
CG12519	-0.0036292	0.901236	0.00828546	0.950847	-0.00710888	0.973781
CG12520	0.0037153	0.985904	0.0342417	0.896522	0.0577711	0.94829
CG12522	-0.00120274	0.992952	0.0953875	0.684573	-0.00056396	0.999379
CG12523	-0.0173059	0.431373	0.00268418	0.985278	0.0246382	0.96577
CG12531	0.0180921	0.781942	-0.0799096	0.753748	0.0644811	0.952992
CG12535	-0.0416972	0.325809	-0.235297	0.0650995	-0.440367	0.0117837
CG12539	0.00870123		0.0228873	0.948997	-0.0298009
CG12540	0.0213685	0.464609	-0.0694605	0.5204	-0.0601171	0.938283
CG12541	0.0177418	0.514957	-0.151912	0.460633	-0.0612078	0.953695
CG12546	-0.00352782		0.018619	0.835345	0.238388	0.584751
CG12547	-0.101118	0.24913	-0.206641	0.0130712	-0.0624006	0.953695
CG12560	-0.00546734	0.958727	-0.0715963	0.756985	-0.128852	0.938283
CG12567	-0.107309	0.229801	-0.227965	0.0355373	-0.0435793	0.965087
CG12576	-0.0583756	0.471969	-0.030461	0.914325	-0.106295	0.938283
CG12581	-0.0578101	0.660157	-0.168846	0.14016	-0.0755415	0.94829
CG12589			-0.00421477
CG12590			0.0185984	0.781085	0.0125933	0.965487
CG12592	0.0166982	0.795109	-0.0280435	0.814909	0.0464076
CG12594	-0.00172616	0.97656	-0.0697613	0.828138	0.0635983	0.952992
CG12605	0.0357081	0.299764	-0.243118	0.0583939	-0.0344436	0.969601
CG12607	-0.0503668	0.0131263	0.014011	0.963074	-0.414669	0.00781342
CG12608	-0.0349202	0.837619	0.0300415	0.870397	0.0476308	0.956737
CG12609					0.0119753
CG12617			-0.0628169	0.238358	0.0261564
CG12637			0.0181875
CG12640					-0.00134975
CG12643	-0.0100516	0.909955	-0.176252	0.27733	-0.168465	0.835991
CG12645	-0.0208443		-0.000868363		0.00632781
CG1265	0.120365	0.222175	0.17427	0.196752	-0.0783638	0.94829
CG12655	-0.00428716		0.00142515	0.995496	-0.179067	0.875783
CG12659	-0.0424052	0.799778	-0.0533125	0.853895	-0.146943	0.926402
CG12661	0.00942356	0.823431	-0.015924	0.811899	-0.00192819
CG12662	0.0106794	0.887992	0.0383625	0.448912	0.0473171
CG12672			0.0266063	0.635923	0.102457	0.938283
CG12674			-0.0179279		0.00107959
CG12680			0.00646778		-0.00212734
CG12684	0.000753312		-0.00319337
CG12688	-0.00313545		0.0165746	0.923748	-0.0705311	0.903968
CG12689	-0.00163709		0.0742214	0.308273	0.00183867
CG12691			-0.00421477		0.00107959
CG12692	-0.0071073		0.00555063		0.00530408
CG12693	-0.00415731		0.00710537	0.939401	0.00657607
CG12698	0.0111065	0.822151	0.0648832	0.67699	0.0545274	0.914425
CG12699	-0.00526455		-0.00323481		-0.00868531
CG12702	0.104561	0.117017	0.113297	0.590372	0.138467	0.938283
CG12708	-0.0190084	0.86641	0.152349	0.43573	0.0966881	0.938283
CG1271	0.0408295	0.79858	0.09234	0.736501	0.0603542	0.953038
CG12713	-0.124576	0.0957638	-0.0493525	0.881961	0.0476271	0.959765
CG12715	0.000770025		0.0121531		0.0263899	0.947228
CG12716	0.000770025		0.0197554		-0.0305709	0.959385
CG12717	0.159013	0.050267	0.091976	0.715935	0.145899	0.932804
CG12723	0.0117357	0.867705	-0.00186183	0.991619	-0.0502445	0.94829
CG12725	0.000753312		0.0132505		-0.00484409
CG12728	0.0827373	0.505317	-0.397213	6.95056e-05	-0.312916	0.186122
CG1273	0.248773	3.80769e-05	-0.0188799	0.953573	-0.000809819	0.999379
CG12730	0.00592078	0.961833	-0.00813682	0.977824	-0.144053	0.928462
CG12744	-0.0290336	0.878969	-0.106945	0.425875	0.00220045	0.999379
CG12746	0.124982	0.109794	0.117775	0.412494	0.0176604	0.984129
CG1275	-0.206106	0.00044536	-0.0870665	0.74009	0.00688134	0.995184
CG12766	0.00635699		0.0463404	0.795497	-0.0751397	0.94829
CG12768	0.000227574	0.999279	-0.0989739	0.64047	0.0550963	0.956014
CG12769	-0.0888025	0.474403	-0.139323	0.486676	0.152898	0.928915
CG12773	-0.0281853	0.858248	-0.0500116	0.740104	0.0158025	0.985219
CG12780	0.000753312		-0.00326981		0.00219388
CG12782	0.00353385		0.0231365	0.746665	-0.0117844	0.973781
CG12783	0.00262629		0.000508277		0.00107959
CG12795	-0.0538621	0.533272	0.170862	0.238765	0.0413086	0.965487
CG12811	0.0113014	0.962236	-0.0563155	0.814909	-0.10412	0.938283
CG12814	0.00766074	0.932407	-0.196702	0.0231412	-0.144076	0.938283
CG12817	0.00838966		-0.102457	0.676236	-0.160467	0.928462
CG12818	0.0555394	0.66288	0.150577	0.261294	0.135492	0.938283
CG12822	0.0568636	0.673141	-0.0159201	0.963066	-0.0152687	0.986727
CG12824			0.0023811		-0.0143374	0.980878
CG12825	-0.00756629		0.00463903	0.990478	0.00953741	0.992629
CG12826	-0.0136017		0.0137803	0.956846	-0.0577847	0.953695
CG12828			0.009825	0.921204	-0.00711102
CG12831			0.000508277		-0.0069905
CG12836			-0.0106873	0.927279	-0.0671432	0.949644
CG12848	-0.0408097	0.799614	0.0184769	0.943678	-0.0576962	0.953695
CG12851	0.02053	0.764971	-0.119549	0.603712	0.0339331	0.957319
CG12853			-0.0178099	0.895378	0.00674185
CG12857	-0.0059179		-0.0145414	0.916132	-0.0250199	0.953695
CG12860			0.0023811		0.0105423
CG12861			0.000508277
CG12863	0.0871751	0.459792	0.0273219	0.943678	-0.14336	0.938283
CG12866	0.00353385		0.0830046	0.332374	-0.00163196
CG12868	0.0418827	0.818921	0.191543	0.149959	0.171371	0.903736
CG12869	0.00686824	0.893186	0.042554	0.906386	-0.0610114	0.953695
CG12877	0.118223	0.101646	0.0584604	0.804374	0.144465	0.938283
CG1288			0.000508277
CG12880	0.0418604	0.311784	-0.0308182	0.91103	-0.171684	0.873111
CG12883	0.090056	0.363662	0.0637008	0.84657	0.0388442	0.96577
CG12885	-0.0156715	0.880233	0.39612	5.12207e-06	0.0662354	0.953038
CG12895	-0.0441282	0.783012	-0.0706185	0.724104	-0.136437	0.938283
CG12896	0.0240286	0.858329	0.181878	0.12294	0.197947	0.791852
CG12898					0.0135774
CG12909	0.140272	0.0455793	0.111633	0.500076	-0.0559955	0.953348
CG12910	-0.0138116	0.858329	-0.0355538	0.917235	-0.0295729	0.971045
CG12911	0.0270603	0.598115	0.162553	0.170939	-0.0934349	0.938283
CG12914	0.00460827		0.0430245	0.390296	0.0541964	0.857864
CG12917			-0.0252289	0.504231	0.00469624
CG12920	0.0196902	0.502701	-0.0665196	0.696086	-0.146073	0.816595
CG12923	-0.0195701	0.393719	0.00253941		0.000768024
CG12926	-0.0053531	0.946985	-0.0191209	0.963421	-0.0235061	0.977463
CG12929	-0.0892375	0.434996	-0.0642726	0.835169	-0.204739	0.789082
CG12934	-0.0497476	0.00395052	0.543196	5.9989e-07	0.126937	0.938283
CG12935	-0.0104186	0.962081	-0.15774	0.267258	-0.16487	0.919862
CG12942	0.0887189	0.2393	-0.0356127	0.924073	0.119377	0.938283
CG12945	-0.0358122	0.793054	-0.0665828	0.803843	-0.193373	0.807234
CG12947	0.000180373	0.999279	-0.0624018	0.8318	0.341033	0.123811
CG12948	-0.00238309	0.990971	0.0441799	0.847972	0.0108437	0.991083
CG12951	-0.00356391		-0.00808133		0.0745844	0.861639
CG12963	-0.00669277		0.103499	0.582197	-0.0687128	0.952553
CG12964	0.016269	0.839293	0.00807006	0.967435	0.181257	0.873111
CG12970	0.000753312		0.0292969	0.631949	0.055573	0.791937
CG12971	0.0003811		0.000210062	0.999176	-0.15453	0.93177
CG12974	0.0139579	0.870735	0.0519419	0.872454	-0.0369431	0.965487
CG12975	-0.101119	0.313429	-0.101253	0.564457	-0.132242	0.938283
CG12983	-0.00352782		0.0153414		0.00107959
CG12984	0.00954316	0.839293	0.0874697	0.412069	0.0641686	0.928462
CG12985	-0.00356391		-0.0333884	0.73765	-0.072475	0.938283
CG12986	0.002299	0.971367	0.00873832	0.9745	0.0033038
CG1299	0.015177	0.550062	0.152584	0.385163	0.0215474	0.978121
CG12990	-0.0241038	0.399403	-0.00243185	0.985278	0.0292977	0.94829
CG12991	-0.0354699	0.834806	-0.298773	0.000721064	-0.0717572	0.94829
CG12992	-0.00190921		0.118283	0.212512	0.0195319	0.968218
CG12995					0.00411163
CG12998	0.00467264		0.0583015	0.583314	-0.258858	0.409053
CG13000	-0.0867688	0.283256	-0.0501759	0.538017	0.0180413
CG13001	-0.00258434	0.990275	0.0519027	0.834425	0.136674	0.934242
CG13002			-0.00444587		-0.00375737
CG13003	0.0115634	0.834806	0.0960949	0.720921	0.071455	0.951284
CG13004			0.00370865		0.0190725
CG13005	0.0412147	0.796123	-0.0048835	0.990478	0.173271	0.903468
CG13008			-0.0430355	0.427589	0.0411322	0.938283
CG13010	0.000925624		0.0250201	0.865719	-0.0300612
CG13012	-0.00482776		0.0666141	0.676236	-0.0479304	0.961021
CG13014	0.0338493	0.858248	-0.0337059	0.927097	-0.105123	0.938283
CG13016	0.0596581	0.623785	0.0300063	0.924129	-0.150017	0.93177
CG13018	-0.00445658	0.98492	-0.255351	0.0893499	-0.252594	0.510314
CG13021	0.00467264		-0.00444587
CG13022	0.000753312		-0.0118309	0.904537	-0.0218692	0.977463
CG13023	0.010471	0.775116	0.00156653	0.995496	-0.0119475
CG13024	0.00974171	0.824178	-0.0453828	0.900373	0.0359476	0.96577
CG13026	-0.00352782		-0.00345758
CG13028	0.00505152		-0.0259337	0.937309	0.0620945	0.947228
CG13029	-0.0447038	0.394185	-0.304462	0.018579	-0.0189963	0.959045
CG13031			0.000508277		-0.0021875
CG13032	0.00777685		0.0637024	0.22182	0.0491102
CG13033	-0.0124029	0.647354	0.0535161	0.824548	0.191225	0.765078
CG13038			-0.0180186	0.924073	-0.297257	0.261041
CG1304	-0.0121646		0.119874	0.562516	0.0764197	0.94829
CG13040			0.0297297	0.714342	-0.0101363	0.990561
CG13041	-0.00186136	0.897629	0.0173969	0.902801	-0.0157875	0.984806
CG13042	-0.00356391		0.0839162	0.357349	0.123273	0.938283
CG13043	-0.0219173	0.417637	0.0325568	0.849965	-0.0763418	0.94829
CG13044	-0.0255122	0.142863	0.0547072	0.769117	-0.0815798	0.94829
CG13045	-0.00175717		0.00389519	0.986017	0.0289801
CG13046	-0.00959501		0.0137905	0.941803	-0.0415458	0.965487
CG13047	-0.0144275	0.510985	0.0109412	0.925499	0.213786	0.74286
CG13048	-0.00628587	0.886042	0.0103876	0.93456	0.0680425	0.938283
CG13049	-0.0129126	0.754512	0.0126803	0.907552	0.0621399	0.952536
CG13050			0.0242832	0.912396	0.0013121
CG13051	-0.000853434	0.938944	0.0214052	0.896522	0.441354	0.00606823
CG13053					-0.0354599
CG13054	0.00278946		-0.00858457		0.0422246	0.957934
CG13055			0.0104704	0.95029	-0.143387	0.938283
CG13056			0.0191012	0.924567	-0.077368	0.94829
CG13058			0.0368415	0.786818	-0.0349767	0.968218
CG13059	-0.011581	0.633643	0.0110692	0.951424	-0.143698	0.928462
CG13060	-0.0104538	0.573115	0.0140087	0.925539	-0.0868931	0.944865
CG13062			-0.00421477		0.022525
CG13063	-0.0148763	0.549621	0.0188673	0.906386	-0.0775038	0.947228
CG13064	0.0451203	0.168498	0.0678066	0.786277	0.00674185
CG13065	0.00262629		0.0429728	0.803843	-0.129579	0.896287
CG13066	0.00072424		0.0571699	0.850654	0.655692	3.43122e-06
CG13067	-0.00133724	0.938776	0.0384338	0.875691	0.171259	0.801735
CG13068	-0.0100282		0.0279746	0.896522	0.304826	0.176516
CG13069	-0.0153432		0.0150957	0.926685	0.511204	0.000104077
CG1307	0.0107683	0.958432	-0.0250318	0.923748	0.00601449	0.996602
CG13073					0.00291567
CG13074	-0.000604109		0.0658695	0.793914	-0.0176676	0.968218
CG13075	-0.0104031	0.663043	0.398279	0.00101597	0.00448385	0.997803
CG13077	0.000302618		-0.0461502	0.815303	-0.069162	0.952553
CG13078			0.00407427		0.0140062	0.970187
CG13081	0.00353385		-0.0433099	0.811017	0.0300611
CG13082	0.159291	0.00240268	0.00917739	0.975525	-0.0956908	0.938283
CG13083	0.00934842		0.0439372	0.658235	0.00683888
CG13084	-0.0122375		0.0233778	0.864314	0.0109455
CG13085	0.0150908	0.748409	0.114213	0.460733	-0.147385	0.934044
CG13086	0.0113628		0.0143127	0.967435	0.00271454	0.99912
CG13088	0.117926	0.278622	-0.00641797	0.986437	0.0498005	0.959385
CG1309	0.0403565	0.684739	0.000939096	0.996998	0.0502947	0.956513
CG13096	-0.0536443	0.512176	-0.00892392	0.968404	0.122473	0.938283
CG13097	0.0708594	0.387245	0.0417639	0.866206	0.138921	0.937824
CG13101	0.139502	0.162129	-0.0441844	0.904555	-0.0941946	0.938283
CG13102	-0.017618	0.466226	0.054034	0.826557	-0.0667212	0.953038
CG13108	0.0145339	0.499301	-0.0336521	0.929104	-0.00883708	0.992629
CG13114					-0.00515433
CG13116	0.00353385		0.100729	0.435142	0.0244792	0.965487
CG13117	-0.0071073		0.0603158	0.516131	-0.0500136	0.959385
CG13123	0.00787418	0.975034	0.0330367	0.929109	0.0384732	0.96577
CG13124	0.0328473	0.718446	-0.0604652	0.726698	-0.155805	0.875783
CG13126	0.00394052	0.98492	-0.0446531	0.870075	-0.223563	0.660474
CG13127					0.00107959
CG13133	-0.00512096		-0.0211052	0.929109	-0.112316	0.938283
CG13135	-0.00700393		0.000599607	0.99063	0.00470544	0.973781
CG13137					0.00326048
CG13138	0.000932137		0.0087442	0.946151	1.75817e-05
CG13144	-0.0282919	0.373785	-0.00151296	0.965049	-0.0251081	0.953695
CG13148	0.0506978	0.296446	0.00115681	0.996998	0.133102	0.938283
CG13151	0.0866858	0.48799	0.103555	0.665049	0.0227371	0.978121
CG13154	0.0120684		0.0386006	0.882787	-0.0299226	0.958884
CG13155			-0.039579	0.119087	0.00107959
CG13157	0.00542348		-0.00842884	0.984468	-0.195982	0.756105
CG13159	0.0216662	0.707626	-0.111282	0.036631	-0.288499	0.219143
CG1316	0.0587364	0.650649	-0.0375214	0.851939	0.0591652	0.952553
CG13160	-0.00740608		0.116035	0.427589	0.0742853	0.94829
CG13168	0.00872509		0.0496813	0.848043	0.0880862	0.944953
CG1317	-0.120348	0.117933	-0.0594171	0.732665	0.11061	0.938283
CG13177			-0.0114525		-0.0229707	0.953695
CG13185	0.0363547	0.747019	0.180494	0.209758	0.0539292	0.955126
CG13186			-0.00997284	0.852617	0.0128288	0.968337
CG13192	-0.128524	0.0540792	-0.150811	0.249544	-0.09043	0.944833
CG13193			-0.00444587		0.00729356
CG13196	0.0163275	0.447474	-0.08657	0.667393	-0.0347844	0.94829
CG13197	0.186361	0.0090259	0.153119	0.29505	0.127868	0.938283
CG13198			0.00646778		0.0105423
CG13202	0.00555903		-0.0202397	0.906386	-0.0582497	0.938321
CG13203	0.0827652	0.000194231	1.25767	6.87787e-38	0.0354802	0.968024
CG13204	0.0465821	0.754747	0.103958	0.578567	-0.113519	0.938283
CG13215			-0.0376635	0.402568	-0.125879	0.934242
CG13216	-0.00641315	0.858329	-0.0289811	0.892214	0.00369375
CG13217	-0.0251681	0.0916862	0.00785346	0.957673	-0.0649792	0.94829
CG13218	-0.00415731		0.0147406	0.917235	-0.100588	0.938283
CG13220	-0.00235604	0.990275	0.105806	0.376089	-0.110212	0.938283
CG13223			0.00637089		-0.00327059
CG13226			0.00595349	0.954508	0.131368	0.938283
CG13227	0.00176087		0.059757	0.844819	0.0434988	0.965144
CG13228	-0.00163797		0.0179666	0.918869	-0.129094	0.938283
CG13229	0.000981791		-0.133333	0.329528	0.113195	0.938283
CG13230			-0.00319337		-0.0890855	0.928462
CG13231			0.00370865		-0.298428	0.0283771
CG13239	0.00366478		0.00503782	0.965139	0.0378404	0.961775
CG1324	-0.0042049		0.0160671	0.923748	0.0230569
CG13243	0.000270395		0.042369	0.740104	-0.00334494
CG13244			0.00646778
CG13247	0.0345854	0.18879	-0.0367223	0.920517	0.0380386	0.96577
CG13248	-0.000108075		0.118021	0.615263	0.0740849	0.94829
CG13250			-0.00694943		0.00390079	0.990594
CG13251	0.000318278		0.0185423	0.951291	0.163554	0.917254
CG13252	0.0161209	0.935677	-0.21781	0.118742	-0.111568	0.938283
CG13255	0.0318541	0.300178	-0.0319044	0.925539	-0.0960385	0.939677
CG13258	0.00529965		-0.0173623	0.917235	-0.0113864	0.973781
CG13272	0.031077	0.383667	-0.23448	0.146068	0.0128744	0.970836
CG13280			-0.0152306	0.869497	0.00107959
CG13282	-0.0114216		-0.0533957	0.74009	-0.0749319	0.938283
CG13284	0.0247	0.682021	-0.0144639	0.966003	0.134038	0.938283
CG13285	-0.0139934	0.56209	0.0359959	0.842594	-0.0987676	0.938283
CG13287	0.0086475	0.841324	0.0289719	0.940105	-0.0326257	0.970497
CG13288	0.000753312		0.00911745	0.959972	0.0285364	0.973936
CG13293	0.0217307	0.742391	-0.165194	0.341265	0.062597	0.953695
CG13295	-0.0150473	0.941399	0.166413	0.254339	0.101376	0.938283
CG13297	-0.00783072	0.900239	0.00969597	0.956803	-0.0419645	0.965487
CG13299			0.000508277		0.0113735
CG13300	-0.0133901	0.909782	-0.187112	0.152421	0.0389786	0.96577
CG13305	0.0204321	0.292735	-0.128561	0.56339	-0.157234	0.910283
CG13306			0.0193052	0.848913	-0.0810274	0.947228
CG13308			0.0196524		-0.00359392
CG13309			0.000508277		0.0150901
CG13310	-0.00430633		0.00572297	0.969696	0.121178	0.938283
CG13311	-0.0012895		0.172687	0.289439	-0.00774786	0.995184
CG13312			0.22741	0.00678209	0.284986	0.213311
CG13313	0.00360222	0.955042	-0.00477849	0.990338	-0.043429	0.955126
CG13314	-0.0071073		0.00154003	0.993341	-0.159441	0.928462
CG13315	0.00247293	0.977367	0.00708402	0.979407	0.245114	0.316889
CG13318	-0.000793922		0.000700448	0.996998	0.0183427	0.983094
CG13319	-0.0619778	0.58858	-0.0376954	0.912832	-0.142415	0.938283
CG13321	0.0076942	0.951417	0.123095	0.520793	-0.0399498	0.96577
CG13323	-0.0303694	0.0260971	0.165601	0.307155	-0.0990992	0.938321
CG13324			0.00780435	0.933099	-0.0294163	0.973358
CG13325	0.00330177	0.934942	0.185398	0.197349	-0.180717	0.791852
CG13326	0.00220101		-0.0204502	0.924073	0.0026648
CG13330			-0.0675494	0.250715	-0.0698126	0.938283
CG13331	0.00278946		0.0297711	0.872341	-0.105246	0.938283
CG13332			0.0228416	0.776517	0.126019	0.938283
CG13334	0.000753312		0.00688057	0.929104	0.0218871
CG13337	0.000330125		-0.00863703		-0.00807139
CG13339	0.171733	0.0399537	-0.109823	0.658933	-0.108627	0.938283
CG13344	-0.00611154	0.970788	-0.00451259	0.989406	0.155471	0.914484
CG13358	-0.013631	0.85644	0.000509867	0.997835	0.0542179	0.947228
CG13359	-0.00691066		-0.00119414		-0.0021875
CG13360	0.00183436		0.00898903	0.966368	-0.0329232	0.938283
CG13361	-0.00512096		-0.0546649	0.799634	0.00181616	0.997802
CG13362	0.14618	0.00289123	-0.125986	0.354704	-0.318896	0.11274
CG13364	-0.0289782	0.846178	0.104406	0.307075	6.12266e-05	0.999832
CG13365	-0.0292222	0.879386	0.0596634	0.821716	-0.106925	0.938283
CG13366	0.016449	0.925269	0.0634389	0.748407	0.0683448	0.952992
CG13367	-0.0571035	0.665253	0.0496296	0.845568	-0.101877	0.938283
CG13369	-0.0195608	0.922779	0.0572068	0.796725	-0.0269462	0.975652
CG13373	0.102035	0.139159	-0.0973	0.714801	-0.164176	0.919414
CG13375	-0.0381625	0.7044	-0.183269	0.322071	-0.0844153	0.94829
CG13376			-0.0250677	0.645546	-0.00375737
CG13377	0.00451158	0.971425	0.0367647	0.876625	-0.124301	0.938283
CG13384	0.00998697	0.95892	-0.141067	0.215905	-0.00190721	0.999379
CG13385			0.000508277		0.00219388
CG13386	0.000753312		-0.00587171	0.951424	0.099786	0.938283
CG1339	0.000890849		0.00803306	0.967435	0.0438491	0.94829
CG13390	-0.00458172	0.985904	0.0380154	0.919562	-0.106094	0.938283
CG13392	0.0972648	0.369686	-0.0279328	0.943249	-0.1401	0.938283
CG13397	0.0240369	0.856566	0.177725	0.132137	0.284169	0.277168
CG13398	-0.224312	0.000185133	-0.252014	0.0821278	-0.0228097	0.978121
CG13403	-0.00175717		0.0611153	0.830738	-0.127047	0.938283
CG13404	0.00697251	0.897629	-0.0867245	0.754552	-0.171742	0.905982
CG13405	0.0165757		0.0184503		0.00661117
CG13407	0.000734809		0.0366562	0.745035
CG13408	0.010789		0.041985	0.81253	-0.173522	0.900227
CG13409	0.0308211	0.491104	0.0720051	0.749261	0.20864	0.649095
CG13423	0.00394084	0.882789	-0.0101676	0.954015	0.054555	0.934044
CG13427	-0.009492	0.869869	-0.00811026	0.965181	0.0522644	0.795547
CG13428			0.0433112	0.551532	-0.0505173	0.938283
CG13436	0.0149367		0.105429	0.634987	0.0357592	0.965487
CG13437	0.000753312		0.0150142	0.921204	-0.0503456	0.957939
CG13438			0.000508277
CG1344	0.0900579	0.228548	-0.112831	0.370628	0.0339306	0.969601
CG13442			-0.00421477
CG13443			-0.0135237		-0.00433151
CG13445			-0.014649	0.871436	0.0317925	0.952992
CG13449	0.000770025		0.104336	0.525699	0.00486137	0.997014
CG13454	-0.00715307	0.941622	-0.112453	0.530023	0.0452663	0.952536
CG13455	0.000770025		0.0958713	0.392543	0.0117697	0.980878
CG13457	-0.0110654		-0.00709157	0.955844	0.00637865
CG13458	-0.00543906		0.0277187	0.8405	-0.301421	0.264341
CG13460	-0.00352782		0.0104123	0.906386	-0.163788	0.91242
CG13461	-0.0268129	0.011877	0.0252693	0.878957	0.0305213	0.972916
CG13465	-0.0141171	0.788123	-0.157332	0.232515	0.0823473	0.868084
CG13471					-0.00515433
CG13473			-0.00326981		0.00369375
CG13481			0.00231516		0.00642558
CG13482	0.000302618		0.0883896	0.301649	-0.0775425	0.94829
CG13484	0.0835538	0.488106	-0.0677813	0.809596	-0.0836081	0.94829
CG13488	-0.00163797		0.00484504	0.980994	0.165409	0.906519
CG13492	0.00174032	0.98492	0.102455	0.637793	0.169539	0.896003
CG13500			0.0023811		-0.00142175
CG13501	-0.00433508	0.930713	0.0184225	0.848043	0.0173069	0.96577
CG13502	-0.000833959		-0.0765981	0.757322	-0.105211	0.938283
CG13506	0.0705019	0.291633	-0.0699519	0.598887	0.0412356	0.965487
CG13516	0.00606407		0.0936433	0.565618	-0.0673383	0.951338
CG13527	-0.00175717		-0.000138081	0.998717	-0.0041258
CG13531	0.191315	0.0023915	0.134031	0.296682	0.106427	0.938283
CG13532	0.0214521	0.510432	-0.0275476	0.943586	0.0714045	0.94829
CG13538					-0.000244959
CG13539					-0.00515433
CG1354	0.0774799	0.278447	0.0205329	0.920517	-0.066276	0.952553
CG13540	0.00990447		-0.00661803	0.948997	-0.073291	0.934242
CG13541					0.00488509
CG13544			-0.00444587		0.00107959
CG13545	-0.0258249	0.00268384	0.207998	0.229871	-0.253518	0.501381
CG13551	0.0903669	0.375262	0.0446712	0.841941	-0.0299329	0.973358
CG13559	0.0163324		-0.0379588	0.900302	-0.0259694	0.975652
CG13560	-0.00608058		-0.391696	1.9974e-09	-0.398992	1.40454e-14
CG13561	-0.00550157		0.00646778		0.012284
CG13562	-0.0114256	0.91233	0.0185258	0.963421	-0.0452047	0.959385
CG13563	-0.0075334		0.0331847	0.778884	-0.0248913	0.958712
CG13564			-0.00488305		-0.00191718
CG13566	0.000770025		0.0631044	0.516091	-0.00169428	0.999379
CG13575	0.000150675		-0.0134631	0.925941	0.0601831	0.94829
CG13577	0.00505152		0.0148305	0.937103	0.0570171	0.947228
CG13578	-0.000231242		0.0580571	0.480506	0.00829104	0.993749
CG13579	-0.00767872		-0.00665899	0.973812	0.0943237	0.938283
CG1358	0.0784877	0.53459	0.0762902	0.787359	0.10281	0.938283
CG13581	0.000770025		-0.0204236	0.878979
CG13585	0.12139	0.234347	-0.031543	0.882875	-0.0663733	0.953038
CG13587			-0.0124244		-0.00673204
CG13589			0.00646778		0.0110001
CG13590					-0.0229777
CG13594	0.000892538		-0.0198417	0.956803	-0.0346689	0.967921
CG13599	0.119789	0.143566	0.053604	0.865719	0.12717	0.938283
CG1360	0.0203409	0.909955	-0.0262907	0.941803	-0.0360813	0.96577
CG13601	-0.0111264	0.955011	0.094867	0.684573	-0.0143478	0.987297
CG13603	-0.00827748	0.968383	-0.0537847	0.847972	-0.167551	0.900227
CG13604	-0.0845068	0.397648	-0.131933	0.392543	0.108407	0.938283
CG13605	-0.0494717	0.628313	-0.0399473	0.882787	-0.023531	0.974419
CG13606	-0.00849775		-0.00146859	0.994888	0.0381259	0.965487
CG13607	-0.00356391		-0.00704875	0.975525	0.0909563	0.94575
CG13609	0.00355167	0.986124	0.00114514	0.996998	0.10119	0.938283
CG13613	-0.0104143		0.120211	0.556778
CG13614	0.0174865		0.0285793	0.941803	0.0394581
CG13615	0.020017	0.304587	0.107683	0.654547	-0.0167811
CG13616	0.0277382	0.425691	-0.0249282	0.948972	-0.045295
CG13618	-0.0161165	0.388212	0.130814	0.467818	0.232661	0.528259
CG13622	0.00406985	0.894941	0.120642	0.608865	0.0143886	0.971667
CG13623	-0.0232332	0.849358	-0.140249	0.516131	-0.0886195	0.947228
CG13625	0.093025	0.254014	0.129766	0.503209	0.0190242	0.981308
CG13627			-0.0084116
CG13630	0.083512	0.447474	0.0831341	0.681956	-0.0861446	0.947228
CG13631	0.067988	0.486515	-0.192534	0.219712	-0.0819055	0.947228
CG13634	0.0132809	0.518037	0.0520765	0.873907	0.0784764	0.684325
CG13639			-0.0123479	0.904403	-0.152952	0.872978
CG13640	0.0151327		0.149296	0.469964	-0.10913	0.938283
CG13641	0.000426763		0.0546862	0.849465	0.177027	0.84328
CG13643	0.00135457	0.9817	0.102717	0.608235	-0.0164465	0.984806
CG13653	0.00235049	0.948572	-0.0437554	0.465095
CG13654	-0.0324042	0.471969	0.146829	0.427709	0.145394	0.938283
CG13658	-0.00163709		0.0839533	0.158749	0.0618879	0.953038
CG13659	-0.00352782		0.116607	0.44313	0.222773	0.512479
CG13663	0.132187	0.0891662	0.0522694	0.835059	0.0485403	0.956737
CG13667	0.159294	0.0718161	0.0701505	0.740104	-0.0102854	0.990594
CG13670			0.0187235		0.00111199
CG13671	0.0449326	0.779141	0.0261262	0.944447	0.0851958	0.948058
CG13674	-0.00391406		0.0132588	0.91918	0.147753	0.914484
CG13675	0.00152145		0.0157519	0.897371	0.152688	0.934242
CG13676	0.00113231	0.989907	-0.0153152	0.963421	0.0752396	0.94829
CG13678	-0.00232166	0.560331	0.0148806	0.902801	-0.078854	0.94829
CG13679	-0.00934772		0.0155083	0.921204	0.190217	0.832115
CG1368	-0.00119214	0.982422	0.0300658	0.865719	-0.0996103	0.938283
CG13685			0.0105664	0.929109	-0.0238161	0.977547
CG13689	0.0654786	0.644051	0.0341177	0.896522	0.156032	0.928462
CG13690	-0.0804504	0.280291	-0.206262	0.231552	-0.116035	0.938283
CG13692	0.00287376		0.0176658	0.946108	-0.0612569	0.94829
CG13693	-0.0204056	0.554834	-0.0131278	0.875347	-0.0151827
CG13694	0.0151743		-0.188153	0.274134	0.167473	0.913514
CG13698	-0.0194551	0.902389	-0.13485	0.447045	-0.0109703	0.991093
CG13699	0.0256186	0.275539	0.0181035	0.941803	0.157873	0.84328
CG13700	-0.00356391		0.0431898	0.319069	0.00107959
CG13704	-0.00387145	0.961659	0.03834	0.911571	-0.0916494	0.947228
CG13705	-0.0425571	0.0313636	0.364343	0.000374214	-0.0452153	0.956874
CG13707	-0.00785076	0.849544	-0.111284	0.652691	-0.00581499	0.996719
CG13708	0.00342937		0.0980903	0.684573	0.0377195	0.96577
CG1371	-0.044467	0.648105	0.1009	0.427709	0.122635	0.938283
CG13711	-0.0465239	0.627631	-0.0188583	0.59885	-0.0112785
CG13712	-0.0280068	0.779141	0.00175016		0.00609875
CG13713	-0.0169871	0.83506	-0.0652462	0.510999	0.0128803
CG13716	-0.000418687	0.995645	0.0114654	0.924073	0.00994153
CG13720	-0.00356391		-0.0348293	0.688831	-0.00515433
CG13721	-0.00352782		0.0662827	0.74009	-0.291922	0.215201
CG13722	-0.0133162	0.672786	0.233341	0.145904	-0.042534	0.965087
CG13724	0.00278946		0.0312899	0.771229
CG13725					0.00409841
CG13727	0.00362825		0.101463	0.538017	-0.140814	0.934242
CG13728	0.00956939	0.617956	0.0517955	0.825702	0.0481034	0.938283
CG13731	-0.0119226	0.299752	0.0393779	0.871436	-0.145482	0.869353
CG13733	0.000770025		0.0122893	0.923229	0.00105294	0.998941
CG13737	0.0329015	0.231825	-0.01299	0.970427	-0.024959	0.975652
CG13738	-0.0161758	0.335527	0.0825568	0.658933	0.252622	0.441996
CG13739	-0.00340887		0.0579742	0.516131	0.0236511	0.949749
CG13742	0.0693761	0.572014	-0.0519404	0.864043	0.0421695	0.965487
CG13743	-0.00356391		0.139287	0.201919	0.0746502	0.94829
CG13744	0.00406569	0.92877	-0.20347	0.229871	-0.000761807	0.999379
CG13747	-0.00352782		0.0789273	0.24264
CG13748	0.00045989		-0.0292949	0.848913	-6.39576e-05	0.99979
CG13749	-0.00692512		0.00919534	0.963421	-0.0076662
CG13751	-0.0464251	0.787183	0.078315	0.786361	-0.136935	0.938283
CG13760	-0.00585676	0.978507	-0.0476956	0.865719	-0.0302253	0.970497
CG13766	0.0878114	0.47641	-0.0133329	0.973812	-0.0515849	0.956874
CG13771	0.00688425	0.884796	0.0356763	0.803061	0.0194967
CG13773	-0.0187234	0.918983	-0.0646452	0.836343	-0.0785343	0.94829
CG13775	0.0268464	0.888445	0.0323047	0.931039	0.0582488	0.953695
CG13784	0.0141598	0.928393	-0.0130248	0.957673	0.175604	0.892517
CG13786	0.00353385		-0.0990396	0.318171	-0.033918	0.94829
CG13793	0.00268088		-0.0100341	0.953867	-0.259355	0.397089
CG13794	-0.00559758		-0.0285298	0.931039	-0.28171	0.331345
CG13795	-0.0350641	0.538283	-0.168342	0.253395	0.0190196	0.982955
CG13796	0.0268195	0.509197	-0.365502	0.000822331	-0.198458	0.808263
CG13801			-0.00444587
CG13806	0.0232816	0.651948	0.0487417	0.869947	0.00488176	0.997775
CG13807	-0.158872	0.0886099	-0.0736141	0.746865	-0.127448	0.938283
CG13810	0.0270966	0.325809	-0.0398025	0.912832	0.038731	0.965487
CG13813	0.0182609	0.889266	0.107703	0.622856	-0.193683	0.175745
CG13827	0.0404067	0.823431	-0.0516738	0.874987	-0.0156896	0.986727
CG13829					0.00107959
CG13833	-0.00410294		-0.216951	0.16773	-0.00581799
CG13837	-0.00356391		0.0133564	0.878244	-0.0997787	0.938283
CG13838	-0.00550157		-1.94367e-05	0.999789	0.00198883
CG13840			-0.00465117	0.967435	0.00107959
CG13841			-0.0258657	0.537296	0.00107959
CG13842	-0.00106162		0.0261552	0.882875	-0.0357997	0.968218
CG13843	0.00723485		0.00153993		0.00722291
CG13847	-0.00676273	0.908829	-0.0411032	0.912832	0.192104	0.835848
CG13850	0.0745155	0.471969	0.0423169	0.859002	0.0225084	0.977463
CG13855	0.00666219		0.0531302	0.845637	0.0244833	0.977463
CG13856	-0.00243246		0.0353272	0.852026	-0.279346	0.3615
CG13857	-0.00415731		-0.0343298	0.924567	-0.0166904	0.968218
CG13862			0.0700729	0.611481	-0.285759	0.328543
CG13868	-0.0810713	0.366299	-0.0211068	0.943786	0.0186756	0.982315
CG13869	0.0083268		-0.0529486	0.863525	0.0241797	0.965487
CG1387	-0.0103547	0.611263	-0.0311597	0.595791	-0.021645
CG13870			0.0242797	0.746084	0.0201474	0.952992
CG13871	0.000770025		-0.00809866		0.0109383
CG13872	0.00478015		0.046895	0.754371	-0.0277399
CG13875	0.0171107	0.76776	0.0738877	0.786273	-0.0954749	0.938321
CG13876	0.043651	0.799723	-0.112222	0.632655	-0.0570454	0.953695
CG13877	-0.000230722	0.996615	-0.0684893	0.502832	-0.273006	0.353336
CG13884			-0.027856	0.659977	-0.0207294
CG13887	-0.0376319	0.642755	-0.133135	0.215375	-0.0773507	0.94829
CG13891	-0.00356391		-0.0105857		-0.00893231
CG13893	-0.00683065	0.938944	-0.010392	0.979142	0.130711	0.938283
CG13894	-0.0129011	0.898395	0.0756138	0.695473	-0.0461242	0.956737
CG13895	-0.0385721	0.83645	0.0137198	0.96037	-0.0632208	0.94829
CG13896	0.116492	0.272405	0.0584923	0.799256	-0.0598407	0.953695
CG13898			0.00965849	0.937103	0.0022408
CG13901	0.0171917	0.929234	-0.0176644	0.958789	0.0828461	0.947228
CG13905	-0.00608058		0.0110957	0.967496	-0.0485477	0.958884
CG13907	0.0256702	0.823549	-0.0442126	0.851939	0.163621	0.919886
CG13912	-0.00732561	0.967574	-0.0867535	0.725395	-0.135407	0.938283
CG13917	0.019718	0.904345	-0.0152739	0.963421	0.112958	0.938283
CG13919	-0.0270006	0.823549	-0.0220743	0.956803	-0.0596771	0.951338
CG13920	0.0763339	0.373785	0.0622665	0.685623	-0.0947404	0.938283
CG13921	-0.056976	0.589935	0.113404	0.315767	0.130015	0.934242
CG13924	0.0103625		0.0216279	0.948406	-0.0153185	0.984806
CG13926	0.0399285	0.80691	-0.0175158	0.96037	-0.0496936	0.959385
CG13928	0.0478772	0.621669	0.00671352	0.97897	0.0378558	0.965487
CG13930	-0.00175686		0.0584944	0.838208	-0.180449	0.800268
CG13931			0.00551174	0.981035
CG13933	-0.0247751	0.881961	-0.111926	0.430357	0.0785939	0.94829
CG13937	-0.016249	0.803831	-0.0397316	0.917235	-0.038636	0.96577
CG1394			0.0113898		0.0224361
CG13946	-0.0155786		-0.0420849	0.697161	-0.308603	0.163667
CG13947	-0.0297882	0.0169045	-0.257859	0.0343321	-0.258349	0.415854
CG13949	0.0113628		0.135333	0.534185	-0.0483779	0.955126
CG13950	-0.00721379	0.823455	0.0201047	0.96124	-0.271931	0.409053
CG13954	0.00617009	0.870735	0.082801	0.691855	0.0309448	0.951338
CG13955	0.0115952		-0.0241462	0.93456	0.0956701	0.938283
CG13962	0.00548857		0.0217552	0.903466	0.18164	0.873111
CG13965					0.00369375
CG13970	0.0123217	0.68379	0.00700883		-0.00515433
CG13972	-0.000793818		0.052163	0.85742	-0.0507606	0.938283
CG13982	-0.00797464	0.958727	0.0270941	0.904403	-0.0110333	0.988921
CG13983	0.00371124	0.935677	0.122046	0.601381	-0.0242478	0.954358
CG13984			0.00370865		0.00326048
CG13989					0.00107959
CG13991			-0.00858457
CG13992	-0.00356391		-0.0113597		0.0364045
CG13994	0.0904143	0.387245	0.0176197	0.959972	-0.104648	0.938283
CG13995	-0.00781755	0.788123	0.0707836	0.746665	0.0298466	0.973358
CG13996	0.00723485		0.279909	8.69312e-05	-0.0350326	0.968702
CG13999	0.00314322		0.0900273	0.675883	0.158717	0.926618
CG14000					0.00369375
CG14005	-0.0461158	0.665878	-0.038066	0.907552	0.148399	0.934242
CG14006			0.00646778
CG14007	0.000770025		-0.0228282		-0.0744625	0.938283
CG14013			-0.00538064		0.00107959
CG14014	-0.105664	0.31464	-0.0123141	0.942074	0.0128917
CG14015	0.00180667		0.133423	0.4367	-0.119135	0.938283
CG14017	-0.00163797		-0.00421477
CG14020	-0.0116008		0.144074	0.438798	-0.0705395	0.947228
CG14022			0.0222099	0.763206	-0.0491434	0.939677
CG14024	-0.00864674		-0.000630281	0.998109	-0.0573712	0.953695
CG14034	0.000753312		-0.00323481		-0.0226508	0.96577
CG14036	0.155797	0.0188701	-0.00391889	0.987642	-0.0719561	0.947228
CG14043	0.09018	0.203077	0.0375163	0.902801	0.00405646	0.997803
CG14044			0.0720122	0.205913	-0.16026	0.928462
CG14050	0.00172602	0.9817	-0.0255303	0.949875	0.0150502	0.986995
CG14052	-0.0071073		0.0137676	0.956803	0.0705452	0.938283
CG14053	0.052315	0.572737	0.0115211	0.969696	0.0160888	0.965487
CG14054	-0.000858107		0.0552475	0.545318	-0.035952	0.953348
CG14062					0.00107959
CG1407	-0.240478	1.65443e-07	-0.25344	0.00311783	-0.0780992	0.94829
CG14070			0.000508277		-0.00515433
CG14071					0.00642558
CG14072			-0.004286	0.970787	-0.00593416	0.996602
CG14073	0.00801054	0.967574	0.026692	0.929378	0.0486207	0.94829
CG14074	0.0647981	0.62043	0.106278	0.675883	0.164947	0.921905
CG14075	-0.00512096		0.0973667	0.50089	-0.0729139	0.949644
CG14077					0.00488509
CG14079	0.0194765	0.861299	0.0512837	0.837346	-0.0396192	0.953695
CG14082	0.0083268		-0.00429666	0.988739	-0.037082	0.965487
CG14085	0.00723485		0.209501	0.0493647	-0.0133335	0.987297
CG14086	0.000753312		-0.0163765	0.929109	-0.0389811	0.96577
CG14089	0.00408277		0.0064748	0.957673	0.0194594
CG1409			0.00637089
CG14095	-0.00205727		0.00477478	0.96037	0.00172463	0.997801
CG14096	-0.0064227		0.015331	0.881921	0.00143439	0.995184
CG14100	0.0133124	0.938846	0.0217305	0.944611	0.0379272	0.96577
CG14102	0.00816457	0.974149	0.0611214	0.853658	-0.120854	0.938283
CG14104	-0.040272	0.777188	-0.0987912	0.686932	0.0227375	0.977463
CG14105	0.0175671	0.48752	-0.00344974	0.992298	-0.13199	0.938283
CG14106			-0.00662233		-0.00554578	0.984129
CG14107	0.0359796	0.289342	-0.280039	0.0275399	-0.0829462	0.938283
CG14109	0.0342803	0.477953	0.0588802	0.844819	0.090509	0.940228
CG14110	0.0338583	0.237535	0.0179665	0.950562	-0.965017	1.53296e-13
CG14111	-0.0170614	0.79042	-0.0226356	0.482945	-0.00673204
CG14115			-0.0213918	0.841293	-0.00711102
CG14118	0.0125248	0.669177	0.0389316	0.907552	0.0493829	0.958712
CG14120	-0.0181599	0.296594	0.241762	0.127734	0.158831	0.93177
CG14125	0.000770025		0.0149671		-0.0480864	0.940122
CG14130	0.0438434	0.801988	0.0899622	0.738507	0.066729	0.953038
CG14131	-0.0245012	0.90158	0.0770521	0.784718	0.303455	0.117395
CG14132	-0.0156371	0.585931	-0.15438	0.424895	-0.333751	0.0880205
CG14135	0.00523858	0.984203	-0.115674	0.553228	0.0555889	0.955126
CG14137					0.00989649
CG14142	0.00392229		-0.0848973	0.265997	-0.0306961	0.96577
CG14143			0.0382323	0.647253	0.0920048	0.938283
CG14147	-0.0207435	0.543667	0.0135592	0.912832	0.228522	0.305013
CG14151					0.00107959
CG14153			0.0449117	0.750246	-0.174138	0.895458
CG14154	0.00529965		-0.0093174	0.948997	-0.0108266
CG1416	-4.15593e-05	0.999511	-0.0694778	0.603795	-0.0210021	0.978121
CG14160	-0.00430633		-0.0605887	0.718865	0.00240476	0.999379
CG14174	0.00838855	0.972915	0.0739846	0.803553	-0.175846	0.843129
CG1418	0.00661548	0.978507	-0.0245631	0.921394	-0.180838	0.854131
CG14182	-0.247112	0.00071902	-0.247634	0.0662477	-0.0757778	0.94829
CG14183	0.00102073	0.993472	-0.0381889	0.921254	0.0770657	0.938914
CG14184	0.0626076	0.556883	0.0660394	0.74009	-0.0375777	0.96577
CG14185	0.00408277		0.0138284	0.958771	-0.063878	0.94829
CG14186	0.00749322	0.881039	0.094223	0.728941	0.10284	0.938283
CG14187	0.000753312				-8.27846e-05
CG14190			0.0128895
CG14191	-0.00685745	0.729186	0.0153566	0.929109	-0.308222	0.123811
CG14194	-0.0446925	0.651177	0.0298353	0.906238	0.0391711	0.965087
CG14195	0.00357958		0.0562756	0.825213	0.0979025	0.938283
CG14196	-0.0155757	0.186645	0.0046143	0.987062	0.036672	0.96577
CG14200	-0.0343182	0.849358	0.0954604	0.663968	0.140454	0.938283
CG14204	-0.0155301	0.922991	0.0377171	0.87552	0.137354	0.243558
CG14205	-0.00319333	0.958727	0.20629	0.237334	0.153734	0.924187
CG14207	0.0111551	0.958727	0.0660235	0.632645	-0.0831501	0.947228
CG14210	0.00985021	0.967574	0.00233226	0.992298	-0.113502	0.938283
CG14212	0.00693209	0.884947	-0.0139131	0.929109	0.0557281	0.938283
CG14218	-0.0169998	0.884796	0.0699412	0.528138	-0.0886391	0.916864
CG14219	-0.00545308		0.0680428	0.692158	0.323671	0.0628241
CG14220	-0.0166737	0.92018	0.00634206	0.9802	-0.0382785	0.965487
CG14221	0.00427032	0.972915	0.0427051	0.906386	0.0173926	0.984129
CG14223	0.0323313	0.825003	0.159515	0.270685	-0.0711676	0.951338
CG14227	-0.00144345	0.981551	-0.00639507	0.969696	-0.00458191	0.984129
CG14229	0.0864359	0.354003	-0.00670413	0.985278	-0.0480853	0.956874
CG14230	0.0322001	0.775347	0.175291	0.0582087	0.0425368	0.959385
CG14231	-0.0153987	0.941942	0.0605464	0.841293	-0.0306831	0.973358
CG14232	-0.00181249	0.994095	-0.0316354	0.917235	0.00523928	0.99697
CG14234	0.0053572		-0.0221378	0.950293	0.0431011	0.965487
CG14237	0.000753312		0.000508277		-0.0297067	0.947228
CG14238			0.102033	0.461407	0.238961	0.594017
CG14244			0.0196872
CG14245	-0.00700393		0.0484011	0.4508	-0.215807	0.731896
CG14246	0.000770025		0.011795		0.020957
CG14247	-0.0171565		0.0317516	0.882573	0.139148	0.938283
CG14252	-0.0121668	0.956861	-0.0511259	0.871361	0.174192	0.893959
CG14253	-0.00390318		-0.109164	0.629863	-0.0110543	0.984806
CG14257	0.0099389	0.879386	0.0143201	0.924567	0.0697093	0.952553
CG14258			-0.00102509		0.0596839	0.874477
CG14259			-0.0252289	0.504231	-0.0248077	0.976504
CG14260	-0.0043168		0.0355844	0.861613	0.0355863
CG14262	0.0025308		0.00539542		0.00326048
CG14265	-0.042888	0.00189182	0.397254	0.00101121	0.122215	0.938283
CG14269	-0.00512096				-0.00601614
CG14270	-0.0306897	0.825653	0.0018888	0.994235	0.0104591	0.991093
CG14273	0.000633077		0.119815	0.418863	0.0402778	0.965487
CG14274	0.000770025		-0.060463	0.731328	-0.163527	0.909386
CG14275	0.0326293	0.373785	0.0467151	0.878957	-0.140348	0.938283
CG14277	-0.0144644	0.509741	0.104932	0.427589	-0.180273	0.851851
CG14280	0.00543798		0.0180854	0.896053	-0.00673204
CG14282	0.00467264		0.0243708	0.699191	0.0347276	0.938283
CG14285	0.0234651	0.629548	-0.0831651	0.747505	-0.00847144	0.993615
CG14286	0.0587279	0.635404	0.174857	0.159217	-0.0519463	0.957319
CG14292	-0.0109041	0.8	0.136242	0.504191	-0.0775094	0.94829
CG14297	0.0233691	0.219099	0.00397601		-0.00511118
CG14298	-0.00217731	0.974149	0.0330718	0.901944	-0.111225	0.938283
CG14300	-0.0115579		0.106068	0.480482	-0.0997058	0.938321
CG14301	0.00830447		-0.0390132	0.91169	-0.109711	0.938283
CG14302	-0.035659	0.0178666	0.195913	0.267024	-0.0917975	0.947228
CG14304	0.00964573	0.782889	-0.06932	0.812414	0.0290159	0.973781
CG14305			-0.0133237
CG14309	0.000770025		-0.000328606		-0.00711687
CG14312	0.0114363	0.731256	0.106736	0.598585	-0.0406102	0.96577
CG14313	-0.00705947		0.0569532	0.754349	-0.0459283	0.952553
CG14314	0.0716068	0.341237	0.0838911	0.745035	0.00607667	0.996602
CG14315			0.00759917
CG14316			-0.00716471
CG14317	-0.0232976	0.881039	-0.193424	0.138155	0.0183232	0.874477
CG14321	-0.00643331	0.957818	0.0665393	0.797921	-0.0301756	0.973358
CG14322	0.0484812	0.748411	-0.101004	0.588833	0.0524193	0.957319
CG14323			-0.00126175	0.990478	0.0319334	0.94829
CG14324			0.0831323	0.438073	-0.184328	0.86344
CG14325	-0.0077275		-0.0102371	0.966804	-0.0476246	0.938283
CG14326	0.000753312		0.0958604	0.309292	-0.15786	0.906519
CG14327	0.00287778		-0.00354608	0.974346	-0.000994015	0.998134
CG14329	-0.00352782		0.0269882	0.328363	-0.00722383	0.981308
CG14331			-0.0128761	0.932949	-0.0702886	0.951338
CG14339			0.0023811		-0.0176785
CG1434	0.0541797	0.613048	0.0670112	0.809231	0.0128503	0.988948
CG14340			0.00368842		0.00803511
CG14341	-0.0296069	0.869325	0.0523798	0.86332	-0.174908	0.888805
CG14342	0.00748713	0.829491	0.0231325	0.95029	-0.188434	0.844266
CG14346	-0.0359314	0.48361	0.0417111	0.906386	0.0116275	0.984129
CG14352	0.0911414	0.336247	0.108352	0.63656	0.062995	0.953695
CG14354			0.000508277		-0.00711687
CG14355			0.00370865		-0.0332876	0.94829
CG14356	0.00754696	0.78993	-0.133698	0.381792	-0.246558	0.541501
CG14357	0.00353385		0.00364099	0.985278	0.0634877	0.94829
CG14362			-0.00444587
CG14367	0.00198891	0.975034	-0.0297525	0.941015	-0.141182	0.938283
CG14369			0.00534994	0.970376	-0.193344	0.800036
CG14374	-0.0101366		0.142332	0.315251	-0.0729833	0.951284
CG14377	-0.0182837		0.092292	0.628512	-0.107845	0.938283
CG14384			-0.000328606		0.00326048
CG14391			0.00514845	0.970427	-0.00515433
CG14395	0.0455839	0.183623	-0.0587198	0.844109	-0.0767171	0.938283
CG14397	-0.00352782		0.00974385	0.954015	-0.0309384	0.961724
CG1440	-0.0523883	0.474403	0.00248849	0.990478	0.132309	0.934242
CG14400			0.0380942	0.8548	-0.0973308	0.690092
CG14401	-0.00849081	0.665253	-0.056456	0.864843	-0.163753	0.872978
CG14406			0.0153682	0.822536	0.00909069	0.980669
CG14407	0.0149778	0.938605	-0.0143245	0.963421	-0.12729	0.938283
CG14408	-0.126117	0.0457858	-0.0684906	0.81141	0.0317613	0.970497
CG1441	-0.00596738	0.866382	0.0385479	0.73341	0.736615	4.32878e-08
CG14410	0.034505	0.823344	-0.204388	0.115272	-0.0719364	0.938283
CG14411	0.00249284	0.99003	0.0352855	0.91103	0.0742649	0.947228
CG14414	-0.0369375	0.839293	-0.0441203	0.864697	-0.101181	0.938283
CG14416			-0.00192237	0.987642	0.0392722
CG14417			0.058147	0.267645	0.0556164	0.896943
CG14418	0.00686778		-0.0478347	0.737157	-0.0632238	0.938283
CG14419	-0.0233979	0.630992	-0.141054	0.484858	-0.18505	0.843489
CG14420			0.0108259		-0.0334629	0.641123
CG14421			0.0274344	0.571908	-0.0301798	0.328543
CG14422			0.00451582
CG14423			0.0246849	0.589884	-0.0996604	0.347797
CG14424	0.000770025		0.00282665		0.0051806
CG14427	-0.0143031	0.883714	-0.066332	0.264917	0.00107959
CG14431	-0.0150682	0.803947	0.063881	0.784323	0.0680175	0.952553
CG14434	0.0196857	0.907126	-0.145425	0.48039	-0.0583709	0.953695
CG14435	-0.0897553	0.177151	-0.0190528	0.954015	0.100561	0.938283
CG14439	-0.000818201	0.985263	-0.0217891	0.957421	-0.0609342	0.951338
CG14440	-0.0898991	0.227218	-0.105907	0.601865	-0.0352838	0.96577
CG14441	0.0209794	0.919014	-0.0567055	0.854059	0.0452708	0.961174
CG14442	-0.00726473	0.965997	0.0387745	0.85629	0.127552	0.938283
CG14443	-0.00352782		0.0204169		-0.000517866
CG14445	-0.0068613		0.105696	0.676173	-0.248951	0.415854
CG14450	-0.0830441	0.415768	-0.0991571	0.665049	-0.204895	0.665244
CG14451	-0.00946206		-0.0248141	0.926685	-0.0265915	0.962327
CG14452	-0.00550157		-0.0449181	0.745164	0.1407	0.938283
CG14453	-0.0157166	0.473307	0.185606	0.311416	-0.0039044	0.997972
CG14454	-0.00153397		0.147695	0.366734	0.236751	0.474171
CG14455					-0.0820342	0.938283
CG14456	-0.0178765		0.135468	0.23663	-0.22112	0.698385
CG14457	0.0080618	0.772211	-0.0459243	0.882875	-0.116703	0.938283
CG14459			0.00840598		-0.00254566	0.997736
CG14464	-0.512018	1.19932e-17	-0.795448	3.66825e-37	-0.486184	0.000698458
CG14478	-0.0599201	0.402352	-0.0676913	0.662431	0.059631	0.953695
CG14483	-0.126453	0.180233	-0.246938	0.00596868	-0.0696923	0.952536
CG14488			-0.0840519	0.573526	-0.0985237	0.938283
CG14490	-0.0110564	0.748871	0.144426	0.390417	-0.047547	0.961739
CG14491	0.000753312		-0.00444587		-0.0070392	0.984129
CG14492					-0.00424908
CG14495	0.00529965		0.0725891	0.64249	-0.0303897	0.973358
CG14499	-0.00501751		0.0353497	0.617489	-0.128923	0.903968
CG14500	-0.00116619		0.107322	0.357945	0.152176	0.934242
CG14502	-0.0132761	0.938776	0.00919374	0.979142	0.0585528	0.952992
CG14505	-0.0071073
CG14506			-0.0498639	0.49851
CG14507	0.0087755		-0.0108561	0.967287	0.0349155	0.956874
CG14511	-0.0949719	0.426814	-0.0427541	0.91103	-0.126548	0.938283
CG14515	-0.0065998	0.845507	0.00989344	0.956457	-0.0560151	0.953695
CG14516	0.067608	0.48361	0.171391	0.371533	0.0525413	0.953695
CG14518			0.000508277		0.00107959
CG14535	0.0238436	0.572625	-0.160726	0.391418	0.0648173	0.953482
CG14540			0.00282665
CG14543	0.0500116	0.76566	0.101848	0.665049	-0.0367451	0.968024
CG14544	0.0826941	0.518823	0.00356747	0.992213	-0.135622	0.938283
CG14545	-0.0759575	0.376149	-0.0996566	0.655305	-0.0598284	0.953695
CG14546					0.00107959
CG14551	0.00877877		0.0716655	0.7868	-0.0377625
CG14556			0.0269882	0.328363	-0.0903456	0.888314
CG14561	0.0848599	0.490929	-0.0349985	0.917235	-0.0384196	0.96577
CG14562	0.0655801	0.518813	0.149901	0.277287	0.0646502	0.953038
CG14563	-0.00356391		0.0239638	0.789425	-0.0165287	0.984129
CG14564	0.000635996		-0.0194477	0.780525	0.00719172	0.988921
CG14565	0.0169569	0.384646	0.256761	0.0338406	0.302233	0.205655
CG14566	-0.00338355		0.226305	0.167238	-0.0370899	0.967921
CG14567	-0.0417423	0.529643	-0.0725619	0.812571	0.058634	0.953695
CG14568	-0.000755656		0.0140939	0.96037	0.320328	0.154921
CG14569	-0.038124	0.101646	0.158127	0.361934	-0.0542798	0.953695
CG14570	-0.0064227		0.0166183	0.869199	0.0386922	0.96577
CG14572	-0.00533669		0.175472	0.353208	0.0546106	0.953695
CG14573	-0.0205985		0.111264	0.634609	0.436657	0.00165046
CG14589	-0.00355173		0.0164125	0.95265	-0.00527504
CG14591	0.00587298	0.849693	-0.0319914	0.929378	-0.143532	0.934242
CG14598	0.00371381		-0.0667929	0.837209	-0.317174	0.0930525
CG14605			0.000508277		-0.00748597
CG14606	0.00548857		0.0465886	0.759699	-0.198159	0.791937
CG14607					-0.00515433
CG14609	-0.00021306		0.0287186	0.900457	0.0359636	0.939677
CG1461	-0.0106203		-0.0470744	0.544673	-0.289586	0.292584
CG14610	-0.00175686		0.0104668		-0.00981493
CG14613	0.0569619	0.604212	-0.0401511	0.900373	-0.00541361	0.9968
CG14615	-0.0373942	0.839293	-0.0767624	0.801195	0.00857423	0.992629
CG14618	0.0771567	0.504327	0.057497	0.826557	-0.00629471	0.996602
CG14621	-0.0684228	0.448666	-0.15607	0.261787	-0.113027	0.938283
CG14624			-0.0133237
CG14625			0.019722	0.812639	0.0317983
CG14626	-0.00954546	0.870735	-0.0333459	0.924073	-0.00591379	0.996602
CG14627	-0.00352782		0.00373305	0.974018	0.0015104
CG14628	-0.00291964		0.022146	0.734669	-0.00711687
CG14629	0.0503572	0.629411	0.0732731	0.436491	0.0190209	0.983589
CG1463	0.103351	0.203817	0.100085	0.398317	0.00697564	0.994562
CG14630	-0.00352782		-0.00166884	0.987642	-0.0442417	0.951338
CG14634					-0.000226627
CG14635			0.000508277
CG14636	0.00513771	0.942114	0.0306664	0.885576	-0.073111	0.94829
CG14641	-0.00582464	0.971367	0.00334847	0.988293	0.0545268	0.953695
CG14642	-0.0105372	0.783983	0.0350651	0.926824	-0.0315669	0.971592
CG14644			0.00125658	0.991412	0.0446841
CG14645	-0.00550157		0.0145933		0.00803511
CG14646	0.0271712	0.850564	-0.0445698	0.843264	0.104451	0.938283
CG14647	0.0303935	0.839293	0.0313873	0.917235	0.0737914	0.94829
CG14650	-0.039728	0.681046	0.0271286	0.917723	0.110414	0.938283
CG14651	-0.00980503	0.734975	0.0288386	0.732665	0.000131607
CG14655	0.0108111	0.819878	-0.0155502	0.96733	-0.156275	0.925295
CG14657	-0.0975161	0.288119	-0.170533	0.0446959	0.0344289	0.968218
CG14658			0.00637089
CG14661	-0.00288063		0.0953034	0.404669	-0.176383	0.867887
CG14662	-0.00110067		0.0300988	0.911679	-0.190815	0.835848
CG14664	-0.00110067		0.00916295	0.967356	0.0492836	0.928462
CG14667	0.00825467	0.971176	0.025897	0.937103	-0.0376171	0.96577
CG14668	-0.00163797		0.0299478		0.0443397
CG14669	0.0142965	0.796155	-0.0642641	0.835059	-0.0444112	0.965144
CG14671	-0.0374921	0.828163	-0.0753749	0.745396	-0.0521318	0.957934
CG14676					-0.0021875
CG1468	-0.00643139		0.130656	0.468962	0.0422861	0.965487
CG14687	-0.00184018	0.988423	0.0210906	0.955844	-0.258081	0.403631
CG14688	-0.0113746	0.956861	-0.0575805	0.793914	-0.126125	0.938283
CG14689	-0.00204872		0.00920117	0.86332	0.00622663
CG14691			0.03168		0.0273384	0.94829
CG14692	0.0293082	0.1175	-0.00321757	0.993341	-0.0723713	0.94829
CG14693	0.00467264		-0.00105489	0.993341	-0.165283	0.919414
CG14694	-0.000994518	0.987536	0.056889	0.85776	0.193773	0.832115
CG14695	0.00525156		0.032223	0.864843	0.134867	0.938283
CG14696	0.042571	0.343122	0.171176	0.177922	-0.0156587	0.984434
CG14708			0.000508277		-0.00673204
CG14710	-0.0254664	0.881039	0.0448379	0.85742	0.0256137	0.973358
CG14711	0.0568757	0.622452	0.106699	0.604467	-0.00890306	0.993115
CG14712	0.000530404	0.998788	0.0916234	0.685623	0.186195	0.830849
CG14715	-0.180853	0.00101151	-0.0498713	0.776085	-0.123244	0.938283
CG14717			0.0131885		-0.0173534	0.951338
CG14718	0.000753312		0.0142674	0.902801	-0.0491262	0.938283
CG14720	0.0134111	0.51404	-0.0455267	0.899139	-0.0123587
CG14721	-0.0950384	0.315092	0.0288529	0.929151	-0.160525	0.893667
CG14722	-0.0843052	0.330288	-0.0775032	0.46846	0.0193329	0.981308
CG14731			0.0239389		-0.00673204
CG14739			0.00370865
CG14740					-0.0151135
CG14742					-0.00783274
[truncated: 13,151 more rows]
