# Supplementary material for: A modERN resource: identification of Drosophila transcription factor candidate target genes using RNAi
Source: Genetics. 2023 Jan 19;223(4):iyad004. doi: 10.1093/genetics/iyad004 (PMC10078917; doi:10.1093/genetics/iyad004)
Supplement: iyad004_Supplementary_Data [file iyad004_supplementary_data.zip › modERN_Resource_RNAi_Table_S24_Hr3_GENETICS-2022-305822.xlsx]

## Sheet: DESeq2 CSV
gene name	log2FoldChange.Hr46_0.1.5	padj.Hr46_0.1.5	log2FoldChange.Hr46_12.14	padj.Hr46_12.14	log2FoldChange.Hr46_16.18	padj.Hr46_16.18
128up	0.0159581	0.93803	-0.0974253	0.633317	0.122141	0.415955
14-3-3epsilon	0.0384538	0.781645	0.0647977	0.720113	-0.232003	0.0902536
14-3-3zeta	0.0208142	0.913127	0.107284	0.394641	0.107519	0.441702
140up	0.0285704	0.861138	-0.148387	0.408157	0.041091
18SrRNA-Psi:CR41602	-0.0116211		-0.027197	0.812141	-0.151419
18w	-0.0561582	0.180985	0.199056	0.069391	-0.0190581	0.925199
26-29-p	0.0398997	0.774766	-0.342851	0.000308486	0.0660877	0.682271
28SrRNA-Psi:CR40596	-0.0123518		-0.0210099	0.904464	-0.117653
28SrRNA-Psi:CR40741	-0.00981134		0.0024236		-0.020551
28SrRNA-Psi:CR41609	-0.00811683		0.00547964		-0.125019
28SrRNA-Psi:CR45848	-0.0108999		0.00277579		-0.0323682
28SrRNA-Psi:CR45851	-0.00755455	0.322893	0.0901857	0.60259	0.00330746
28SrRNA-Psi:CR45853	0.000334727		-0.000170829		0.0655551
28SrRNA-Psi:CR45855	-0.00146575		0.00475631		-0.00801307
28SrRNA-Psi:CR45859	-0.0062216		0.0167312	0.91058	-0.111942
28SrRNA-Psi:CR45860	-0.00665092		0.0137482		-0.0215784
2mit	-0.0266112	0.388725	0.136613	0.247082	0.157866	0.19791
312	0.0618243	0.650388	-0.105035	0.661974	0.0724579
4E-T	0.0482885	0.743901	-0.0248159	0.950084	-0.259036	0.119929
5-HT1A	-0.0261389		0.0196646	0.963694	0.185312	0.139056
5-HT1B	-0.00229548		0.120162	0.537046	0.198266
5-HT2A	-0.022181		0.0124034	0.974723	-0.00554833
5-HT2B	-0.0226674		0.0675369	0.821947	0.0410568
5-HT7	-0.0262026		-0.0638717	0.854637	0.306989
5.8SrRNA-Psi:CR45863	-0.00130153		0.00154952
5PtaseI	0.0968663	0.420776	-0.0792057	0.663712	-0.0592424	0.653701
5SrRNA-Psi:CR33363	-0.00147769
5SrRNA-Psi:CR33416	-0.00137559
5SrRNA:CR33366	-0.00350258		0.00154952
5SrRNA:CR33367	-0.0013957
5SrRNA:CR33407	-0.00350258
5SrRNA:CR33441	-0.00350258
7B2	-0.00492153		0.109932	0.591015	0.224844	0.0961331
7SLRNA:CR32864	-0.00146323		0.00122418		-0.0116886
7SLRNA:CR42652	-0.00149916		0.00581766		0.015823
825-Oak	-0.00135124		-0.126862	0.131199	-0.155186
A16	-0.0753986	0.529137	-0.117141	0.490084	0.0362416
AANAT1	-0.0158908		0.139108	0.343221	0.245704	0.0870036
AANATL2	-0.00717906		0.1715	0.312475	0.132075	0.365509
AANATL3	-0.00677569		-0.0057931	0.98176	0.0825116
AANATL4	-0.00634303		-0.00997508	0.964798	-0.854613
AANATL5	0.00346735				-0.15338
AANATL6	0.00353964		0.00345788		-0.0229102
AANATL7	-0.0112794		0.00598998	0.991656	0.245575
ABCA	0.0483537	0.720657	-0.00369169	0.995247	-0.275374	0.127708
ABCB7	0.00901245	0.973031	-0.0478572	0.872419	0.103841	0.472908
ABCD	0.0724637	0.578445	0.0689963	0.796725	-0.288378	0.115221
ACC	-0.0993491	0.407038	0.0767237	0.686409	0.0678925	0.738196
ACXA	-0.00343224				0.00802407
ACXC			0.0152615		0.00175389
ACXD	-0.0119337		-0.0923924	0.741399	0.244174
ADD1	0.086733	0.437506	-0.0722502	0.702805	-0.34457	0.105064
ADPS	-0.0186779		0.168281	0.314519	0.156348
AGBE	0.06443	0.529137	-0.125653	0.323861	0.0820288	0.607333
AGO1	0.0442279	0.72762	0.00792776	0.982168	-0.232676	0.196686
AGO2	0.015966	0.93803	-0.00376302	0.99626	-0.266128	0.193914
AGO3	0.0687287	0.592956	0.0497363	0.898478	-0.450641	0.0544686
AIF	0.0316138	0.855371	-0.0186968	0.960778	0.136706	0.307996
AIMP1	-0.0134077	0.955493	-0.0796647	0.75519	0.109045	0.481554
AIMP2	0.086236	0.344139	-0.09136	0.560749	0.0126082	0.930194
AIMP3	0.0666815	0.612064	-0.0695388	0.799409	0.118109	0.481249
ALiX	-0.0414205	0.779364	0.169695	0.112075	0.0954102	0.519137
AMPKalpha	0.0347842	0.752351	-0.105036	0.495705	-0.00434015	0.978094
AMPdeam	0.0728384	0.575987	-0.025211	0.950084	0.102682	0.539198
AOX1	-0.000875978	0.997981	-0.158757	0.172478	0.115961	0.461612
AOX2	-0.0128355		0.186069	0.0328113	-0.0369318
AOX3	0.067616	0.584912	-0.18798	0.110666	-0.334823	0.0840943
AOX4	-0.00547766		0.013247		0.0142628
AP-1-2beta	0.0463846	0.65856	0.0128071	0.970283	-0.151164	0.233419
AP-1gamma	0.0715565	0.536076	-0.0594248	0.793841	-0.0887775	0.534475
AP-1mu	-0.0303196	0.860697	0.0347804	0.930927	-0.278153	0.140669
AP-1sigma	0.0714021	0.586206	-0.0209166	0.952064	-0.302833	0.0857451
AP-2alpha	0.0305779	0.861138	-0.030053	0.938004	0.145513	0.271465
AP-2mu	-0.0113691	0.963196	-0.0418215	0.904464	0.112463	0.350972
AP-2sigma	-0.00339702	0.987249	-0.0797301	0.672019	0.0860423	0.516716
APC10	-0.0047178	0.984566	-0.0583266	0.878526	-0.204623
APC4	0.0805819	0.4443	-0.00217506	0.998144	-0.266181
APC7	0.0904496	0.451396	-0.325868	0.00483904	0.0799825	0.658792
APP-BP1	0.0776489	0.524894	-0.105318	0.634942	-0.00798882
AQP	-0.0100389		-0.124421	0.51496	0.219456
ASPP	-0.0430626	0.269133	0.0998387	0.638875	0.0386521	0.795457
ATP6AP2	0.0529751	0.597775	0.019326	0.959501	0.0277627	0.862166
ATP7	-0.0156294	0.944001	0.0112714	0.972653	-0.0723844	0.587305
ATP8A	-0.0492534	0.715348	0.0156448	0.964611	-0.00522867	0.974791
ATP8B	-0.000544625		-0.00373002	0.99626	0.177786	0.241061
ATPCL	-0.0248486	0.897673	0.103471	0.633136	0.00755126	0.973364
ATPsynB	0.0386089	0.774939	0.00597731	0.991029	0.0868143	0.600317
ATPsynC	0.120331	0.0506166	-0.0189559	0.949795	0.0419031	0.795759
ATPsynCF6	0.0109801	0.950579	-0.00273811	0.996661	0.0977982	0.529722
ATPsynCF6L					0.00313057
ATPsynD	0.0534203	0.572173	-0.0184087	0.963694	0.062716	0.719784
ATPsynE	0.0767287	0.53813	-0.00874849	0.980416	-0.0189162	0.919477
ATPsynF	0.0699908	0.484923	0.0458245	0.858582	0.0564382	0.764009
ATPsynG	-0.0357197	0.794539	-0.0147897	0.970283	0.139391	0.38179
ATPsynO	0.0590442	0.62943	0.0220171	0.953037	0.101155	0.534157
ATPsynbeta	0.0301861	0.774939	-0.00519576	0.989151	0.0886968	0.473289
ATPsynbetaL	0.00305968		-0.0157166		0.0169139
ATPsyndelta	0.00916171	0.968005	-0.0162929	0.963694	0.0071055	0.968733
ATPsynepsilonL	0.000496658		0.0274641	0.936332	0.181584
ATPsyngamma	0.0271757	0.843163	0.0104205	0.974692	0.105459	0.510572
ATbp	0.0365633	0.816794	-0.0324674	0.943363	-0.330078
Aasdh	0.0141349	0.950579	0.0785712	0.742952	-0.331377	0.106964
Aatf	0.0492984	0.723921	-0.0427849	0.900395	-0.230217	0.181809
Abd-B	-0.0228142	0.579243	0.0230296	0.952658	0.0574493	0.651462
Abi	0.0197797	0.918169	-0.00799035	0.978846	-0.21496	0.0984884
Abl	-0.0136207	0.952555	0.0526188	0.894303	-0.346445	0.104598
Abp1	0.0448818	0.765916	-0.0456421	0.904464	-0.386545	0.0900695
Ac13E	0.00553135	0.983215	-0.00282442	0.996976	-0.0848273	0.54833
Ac3	-0.0085602		0.108016	0.556742	0.160253	0.252167
Ac76E	-0.0296827		0.0181715	0.964856	0.107959	0.495606
Ac78C	-0.0355937	0.492762	0.0764216	0.785454	0.126008	0.340469
AcCoAS	0.0494604	0.730352	-0.128344	0.320208	-0.00692865	0.97697
Acbp1	0.0788575	0.529137	-0.0481517	0.889313	0.0476411	0.781217
Acbp2	-0.0159585		-0.0737748	0.806149	0.160319	0.314949
Acbp3	-0.00107047		0.159036	0.18377	0.0147209	0.949826
Acbp4	-0.00401418		-0.0812675	0.777354	0.515135	0.00127338
Acbp5	-0.0329201		0.0475118	0.903583	0.231831	0.175686
Acbp6	-0.00124152		0.0376809	0.913376	0.0717845
Ace	-0.0160098		0.101669	0.541556	0.0893446	0.492796
Acer	-0.0143127	0.948471	0.0448943	0.882004	-0.00298875	0.983161
Acf	0.0760254	0.50912	-0.117716	0.448896	-0.30776	0.138235
Achl	-0.000136117		-0.0612486	0.86337	-0.0341062
Ack	0.0634568	0.602161	-0.0124121	0.974642	-0.210675	0.106095
Ack-like	0.0233261	0.906698	0.0366079	0.911643	-0.000878049	0.994949
Acn	-0.0398452	0.796913	0.057766	0.852376	-0.327939	0.101572
Acox57D-d	0.0880532	0.440482	-0.0206644	0.963694	-0.208418
Acox57D-p	0.112133	0.201306	-0.030688	0.934828	-0.084751	0.55392
Acp1			0.034592	0.702863	0.178142
Acp24A4			0.00439965		0.0465983
Acp26Aa			0.00342594
Acp26Ab			-0.00191178		-0.0155102
Acp32CD			-0.000225825
Acp36DE	0.00370811		-0.00704107		-0.000841957
Acp53C14a					0.00313057
Acp53C14b	0.00346735		0.00318898
Acp53C14c			0.00342594		0.0556367
Acp53Ea			0.00548202
Acp54A1	0.00346735				-0.00801307
Acp65Aa	-0.00318733		-0.0708706	0.729096	0.0734757
Acp76A			0.00342594
Acp95EF	0.00353964		0.000834574
Acph-1	0.0558941	0.566357	-0.0696995	0.786931	-0.380294	0.0842361
Acsl	0.0854873	0.470572	-0.0254378	0.943919	0.111779	0.481554
Act42A	-0.0624494	0.518246	0.0528442	0.811898	-0.145147	0.406527
Act57B	-0.0240123	0.499282	-0.0198199	0.944934	0.129265	0.379412
Act5C	0.0100422	0.964486	0.0170005	0.956737	-0.161869	0.157375
Act79B	0.00531518		0.0198893	0.963694	0.0471262
Act87E	-0.0215546	0.578445	-0.112138	0.368402	0.220034	0.181809
Act88F			0.0123776	0.934828	0.0585522
Actbeta	-0.0226709	0.572791	0.111196	0.590391	0.0689585	0.605559
Actn	-0.0372412	0.809848	0.112918	0.425916	0.125076	0.33243
Acyp2	0.00881382	0.974496	-0.0252249	0.960423	0.00835957
AdSL	0.0249838	0.884777	0.0160409	0.96465	-0.0204452	0.884111
AdSS	-0.0349709	0.83107	-0.0311605	0.923818	-0.154112	0.27458
Ada	-0.00658038	0.979594	0.0241929	0.962017	-0.279823
Ada1-1	-0.00718075		-0.000201278	0.998719	0.0207995
Ada1-2	-0.0172743	0.882572	0.0954297	0.712788	-0.273987
Ada2a	-0.00363055	0.981537	0.134011	0.522472	0.0127709
Ada2b	0.0470425	0.741451	-0.180712	0.0923395	-0.304984	0.1199
Ada3	0.0167896	0.939179	-0.0263561	0.935115	-0.355754	0.0694968
AdamTS-A	-0.0327688	0.364325	0.0337357	0.913637	0.169531	0.23614
AdamTS-B	-0.0259035		0.200434	0.159494	0.104986
Adar	0.0732104	0.563567	0.0737528	0.677165	-0.277179	0.120964
Adat1	-0.0327767	0.756671	-0.0912605	0.731903	-0.0731013
Adck1	0.0752086	0.562351	0.0589535	0.848695	0.0910096
Adck5	0.0574661	0.670695	-0.00148767	0.998212	-0.306991	0.0857451
Adf1	0.0956198	0.286341	-0.00886172	0.981194	-0.0839506	0.548911
Adgf-A	-0.0938775	0.372391	0.154848	0.330842	0.0185917	0.921888
Adgf-A2	-0.00641045		-0.0414975	0.751894	-0.023891
Adgf-B	0.00353964		0.00154952
Adgf-C	-0.00678342		0.0461076	0.767373	0.0616915
Adgf-D	-0.00433304		0.0588848	0.806149	0.0775006
Adgf-E			-0.00191178
Adh	0.00525579	0.966408	-0.0347776	0.903583	-0.099487
Adi1	0.0292044	0.849647	-0.0495391	0.889624	-0.111751	0.362675
AdipoR	0.0558215	0.579243	0.0192987	0.960778	0.118117	0.441865
Adk1					0.00313057
Adk2	0.0173599	0.917398	0.00256257	0.996737	0.191799	0.198164
Adk3	-0.0132619	0.933462	0.0224966	0.963694	0.159804
AdoR	-0.00325492		0.0808627	0.723122	-0.060334
Aduk	0.0253358	0.892381	0.0293943	0.944934	0.0514392
Ae2	0.0796141	0.434329	-0.00689522	0.98996	-0.219095	0.258088
Aef1	0.116959	0.206373	-0.0993285	0.502919	-0.229896	0.169097
Afti	0.0551475	0.695432	-0.0393063	0.896263	-0.216806	0.27458
Ag5r	-0.00661318		0.255108	0.0646671	0.125693	0.51723
Ag5r2	-0.0126035		0.213602	0.160824	-0.132462	0.437529
AgmNAT	-0.0150936	0.876259	-0.0947864	0.707425	-0.0118232
Agpat1	0.0429339	0.733705	-0.118425	0.576126	0.026353
Agpat2	0.147493	0.0294466	-0.107865	0.53555	0.0208579	0.90843
Agpat3	-0.030589	0.8153	-0.0650902	0.738329	-0.0915038	0.528643
Agpat4	-0.0130426	0.956833	-0.0762779	0.693345	0.111218	0.482985
Ahcy	0.0026798	0.991988	-0.144457	0.339793	0.199378	0.197174
AhcyL1	0.0711848	0.578445	-0.0234206	0.941786	-0.00820563	0.960033
AhcyL2	-0.0131125		-0.111076	0.629806	0.129352	0.269929
Ak1	0.00160086	0.993714	0.114017	0.540907	0.0711021	0.724825
Ak2	-0.0155553	0.932006	-0.0747614	0.654362	0.122892	0.434587
Ak3	-0.00327128	0.985736	0.195064	0.200423	0.0814916	0.677517
Ak6	0.0404106	0.796319	-0.0321093	0.93917	0.134791
Akap200	0.002067	0.994708	0.0696542	0.783635	-0.345997	0.0995913
Akh	0.00457927		0.0325441	0.923818	0.185558
AkhR	-0.017231		-0.103549	0.667515	-0.0157723
Akr1B	0.185466	0.002786	-0.041107	0.903077	-0.0511473	0.733137
Akt1	0.109122	0.216261	-0.0514621	0.847511	-0.00287165	0.983659
AlaRS	0.00103546	0.997981	-0.0354233	0.91058	0.0151077	0.91559
AlaRS-m	0.0125542	0.957938	-0.0243997	0.960778	0.221683
Aladin	-0.0192022	0.931423	0.0210728	0.963694	-0.38041	0.0597255
Alas	-0.0526173	0.704098	-0.0868484	0.617311	0.0633135	0.660069
Ald1	-0.0330404	0.816794	0.0711268	0.625102	-0.0194831	0.878586
Ald2			-0.00408929		-0.012408
Aldh	0.0732603	0.391715	-0.0244482	0.947601	-0.0202051	0.920323
Aldh-III	-0.0445291	0.751905	-0.0195163	0.957378	-0.0176955	0.922873
Aldh7A1	-0.13376	0.100794	0.174598	0.152449	0.126937	0.293029
Alg-2	0.0521856	0.70952	-0.105686	0.512599	-0.00643351	0.968393
Alg1	-0.0971696	0.388725	-0.121529	0.442866	0.0667708	0.592929
Alg10	0.0385974	0.804797	-0.0980872	0.653068	-0.0242058
Alg11	0.0156413	0.944639	-0.000926651	0.998212	-0.00262159	0.988043
Alg12	-0.0237615	0.902543	0.0245434	0.947608	-0.0420836	0.759093
Alg13	0.0278958	0.856203	0.123509	0.574058	-0.34314
Alg14	0.0140291	0.931347	0.0509449	0.900336	0.25416
Alg2	-0.00307617	0.990169	-0.0209801	0.960778	-0.044021	0.792558
Alg3	-0.0748769	0.565153	-0.119143	0.532702	0.128151
Alg7	-0.0583195	0.675215	0.0888782	0.659083	-0.138041	0.398313
Alg9	0.061201	0.632973	-0.134047	0.396414	-0.0517228
Alh	0.0105022	0.966413	-0.024925	0.948539	-0.313914	0.130092
Alk	-0.0398242		0.167953	0.249489	0.27089	0.0766843
AlkB	0.0274282	0.862338	0.0464578	0.874244	-0.392738	0.0189174
Alp1	-0.0157726	0.704098	0.0300285	0.878264	-0.132479
Alp10	-0.0105345		0.123779	0.0646671	-0.398187
Alp11	-0.00322958		0.0272207	0.881308	-0.115875
Alp12	-0.0335215	0.76935	0.0504159	0.883735	0.224768
Alp13			-0.000171377		0.0262851
Alp2					-0.0265443
Alp4	-0.00380472		-0.0730281	0.7746	0.173337
Alp5	-0.0142098		-0.118073	0.524285	0.109828	0.412799
Alp6	-0.0164544		-0.18879	0.085312	0.200137	0.110887
Alp7	-0.00119457		0.168609	0.00466816	-0.454555
Alp8	-0.00148995		-0.012817	0.931227	-0.210395
Alp9	-0.0123271		0.0986438	0.219622	-0.141673
Alr	0.0112014	0.957939	-0.196822	0.126726	0.00809613	0.964119
Als2	-0.0636523	0.634642	-0.159677	0.185362	-0.0685967	0.602902
Ama	-0.0427831	0.340765	0.0378206	0.890998	-0.0508022
Amacr	-0.0140405	0.951915	0.0105245	0.978655	-0.0602959
Amnionless	-0.00745953		0.0808705	0.790044	0.208692
Amph	0.0472931	0.723921	0.0498971	0.883735	0.053208	0.748296
Amt			0.000940099		0.0130909
Amun	0.0351525	0.776108	0.032822	0.930927	-0.340925	0.0925933
Amy-d	-0.0135001		0.120741	0.280671	-0.0676705
Amy-p	-0.0167647		-0.0162487	0.967749	-0.718615	0.000182334
Amyrel	0.0278146		0.0992754	0.0063146	-0.0976966
Ance	-0.0527466	0.273778	0.204228	0.105734	0.13128	0.360289
Ance-2	-0.0225894		0.0327828	0.932061	-0.0490932
Ance-3	0.00754966		0.0330549	0.921899	0.108775
Ance-4	-0.00817046		-0.0909735	0.724491	0.224472	0.106205
Ance-5	-0.00613447		-0.110872	0.499342	0.254374	0.186687
Andorra	0.00346735		0.00728689		0.0363812
Ank	0.0525345	0.697865	0.0853025	0.763161	-0.277775	0.138659
Ank2	-0.016197	0.587333	0.077684	0.686697	0.158784	0.291804
Ankle2	0.0356154	0.79272	-0.144189	0.331152	-0.271696	0.113649
Anp	-0.00350258		0.0033728
Ant2	0.00219022		0.0895891	0.662321	0.225391
Antp	-0.0127537		0.091888	0.74925	0.206196
AnxB10	0.0278487	0.877678	-0.165108	0.338132	-0.0764587
AnxB11	-0.00065527	0.997981	0.0133064	0.964968	0.0504378	0.766399
AnxB9	-0.142933	0.088259	0.0793949	0.75409	0.109077	0.472908
Aos1	0.0601894	0.638586	-0.155855	0.162222	-0.275586	0.0957263
Apc	0.0305439	0.859003	0.0158343	0.963694	0.0926054	0.482187
Apc2	0.0238592	0.899815	-0.137631	0.394701	-0.41022	0.078607
ApepP	0.0201659	0.923187	0.00880262	0.984103	-0.250384	0.12965
Apf	0.0221294	0.861138	0.00353963	0.996673	0.0170767
Apl	0.0264834	0.809667	0.0883933	0.694569	-0.0245506
Aplip1	-0.0123618		0.0842832	0.72121	0.133557	0.401674
Apoltp	-0.0623334	0.0753815	0.137025	0.216814	0.0907946	0.572966
Appl	-0.0460774	0.364325	0.147814	0.171757	0.154106	0.297452
Aprt	-0.00243077	0.992929	-0.0323328	0.934115	0.159483	0.284267
Aps	0.0234017	0.90146	0.009067	0.97883	-0.301792	0.119438
Arc1	-0.0097147	0.877678	-0.0772586	0.704994	-0.108831	0.580916
Arc2	-0.0276481	0.693531	-0.0242326	0.961513	-0.105406
Arc42	-0.0337433	0.803306	-0.122321	0.427261	0.0154645	0.916862
Archease	0.101104	0.372967	0.0281167	0.943363	-0.132609	0.331644
Arf102F	0.0733428	0.570676	0.0413735	0.887264	-0.151756	0.335924
Arf51F	0.0984244	0.401881	0.0193133	0.957378	-0.311186	0.107265
Arf79F	0.0352872	0.821684	0.0699933	0.71245	-0.285223	0.101572
ArfGAP1	0.0544543	0.586506	-0.0696207	0.753867	-0.149545	0.206862
ArfGAP3	-0.00862931	0.975762	0.0190506	0.963694	-0.247252	0.180808
Arfip	0.0772501	0.528937	-0.120071	0.498935	0.0622135	0.646527
Arfrp1	0.0297067	0.869873	-0.256712	0.0117438	-0.276717	0.138727
ArgRS	0.0578718	0.635433	0.00365553	0.995247	0.00378512	0.982611
ArgRS-m	0.0596708	0.669633	-0.0792025	0.801375	0.0936267
Argk	-0.101596	0.314218	0.240968	0.053235	0.0286029	0.8908
Argl	-0.0265904		-0.233804	0.0705413	0.062976	0.65793
Arl1	0.00485702	0.984089	0.0405895	0.882912	-0.246495	0.117225
Arl2	0.0417043	0.790465	0.0943755	0.731903	0.157069
Arl4	0.15895	0.0899294	0.104541	0.44814	0.0358787	0.798796
Arl5	0.0673397	0.613627	-0.00207231	0.997744	-0.365878	0.0712508
Arl6	-0.0115594		-0.0204944	0.951379	0.0161997
Arl6IP1	0.00300744	0.9905	-0.0517543	0.84488	-0.285342	0.13145
Arl8	0.0391472	0.803525	0.000786194	0.998212	-0.175925	0.144478
Arp1	-0.0103676	0.964772	-0.0551964	0.834903	0.129513	0.33589
Arp10	-0.0598098	0.668826	-0.104922	0.554242	-0.273082	0.0870036
Arp2	0.071774	0.480056	-0.0994899	0.553489	-0.185	0.26263
Arp3	-0.0282031	0.878462	0.00079644	0.998212	-0.259319	0.145082
Arp5	0.0203709	0.92423	0.0259153	0.950019	-0.362896	0.0556922
Arp53D	1.97212e-05		-0.0101492		-0.0157567
Arp6	-0.000638977	0.997981	-0.0726707	0.726582	-0.193417	0.23178
Arp8	0.000711789	0.997981	-0.163085	0.238954	-0.319101	0.0888947
Arpc1	-0.0570633	0.663104	-0.0839214	0.685082	0.0140401	0.927545
Arpc2	0.0501389	0.72743	-0.0307547	0.929478	-0.301555	0.122133
Arpc3A	0.014779	0.946113	0.0384932	0.926883	0.100416	0.477185
Arpc3B	-0.0250291		0.0411834	0.919527	0.222393
Arpc4	0.0515717	0.716971	-0.00382306	0.995209	-0.0564203	0.662578
Arpc5	0.0678619	0.593231	0.0825604	0.69361	-0.0245507	0.868556
Arr1	-0.0128177		0.198428	0.204988	-0.115389
Arr2	-0.00546996		-0.0378871	0.770417	0.065341
Ars2	0.0424321	0.774766	0.0239136	0.960778	-0.165823	0.333052
Art1	0.0854231	0.439677	-0.141772	0.366443	-0.374157	0.0766843
Art2	2.58203e-05		-0.0232473		0.0305306
Art3	0.00803312	0.977175	0.0800667	0.774979	-0.347908	0.0893498
Art4	0.0926993	0.408299	-0.185358	0.16758	-0.318372	0.0966405
Art6			0.00504957		0.00313057
Art7	-0.0454262	0.758579	-0.069348	0.840253	0.0669559
Art8	-0.0181999	0.934948	0.0147654	0.971536	0.0364	0.860485
Arts	0.088906	0.425657	-0.314939	0.00151062	-0.14246	0.41099
Arv1	0.0931795	0.449135	-0.0715677	0.785157	-0.14267
Asap	0.0252422	0.895942	0.0265308	0.93917	-0.000646551	0.996244
Asator	0.019445	0.925726	0.0911891	0.637796	-0.139773	0.3726
Asciz	-0.0996762	0.396206	-0.164341	0.355388	-0.0838823
Ask1	0.00891241	0.975029	-0.0796962	0.699988	0.0578517	0.676112
AsnRS	0.028592	0.862652	-0.028892	0.930927	0.122399	0.35115
AsnRS-m	0.00125505	0.995513	0.0568101	0.879303	-0.27504
AsnS	0.00815155	0.977175	0.0214844	0.963694	-0.24064	0.170879
AspRS	-0.033383	0.837979	0.0170795	0.963694	0.189953	0.135089
AspRS-m	0.102207	0.16053	0.0122442	0.976193	-0.31968	0.126109
Asph	-0.00171011	0.986303	0.0352541	0.904166	0.117303	0.404708
Ass	-0.00601695		-0.00207362	0.998212	0.156735	0.290334
AstA	-0.00979364		0.0423992	0.922822	-0.030064	0.854756
AstA-R1	0.00493077		-0.0553982	0.852088	0.297728
AstA-R2	-0.00730807		-0.0437075	0.919527	0.166734	0.300479
AstC	-0.01546		0.212911	0.157516	0.112882
AstC-R1	0.00125849		-0.0114129		0.077103
AstC-R2	-0.00777351		0.0240753	0.963062	0.111519
AstCC			0.00571149		-0.0238056
Asx	0.0770693	0.535897	-0.00426613	0.994789	0.0235561	0.871309
Atac1	-0.00337879	0.988601	0.0767671	0.790724	-0.204329
Atac2	-0.0543682	0.704098	-0.0165487	0.970283	0.146773
Atac3	0.015364	0.945225	-0.125334	0.475141	-0.0342909
Ate1	0.0349669	0.830222	-0.0767147	0.710379	-0.216268	0.190028
Atet	-0.0320394	0.439677	-0.0696344	0.720113	0.158086	0.276956
Atf-2	0.0107083	0.96525	-0.100859	0.671667	-0.193763
Atf3	-0.0152713	0.758179	-0.0128578	0.970283	0.163177	0.280843
Atf6	0.105	0.378329	0.0309963	0.915634	-0.142326	0.26263
Atg1	0.0854926	0.397125	-0.0651629	0.754255	-0.201961	0.288679
Atg10	0.00200038	0.987428	-0.0425161	0.917445	-0.113231
Atg101	0.0690399	0.604503	0.0924774	0.625102	-0.184445	0.225903
Atg12	0.116364	0.292844	0.0791199	0.791958	0.0257319
Atg13	0.169821	0.00448523	-0.102373	0.512058	-0.258993	0.140689
Atg14	0.0487148	0.704098	-0.0383937	0.923029	0.0684287	0.617763
Atg16	0.0227866	0.909193	0.0289626	0.944185	-0.353771	0.0979201
Atg17	0.0879177	0.470572	-0.0537971	0.831737	-0.027102	0.868907
Atg18a	0.0447185	0.766202	-0.00922059	0.97883	-0.309572	0.127357
Atg18b	0.0745128	0.572791	-0.140971	0.296106	-0.0693054	0.71216
Atg2	-0.0139678	0.951942	0.0626314	0.791586	-0.113059	0.548376
Atg3	0.0310279	0.84964	-0.033977	0.919208	-0.231462	0.10137
Atg4a	-0.0099896	0.968017	-0.0761122	0.675149	-0.180983	0.207264
Atg4b	0.022836	0.888835	-0.122023	0.38226	-0.323454	0.100652
Atg5	0.00403998	0.985736	0.0553551	0.818859	-0.292417	0.0924425
Atg6	0.0551166	0.697911	0.00356343	0.99626	0.145074
Atg7	0.0361854	0.820568	0.0524354	0.871432	-0.324761	0.0967622
Atg8a	0.00244558	0.993358	-0.000147085	0.999331	-0.0384819	0.827665
Atg8b					-0.00286812
Atg9	-0.00255961	0.992063	-0.0153876	0.963778	0.063281	0.694014
Atox1	0.137392	0.0990249	-0.0411311	0.87691	-0.22921	0.105064
Atpalpha	-0.00722982	0.979844	0.150186	0.171783	0.163966	0.137855
AttA			0.034268	0.322789	0.0645368
AttB			0.00219657	0.98843	-0.0345618
AttC			-0.0163399	0.453048	-0.0494951
AttD	-0.00667369		0.0174758	0.339285
Atu	0.0110541	0.964579	-0.0130061	0.970283	-0.409061	0.0327747
Atx-1	-0.0223945		0.038103	0.776256	0.0460739
Atx2	0.0429538	0.743901	0.0279182	0.942196	-0.0724856	0.56417
Atxn7	-0.0387255	0.79272	0.0325772	0.935307	-0.34284	0.104553
Aven	0.0652847	0.626385	-0.107382	0.6625	-0.303123
Awh	-0.011726		0.0444083	0.917376	0.152875
Axn	0.0619813	0.628825	-0.0362515	0.921719	-0.360023	0.0983415
Axs	0.0422319	0.776108	-0.0331345	0.94263	-0.0600138
Axud1	0.0109025	0.96493	-0.0241261	0.950708	-0.391725	0.0845108
B-H1	-0.0192833		0.0560623	0.881308	0.106958
B-H2	-0.00685226		0.132839	0.511893	0.0734325
B4	0.0524284	0.670726	0.041648	0.91176	-0.392903	0.0840943
B52	-0.0593201	0.670726	0.00220913	0.996737	-0.213876	0.172921
B9d1	0.00148574		0.0690042	0.710379	0.0343396
BBS1	-0.0113097		0.0331929	0.816677	0.0721291
BBS4	-0.002292		0.163284	0.145287	-0.0359129
BBS5	0.00111478		0.139176	0.188918	0.0785514
BBS8	-0.0108763		0.11716	0.497448	-0.0196736
BBS9	-0.0051208		0.17669	0.163547	-0.0433503
BCAS2	0.0209152	0.920331	0.0173555	0.963694	-0.291489	0.0840943
BCL7-like	0.0736507	0.573051	-0.127207	0.443258	-0.390051	0.045062
BEAF-32	0.0784325	0.545954	0.0888999	0.74925	-0.335722	0.0983524
BG642163			0.00154952
BG642167					-0.00801307
BG642312	8.43323e-05		0.0316306	0.861572	-0.0833012
BHD	-0.0421769	0.608181	0.149043	0.438974	0.0499632
BI-1	-0.00783245	0.977175	0.0785547	0.638973	-0.0860659	0.557462
BNIP3	-0.0839869	0.371086	0.0964094	0.598787	0.169472	0.289027
BOD1	-0.0284844	0.86087	0.01867	0.963694	-0.323138	0.116024
BORCS5	-0.0204722	0.922613	-0.18605	0.203105	0.106956
BORCS6	-0.00237435	0.991988	0.0122687	0.97712	-0.000971446
BRWD3	-0.00332787	0.988735	0.0260473	0.954513	-0.372079	0.0934446
BTBD9	-0.0359696	0.816794	-0.0690193	0.779914	-0.405853	0.0703833
Bacc	-0.0262341	0.88916	0.0449068	0.905654	-0.128609	0.385558
Bace	-1.61823e-05		-0.168571	0.338713	0.37049	0.0140228
Balat	-0.00905442		0.0004578		0.0860208
Baldspot	0.106193	0.234808	0.061954	0.812141	-0.148607	0.368037
Bap111	-0.00890301	0.974002	0.0676105	0.796725	-0.395159	0.0689782
Bap170	0.0203831	0.917307	-0.132567	0.4392	-0.43436	0.0766843
Bap55	0.0320164	0.841472	-0.147382	0.243153	-0.292967	0.0840943
Bap60	-0.0391355	0.798484	0.0100185	0.97712	-0.364687	0.0711563
Bbd			-0.0292044	0.290799	0.179838
Bdbt	0.0523887	0.711354	-0.0536111	0.888656	-0.323459	0.095808
Bdp1	-0.0389365	0.772727	-0.0548463	0.841051	-0.271128	0.15678
Bem46	0.027925	0.879678	-0.147081	0.35346	-0.0150565
Best1	0.0755473	0.559897	-0.0306602	0.934828	0.128723	0.312263
Best2	-0.0144931		0.0774602	0.791958	0.241846	0.0906785
Best3	0.00431252		-0.0330927	0.881308	0.0803247
Best4			-0.00623493		-0.0429688
Bet1	0.00407533	0.985736	0.000951738	0.998212	0.144438
Bet3	0.0369776	0.816794	0.0181512	0.963694	-0.282137	0.10207
Bet5	0.00664811	0.980904	0.0171618	0.96465	-0.192581
Bgb	-0.0414727	0.790935	0.0591432	0.826168	-0.257212	0.169212
BicC	0.00286605		-0.00191178
BicD	0.0524646	0.672883	-0.00234634	0.997744	-0.326647	0.115734
BigH1	0.123572	0.0435046	-0.226768	0.0307849	-0.20154	0.222438
Bili	-0.00783214		0.158745	0.35346	0.213507
Bin1	0.0449508	0.76554	0.0864187	0.600453	-0.257159	0.138727
Bka	0.00124273	0.99795	-0.0206305	0.960778	-0.338868	0.0848905
Blimp-1	-0.0275698	0.545475	-0.0153157	0.951618	0.00614956
Blm	0.104985	0.312178	-0.270276	0.0173468	-0.247797
Blos1	0.0149041	0.945799	0.0205274	0.963694	-0.280273
Blos2	0.0118958	0.96054	0.0509042	0.885894	-0.209724	0.263777
Blos3	0.108587	0.335493	0.0836294	0.766219	-0.108158
Blos4	0.0294136	0.86087	0.0267213	0.942483	-0.289272	0.0971846
Bmcp	0.0784018	0.54593	-0.0815417	0.702863	-0.23529	0.105064
BoYb	0.0754492	0.564367	-0.0533249	0.881308	-0.400372	0.0799609
BobA	-0.0307318	0.572791	0.00345958	0.991573	-0.0406891
BomBc1	-0.00343224		-0.01201	0.633237	0.295584
BomBc2	-0.00905442		-0.367251	1.50673e-08	0.0416695
BomBc3	0.00135291		-0.0430495	0.737286	0.0236417
BomS1	-0.0164075		-0.0377071	0.488121	0.901475
BomS2	-0.0127554		-0.0469909	0.424863	0.137626
BomS3	-0.00414471		-0.0214505	0.744727	0.741095
BomS4			-0.0937268	0.219321	-0.0300437
BomS5			-0.0219306	0.75519	0.56166
BomS6			-0.115684	0.115903	0.0292968
BomT1			-0.00700172		-0.00288675
BomT2			-0.00770707	0.786215	0.238476
BomT3	0.0019389		-0.0129944	0.825972	0.115817
Boot	0.0700315	0.428352	-0.290696	0.0109044	0.0429247
Br140	0.0702955	0.529137	-0.310543	0.000221022	-0.266369	0.155065
Brca2	-0.0175022	0.936617	-0.206603	0.176572	0.0446111
Brd	-0.0211081	0.798484	-0.0475632	0.842947	0.102799
Brd8	-0.0445579	0.767308	-0.0351995	0.930705	-0.366141	0.0754427
Bre1	0.0441153	0.758879	-0.0355893	0.928349	-0.332573	0.113649
Brf	0.0816072	0.427502	0.00452861	0.994789	-0.276105	0.159551
Brms1	0.0237345	0.898494	-0.149552	0.320843	-0.232686	0.172094
Bro	0.00122207	0.985736	0.0147908	0.899252	0.0347142
Bruce	0.0181943	0.934948	-0.00573404	0.98843	-0.0170152	0.919568
Bsg	0.0845113	0.509415	-0.0257343	0.935486	-0.0218635	0.892864
Bsg25A	-0.0236056	0.728934	0.00884526		0.258521
Bsg25D	0.0569451	0.669096	-0.0284706	0.932299	-0.398387	0.0691707
BtbVII	0.0760131	0.351332	-0.147269	0.236832	-0.0738384	0.629179
BthD	0.052864	0.704098	0.0813321	0.731903	-0.33821	0.0840943
Btk29A	0.0451749	0.743901	-0.0347218	0.926761	-0.320325	0.106751
Btnd	-0.0220773		0.0265665	0.910468	-0.0984915
BuGZ	0.0275064	0.872037	0.0408904	0.904464	-0.206774	0.24411
Bub1	0.0400595	0.727547	-0.128916	0.372431	-0.252289	0.181809
Bub3	-0.00400152	0.985736	0.0131108	0.97078	-0.289917	0.126212
BubR1	0.0186427	0.932597	0.0233835	0.958357	-0.324622	0.120038
Buffy	-0.0105109		-0.0525921	0.890029	0.143378
Bug22	0.040752	0.796319	0.0188339	0.963694	-0.210163	0.144478
Burs	0.00319214		0.0060687	0.991573	0.274836
Bx	0.0685586	0.570095	-0.06025	0.842698	0.152871	0.373645
Bx42	-0.0323989	0.848514	0.0388177	0.903077	-0.338392	0.0893498
C15	-0.0323716		0.109333	0.650811	0.0614378
C1GalTA	0.0926416	0.387532	-0.0752571	0.770511	-0.0253082	0.863979
C3G	0.0564518	0.670726	0.121497	0.442742	0.0371622	0.792046
C901	-0.010047		0.180311	0.0833743	0.0185876
CAH1	-0.0198959		0.245072	0.0382145	0.0683906	0.704122
CAH13			-0.00351474		0.00313057
CAH14	0.00670807		0.0209733
CAH16	-0.00125368		-0.0101492		-0.00801307
CAH2	0.00915515	0.972447	0.0451661	0.852864	0.0427142	0.841196
CAH3	0.061072	0.529137	-0.249015	0.0115646	0.0100795	0.949266
CAH4			-0.000225825		-0.00801307
CAH5			-0.000426457
CAH6	-0.0123204		0.0447385	0.910291	0.29365
CAH7	0.0399785	0.797818	-0.0887311	0.735182	0.205034
CAH8	-0.00499705		0.017643	0.930466	0.0769401
CAH9	-0.00955556		0.054717	0.720113	0.0283329
CAHbeta	0.0183463	0.929284	-0.0794218	0.788589	0.391277
CAP	-0.0890178	0.290721	0.0480889	0.842499	0.153905	0.322923
CARPA	-0.0102171		0.0491646	0.895859	0.155373
CARPB	-0.0288137	0.73117	0.100174	0.697596	0.150126
CASK	0.0647375	0.612064	0.0124989	0.970758	0.0860685	0.526668
CBP	0.0247708	0.895942	0.0573217	0.85205	0.0853145	0.632248
CCAP	-0.010249		0.00238962	0.996377	-0.0673759
CCAP-R	-0.00755236		0.00741666	0.98843	0.145841
CCDC151	0.00588412		0.167343	0.033259	0.101764
CCDC53	0.00159817	0.991988	-0.0483276	0.890998	0.264794
CCHa1	-0.0153947		0.0957495	0.597142	0.128808
CCHa1-R	-0.00634315		0.00685228	0.990872	-0.0413045
CCHa2	-0.0192871		0.0382708	0.928755	0.0644512
CCHa2-R	-0.00854183		0.122357	0.569647	0.0364485
CCKLR-17D1	-0.00303204		0.0256	0.937975	0.158668
CCKLR-17D3	-0.0119124		0.102323	0.686697	-0.0162861
CCT1	0.0781668	0.529137	-0.154092	0.186512	0.105536	0.476262
CCT2	-0.00836302	0.975921	-0.178458	0.17282	0.0984787	0.543191
CCT3	0.10642	0.252384	-0.145477	0.251626	-0.0207671	0.892925
CCT4	-0.0280455	0.879841	-0.119095	0.463272	0.121198	0.457787
CCT5	0.00557621	0.981245	-0.0837365	0.706325	0.0502814	0.772166
CCT6	0.0454099	0.755536	-0.133002	0.347922	0.077244	0.580943
CCT7	0.0473853	0.727547	-0.105405	0.593473	0.00339428	0.983419
CCT8	-0.00630786	0.981537	-0.191519	0.0870901	0.0849988	0.602455
CD98hc	0.0219426	0.890604	-0.0556322	0.831895	0.137352	0.334437
CDC50	-0.00494733	0.984089	-0.0086399	0.97712	0.0240566	0.868907
CDK2AP1	0.0282333	0.879914	0.0246261	0.95358	-0.379657	0.0817503
CDase	-0.0186062		0.0788168	0.702863	0.211032	0.141879
CG10000	0.00877681		-0.064054	0.844499	0.193921
CG10005	-0.0105589	0.900451	-0.00246019	0.996737	-0.162842
CG10011	-0.0241983	0.839848	0.160326	0.167346	0.203836	0.131672
CG10013	0.00718282		-0.169924	0.298914	-0.198704
CG10019	-0.0126757		0.165676	0.309333	0.317428
CG10026	0.0050692		-0.152135	0.30708	0.37605	0.0924582
CG10029					0.0085414
CG10031	-0.00591449		-0.250388	0.0596691	0.297103	0.0817503
CG10035	-0.0361999	0.324256	0.000378722	0.998212	-0.00465941
CG10038	0.0186825	0.932875	0.0432999	0.888656	-0.369124	0.033
CG10041	-0.0111654		-0.0222246	0.917376	0.0014169
CG10050	0.0143862	0.945225	0.0569878	0.881858	0.0876319
CG10051	-0.0447749		0.2313	0.0369807	0.0903	0.595235
CG10053	0.00289716	0.985736	-0.161647	0.373802	-0.187372
CG10055	0.151721	0.0326516	-0.202163	0.0709819	-0.0998404	0.506745
CG10062	-0.0112524		-0.0224414	0.963694	0.0286486
CG10063	0.00224654		0.0313666	0.859041	-0.0165404
CG10064	-0.00573081		0.00419851	0.994022	-0.0248867
CG10068	0.102848	0.346772	0.000779501	0.998212	-0.00665994
CG10073	-0.00415102		0.0837598	0.783921	0.188122
CG10075	0.022259	0.911476	-0.0386907	0.911643	-0.14434	0.350223
CG10077	0.0337739	0.791088	0.0877395	0.593473	-0.133174	0.468556
CG10081			0.00740188		0.0937014
CG10082	-0.0466294	0.755394	0.0646881	0.790107	-0.17476	0.308503
CG10086	-0.0261927		-0.0314648	0.947014	0.233317	0.121642
CG10089	-0.00278733		0.057602	0.8542	0.0911388
CG10098	-0.0541822	0.690923	-0.112969	0.394701	-0.192328	0.278244
CG10104			0.00154952
CG10116	-0.0121016		0.0474857	0.910291	0.221584
CG10126	-0.0169147		0.0876536	0.766793	0.0692619
CG10132	-0.0300261	0.272412	0.0866594	0.647206	0.185002	0.20994
CG10137	-0.00451586	0.968145	0.14547	0.44814	0.275411
CG10139	0.00677476	0.98059	0.0819795	0.706325	-0.334579	0.102713
CG10140	-0.00642497		0.0438593	0.754406	-0.0944668
CG10147	0.0664119	0.609338	0.180481	0.159082	-0.240371
CG10151	-0.0186196		0.138593	0.497448	0.0818624
CG10154	-0.00659285		0.0436832		0.163214
CG10163	-0.00350258		-0.00700172		-0.0167251
CG10164					-0.00801307
CG10165	-0.0265886	0.849733	0.0624881	0.860964	0.200946
CG10171	0.0573781	0.665471	-0.0834109	0.675769	-0.274925	0.0869376
CG10175	-0.00637111		0.0680396	0.743726	0.293508	0.127708
CG10177			0.0138008		0.29694
CG10182	-0.00928658		0.118642	0.277069	-0.0507972
CG10183			0.0349444		0.0292875
CG10184	0.0165601	0.910859	0.0644058	0.852088	0.299903	0.0941577
CG10185	-0.00228417		0.0117815	0.974723	0.0795853
CG10189	0.00536256	0.975921	0.139309	0.491722	0.0118941
CG10194	0.0403793	0.79272	-0.0515244	0.888656	0.124902
CG10195	0.0145732	0.944639	0.0201615	0.964258	0.146852
CG10205	-0.00130153		-0.0495264	0.584206	0.240012
CG10208	-0.00615426	0.969844	0.0174111	0.970283	-0.0551861
CG10209	0.109603	0.33488	-0.203272	0.110908	-0.0997705
CG10211	-0.0142152	0.620991	0.228934	0.0648961	0.257665	0.16214
CG10214	0.0235115	0.898132	0.0404739	0.899004	-0.18647	0.288679
CG10222	0.0633426	0.635433	-0.029841	0.950412	-0.307468
CG10226	-0.0234672		0.0818443	0.791336	0.25097	0.0855862
CG10232	0.00147906		0.170399	0.334258	0.260951
CG10237	0.0501919	0.62837	-0.157507	0.152118	-0.0389459	0.79322
CG1024	0.00067059	0.997981	-0.00027205	0.999331	-0.403842	0.0840943
CG10252	-0.00125368		0.0226648		-0.00801307
CG10254	0.0551013	0.697646	-0.275564	0.000972984	0.092304	0.452596
CG10257	-0.00210058		-0.00756063	0.967749	0.00699432
CG10264	-0.0129842		0.0247688	0.957378	0.0192011
CG10265	0.179585	0.017608	-0.0640523	0.842499	-0.274964
CG10268	0.0321104	0.849733	0.0509013	0.891064	-0.227821
CG10274	0.0783626	0.539207	-0.12846	0.448181	0.0118544
CG10280	-0.00287604		0.010182	0.980337	0.0239914
CG10283	-0.023101	0.570095	0.410569	0.000146593	0.00221436
CG10286	-0.0291813	0.873786	0.00439238	0.994789	0.11581	0.495094
CG10298			0.0166243		0.0122411
CG10300	-0.0030977		0.0158119	0.970758	0.271042
CG10301	-0.00137413		-0.121776	0.49562	0.189928
CG10307	-0.0185647		0.0424649	0.766793	0.121262
CG10311	-0.0197528		0.0286403	0.949795	0.225728	0.142491
CG10317			-0.00408929		0.0132861
CG10321	0.0333227	0.808843	-0.0334786	0.910468	-0.129872	0.365219
CG10324	0.032094	0.843163	-0.0252904	0.953037	-0.291665	0.145534
CG10333	0.0402914	0.798484	-0.0358699	0.923029	-0.339695	0.100376
CG10336	0.083714	0.492762	-0.282794	0.0073182	-0.273167	0.105064
CG10337	0.00356813	0.975852	0.072258	0.829704	-0.0162882
CG10338	0.0534045	0.704098	-0.0182582	0.963694	-0.238168	0.115293
CG10339	-0.0168195		-0.0360211	0.935115	0.0804947
CG10340	-0.00595036	0.982215	0.0832048	0.668271	0.15218	0.31226
CG10341	-0.0248145	0.897206	0.0136199	0.972885	-0.214431	0.195605
CG10343	0.0515002	0.719486	-0.00520421	0.994789	-0.110069	0.432453
CG10344	0.102425	0.372967	-0.0362789	0.934588	-0.0603527
CG10345	0.00490428		-0.166283	0.35269	0.0233182
CG10347	0.00213985	0.993924	0.0780985	0.751894	-0.377102	0.069705
CG10348	-0.0100416		0.142065	0.427261	0.183407
CG10352	-0.00343224		-0.0176249	0.926761	-0.0818935
CG10353	-0.0252309	0.893161	0.0589872	0.791336	0.217226	0.1488
CG10357			0.00392175		-0.0265443
CG10359	-0.00850863		-0.0424037	0.919801	0.259573	0.0843285
CG10361	-0.0259683		0.130449	0.53555	0.256976
CG10362	-0.0211454		0.0640033	0.849974	0.222879
CG10365	0.022073	0.913127	-0.203226	0.0512907	-0.174476	0.164377
CG10366	0.0492063	0.704098	-0.145001	0.384551	0.0250416
CG10375	-0.0359833	0.825032	0.00921166	0.97712	-0.250466	0.157389
CG10376	0.105683	0.314281	-0.0701971	0.730997	-0.230582	0.0985464
CG10383	0.0387008	0.766025	-0.144173	0.186813	-0.0625239	0.731234
CG10384	-0.0172963		0.00460468	0.994789	0.221417	0.10207
CG10395	0.0418907	0.779069	-0.0312861	0.932856	-0.274942	0.121935
CG10405	-0.0100987		0.0187827	0.963694	0.0937464
CG10407	0.00207514		-0.0316096	0.940308	-0.0105564
CG10413	0.0233953	0.901925	0.0429258	0.913761	-0.27997	0.111077
CG10417	0.0319542	0.849647	0.0772996	0.800345	-0.333864	0.104581
CG10418	-0.00948045	0.972364	0.0507626	0.889737	-0.115395
CG10425	0.0507938	0.69598	0.0556182	0.804455	-0.346191	0.0882744
CG10428	0.0714107	0.579921	-0.0126382	0.972653	-0.156152	0.305327
CG10431	0.0427261	0.781511	-0.0268322	0.950592	-0.366935	0.0925933
CG10433	-0.0109319		0.0431906	0.903162	0.112364	0.478038
CG10435	0.0512089	0.706104	-0.00864253	0.97883	-0.142178	0.424964
CG10444	0.066938	0.586206	-0.183658	0.105734	-0.078759	0.534261
CG10445	0.0258444	0.888467	-0.119457	0.583455	0.247936
CG10459	0.00102401		0.00712742		0.0122411
CG10462	0.130413	0.0876659	-0.0656047	0.751539	-0.174766	0.250927
CG10463	-0.00279477	0.991926	-0.0662447	0.846862	0.0724095
CG10465	0.063269	0.634642	0.0997776	0.588911	-0.18577	0.199396
CG10466	0.0123501	0.95689	0.0199956	0.963694	-0.140954
CG10467	0.0264342	0.888972	0.055366	0.877055	0.0318659
CG10469	0.0164502		0.0321586	0.905002	0.0929542
CG10470	0.0996135	0.351332	0.0306415	0.928349	0.0409917	0.789171
CG10472	-0.0129311		0.0298287	0.950537	0.227849	0.20777
CG10474	-0.009231		0.000847239		-0.0770391
CG10477	-0.00659285		-0.00191178		0.113124
CG10479	-0.0289069	0.494307	0.103546	0.663813	-0.010539
CG10481			0.00392175		-0.00801307
CG10483	-0.0287158		0.125013	0.541523	0.233608
CG10486			0.037649		-0.0225892
CG10492	0.0698227	0.492669	0.000842467	0.998212	-0.416483	0.0840943
CG10494	0.148048	0.128486	-0.00840859	0.98807	-0.225453
CG10495	-0.0164768	0.942326	-0.110345	0.649634	0.144917
CG10505	-0.00725333		0.0561692	0.795614	-0.168911
CG10508	-0.0149324		0.155547	0.349486	0.329426
CG10510					0.0101782
CG10512	-0.0370095	0.424561	-0.0586155	0.838337	0.0377648	0.834849
CG10513	-0.0101867		0.0106728	0.963694	-0.118348
CG10514	-0.00733507		0.296981	0.0210275	-0.313213
CG10516	-0.0251508	0.858045	0.0536466	0.879303	0.102808
CG10527	-0.00845903	0.975921	-0.0260458	0.954794	0.0445324	0.779616
CG10543	0.0522149	0.705903	0.0345495	0.904464	-0.176849	0.26263
CG10550	-0.0119731		0.0667749	0.849974	0.0356917	0.792558
CG10553	-0.00511146		-0.0362028	0.896769	0.129427
CG10555	0.0824812	0.446677	-0.0137208	0.968356	-0.453811	0.0445401
CG10559	0.00601084		0.0100092	0.963694	0.0679615
CG10560	-0.00490153		0.034838	0.932299	0.171657	0.245844
CG10561	0.0180851	0.935312	-0.022474	0.963694	0.0157769
CG10562	-0.0110839		0.0231613	0.960638	0.274086	0.119044
CG10565	-0.00507439	0.984089	-0.0491596	0.886908	-0.179006	0.342979
CG10576	0.0599476	0.560633	-0.0316868	0.932025	0.0472883	0.804861
CG10581	0.00267581		-0.0155502		-0.0912653
CG10584	0.084075	0.500395	-0.095437	0.698072	-0.224938	0.105064
CG10588			-0.00790795		0.00398497
CG10589			0.0113785
CG10591	-0.00668934	0.725669	0.00828198	0.949795	0.061881
CG10597	-0.00199708		0.107053	0.609855	0.0969664	0.499672
CG10598	-0.0183833	0.585839	-0.0357491	0.932856	0.194122	0.311366
CG10600	0.0968355	0.202504	-0.194396	0.069391	-0.315719	0.10069
CG10602	0.109786	0.0931241	-0.0175843	0.960778	0.0941885	0.482823
CG10616	-0.0204849	0.911972	-0.0685631	0.806535	-0.000776523	0.995927
CG10621	-0.0571045	0.216261	-0.230047	0.11991	0.110791	0.444909
CG10623	-0.0423353		0.113808	0.602308	0.061646
CG10628	-0.0221633	0.909193	-0.180732	0.235342	-0.147798
CG10631	0.0747662	0.570601	0.0211066	0.952268	0.162909	0.168117
CG10638	0.112067	0.163197	-0.109348	0.484702	-0.00402764	0.978094
CG10646	0.0397656	0.798484	-0.0405367	0.919538	-0.116741
CG10650	-0.011851	0.7942	0.0387337	0.903077	0.166738	0.200131
CG10651	-0.00350258		-0.00191178
CG10654	-0.02552	0.741197	0.133282	0.512058	0.290633
CG10657	-0.00751419	0.858836	-0.0560946	0.841051	0.0573503	0.727196
CG10660	-0.00667301		0.0155377	0.96465	0.0979893
CG10663	-0.0124121		-0.0211227	0.963694	0.151117
CG10669	0.00781533	0.977713	-0.0615199	0.861958	-0.021165
CG10672	-0.0168526	0.939179	0.0622579	0.843859	0.25787	0.0840943
CG10674	0.0951246	0.437569	-0.118098	0.509565	0.0158892
CG10680	0.00346735		0.0062588		0.00281048
CG10681	0.0388145	0.781511	-0.0863375	0.772183	0.0502901
CG10694	-0.00135124		-0.000478702
CG10700	-0.00667369		-0.0523127		0.0308661
CG10702	-0.0234782	0.88916	0.0583706	0.858582	-0.357839	0.0919984
CG10710	-0.0108481		0.151883	0.372467	0.222662
CG10713	-0.00699007		0.119474	0.590391	0.319394
CG10725	-0.00483668		0.107155	0.638875	0.325358	0.0848905
CG10730	0.00285408		-0.00933025	0.960917	-0.000748334
CG10731	-0.00859241	0.975921	-0.0939281	0.706325	-0.234746
CG10734	0.00285408		0.00353058		0.029079
CG10737	-0.0697392	0.587333	-0.0621332	0.767373	0.0500857	0.783306
CG10738	0.019108	0.925726	-0.129318	0.530791	-0.24788
CG1074	0.0279933	0.869605	-0.0343956	0.914217	-0.107688	0.533662
CG10747	0.0780984	0.550188	-0.0470315	0.90387	-0.0240177	0.883849
CG10750			-0.00101627		-0.0160251
CG10752			-0.0021936
CG10761	0.00927087		0.00154952
CG10764	0.00142668		-0.00815663		0.0268865
CG1077	-0.0137581		-0.0640771	0.636337	0.0720118
CG10778	0.0273648	0.879841	-0.0583423	0.842499	-0.0295916	0.85524
CG10793	-0.00649846		-0.00828631	0.97078	0.0870107
CG10795	0.070553	0.570095	0.0124606	0.974692	-0.0993802
CG10799	-0.00715929		-0.0162988	0.963694	0.108481
CG10801	-0.0110363		-0.00175859		0.00927332
CG10802	0.0225176	0.910107	0.0115109	0.970283	-0.236053	0.0989701
CG10803	0.119933	0.100326	-0.152114	0.205862	-0.0422012	0.753109
CG10804	-0.0164156		0.164942	0.358343	0.200604
CG10809	0.0930437	0.440482	-0.0905333	0.72502	-0.106126
CG10814	-0.00667369		-0.015366	0.936031	0.0169139
CG10822	-0.00343224
CG10834			-0.00191178
CG10839					0.00805108
CG10841			0.00162917		-0.00288675
CG10845	-0.00350258
CG10859	-0.00938801		-0.0176354		-0.0171343
CG10863	0.0273387	0.884361	0.0472645	0.877601	-0.0463735	0.794245
CG10864	-0.0313481		0.0394806	0.924101	0.251822
CG10866	0.026085	0.88916	-0.193891	0.191957	-0.146262
CG10869	-0.00780439		0.025181	0.785454	0.0330104
CG10874	0.0946416	0.364325	-0.0790932	0.709169	-0.318561	0.0737209
CG10877	-0.0172611	0.932597	0.0850805	0.72502	-0.015051	0.932209
CG10887					0.00313057
CG10898	0.0309275	0.856203	-0.00805763	0.98843	0.0665223
CG1090	-0.0304296		0.292886	0.00654575	0.186872	0.134189
CG10903	0.00385259	0.985736	-0.0140842	0.970283	-0.194129	0.27167
CG10904	0.0784107	0.547611	-0.0722652	0.772486	-0.208337	0.138727
CG10907	0.0332525	0.82462	0.0587623	0.85205	-0.284405	0.113687
CG10909					0.0122009
CG10910	-0.00628336		0.158049	0.258689	0.36278	0.0893498
CG10911	-0.0129888		-0.195921	0.219321	-0.170312	0.287755
CG10912	-0.0104519		0.0813355	0.791958	0.31426	0.0597255
CG10914	-0.0276354	0.876259	-0.0800676	0.786215	0.124675
CG10916	0.0197337	0.88916	0.0281454	0.950592	-0.0688225
CG10918	-0.0110363		0.00371067	0.956698	0.0186887
CG10919			-0.00191178		0.0112665
CG1092	-0.0103599		0.0408732	0.899252	0.135024	0.464566
CG10927	0.0224311	0.879914	0.076186	0.805593	-0.205905
CG10932	-0.0205136	0.922565	-0.111476	0.547735	0.0496805	0.774586
CG10936	-0.0996726	0.37109	0.0785975	0.672019	-0.0177577	0.919304
CG10939	0.0619339	0.545954	-0.00471321	0.992176	-0.103751	0.496912
CG10943	-0.0023014		-0.0982921	0.645284	-0.153325
CG10947	-0.006567		0.0312562	0.947014	0.181304	0.250927
CG10948	-0.00435141	0.985736	0.0110597	0.974485	0.0849914	0.516716
CG10949	0.00544175	0.984089	-0.1279	0.552802	-0.114296
CG10950			-0.00191178
CG10953	-0.00664334	0.844307	-0.209972	0.111473	0.19624	0.191833
CG10958	-0.0272841	0.666555	0.0970997	0.72121	0.125505
CG10959	-0.00972313	0.968694	-0.134537	0.519008	0.312018
CG10960	0.0240435	0.901366	-0.119585	0.453048	0.161188	0.304735
CG10962	0.00738553		-0.0152082	0.971825	0.105329
CG10969	0.00353964
CG10970	-0.00350258		-0.00282089	0.994789	0.166686
CG10973	0.0431113	0.776108	-0.0122987	0.970283	-0.168588	0.190697
CG10979	-0.00394576	0.985736	-0.205862	0.0612563	-0.107805	0.484457
CG10984	0.0509503	0.723921	-0.0299952	0.932295	-0.28395	0.159208
CG10993					0.00398497
CG10996					0.00313057
CG11000	-0.00547369		-0.13846	0.492156	0.0943158	0.512951
CG11007	-0.00876832	0.972925	-0.0381733	0.91058	0.0927256	0.502533
CG11018	-0.00381067		0.0117669		0.0247098
CG11029	-0.00659285		0.0695353	0.286214	0.197002
CG1103	0.051694	0.717954	-0.104835	0.52199	-0.358933	0.0582434
CG11030	0.00362645	0.987249	0.0399501	0.917376	-0.291431	0.157057
CG11034	-0.0183311	0.92012	-0.0291147	0.943363	-0.231035	0.120512
CG11035	0.015884	0.933533	0.000471266	0.999037	-0.0519248
CG11041	-0.00649129		0.0405084	0.903763	0.236475
CG11044	-0.0147256		-0.31763	0.00438107	0.0232922
CG1105	-0.00970393	0.969915	-0.129437	0.341596	0.104289	0.403191
CG11050	0.0992474	0.368644	-0.14385	0.219321	-0.165779	0.29359
CG11052	-0.00590991		-0.0698617	0.541523	0.0944996
CG11060			-0.000872835		0.00802407
CG11069	-0.0379133	0.273778	0.175185	0.312177	0.157059
CG11070	-0.0787552	0.54589	-0.0901065	0.614297	0.0484441	0.726934
CG11073	-0.0123072		0.168761	0.171757	0.270415	0.0928886
CG11076	0.0723192	0.439677	-0.0159465	0.963694	0.0793531	0.613965
CG11077	0.0187888	0.932006	0.0896665	0.688723	-0.162226	0.289027
CG11085	0.00138893		0.0070894		0.0275172
CG11089	0.0165142	0.934878	-0.0305677	0.93074	0.0141623	0.931211
CG11095	0.0118271	0.957939	-0.0618813	0.862792	0.0373768
CG11099			-0.119559	0.447819	-0.0429981
CG11103	-0.0331718	0.841451	0.019269	0.963694	-0.35196	0.0928886
CG11106			-0.00191178		0.00313057
CG11109	0.035389	0.829715	0.0605251	0.868719	-0.0628035
CG11110	0.0829559	0.522028	-0.126775	0.552802	-0.0252929
CG11122	-0.0997236	0.398973	-0.0677109	0.776232	0.0646411	0.693036
CG11123	0.00115584	0.997981	0.0651054	0.806083	-0.293819	0.136868
CG11125	0.0508286	0.723921	-0.0244994	0.952457	-0.338759	0.0634782
CG11127	-0.0299979	0.865311	0.0386034	0.910468	-0.0287372
CG1113	0.0053623		0.0465047	0.842499	0.0102717
CG11131	-0.00233989	0.750201	0.111332	0.440653	0.061684	0.778242
CG11134	0.0732094	0.56005	0.0135045	0.970283	0.0671651	0.614506
CG11141	0.0055214	0.982443	-0.0842371	0.625102	-0.394346	0.0625397
CG11147	-0.00411	0.942326	-0.0505511	0.885205	0.0347867
CG11149	-0.0154925		0.359269	0.00132113	0.0242911
CG11151	-0.0153581	0.934948	0.0541022	0.859711	0.0993604	0.461229
CG11155	-0.0786744	0.536076	0.158096	0.151214	0.140272	0.36471
CG11158	-0.0186293		0.0818218	0.788589	0.0216568
CG11159	-0.00145036		-0.0325169	0.888656	0.0368187
CG1116	0.0281322	0.88029	-0.167657	0.239225	0.0314628
CG11162			0.0217133		0.0154982
CG11164	0.00598604	0.982215	0.0246277	0.959736	-0.3506	0.0986695
CG11168	-0.0146675	0.947659	0.0754782	0.729096	-0.0294422	0.832281
CG11170	0.0167592	0.939342	-0.120607	0.596276	0.149419
CG11178	0.000612836	0.997981	-0.179452	0.198695	0.181416
CG11180	0.079049	0.545475	0.0126105	0.974723	-0.285185	0.15279
CG11191	-0.00283784		0.150812	0.385437	0.287407
CG11192			-0.00191178		-0.0271659
CG11200	-0.085156	0.378786	0.239719	0.0716214	-0.0029119
CG11211	0.00491914		-0.00831153	0.963694	0.0230025
CG11226			0.00146226		-0.0157263
CG11227			0.00504957		0.0273136
CG11236	4.46511e-05		0.147092	0.452228	0.0917762
CG1124	-0.0119225		0.0788186	0.728331	0.251617	0.166166
CG11241	-0.0433111	0.759771	0.0289336	0.950084	0.166107
CG11247	0.158943	0.0228528	-0.0860711	0.639541	0.0816742	0.552854
CG11248	0.0423073	0.750201	0.0200652	0.963694	-0.32033	0.122133
CG11249	-0.0113322		0.00555258	0.978846	0.28297
CG11251			0.00154952
CG11257	0.105972	0.348979	0.059679	0.862859	-0.192126
CG11263	0.0436655	0.766025	0.0133494	0.974692	-0.332605	0.0954637
CG11267	0.0729821	0.488681	-0.0202535	0.957024	0.112967	0.489936
CG11275	-0.0206616	0.832667	0.227975	0.125225	0.304971	0.0447952
CG11279	0.0842781	0.511629	0.0190312	0.964617	-0.0148448
CG1129	0.0283777	0.855619	0.0384815	0.917376	-0.0363456	0.818878
CG11291	-0.00343224		0.0113284		-0.0799705
CG11294	0.00125849		-0.00715392		0.0397604
CG11300			0.0152475		-0.0435185
CG11307	0.0241864	0.891605	0.0719056	0.777108	-0.35186	0.0824084
CG11309	0.0637391	0.632973	-0.023335	0.952457	0.0506866	0.703184
CG11313	-0.00905442		0.0188867	0.942456	0.147875
CG11317	-0.00517405		0.0493222	0.904166	0.25555
CG11318	-0.0048291		-0.000364571	0.999281	0.257141
CG11319	-0.00696633		0.11205	0.515049	0.107468	0.358109
CG11322			0.0224904		0.0170202
CG11327	-0.0102807		-0.0228981		-0.118578
CG11333			0.0284919		-0.0496107
CG11334	0.0534734	0.626361	-0.0612332	0.801221	-0.138443	0.308503
CG11342	0.102801	0.393474	-0.190678	0.219189	-0.116772
CG11345	-0.0105804		-0.116502	0.600708	0.236811	0.168993
CG11349	0.00346735		0.0227214	0.827861	0.0308661
CG11350	-0.00146575		0.0697236	0.343542	-0.121849
CG11353	-0.0106112	0.755394	0.139062	0.269798	0.0364028
CG11356	1.76063e-05		-0.0202997		-0.00633305
CG11357	0.0558332	0.688303	-0.0539514	0.806149	-0.265065	0.112142
CG1136	-0.00309703		-0.00684614	0.990821	0.224516	0.193529
CG11360	-0.0520087	0.70952	-0.00369314	0.99626	0.194294	0.108997
CG11362	0.0068938		-0.0193578		0.0156043
CG11367	0.0383461	0.795019	-0.128262	0.380288	-0.417383	0.0754038
CG11368	-0.00143076		0.012236	0.965099	-0.0144254
CG11369	-0.00350258		-0.000226522		-0.00801307
CG1137			-0.00107816		0.0464464
CG11370	-0.00944892	0.351958	0.0505101	0.900296	-0.0130479	0.955765
CG11374	0.00232555		0.00200706	0.996737	0.0303365
CG11377	0.10483	0.35236	-0.0957798	0.615782	0.0931084
CG11378	-0.0234631		-0.0146493	0.968438	-0.00898007	0.964826
CG11379			-0.0102685		0.00805108
CG1138					-0.00801307
CG11380	-0.00222577	0.964486	0.088199	0.636337	0.00508998
CG11381	-0.00075494		0.0423498	0.891654	0.367909
CG11382	-0.0314392	0.578163	0.192026	0.141627	0.306682
CG11384	0.0022201		-0.103141	0.681193	0.0897135	0.53935
CG1139	0.00267483		-0.0689704	0.812141	0.116563
CG11391					0.0169139
CG11396	-0.0279191	0.880617	-0.00782141	0.988364	0.247755
CG11398	0.151191	0.0906013	-0.0763679	0.791958	-0.0111803
CG11399	0.0612896	0.61062	-0.0898582	0.53555	-0.261337	0.13499
CG11400	-0.000504569		-0.0197942	0.870299	0.0564709
CG11403	0.018017	0.932873	-0.30399	0.0066651	0.000567314
CG11404					0.00313057
CG11406	0.00353964		0.0245337	0.85205	0.0234475
CG11407	-0.0059369		-0.139018	0.0567132	-0.0325647
CG11409	-0.0271556	0.670695	0.140667	0.251109	-0.0198241
CG11413	-0.0090648		0.153924	0.410266	-0.0013724	0.994536
CG11414	0.0581582	0.670726	-0.0481124	0.842499	0.170623	0.144329
CG11417	0.0287269	0.859733	-0.0692507	0.8031	-0.349091	0.0893498
CG1142	0.0263327	0.88669	0.0783048	0.773494	-0.258702	0.112199
CG11425	-0.0110363		-0.00308809	0.990821	-0.133055
CG11426	-0.0153805		0.113929	0.621214	0.095533
CG1143	-0.0269772		-0.132272	0.52199	0.170637	0.219315
CG11436	0.0454611	0.733705	-0.146293	0.341325	-0.372014	0.0893498
CG11437	-0.0107622		0.110016	0.604957	0.0899458
CG11438	-0.00817409		0.244169	0.0846353	0.125634
CG11444	-0.00273381	0.991988	-0.00568034	0.989082	-0.264237	0.09282
CG11447	0.0369482	0.81688	-0.11306	0.600946	0.00403212
CG11449	-0.00143695		0.0259649	0.917376	0.0441897
CG11453	-0.0144595		-0.224998	0.0530291	0.303974	0.0902139
CG11454	0.00587025	0.973301	-0.0761876	0.80579	0.0122146
CG11456	0.0739955	0.541725	-0.0944321	0.662973	-0.19761
CG11458	-0.00350258		-0.0102685		0.0584215
CG11459	0.0019389		-0.0397752	0.876774	0.0336371
CG1146	0.0376098	0.812253	-0.242835	0.0328566	-0.032321
CG11470	-0.00473991		-0.0526508	0.842499	0.144695
CG11474	0.0382657	0.806034	-0.033225	0.917376	0.258671	0.0840943
CG11475	-0.00284798		-0.0126808	0.960918	-0.0354562
CG11498	-0.016659		-0.055152	0.889737	-0.0542154
CG11504	0.0110174	0.957452	-0.077849	0.696724	-0.369094	0.0948876
CG11523	0.00500072	0.984089	-0.00115472	0.998212	-0.312592	0.104553
CG11529	-0.00618751		-0.0311517	0.891462	0.00752741
CG11537	0.0598275	0.601235	-0.132099	0.269798	0.12274	0.351566
CG11539	-0.00839371	0.955493	0.0150701	0.971825	-0.0440726
CG11550	-0.00196622		0.130074	0.541218	0.173754
CG11555	0.0544941	0.703864	0.0629608	0.825042	-0.214343	0.131001
CG11560	0.0300206	0.866835	-0.0350696	0.929715	-0.293399	0.111871
CG11562	0.145188	0.114988	-0.0100928	0.978437	-0.13495
CG11563	0.0123942	0.95689	0.0238251	0.959614	-0.28804	0.146743
CG11570	-0.00297106		-0.0853721	0.548975	0.183785
CG11581			-0.00327517		-0.0484416
CG11583	0.00160787	0.995513	0.0352001	0.923029	-0.276763	0.13188
CG11584	-0.0028525	0.913036	-0.0221838	0.96188	0.0202539	0.882338
CG11585	-0.00569127		0.00226558	0.997181	0.160801	0.272521
CG11586	0.0643999	0.628825	-0.00761644	0.986283	-0.284104	0.0928886
CG11588	-0.00343224
CG11590	0.0241011	0.901343	-0.0966197	0.690512	-0.093155
CG11593	0.0857401	0.388725	-0.134354	0.35346	0.11698	0.350509
CG11594	0.00315429	0.973833	0.0935305	0.657958	0.201376	0.168117
CG11596	0.00444737	0.985736	0.0371514	0.917376	-0.338098	0.0983524
CG11597	-0.0103249		0.0359583	0.923422	0.0988163
CG11598	-0.00343224		0.00533184		-0.0378279
CG11600			0.00170366		0.00889169
CG11601	0.0790411	0.53813	-0.0674411	0.800895	0.00224932
CG11608	-0.00667369		-0.00191178
CG1161	0.11238	0.314218	-0.0403627	0.888654	-0.118744	0.352949
CG11617	-0.00835585		-0.145783	0.395222	0.367462
CG11619	-0.0216088		-0.00454927	0.995562	0.256917
CG11626	-0.0112725		-0.0245275	0.842499	-0.041462
CG11629	-0.00343224		0.00154952
CG11630	0.00138893		0.00396378		0.00313057
CG11634	0.00353964		0.00154952		0.00398497
CG11635			-0.00191178
CG11638	-0.014066		0.115386	0.558631	0.181817
CG11655	-0.012321	0.957938	-0.0661916	0.85202	-0.160076
CG11656	-0.00431235		0.0274887	0.821645	-0.0494878
CG11658	0.0203533	0.90145	-0.0287633	0.928349	-0.12656	0.391671
CG11659	-0.00145714		0.0664385	0.464693	0.199892
CG11663	-0.00343224		0.00154952
CG11668	-0.00343224		0.0095843	0.974692	-0.00805616
CG11670	-0.0175947		0.121865	0.556268	0.328946
CG11672	-0.00988341		0.0771818	0.806149	0.149876	0.204914
CG11674	0.0790187	0.469144	-0.168059	0.28928	-0.161006	0.253777
CG11679	0.0721237	0.580797	0.0237835	0.959501	-0.0569093
CG11686	-0.0299505	0.644385	0.0649561	0.818859	0.428382	0.00390503
CG11693	-0.00667369		0.0605608	0.785454	0.000899722
CG11695	-0.0112913	0.963786	-0.0847838	0.770976	0.0735571
CG11696	0.0435271	0.709211	-0.0879456	0.692873	-0.129254	0.340214
CG11699	0.0380391	0.803494	-0.0653271	0.821645	-0.0697823	0.678591
CG11700	0.0295094		-0.0135173	0.963694	0.0717565
CG11703	-0.00586706		0.00147036		-0.00801307
CG11710	0.00306415	0.990498	-0.0115929	0.97712	0.244437
CG1172	0.108462	0.275876	-0.0795955	0.707438	-0.231921	0.126493
CG11722	0.0328087	0.843928	-0.012683	0.975223	0.0845626
CG11723	0.0475186	0.743901	-0.152107	0.302661	-0.264542
CG11726			-0.00213755
CG11737	0.150542	0.0304887	0.0233968	0.957024	0.118308	0.413609
CG11741	0.00724329		0.0361768	0.85205	0.0148718
CG11752	0.115567	0.292263	0.037153	0.903162	0.0586403	0.653701
CG11753	0.0179655	0.936081	-0.0349	0.93074	-0.295488	0.0840943
CG11755	0.0329426	0.821448	-0.00263516	0.997744	-0.159504
CG11756	0.00170283		0.0184465	0.881308	0.0170202
CG11760	0.00114395		0.0198848	0.928755	0.130696
CG11768			-0.000897549		0.0179713
CG11771	0.0257079	0.88916	-0.0864536	0.650132	-0.148282	0.337797
CG11777	0.0214121	0.90711	0.0150501	0.968213	-0.310695
CG11779	0.00918646	0.973301	-0.00673182	0.98843	0.162344	0.275492
CG11786	-0.0177299	0.586206	0.117195	0.548041	-0.000417205
CG11788	0.0623744	0.647494	-0.0421157	0.923818	-0.0853355
CG11790	0.046807	0.722894	0.000282103	0.999281	0.08783	0.472286
CG11791	-0.139542	0.163197	0.0234783	0.952268	0.0699464	0.659658
CG11807	0.138416	0.0401347	-0.167159	0.199726	-0.100531	0.411771
CG11808	0.00805221	0.975852	0.0343005	0.931227	-0.262149
CG11811	0.070115	0.592956	0.0376944	0.907749	-0.332755	0.0924582
CG11815	1.76063e-05		0.0121871
CG11816			-0.00581252		-0.00801307
CG11825	0.071618	0.547611	0.221547	0.0279573	-0.353036	0.0893498
CG11828	-0.00667369		-0.00127637		0.0272594
CG11835	-0.000253814		0.10943	0.0725341	0.0529649
CG11836	0.118496	0.273778	-0.0594869	0.856055	-0.0576564
CG11837	0.0896818	0.43449	0.0239149	0.960778	-0.246263	0.162033
CG11839	0.138147	0.139984	-0.0690841	0.833848	0.0665858
CG11841	-0.00350258		0.00342594		0.0058602
CG11842	-0.00431235		-0.00314652	0.985958	-0.121847
CG11843	-0.000806877		0.0211338	0.910468	-0.00274444
CG11852	-0.00837404		0.283627	0.0305861	0.0172177	0.935033
CG11854	-0.00147003		0.0482649	0.537783	0.0157597
CG11857	0.00742909	0.976896	-0.121842	0.34598	-0.279707	0.146812
CG11858	0.0423771	0.775439	0.047072	0.899252	-0.0495058
CG11865			0.00154952
CG11873	0.0384879	0.800353	-0.0208428	0.950731	-0.0495331	0.819559
CG11878	-0.00350258		0.00698734		0.123186
CG11882	-0.021727	0.914996	-0.0839381	0.770341	0.0770889
CG11883	-0.00199052	0.994888	0.0340836	0.928349	0.177534	0.148516
CG11885	0.103397	0.388725	-0.0603665	0.856441	-0.166938
CG11892	-0.0162449		0.0110308	0.965206	-0.0140418
CG11893	-0.00659285		-0.00227759		-0.0618081
CG11898	-0.015658		0.201851	0.162138	0.143877
CG11899	0.118724	0.17462	-0.16378	0.323861	0.144408
CG11902	0.093171	0.437569	-0.158651	0.309971	0.0896364
CG11905	-0.00664482	0.723478	0.0413241	0.916593	-0.055443
CG11906	0.101995	0.22693	-0.16905	0.130017	-0.309111	0.0953749
CG11911	-0.00934262		0.209397	0.164911	0.236387	0.215934
CG11912	-4.67046e-05		-0.0470255	0.792057	0.388079
CG11920	0.0651882	0.621979	0.0326606	0.925821	-0.26938	0.0947122
CG11927	0.0456511	0.758582	-0.0249335	0.944188	-0.304028	0.0681769
CG11929	-0.00588759		-0.0133138	0.932856	0.0433863
CG11951	-0.0144274		0.108778	0.53555	0.0348839
CG11961	-0.0518815	0.480056	-0.0804686	0.683564	0.0372139	0.826189
CG11964	-0.00225171	0.992707	-0.0526607	0.868552	0.0754552
CG11970	0.0240519	0.898494	0.0241583	0.960917	-0.351403	0.0979618
CG11975	0.0456339	0.760161	0.0603322	0.820544	-0.311395	0.0960405
CG11980	0.0482427	0.741114	-0.0538994	0.836849	-0.117717	0.486715
CG11983	-0.00113783		0.0553319	0.86337	0.0601514
CG11986	0.0410598	0.791076	0.0425657	0.904576	-0.352577	0.0723345
CG11997	-0.00580999		0.0728252	0.569158	0.0219718
CG11999	-0.0572454	0.663911	0.0214973	0.959402	-0.205624	0.111077
CG12003	-0.00281015		-0.00618748
CG12004	-0.0584486	0.670726	-0.00283286	0.996737	0.142838	0.345838
CG12007	0.0603686	0.644694	-0.021233	0.963694	0.203738
CG12009	-0.0063395	0.754453	0.384059	0.000357314	-0.00839873
CG12010	0.00851729	0.975991	-0.104322	0.675149	0.0525251
CG12011	-0.0265424	0.440482	0.00866424	0.97078	-0.0893486
CG12012	0.106345	0.334902	-0.106532	0.598	-0.165029
CG12017	-0.0217648	0.457203	0.124837	0.534467	0.0223302
CG12020			-0.000170829		0.0156043
CG12024	0.0168393	0.9326	-0.0305702	0.932856	0.0572915	0.679431
CG12025	0.105259	0.216261	-0.0707651	0.730903	-0.114544	0.422514
CG12038	-0.0122482	0.898494	0.096798	0.687359	0.155623
CG12054	0.0648597	0.440482	-0.0251353	0.934367	-0.252884	0.129628
CG12056	-0.0429006	0.723921	0.0599353	0.872419	-0.00685469
CG12057	-0.0014218		0.0827665	0.0467632	-0.0200016
CG12061	0.00832223		0.00419592		0.00277558
CG12065	-0.064686	0.471343	-0.0320536	0.927177	0.208371	0.176057
CG12069	-0.00492887		-0.00742969		-0.0116886
CG12071	-0.00875782		0.0737327	0.809271	-0.0474399
CG12075	-0.0210613	0.539189	0.170076	0.259193	0.15932	0.364852
CG12078	-0.00350258
CG1208	-0.0080572		-0.0781087	0.796725	0.253252	0.104598
CG12081	-0.0118296	0.96054	0.00319104	0.996661	-0.31685	0.0972311
CG12084	0.017153	0.929156	-0.0416488	0.890029	-0.32666	0.0987791
CG12091	0.00487853	0.984089	-0.115512	0.44814	0.101845	0.496621
CG12093	0.0192537	0.931057	-0.0166064	0.967367	0.195719
CG12096	0.0552159	0.653078	-0.0809528	0.717916	-0.261607
CG12099	0.0174036	0.93771	0.0465949	0.862859	-0.173762	0.295809
CG12104	0.0643056	0.620991	0.0730814	0.751073	-0.412612	0.0790043
CG12105	-0.00227975		0.0653482	0.847851	0.265728	0.138235
CG12106	0.0732406	0.564312	0.0619773	0.834752	-0.394296
CG12107	0.0352062	0.800479	-0.0876748	0.650132	0.105964	0.516716
CG12111			0.00804056		0.00313057
CG12112	0.0821778	0.511629	0.0203612	0.963694	-0.351057	0.0754427
CG12115			0.00791157		-0.0892132
CG12116	-0.0218227		-0.0560509	0.886908	-0.0215774	0.92234
CG12118	0.00645117	0.981537	-0.116507	0.602308	0.0340398
CG12121	-0.00359184	0.987249	-0.0229044	0.959845	-0.318005	0.122287
CG12123	-0.0890223	0.480056	-0.172908	0.321547	-0.151877
CG12128	0.0513086	0.708192	-0.0159565	0.964968	-0.306767	0.107047
CG12129	0.0516758	0.717227	0.0159061	0.967367	-0.355787	0.0824794
CG1213	0.00365413		-0.212326	0.157516	0.294712	0.0953517
CG12133	0.00353964
CG12134	0.0147834	0.947659	0.0179138	0.963694	-0.259666	0.129531
CG12155	0.0867713	0.401881	-0.15602	0.341249	0.053257
CG12158					0.0568173
CG12159	0.0597802	0.66778	-0.0334077	0.937911	0.185027
CG12163	-0.0481046	0.704098	0.0232686	0.957378	-0.291571	0.131432
CG12164	-0.00326786	0.925726	-0.0476313	0.874884	0.00748185
CG12170	-0.0194641	0.92423	0.0176757	0.96465	0.034688
CG12171	0.065043	0.578445	0.00654499	0.991573	-0.0851601	0.600366
CG12173	0.0247901	0.898494	0.0305267	0.938123	0.24766
CG12177	-0.00546376	0.984089	-0.117009	0.427905	-0.00430646	0.983161
CG12179	0.016024	0.944467	0.00017227	0.999331	-0.357763	0.0986695
CG1218	0.0197219	0.922565	-0.0610878	0.831737	-0.318078	0.0640543
CG12182	-0.0039002	0.984089	0.0816195	0.770048	-0.276945	0.138891
CG12184	0.00645062	0.957939	0.0996472	0.64172	-0.108617
CG12194	-0.00746531	0.942326	0.0115691	0.978167	0.0739228
CG12204	-0.00950712	0.972111	-0.131293	0.529465	-0.0737141
CG12206	-0.0522605		0.0898694	0.74925	0.167321
CG12209	-0.00125368		-0.0122154		0.0085414
CG12213	0.0285988	0.877869	0.000498775	0.998212	-0.384029	0.0840943
CG12219	0.0700821	0.585839	0.0175374	0.963694	-0.415233	0.0366476
CG12224	2.32788e-05		-0.0153388	0.935631	-0.00874756
CG12229	-0.00141025		-0.000189689		0.0655736
CG12231					0.00313057
CG12236	0.146292	0.0469175	-0.161306	0.249741	0.0697523
CG12237	0.0393213	0.803306	-0.13487	0.330842	-0.167406	0.210431
CG12239	-0.0197658		0.116636	0.563899	0.186526	0.165075
CG12241	0.00150354	0.996049	-0.0167952	0.963694	0.151846	0.311125
CG12253	0.0483757	0.741114	-0.117624	0.498112	-0.123724
CG12256	0.000149187		-0.186601	0.250608	0.215762
CG12259	0.0763579	0.560633	0.101617	0.620598	-0.265317	0.117937
CG12267	0.0494172	0.725758	0.00852171	0.986016	-0.334985	0.0900695
CG12268	-0.0131241		-0.000900706	0.998212	0.103945	0.49564
CG1227	0.0957799	0.437557	0.0405542	0.889549	-0.261336	0.162011
CG12278	-0.00322958		-0.00191178		0.00313057
CG12279	0.0583351	0.670726	-0.0423382	0.917379	0.139297
CG12288	0.0108257	0.957938	-0.157599	0.184362	-0.225793	0.163043
CG12290	-0.000549212	0.997981	0.00318327	0.996737	0.187858	0.251832
CG12299	-0.00310262	0.988735	-0.0322702	0.932856	-0.386123	0.0726502
CG12301	0.00288999	0.9905	0.00385539	0.99626	-0.312512	0.130466
CG1231	0.00125849		0.00718		0.183229
CG12310	-0.0155584		0.33069	0.00398719	-0.16585	0.300479
CG12316	0.0401308	0.796319	-0.221524	0.0561654	-0.00601208	0.9742
CG12320	-0.0251623	0.766202	-0.00735433	0.990872	-0.03337
CG12321	-0.010092	0.956833	-0.05712	0.868684	0.0902503
CG12325	0.0229889	0.90145	-0.00946287	0.97883	-0.285347	0.154097
CG1233	-0.0391181	0.800955	-0.0206315	0.960918	0.0852416	0.542652
CG12338	-0.0091998	0.940325	0.0532901	0.890029	-0.0533249
CG1234	0.00161986	0.995283	0.0580391	0.875822	-0.293156	0.144592
CG12341	0.0149313	0.946815	0.029142	0.93917	-0.185898	0.28802
CG12343	0.0650597	0.613077	0.0375831	0.896517	-0.308913	0.0840943
CG12344	-0.00318649		-0.00323391	0.994789	0.0223485
CG12355	-0.0139805		0.178022	0.299754	-0.140265
CG1236	0.000288223	0.998387	-0.0907347	0.573498	-0.123196	0.355291
CG12362			0.00495638
CG12374			0.0139359		0.0246702
CG12375	-0.0395713	0.800567	-0.095625	0.679443	0.146401
CG12379	0.0267254	0.759084	0.021003	0.963694	0.0145226
CG12384	0.00180478	0.994888	-0.0131989	0.971765	0.0013204	0.992982
CG1239	-0.0608638	0.661274	-0.0359662	0.913761	0.210024
CG12391	0.0300077	0.837485	0.0111923	0.974723	-0.341613	0.100741
CG12398	-0.00343224		-0.0196138		0.077103
CG12402	-0.0126407	0.704098	0.0992853	0.487943	0.160066	0.398867
CG12420	-0.0170942		-0.0789036	0.682055	-0.00265638
CG12446	0.00894974		-0.00392953		-0.0252219
CG12448			-0.00291778		-0.0236017
CG1246	-0.0775234		0.0870433	0.626882	0.137849	0.287826
CG12470	-0.00667369		-0.0461909		0.0209242
CG12477	0.010447		0.0135726	0.962096	0.022557
CG12480	-0.00659999	0.703863	0.277449	0.0312702	0.138359	0.413251
CG12481					-0.0213678
CG12483	-4.67046e-05		0.00154952		-0.0982687
CG12490	-0.00322958		-0.0121839	0.937975	0.229263
CG12491					0.0252054
CG12493	-0.0138678		-0.0483834	0.694374	0.0194938
CG12496	-0.00143796		0.0327912	0.661974	-0.0595039
CG12498			0.00318898		0.0112665
CG12499	0.0375395	0.805465	-0.170179	0.143711	-0.145636	0.462834
CG12502	-0.00261149		-0.0243253	0.957169	0.215	0.151707
CG12506	-0.0014218		0.331213	1.02664e-06	0.0326221
CG12507	-0.00428389		0.128245	0.540232	0.303035
CG12512	0.00656949	0.981245	0.539984	6.91662e-10	0.29591	0.0703833
CG12519	-0.0102488		-0.292042	0.0235457	0.124584
CG12520	0.0148772	0.914202	-0.0654006	0.842499	-0.244247
CG12522	-0.015534		0.137792	0.501708	-0.0789967
CG12523	-0.0018027		-0.0774573	0.672019	0.0125118
CG12531	-0.024511		0.106104	0.520407	0.173094	0.184378
CG12535	-0.00271984		0.052871	0.642912	0.166305
CG12539	-0.000408889		0.0177155	0.831737	-0.037306
CG12540	-0.012336		0.182521	0.278059	0.186414
CG12541	-0.0230851		-0.012393	0.97683	0.207633
CG12546			0.0407382	0.73086	0.346612
CG12547	0.0268302	0.881036	0.020906	0.960778	-0.142944	0.243074
CG12560	-0.0373938		0.078003	0.806149	-0.00573833
CG12567	0.049075	0.724814	0.0240646	0.950708	-0.399645	0.0809272
CG12576	0.0772508	0.484923	-0.0410952	0.890029	0.0616175	0.712103
CG12581	-0.0650215	0.174004	0.0203258	0.960778	0.161739	0.312907
CG12589					0.00313057
CG12590			-0.00715392		-0.024439
CG12592	-0.0110716		-0.00464668	0.974723	0.080988
CG12594	-0.00919748		0.0868042	0.761558	0.107918
CG12605	-0.0122078		-0.047275	0.910439	0.217665
CG12607	-0.0131958	0.728934	-0.323365	8.7922e-05	0.142876	0.450914
CG12608	-0.0153737	0.944538	0.0568167	0.861224	-0.34529	0.0972731
CG12609					0.0190696
CG12617	-0.00350258		0.00154952		0.00313057
CG12637	0.00353964		0.00164122		0.0156043
CG12643	-0.0151543		-0.0360271	0.935115	0.163309	0.340469
CG12645			0.00208165		0.00730021
CG1265	-0.0335108	0.841698	0.0201266	0.963694	0.0995882	0.506862
CG12655	-0.0119275		0.035045	0.929715	0.000980063
CG12659	0.0534888	0.702576	0.0412343	0.899252	-0.3566	0.0900695
CG12661	-0.000327652		0.00847702	0.96465	-0.0744712
CG12662	-0.00491871		-0.0334047	0.858794	-0.00732645
CG12672	0.000636844		0.111101	0.158682	0.0357823
CG12674			0.00351904		-0.0117788
CG12680	0.00138893				0.00398497
CG12684					-0.00801307
CG12688	-0.00134669		-0.00751392		-0.0317987
CG12689			0.0348154	0.619622	-0.00306108
CG12691					0.00313057
CG12692			0.00333897		-0.0176472
CG12693			-0.00577301		0.00398497
CG12698	-0.00810892		0.000383425	0.998212	-0.0254807
CG12699					-0.0176472
CG12702	-0.0613153	0.59498	-0.0187851	0.96465	-0.362985	0.0808694
CG12708	-0.0372086	0.731331	0.0633714	0.831737	-0.0190493
CG1271	-0.0132469	0.900019	-0.0675908	0.845245	0.104015
CG12713	0.0469075	0.738688	-0.0271236	0.938723	-0.319921	0.115428
CG12715			-0.000907687		0.031314
CG12716			0.0204759		0.0352215
CG12717	0.0745774	0.566357	-0.172838	0.28928	-0.14523
CG12723	-0.00847305	0.821642	0.267649	0.00575162	0.0417629
CG12725			-0.000170829		-0.0252219
CG12728	0.144785	0.139797	0.0965675	0.66894	-0.187037
CG1273	-0.00994318	0.679559	0.141525	0.164921	-0.0841266
CG12730	-0.0207762	0.504154	-0.0271156	0.950084	0.0611728
CG12744	0.0127132	0.95784	0.064706	0.818859	-0.529325	0.0222221
CG12746	0.00790944	0.977175	0.122442	0.438974	-0.094305	0.522633
CG1275	0.0647312	0.628825	0.0158176	0.966342	-0.218836	0.18143
CG12766	-0.00145714		0.00931169	0.970283	0.329531
CG12768	-0.017404		0.0637826	0.856998	-0.0427295
CG12769	-0.0187754	0.885034	-0.190912	0.0567132	0.00373714	0.982326
CG12773	0.0317507	0.834022	-0.0953707	0.53555	-0.215655	0.185461
CG12780			0.00208518
CG12782	0.00353964		0.00963921		0.00281048
CG12783	-0.00667369		0.00435689		0.00499746
CG12795	-0.00245166	0.992707	-0.0919587	0.702388	-0.0714868	0.600418
CG12811	0.021511	0.910107	-0.135044	0.369358	0.121999	0.418492
CG12814	-0.0186735	0.620577	0.023986	0.946085	0.11765	0.514062
CG12817	-0.00449097		0.0210225	0.963694	0.249992
CG12818	0.0524987	0.704098	0.0847764	0.735646	-0.37474	0.0770821
CG12822	-0.00574212	0.983215	-0.080449	0.786215	0.0418791
CG12824	0.00353964		0.00869639		-0.0631959
CG12825	-0.030086		0.157278	0.296106	-0.0417185
CG12826	-0.0060765		0.159886	0.114866	0.310597
CG12831			0.00554344		0.025137
CG12836			0.00145324	0.994229	0.0650078
CG12848	0.106111	0.323939	0.032854	0.93206	-0.0203275	0.89885
CG12851	-0.00860446		0.116455	0.529375	0.151413
CG12853			0.00326487		0.00805108
CG12857	-0.009231		-0.0118711		-0.0519322
CG12860			-0.000612617		0.0247098
CG12863	0.0672901	0.607617	-0.0333208	0.942914	-0.0669307
CG12866	-0.00659285		-0.00581459		0.0209829
CG12868	0.0434456	0.720657	-0.0254444	0.953042	-0.0180571
CG12869	-0.01004		0.0249534	0.960778	0.0851927
CG12877	0.0518567	0.707611	0.00822682	0.988364	-0.378203	0.091491
CG1288			0.00154952
CG12880	-0.00878275		0.05649	0.810234	0.0474322
CG12883	0.0412683	0.793257	-0.164822	0.35346	0.0359991
CG12885	-0.0390014	0.274373	-0.0960615	0.677975	-0.0400172
CG12895	0.0139866	0.951667	0.0134504	0.970283	-0.297366	0.0675959
CG12896	0.0366721	0.653922	0.120863	0.0852824	-0.515898	0.0327747
CG12898			0.00154952		-0.0199711
CG12909	0.0267579	0.883937	-0.0743917	0.791958	-0.243753	0.156082
CG12910	-0.0201732		0.0784848	0.805782	0.340618
CG12911	-0.0117139		0.116314	0.485208	0.144384	0.415955
CG12914			-0.0103414		0.0197398
CG12917	0.00599445		-0.0122171		0.0343191
CG12920	-0.0471758		0.0961497	0.49709	0.0773173
CG12923	-0.00135124		-0.00410046		0.00171882
CG12926	-0.00834486		-0.0809974	0.785157	0.0759642	0.552329
CG12929	-0.00895049	0.948718	-0.00368885	0.996414	0.210773
CG12934	-0.00181569		0.372473	0.000988966	0.169405	0.291828
CG12935	0.0746616	0.563567	0.000479841	0.998694	-0.150871	0.290269
CG12942	0.0913351	0.372391	-0.138486	0.357686	-0.0496384
CG12945	0.161204	0.00653593	-0.25068	0.0521573	0.00647601	0.964826
CG12947	-0.0277719		-0.0330886	0.93846	0.14804
CG12948	0.0520526	0.688303	-0.0971673	0.574332	-0.0700393
CG12951			0.00335131		-0.0130483
CG12963	-0.00923219		-0.0100369	0.982168	0.102036	0.431271
CG12964	-0.0163086	0.653078	0.278968	0.00181639	0.0115086
CG12970			-0.000226522		0.0422641
CG12971	-4.67046e-05		-0.00490643	0.990156	0.151047
CG12974	-0.0286285		0.016502	0.963694	0.16155	0.226712
CG12975	0.0663739	0.60992	0.0360957	0.929715	0.0541962
CG12983					0.00313057
CG12984	-0.0107444		-0.00612885		-0.0127334
CG12985			0.00634638	0.970283	0.0583392
CG12986	-0.00673196		0.0382024	0.669504	0.00313057
CG1299	-0.00628349		-0.189172	0.216417	0.0704693	0.68866
CG12990	1.97212e-05		0.00335131		-0.0622519
CG12991	-0.00820195	0.9326	-0.0762654	0.723219	0.126212	0.408485
CG12992	-0.000302039		-0.00534933	0.97712	-0.0598574
CG12995			-0.00230486	0.992104	-0.0105503
CG12998	0.00679064		0.0240867	0.93206	0.159626
CG13000	0.00191164	0.98059	0.00599892		0.0359238
CG13001	0.0579822	0.675215	0.0105117	0.979732	-0.0401008
CG13002					0.0122411
CG13003	-0.00765741		-0.0609814	0.834752	0.102465
CG13004	-0.00586706		-0.00890381		-0.00956741
CG13005	0.0339631	0.82462	-0.143513	0.470559	0.134757
CG13008	-0.00343224		-0.00191178		-0.00456563
CG13010	1.76063e-05		0.0158348		0.051992
CG13012	-0.00141047		-0.0829415	0.582292	0.134996
CG13014	-0.0306558	0.844785	-0.121512	0.584206	-0.0322452
CG13016	0.0845407	0.460447	-0.0445662	0.904464	-0.114164
CG13018	-0.0100779	0.955493	-0.0804112	0.796874	-0.127113
CG13021	-0.00350258
CG13022			0.000588467		-0.211632
CG13023	-0.00636746		-0.0492659	0.438974	0.0223935
CG13024	-0.00775905		-0.123956	0.578681	0.133811
CG13026			0.0320428	0.816677	0.0132213
CG13028	-0.00838517		0.134856	0.454766	0.0187392
CG13029	-0.000446267	0.997981	-0.0475853	0.899863	-0.0928204
CG13031			0.00154952
CG13032	-0.00322958		-0.00408929		0.00277558
CG13033	0.00230753		-0.353017	0.00041709	0.20489	0.324923
CG13038	-0.00882174		0.00813442	0.988998	0.0108983
CG1304	-0.00348698		-0.00681069	0.98843	0.192882	0.197222
CG13040	-0.00297106		-0.0442404	0.730997	-0.135671
CG13041	-0.00189193	0.977175	-0.386433	2.08592e-07	0.252497	0.214774
CG13042	-0.00144547		-0.0240126	0.952822	-0.0300203
CG13043	-0.00622907		-0.163515	0.164921	0.267746	0.138477
CG13044	-0.00837287		-0.00557635	0.992748	0.201039	0.26642
CG13045	-0.00434223		0.00486029	0.995247	0.00306058
CG13046	-0.00633274		-0.0539207	0.873365	0.0693988
CG13047	-0.0057262	0.841451	-0.140882	0.294793	0.0386061
CG13048	-0.001464		-0.12758	0.448181	0.0074632
CG13049	-0.010097	0.777232	-0.106002	0.464804	0.00707969
CG13050	-0.00667369		-0.00351474		0.00584501
CG13051	-0.00831145		-0.45807	3.11836e-07	0.104458	0.514558
CG13054			-0.0082928		0.0276985
CG13055	-0.000857623		0.0111061	0.974635	0.0563048
CG13056	-0.00350258		0.028337	0.896517	0.0255638
CG13058	0.0209633		-0.0606469	0.860964	0.189127
CG13059	-0.0167044	0.783326	-0.303221	0.000477503	0.264284	0.167772
CG13060	0.00393286		-0.422583	8.12489e-09	0.229897	0.262016
CG13062	0.00346735		0.00650388		0.0349782
CG13063	-0.00747174		-0.23454	0.00560078	0.217736	0.278819
CG13064	-0.00825957		-0.00409244	0.991537	0.0339997
CG13065	-0.00343224		-0.00831219		-0.082796
CG13066	-0.00148376		-0.362246	0.00202	0.103631	0.512352
CG13067	0.0453334		-0.124552	0.461397	0.250725	0.222517
CG13068	-0.000110016		-0.511251	2.79503e-07	0.112145	0.49564
CG13069	-0.0044905		-0.623159	7.83094e-16	0.106073	0.501999
CG1307	0.0136355	0.95467	-0.0827221	0.635792	-0.29051	0.113828
CG13070					-0.00801307
CG13073					-0.0481121
CG13074	0.00237484		0.0416239	0.797867	0.130497
CG13075	-0.0118625		0.0804711	0.794742	0.113502	0.503758
CG13077	-0.00744979		-0.0183276	0.944812	0.00914673
CG13078			0.00318194		-0.0324011
CG13081	-4.67046e-05		0.011248
CG13082	-0.0168054	0.517549	0.0247246	0.889946	0.149606
CG13083	-0.0162748		-0.010594		0.00313057
CG13084			0.0033728		-0.0137005
CG13085	0.00133345		0.0378696	0.885994	0.147533
CG13086	-0.00776972		0.0011144	0.998212	0.0678444
CG13088	0.0360398	0.821485	0.0720348	0.830672	0.178547
CG1309	0.0487402	0.707611	0.0172231	0.963694	0.0815873	0.50302
CG13096	-0.0413763	0.79272	-0.00349645	0.996673	-0.314126	0.129104
CG13097	0.00160724	0.995513	-0.0641464	0.842499	-0.294051	0.154144
CG13101	0.0276806	0.803306	-0.134042	0.488121	0.0261425	0.883923
CG13102	-0.0120678		-0.214294	0.0915922	0.185842	0.20653
CG13108	-0.0104023		0.0582276	0.879303	0.106249
CG13113					0.00313057
CG13114			-0.00213755
CG13116	-0.00943789		0.0749423	0.801221	-0.0163499
CG13117	-0.00485573		-0.0275826	0.873365	0.181318
CG13123	0.0103076	0.955493	-0.0744698	0.817972	-0.0734616
CG13124	-0.047733	0.334902	0.133914	0.35346	0.0922336	0.554686
CG13126	0.0973111	0.364325	0.0206772	0.960072	-0.217107	0.141879
CG13131					-0.00801307
CG13133	-0.0108342		-0.0086539	0.983932	0.0901079
CG13135	0.00346735		-0.0703946	0.0822957	-0.120085
CG13138	0.000147722		-0.00059996		0.0617548
CG1314			0.00151943
CG13144	0.013666		-0.0465135	0.788589	0.060481
CG13148	-0.00132597		0.152553	0.424863	0.253534
CG13151	0.0469269	0.706104	0.164646	0.360616	0.0366951
CG13154	0.00602858		0.0858181	0.652929	0.0667234
CG13155	0.00125849		-0.00191178
CG13157	-0.0018281		0.0290706	0.905642	0.169544
CG13159	-0.00710521	0.781096	0.148549	0.387837	0.0120148
CG1316	-0.045222	0.763753	-0.00483613	0.991592	0.0836832	0.511093
CG13160	-0.00759105		0.152929	0.311857	0.0556151
CG13168	-0.00744979		0.15081	0.24236	0.121367
CG1317	0.084272	0.504129	0.0634505	0.763161	0.0486831	0.70282
CG13170			0.00554344
CG13171					0.00313057
CG13177			-0.00385989		-0.103449
CG13185	0.0324389	0.849065	-0.00302932	0.99626	-0.01176	0.957632
CG13186	-0.0142738		-0.0644078	0.288017	0.0285178
CG13192	0.0115675	0.958865	-0.0575622	0.834752	-0.231445	0.154144
CG13193					0.0085414
CG13196	-0.00465101		-0.0145268	0.971536	0.014429
CG13197	0.0800412	0.442352	-0.149577	0.281577	0.154471	0.238371
CG13198			-0.00624874		0.0108158
CG13202	-0.00905442		0.00684638	0.963694	-0.000359169
CG13203	-0.0215952		-0.0633364	0.831301	0.286847
CG13204	0.00339947	0.981245	0.187594	0.210715	0.182309
CG13215			0.00646872	0.96465	0.118765
CG13216	-0.00983118		0.127284	0.554242	0.118968
CG13217	-0.00493238		-0.359954	3.79556e-06	0.28254	0.16774
CG13218	-0.0101628		-0.0914505	0.751073	0.248771
CG13220	0.0654192	0.584607	0.0666655	0.77311	-0.167107	0.172551
CG13223	0.00662965		0.00154952		0.0246702
CG13226	1.97212e-05		0.0163986	0.903583	0.215098
CG13227	-0.00330915		0.0925522	0.687359	0.278535	0.117204
CG13228	-0.0105871		-0.0542519	0.850312	0.29965
CG13229	-0.00208163		0.0838686	0.774873	0.253529
CG13230			0.00164122		-0.0123825
CG13231			0.0138008		0.0307015
CG13239	-0.00382211		-0.319409	0.00527255	-0.0134741
CG1324	-0.00322958		-0.000170829		-0.0370073
CG13243			-0.00742969		-0.0760195
CG13244	-0.00343224
CG13247	-0.0135827		0.291916	0.0249918	0.253508
CG13248	-0.00330016		0.187832	0.235342	0.344025
CG13250			-0.0377654		-0.0327887
CG13251	-0.00953882		0.188864	0.249741	0.26409
CG13252	-0.0132738	0.932873	0.0726808	0.761279	0.0333088	0.804288
CG13255	-0.00867325		0.0309667	0.950019	0.192607
CG13258	0.00138893		0.0103288	0.935115	0.104824
CG13272	-0.019717		0.365482	0.000988966	0.000437283
CG13280	0.000442134		0.0017356	0.996737
CG13282	-0.00966865		0.0582139	0.822456	-0.0661077
CG13284	-0.0129826	0.672831	0.034327	0.918444	0.474556	0.000172143
CG13285	-0.00866677		-0.0511693	0.85205	0.224604	0.193126
CG13287	0.00114955		0.126697	0.52199	0.189993
CG13288	-0.0101177		-0.00307627	0.995562	-0.101214
CG13293	-0.0203492		0.0675768	0.826168	0.0953545
CG13295	-0.0199445	0.810961	-0.105745	0.631594	0.0137284	0.938091
CG13297	-0.00706687	0.847955	-0.016186	0.967367	0.024659
CG13299			0.00154952
CG13300	-0.0238475	0.527444	0.0780014	0.763161	0.0723811
CG13305	-0.0122752		0.049612	0.900296	0.118432
CG13306	-0.0103232		-0.00291025	0.995562	0.152505
CG13308			-0.0293337	0.776904	0.00313057
CG13309			-0.00668912		-0.0278993
CG13310	-0.0211706		-0.0446046	0.912757	0.155886
CG13311	-0.00638601		0.118993	0.566962	0.139842	0.282763
CG13312	0.000242119		0.0836294	0.62495	0.171602
CG13313	-0.0180663		0.100854	0.581601	0.184677
CG13314	-0.00138758		-0.203096	0.0793692	0.0833263
CG13315	-0.010406	0.704098	-0.201879	0.102804	0.0940117	0.612075
CG13318	0.000280284		0.0163159	0.970283	0.165924
CG13319	0.0671902	0.604845	-0.107711	0.626674	-0.177103
CG13321	-0.0481668	0.195472	0.0198887	0.960778	0.173229	0.259519
CG13323	-0.0107019		0.162948	0.330771	0.0477755	0.795709
CG13324	-0.00130153		0.00177355		0.0839792
CG13325	-0.00312885		0.00276168	0.99626	-0.128138
CG13326	-0.00890203		-0.00494435		-0.0117788
CG13330			-0.000443464		0.0480799
CG13331	-0.0100218		-0.0121893	0.97472	-0.0871898
CG13332	-0.00322958		0.063168	0.697596	0.205687
CG13334	0.00662965		0.0186705		0.0452265
CG13337	-0.00350258		0.00154952		-0.00288675
CG13339	0.0122969	0.957939	-0.118577	0.603448	0.039514
CG13344	0.0956845	0.38886	-0.178669	0.127463	0.0382587	0.820333
CG13358	-0.00325205		0.036136	0.832457	-0.129613
CG13359	-0.00301529		0.0102401		0.0257268
CG13360	0.0170364		-0.0138222		-0.0181821
CG13361	-0.00106435		0.0119479		-0.009814
CG13362	-0.0166469	0.562161	0.0329914	0.820544	0.0758471
CG13364	0.0149684	0.93803	0.0791576	0.639759	-0.091381	0.559596
CG13365	-0.0198444	0.925726	0.0729242	0.788589	0.197268
CG13366	0.00634988	0.981537	-0.0885772	0.64355	-0.000911323	0.995224
CG13367	-0.0786373	0.544652	-0.00606449	0.992261	0.252111
CG13369	-0.000269543	0.998923	-0.0434946	0.913761	-0.122868	0.365182
CG13373	0.0672	0.545954	-0.194597	0.137505	-0.135754
CG13375	-0.0219349	0.791088	0.056937	0.847511	0.0941712	0.503758
CG13376	0.00125849		0.00336106	0.994789	0.0617548
CG13377	-0.0380332	0.243501	0.0739874	0.719867	0.249329	0.0857451
CG13384	0.0280858	0.880617	0.0269674	0.938004	-0.094312	0.554686
CG13385			-0.00191178		0.0169139
CG13386	0.0114074		-0.0410037	0.868684	0.0849994
CG1339	0.00556589		-0.0128409	0.923029	0.0031997
CG13390	-0.0297319	0.829715	0.00348067	0.996737	0.211181
CG13392	0.0700624	0.595622	-0.00217294	0.99816	-0.0325033
CG13397	0.0879726	0.286167	-0.281147	0.003684	0.0754811	0.696319
CG13398	0.0510258	0.686304	-0.0690021	0.807791	0.0523632	0.743159
CG13403	-0.00109513		-0.0174398	0.963694	-0.0218957
CG13404	-0.015559		-0.0137155	0.974692	-0.0899555
CG13405	-0.00783335		-0.029483		0.0409524
CG13407	-0.00719837		0.00214048		0.0101782
CG13408	-0.00320733		0.0228916	0.950084	-0.0796549
CG13409	-0.0141729		0.135692	0.462734	0.231749
CG13423	0.00594077		0.0138034		-0.0503167
CG13426					0.0085414
CG13427	-0.0773288	0.124806	-0.00122601	0.99626	0.0609968
CG13428	0.00130304		-0.000171377		-0.109909
CG13436	-0.0115259		-0.0628154	0.771684	0.00304351
CG13437	-0.009231		0.0744768	0.660762	0.0222517
CG13438			0.0151129		0.00313057
CG1344	0.0506636	0.717227	0.00127574	0.998212	-0.366897	0.0893498
CG13442			-0.00191178		0.00313057
CG13443			0.00437212		0.0224056
CG13445			-0.050814	0.674513	0.0208378
CG13449	-0.00125368		-0.00431968	0.990821	-0.0474177
CG13454	-0.0284219		0.00564997	0.971304	-0.0483955
CG13455	0.0104588		0.062095	0.70907	0.0522966
CG13457	-0.0080299		-0.00191178		-0.0550414
CG13458	-0.0155863		0.0268111	0.854846	0.256336
CG13460	-0.00137559		0.0263437		-0.170669
CG13461	-0.00147769		0.251707	0.000179159	0.226452
CG13465	-0.052359	0.327708	-0.034229	0.856715	-0.0240576
CG13473			0.00154952
CG13481					0.0101782
CG13482	-0.00634303		-0.0224008	0.959736	0.0948744
CG13484	0.00625073	0.981537	0.093722	0.633136	-0.214999	0.199258
CG13488	0.00301919		-0.084267	0.138242	0.597558
CG13492	-0.0500313	0.187094	-0.0133561	0.969346	0.023367	0.902322
CG13500					0.00313057
CG13501	-0.00486049		-0.000478702		-0.0590405
CG13502	-0.0109072		-0.0334809	0.935115	0.12806
CG13506	-0.058688	0.128486	0.0387912	0.899252	0.0955132	0.482823
CG13516	-0.019651		0.0168123	0.967749	0.218235
CG13526	-0.00343224
CG13527	-4.67046e-05		0.00766559		-0.00308115
CG13531	0.0485594	0.69178	-0.101218	0.562044	-0.311115	0.0794436
CG13532	-0.00561676		0.173649	0.316159	0.343577
CG13538			-0.00191178		-0.0664403
CG13539					0.00313057
CG1354	0.0162533	0.928444	-0.124392	0.335329	-0.102763	0.444498
CG13540	8.43323e-05		0.00443648		0.0318758
CG13544					0.0085414
CG13545	-0.00601101		0.110179	0.649175	-0.0209242	0.910973
CG13551	0.000544645	0.997981	0.0342121	0.932856	-0.0301297	0.861151
CG13558	0.00346735		0.00554344		0.0085414
CG13559	-0.00945133		0.217089	0.111473	0.181342
CG13560	-0.00698549		0.186778	0.019046	-0.0372505	0.850634
CG13561			-0.00858604		0.0366848
CG13562	0.000279701		0.174458	0.307262	0.100094
CG13563	0.00772638		0.0278036		-0.0881256
CG13566	-0.00667369		-0.0262706	0.910468	0.0826618
CG13575			0.00470194	0.978427	-0.160898
CG13577	-0.00546996		0.00238773	0.991537	0.0904223
CG13578	-0.00107525		0.0348977	0.881858	0.287098
CG13579	0.00359237		0.0563969	0.841051	0.273422
CG1358	0.0137459	0.953367	-0.036616	0.932295	-0.0369647	0.854024
CG13581			0.00815129
CG13585	-0.0175564	0.933053	0.0271973	0.9506	0.126728	0.41586
CG13587			0.00154952
CG13589					-0.00801307
CG13590					0.00313057
CG13594	-0.0323733		-0.0185422	0.967541	-0.0171689
CG13599	0.0138005	0.950165	0.0701935	0.771684	-0.319743	0.0754427
CG1360	0.0713298	0.586206	-0.114735	0.595376	-0.263749
CG13601	0.0253607	0.885661	-0.0944595	0.588976	-0.0596374	0.660069
CG13603	0.0130056	0.945604	-0.0771875	0.788903	0.0461207	0.79229
CG13604	0.0705685	0.587333	0.110951	0.521987	-0.144026	0.383105
CG13605	0.0298544	0.847454	-0.115074	0.527764	-0.22234	0.154848
CG13606	-0.00782985		-0.178025	0.238954	0.135374
CG13607	-0.010692		-0.0736632	0.779799	0.361134
CG13609	0.133928	0.138558	-0.128326	0.534568	-0.428213
CG13613	-0.0105871		-0.00191178
CG13614	-0.000963244		0.0787531	0.629806	0.00504983
CG13615	-0.0182321		-0.0096252		0.0383336
CG13616	-0.0163138		0.0149745	0.938422	0.0276914
CG13618	0.00605007		-0.407653	0.000163771	0.143731	0.415955
CG13622	-0.0114878		0.0502268	0.5403	0.084478
CG13623	-0.0152557	0.844785	0.10879	0.650132	0.165383
CG13625	0.112534	0.267762	-0.0605953	0.831174	0.00875583
CG13627			0.0015686		0.00313057
CG13630	-0.0450163	0.743797	0.0166131	0.964611	0.0804247	0.651117
CG13631	-0.00762592	0.803494	0.157132	0.368402	0.111096
CG13634	-0.00777804		0.0945687	0.731681	0.122488
CG13639	-0.00350258		0.00958901		0.193318
CG13640	0.00713327		-0.0186831	0.927513	0.0466794
CG13641	-0.00699192		-0.0560936	0.868036	0.639305	0.0012394
CG13643	-0.00628724		0.0414038	0.916744	0.213286	0.191516
CG13653	4.41839e-05		-0.00191178		-0.0479926
CG13654	-0.0304736		0.0704924	0.810269	0.0970458	0.510171
CG13658	-0.00642497		0.0259271	0.899252	-0.0179896
CG13659	-0.00227878		0.0619817	0.756506	0.0280819
CG13663	0.0968687	0.394217	-0.0382295	0.91058	-0.227158	0.124203
CG13667	0.0307267	0.859733	0.0827415	0.728031	-0.216085
CG13670			-0.0101823		0.0108158
CG13671	0.0203473	0.92078	-0.00613311	0.993288	0.0103557
CG13674	-0.00502567		-0.516835	1.23127e-07	0.0803119	0.583806
CG13675	-0.00460713		-0.152822	0.424863	0.138804
CG13676	-0.00979712	0.796319	0.00875071	0.978846	0.026769	0.895335
CG13678	-0.00588743		-0.539928	1.27454e-08	0.045819	0.752251
CG13679	-0.00423345		-0.557314	8.56168e-11	0.124733	0.434609
CG1368	-0.015636	0.750157	0.00909706	0.97683	0.162238	0.396468
CG13685	0.01035		0.168424	0.0161223	0.0241151
CG13689	0.0382143	0.804797	0.0801711	0.786215	-0.296739	0.0893498
CG13690	0.0419632	0.790376	-0.129294	0.413334	-0.375395
CG13692	-0.0122947		0.0126376	0.964611	-0.0194222
CG13693	-0.00343224				0.00313057
CG13694	-0.00699407		0.14804	0.335508	0.573532
CG13698	0.0441525	0.771947	0.157563	0.309333	0.0848715	0.581679
CG13699	-0.0111408		0.20994	0.110304	0.00425962
CG13704	-0.0174923	0.663911	-0.0607663	0.85205	0.172857	0.302039
CG13705	-0.00377268	0.805465	0.0213328	0.957024	0.274775	0.0929822
CG13707	-0.00471264		-0.0393725	0.929478	0.0994278
CG13708	-0.00149389		-0.0165588	0.969313	0.0263559
CG1371	0.0382789	0.741451	-0.0718463	0.672019	-0.185937	0.281058
CG13711	0.0112227	0.829715	-0.000225825		0.00313057
CG13712	-0.00392121				0.0553755
CG13713	-0.00211758		0.00350589		0.0946032
CG13716	0.00760215		-0.00847978		0.00448926
CG13720	1.76063e-05		-0.041112	0.607664	0.0178614
CG13721	-0.000439586		0.0348341	0.914217	0.123687
CG13722	-0.0103627		0.0376854	0.93206	0.151217	0.320333
CG13724			0.00154952		0.00313057
CG13727	-0.00832608		-0.0282414	0.952268	0.0420417
CG13728	-0.00188904		0.0322025	0.896769	-0.051932
CG13731	-0.0383981	0.340765	-0.154962	0.247082	0.251577	0.0928162
CG13733	-0.00887608		0.0221216		0.0327638
CG13737	-0.00534694		-0.174077	0.218513	0.0670579
CG13738	0.00687882		-0.205376	0.171385	0.211455	0.262161
CG13739	-0.0105871		0.0167607	0.960638	-0.0587706
CG13742	0.0168994	0.922565	0.0399558	0.921719	-0.412237	0.078607
CG13743	-0.0127895		0.0575649	0.874706	0.139515
CG13744	-0.0128969		0.0103009	0.963694	-0.0453902
CG13747	0.00353964		-0.00782918
CG13748	0.00134793		0.0281839	0.93074	0.0926985
CG13749			-0.032069		-0.00124818
CG13751	-0.0224883	0.907055	0.00396067	0.99626	0.0658985
CG13760	0.0808306	0.528041	-0.0438988	0.904464	-0.337758	0.078607
CG13766	0.0348739	0.826371	-0.0559367	0.887582	0.167211
CG13771	0.0146646		0.000528559		0.0865212
CG13773	0.0548159	0.69178	-0.0840629	0.717891	-0.118814	0.485432
CG13775	0.0115686	0.95784	-0.100004	0.678996	0.097358
CG13784	0.0247369	0.891605	-0.0501163	0.827923	0.15038	0.25338
CG13786	0.00125849		-0.00707825		0.0131879
CG13793			0.0170561	0.923422	0.0678159
CG13794	-0.00488517		0.0184891	0.96465	0.368348
CG13795	-0.0326589		0.147246	0.44814	0.240664
CG13796	-0.0261652		-0.0855697	0.771684	0.0739502
CG13806	-0.0176488		0.103532	0.650811	0.215775
CG13807	-0.0100697	0.966413	0.0156838	0.970283	-0.315006
CG13810	-0.0137293		0.128019	0.532058	0.120981
CG13813	-0.0164103	0.707146	0.0126708	0.970283	-0.0153279
CG13827	0.0412677	0.793257	0.077529	0.777108	-0.0271648
CG13833	0.00170598		0.0556487	0.696883	0.0315269
CG13837			0.000362283		0.00281432
CG13838			-0.00587759
CG13840	-0.00667369		-0.00191178		0.0247098
CG13841			-0.00351474		0.00264152
CG13842	-0.00141047		-0.113662	0.413541	0.19761
CG13843	8.43323e-05		-0.00191178		0.0122411
CG13847	-0.00292301	0.944639	0.216153	0.025032	0.0473123
CG13850	0.016926	0.92423	0.00051114	0.998212	0.159966	0.194247
CG13855	-0.0178807		0.0854968	0.749017	0.339577
CG13856	-0.0128888		0.0383344	0.868684	0.147004
CG13857	-0.0112593		0.0014775	0.995562	0.056994
CG13862	-0.00704869		0.00841503	0.970872	0.0415584
CG13868	-0.0708922	0.172385	-0.306388	0.000566004	0.139153	0.473387
CG13869	-0.000125563		0.00132023	0.996737	0.0035852
CG1387	-0.000585058		0.00154952		0.0284744
CG13870			-0.000928709		0.0214008
CG13871			0.00157009		-0.0302045
CG13872	-0.00887608		-0.0129749		0.0363812
CG13875	-0.0173173		0.0864758	0.771684	0.144121
CG13876	-0.0124814	0.957939	0.0808481	0.753587	-0.248142
CG13877	0.00199447		-0.0466978	0.851249	0.0453443
CG13884					0.00802407
CG13887	0.0501281	0.704098	-0.0376224	0.897073	-0.126328	0.33858
CG13891			-0.00351474		0.00313057
CG13893	-0.0108327		-0.018525	0.967563	0.175687
CG13894	-0.0408147	0.379987	0.206972	0.145491	0.16017	0.287755
CG13895	-0.0372627	0.812253	-0.1219	0.512058	0.0651974	0.663285
CG13896	-0.0179248	0.932006	-0.0206322	0.962989	-0.232776	0.215588
CG13898			-0.00793479		-0.00801307
CG13901	0.0116761	0.961025	-0.0194273	0.964611	-0.276148
CG13905	1.76063e-05		-0.0315078	0.744828	0.0289273
CG13907	0.0477643	0.727547	0.016695	0.963694	0.0630298	0.697994
CG13912	-0.015402	0.770062	0.110186	0.650267	0.0435319
CG13917	0.0470729	0.752351	-0.0389483	0.895859	0.0429862	0.744075
CG13919	0.0439544	0.574923	-0.00303234	0.996737	0.112819
CG13920	-0.0302946	0.495309	0.015731	0.970283	0.106613	0.539515
CG13921	0.0533834	0.644038	-0.0324531	0.926883	-0.30436	0.107265
CG13924	-0.00395665		-0.0311015	0.900839	0.0160177
CG13926	-0.0548275	0.700408	-0.0629132	0.85205	0.116187
CG13928	-0.0422315	0.247667	0.13549	0.387981	0.198193	0.136073
CG13930	-0.019778		-0.0242348	0.932295	-0.00662609
CG13931	-0.00125368		-0.00191178
CG13933	0.0281037	0.879914	-0.0305703	0.938004	0.104201	0.474313
CG13937	-0.0161531		-0.106822	0.606369	0.135614
CG1394			0.016618		-0.0118276
CG13946	-0.00146801		0.0681929	0.628181	-0.172569
CG13947	-0.00147995		0.168273	0.192015	0.0136086
CG13949	-0.0111493		-0.0352658	0.889762	0.0163376
CG13950	-0.0131367		-0.00693777	0.990872	0.167406
CG13954	-0.00454587		0.126631	0.534467	0.0675208
CG13955	5.36536e-06		0.0991797	0.552802	0.206322
CG13962	0.00981871		0.0958266	0.0407442	0.195144
CG13965			-0.0021936
CG13970	0.00553611		-0.00232238		0.0155921
CG13972	0.00136981		0.0333185	0.672756	0.0538497
CG13978	0.00353964
CG13982	0.00947411		0.053777	0.755754	0.311788
CG13983	-0.0107473		0.00646056	0.970283	0.0178614
CG13984			0.00154952
CG13991	-0.00343224
CG13992	0.00353964		0.0202		-0.0790819
CG13994	0.0332619	0.843928	0.0714621	0.805593	-0.215821
CG13995	-0.00669505		0.0864954	0.770277	0.134955	0.340966
CG13996	-0.00659285		0.0071231	0.963694	-0.22132
CG13999	-0.00391927		0.0697563	0.791426	0.134696
CG14005	0.0257746	0.89258	-0.0545186	0.823703	-0.352672	0.0908579
CG14007			0.0207557		0.0752079
CG14014	-0.00824909	0.936797	0.00228047		0.249066
CG14015	-0.00182207		-0.0975152	0.664235	0.0569127
CG14017	0.0019389				0.00313057
CG14020	0.0019389		0.0502061	0.789999	0.124974
CG14022			-0.004191		0.00121066
CG14024	-0.0158158		-0.0347445	0.937975	0.0762328
CG14034			-0.00653572		0.0264473
CG14036	-0.0275737	0.849733	-0.0709866	0.810269	0.218131	0.190438
CG14043	0.107286	0.226872	0.0116557	0.974692	-0.04552	0.748273
CG14044	-0.00588759		0.0150103	0.958357	0.201114
CG14050	-0.00565165		-0.10335	0.516613	-0.0299662
CG14052	0.00138503		-0.0632172	0.406519	-0.058216
CG14053	0.0159552	0.88576	0.0227636	0.937975	-0.108876
CG14054	-0.00350258		0.0114632	0.938875	0.0682246
CG14069					-0.00801307
CG1407	0.0566989	0.663845	0.0100203	0.978846	-0.351079	0.101249
CG14071					-0.00801307
CG14072	-0.00350258		-0.0730946	0.518546	0.0896698
CG14073	0.0479444	0.743901	-0.0906897	0.61004	-0.115281	0.519137
CG14074	0.0460619	0.7587	-0.0719217	0.827861	-0.285438
CG14075	-0.00374689		0.0172647	0.96465	0.146017
CG14079	-0.000526293	0.997981	0.0533077	0.85205	-0.118116
CG14082	-0.00971348		0.120682	0.583121	0.154829
CG14085	0.0048129		-0.0491404	0.671667	-0.0491587
CG14086	-0.00659285		-0.000461576	0.998212	0.133605
CG14089			0.00548202		-0.00740187
CG14095	-0.00252053		-0.396612	3.20778e-06	0.0221867
CG14096	-0.00359124		-0.136477	0.385437	0.100272
CG14100	0.0797804	0.520216	-0.113738	0.557028	-0.190977	0.208974
CG14102	0.109877	0.343216	-0.158487	0.391193	-0.215838
CG14104	0.01577	0.891605	0.0648115	0.788303	0.0321512
CG14105	-0.0123785		0.116297	0.434594	0.0442169
CG14106					-0.0217769
CG14107	-0.0117102	0.65546	0.0780765	0.638489	0.0139877
CG14109	-0.00706296		0.133347	0.512058	0.275111
CG14110	-0.00599866	0.765148	0.0277587	0.882004	0.00867321
CG14111	-0.00277722		-0.0038901		0.0363934
CG14115			-0.00715392		0.00313057
CG14118	-0.00205637		-0.155662	0.387837	0.12768
CG14120	-0.00424717		-0.10187	0.667515	0.0860122	0.656205
CG14125			0.013927		-0.0174245
CG14130	0.0304325	0.849647	0.0233661	0.963694	0.0157034
CG14131	0.041795	0.760825	0.0189589	0.96465	0.172345	0.206088
CG14132	-0.0317542		-0.0443689	0.917236	0.233264	0.149265
CG14135	0.0424389	0.779773	-0.00886739	0.98191	-0.272542
CG14137			-0.00191178		0.0146521
CG14142	1.97212e-05		0.013809	0.930927	0.103095
CG14143	-0.0166283		0.0419792	0.85202	0.234506
CG14147	-0.00302381	0.924979	-0.187373	0.130073	0.0100357
CG14153	0.00734715		-0.139041	0.182143	0.0137572
CG14154	8.43323e-05		-0.0086263	0.942914	-0.00187271
CG1416	0.0742701	0.570095	-0.113531	0.448181	-0.088311	0.5662
CG14160	-0.00965817		0.0157992	0.964968	0.174197
CG14174	0.0832392	0.511629	-0.0641405	0.857683	-0.152738
CG1418	0.0666157	0.607237	0.0181409	0.963694	0.0551578
CG14182	0.0757695	0.566357	-0.039703	0.923818	-0.0514966
CG14183	0.0155062		0.0385634	0.917376	-0.0910939
CG14184	0.0375669	0.811287	0.0213411	0.960778	-0.29214	0.115293
CG14185	-0.00125368		-0.00852111	0.963694	-0.0277086
CG14186	-0.00476006		0.0364543	0.934588	0.106776
CG14187					0.0085414
CG14191	0.00438194		-0.330239	0.000165088	0.124893	0.530671
CG14194	0.0281692	0.879914	-0.176991	0.141548	-0.269682	0.0924674
CG14195	-0.00780439		-0.0176817	0.96465	0.139174
CG14196	-0.0119775		0.0162464	0.96465	0.107729
CG14200	-0.0467016	0.754453	-0.0228278	0.950084	0.057937	0.664091
CG14204	0.00872419	0.914117	0.0315453	0.919527	-0.089794
CG14205	-0.00207935		-0.0545208	0.890029	0.282547	0.0636727
CG14207	-0.0768076	0.491589	0.00475331	0.992104	0.0187791	0.904459
CG14210	0.00587422	0.981537	0.0649982	0.77311	-0.328031	0.0840943
CG14212	-0.00835755		0.00484307		-0.0717449
CG14218	-0.00550794	0.94748	0.0246317	0.910468	-0.265506
CG14219	0.0029761		0.00241648	0.995247	0.109724
CG14220	-0.0166845	0.942251	0.00705918	0.983651	-0.363161	0.0840943
CG14221	-0.00319014		-0.0409086	0.910291	0.0595783
CG14223	-0.0212949	0.823811	-0.0527378	0.885994	0.010774
CG14227	-0.00545427		-0.0108497	0.952457	0.066324
CG14229	0.0731223	0.538477	-0.00138006	0.998212	-0.366686	0.091491
CG14230	0.0503643	0.653078	-0.0507953	0.862859	-0.302818	0.123288
CG14231	-0.00360494	0.987249	-0.0191819	0.964968	-0.256236
CG14232	-0.0249022	0.896991	-0.0996178	0.663813	0.0718076
CG14234	-0.00446173		0.011571	0.978437	0.0748476	0.657174
CG14237			-0.00404143		-0.000670123
CG14238	-0.00905442		0.0367269	0.896811	0.0829231
CG14244			0.00326487
CG14245	-0.00143076		-0.0452756	0.270757	-0.0881182
CG14246	-0.00125368		-0.00191178		0.00264152
CG14247	-0.013217		0.0362188	0.881308	-0.0194097
CG14252	-0.0074607	0.96525	0.0865984	0.771684	0.0346488
CG14253	-0.0108654		-0.0312329	0.947608	0.0426203	0.796804
CG14257	-0.021732	0.527444	0.132235	0.323861	0.0302413
CG14258			0.00179526	0.994022	0.00565044
CG14259	-0.00350258		0.00207602		-0.0830693
CG14260	-0.00767146		0.0259069		0.0205406
CG14262	0.00130304		0.00154952
CG14265	-0.00393487		0.192888	0.212216	0.250358	0.159551
CG14269	-0.00722816		-0.00191178		0.00802407
CG14270	0.00394172	0.985736	0.0337678	0.926883	-0.0311018	0.861151
CG14273	-0.00966105		0.247078	0.0822957	0.446334
CG14274	-0.00875086		-0.0621127	0.86337	-0.0358773
CG14275	-0.0158773		0.0144956	0.973181	0.230258	0.120038
CG14277	-0.0280183		0.0613336	0.86337	0.472166
CG14280	-0.00343224		-0.00279231		-0.00801307
CG14282	0.00346735		-0.00191178		0.0208383
CG14285	0.00084656		0.219141	0.141627	0.273685
CG14286	0.0052404	0.984089	0.0849594	0.730997	-0.212493	0.142177
CG14292	-0.0165248		-0.162744	0.36528	0.127917	0.308503
CG14294					0.00313057
CG14297	0.0147771		-0.00917235		0.00171882
CG14298	-0.000114156		0.104305	0.625377	0.147929
CG14300	-0.000842535		-0.0397521	0.901056	0.241798
CG14301	-0.000481556		-0.125567	0.541417	0.064008
CG14302	-0.00485847		0.251812	0.0632925	0.337543	0.0888947
CG14304	-0.00669765		0.218408	0.137962	0.199709
CG14309			-0.00191178		0.00802407
CG14312	-0.0119204		0.0415784	0.924671	0.186654
CG14313	-3.84189e-05		0.00454078	0.973133	0.0226364
CG14314	-0.0232242	0.796319	-0.0525231	0.896769	0.015881
CG14317	-0.0170753	0.803306	0.0216262	0.726593	0.17407
CG14321	-0.0259835		0.0761934	0.81544	-0.0292982
CG14322	0.0184352	0.931897	0.0372544	0.904576	0.10433	0.409969
CG14323			0.0104194		-1.39536e-05
CG14324	-0.00445242		0.0546859	0.48152	0.196106
CG14325	-0.00343224		-0.0199782	0.917376	0.025589
CG14326	0.00327579		-0.039713	0.788458	0.303749
CG14327	-0.00476923		-0.023219	0.956299	-0.00749196
CG14329	-0.00350258		-0.0085458		0.0409918
CG14331	0.000379204		-0.00620051	0.989514	0.336238
CG14332			0.00504957
CG14339			-0.000226522		0.00398497
CG1434	0.0127578	0.95784	-0.0301427	0.936752	-0.186994	0.252167
CG14341	0.0385198	0.79272	0.00131533	0.998212	-0.105392
CG14342	-0.0152775		-0.0345227	0.938875	0.0388736
CG14346	-0.00981964		-0.00653462	0.978427	0.00815456
CG14352	0.0570764	0.688303	-0.0432545	0.905002	-0.308753
CG14355			-0.00351474		0.00198724
CG14356	-0.00419421		0.221779	0.105036	0.0681405
CG14357	-4.67046e-05		-0.014338	0.93722	0.0546862
CG14367	-0.01097		0.182818	0.216417	0.197241
CG14369	0.00305968		-0.00513457	0.978427	-0.17768
CG14374	-0.00498804		0.257419	0.0275368	0.1425	0.453479
CG14377	-0.00522657		0.310258	0.00753214	0.180906	0.334437
CG14384			-0.00624874
CG14391			-0.0108986		0.0151188
CG14395	-0.00343945	0.834851	0.250272	0.0752242	0.00494516
CG14397	-0.00424248		-0.146877	0.452383	-0.0368707
CG1440	0.06113	0.562161	0.0762986	0.701658	-0.34234	0.0902536
CG14400	0.00346735		0.0236261		-0.00286812
CG14401	-0.0124762		-0.0872565	0.767373	0.144265
CG14402			-0.00408929
CG14406	0.00346735		-0.0255443	0.805593	-0.0682711
CG14407	0.102155	0.346927	0.0140304	0.967749	0.0673108	0.616371
CG14408	0.0353879	0.804797	-0.0573747	0.821897	0.137895	0.313331
CG1441	-0.00296651	0.936081	0.2472	0.011343	0.567402	0.0253069
CG14410	0.038434	0.743901	-0.00264582	0.997744	-0.0369512
CG14411	-0.0107959	0.96525	-0.0652643	0.765323	-0.0025806	0.984996
CG14414	-0.0192098	0.931897	-0.128005	0.488121	-0.100923
CG14416	0.00301919		-0.019918		0.00281048
CG14417	-0.00667369		0.0154975		-0.0302337
CG14418	-0.00135124		0.0740042	0.415306	0.0287883
CG14419	-0.0228322		0.218845	0.129551	0.174699	0.339704
CG14420			0.00154952		0.00313057
CG14421	-0.00659285		0.00335131		0.00802407
CG14423	0.00353964		0.00326487		-0.0786278
CG14424	-0.00350258		-0.0108234		0.0101782
CG14427	0.00118567		0.0191391		0.177637
CG14431	-0.0076942		0.0558723	0.888376	-0.123862
CG14434	0.0693852	0.559897	-0.229299	0.0514644	-0.125743
CG14435	0.175102	0.0024951	-0.0273524	0.934588	-0.303371	0.0935123
CG14439	-0.00465477		-0.115478	0.592145	0.178753	0.35878
CG14440	0.0877254	0.397398	-0.029732	0.942914	0.0509856	0.744316
CG14441	-0.0303687	0.84744	0.124291	0.372431	-0.0670806	0.609796
CG14442	0.0482219	0.704098	-0.158183	0.122579	-0.350635	0.100583
CG14443	-0.00350258		-0.00362973		0.0109026
CG14445	-0.0183013		0.0419106	0.919527	0.0545324	0.747794
CG14448			-0.00191178
CG14450	0.141497	0.116681	-0.170269	0.214755	-0.236145
CG14451	0.00248539		0.0103939	0.953037	-0.0543855
CG14452	0.0121954		-0.0260951	0.847912	0.222733
CG14453	-0.0102866		-0.0922539	0.737558	0.327582	0.091491
CG14454	0.00213855		-0.0456004	0.91058	0.279765	0.12058
CG14455	-0.00350258				0.0456322
CG14456	-0.00299775		-0.045598	0.910291	0.215612
CG14457	-0.0074122		-0.31762	0.011343	-0.0563659
CG14459	0.00134793		0.0114275		-0.075479
CG14464	0.102578	0.374334	0.0476127	0.840979	-0.228622	0.15274
CG14478	-0.000218709	0.999005	-0.0175942	0.963694	-0.361138	0.0979618
CG14483	0.073631	0.573051	0.0886728	0.604212	-0.0907326	0.496764
CG14488			-0.024038	0.899402	0.0923192
CG14490	-0.00297216		-0.0807615	0.495852	-0.0020102
CG14491			0.00342594		0.0762284
CG14492					0.00313057
CG14495	-0.00981618		0.135677	0.0756997	-0.0123846
CG14499	2.51692e-05		0.0284645		-0.0454719
CG14500	-0.00107639		0.219076	0.0102891	0.323118
CG14502	-0.006448	0.945604	0.00149608	0.998212	-0.167738
CG14505	-0.00137559
CG14506	-0.00667369		-0.00436885		0.00313057
CG14507	-0.0163806		0.0552393	0.867153	0.0553307
CG14511	-0.0175435	0.917195	0.0113515	0.97883	-0.395248
CG14515	-0.00531535		-0.103366	0.607745	-0.0607137
CG14516	0.0504184	0.718942	-0.295643	0.00188866	-0.00760012	0.96682
CG14518	-0.00350258		-0.00369721		-0.000670123
CG14535	-0.0234851		-0.0587846	0.85125	0.248592
CG14540			-0.000170829		-0.00801307
CG14543	-0.0746746	0.527444	0.0740457	0.816606	0.272662
CG14544	-0.00513321	0.984089	-0.108361	0.656041	0.0311489
CG14545	0.0176142	0.92423	-0.0417207	0.91058	0.201603	0.285003
CG14551	-0.0126603		0.0743151	0.710379	0.0555816
CG14556	-0.00343224		-0.000335197		0.00599367
CG14561	0.0328421	0.825172	-0.0648786	0.834752	-0.0537582
CG14562	0.038528	0.796913	-0.139768	0.326202	0.0248101	0.860604
CG14563			0.00888475		0.067677
CG14564	-0.00350258		-0.0043378		0.0134975
CG14565	0.0075877		0.00617574	0.970283	0.321112	0.121092
CG14566	-0.00336662		0.118898	0.592145	0.234834	0.218993
CG14567	-0.0183355	0.817905	0.175369	0.306004	0.0490641
CG14568	0.0171448		-0.11183	0.49709	0.308469	0.138047
CG14569	0.000307886		-0.0400307	0.903583	0.279363	0.140591
CG14570	-0.00917612		-0.486831	1.27438e-06	0.0938315
CG14572	-0.00139603		-0.0481839	0.906174	0.398607	0.080853
CG14573	0.00433878		-0.416802	0.00015999	0.133883	0.441702
CG14589	-0.012146		-0.0266309	0.730997	0.00950193
CG14591	-0.00713887		-0.0128921	0.975771	0.127782
CG14598	-0.0158659		-0.0319349	0.946643	0.21592	0.199465
CG14605			-0.00623493		0.00813698
CG14606	0.00200781		0.165679	0.108206	0.218334
CG14607			-0.00408929
CG14609	-0.00343224		0.0361888	0.767904	-0.024324
CG1461	-0.00535796		0.0241176	0.881858	-0.0712574
CG14610	-0.00350258		-0.00191178		0.00313057
CG14613	0.0592262	0.579243	-0.256392	0.0124877	-0.0938346	0.525445
CG14615	0.0514065	0.719486	-0.0131855	0.974723	0.0365041
CG14618	0.0102631	0.964794	-0.197546	0.17944	0.0308761
CG14621	0.0384809	0.803306	-0.0720239	0.768675	-0.195688	0.12648
CG14625	-0.00343224		0.0263361	0.90387	0.0834313
CG14626	-0.0126421		0.166433	0.294695	0.0168226
CG14627	1.76063e-05		-0.02135	0.924257	0.0085414
CG14628	0.00662965		-0.00906036		0.00313057
CG14629	-0.0179443	0.543873	0.0575619	0.834752	0.239002	0.144721
CG1463	-0.0139225	0.950579	0.0714657	0.800853	-0.324933	0.114706
CG14630	-4.67046e-05		-0.00477269		0.0279222
CG14636	-0.00972543	0.79324	0.088593	0.677165	0.181799
CG14641	-0.0145996	0.947659	0.0700767	0.791667	-0.33267	0.0984884
CG14642	-0.0147229		-0.0917013	0.749758	0.100503
CG14644			0.0135002	0.91058	-0.00763196
CG14645	0.00662965		0.00154952		0.0311143
CG14646	0.0315885	0.851474	0.0473441	0.856998	-0.325878	0.116239
CG14647	0.0492012	0.723921	-0.0716696	0.763161	-0.356953	0.0818322
CG14650	-0.00828225	0.976387	0.0466177	0.908758	-0.34155	0.104079
CG14651	-0.0131003		-0.00696412		0.00335535
CG14655	-0.0183868		0.0545638	0.88354	0.11785
CG14657	0.0684889	0.564312	-0.00831391	0.97883	-0.366536	0.0953749
CG14658					0.00313057
CG14661	-0.000172392		0.103946	0.105976	-0.165032
CG14662	-0.0159345		0.0260925	0.923422	0.0834486
CG14664			0.0293997	0.821947	0.00307666
CG14667	0.0048825	0.984089	-0.113275	0.53555	-0.205391
CG14668	-0.00350258		0.00623776		0.00700137
CG14669	-0.00817062		0.191537	0.181346	0.177086	0.182032
CG14671	0.0920181	0.461887	0.028088	0.950537	-0.0136017
CG14676			-0.00191178
CG1468	-0.00848498		0.0271401	0.953854	0.333756	0.0754427
CG14687	-0.0139511		-0.0240007	0.960917	0.263943	0.0888947
CG14688	-0.0750444	0.562351	-0.0993769	0.560952	-0.332694	0.069705
CG14689	0.00599445		0.00441236		0.0190165
CG14691			-0.00540365		0.0491751
CG14692	-0.0140753		0.148285	0.446861	0.516636
CG14693	-0.00546996		0.0187277	0.890998	-0.0523829
CG14694	-0.0175872		0.00191984	0.998212	0.172094
CG14695	-0.000331915		-0.00143365	0.998144	0.297728
CG14696	-0.0267877		0.143197	0.442742	0.12172	0.354597
CG14708			0.00154952		0.00313057
CG14710	0.00668134	0.979566	0.0370986	0.923029	-0.356486	0.0911896
CG14711	-0.0168831	0.939179	-0.132337	0.442742	0.174765
CG14712	-0.0280248	0.863088	-0.238064	0.0274159	-0.126632	0.386453
CG14715	0.0484034	0.704098	0.00903217	0.978701	-0.146397	0.337539
CG14717			0.0249466		-0.0189099
CG14718	-0.00343224		0.0456031	0.62039	-0.0130809
CG14720	-0.00337956		0.0432459	0.583279	-0.0189102
CG14721	-0.085758	0.492669	-0.0725316	0.817972	0.119597
CG14722	-0.00364782	0.987249	0.0733967	0.79226	-0.307575	0.109556
CG14736			0.00154952		0.0085414
CG14739					-0.00288675
CG14740					0.0169852
CG14742					-0.0240344
CG14743			0.00162917		0.0146974
CG14744	-0.00350258				-0.009814
CG14752	-0.0118444	0.704098	-0.148753	0.151292	0.028549
CG14756	-0.0106555	0.660164	0.123317	0.472182	0.048086
CG14757	-0.0288537		-0.188962	0.129651	-0.149048
CG14760	-0.0144512		0.0111421	0.963694	-0.0365777
CG14762	-0.0391366	0.274097	0.163606	0.225897	0.203351	0.107572
CG14763	-0.0143681		-7.94629e-05	0.999331	0.0474125
CG14764	0.0341643	0.836487	-0.0632337	0.82997	-0.366924	0.0928886
CG14767	0.00677047	0.980739	-0.00723786	0.985458	0.131324	0.365182
CG14770	-0.00339211		0.0445652	0.909504	-0.0115749
CG14777	-0.0180744		-0.0196361	0.964798	0.0390201	0.831985
CG14778			0.015172	0.904576	-0.0255767
CG14780	0.000560206		0.0199444	0.963694	-0.0163898
CG14785	-0.0113719		-0.0627618	0.85205	0.149734
CG14787	-0.013385		0.192172	0.219059	0.299984
CG14795	-0.0253842		-0.0542559	0.890998	0.159145	0.322934
CG14797	0.00949323		0.0295942	0.827793	-0.00956741
[truncated: 12,865 more rows]
