# Supplementary material for: A modERN resource: identification of Drosophila transcription factor candidate target genes using RNAi
Source: Genetics. 2023 Jan 19;223(4):iyad004. doi: 10.1093/genetics/iyad004 (PMC10078917; doi:10.1093/genetics/iyad004)
Supplement: iyad004_Supplementary_Data [file iyad004_supplementary_data.zip › modERN_Resource_RNAi_Table_S25_Hr51_GENETICS-2022-305822.xlsx]

## Sheet: heatmap CSV
gene name	Hr51_0-1.5	Hr51_6-8	Hr51_12-14	Hr51_16-18
Cyp4p2	0.0405527	4.00734	1.29457	0.86046
Cyp4p1	0.0070268	3.80582	-0.416097	-0.654759
CG15128	0.00696573	2.95577	0.208422	0.144276
mt:ATPase8	-0.44001	2.43732	0.644474	-0.376332
CG13560	0.00058863	0.0298155	-0.418773	-3.81754
asRNA:CR43767	-0.0071991	-1.95115	-1.10386	-1.72887
Tret1-2	-0.00425341	-1.96104	-0.964621	-1.83907
Dso2	0.00193166	-0.0869505	-1.16735	0.159682
CG14324	0.000685563	0.0658517	-1.04387	-0.0767846
CG42329	-0.000904759	-0.0271179	-1.08384	-0.157637
Inos	0.0226226	0.0141063	-1.01846	-0.153385
BomBc1	-0.00162033	0.00433546	-1.75499	0.118916
BomS3	-0.00197704	0	-2.18117	0.0565406
Dso1	-0.000904759	0.0301446	-2.22823	0.118945
mt:ND3	0.0594249	-1.68454	-0.732472	1.35087
mt:srRNA	-0.018498	-1.85684	-1.00073	1.02576
mt:ATPase6	0.0181418	-1.40165	-0.946142	0.460763
mt:ND4	0.0356174	-2.08536	-1.36164	0.521876
CG16995	0	-1.74021	-0.519821	0.0398348
Actbeta	0.0105793	-2.04035	0.0364762	-0.0406895
CG33543	-0.00262139	-2.25882	-0.201482	0.136606
CG7781	-0.000231867	-2.22724	-0.306368	-0.0440453
exp	-0.0280072	-1.43752	0.053374	-0.290574
CG46339	-0.0323493	-1.69169	-0.255259	-0.0689457
eys	-0.0165232	-1.71608	-0.0448432	-0.0217941
CG15353	-0.00385393	-1.0666	-0.0933972	-0.265618
CG32085	-0.00154985	-1.15589	-0.181204	-0.193614
CG10339	0.00282532	-1.12966	-0.275959	-0.0534952
CG42673	-0.0344439	-1.21233	-0.105223	-0.111806
tn	-0.00339074	-1.19966	-0.0793688	-0.00516032
lncRNA:CR43887	-0.0901635	-1.13839	0.108166	0.0738335
poe	-0.0111485	-1.48055	-0.0139064	0.183475
mt:Cyt-b	0.206875	-0.926546	-0.720724	1.66382
mt:lrRNA	0.46747	0.161358	0.109509	2.21591
CG17107	0.00187485	0.0633608	-0.0232025	1.14318
mt:CoII	0.14872	-0.0332927	-0.0433265	1.35613
mt:ND1	0.846586	-0.0957985	-0.153826	1.51166
mt:CoI	0.572758	-0.211228	-0.21985	1.16206
mt:CoIII	0.447334	-0.211882	-0.170974	1.35087
CR40354	0.171607	1.06928	0.882737	0.994124
CG33941	0.280878	1.02274	0.503391	1.11398
AGO3	0.305737	1.05535	0.589749	0.894278
Haspin	0.207326	1.01796	0.60886	0.862985
CG46466	0.455604	0.706408	0.274089	1.44426
Vps11	0.485512	0.856333	0.332472	1.06166
ea	-0.0519192	1.00178	-0.14733	0.135044
agt	-0.0523506	1.10045	-0.0200512	0.261769
Cyp6v1	0.0154882	1.0795	0.0776268	0.107212
Pdrg1	-0.0181126	1.00311	0.0431022	0.173527
galectin	0.127924	1.01276	0.131152	0.0518947
AOX3	0.0251059	1.01867	-0.0239665	0.022173
CG13239	-0.00347772	1.04822	-0.0716721	-0.0405073
Cpr65Ea	-0.00208415	1.08874	-0.0188283	-0.02069
Ae2	0.084504	1.00977	0.0595057	-0.0205664
CG14147	-0.00623738	1.05493	0.0681498	-0.0234015
CG2955	0.00911897	1.35575	0.110941	0.118736
Bdbt	-0.0332966	1.00909	0.2655	0.131514
CG9231	-0.065239	1.01294	0.249019	0.139191
Cam	0.0171223	1.01812	0.227355	0.227841
CG40006	0.0733627	1.00836	0.25869	0.250766
Nedd8	0.00854502	1.00732	0.156152	0.277732
SamDC	0.0816999	1.05353	0.185378	0.266917
asRNA:CR46479	-0.00330007	1.13711	0.117696	0.260844
asRNA:CR44724	0.000928382	1.09933	0.209673	0.279441
CG7208	-0.00385415	1.11718	0.246228	0.199135
CG33143	0.0273395	1.49823	0.146961	-0.32645
CG13996	-0.000904759	1.26902	-0.349063	-0.041331
Jon65Aiii	0.000520848	1.0039	-0.338994	-0.114981
CG31674	0.00802681	1.03211	-0.191282	-0.0561551
CG10863	-0.0880944	1.001	-0.185094	-0.0653822
GstD9	-0.0575484	1.03367	-0.224888	-0.0993133
nAChRalpha4	0.205433	1.0061	0.284665	0.569865
CG4404	0.0701688	1.08196	0.45032	0.636347
MCU	0.116707	1.00189	0.405168	0.563973
CG6321	0.0721688	1.05867	0.325438	0.46052
CG17260	-0.00344719	1.02323	0.366778	0.522252
CG42445	-0.0378836	1.00637	0.35429	0.525249
CG40472	0.0447492	1.37932	0.232497	0.487427
CG44303	-0.00337836	1.39614	0.192377	0.586764
PGAP2	-0.0599681	1.14387	0.480504	0.501026
snRNA:U12	-0.0217371	1.34262	0.364027	0.450616
CG43295	-0.0382176	1.13883	0.305197	0.394602
Sptr	-0.048274	1.15838	0.321103	0.329847
msd1	-0.0378651	1.07541	0.459609	0.35618
CG14502	-0.0155985	1.04311	0.398917	0.304979
CG31759	0.0148241	1.05461	0.453259	0.283002
CG6357	0.0390585	1.11674	0.502618	0.20493
lncRNA:CR43973	0.0235105	1.14827	0.430682	0.29036
CG32641	-0.0418887	1.21582	0.66168	0.186258
HIP	-0.0116087	1.17662	0.646291	0.307882
CG14965	-0.0188115	1.02002	0.681436	0.331902
eIF4B	-0.0502718	1.0189	0.578042	0.160399
CG30148	0.00162394	1.01711	0.947019	0.458967
asRNA:CR43460	-0.085542	1.13668	0.82402	0.392039
rhi	0.0197047	1.07592	0.866667	0.336339
bcd	0.0847155	1.06865	0.59643	0.543473
HIP-R	-0.00662083	1.0498	0.604991	0.515663
Sting	0.00468068	1.0254	0.523319	0.542352
CG8507	0.0196442	1.08645	0.659877	0.596817
cav	0.0126975	1.04523	0.674249	0.611837
CG31517	-0.00524843	1.04565	0.663505	0.591311
CG5144	-0.023229	1.06977	0.689223	0.561583
nenya	0.00822583	1.01853	0.673759	0.559146
CG5568	0.0676472	1.05979	0.635587	0.663175
Drep1	-0.00974626	1.00771	0.649469	0.648022
STUB1	0.0640211	1.13964	0.566236	0.681197
icln	-0.00574867	1.11341	0.546979	0.607863
lncRNA:CR43961	0.0126838	1.1074	0.513358	0.656347
plu	-0.0768757	1.10361	0.599107	0.569271
tej	-0.0607772	1.02625	0.53436	0.641671
CG12112	0.0299711	1.10432	0.799448	0.671789
CR14033	0.0327912	1.25936	0.703523	0.683643
CG44005	0.0251606	1.23617	0.744676	0.593806
lncRNA:CR43837	-0.0508675	1.23548	0.77094	0.551951
CG32625	-0.0760103	1.22168	0.631421	0.608843
CG42354	0.0152547	1.21568	0.657038	0.513922

## Sheet: DESeq2 CSV
gene name	log2FoldChange.Hr51_0.1.5	padj.Hr51_0.1.5	log2FoldChange.Hr51_6.8	padj.Hr51_6.8	log2FoldChange.Hr51_12.14	padj.Hr51_12.14	log2FoldChange.Hr51_16.18	padj.Hr51_16.18
128up	0.0299304	0.997513	-0.225428	0.0409235	-0.0428151	0.914817	0.0731514	0.719113
14-3-3epsilon	-0.0586065	0.997513	0.632423	0.000117617	0.336019	0.344718	0.374975	0.0984639
14-3-3zeta	-0.00433143	0.997513	0.123251	0.252484	-0.0669346	0.819762	-0.0647926	0.760666
140up	-0.00733301	0.997513	-0.235427	0.146114	-0.0578297	0.885777	-0.106468	0.598874
18SrRNA-Psi:CR41602	0.0106424		0.151803		0.13753	0.787032	0.186413
18w	0.0155255	0.997513	-0.249699	0.0354768	0.193182	0.703855	-0.106158	0.581243
26-29-p	-0.0534321	0.997513	-0.433794	0.0312496	-0.0511744	0.852423	-0.111569	0.763117
28SrRNA-Psi:CR40596	-0.00366283		0.107214		-0.1681	0.723406	-0.802221
28SrRNA-Psi:CR40741	0.00137431		0.139007		0.0259459		0.00759539
28SrRNA-Psi:CR41609	0.00469824		0.123981		0.0876128		0.106011
28SrRNA-Psi:CR45848	-0.000966144				0.0466587		0.0266376
28SrRNA-Psi:CR45851	0.00289765		0.355465	0.233538	-0.0207012	0.972678	0.457529
28SrRNA-Psi:CR45853	-0.000904759		0.0326455		0.0177354		0.0932856
28SrRNA-Psi:CR45855			0.0326455		0.0116079		-0.0291737
28SrRNA-Psi:CR45859	0.000577725		0.132617		0.267021	0.418296	0.0949068
28SrRNA-Psi:CR45860			-0.0368117		0.091179		0.0653679
2mit	-0.000366998		-0.561878	0.0175114	-0.101429	0.658669	0.0112237	0.964865
312	-0.0704551	0.985882	0.00991877	0.954137	-0.0479255	0.933422	-0.082542
4E-T	0.025983	0.997513	0.741805	0.000100412	0.382886	0.320876	0.199731	0.442643
5-HT1A	0.00255113		0.138643	0.685744	-0.196985	0.629607	0.109059	0.718125
5-HT1B	0.000685563		0.143604		0.238016	0.571158	0.10138
5-HT2A	-0.00360364	0.997513	-0.323845	0.2557	-0.459646	0.290613	-0.267861
5-HT2B	0.00163588		-0.0145741		-0.425625	0.330141	-0.0165761
5-HT7	0.00244537		0.159291		-0.134771	0.769905	0.00206002	0.99425
5.8SrRNA-Psi:CR45854					-0.0110086		0.0067287
5.8SrRNA-Psi:CR45863					0.0177354
5PtaseI	0.051831	0.997513	-0.0802566	0.571978	0.00840368	0.984176	-0.0510343	0.830299
5SrRNA-Psi:CR33363							0.0067287
5SrRNA:CR33366							0.0067287
7B2	0.00158134	0.997513	-0.0977937	0.770436	-0.387554	0.35909	-0.118552	0.541848
7SLRNA:CR32864	0.000685563						0.073726
7SLRNA:CR42652	0.00163588		0.0701487		0.0259459		0.0208687
825-Oak	0.00261536		0.041176		-0.0717976	0.917732	0.0285252
A16	-0.0477935	0.997513	-0.168675	0.127919	-0.152	0.638914	-0.114827	0.599902
AANAT1	0.00835701	0.997513	-0.389635	0.0698233	-0.440845	0.274557	-0.147181	0.541803
AANATL2	0.00483099		0.26527	0.382806	-0.456855	0.330141	-0.0384945	0.839461
AANATL3	0.000685563		-0.0621668		-0.451731	0.256121	-0.0531803	0.868145
AANATL4	-0.00399108		0.110855		-0.371953	0.389865	0.20718	0.393124
AANATL5					-0.0671352		0.0866139
AANATL6			0.0828526		-0.037591	0.936984	0.219153
AANATL7	-0.00333448		0.0180485		-0.143462	0.759561	-0.24649
ABCA	0.0282017	0.997513	0.724129	0.000810555	0.0625	0.905623	0.142791	0.422995
ABCB7	0.0368685	0.997513	-0.353247	0.00702268	-0.40818	0.35805	-0.139448	0.525678
ABCD	0.174976	0.048069	0.758435	1.15103e-05	0.371705	0.323164	0.352072	0.094972
ACC	0.0421633	0.997513	-0.36262	0.000652183	-0.32663	0.464166	-0.160025	0.460246
ACXC			-0.0383572		-0.0792892		-0.124415
ACXD	-0.00331563		-0.575836	0.0466013	-0.218136	0.496611	0.0205384	0.924785
ADD1	0.0382063	0.997513	0.647925	0.000378302	0.520847	0.194518	0.412965	0.170858
ADPS	0.00593571		-0.47636	0.00279078	0.154749	0.783378	-0.058107
AGBE	-0.00982653	0.997513	-0.423704	0.0365333	-0.344871	0.334128	-0.392207	0.0263744
AGO1	0.0244297	0.997513	0.615613	0.000643088	0.257637	0.486196	0.33112	0.122289
AGO2	-0.046678	0.997513	0.253091	0.0485563	0.258231	0.526454	0.363448	0.170147
AGO3	0.305737	1.19929e-07	1.05535	2.65173e-05	0.589749	0.234957	0.894278	0.00150628
AIF	0.0593182	0.987435	-0.270388	0.0284673	0.00651468	0.983369	-0.12148	0.526289
AIMP1	0.0125439	0.997513	-0.390529	0.00717242	-0.189026	0.488732	-0.102664	0.564199
AIMP2	-0.0799596	0.914384	-0.195194	0.089679	-0.0490494	0.896607	-0.12456	0.457421
AIMP3	-0.0608847	0.997513	-0.153904	0.28364	-0.258432	0.542874	-0.116787	0.47464
ALiX	-0.0424215	0.997513	0.63292	0.00128359	0.286073	0.279771	0.636138	0.000242931
AMPKalpha	-0.0629903	0.978895	-0.153873	0.180859	-0.231894	0.439386	-0.14696	0.431763
AMPdeam	0.0472721	0.997513	-0.232134	0.168204	-0.219658	0.572448	-0.0180432	0.925891
AOX1	0.0256147	0.997513	0.730213	0.000964666	-0.286312	0.584026	-0.203603	0.414667
AOX2	0.00120953		-0.308322	0.335369	0.162538	0.628226	-0.153241
AOX3	0.0251059	0.997513	1.01867	1.21594e-05	-0.0239665	0.957637	0.022173	0.925631
AOX4	0.00193166		-0.135139		0.0687138		-0.0309926
AP-1-2beta	-0.00224188	0.997513	-0.0663684	0.635608	-0.115359	0.685967	-0.173189	0.242647
AP-1gamma	0.0180755	0.997513	-0.0273362	0.85007	-0.0564338	0.841336	-0.00169224	0.994922
AP-1mu	-0.0393387	0.997513	0.6565	0.000791894	0.377082	0.337298	0.409044	0.156526
AP-1sigma	0.135277	0.278248	0.678736	3.99524e-05	0.193817	0.513671	0.165164	0.262517
AP-2alpha	0.0860075	0.822685	-0.308881	0.00604989	-0.0918848	0.723805	-0.0677855	0.768068
AP-2mu	0.00733992	0.997513	-0.30089	0.0107432	-0.0724829	0.821206	-0.163902	0.345283
AP-2sigma	0.0221037	0.997513	-0.226821	0.07513	-0.00456614	0.990833	-0.0310771	0.879156
APC10	-0.0531555	0.997513	-0.341709	0.0974378	-0.122655	0.836424	-0.304099
APC4	0.00166252	0.997513	0.366214	0.00399758	0.336031	0.298187	0.103682
APC7	0.0410924	0.997513	-0.0154257	0.965669	-0.442868	0.334948	-0.110913
APP-BP1	-0.0129789	0.997513	-0.17675	0.260014	0.0950528	0.820827	-0.0949875
AQP	-0.00408017		-0.210373		-0.164413	0.716515	-0.226728
ARY			-0.0533378		-0.0110086
ASPP	-0.0216561	0.997513	-0.37201	0.000429998	0.0378877	0.936936	-0.179244	0.504327
ATP6AP2	-0.00471226	0.997513	0.183625	0.247254	-0.346459	0.360637	-0.0944049	0.542142
ATP7	0.106059	0.785265	0.173678	0.188428	0.0962485	0.856452	-0.0881751	0.643206
ATP8A	0.0616891	0.997513	0.376368	0.0664651	-0.102054	0.802907	-0.0570017	0.755789
ATP8B	0.00309654		0.0191264	0.949129	-0.0825839	0.866096	-0.0416815	0.824242
ATPCL	-0.0113204	0.997513	-0.341704	0.0131294	-0.135925	0.820827	-0.25712	0.120834
ATPsynB	-0.0180686	0.997513	-0.175475	0.242365	-0.300248	0.441029	-0.100616	0.587233
ATPsynC	-0.136717	0.282736	-0.2242	0.0735211	-0.254535	0.360637	-0.264667	0.126645
ATPsynCF6	-0.143269	0.396939	0.523565	0.00118278	-0.267273	0.460982	-0.145633	0.381938
ATPsynCF6L			0.0197393
ATPsynD	-0.202777	0.0467916	-0.182632	0.137432	-0.395976	0.295229	-0.241265	0.158155
ATPsynE	-0.0571195	0.997513	0.307584	0.0151839	-0.306213	0.359178	-0.134695	0.515796
ATPsynF	-0.105084	0.785265	0.00288418	0.983756	-0.401529	0.229967	-0.214206	0.244332
ATPsynG	-0.0728691	0.971328	0.397307	0.00229663	-0.246605	0.550707	0.0114423	0.961364
ATPsynO	-0.0578058	0.997513	0.315711	0.0263852	-0.412807	0.279514	-0.121914	0.534802
ATPsynbeta	-0.0320091	0.997513	-0.24618	0.0325379	-0.272404	0.369807	-0.152781	0.315885
ATPsynbetaL			0.0643252		0.0177354
ATPsyndelta	-0.101287	0.802774	0.589573	0.00136922	-0.281886	0.399582	-0.0299091	0.887459
ATPsynepsilonL	-0.000383305		-0.342095	0.254513	-0.15552	0.798782	-0.226687
ATPsyngamma	-0.0214814	0.997513	-0.272772	0.0671602	-0.349172	0.305779	-0.0840797	0.658026
ATbp	-0.0424554	0.997513	0.389774	0.022115	0.174272	0.713741	0.462305	0.0983923
Aasdh	0.104499	0.789715	0.691959	0.000162638	0.468195	0.274885	0.511957	0.0673635
Aatf	-0.04275	0.997513	0.298071	0.0167094	0.140685	0.663841	-0.0320928	0.881159
Abd-B	0.0275774	0.988289	-0.316205	0.00423346	-0.12272	0.623884	0.0150109	0.936898
Abi	-0.0726265	0.915419	0.034965	0.826572	0.00710057	0.98461	-0.00213355	0.993769
Abl	-0.00860161	0.997513	0.657145	0.0045839	0.424515	0.334047	0.389249	0.216085
Abp1	-0.0432324	0.997513	0.841816	0.000253443	0.421723	0.278294	0.456219	0.12586
Ac13E	0.0593126	0.979206	0.213931	0.392576	-0.197985	0.653222	0.210797	0.28714
Ac3	0.00210466	0.997513	-0.261763	0.0993863	-0.327523	0.251394	-0.0896614	0.733724
Ac76E	-0.00261633		0.0691378	0.847794	-0.324259	0.506469	-0.0641531	0.833904
Ac78C	-0.0416409	0.822685	-0.299891	0.32233	-0.190429	0.677557	0.0474087	0.825436
AcCoAS	-0.0163185	0.997513	0.0738844	0.684271	-0.625609	0.212729	-0.260366	0.161685
Acbp1	-0.0621027	0.997513	-0.00323129	0.983689	-0.250155	0.546923	-0.181659	0.365764
Acbp2	0.000455995	0.997513	0.0783433	0.794071	-0.513732	0.285064	-0.124031	0.585586
Acbp3	-0.00154373		0.0336257		-0.224628	0.460508	0.284118	0.0876215
Acbp4	0.00118453		0.0608175	0.860341	-0.475209	0.320837	-0.110076	0.659413
Acbp5	5.65063e-05	0.998807	0.134952	0.657212	-0.458732	0.334128	0.0940153	0.644958
Acbp6	-0.00216716		0.0840232		-0.518886	0.282765	-0.217448	0.365935
Ace	0.00319431		0.201261	0.465381	-0.155097	0.656994	0.0245678	0.932585
Acer	0.0329744	0.997513	0.224076	0.118295	0.132464	0.779896	0.12985	0.534525
Acf	0.0860498	0.889049	0.666969	0.000769751	0.698036	0.0568815	0.442669	0.144668
Achl	0.00304555		-0.743979	0.0115497	-0.0802997	0.866786	-0.169592
Ack	0.00710555	0.997513	0.0665884	0.608643	-0.0482805	0.899777	0.0362369	0.883639
Ack-like	0.000860599	0.998243	-0.190686	0.113841	0.171002	0.695677	-0.129133	0.460928
Acn	-0.0379392	0.997513	0.466387	0.00132484	0.447082	0.253667	0.420979	0.142342
Acox57D-d	-0.0298495	0.997513	0.418169	0.172198	-0.0771815	0.896704	0.139002	0.556604
Acox57D-p	-0.0241711	0.997513	-0.213066	0.191407	-0.160335	0.587876	-0.128919	0.396291
Acp1			-0.0116031		-0.368929	0.406348	-0.33114
Acp24A4			0.111708		-0.0860162		-0.0721458
Acp26Aa					0.0297741
Acp26Ab					0.131494		0.0172925
Acp29AB					-0.0876619
Acp32CD			0.0197393		0.0116079		0.0232194
Acp36DE	0.000685563		0.188934		0.0259978		-0.0574893
Acp53C14b					0.0177354		-0.027942
Acp53C14c			-0.0426624		0.0177354		0.0361029
Acp53Ea			0.131535		0.119982		0.0067287
Acp54A1			0.0835473
Acp63F			-0.0938576				-0.0208758
Acp65Aa			0.170364		-0.0450915	0.951109	-0.112498
Acp76A			0.0044818				-0.0132019
Acp95EF	-0.000904759		0.0197393		-0.00942737		-0.0150772
Acph-1	0.046446	0.997513	0.911656	0.000172923	0.482791	0.218402	0.535256	0.0749784
Acsl	0.0660373	0.989883	-0.292728	0.0115285	-0.226046	0.508953	-0.306987	0.11947
Act42A	-0.0761551	0.880593	0.0276935	0.804815	0.217313	0.602839	0.314404	0.251358
Act57B	-0.00365643	0.997513	-0.194438	0.0501176	-0.310398	0.312419	-0.242647	0.209805
Act5C	-0.127983	0.344428	0.459294	0.00152054	0.0428232	0.938322	0.145241	0.479605
Act79B			-0.264347		0.0782296	0.904591	0.176685
Act87E	-0.00557752	0.997513	-0.0699098	0.679641	-0.154113	0.635444	-0.102417	0.712995
Act88F	-0.000204959		-0.236542		0.101948	0.848973	-0.0149103
Actbeta	0.0105793		-2.04035	6.80735e-69	0.0364762	0.920228	-0.0406895	0.883639
Actn	0.00147724	0.997513	-0.275895	0.0467371	-0.247984	0.434415	-0.162464	0.350458
Actn3			-0.0116031
Acyp2	0.040114	0.997513	0.102637	0.522924	0.0496655	0.917391	0.144386
AdSL	0.0138036	0.997513	-0.348432	0.00803276	-0.109285	0.720839	-0.108014	0.559158
AdSS	-0.0142416	0.997513	0.61842	0.000831766	0.00280094	0.996224	0.107985	0.534981
Ada	-0.0685175	0.987435	0.60677	8.97382e-07	0.462981	0.26623	0.447511
Ada1-1	0.0104786		0.290046		-0.0203495	0.973858	0.154316
Ada1-2	-0.0864452	0.828115	0.753361	0.000931746	0.400007	0.350062	0.452396
Ada2a	0.0304681	0.997513	-0.11844	0.472667	-0.0170449	0.968324	-0.146133	0.496765
Ada2b	-0.00163449	0.997513	0.598577	2.65387e-05	0.439847	0.254343	0.446799	0.126645
Ada3	0.0689081	0.940674	0.67965	0.000267269	0.363788	0.391393	0.436114	0.112484
AdamTS-A	-0.0100637	0.997513	-0.279239	0.0616219	-0.131629	0.747939	-0.230007	0.1971
AdamTS-B	0.00541747	0.997513	-0.33129	0.00190519	-0.162534	0.631538	-0.103002	0.699078
Adar	0.0875718	0.822673	0.228086	0.0538573	0.290422	0.359023	0.473586	0.0200103
Adat1	0.0243767	0.997513	-0.420815	0.0297388	-0.0694047	0.905623	0.208549
Adck1	0.0188024	0.997513	-0.565231	0.000359468	0.184048	0.749148	-0.136681	0.530001
Adck5	0.0804276	0.923113	0.76174	9.10396e-06	0.18047	0.66192	0.457414	0.0673635
Adf1	0.0899235	0.785265	-0.226902	0.110121	0.115457	0.832655	-0.0948777	0.610513
Adgf-A	-0.0157876	0.997513	-0.198826	0.0974723	-0.285258	0.460982	-0.212022	0.369349
Adgf-A2	0.00193862		-0.308098	0.276564	0.208738	0.695576	-0.0466272
Adgf-B			0.0388717		0.0177354		0.0067287
Adgf-C	0.00118384		0.0536052		-0.398693	0.298213	-0.121861
Adgf-D	0.0027244		-0.00899023	0.97995	-0.210989	0.707452	-0.0590716
Adh	0.00252755	0.997513	-0.0940362		0.0917525	0.871782	0.0922011
Adi1	-0.0324897	0.997513	0.65058	4.46162e-07	-0.333112	0.457727	-0.102655	0.517276
AdipoR	0.0379231	0.997513	-0.239054	0.0598119	-0.0377146	0.926846	-0.0681879	0.745011
Adk2	0.0452595	0.997513	-0.15623	0.225922	-0.246871	0.557299	-0.00148074	0.996031
Adk3	0.0228262	0.997513	0.298576	0.151727	-0.102024	0.819003	-0.0379771	0.877753
AdoR	-0.00146541		0.0787628		-0.281233	0.590241	-0.081733
Aduk	-0.019714	0.997513	-0.108463	0.484615	0.0706585	0.877313	-0.0524498	0.838478
Ae2	0.084504	0.913056	1.00977	8.1493e-05	0.0595057	0.924661	-0.0205664	0.921392
Aef1	0.0656804	0.987435	0.778479	0.000319627	0.11011	0.709161	0.116691	0.554648
Afti	0.04121	0.997513	0.423307	0.00428884	0.0790554	0.834588	0.179194	0.410431
Ag5r	0.00121549	0.997513	0.171966		-0.377017	0.25198	-0.0372252	0.906827
Ag5r2	-0.0010479	0.997513	0.318029		-0.495304	0.302213	-0.0708984	0.793157
AgmNAT	-0.0687398	0.81806	0.514905	0.0915138	-0.296456	0.435922	-0.0265539	0.915487
Agpat1	0.0656444	0.987435	-0.11142	0.364994	0.0734945	0.883351	0.15147	0.519111
Agpat2	0.084603	0.858393	-0.137792	0.278505	-0.193352	0.6676	0.0483848	0.84959
Agpat3	0.0018792	0.997513	0.25328	0.0528545	-0.0642104	0.802095	-0.0447241	0.810684
Agpat4	-0.0793699	0.918395	-0.323493	0.0110073	-0.361958	0.308373	-0.146298	0.570945
Ahcy	-0.0419804	0.997513	-0.313477	0.022084	-0.275165	0.34848	-0.0837598	0.745079
AhcyL1	0.123295	0.463729	-0.250021	0.0367491	-0.0221831	0.960832	0.00811952	0.974734
AhcyL2	-0.000503597	0.997513	-0.113296	0.447892	-0.360869	0.466171	0.0530763	0.829342
Ak1	-0.0109954	0.997513	0.550042	0.00204343	-0.324422	0.430212	-0.137231	0.629388
Ak2	0.0105427	0.997513	-0.022344	0.883231	-0.31895	0.455386	-0.00450534	0.988637
Ak3	-0.0283695	0.997513	-0.159029	0.309089	-0.542134	0.266114	-0.201574	0.286483
Ak6	0.0328624	0.997513	-0.177257	0.246757	-0.219973	0.664128	-0.196817	0.332892
Akap200	-0.11562	0.441906	0.416092	0.00134279	0.500153	0.251394	0.525012	0.0836638
Akh	-0.000463584		-0.202918		-0.289729	0.571697	-0.0405941
AkhR	-0.00364308		-0.255525	0.420015	-0.22632	0.649866	-0.133623
Akr1B	-0.00766393	0.997513	-0.240277	0.34577	-0.28969	0.270068	-0.285253	0.135467
Akt1	0.0663217	0.971328	-0.177733	0.139453	0.00568556	0.98616	-0.0641614	0.772403
AlaRS	0.0358065	0.997513	-0.252148	0.0236682	0.181335	0.703085	-0.00584448	0.979031
AlaRS-m	0.0201024	0.997513	-0.345752	0.0311213	-0.00961548	0.982381	-0.15894	0.46454
Aladin	-0.068474	0.987435	0.718509	0.000697157	0.468341	0.298187	0.598864	0.0536523
Alas	0.00686761	0.997513	-0.326086	0.00783523	-0.216189	0.322254	-0.230596	0.161892
Ald1	0.0209927	0.997513	0.522253	0.00376112	-0.168218	0.437999	-0.0714934	0.707556
Ald2	0.000685563		-0.0259652		-0.0749408		0.0208489
Aldh	-0.00708052	0.997513	-0.192369	0.325234	-0.359905	0.446611	-0.160087	0.397462
Aldh-III	-0.0346337	0.997513	0.387771	0.0505794	-0.0666903	0.855389	-0.0283569	0.919078
Aldh7A1	-0.0369862	0.997513	-0.192753	0.111324	-0.146176	0.543633	0.0430319	0.847138
Alg-2	0.0629197	0.997513	0.138944	0.306714	0.202692	0.454042	0.132905	0.44181
Alg1	0.0246365	0.997513	-0.232496	0.0730725	-0.135349	0.619683	-0.123512	0.535165
Alg10	0.0686701	0.987435	-0.396031	0.0188526	0.166607	0.681872	-0.383192
Alg11	-0.00359769	0.997513	-0.261187	0.029906	-0.0492361	0.89941	-0.0991128	0.61413
Alg12	0.0371977	0.997513	0.0875671	0.508702	0.0536663	0.89941	-0.124028	0.519144
Alg13	-0.0517913	0.997513	0.748068	0.000372722	0.373951	0.27604	0.16724
Alg14	-0.0393612	0.997513	-0.467529	0.0246671	0.0951041	0.834425	-0.20558
Alg2	-0.0469198	0.997513	0.0315	0.796022	-0.151288	0.653655	-0.203039	0.220358
Alg3	-0.038661	0.997513	-0.281927	0.0463407	-0.0087416	0.985923	-0.238421
Alg7	-0.0186181	0.997513	0.408656	0.0083218	0.209817	0.524968	0.223262	0.257298
Alg9	0.0838543	0.860602	-0.259281	0.0261722	0.240204	0.634609	-0.0522062
Alh	0.0823828	0.91216	0.16713	0.252471	0.343605	0.385536	0.376928	0.204887
Alk	0.0017951	0.997513	-0.0620651	0.792586	-0.310174	0.516769	0.100455	0.624833
AlkB	0.116104	0.636655	0.960974	1.63255e-07	0.557009	0.219301	0.756934	0.00392811
Alp1	0.00627177	0.997513	-0.450776	0.00404985	0.210619	0.698537	0.0467965
Alp10	-0.000609911		-0.131862		-0.150846	0.724092	-0.357108	0.223954
Alp11	0.00274538		-0.121126		0.135169	0.820399	-0.0561001
Alp12	0.012744	0.997513	-0.100253	0.680608	0.0172376	0.959976	-0.10274	0.662051
Alp13					-0.0130348		0.188311
Alp2			0.0499336		-0.0813826		0.209186
Alp4	-0.00452222		-0.0866514	0.806325	-0.224324	0.576624	-0.161549	0.467636
Alp5	0.003635	0.997513	-0.0470288	0.89437	-0.314167	0.461992	0.0156107	0.9614
Alp6	-0.00221763		0.250569	0.443812	-0.241335	0.520886	0.0876269	0.78332
Alp7	-0.00230215		0.0197035		-0.329463	0.455098	0.549832	2.99455e-06
Alp8	-0.00230215		-0.0121119		-0.210475	0.630461	-0.305463	0.0354561
Alp9	0.00393281		0.00969132	0.978561	-0.188075	0.640246	-0.398766	0.1971
Alr	-0.067222	0.9903	-0.0853814	0.617128	-0.287012	0.465139	-0.019819	0.940128
Als2	0.0551624	0.997513	-0.247648	0.0323365	-0.114307	0.6369	-0.180353	0.199764
Ama	-0.0076134	0.997513	-0.235519	0.0854365	0.28953	0.554036	0.281802
Amacr	0.00916535	0.997513	0.343661	0.0143813	0.0338469	0.936936	0.038291
Amnionless	-0.00569718		-0.117648	0.629473	0.0201324	0.9619	-0.124414	0.744512
Amph	0.0994053	0.750219	-0.155293	0.240389	-0.0677792	0.890347	-0.0739754	0.728206
Amt	0.000685563		-0.0934792		0.130559		-0.0142491
Amun	-0.0436444	0.997513	0.649484	0.000311531	0.458995	0.306806	0.489625	0.102834
Amy-d	0.00329832		-0.0247346	0.941641	-0.489694	0.270907	0.221657	0.501178
Amy-p	0.00644213	0.997513	-0.108135	0.627807	-0.629404	0.194518	-0.427558	0.120841
Amyrel	0.00118384				-0.0407123	0.935601	0.46611
Ance	0.000193319	0.999033	-0.268253	0.0608526	-0.27893	0.408261	0.0253509	0.906042
Ance-2	0.00274204		0.0435544	0.894497	0.188373	0.742624	0.198628
Ance-3	0.00311273		0.00687084	0.983689	0.207987	0.704329	-0.0287178
Ance-4	0.0021145		-0.633646	0.0280133	-0.23627	0.583162	-0.147774	0.368738
Ance-5	-0.00156352		-0.0868584	0.802511	-0.104846	0.83035	-0.176868	0.525439
Andorra					-0.126357		-0.25438
Ank	0.123616	0.607557	0.670565	1.98802e-05	0.364734	0.327281	0.469784	0.0614994
Ank2	0.00634467	0.997513	-0.3957	0.00705165	-0.165885	0.537678	-0.0574001	0.808559
Ankle2	0.0190911	0.997513	0.501639	0.00106334	0.181222	0.364744	0.179791	0.483057
Anp			-0.0217824		-0.0406011		0.0067287
Ant2	0.00426465	0.997513	-0.0977448	0.762227	0.0742597	0.902509	-0.0883068
Antp	-0.000611223	0.997513	-0.0726275	0.63597	0.240327	0.418223	-0.178125
AnxB10	-0.0148707	0.997513	0.0456573	0.898998	-0.12033	0.719487	-0.0756667
AnxB11	0.0327582	0.997513	0.0841614	0.540192	-0.0244787	0.957637	0.0514268	0.813593
AnxB9	0.0323302	0.997513	0.375845	0.0145066	-0.0704126	0.88455	0.0765486	0.670615
Aos1	-0.0487979	0.997513	0.130647	0.304503	0.27663	0.279075	0.266896	0.384659
Apc	0.0136597	0.997513	-0.213186	0.190881	-0.0865012	0.742146	-0.116978	0.527073
Apc2	0.0304741	0.997513	0.836763	0.000292934	0.552932	0.155175	0.506754	0.0906916
ApepP	-0.00520071	0.997513	0.970221	0.000113804	0.148866	0.742447	0.207017	0.348032
Apf	-0.060752	0.987435	0.34762	0.0630231	-0.00108041	0.997801	-0.126052
Apl	0.0643656	0.971328	0.131313	0.665918	-0.0472345	0.947222	-0.067066
Aplip1	0.00912874		-0.417622	0.0451715	-0.0640405	0.864208	-0.0919908	0.647539
Apoltp	-0.0101471	0.997513	-0.315992	0.00609003	-0.229132	0.504554	-0.129309	0.577324
Appl	0.0082661	0.997513	-0.349555	0.00976507	-0.114769	0.727201	0.0105218	0.964449
Aprt	-0.0426397	0.997513	-0.214175	0.179245	-0.260145	0.535944	0.101605	0.642157
Aps	0.0428428	0.997513	0.825236	0.000221196	0.484097	0.288699	0.616812	0.0476614
Arc1	-0.02402	0.997513	0.222733	0.444371	-0.178397	0.697643	0.128839	0.68188
Arc2	-0.000199813	0.999033	0.530245	0.0751927	0.0425102	0.932555	0.168324
Arc42	-0.0602293	0.997513	-0.246872	0.0699405	-0.0631666	0.881894	-0.0655807	0.814819
Archease	0.0261986	0.997513	0.137269	0.356562	-0.183306	0.653673	0.0431387	0.866466
Arf102F	0.0629606	0.997513	0.591519	1.19625e-05	0.0679116	0.85682	0.328368	0.0229013
Arf51F	0.111429	0.566306	0.591594	6.45088e-05	0.261997	0.480717	0.45029	0.0872055
Arf79F	0.00696444	0.997513	0.478254	0.000164669	0.345583	0.29549	0.33199	0.171419
ArfGAP1	-0.011261	0.997513	0.439378	0.00273414	-0.0167358	0.967208	-0.0602701	0.720516
ArfGAP3	0.0166104	0.997513	0.492037	0.00516588	0.245997	0.540946	0.430738	0.101324
Arfip	0.0798827	0.886341	-0.23903	0.0982969	0.0189446	0.960832	-0.121808	0.601913
Arfrp1	0.0508011	0.997513	0.694102	8.74419e-07	0.39362	0.183855	0.399679	0.0354561
ArgRS	0.0299841	0.997513	-0.134101	0.220216	-0.0168281	0.961864	-0.0974695	0.667795
ArgRS-m	0.0717256	0.978895	-0.200085	0.179203	-0.129457	0.770943	-0.189439
Argk	0.00349694	0.997513	-0.397847	0.000384161	-0.217592	0.589968	-0.0946224	0.764844
Argl	-0.000776054	0.997513	-0.0966706	0.750303	-0.390911	0.389061	-0.0135962	0.9614
Arl1	-0.0805716	0.930008	0.325109	0.0137327	0.170177	0.583109	0.235444	0.169259
Arl2	0.0613099	0.997513	-0.322171	0.0450344	-0.0894017	0.82929	-0.0436984
Arl4	-0.0344789	0.997513	0.0631129	0.70033	0.386154	0.164232	-0.0437671	0.802753
Arl5	-0.0269322	0.997513	0.820752	4.33315e-05	0.242676	0.468891	0.474595	0.0693401
Arl6	-0.00420678		-0.046814		0.0932459	0.892132	-0.127918
Arl6IP1	-0.0763171	0.94557	0.863052	2.3623e-05	0.54481	0.209965	0.503587	0.0872055
Arl8	0.0703624	0.965112	0.65154	7.68052e-05	0.242506	0.341357	0.307015	0.0981694
Arp1	0.0157206	0.997513	-0.368709	0.00889236	-0.206671	0.5142	-0.0768448	0.669372
Arp10	-0.0234937	0.997513	0.474536	8.43078e-05	-0.176166	0.523343	0.0181463	0.942215
Arp2	0.0225993	0.997513	-0.0582398	0.679802	0.0208538	0.959176	0.0378322	0.882829
Arp3	-0.035631	0.997513	0.622669	0.00129194	0.376539	0.352204	0.415634	0.144668
Arp5	-0.00800395	0.997513	0.542267	0.000132078	0.354465	0.335312	0.357708	0.218341
Arp53D	-0.000904759		-0.0155051		0.0177354
Arp6	-0.0235469	0.997513	0.51257	0.000182998	0.366915	0.167078	0.375634	0.131248
Arp8	0.00596336	0.997513	0.592914	0.000434081	0.293199	0.319936	0.289359	0.334695
Arpc1	-0.037771	0.997513	-0.205663	0.0584374	-0.189592	0.49763	-0.118096	0.482741
Arpc2	0.0178219	0.997513	0.431776	0.00237022	0.357572	0.211846	0.247733	0.325742
Arpc3A	-0.0121688	0.997513	-0.376022	0.00317661	-0.207633	0.350539	-0.0276824	0.912268
Arpc3B	-0.00796096	0.997513	-0.22121	0.205427	-0.0226611	0.960245	-0.150568	0.479156
Arpc4	-0.0632203	0.997513	0.278532	0.0237044	-0.0693423	0.796781	0.1056	0.631058
Arpc5	-0.0995692	0.810176	-0.0272932	0.862897	-0.0815974	0.80632	-0.134184	0.393124
Arr1	0.0003926		-0.507897	0.077082	-0.476795	0.258972	-0.523766	0.000199072
Arr2			0.124006		-0.269145	0.589968	0.0384817
Ars2	0.0583201	0.997513	0.758511	6.39236e-06	0.592562	0.185812	0.493404	0.10907
Art1	-0.000165158	0.999033	0.520074	0.00132529	0.339451	0.211846	0.222034	0.343767
Art2	-0.00233442		0.014247		-0.0353582		0.0690484
Art3	-0.0163085	0.997513	0.709578	0.00025275	0.527129	0.198228	0.379763	0.141299
Art4	0.00715866	0.997513	0.0865848	0.528015	0.273799	0.389061	0.179746	0.53091
Art6			-0.0533378				0.00979989
Art7	-0.0132978	0.997513	-0.221701	0.134156	0.0228307	0.963063	-0.366817
Art8	-0.0311112	0.997513	0.366658	0.00237022	-0.0627389	0.914476	-0.0586126	0.825625
Arts	0.0451242	0.997513	-0.00996335	0.957964	-0.206227	0.66239	-0.211023	0.326539
Arv1	0.0138204	0.997513	0.77002	2.16279e-07	0.365519	0.357716	0.278394
Asap	0.013594	0.997513	-0.227606	0.02786	-0.0407287	0.912874	-0.0556876	0.785217
Asator	0.0253135	0.997513	0.528031	0.000694118	0.108167	0.739678	0.149463	0.402738
Asciz	-0.0153738	0.997513	-0.0663461	0.721891	0.0871805	0.865578	0.138306
Ask1	0.0422926	0.997513	-0.176237	0.102002	0.0388843	0.928711	-0.129666	0.396776
AsnRS	-0.0165119	0.997513	-0.336273	0.00517707	-0.0509616	0.897047	-0.0842131	0.678349
AsnRS-m	-0.0158775	0.997513	0.4985	0.00368707	0.18555	0.666048	0.143549	0.600625
AsnS	-0.045404	0.997513	0.882983	0.000217396	0.440907	0.274138	0.184367	0.520777
AspRS	0.0697853	0.968515	-0.280241	0.0473721	-0.0654031	0.853936	-0.00625548	0.978323
AspRS-m	0.0482051	0.997513	0.77435	0.000193899	0.541115	0.228575	0.50388	0.0993622
Asph	-0.0818177	0.928627	-0.0098597	0.953022	-0.0354899	0.921727	0.00666705	0.982864
Ass	0.00518919		0.0162475		-0.425205	0.368731	-0.0702906	0.725827
AstA	-0.00158005		-0.0860734		-0.344236	0.4548	0.0173893	0.92755
AstA-R1	-0.00379598		-0.0842064		-0.434755	0.34534	0.189149
AstA-R2	-0.00189543		0.0789615		-0.448943	0.341357	-0.14722	0.429786
AstC	0.00639936		-0.0253776		-0.273859	0.587876	0.104404	0.590937
AstC-R1			-0.0116031		0.0301668		0.0121236
AstC-R2	-0.000937527		-0.0477835	0.89373	-0.189542	0.641499	0.0991391	0.706559
AstCC					-0.253468		0.150641
Asx	0.0590479	0.997513	-0.0832533	0.471828	0.00546521	0.989154	-0.116596	0.535143
Atac1	-0.0131612	0.997513	0.640277	0.000151502	0.413464	0.204997	0.110733	0.637621
Atac2	-0.0257844	0.997513	-0.282126	0.0101792	-0.0996193	0.819812	-0.20351	0.461377
Atac3	0.106277	0.728429	-0.32184	0.00306617	-0.0686397	0.839597	-0.125267	0.582238
Ate1	-0.0537351	0.997513	0.751155	0.000109601	0.0498346	0.900499	0.0583224	0.777645
Atet	-0.0104436	0.997513	-0.328666	0.00662935	-0.218111	0.53439	-0.0862456	0.626527
Atf-2	-0.0987585	0.81806	0.0278563	0.874293	0.0328309	0.941174	-0.107883
Atf3	0.00194292	0.997513	-0.39281	0.0575044	-0.198739	0.687854	-0.0772276	0.768068
Atf6	0.336255	3.85602e-07	0.664021	0.000216824	0.300574	0.416653	0.46738	0.0108331
Atg1	0.107319	0.785265	0.294204	0.0597825	-0.0623699	0.819677	-0.0802273	0.702364
Atg10	-0.00458847	0.997513	-0.322551	0.167506	0.142253	0.803422	0.0271784
Atg101	0.026507	0.997513	0.525796	0.000746155	-0.10825	0.838855	0.113933	0.587233
Atg12	0.0485363	0.997513	-0.0385261	0.869351	0.0323597	0.951271	-0.0206704
Atg13	0.0907182	0.808213	0.41252	0.00254646	0.00617615	0.983369	0.161899	0.296635
Atg14	-0.0529385	0.997513	-0.0058729	0.964967	-0.0303946	0.945077	0.0542199	0.80294
Atg16	-0.031799	0.997513	0.760738	0.000257548	0.446046	0.270907	0.498884	0.0932183
Atg17	0.0208248	0.997513	-0.24265	0.0216172	-0.148416	0.584026	-0.163932	0.399493
Atg18a	-0.074313	0.887159	0.593655	0.00383503	0.240164	0.509506	0.303775	0.288994
Atg18b	-0.00923648	0.997513	0.286831	0.0974152	0.025691	0.95128	0.120662	0.621414
Atg2	0.0445121	0.997513	0.0771968	0.560787	-0.00810816	0.984877	0.0933609	0.580959
Atg3	-0.138719	0.387621	0.0063011	0.966187	0.0880223	0.874098	-0.0428567	0.853228
Atg4a	-0.0447223	0.997513	0.503861	0.00296454	0.0948468	0.77466	0.140179	0.512918
Atg4b	-0.0126503	0.997513	0.659127	6.87787e-05	0.363685	0.263717	0.37588	0.163734
Atg5	0.00842039	0.997513	0.785116	1.65212e-05	0.0199608	0.970382	0.253754	0.220967
Atg6	-0.000606154	0.998767	-0.169774	0.212789	-0.221846	0.367739	-0.141684	0.482963
Atg7	0.0273542	0.997513	0.747294	0.000524956	0.38128	0.335312	0.450184	0.121711
Atg8a	0.0136894	0.997513	0.305846	0.0222985	0.0641873	0.881894	0.130483	0.450679
Atg8b					-0.0110086		-0.0773468
Atg9	0.00635068	0.997513	-0.392216	0.000258718	-0.270397	0.405162	-0.18621	0.328213
Atox1	0.0170772	0.997513	0.212326	0.0486968	0.0638782	0.833683	0.113892	0.535143
Atpalpha	-0.0311375	0.997513	-0.303167	0.0139494	-0.203103	0.496255	-0.145967	0.294246
AttA					-0.0883467		0.230909
AttB			-0.0329492		-0.0153777		-0.324284
AttC			0.00598111		-0.0467854		-0.17123
AttD					-0.0655695		0.00292387
Atu	-0.0101622	0.997513	0.741338	0.000602473	0.498395	0.246149	0.53936	0.0734808
Atx-1	-0.0228631	0.997513	-0.395687	0.144609	0.049454	0.931983	0.171545
Atx2	0.0107419	0.997513	-0.236019	0.0308111	-0.0108459	0.983262	-0.159975	0.302816
Atxn7	-0.0180813	0.997513	0.690006	0.000680125	0.397444	0.347193	0.39649	0.197242
Aven	-0.0556395	0.997513	0.446516	0.018015	-0.0131585	0.97791	0.094179
Awh	0.0031046	0.997513	-0.175378	0.166842	0.0833371	0.832655	0.079142
Axn	0.022904	0.997513	0.600895	0.0037465	0.442226	0.270907	0.437396	0.14467
Axs	0.00313141	0.997513	-0.0688334	0.720268	-0.537511	0.230694	-0.193501
Axud1	0.0431986	0.997513	0.822521	0.000316398	0.441604	0.307316	0.523682	0.0759854
B-H1	-0.00538334		-0.538231	0.000340091	-0.385717	0.354377	-0.10648
B-H2	0.0118571		-0.532967	0.00076063	-0.0567138	0.92588	-0.0131335
B4	0.0763965	0.951216	0.810635	0.000690373	0.472647	0.235187	0.500613	0.093038
B52	-0.0351986	0.997513	0.334734	0.00634833	0.388762	0.330141	0.375449	0.158841
B9d1	-0.00158983		-0.512792	0.066911	-0.0145313	0.983369	-0.203689
BBS1	-0.000365937		-0.307815		-0.04728	0.944616	-0.535579
BBS4	-0.00354139		-0.0129809	0.971589	0.236162	0.662143	0.0691447
BBS5	0.00255516		-0.129073	0.70956	0.126861	0.834588	0.00886439
BBS8	-0.00472122		-0.494941	0.0953712	-0.12025	0.844064	-0.31651
BBS9	-0.00187778		-0.114608		-0.152673	0.784293	-0.143249
BCAS2	-0.0310703	0.997513	0.578274	0.000643088	0.281674	0.450991	0.434564	0.127706
BCL7-like	0.105935	0.714348	0.218408	0.0460895	0.262399	0.340764	0.486522	0.024423
BEAF-32	-0.014198	0.997513	0.650005	1.77453e-05	0.601817	0.185812	0.610918	0.0416655
BG642167					-0.0110086
BG642312	0.000685563		0.0425877		0.02159	0.975728	0.105083
BHD	0.0139062	0.997513	-0.180981	0.232551	-0.0865934	0.831455	-0.122903	0.56936
BI-1	0.0178542	0.997513	0.516194	0.00237022	0.163395	0.685297	0.0837674	0.747956
BNIP3	0.0351754	0.997513	-0.254078	0.0449116	-0.00961285	0.984877	0.0616688	0.800024
BOD1	-0.0554484	0.997513	0.518433	0.00407765	0.31467	0.287026	0.243663	0.40396
BORCS5	0.00598092	0.997513	-0.307303	0.168413	-0.274171	0.468737	-0.0429922	0.880714
BORCS6	-0.0162058	0.997513	-0.00497963	0.979126	0.00664098	0.989714	0.00645083
BRWD3	0.00931073	0.997513	0.642637	0.00266305	0.442155	0.302982	0.449725	0.139336
BTBD9	-0.0504181	0.997513	0.777751	0.00224991	0.417344	0.327815	0.498879	0.0885752
Bacc	-0.0261873	0.997513	0.0887564	0.485096	0.115622	0.622585	0.0948278	0.609013
Bace	-0.011462		0.0569136	0.869524	-0.578241	0.247559	-0.297846	0.2912
Balat	-0.00215593		0.0267075		-0.107153	0.792593	-0.0077822
Baldspot	0.0772294	0.923105	0.464998	0.00195762	0.0752761	0.868641	0.0307049	0.908619
Bap111	-0.174073	0.0505809	0.635087	0.00155549	0.39826	0.394574	0.518707	0.0982972
Bap170	-0.0545318	0.997513	0.440439	0.0162727	0.439428	0.287605	0.294968	0.371262
Bap55	0.00126763	0.997513	-0.10393	0.3927	0.24087	0.517848	0.174988	0.584779
Bap60	-0.0955338	0.714348	0.609897	0.000699639	0.446091	0.335239	0.606332	0.0543283
Bbd	-0.000904759		-0.0571708		-0.825638	0.0513925	-0.0224325
Bdbt	-0.0332966	0.997513	1.00909	1.00573e-05	0.2655	0.49763	0.131514	0.642209
Bdp1	0.0366383	0.997513	0.263579	0.0314329	0.344853	0.183299	0.233536	0.299963
Bem46	-0.0183725	0.997513	-0.24372	0.0775835	0.136607	0.765522	-0.00498727	0.984804
Best1	0.0326089	0.997513	-0.134331	0.209831	-0.233767	0.653673	-0.194201	0.189822
Best2	0.000853789		-0.334237	0.0592811	-0.155902	0.644445	-0.00903721	0.977244
Best3	-0.00187619		-0.537282	0.0329786	-0.159074	0.794085	-0.374165
Best4	-0.000904759		-0.132844		0.0794925		-0.0287954
Bet1	0.00130539	0.997513	-0.211593	0.143169	0.00711453	0.990105	-0.153491	0.369722
Bet3	-0.105568	0.742695	0.623693	0.000383411	0.246605	0.493967	0.320144	0.235439
Bet5	-0.0691934	0.987435	0.324048	0.0259472	0.188252	0.647339	0.150154	0.462304
Bgb	0.0350968	0.997513	0.268061	0.0195757	0.1277	0.594513	0.275068	0.291404
BicC	0.00653151
BicD	0.13166	0.462958	0.841622	0.000178662	0.49889	0.174455	0.464713	0.101324
BigH1	-0.0560639	0.997513	0.697786	0.018846	0.286094	0.39972	0.0899889
Bili	-0.00402559		-0.177346	0.52053	-0.181263	0.456104	-0.0459499	0.84959
Bin1	-0.0577374	0.997513	0.582974	0.000205107	0.318571	0.37288	0.455981	0.12046
Bka	-0.0559412	0.997513	0.836136	2.48053e-06	0.447883	0.180209	0.244487	0.381252
Blimp-1	0.000230526	0.998243	-0.322853	0.00597539	-0.0275229	0.966964	-0.127702
Blm	0.0500638	0.997513	0.152455	0.371604	0.366847	0.361753	0.112404
Blos1	-0.0266931	0.997513	0.20998	0.0771493	-0.0476607	0.917732	0.191814	0.33795
Blos2	-0.048214	0.997513	0.643366	8.7831e-06	0.376739	0.322254	0.383534	0.12068
Blos3	-0.0740646	0.928734	0.184088	0.132878	0.273149	0.544428	-0.0616098
Blos4	0.0935576	0.851112	0.853541	1.26687e-07	0.38563	0.291476	0.655749	0.0126175
Bmcp	-0.0189875	0.997513	-0.0137812	0.927696	-0.0542022	0.8854	-0.0374952	0.858674
BoYb	0.0635021	0.997513	0.601779	0.0433317	0.789896	0.0541732	0.556636
BobA	0.01018	0.997513	-0.213978	0.28488	-0.0111632	0.985073	0.13378
BomBc1	-0.00162033		0.00433546		-1.75499	2.25977e-06	0.118916
BomBc2			-0.288536		-0.592976	0.233167	0.261853
BomBc3	0.00137431		0.0327424		-0.20079	0.664128	-0.00490098
BomS1	-0.00452664		0.0712731		-0.986388	0.0180069	0.152871	0.495889
BomS2	0.000685563		-0.212702		-0.829947	0.0541067	0.131737	0.482044
BomS3	-0.00197704				-2.18117	1.97905e-15	0.0565406	0.840798
BomS4			0.0816575		-0.06428	0.896467	-0.26717
BomS5	0.000685563				-0.215158	0.528339	0.0863102
BomS6	-0.00162033				-0.800113	0.0775385	-0.288182
BomT1			0.0197393		-0.0906704		0.135353
BomT2			0.00433546		-0.342192	0.34534	0.0745797
BomT3	-0.000204577		-0.0885714		-0.048615	0.899314	0.056365
Boot	0.0440622	0.997513	0.276898	0.324534	0.0203436	0.977312	-0.311612
Br140	0.0195453	0.997513	0.236032	0.132291	0.143281	0.575621	0.054687	0.817243
Brca2	0.0583108	0.997513	0.142413	0.41068	0.299458	0.364192	-0.00266065
Brd	-0.0291207	0.997513	0.029415	0.912721	0.435061	0.35805	0.362199
Brd8	-0.0909324	0.81806	0.503353	0.000508653	0.573087	0.0472722	0.41203	0.132914
Bre1	0.0432367	0.997513	0.774025	0.0001689	0.58349	0.20104	0.467589	0.126645
Brf	0.116421	0.633098	0.264676	0.0306305	0.324143	0.222291	0.307785	0.244332
Brms1	-0.100839	0.785265	0.0206116	0.872325	0.0128366	0.969452	0.112526	0.581243
Bro	-0.0822441	0.448636	-0.193672	0.563777	-0.0992202		0.0172925
Bruce	0.0675821	0.9876	-0.15423	0.301941	-0.0846865	0.804635	-0.143023	0.587233
Bsg	0.0243543	0.997513	0.364921	0.0228207	-0.0728944	0.877368	0.090132	0.587121
Bsg25A	-0.217127	0.00279528	-0.0434077	0.10456	-0.0518802		-0.0132019
Bsg25D	0.0689527	0.987435	0.761935	0.000554327	0.429998	0.319936	0.518483	0.076019
BtbVII	-0.0374899	0.997513	-0.0885634	0.476911	-0.153412	0.599336	-0.203489	0.266077
BthD	-0.0910423	0.869875	0.809657	7.51856e-05	0.463822	0.300776	0.698915	0.0203695
Btk29A	0.0880019	0.880253	0.401784	0.00789329	0.388356	0.352703	0.460435	0.101598
Btnd	0.00106303		-0.156714		-0.392865	0.345687	0.111481	0.637621
BuGZ	-0.0415237	0.997513	0.278458	0.0738336	0.196974	0.675097	0.344351	0.182634
Bub1	0.022063	0.997513	0.421317	0.00696081	0.14168	0.636574	0.013756	0.965433
Bub3	-0.0763259	0.946887	0.624643	0.000960594	0.46077	0.320876	0.553957	0.0773364
BubR1	0.0424147	0.997513	0.797136	0.000292934	0.573193	0.234789	0.493698	0.112135
Buffy	-0.00274622		0.074393	0.834677	-0.337354	0.483236	-0.0854124
Bug22	-0.0423607	0.997513	0.456434	0.000611173	0.338443	0.298127	0.241449	0.226778
Burs	-0.00301276		-0.261419		-0.298851	0.548444	-0.37735
Bx	0.0658214	0.987435	-0.107493	0.579047	-0.192318	0.425523	-0.116602	0.604427
Bx42	0.00846441	0.997513	0.643847	0.000424094	0.399693	0.325666	0.504751	0.0786171
C15	0.0108238	0.997513	-0.274645	0.0563771	0.0613147	0.922152	-0.174549
C1GalTA	0.0433454	0.997513	-0.1579	0.342845	-0.0885375	0.802267	-0.0440977	0.822122
C3G	0.0343285	0.997513	-0.259797	0.0181475	0.0802326	0.865383	-0.0311488	0.886657
C901	-0.00696993		-0.599163	0.040602	0.371016	0.419271	0.0306685
CAH1	0.00242708	0.997513	0.0558347	0.86679	-0.489472	0.270907	-0.0852658	0.681445
CAH13					-0.0229785		0.0067287
CAH14			-0.0813994		-0.0406011
CAH15			0.00433546		-0.0340109
CAH16					0.0585972
CAH2	-0.0871763	0.846192	0.50447	0.0271582	-0.437046	0.341764	-0.201162	0.507301
CAH3	0.0347963	0.997513	-0.0885517	0.526571	-0.235747	0.53077	-0.107995	0.610372
CAH4			0.0480082				0.0114239
CAH5					0.0064019
CAH6	-5.6204e-05		-0.0485476		0.459628	0.31641	0.23882
CAH7	-0.0155773	0.997513	-0.0833274	0.666409	-0.289448	0.526454	-0.231134	0.260413
CAH8	-0.000904759		0.0533761		-0.079031	0.904806	0.277659
CAH9	-0.000441741		0.0220484		-0.554033	0.192605	-0.13592	0.420576
CAHbeta	-0.0154182	0.997513	-0.0626782	0.845853	-0.183394	0.698725	-0.151952	0.466369
CAP	0.0105618	0.997513	-0.247781	0.0336768	-0.271048	0.517862	-0.122578	0.574254
CARPA	-7.751e-05		-0.301583	0.348112	0.146712	0.589968	0.0203443	0.955021
CARPB	0.030963	0.997513	0.261742	0.386561	-0.094848	0.853221	0.058978
CASK	0.0127495	0.997513	-0.0604899	0.749488	-0.228927	0.44951	-0.110227	0.534535
CBP	-0.0124997	0.997513	-0.147031	0.272383	0.0565302	0.886499	-0.166747	0.436242
CCAP	0.000577725		-0.121321		-0.191582	0.741207	0.00448076
CCAP-R	0.00058863		-0.101907		-0.0420194	0.945077	0.0651824
CCDC151			0.082948		0.125711	0.844688	0.0695743
CCDC53	9.21509e-05	0.999033	-0.0551175	0.876166	0.304852	0.54682	0.124015
CCHa1	0.00137431		0.0561662		-0.263209	0.621276	0.0521322
CCHa1-R	-0.000478788		-0.222261		-0.567658	0.227205	-0.0536881
CCHa2	0.000517079		-0.287916	0.213567	-0.423916	0.340764	-0.147671	0.53091
CCHa2-R	0.00058863		-0.202761		-0.308266	0.392785	-0.345571
CCKLR-17D1	-0.000904759		-0.138941		-0.176009	0.742624	-0.194967
CCKLR-17D3	-0.00241851		-0.158816	0.590416	-0.349399	0.302757	-0.228287
CCT1	0.0332155	0.997513	-0.297425	0.0227215	-0.0283966	0.943956	-0.123663	0.541379
CCT2	0.0529583	0.997513	-0.333643	0.00917463	-0.0186803	0.964152	-0.0635033	0.766859
CCT3	-0.0467653	0.997513	-0.280877	0.0391725	-0.131643	0.638404	-0.149757	0.426277
CCT4	0.00119037	0.997513	-0.307736	0.0206544	-0.152501	0.550707	-0.0906548	0.684759
CCT5	-0.0214011	0.997513	-0.335374	0.0203306	-0.171659	0.550191	-0.0546542	0.829158
CCT6	-0.0378228	0.997513	-0.3149	0.0226277	-0.130313	0.681645	-0.17272	0.32292
CCT7	-0.0493214	0.997513	-0.383728	0.00193192	-0.0871431	0.785482	-0.199979	0.276448
CCT8	-0.0274154	0.997513	-0.290462	0.0327031	-0.200129	0.444984	-0.0730773	0.74932
CD98hc	0.0727845	0.914776	-0.207727	0.111964	-0.276061	0.417797	-0.130594	0.542038
CDC50	-0.0712175	0.973551	-0.0864981	0.430139	-0.166328	0.546093	-0.17992	0.340475
CDK2AP1	-0.0163054	0.997513	0.649044	0.0012289	0.402942	0.346761	0.533662	0.0741711
CDase	0.00678227	0.997513	-0.0861785	0.560935	-0.131676	0.604621	-0.0714117	0.697035
CG10000	0.00163588		0.0204096		-0.255434	0.630461	-0.278492	0.113379
CG10005	-0.00417064	0.997513	-0.298196	0.00702268	-0.471099	0.319936	0.238444
CG10011	0.0589364	0.997513	-0.331563	0.0027558	0.085296	0.857533	-0.126739	0.463163
CG10013	-0.0137875	0.997513	0.268162	0.407868	-0.0335494	0.9619	0.208584
CG10019	0.0032457		-0.132675	0.701434	-0.300109	0.304532	0.0529128	0.84085
CG10026	-0.003895		0.0982146	0.677721	-0.0662168	0.916319	-0.0565927	0.891485
CG10029			0.0197393				0.0067287
CG10031	0.00442556		0.0828524	0.790464	-0.28376	0.587876	0.0273449	0.925631
CG10035	-0.0252501	0.997513	-0.346149	0.273981	0.0296474	0.821695	0.0767323
CG10038	-0.0598415	0.997513	0.81926	3.12087e-05	0.409557	0.335501	0.529959	0.0827179
CG10041	-0.003452		-0.423048	0.162515	-0.237502	0.595495	0.150157
CG10050	-0.000232985	0.999033	-0.225139	0.190216	-0.209514	0.537604	-0.122559	0.631494
CG10051	-0.00885433	0.997513	-0.260635	0.187784	-0.184209	0.62986	-0.151089	0.429375
CG10053	-0.0412209	0.997513	0.368303	0.00814109	0.224597	0.542453	0.12633
CG10055	0.0244193	0.997513	-0.148882	0.216088	-0.0477951	0.884699	-0.0281563	0.899027
CG10062	-0.000509096		0.0665043		-0.434781	0.35909	0.0476159	0.847215
CG10063	-0.00707161		-0.339563		-0.483778	0.311095	0.0925937
CG10064	-0.00181167		-0.662704	0.00723093	-0.0279055	0.965248	0.0079561
CG10068	0.039994	0.997513	-0.36871	0.00272947	-0.103763	0.804081	0.0530019	0.832276
CG10073	0.000511399		-0.124055	0.709977	-0.359453	0.35805	-0.211007	0.240879
CG10075	-0.00308877	0.997513	-0.0728445	0.62218	-0.220843	0.499548	0.0601107	0.750562
CG10077	0.0297868	0.997513	0.0452079	0.764876	-0.0795556	0.804779	0.0287148	0.900995
CG10081			0.0940273		-0.140578	0.457988	-0.54301
CG10082	0.0341445	0.997513	0.120341	0.436445	-0.0303948	0.940202	0.101374	0.643341
CG10086	-0.00084827		0.21433		-0.355963	0.433791	-0.188645	0.209879
CG10089	0.00331656		0.0996441		-0.465053	0.300033	-0.0888981	0.722179
CG10098	0.0820938	0.905246	0.493546	0.00401196	0.131579	0.633638	0.313433	0.237748
CG10104					-0.0110086
CG10116	0.00100515		-0.192095	0.539299	-0.420009	0.351824	0.155964	0.613483
CG10126	-0.00342636		0.282182		-0.218775	0.625597	-0.128511	0.566818
CG10132	-0.000276858		-0.497022	0.0348677	-0.133187	0.63604	-0.123781	0.522525
CG10137	-0.0161746	0.997513	-0.547049	0.00328108	-0.205062	0.604152	-0.140197	0.525243
CG10139	-0.139008	0.375173	0.694084	3.05349e-05	0.423026	0.307043	0.4962	0.0898749
CG10140	0.0023051		-0.0186779		-0.347968	0.396609	-0.191736
CG10147	0.175349	0.15603	0.280581	0.0672974	0.191697	0.519372	0.45568	0.0609476
CG10151	-0.0127847	0.997513	-0.537189	0.000137302	-0.0015261	0.997127	-0.0947081
CG10154	0.00058863				-0.300839	0.46048	0.00072185	0.998562
CG10163			0.00617973		-0.0281624		-0.304244
CG10164							0.0188448
CG10165	-0.0351624	0.997513	-0.261034	0.0550516	-0.302708	0.337795	-0.0822833	0.664337
CG10171	0.0926653	0.806238	-0.157012	0.193496	0.0428388	0.929953	0.0773814
CG10175	-0.00188166		0.331756	0.272061	-0.00826867	0.984877	-0.127286	0.619416
CG10177					-0.0704575		-0.0852419
CG10182	-0.00140632	0.997513	0.212829		-0.58122	0.231811	-0.261853	0.0693401
CG10183					-0.11003		-0.116786
CG10184	0.00463279	0.997513	-0.22936	0.387721	-0.406435	0.360637	-0.0399203	0.865445
CG10185	-0.00113692		-0.365799		-0.222902	0.670301	-0.0727569
CG10189	0.00742949	0.997513	-0.0168405	0.909935	-0.313546	0.368885	-0.0169085	0.957095
CG10194	0.0374296	0.997513	-0.437807	0.0290084	-0.117641	0.729151	-0.127643	0.578745
CG10195	0.00478871	0.997513	-0.396271	0.0256878	-0.296644	0.330141	-0.246703
CG10205	0.00163588		0.0130216		-0.361179	0.254343	-0.150509
CG10208	0.0152646	0.997513	0.215911	0.404421	-0.416655	0.382485	-0.0410675	0.839161
CG10209	-0.143875	0.331117	-0.244699	0.0848514	-0.076418	0.874174	-0.027432	0.914001
CG10211	0.0262495	0.633098	-0.135315	0.694186	0.118299	0.800951	-0.156648	0.401904
CG10214	0.00975863	0.997513	0.613276	6.99092e-06	0.104851	0.802267	0.161856	0.310472
CG10222	0.00355085	0.997513	0.391755	0.0312042	0.208275	0.657363	0.3244
CG10226	0.0024958		0.183297		-0.28935	0.56192	-0.199987	0.218341
CG10232	0.00450018		-0.178233	0.590416	-0.125695	0.79085	-0.0594908	0.829849
CG10237	-0.0327977	0.997513	0.51608	0.00336978	-0.0321949	0.943148	-0.0618262	0.872088
CG1024	0.00360877	0.997513	0.816053	3.45687e-05	0.542099	0.234476	0.523546	0.0833367
CG10252			-0.0167564		-0.0730876	0.89566	-0.0490389
CG10254	0.0740585	0.966668	-0.216532	0.0979916	-0.0648075	0.863385	-0.298862	0.135
CG10257	0.00117295		0.0285737		-0.166517	0.77996	-0.0670417
CG10264	-0.000904759		-0.0373485	0.900976	0.0966914	0.840589	0.341247
CG10265	-0.0995583	0.808213	0.0149733	0.926535	-0.0288875	0.9619	-0.0246032
CG10268	0.0425607	0.997513	0.397098	0.00132484	0.268511	0.614378	0.203053
CG10274	0.0755391	0.940674	-0.190929	0.13278	0.0432343	0.940893	-0.0547376	0.815883
CG10280			0.0322231		0.189697	0.743755	-0.0375433
CG10283	-0.0293385	0.997513	-0.314148	0.00317881	0.263032	0.623969	-0.072365
CG10286	0.0843273	0.88524	-0.168288	0.176556	-0.184828	0.621276	-0.089796	0.705494
CG10298			-0.0250185		0.0568654		-0.0132019
CG10300	0.00238863		0.0714841	0.842241	-0.180918	0.578207	-0.106199	0.727981
CG10301	0.00155239		0.272895	0.395266	0.209556	0.628646	-0.136539
CG10307	-0.00527776		0.24306	0.457078	0.0325037	0.9619	0.119105
CG10311	0.00170726	0.997513	0.102192	0.766069	-0.360411	0.466992	-0.142385	0.541379
CG10317			0.0444655		-0.229423	0.492687	0.00698866
CG10321	0.0425884	0.997513	0.0741644	0.565693	0.228053	0.341451	0.280925	0.211037
CG10324	-0.0147758	0.997513	0.650803	5.57556e-07	0.377062	0.246149	0.402497	0.157586
CG10333	0.0586146	0.997513	0.34716	0.0103652	0.260678	0.266264	0.311269	0.214478
CG10336	-0.0743503	0.946061	0.621158	4.34527e-07	0.52258	0.194518	0.32707
CG10337	-0.0062245	0.997513	0.0906447	0.742895	-0.102781	0.873401	0.103755	0.585586
CG10338	0.258709	0.000873155	0.288965	0.0248077	0.0415487	0.903248	0.236746	0.139451
CG10339	0.00282532		-1.12966	6.87787e-05	-0.275959	0.489053	-0.0534952	0.841468
CG10340	-0.0965592	0.822685	-0.29657	0.035776	-0.27652	0.322896	-0.207938	0.222751
CG10341	-0.104847	0.671073	0.378967	0.0207376	0.19911	0.604621	0.0862528	0.723805
CG10343	-0.0244729	0.997513	0.609486	0.000729463	0.00578208	0.98766	0.133207	0.571236
CG10344	-0.0033081	0.997513	0.0798646		-0.00840632	0.987042	0.252813
CG10345	0.0020431		-0.112749		-0.195055	0.722445	-0.0915163
CG10347	0.0109962	0.997513	0.651969	0.000323558	0.403777	0.302781	0.42832	0.122533
CG10348	-0.000853566		-0.519903	0.0266305	0.25373	0.615625	-0.0938941
CG10352	-0.000904759		-0.0422264		0.369452	0.424427	-0.0122723
CG10353	0.109373	0.763503	-0.217353	0.0447832	-0.141132	0.708857	-0.103009	0.66365
CG10357					-0.0111044		0.0230101
CG10359	0.00305487		0.132672	0.693239	-0.349747	0.481482	-0.0927076	0.698142
CG10361	0.00326132		-0.483025	0.0438073	-0.235513	0.506916	-0.156872	0.609229
CG10362	0.00187569		-0.411753	0.158107	-0.323739	0.222291	-0.182306	0.441343
CG10365	-0.10407	0.785368	0.837961	0.000874523	-0.103832	0.72455	-0.0449968	0.851185
CG10366	-0.0614968	0.997513	-0.458499	0.00181428	-0.0594459	0.877445	-0.357508	0.107291
CG10375	-0.0696998	0.979206	0.546256	1.95727e-06	0.446194	0.137852	0.445488	0.106676
CG10376	0.106043	0.707191	0.398068	0.00397337	0.160029	0.65318	0.211776	0.2682
CG10383	-0.025128	0.997513	0.792689	1.24449e-06	-0.226729	0.629613	0.029914	0.917162
CG10384	-0.00448278		-0.44235	0.151373	-0.271252	0.300723	-0.282376	0.0661026
CG10395	0.072721	0.93089	0.781824	9.78559e-07	0.515693	0.160093	0.424676
CG10405	-0.00655614	0.997513	-0.299286	0.266682	-0.173861	0.691172	-0.300754	0.156825
CG10407	0.0127498	0.997513	0.20162	0.379542	-0.00657966	0.991403	0.136659
CG10413	0.119255	0.605611	0.650164	0.00296122	0.359532	0.340764	0.443254	0.0760282
CG10417	0.0784297	0.887159	0.705101	2.74835e-05	0.532883	0.253428	0.639216	0.0232753
CG10418	-0.118573	0.659477	0.377299	0.00132484	0.0194416	0.972853	0.109511
CG10425	-0.00989808	0.997513	0.514349	0.00277004	0.224049	0.499451	0.229701	0.300812
CG10428	-0.0107932	0.997513	0.569823	0.000205676	0.336597	0.194997	0.234402	0.343672
CG10431	0.0242566	0.997513	0.816569	0.000169027	0.45061	0.284048	0.471465	0.125682
CG10433	0.00318239	0.997513	-0.0646727	0.781168	-0.617045	0.22187	-0.21488	0.334348
CG10435	-0.00842389	0.997513	0.242114	0.0667194	0.00693652	0.984632	0.0121476	0.964241
CG10444	0.0966764	0.768793	0.410732	0.000705751	-0.0559691	0.898082	-0.0216287	0.909717
CG10445	0.0996801	0.802774	-0.608366	0.0205792	-0.0566601	0.937029	-0.122133
CG10459	0.00058863		-0.22806	0.47138	0.0385562		0.0316357
CG10462	0.0209185	0.997513	0.0368199	0.75993	-0.0249722	0.94711	-0.136029	0.558809
CG10463	0.00966843	0.997513	-0.347238	0.00770721	-0.069566	0.895661	-0.0956569	0.722158
CG10465	0.0461618	0.997513	0.72547	2.74835e-05	0.503919	0.239907	0.642079	0.00867111
CG10466	0.0192138	0.997513	0.555885	1.8058e-05	0.0854134	0.871782	0.268386
CG10467	0.0407626	0.997513	0.130842	0.371171	0.0711433	0.910326	0.10777
CG10469	-0.0119153	0.997513	-0.334476	0.267281	-0.0399402	0.956374	-0.077086
CG10470	0.00347329	0.997513	-0.210276	0.147419	-0.0169056	0.96179	-0.18775	0.237197
CG10472	-0.000377347	0.997513	0.180491	0.593432	-0.474836	0.314304	-0.119411	0.511414
CG10474			-0.0116031		-0.40358	0.336721	-0.311569
CG10477			-0.0116031		-0.129865		0.111464
CG10479	-0.000505446	0.998243	-0.183809	0.183161	0.179626	0.73796	0.0468098
CG10481			-0.0116031		0.0177354		0.0067287
CG10483	-0.00397237		-0.253091	0.349434	-0.131595	0.677912	-0.190872	0.360001
CG10486			-0.0339825		0.182074		0.0463448
CG10492	-0.020562	0.997513	0.836727	0.000758637	0.499512	0.266264	0.363831	0.250989
CG10494	0.0526224	0.997513	0.088368	0.649442	0.126649	0.802267	0.225042
CG10495	-0.0155779	0.997513	-0.15247	0.493202	-0.383216	0.40534	-0.12239
CG10505	-0.000899084		-0.146626		-0.286201	0.583913	-0.0463935	0.872507
CG10508	-0.00844753		-0.716546	0.00475086	-0.21515	0.464917	-0.150064	0.525346
CG10510			0.0327424		-0.0165817		-0.0287954
CG10512	-0.000830894	0.997513	-0.360045	0.02786	-0.569116	0.251394	-0.0643506	0.829342
CG10513			0.0267131		-0.657284	0.121391	-0.185445	0.365764
CG10514	-0.000904759		-0.102207		0.197433	0.696922	-0.0893292
CG10516	-0.0174544	0.997513	-0.322767	0.0334207	0.070255	0.912874	-0.0464546	0.88272
CG10527	-0.13926	0.39385	-0.305939	0.208365	-0.553699	0.262045	-0.131473	0.560644
CG10543	-0.00460075	0.997513	0.0903005	0.545155	0.185321	0.657809	-0.0468157	0.791957
CG10550	0.00397376		-0.365359	0.191676	-0.427723	0.360637	-0.240735	0.0914515
CG10553	-0.00516461		0.0044818		-0.431881	0.247068	-0.109165	0.638146
CG10555	0.00566108	0.997513	0.619287	0.00486651	0.418329	0.331571	0.54295	0.0536523
CG10559			0.314483		-0.374648	0.330141	-0.223252
CG10560	0.00615231		-0.067046		-0.612395	0.180522	0.153989	0.324853
CG10561	-0.00491627	0.997513	-0.337024	0.0345233	0.0187987	0.963236	-0.094745	0.715023
CG10562	0.00362147		0.220109	0.497488	-0.58879	0.236347	-0.0391943	0.873411
CG10565	-0.079694	0.858393	0.615224	0.00095691	0.107656	0.778885	0.0284008	0.906901
CG10576	-0.0545337	0.997513	-0.203403	0.137301	-0.119393	0.734947	-0.146505	0.529827
CG10581	0.00172536		-0.103957	0.764876	-0.248801		0.110645
CG10584	-0.0209508	0.997513	0.716025	8.25244e-07	0.0129808	0.984877	0.0573425	0.826496
CG10587					0.0177354
CG10588			-0.0316787		-0.00591576		-0.0134756
CG10589			0.00809275		-0.0223584
CG10591	-0.00398565	0.997513	-0.795306	0.000349757	0.15871	0.758697	0.0999577
CG10597	0.0015087		0.0762147		-0.242529	0.387786	-0.259359	0.094972
CG10598	0.00481665	0.997513	-0.0737091	0.837359	-0.543386	0.25198	-0.117503	0.638146
CG10600	0.0734246	0.971328	0.248761	0.0788939	0.127897	0.617604	0.147465	0.601913
CG10602	-0.0330276	0.997513	-0.0799169	0.629975	-0.177938	0.540711	0.0119989	0.965433
CG10616	0.0923574	0.810176	-0.175127	0.112092	0.106618	0.838072	-0.0666831	0.722179
CG10621	-0.00597648	0.997513	-0.106167	0.563848	-0.190617	0.685048	0.00144357	0.996465
CG10623	-0.000250425	0.998243	0.0224999	0.897589	-0.546554	0.266409	0.080573	0.76746
CG10628	-0.0243602	0.997513	0.0956989	0.475979	-0.0598921	0.874088	0.0235212	0.925631
CG10631	0.080809	0.928734	0.204177	0.292777	-0.228165	0.475474	-0.0417088	0.858357
CG10638	0.00444546	0.997513	-0.0460412	0.810142	0.109012	0.802095	0.185221	0.544593
CG10646	-0.026359	0.997513	0.0993413	0.54695	-0.161783	0.6369	0.150935
CG10650	-0.0146167	0.989976	-0.292121	0.129712	-0.279131	0.262045	-0.0831047	0.713735
CG10651	0.00179161				-0.0110086		0.0067287
CG10654	0.00534017	0.997513	-0.240191	0.244918	-0.0914466	0.83576	-0.070508	0.77223
CG10657	-0.0117381	0.858393	0.569649	0.0467801	-0.0217388	0.974301	-0.162702	0.65498
CG10660	-0.00999184		-0.166964	0.455091	-0.0579316	0.925431	-0.0599516	0.835183
CG10663	-0.000832739		-0.188613	0.34183	-0.21583	0.570249	0.017971	0.946843
CG10669	-0.0124532	0.997513	-0.0733843	0.703358	0.138388	0.714254	-0.267985
CG10672	0.0286323	0.997513	-0.384815	0.152209	-0.303712	0.34534	-0.00169279	0.994922
CG10674	-0.0781954	0.940059	-0.34148	0.0183086	-0.21737	0.39987	-0.114484	0.587552
CG10680	-0.000204577		-0.0973883		-0.143164		-0.0208758
CG10681	-0.0063093	0.997513	-0.157293	0.353524	-0.0900007	0.82554	-0.0369003
CG10694			-0.0994219
CG10700	-0.000904759		-0.0219034		0.0206992		0.141312
CG10702	0.0264286	0.997513	0.947813	0.000102846	0.376757	0.352204	0.461445	0.119599
CG10710	-0.0181727		-0.653788	0.0177759	0.135584	0.775198	-0.241599	0.31662
CG10713	-0.00055514		-0.860993	0.00338415	0.085609	0.861021	-0.100094
CG10725	0.000592187	0.997513	0.0490973		-0.254734	0.347102	-0.154036	0.540885
CG10730	-0.00592518		-0.0867606	0.802458	-0.0307144	0.963097	0.00206861
CG10731	0.00785236	0.997513	0.78336	0.000251039	0.216823	0.523537	0.187057
CG10734			0.114319		0.00560313		0.115632
CG10737	-0.0748816	0.955138	-0.324547	0.00646088	-0.33438	0.323445	-0.23936	0.18744
CG10738	-0.0437276	0.997513	0.644656	0.0109855	-0.112937	0.681645	0.0428198	0.880394
CG1074	0.0985712	0.79337	-0.188746	0.11062	0.104356	0.801676	-0.173827	0.261395
CG10747	0.00639245	0.997513	0.343392	0.0046348	-0.137707	0.717599	0.0745983	0.702013
CG10748					-0.0378621
CG10750	0.000685563		-0.0964471		0.0705764		0.0185066
CG10752					0.140582		0.0276359
CG10761	-0.00335739		-0.0759392
CG10764	-0.00228864		-0.222268		0.0383176	0.93268	0.240149
CG1077	-0.000904759		0.0079565	0.97956	-0.227276	0.638537	-0.11793
CG10778	0.0604793	0.997513	-0.0690782	0.707787	-0.133677	0.641402	0.0178655	0.930848
CG10793	0.00137431		0.205569		0.458082	0.335312	-0.0224675
CG10795	-0.17346	0.166264	-0.194634	0.267044	-0.179648	0.659197	-0.150049
CG10799	-0.000204959		0.0450001		-0.65552	0.194518	0.393578
CG10801	-0.000904759		-0.111847		0.0393605	0.948385	-0.154342
CG10802	0.0518949	0.997513	0.827777	6.99139e-05	0.232515	0.277367	0.241694	0.271999
CG10803	0.0392522	0.997513	0.036631	0.756739	0.0554974	0.886937	0.0986322	0.690272
CG10804	-0.00127799		-0.290571	0.3546	-0.0692799	0.896704	0.00737264	0.982874
CG10809	-0.117806	0.576125	-0.420071	0.000102846	-0.15706	0.525904	-0.284475	0.123749
CG10814	-0.000904759		-0.0858411		-0.0487632	0.935622	-0.127278
CG10834			0.0197393
CG10841	0.000685563		0.154447		0.0458828		0.106854
CG10845			-0.0116031				0.0232194
CG10853					0.0585972		0.0067287
CG10859	-0.00415255		-0.326515	0.303948	0.359127	0.408289	-0.100685
CG10862	-0.000204577		-0.0116031		0.0298579
CG10863	-0.0880944	0.872796	1.001	1.98802e-05	-0.185094	0.677156	-0.0653822	0.758172
CG10864	-0.000374562		-0.433562	0.158344	0.177776	0.691172	-0.118206
CG10866	-0.0453824	0.997513	-0.0733452	0.777852	0.175057	0.704329	-0.11231
CG10869	-0.00512941		-0.246895		-0.436733	0.266264	-0.0713697
CG10874	-0.0578207	0.997513	0.299824	0.0147573	0.118442	0.653673	0.0735489	0.754658
CG10877	-0.0630796	0.94557	0.601555	0.0100602	0.085732	0.784293	0.139259	0.346948
CG10887			0.0197393		-0.0406011		0.0067287
CG10898	0.0111572	0.997513	-0.387345	0.0285924	-0.0811802	0.85079	-0.190646
CG1090	0.004872		-0.453528	0.0661842	-0.26758	0.385536	-0.0999862	0.564367
CG10903	0.0151851	0.997513	0.372953	0.000269502	-0.128469	0.779896	0.0643253	0.756285
CG10904	-0.00372175	0.997513	0.543552	1.79136e-05	0.248651	0.424094	0.101156	0.677282
CG10907	0.0359422	0.997513	0.740999	6.45798e-07	0.604257	0.175567	0.611723	0.0349889
CG10910	0.00272152	0.997513	0.0934987		-0.24861	0.393014	-0.144489	0.614625
CG10911	-0.00408545	0.997513	0.259753	0.259596	-0.317552	0.372776	-0.307706	0.193868
CG10912	0.00166302		0.341283		-0.405837	0.216924	-0.505912	0.00589713
CG10914	-0.0136864	0.997513	-0.299913	0.0678613	0.0141294	0.981509	-0.00258912
CG10916	-0.0290506	0.997513	0.424109	0.000479379	0.282652	0.534489	0.349422
CG10918	0.000949056		-0.038811		0.143228	0.801792	-0.194234
CG10919	-0.000904759		0.0197393		-0.0132991		-0.0478033
CG1092	0.00186526		-0.305091	0.202126	0.0640431	0.869989	-0.142479	0.658026
CG10927	0.00229784	0.997513	0.652549	1.81553e-05	0.299233	0.34351	0.221619
CG10931			0.03642		-0.062155		0.0185066
CG10932	0.0354038	0.997513	-0.402959	0.0178847	-0.257309	0.517589	-0.00898816	0.977244
CG10934			-0.0116031
CG10936	-0.0461464	0.997513	-0.306308	0.151373	0.199203	0.689872	-0.10456	0.631494
CG10939	-0.084222	0.877859	0.351751	0.0309397	-0.0728752	0.889563	-0.0492377	0.857514
CG10943	0.00265149		-0.0392895		0.154876	0.723805	0.178926
CG10947	-0.00141649		-0.0879042		-0.307913	0.472649	-0.0634196	0.724483
CG10948	-0.0194302	0.997513	0.0501569	0.674049	0.192993	0.472202	0.0573545	0.814772
CG10949	0.0355628	0.997513	-0.0296507	0.871655	0.17003	0.74106	0.0677472
CG10950							0.0176725
CG10953	-0.000424888	0.997513	-0.0488316	0.871822	-0.230831	0.565615	-0.538697	0.0066384
CG10958	-0.0102874	0.997513	-0.177833	0.297041	0.204689	0.559599	-0.136575
CG10959	0.0442496	0.997513	-0.209491	0.300781	0.0918333	0.885777	-0.0466587
CG10960	0.194018	0.0295078	-0.179543	0.128706	-0.187128	0.62986	0.111626	0.633672
CG10962	0.00186938		-0.13016		0.0659746	0.894597	0.0598111
CG10969	-0.000904759						-0.0208758
CG10970	-0.000204577		-0.0116031		0.474648	0.319791	0.0165393
CG10973	-0.0528119	0.997513	0.467093	0.000810555	0.20969	0.415783	0.0354111	0.881159
CG10979	0.10285	0.742279	-0.0187301	0.887939	0.0805136	0.808319	-0.212177	0.304139
CG10984	0.00753638	0.997513	0.520012	0.00357575	0.400243	0.268146	0.371073	0.190829
CG10993	0.000685563		-0.0116031		0.0599173		-0.0591121
CG10996			-0.0385116		0.0298579		-0.0132019
CG11000	-0.00882888	0.997513	-0.289629	0.319464	-0.424114	0.373392	-0.243847	0.309677
CG11007	-0.0219386	0.997513	-0.349419	0.00658486	-0.0413532	0.941729	-0.136538	0.531964
CG11018	0.00865929		-0.254022		-0.0214252
CG11029			-0.181884		-0.311339	0.36336	-0.221563
CG1103	-0.0879979	0.876353	0.0166746	0.901452	0.219603	0.573474	0.236676	0.384588
CG11030	-0.0562498	0.997513	0.403759	0.0166976	0.464042	0.274502	0.397571	0.171419
CG11034	-0.03607	0.997513	0.771184	0.000244805	-0.168511	0.676996	0.0632379	0.753306
CG11035	-0.00557995	0.997513	0.280341	0.170029	-0.293765	0.472202	0.0212358	0.934554
CG11037							0.0067287
CG11041	0.000685563		-0.0851808		0.237709	0.633214	-0.25509
CG11044	-0.00215275		0.114037	0.732311	-0.208325	0.536323	-0.24803
CG1105	0.0647087	0.997513	0.425165	0.00176869	-0.219847	0.499335	-0.0293655	0.896437
CG11050	0.0422804	0.997513	0.328242	0.0225274	-0.131045	0.691172	0.109188	0.505885
CG11052	0.00510594		-0.338152	0.279887	-0.0755493	0.909262	-0.154954
CG11060			0.0868476		0.0692623		-0.0269273
CG11068			-0.0116031		0.00403213		-0.0132019
CG11069	-0.00111589	0.997513	-0.40915	0.00276586	0.107615	0.842971	-0.211696	0.372228
CG11070	0.0594443	0.997513	-0.287158	0.00401196	-0.136425	0.532494	-0.191146	0.305431
CG11073	0.000208946		0.296246	0.356927	0.139097	0.784293	-0.182936	0.356168
CG11076	-0.0151105	0.997513	-0.129812	0.376765	-0.0387377	0.928785	-0.189696	0.340116
CG11077	-0.0845028	0.911383	0.643832	0.0300013	-0.113342	0.803173	0.0302861	0.895156
CG11085			-0.0155051		0.104319	0.862068	-0.197747
CG11089	0.00665076	0.997513	-0.369503	0.00242053	-0.117801	0.634609	-0.0873075	0.632977
CG11095	-0.0470697	0.997513	-0.208706	0.416798	-0.175771	0.672932	-0.228475
CG11099	0.00193166		0.159269		-0.195359	0.72025	-0.420585
CG11103	-0.0202225	0.997513	0.65244	0.000233758	0.356162	0.41818	0.457828	0.11947
CG11106					0.0177354
CG11109	-0.0314315	0.997513	-0.285708	0.0818989	-0.222909	0.478982	-0.147803
CG11110	-0.0587693	0.997513	-0.191677	0.384277	-0.168613	0.712661	-0.150401
CG11112			0.0197393		0.0298579
CG11122	-0.00377046	0.997513	-0.27463	0.00980669	-0.220517	0.35805	-0.220381	0.198689
CG11123	-0.0737944	0.933999	0.647182	0.000740626	0.321545	0.427665	0.26904	0.253391
CG11125	-0.103484	0.793782	0.543119	0.00102607	0.332227	0.391327	0.198687	0.40679
CG11127	-0.0340498	0.997513	0.345212	0.00907806	0.0594597	0.86423	0.0482123	0.832276
CG1113	0.000812698	0.997513	0.0794459		-0.384352	0.384991	-0.155346
CG11131	0.00124055	0.997513	0.0953215	0.623698	-0.325952	0.276293	-0.289169	0.308106
CG11134	0.0218459	0.997513	0.297945	0.0174227	-0.120041	0.698824	0.0513292	0.790731
CG11141	0.0115208	0.997513	0.844788	0.000327904	0.421655	0.233763	0.398218	0.139641
CG11147	-0.00598507		0.175322	0.597695	0.141385	0.810697	-0.0277119	0.945175
CG11149	0.00535238		-0.0915577		-0.0470407	0.939562	0.105231	0.654724
CG11151	-0.0351096	0.997513	0.440888	0.00903824	-0.279769	0.312299	-0.0733549	0.766859
CG11155	0.0165781	0.997513	0.225067	0.237091	0.11771	0.659229	0.0445554	0.865387
CG11158	0.0277037	0.988289	-0.107246	0.611913	-0.102897	0.822975	-0.233301	0.372989
CG11159			-0.0271179		-0.26884	0.595502	-0.0405691
CG1116	-0.0910346	0.84449	-0.300961	0.00761618	-0.109229	0.811396	-0.181571	0.372228
CG11162	0.000685563		-0.0116031		-0.314399	0.475474	-0.0154449
CG11164	-0.0163739	0.997513	0.96213	4.35148e-05	0.566702	0.238991	0.589795	0.0605292
CG11168	-0.0550373	0.997513	0.0528567	0.771009	-0.0733772	0.884146	-0.11466	0.522013
CG11170	0.0202501	0.997513	-0.0830029	0.705128	-0.064251	0.917434	-0.00781979
CG11178	0.119958	0.501381	-0.248607	0.0250234	0.0995676	0.842749	0.0247607	0.931656
CG11180	0.0121662	0.997513	0.96957	3.39273e-07	0.4298	0.270907	0.272143	0.30788
CG11191	0.000685563		-0.325169		-0.190856	0.576624	-0.140909
CG11192			0.0535315		-0.170269		0.477337
CG11200	0.108731	0.74439	-0.144824	0.308356	0.269023	0.613506	0.0940641	0.690272
CG11211	-0.00320062		-0.0828168		-0.187877	0.715115	-0.0707863
CG11226			-0.0116031
CG11227			0.0197393		-0.185337		0.00370657
CG11236	-0.00183852		-0.166676	0.610493	0.0447641	0.939612	0.0204316
CG1124	-0.000610579		-0.244042	0.223379	-0.173411	0.743318	-0.0909844	0.762116
CG11241	-0.0652818	0.997513	0.452568	0.0187055	0.10017	0.84536	0.0350754	0.872507
CG11247	0.0744371	0.940674	-0.183961	0.134389	-0.145358	0.601339	-0.192769	0.388251
CG11248	0.0551172	0.997513	0.708759	0.000679282	0.506098	0.225746	0.495099	0.0972952
CG11249	0.00317862		0.156223	0.648994	-0.118779	0.845801	-0.0422732
CG11251			-0.0681795
CG11257	0.00433142	0.997513	0.657315	0.000303233	0.498159	0.251394	0.395786	0.174671
CG11262			0.0197393		-0.0110086
CG11263	0.0170164	0.997513	0.801466	0.00612812	0.694872	0.136314	0.696063	0.023862
CG11267	-0.11986	0.615383	-0.352128	0.0170751	-0.105838	0.763574	-0.0799264	0.675888
CG11275	0.026968	0.997513	-0.0483885	0.783656	-0.241679	0.570839	-0.203813	0.259349
CG11279	0.0262975	0.997513	-0.281539	0.095016	-0.142284	0.625142	-0.0193948	0.929653
CG1129	0.0208876	0.997513	-0.257885	0.0631752	0.0182913	0.972356	0.12524	0.519111
CG11291					-0.0155039		-0.0995027
CG11294	0.000685563				-0.0616553		0.0207968
CG11300	0.00237747		0.0197393		0.0322525	0.89941	-0.862546
CG11307	-0.105807	0.742695	0.952735	0.00012046	0.550285	0.253667	0.629856	0.0502939
CG11309	0.0410504	0.997513	-0.269035	0.221178	-0.111922	0.689404	0.0898125	0.623558
CG11313	-5.6204e-05		-0.245904		-0.166162	0.779896	0.00961275
CG11317	0.0003926		-0.401426		-0.267862	0.581363	-0.083331	0.755041
CG11318	0.00119378		-0.102752	0.769522	-0.291352	0.573474	0.0863574	0.706008
CG11319	0.00614053		0.257279	0.418282	-0.0914805	0.866786	0.142948	0.58985
CG11322	-0.00454325				0.232873	0.399211	-0.318885
CG11327	-0.000387885		-0.0331748	0.926502	-0.235006	0.589968	-0.235268
CG11333			-0.0116031		-0.120979		-0.0953383
CG11334	-0.0390011	0.997513	0.326615	0.0235014	-0.123192	0.597387	-0.0976849	0.535583
CG11342	0.0703423	0.98168	0.134056	0.596482	-0.174364	0.765104	-0.0485889
CG11345	-5.41541e-05		-0.0752143	0.824791	-0.201576	0.658658	-0.322822	0.0899578
CG11349			-0.0417612		-0.146685		-0.0132019
CG11350	-0.000904759		0.0534482		-0.253005	0.541837	-0.290559	0.350099
CG11353	-0.000711423		0.225751	0.492173	0.161237	0.789734	-0.0346583
CG11356			0.0616204		0.139917	0.798324	-0.0827177
CG11357	0.00621414	0.997513	0.595659	0.00155452	0.239267	0.508777	0.116983	0.604427
CG1136	0.00529474		-0.170874	0.590979	-0.20586	0.563009	-0.135267	0.47858
CG11360	0.105188	0.785804	-0.468888	1.23828e-05	-0.275187	0.408511	0.364536	0.0284121
CG11362	-0.00135277		0.346715		0.0259459		-0.0132019
CG11367	0.0349784	0.997513	0.755103	1.62779e-05	0.550987	0.155175	0.492274	0.0938051
CG11368	0.000685563		0.064332		-0.438012	0.295096	-0.107075	0.614681
CG11369			-0.109812		-0.0110086
CG1137					0.231602		0.103921
CG11370	-0.00432372	0.997513	0.0939313	0.779518	-0.351881	0.244592	-0.320614	0.0764479
CG11373					-0.0314237
CG11374			0.0789658		0.262658	0.61054	-0.0604363
CG11377	0.0880131	0.856319	-0.303583	0.0405696	0.0137179	0.98127	-0.174459
CG11378	0.00169703	0.997513	0.0460179	0.87468	-0.495889	0.295037	-0.160672	0.450997
CG11379			0.00617973		-0.025902		0.0328867
CG1138					-0.0229785
CG11380	0.00312764		0.327836	0.190968	0.153317	0.796824	-0.0249028
CG11381	-0.00113692		0.0168373		-0.467582	0.30553	-0.269445	0.101598
CG11382	-0.0362191	0.997513	0.104577	0.66625	0.116936	0.816761	0.162148	0.485683
CG11384	0.00164259		0.0786196		-0.277906	0.595502	-0.0861039	0.712995
CG1139	0.00304555		0.112984		-0.326601	0.515067	0.109796
CG11391					-0.0110086		0.0145269
CG11396	0.0416319	0.997513	-0.103347	0.579334	-0.0140834	0.973069	-0.109144	0.638146
CG11398	0.0573012	0.997513	-0.135993	0.521906	-0.395701	0.387883	-0.206117
CG11399	0.0151029	0.997513	0.589728	0.0027538	0.299783	0.402298	0.322462	0.234925
CG11400	-0.00113692		0.106039	0.763234	-0.291836	0.282464	0.360278
CG11403	0.0485751	0.997513	-0.0856995	0.596973	-0.051193	0.936122	-0.231776
CG11404			-0.0116031				-0.0132019
CG11406					-0.380885	0.41426	-0.233668
CG11407	0.0036912		-0.110264	0.711649	-0.105525	0.874115	-0.0508107
CG11409	0.0109103	0.997513	-0.288023	0.06693	0.115855	0.849846	-0.00206774	0.997252
CG11413	-0.000858385		0.511691	0.0783747	-0.348219	0.231811	-0.0352924	0.904564
CG11414	-0.0432945	0.997513	-0.258737	0.0163586	-0.189474	0.488732	-0.125463	0.606335
CG11417	0.0112286	0.997513	0.677679	8.218e-05	0.204547	0.54654	0.202505	0.370454
CG1142	-0.0737129	0.966668	0.432315	0.000973313	0.254352	0.285655	0.127815	0.537295
CG11425	0.000775231		-0.0730099		-0.365071	0.274138	-0.249522
CG11426	0.0105798		-0.233226	0.38813	-0.0314051	0.947059	-0.10611	0.58691
CG1143	0.00156397		0.102361	0.77097	-0.321127	0.526454	0.0510303	0.875732
CG11436	0.0366526	0.997513	0.360519	0.0190703	0.357853	0.330261	0.371373	0.153737
CG11437	0.00159883		-0.691785	0.00836147	-0.444829	0.346736	-0.143928	0.675075
CG11438	0.00187179		-0.540229	0.0529347	-0.370336	0.436181	-0.141451	0.638146
CG11444	-0.0512896	0.997513	0.635442	0.000162365	0.199507	0.553373	0.27593	0.117396
CG11447	0.00355395	0.997513	-0.0572804	0.757844	0.0762928	0.856488	0.0058471
CG11449			-0.223964		-0.129723	0.839039	-0.0579803
CG11453	0.00103985		0.0565179	0.869809	-0.203795	0.683979	-0.0649739	0.855552
CG11454	-0.018188	0.997513	0.194015	0.131567	0.0610692	0.884793	0.100879	0.587657
CG11456	-0.0352222	0.997513	0.134005	0.364319	0.19327	0.629613	0.188968
CG11458					-0.0617135		0.302901
CG11459			-0.133551		0.0233604	0.974301	0.175829
CG1146	0.0271337	0.997513	-0.311561	0.115229	0.113922	0.73881	0.0419228	0.898472
CG11470	0.00236923		0.254162		-0.234197	0.485886	-0.198731	0.281842
CG11474	0.0372601	0.997513	-0.0534965	0.758155	-0.145457	0.779311	-0.0685473	0.767216
CG11475	-0.0119508	0.997513	-0.411799		-0.258799	0.579482	-0.0372185
CG11498	-0.00708448		-0.703589	0.000115869	0.040197	0.956228	-0.180195
CG11504	-0.173672	0.0999715	0.614838	0.00102629	0.521244	0.246149	0.384754	0.221788
CG11523	-0.0251297	0.997513	0.876535	1.00037e-06	0.488071	0.205296	0.470805	0.0762976
CG11529	-0.0100753		0.0125109		-0.631138	0.153477	-0.235492	0.32396
CG11537	0.039817	0.997513	-0.181159	0.0848514	-0.207286	0.509421	-0.128087	0.47899
CG11539	0.0603171	0.876095	-0.32359	0.154	-0.175777	0.756675	-0.206782
CG11550	0.00341208		0.214389	0.511604	0.173563	0.744806	-0.18871
CG11555	-0.0281222	0.997513	0.834716	7.66096e-09	0.559566	0.0106008	0.262057	0.0920963
CG11560	-0.0955546	0.837087	0.74738	0.00011575	0.237411	0.578103	0.281125	0.337827
CG11562	0.00651483	0.997513	0.505024	0.00157862	0.0321976	0.956567	-0.0641399
CG11563	0.0453437	0.997513	0.823714	4.46162e-07	0.429807	0.184109	0.48612	0.0536523
CG11570	-0.00257527		-0.0177114		-0.00272191	0.996692	-0.244413
CG11581					-0.0289791	0.935154	0.0234734
CG11583	-0.056343	0.997513	0.598229	0.000607238	0.3624	0.298187	0.258639	0.318365
CG11584	-0.00798026	0.997513	0.121371	0.629975	-0.248671	0.610726	-0.0371382	0.808199
CG11585	0.000152178		-0.00250905		-0.570614	0.181102	-0.325763	0.110331
CG11586	-0.0504719	0.997513	0.619538	1.49617e-06	0.34898	0.334128	0.46147	0.0603419
CG11588			-0.0116031
CG11590	-0.0796119	0.939816	0.00451788	0.979871	0.030765	0.952147	0.0562592
CG11593	0.0159571	0.997513	-0.208664	0.0439167	0.00146649	0.996548	-0.232626	0.170932
CG11594	0.00568526	0.997513	0.225225	0.457935	-0.405597	0.344718	-0.168974	0.539967
CG11596	-0.0780797	0.849339	0.719487	0.000918598	0.482348	0.263717	0.524406	0.0794592
CG11597	-0.0105409	0.997513	-0.096406	0.58658	-0.119156	0.84536	-0.197194
CG11598	0.00304555		-0.207117		-0.101465		-0.0054008
CG11600	-0.000904759		-0.00937121		0.0148231		0.0722206
CG11601	0.0120604	0.997513	0.686056	1.74983e-06	0.196869	0.625597	0.121274	0.525994
CG11608			-0.0701552
CG1161	-0.0968392	0.822685	-0.221358	0.0918422	-0.266134	0.20657	-0.162111	0.344017
CG11617	-0.0035948		-0.130273	0.686477	0.0609382	0.923108	-0.17725
CG11619	-0.0194418	0.881155	-0.331575	0.147739	0.232754	0.515198	0.0360353
CG11626	0.00167206		-0.113324	0.746	-0.041374	0.948385	-0.103916
CG11629	0.000685563		-0.0271179		-0.0110086		-0.0132019
CG11630	-0.000904759		0.0197393		-0.0110086		0.0612412
CG11634			-0.10058		0.0135558		0.0164852
CG11635			-0.0116031		0.0440926		0.0230101
CG11638	0.0107809	0.997513	0.109099	0.56104	0.0576388	0.893271	0.19176	0.270921
CG11655	-0.0779155	0.94557	-0.493183	0.0263048	-0.0557508	0.93268	-0.251591
CG11656	-0.000904759		-0.0140301		-0.0401144	0.953281	-0.166943
CG11658	0.0169883	0.997513	0.523427	0.00293784	0.159603	0.712965	0.115005	0.615095
CG11659	0.00165341		-0.0349409		-0.445723	0.211846	0.00191002
CG11663			-0.0177114
CG11668	-0.000904759		-0.355724		-0.479551	0.301096	-0.163794
CG11670	0.00261342		-0.438879	0.087221	-0.0185011	0.9747	-0.176386
CG11672	0.00244795		0.204109	0.535548	-0.436998	0.35805	-0.15148	0.422995
CG11674	-0.0726189	0.951216	0.657218	0.0272159	-0.145953	0.804635	0.0632876
CG11679	0.0341001	0.997513	0.448367	0.00662381	-0.104767	0.768136	0.165797
CG11686	0.0107596	0.997513	-0.0566161	0.782052	0.299055	0.541559	0.152472	0.519111
CG11693			0.0395101		0.106301	0.856439	0.0586166
CG11694	-0.00162033						0.00798454
CG11695	0.00438929	0.997513	-0.424085	0.00870598	-0.0847936	0.852405	-0.0577786
CG11696	-0.0922622	0.821967	0.126637	0.323152	-0.104856	0.808656	-0.0922455	0.684759
CG11698			0.0237234		-0.0110086
CG11699	-0.042229	0.997513	-0.32041	0.0163116	-0.133643	0.675213	-0.0452288	0.815883
CG11700	0.00287069	0.997513	0.0654249	0.855175	0.619319	0.210955	-0.0596604
CG11703	0.00405138		0.102025	0.763186	-0.060707		-0.00286084
CG11710	0.0104015	0.997513	-0.239614	0.061491	-0.289756	0.253667	-0.131431	0.471725
CG1172	0.108782	0.506229	0.505435	0.000515545	0.0860828	0.843975	0.261454	0.223444
CG11722	-0.0452812	0.997513	-0.217647	0.338249	-0.301857	0.411421	-0.0300801	0.909437
CG11723	0.0688941	0.987435	-0.0660321	0.611913	0.0628579	0.881865	-0.0706727	0.820457
CG11726			0.064332		0.00403213		-0.0675911
CG11737	-0.0212935	0.997513	-0.328192	0.0597404	-0.0642122	0.852405	-0.207827	0.283004
CG11741			-0.0697622		0.102049	0.879556	-0.33899
CG11752	-0.0705934	0.978895	-0.099828	0.377445	-0.347438	0.285583	-0.172583	0.338942
CG11753	-0.0308755	0.997513	0.245285	0.10919	0.0062513	0.988942	0.201888	0.251358
CG11755	-0.0296627	0.997513	0.22675	0.124293	0.0241216	0.965925	0.306934
CG11756	-0.00130816		0.0150135	0.963982	0.297998		0.0914975
CG11760	-5.6204e-05		0.0576385		-0.171049	0.723821	-0.00676059
CG11768					-0.0735966		0.0603248
CG11771	-0.0129665	0.997513	0.747581	0.000968486	0.182608	0.48593	0.086549	0.684647
CG11777	-0.141778	0.408623	0.332808	0.00249374	0.485446	0.184109	0.376514
CG11779	0.0452886	0.997513	-0.353974	0.00111191	-0.264569	0.417925	-0.188398	0.338761
CG11786	0.00833051		-0.400176	0.0713955	0.10921	0.793102	0.284822
CG11788	-0.0301041	0.997513	-0.137742	0.495415	0.158103	0.784382	0.12243
CG11790	0.013125	0.997513	0.118228	0.365015	-0.066367	0.855373	-0.0878922	0.588064
CG11791	-0.0799827	0.938669	0.0615647	0.618232	-0.214608	0.577357	-0.0107164	0.966664
CG11807	0.00401355	0.997513	-0.209829	0.0918067	-0.00454263	0.989714	-0.172076	0.250293
CG11808	-0.0592194	0.997513	0.795941	6.31787e-07	0.392923	0.345643	0.530397
CG11811	0.0255017	0.997513	0.664818	0.000820977	0.174481	0.674136	0.348486	0.126761
CG11815			-0.0928147		-0.0110086		0.0067287
CG11816	-0.000904759		0.0197393		-0.131691		-0.0460295
CG11825	0.0377062	0.997513	0.703852	0.0174227	0.207619	0.649919	-0.0454376	0.893354
CG11828	-0.000904759		0.108606		-0.0687674		-0.0406233
CG11835	-0.00362926		-0.0959213		0.0428198	0.943956	-0.157439
CG11836	0.065424	0.997513	-0.200825	0.234629	0.328907	0.484299	-0.0183398
CG11837	-0.0728457	0.962676	0.303799	0.0177631	0.120613	0.758532	0.135024	0.52352
CG11839	-0.049026	0.997513	0.368755	0.026063	0.065207	0.924964	0.177387
CG11841	0.000685563		-0.052899		-0.0142982		-0.0227963
CG11842	-0.00352229		0.0919275		-0.249925	0.601094	0.336996
CG11843	0.00137669		-0.0701552		-0.362829		0.0708642
CG11852	0.00402294	0.997513	0.48502	0.04774	-0.372759	0.268146	-0.0977344	0.801434
CG11854	0.00137431		0.0535315		-0.352139	0.320837	0.0909933	0.794246
CG11857	-0.0203782	0.997513	0.0926084	0.505245	0.213555	0.528044	0.229522	0.356001
CG11858	-0.0149857	0.997513	0.603766	0.00275895	-0.0403604	0.925536	-0.0986944	0.648834
CG11865			0.0197393
CG11873	-0.0091194	0.997513	-0.0161617	0.915983	0.0855769	0.776988	-7.7792e-05	0.999768
CG11878	-0.000904759		0.0535315		-0.118086		0.0916209
CG11882	0.00583689	0.997513	-0.391219	0.0231536	0.0706975	0.913957	-0.27475
CG11883	0.0822022	0.924474	0.623103	0.000317529	-0.371439	0.437999	-0.155039	0.523404
CG11885	0.00104152	0.997513	0.323762	0.0383987	-0.0577873	0.92588	-0.103884
CG11892	-0.000904759		-0.0533378		-0.612999	0.184109	0.161688	0.296931
CG11893	-0.00216716				-0.0641587	0.748505	-0.0752343
CG11898			0.0242463		-0.306949	0.549271	-0.112313	0.638791
CG11899	0.0347745	0.997513	-0.377788	0.196321	-0.234987	0.667159	-0.107029	0.647539
CG11902	0.0242409	0.997513	-0.21714	0.0345385	0.0800413	0.859132	-0.138648	0.548036
CG11905	-0.0487402	0.594254	-0.601374	9.0052e-05	0.0802476	0.892179	-0.157942	0.561758
CG11906	0.0451967	0.997513	0.25489	0.0211134	0.253031	0.469104	0.0750869	0.826187
CG11911	6.33044e-05	0.998807	0.166829	0.593048	-0.29829	0.416427	-0.104257	0.562134
CG11912	0.00137431		0.0345924		-0.230783	0.626653	0.0806137
CG11920	-0.0514744	0.997513	0.736879	2.39346e-05	0.469188	0.24511	0.29857	0.150937
CG11927	-0.0952876	0.838701	0.556235	0.000768827	0.28833	0.378805	0.302617	0.126645
CG11929	-0.00230363		0.117664		-0.230176	0.634797	0.223633
CG11951	-0.000481871		-0.0966186	0.784148	-0.00620653	0.99214	0.170875
CG11961	-0.0114184	0.997513	-0.143459	0.270101	-0.168239	0.712965	-0.206734	0.47464
CG11964	0.0057076	0.997513	-0.271353	0.0163416	-0.048533	0.908291	-0.0819704	0.717511
CG11970	0.00563687	0.997513	0.608511	0.00465474	0.385292	0.389061	0.411525	0.16584
CG11975	0.000707941	0.998243	0.489801	0.00912049	0.372731	0.385536	0.561824	0.0602284
CG11980	-0.00350371	0.997513	0.382577	0.00453476	-0.0992868	0.715157	-0.0283522	0.875252
CG11983	0.00527318	0.997513	-0.104441	0.707787	-0.104763	0.86975	-0.000867098
CG11986	-0.0304373	0.997513	0.754693	6.82876e-06	0.479384	0.242092	0.282448	0.386587
CG11997	-0.000904759		0.000170545	0.999582	0.0847838	0.899872	-0.0141752
CG11999	-0.0677719	0.987435	0.468344	0.000223852	0.0132015	0.980143	0.130934	0.617447
CG12003	0.00137431		-0.193456		0.0298579		0.0067287
CG12004	0.031442	0.997513	-0.27634	0.0245334	-0.0343473	0.940202	-0.13163	0.445013
CG12007	0.0386406	0.997513	-0.356676	0.0145828	-0.107255	0.776988	-0.074442	0.711977
CG12009	-0.00728563	0.997513	-0.70282	0.0005399	0.118131	0.69861	0.32739
CG12010	0.0528508	0.997513	-0.368511	0.0128117	-0.334897	0.302781	-0.155845	0.563684
CG12011	-0.00800474	0.997513	-0.436731	0.000165415	0.137265	0.82554	0.152968
CG12012	0.0443319	0.997513	0.202297	0.192807	0.0928166	0.853355	0.0243274
CG12016							-0.00514161
CG12017	0.00240437	0.997513	-0.668972	0.000806384	0.0975127	0.748283	0.634175
CG12020	0.000685563		0.0969565
CG12024	-0.0451461	0.997513	-0.267526	0.0448435	-0.068077	0.836424	-0.100715	0.569774
CG12025	0.147445	0.18566	0.0832493	0.494238	0.0458302	0.874839	0.0989659	0.600687
CG12038	0.00383512	0.997513	-0.438879	0.0326159	-0.140998	0.638537	-0.178214	0.314137
CG12054	0.0519241	0.997513	0.273258	0.0770129	0.118618	0.685631	0.173052	0.466024
CG12056	0.00308558	0.997513	-0.176397	0.330806	0.169855	0.689592	-0.177553
CG12057	0.00089438		0.0464593		-0.586712	0.184109	-0.0572081	0.824295
CG12061			-0.0115844		-0.0510895		0.020707
CG12065	0.0162084	0.997513	-0.326788	0.116388	-0.23423	0.537604	-0.0556043	0.779825
CG12069	-0.00241687		-0.108543		0.0177354		0.0675311
CG12071	0.000785887		-0.121661	0.661163	-0.282443	0.341357	-0.248495	0.110331
CG12075	0.00483009	0.997513	-0.576318	1.94602e-06	0.135221	0.653673	-0.0518404	0.825874
CG12078			-0.0116031
CG1208	-0.000937527		-0.0632216	0.850889	-0.142723	0.81919	-0.0833528	0.735727
CG12081	-0.0615723	0.988289	0.640022	0.000795504	0.264567	0.503962	0.422529	0.128781
CG12084	0.0815189	0.913056	0.530373	0.00219966	0.191133	0.533506	0.204193	0.404096
CG12091	-0.0687832	0.941689	-0.359852	0.00295754	-0.247744	0.378733	-0.138403	0.48089
CG12093	-0.1054	0.785265	-0.454608	0.00262659	-0.0478641	0.899872	-0.255818	0.259933
CG12096	-0.00257481	0.997513	-0.0303098	0.809156	0.0262814	0.951322	-0.0682102	0.754658
CG12099	-0.000833358	0.998243	-0.0727066	0.616285	0.0103126	0.981375	0.0558382	0.796819
CG12104	0.0624847	0.9903	0.576625	0.000967332	0.273737	0.546731	0.503301	0.0827612
CG12105	0.00317035		-0.358922	0.219576	-0.185677	0.614378	-0.0914337	0.705826
CG12106	-0.14535	0.369336	0.660786	0.000652014	0.390511	0.357716	0.32166
CG12107	-0.0442976	0.997513	-0.147667	0.191789	0.0278584	0.947967	-0.0282712	0.883728
CG12111			-0.0271179		0.00721774		0.0125519
CG12112	0.0299711	0.997513	1.10432	5.84271e-07	0.799448	0.0106008	0.671789	0.0203695
CG12115	0.000685563		-0.110254		0.174794	0.670301	-0.10217
CG12116	-0.0046087	0.997513	0.588278	0.0505628	-0.397751	0.395022	-0.0276752	0.904981
CG12118	-0.0310496	0.997513	-0.309083	0.0770879	-0.235777	0.583153	-0.0437866	0.84972
CG12121	-0.00954765	0.997513	0.643038	0.000680125	0.439324	0.297414	0.42126	0.159382
CG12123	0.0799659	0.928734	-0.766714	0.00138773	-0.286537	0.424094	-0.144898
CG12128	-0.0573965	0.997513	0.723461	0.000225671	0.286324	0.393014	0.26601	0.287071
CG12129	0.00868356	0.997513	0.988378	2.10058e-05	0.565384	0.15667	0.674908	0.027554
CG1213	0.000298331		0.0238888	0.947585	-0.182104	0.707447	-0.108206	0.719948
CG12133	-0.00162033		0.253883				-0.0208758
CG12134	-0.0122686	0.997513	0.606973	2.16727e-05	0.288006	0.288699	0.363754	0.110704
CG12155	0.0116091	0.997513	-0.189451	0.125652	-0.0502923	0.89941	-0.0283338	0.909043
CG12158			0.0197393				-0.108
CG12159	-0.0204113	0.997513	-0.1911	0.250242	-0.0759585	0.899284	-0.150254
CG12163	-0.039308	0.997513	0.482077	0.001049	0.240985	0.570839	0.392091	0.153737
CG12164	-0.00768708	0.987435	0.391928	0.159164	0.123426	0.839502	-0.00612242	0.975733
CG12170	-0.0118942	0.997513	-0.467859	0.0110556	-0.239656	0.360338	-0.196942	0.247942
CG12171	-0.0175321	0.997513	0.878476	4.17611e-05	-0.244382	0.615976	-0.101549	0.54775
CG12173	-0.0221426	0.997513	-0.210095	0.323263	-0.236938	0.536116	-0.159517	0.461377
CG12177	-0.0191612	0.997513	0.342577	0.132931	-0.21178	0.537011	-0.0393771	0.860105
CG12179	0.0257099	0.997513	0.806929	0.000174016	0.554691	0.247068	0.487648	0.112135
CG1218	-0.0656204	0.971328	0.839021	3.99442e-05	0.217635	0.430328	0.331848	0.282533
CG12182	-0.00682386	0.997513	0.632838	1.02729e-06	0.549991	0.244592	0.526325	0.0899578
CG12184	0.0373576	0.861046	0.592216	0.0256412	0.280249	0.585695	0.779961
CG12194	-0.00421299	0.997513	-0.213636	0.242632	-0.215701	0.418296	-0.137882	0.52352
CG12204	-0.00487508	0.997513	-0.0502	0.776659	-0.211705	0.628527	0.141526
CG12206	-0.00246868		-0.660528	0.000247863	0.0708851	0.902995	-0.0754439	0.830098
CG12209	0.00155239		0.136558		0.0177354		-0.0103051
CG12213	-0.00790494	0.997513	0.376264	0.00796346	0.140357	0.642719	0.269112	0.222994
CG12219	-0.0929597	0.802529	0.612581	0.00179891	0.165571	0.726982	0.362745	0.154413
CG12224	-0.00559496		0.120935		-0.000789647		0.178288
CG12229	0.00261536		-0.0650831		-0.0739903		0.0293891
CG12236	-0.019269	0.997513	-0.310289	0.00716772	-0.080528	0.854728	-0.320173	0.13542
CG12237	-0.0229132	0.997513	0.337722	0.00343814	-0.0947168	0.815677	-0.126012	0.442287
CG12239	0.00403703		0.0320798	0.927095	-0.238244	0.585636	-0.108399	0.587233
CG12241	0.137315	0.331606	-0.238925	0.032066	-0.00471152	0.990016	-0.0407786	0.843542
CG12253	-0.0109873	0.997513	0.836275	2.16148e-06	0.256088	0.490622	0.112615
CG12256	-0.000204959		0.124168	0.720968	0.303968	0.311095	-0.153191
CG12259	-0.0421366	0.997513	0.346086	0.00487864	0.362868	0.234477	0.320007	0.170327
CG12267	0.0211376	0.997513	0.569693	0.000791353	0.295795	0.391327	0.266234	0.214478
CG12268	-0.00349404		0.178622	0.573047	-0.162731	0.588228	0.126706	0.726154
CG1227	-0.0886682	0.847062	0.832874	2.06949e-05	0.252968	0.452994	0.274953	0.310472
CG12278			-0.885181	0.00213009			0.0499463
CG12279	-0.0225616	0.997513	-0.480448	0.0474288	-0.207776	0.610719	0.0612154
CG12288	0.0534922	0.997513	0.164665	0.202078	0.082405	0.839502	-0.0841119	0.649284
CG12289					-0.0110086		-0.0132019
CG12290	0.080045	0.931586	0.00138102	0.9948	-0.0498181	0.865383	-0.114247	0.588312
CG12299	-0.00526413	0.997513	0.797282	0.000437957	0.409066	0.354128	0.470855	0.0962499
CG12301	0.0217168	0.997513	0.753479	0.00024397	0.543431	0.125928	0.365969	0.195539
CG12307					-0.0110086
CG1231	-0.000204577		-0.0116031		-0.514159	0.247559	-0.0332195
CG12310	0.00111035	0.997513	0.455855		-0.346635	0.47855	-0.0437402	0.910055
CG12316	0.0323059	0.997513	-0.0881203	0.470227	0.233341	0.503386	-0.266634	0.122289
CG12320	-0.0225849	0.997513	-0.294991	0.117355	-0.0677223	0.893359	-0.13211
CG12321	0.0115973	0.997513	-0.29656	0.0740028	0.0835437	0.875252	-0.137289	0.566506
CG12325	0.0857026	0.862947	0.311706	0.00717451	0.212816	0.521987	0.076937	0.78332
CG1233	-0.0152219	0.997513	-0.368503	0.000667061	-0.141902	0.61152	-0.171595	0.43599
CG12338	0.00709056	0.997513	-0.221501	0.179215	-0.319241	0.302213	-0.188588	0.253134
CG1234	-0.0414613	0.997513	0.630392	0.0010378	0.406093	0.352447	0.407717	0.152127
CG12341	-0.0834103	0.915419	0.154624	0.188514	0.0677243	0.837075	-0.0132761	0.957095
CG12343	0.0757844	0.951216	0.700472	4.90114e-07	0.502432	0.0909534	0.567846	0.0207424
CG12344	0.00210655		0.0265819		-0.474825	0.320876	-0.141106
CG12355	-0.00939583	0.997513	-0.333781	0.270364	-0.0888449	0.875709	-0.0443316	0.834103
CG1236	-0.104915	0.785265	0.139319	0.221181	0.0703016	0.852423	-0.0820039	0.673779
CG12362	-0.000904759		0.0326455		-0.0484914
CG12374	-0.000332761		0.1971	0.543728	0.0837965		0.126505
CG12375	0.0624511	0.997513	-0.155557	0.446558	-0.281606	0.285064	-0.0628051	0.795661
CG12376							0.0208489
CG12379	-0.00757064	0.997513	0.0319607	0.907898	-0.0287765	0.959861	-0.226273
CG12384	-0.0953504	0.838701	-0.302125	0.0549529	-0.0312201	0.954717	-0.19809	0.258492
CG1239	0.0239047	0.997513	-0.118623	0.630892	0.12437	0.841961	-0.13834
CG12391	-0.00298605	0.997513	0.647218	0.000521129	0.514966	0.240166	0.556032	0.0679521
CG12398			-0.0275203		-0.23695	0.626653	-0.163272
CG12402	0.0108996	0.997513	-0.155	0.190533	0.134451	0.740952	-0.152541	0.620365
CG12420	-0.0581366	0.254644	-0.80378	0.00583442	-0.103452	0.876862	-0.00319336
CG12438					-0.0110086
CG12446	0.00186124		-0.0401231		0.00721774		0.031018
CG12448							-0.0919602
CG1246	-0.00398568	0.997513	0.0840487	0.76545	-0.376242	0.385536	-0.185477	0.428491
CG12470			-0.161777		0.0874878		0.148115
CG12477	0.00416816		0.118003	0.729599	-0.183665	0.754018	-0.0687845
CG12480	0.000406346	0.997513	0.0184417	0.927267	-0.233107	0.4639	-0.180784	0.559158
CG12481					0.0177354
CG12483	0.000685563		-0.0116031		-0.0832631		0.00830021
CG12490			-0.210371		-0.147924	0.791963	-0.0768418
CG12491					-0.113448		-0.552884
CG12493	0.00384816	0.997513	0.20415	0.535497	0.671847	0.14667	0.0735046
CG12496	-0.00124136	0.997513	0.022499	0.925835	0.0684549	0.856523	0.0674301
CG12498					0.0177354
CG12499	0.037271	0.997513	-0.0232278	0.869852	-0.0808815	0.824393	-0.113537	0.677899
CG12502	0.00246126		-0.143042		-0.600961	0.215763	-0.0243152	0.930427
CG12506	0.00135774	0.997513	0.0395639		-0.469158	0.290288	0.318546	0.328522
CG12507	-0.00254033		-0.232139	0.456012	0.231056	0.585268	-0.0582395
CG12512	0.031757	0.997513	0.257756	0.423671	-0.093788	0.887202	-0.0430096	0.860999
CG12519	0.00624996		0.0825307	0.81529	-0.187244	0.748414	-0.0331549
CG12520	-0.0535849	0.953695	0.597801	0.041851	0.237516	0.638404	0.22454
CG12522	-0.00574517	0.997513	-0.532118	0.000746155	0.0598278	0.933964	0.137522
CG12523	-0.000877172		0.450329	0.125413	-0.0789514	0.903184	-0.0326464
CG12531	-0.00578061		-0.261927	0.373666	-0.234105	0.520105	-0.120713	0.517058
CG12535	0.00487856		-0.129844	0.708856	-0.024591	0.967846	0.0221716
CG12538							-0.0132019
CG12539			-0.270557		0.0634363		-0.00288766
CG12540	0.00147319		-0.0719563		0.0876861	0.750505	0.345148
CG12541	-0.0100808		0.142553	0.678451	-0.00160218	0.997127	0.0915681	0.723297
CG12546			0.195378		-0.0614274	0.929404	0.308551
CG12547	0.141094	0.207705	0.434243	0.00121013	0.172443	0.472423	0.0455676	0.804856
CG12560	-0.00416636	0.997513	-0.304096	0.0397192	-0.284522	0.517132	-0.453777	0.00135769
CG12567	0.240135	0.00044758	0.875951	9.13088e-05	0.447467	0.310928	0.679679	0.0224849
CG12576	0.00538173	0.997513	-0.225392	0.043214	-0.542006	0.253667	-0.0608495	0.849926
CG12581	-0.0706606	0.905727	-0.285851	0.0178189	-0.0402816	0.912874	-0.148026	0.488697
CG12589			0.0197393
CG12590			-0.0155051		0.033761		-0.0756923
CG12592	0.0429489	0.292634	0.398901	0.196266	0.0775458		0.046602
CG12594	0.000281889		-0.563457	0.0637974	-0.136895	0.689592	-0.035928	0.858744
CG12605	0.00514956		-0.328938	0.0291644	-0.139188	0.632365	-0.079242	0.686952
CG12607	0.00489716	0.997513	-0.0114222	0.968978	-0.220617	0.684316	-0.295264	0.19596
CG12608	-0.0189008	0.997513	0.640328	0.000950871	0.456059	0.251394	0.464407	0.0884583
CG12609					-0.062155		0.0208489
CG12617			0.00617973		-0.028908		0.067021
CG12637			-0.0910066		0.0177354		0.0067287
CG12640					-0.0110086		-0.0050931
CG12643	0.0141566	0.997513	-0.166652	0.180855	-0.383446	0.430212	-0.0845089	0.76572
CG12645			-0.0785115		0.00740517		0.0067287
CG1265	-0.0645177	0.997513	-0.0227281	0.880309	-0.456666	0.32327	-0.109053	0.697661
CG12655	0.00203238		-0.163049		-0.342257	0.488732	-0.0805497
CG12659	-0.184206	0.0816659	0.712056	1.13336e-06	0.359972	0.44259	0.377784	0.161779
CG12661	0.0146475		0.0697122		0.157214		0.0654813
CG12662	0.000556143	0.997513	0.0349172		0.0667809	0.865846	0.0609203
CG12672			0.105342		-0.477031	0.301394	-0.376059
CG12674	-0.000904759		0.00617973		0.00721774		-0.0188369
CG12680					0.0174069		-0.0132019
CG12684			0.0197393
CG12688	-0.000904759		0.0636915		-0.0474479		-0.0282453
CG12689			-0.0250185		0.0320223	0.945077	-0.0231127
CG12691					-0.0110086		-0.0396863
CG12692					0.0091805		0.0193158
CG12693			0.00886107		0.0852373		-0.101824
CG12698	0.00269427		0.280725	0.381928	0.0501389	0.928187	0.170014
CG12699			-0.0763956		-0.0467899		0.148564
CG12702	0.0476196	0.997513	0.596865	0.000431427	0.673282	0.145128	0.337786	0.234908
CG12708	-0.0495293	0.987435	-0.22018	0.259884	-0.514386	0.286968	-0.080675
CG1271	-0.00826007	0.997513	-0.0802152	0.696956	-0.300564	0.381614	0.00955775	0.971426
CG12713	0.128711	0.506906	0.865001	0.000146822	0.4343	0.285816	0.456704	0.13921
CG12715			0.0197393		-0.0714167		0.0126237
CG12716					-0.302179	0.470432	-0.125973
CG12717	0.00865784	0.997513	-0.0280069	0.876166	-0.0304288	0.949404	0.0137801
CG12723	0.0068532	0.997513	-0.177528	0.597124	0.0657915	0.88223	0.668607
CG12725			-0.0321495		0.00725193		-0.0134756
CG12728	0.0437292	0.997513	0.459241	2.1033e-05	0.2391	0.540084	0.429624
CG1273	-0.00254319	0.997513	-0.374597	0.00416652	0.478991	0.287605	0.320942
CG12730	-0.0112379	0.997513	-0.416556	0.00256136	0.0506699	0.927386	-0.0916905	0.804107
CG12744	-0.0773371	0.944037	0.064967	0.576701	0.374714	0.266264	0.463009
CG12746	-0.0610365	0.997513	0.393549	0.00739576	0.0276724	0.952687	0.0314652	0.888696
CG1275	0.0481987	0.997513	0.925796	4.93567e-05	-0.0919159	0.861445	0.131866	0.535954
CG12766			0.124514		-0.469908	0.25433	-0.360926	0.0611165
CG12768	2.98464e-05	0.999033	-0.33638	0.00262156	0.153055	0.733238	-0.0479817
CG12769	0.0179245	0.997513	-0.056724	0.780289	0.0658102	0.908291	-0.00109856	0.997744
CG12773	-0.0226275	0.997513	0.470726	0.017394	0.0394224	0.924651	0.0442003	0.835628
CG12780			0.0499336		0.478721	0.155175	0.0430955
CG12782	-0.000904759		0.0723213		-0.0269208		-0.153428
CG12783					-0.0110086
CG12795	0.00164163	0.997513	-0.190416	0.25494	-0.324732	0.253344	-0.146696	0.53012
CG12811	0.0150877	0.997513	-0.214526	0.197766	-0.0940686	0.709161	-0.0528267	0.832475
CG12814	0.00264741	0.997513	-0.361893	0.0215169	-0.0388622	0.938918	-0.0716937	0.745079
CG12817	-0.00258235		0.0878279	0.798388	0.273372	0.507204	-0.193066
CG12818	-0.107103	0.751752	0.78744	3.29395e-06	0.656167	0.0936206	0.510544	0.0875312
CG12822	0.00317713	0.997513	-0.28399	0.0859056	-0.0877561	0.798875	-0.0446513	0.858357
CG12824			0.0044818		0.0758683	0.848056	0.249268
CG12825	0.00253261		0.150764	0.63339	-0.352875	0.470281	0.184396	0.49199
CG12826	0.000303508		-0.00117456		-0.383377	0.305277	0.210329	0.350749
CG12828					-0.0229785
CG12831			0.0197393		-0.14484		-0.0921388
CG12836	0.000685563		-0.0332428		-0.448216	0.294558	-0.332807
CG12848	-0.116674	0.66925	0.482427	0.00017565	-0.190486	0.391835	-0.0391853	0.847825
CG12849							0.0067287
CG12851	0.000749858	0.997513	-0.222117	0.452304	-0.127886	0.64069	-0.0536405	0.820352
CG12853			-0.0116031		0.197158		-0.0050931
CG12857	0.00217158		-0.180198		0.00201184		-0.11705
CG12860	0.000685563		0.0197393		0.22507		-0.0132019
CG12863	-0.114704	0.711593	-0.190977	0.240308	-0.14619	0.75162	-0.258639
CG12866	0.00193166		0.240376		0.0469421		0.0232194
CG12868	0.0132596	0.997513	0.0473112	0.883382	0.0713945	0.904699	0.0167455	0.964449
CG12869	-0.00258241		-0.232328	0.431456	0.0908883	0.877901	-0.184364
CG12877	-0.00906268	0.997513	0.873336	0.000240765	0.557242	0.240166	0.493031	0.113853
CG1288					-0.0110086
CG12880	-0.00154191		-0.403397	0.0119006	-0.117496	0.856439	-0.238795
CG12883	-0.00662668	0.997513	-0.300161	0.159957	-0.0686293	0.868281	-0.0501476
CG12885	-0.00827174	0.997513	-0.510965	9.03607e-05	-0.45884	0.301394	-0.203357
CG12895	-0.08288	0.923105	0.533625	0.00100547	0.141556	0.662223	0.259422	0.256504
CG12896	-0.0318931	0.997513	-0.11501	0.655104	0.0708317	0.898807	-0.113037	0.609298
CG12898							0.0247303
CG12909	-0.0140807	0.997513	0.543393	9.60699e-05	0.0747602	0.868159	0.133251	0.532007
CG12910	-0.00133035		-0.367238	0.00525755	-0.246712	0.471918	-0.024015	0.929653
CG12911	-0.0015085		-0.354287	0.138474	-0.0587632	0.896704	0.0277553	0.926156
CG12914			-0.0853779		-0.136993		-0.0367194
CG12917			-0.0116031		-0.1948		-0.0183226
CG12920	0.00676421		-0.437279	0.153436	0.119498	0.608813	-0.0497832
CG12923					-0.00206517		-0.0132019
CG12926	-0.000492869		0.137216	0.521582	-0.544815	0.256134	-0.117688	0.56156
CG12929	-0.0407045	0.997513	-0.502317	0.0146542	-0.259324	0.53908	-0.11939
CG12934	0.00248564	0.997513	0.32768	0.265329	-0.287638	0.334128	-0.309033	0.170147
CG12935	-0.0174591	0.997513	0.346251	0.0116496	-0.131025	0.644632	0.0685077	0.787425
CG12942	0.0633277	0.9876	-0.0919127	0.472846	0.0339283	0.959965	-0.0906822
CG12945	0.0472971	0.997513	-0.269998	0.0442873	-0.139482	0.736302	-0.100414	0.654788
CG12947	-0.016061	0.997513	-0.116182	0.513439	-0.175615	0.659356	0.13083
CG12948	-0.0386394	0.997513	-0.19367	0.146294	0.222464	0.65019	0.00279161
CG12951			-0.0116031		0.0264637		-0.0054968
CG12963	-0.000853652		-0.0909697	0.797001	-0.406691	0.366222	-0.0692815	0.677899
CG12964	0.0061837	0.997513	-0.0929647	0.749743	0.189037	0.745204	-0.0248167	0.948356
CG12970	-0.000904759		-0.0497493		-0.126697		-0.0256431
CG12971	0.0040773		0.0271493	0.940816	-0.321033	0.526857	-0.0968294
CG12974	-0.00887145	0.997513	-0.179264	0.44183	-0.369927	0.389061	-0.126053	0.497774
CG12975	0.0721492	0.971328	-0.213512	0.162604	-0.223778	0.636574	0.130822	0.522525
CG12983	-0.000904759		-0.0116031				0.0145269
CG12984	0.0111625		-0.131736		-0.000857768		-0.143745
CG12985			0.0143499		-0.42065	0.382578	-0.144703
CG12986	0.00130315		-0.12987	0.692898	0.116398		-0.0287954
CG1299	-0.00540637		-0.608623	0.00807773	-0.132642	0.780679	0.0406206	0.895156
CG12990	-0.00507263		-0.301157		0.0709305		-0.0588664
CG12991	0.0267095	0.997513	0.035695	0.780275	4.67409e-05	0.999988	0.0249147	0.906901
CG12992	0.00125462		0.254135		0.524372	0.279075	0.4477
CG12995					0.162024	0.741207
CG12998			0.00598111		-0.377212	0.310998	0.0819497
CG13000	-0.119991	0.256446	-0.63466		0.0629747	0.912976	-0.0156864
CG13001	-0.03211	0.997513	-0.344539	0.00110983	-0.0964673	0.82554	-0.0624803	0.773266
CG13002					-0.0552686		0.0185066
CG13003	-0.00747159		-0.544591	0.0109858	0.0109435	0.984877	-0.0621184	0.853228
CG13004	-0.00230363				-0.159499		-0.00651702
CG13005	0.0155581	0.997513	-0.213934	0.351571	-0.185424	0.72407	-0.453429
CG13008			0.0106128		-0.0142982		-0.00479183
CG13010	-0.00158983		0.153082		-0.0967772		0.120176
CG13012	0.0027597		-0.465407		-0.103561	0.865206	0.0188352
CG13014	0.0202961	0.997513	-0.373948	0.037549	-0.165493	0.721659	-0.399994
CG13016	-0.0845758	0.880593	-0.183038	0.277586	0.0794129	0.885168	-0.407068
CG13018	0.0292035	0.997513	-0.374734	0.095806	-0.275587	0.513808	0.05463
CG13021	0.000685563						0.0172925
CG13022			-0.0271179		-0.215109	0.430212	-0.0392395
CG13023	0.00131814		-0.559912	0.0041081	0.183744		-0.0598799
CG13024	0.000788095		-0.387529	0.215918	-0.0537863	0.939349	-0.201474	0.41406
CG13026			0.00433546		-0.224345	0.679633	0.0421618
CG13028	-5.6204e-05		-0.110712		0.12451	0.845864	0.0625492
CG13029	0.00188166	0.997513	0.200118	0.290976	0.0480083	0.926414	0.254613
CG13031			-0.0116031		-0.224123		-0.0291737
CG13032	0.00137431		-0.0378003		0.0174069		-0.0288339
CG13033	0.00417223		-0.200962	0.527698	-0.144233	0.8059	-0.126842	0.711923
CG13038	-0.000904759		0.317564		-0.292075	0.406233	-0.193606
CG13039					-0.0310292
CG1304	-0.00378485		-0.183078		-0.280802	0.486466	0.220531	0.325841
CG13040	-0.000904759		0.0388717		-0.308288	0.541837	-0.379688
CG13041	0.00102516		0.0200325	0.954137	-0.254234	0.629555	-0.141569	0.705826
CG13042	-0.000904759		-0.0765128		-0.0767213	0.912184	-0.0232587
CG13043	0.00288905		0.000916701	0.997959	-0.329309	0.515198	-0.419955	0.0362742
CG13044	0.00298984	0.997513	-0.0607944	0.866533	-0.513908	0.281288	-0.377183	0.0694122
CG13045	-5.6204e-05		0.185196		0.130536	0.837075	-0.0322716
CG13046	-0.00165982		0.255327	0.43417	-0.0610117	0.909712	-0.259806
CG13047	-0.00678966		0.26171	0.414687	-0.151646	0.789268	-0.0393842	0.835157
CG13048	-0.00289539		0.72397	0.0148206	0.0345612	0.961868	-0.0323852
CG13049	-0.0161544	0.742279	0.657688	0.0215831	-0.0995421	0.881865	-0.0565273	0.708678
CG13050			0.0656307		0.00478689	0.993451	0.0638863
CG13051	0.00149659		-0.0545217	0.840048	-0.155141	0.798384	-0.0538982	0.829846
CG13053							0.00979989
CG13054	-0.000904759				-0.279572	0.554295	-0.0495235
CG13055	0.00137431		-0.100334		-0.315086	0.472321	-0.0870133
CG13056	-0.000904759		-0.14445		-0.563124	0.253667	-0.194995
CG13058			0.141593		-0.15576	0.794148	-0.123996
CG13059	0.00320862		0.100808	0.763266	-0.323828	0.521468	-0.331853	0.214745
CG13060	-0.00227549		0.183395	0.581962	-0.240012	0.660499	-0.258316	0.42347
CG13062					-0.176791	0.724092	0.120161
CG13063	0.00761803		0.121019	0.709049	-0.162308	0.783906	-0.149041	0.687967
CG13064	-0.00414032		-0.357429	0.0415922	0.112836	0.845442
CG13065			0.226027		-0.178642	0.682092	-0.103425
CG13066	0.000685563		-0.273721	0.307295	-0.0753881	0.884917	-0.0337669	0.895312
CG13067	-0.00275605	0.997513	-0.0468332	0.867738	-0.100732	0.834588	-0.204027	0.561574
CG13068	-0.000364051		-0.0854204	0.692104	-0.10006	0.841275	-0.0622354	0.82025
CG13069	-0.00015346		-0.10835	0.750234	-0.139857	0.821206	-0.0244494	0.925473
CG1307	0.0140706	0.997513	0.696406	0.000619778	0.217416	0.377931	0.308499	0.171251
CG13073			0.0327424		-0.0461173		-0.0587832
CG13074			-0.131056		-0.24116	0.533625	-0.0308426
CG13075	-3.10306e-05	0.998807	0.195143	0.489771	-0.333238	0.322254	-0.0469082	0.832475
CG13077	-0.00162033		0.108793		-0.554024	0.209965	-0.134516
CG13078			-0.0812968		-0.0665945		-0.110361
CG13081	-0.00162033		-0.080277		-0.0975845
CG13082	-0.0112865	0.997513	-0.645267	1.37726e-05	-0.362375	0.455098	-0.0949937	0.677998
CG13083	0.00339002		-0.0036526		0.066735		0.0185066
CG13084	-0.000204959		-0.0111187		0.0782571		-0.0288339
CG13085	-0.00274768	0.997513	-0.213595	0.520151	-0.182239	0.752626	-0.262663
CG13086	0.00295272		0.0801942	0.818985	-0.285833	0.576624	-0.0846843	0.71745
CG13088	-0.0304645	0.997513	-0.142786	0.529716	0.192585	0.668591	-0.192382
CG1309	-0.0383607	0.997513	-0.300807	0.00326752	0.00120091	0.99732	-0.113439	0.585396
CG13096	-0.0160407	0.997513	0.603646	0.000429998	0.464565	0.292208	0.43667	0.131706
CG13097	-0.0157092	0.997513	0.769985	0.000377254	0.476903	0.268146	0.432056	0.14254
CG13101	0.0926499	0.613457	0.619672	0.00118762	-0.0548527	0.936122	-0.0257698	0.944704
CG13102	-0.00325467		0.585509	0.0511438	-0.115673	0.704073	0.0159351	0.958637
CG13108	0.00506402		-0.342379	0.281949	-0.341751	0.202339	0.0101039	0.974834
CG13110					0.0177354
CG13114					-0.0542307		0.0067287
CG13116			-0.241589		0.155546	0.793102	0.313888
CG13117	-0.000204577		-0.178014		-0.384188	0.372776	0.0138895
CG13123	-0.0280601	0.997513	-0.222687	0.220312	0.00904883	0.987445	-0.0730726
CG13124	-0.00261637	0.997513	-0.293219	0.134198	-0.158843	0.602388	-0.195912	0.472917
CG13126	-0.00597867	0.997513	0.382643	0.00928583	0.0786002	0.871216	0.0403564	0.902264
CG13127					-0.0427256		0.0067287
CG13133	-0.00226036		0.0278596		-0.408696	0.394574	-0.120643	0.615761
CG13135	0.00248538		-0.0116031		0.359971	0.335312	-0.0509964
CG13137					0.0177354
CG13138	-0.00352132		-0.0358879		0.0339079		0.122371
CG1314			0.00598111		0.0555073		0.0067287
CG13144			-0.0362082		0.13534	0.83023	0.20404
CG13148	0.00149743	0.997513	-0.206962	0.499332	0.223874	0.525788	-0.0523927
CG13151	0.0385466	0.997513	0.275184	0.030184	0.136747	0.764811	-0.0176196
CG13154	-0.0053469		-0.0358191		0.232783	0.672703	0.169897
CG13155			-0.0116031		-0.0110086		0.00979989
CG13157	-0.000348499		-0.609658	0.0394184	0.0724563	0.910907	-0.128478
CG13159	-0.178725	0.0156265	-0.575891	0.00231602	0.026926	0.964133	0.028968	0.929653
CG1316	0.0306859	0.997513	-0.250069	0.0290901	-0.0571498	0.891827	-0.143096	0.370146
CG13160	-0.000108832		0.294123		-0.56154	0.246149	-0.0952044	0.64697
CG13168	0.000685563		0.126444		-0.273173	0.552134	0.182839
CG1317	0.09807	0.808812	-0.330628	0.00520949	-0.186821	0.408877	-0.122917	0.449561
CG13170					0.0220748		-0.00514161
CG13177			-0.0316787		-0.22991		-0.00558991
CG13185	0.0327864	0.997513	0.057546	0.691557	-0.225057	0.634502	-0.119795	0.722158
CG13186					-0.0267403	0.970382	-0.125259
CG13192	-0.0652962	0.990611	-0.0514843	0.763462	-0.074744	0.827995	-0.0394394	0.881559
CG13193					0.0429051		0.109138
CG13196	0.00559458		0.0674264	0.847748	0.129511	0.786065	0.163371
CG13197	-0.016257	0.997513	-0.0696006	0.636805	0.0708621	0.8438	-0.180761	0.401545
CG13198					-0.0876619		-0.185314
CG13202	0.000685563		0.209711		0.0274382	0.941333	0.135628
CG13203	-0.00412241		-0.770563	0.00906078	-0.291244	0.565615	-0.153593
CG13204	-0.04979	0.987435	-0.22972	0.158107	-0.22943	0.503315	-0.34785	0.116209
CG13215	-0.00293347		0.0197393		-0.379343	0.290168	0.113231
CG13216	0.00500823		-0.0065437	0.98275	0.107883	0.724299	0.0719683
CG13217	-0.00145468		0.179928	0.578347	-0.0898363	0.892984	0.0207374	0.956206
CG13218	-0.000365937		0.117553	0.732913	-0.158988	0.791324	0.107208	0.754658
CG13220	-0.0487516	0.997513	0.46485	0.000574677	-0.0256569	0.941333	-0.034032	0.872548
CG13223					-0.0110086		-0.0169414
CG13226			0.03642		-0.252419	0.34351	0.165506
CG13227	-3.20222e-05		0.0447789	0.898398	-0.218779	0.338187	-0.238602	0.215612
CG13228	0.000685563		0.00910726		-0.202663	0.720839	0.167276
CG13229	0.0016249		0.101297	0.770927	-0.339605	0.465139	-0.0465876	0.849579
CG13230	0.000685563				0.0164487	0.963027	-0.153251
CG13231	-0.000204577		-0.0116031		-0.0916409	0.852104	-0.2397
CG13239	-0.00347772		1.04822	0.000298184	-0.0716721	0.905623	-0.0405073
CG1324	0.00270669		0.0699386		0.0181173		0.0136518
CG13243			-0.0797157		-0.0314237		-0.00286084
CG13244					-0.0406011
CG13247	0.00346672		-0.311257	0.201581	-0.0851885	0.836424	-0.127286	0.670107
CG13248	0.00391372		-0.260765	0.386536	-0.31194	0.352204	-0.241256	0.143257
CG13250			-0.0316787		0.188152		-0.111327
CG13251	0.000735386		-0.0584329	0.871822	0.177242	0.622479	-0.291405
CG13252	0.0756362	0.74439	0.0904058	0.682731	-0.08286	0.802687	0.0198099	0.930079
CG13255	-0.00611849		-0.104156	0.720314	-0.207855	0.704955	-0.0659564	0.770641
CG13258	0.00188338		-0.140825		0.30283	0.481482	0.312509
CG13272	0.00889587		-0.686854	0.00531184	0.097407	0.748564	0.0249109
CG13280	0.000685563		-0.151276		0.119625	0.720839	-0.00514161
CG13282	-0.00162033		0.119388		0.0879756	0.893984	-0.0295455
CG13284	-0.0108732	0.997513	-0.0909072	0.560899	0.138572	0.653349	0.0414732	0.878592
CG13285	0.00603838		0.249331	0.435391	-0.14398	0.77466	-0.161573	0.454177
CG13287	-0.00664126		-0.545228	0.000748915	-0.194493	0.61152	-0.459232
CG13288	-0.000904759		0.0116483		-0.228448	0.680154	-0.130495
CG13293	-0.00814236	0.997513	-0.262539	0.0482061	0.0986054	0.800951	-0.0455226	0.897313
CG13295	0.0481726	0.997513	-0.376233	0.0146542	-0.176163	0.643452	-0.123214	0.582681
CG13297	-0.000881446		0.416662	0.174421	0.12372	0.846558	-0.0446596
CG13299					-0.0110086		-0.0591121
CG13300	-0.00446446	0.997513	-0.284092	0.0278214	0.0946651	0.82554	-0.0360108	0.893752
CG13305	-0.000809517		-0.38491	0.220312	-0.0163582	0.981962	-0.0953201
CG13306			0.0701487		-0.186582	0.740952	-0.353222
CG13308					0.0269927	0.964133	-0.0132019
CG13309					0.0483119		-0.0232644
CG13310			0.0485944		-0.147748	0.798757	-0.0239364
CG13311	0.00351708		0.131229		-0.295636	0.320876	0.0855357	0.704234
CG13312	0.000685563		-0.0587861		-0.245744	0.322254	0.225872	0.473868
CG13313	-0.0024217		-0.315804	0.290577	0.152937	0.802192	0.216742
CG13314			0.232437		-0.166132	0.780679	-0.0777411
CG13315	0.00473849	0.997513	-0.0386092	0.850889	-0.0277156	0.952687	0.00245424	0.996031
CG13318	0.00373429		0.00279345		-0.157543	0.630097	-0.268901
CG13319	-0.12911	0.499227	0.387369	0.0153741	-0.0587929	0.894843	-0.144207	0.501532
CG13321	-0.0128802	0.997513	-0.21684	0.231995	-0.353117	0.34727	-0.102185	0.65897
CG13323	-0.000545685	0.997513	0.174053		-0.369438	0.285064	-0.0318033	0.911305
CG13324	-0.00145743				-0.448657	0.186113	-0.0693031
CG13325	0.00058863		-0.312132	0.315748	-0.678516	0.170186	-0.213257	0.401395
CG13326	-5.63393e-05		-0.130782		-0.0567358		-0.0291737
CG13330			-0.0329492		-0.0022639		-0.0133204
CG13331			0.108438		-0.0513566	0.940683	-0.131715
CG13332			-0.0116031		-0.372772	0.451473	0.0990779
CG13334			-0.0106593		0.00401218		-0.0132019
CG13337	-0.000904759		0.0197393				0.0232194
CG13339	-0.135128	0.463729	0.0466939	0.844606	-0.121325	0.76591	-0.0695809
CG13344	0.014632	0.997513	-0.1966	0.203095	-0.162548	0.525857	-0.221932	0.206837
CG13358	-0.0264736	0.876095	-0.298095	0.346842	0.256949	0.540131	-0.0163362
CG13359	-0.00258235		-0.172655				-0.0381539
CG13360	-0.000904759		-0.388663	0.211435	-0.32656	0.506916	0.107079
CG13361	-0.000904759		-0.438612		-0.0170669		0.0749291
CG13362	-0.0121278	0.997513	-0.603218	0.000255094	0.419488	0.325619	0.0170785
CG13364	-0.0854943	0.905246	0.449355	0.000308203	0.103689	0.724928	0.15529	0.338513
CG13365	-0.0102163	0.997513	0.146865	0.275156	-0.296291	0.253667	0.048972	0.839292
CG13366	0.0857233	0.856319	-0.192613	0.10418	0.0483154	0.901168	-0.193971	0.32396
CG13367	-0.115598	0.694647	-0.345126	0.00716772	-0.239848	0.489238	-0.132635	0.561003
CG13369	-0.166297	0.211802	0.570743	0.00115145	-0.0908794	0.755578	0.0376259	0.844267
CG13373	0.0525337	0.997513	0.155409	0.54302	-0.0863303	0.884793	0.13807
CG13375	-0.0154002	0.997513	-0.244649	0.25494	-0.201642	0.589968	0.296283	0.166052
CG13376			-0.0465465		0.294004	0.483872	0.0430955
CG13377	0.00283809	0.997513	-0.480302	0.000318066	-0.193504	0.54483	-0.0428091	0.892535
CG13384	0.0940712	0.821005	-0.19532	0.0916209	0.119596	0.697189	-0.00471254	0.985346
CG13385					0.0108707		-0.102033
CG13386			-0.0132431		0.0426575	0.948385	-0.0927487
CG1339	0.000840655		0.0991508		0.509974	0.25527	0.0979301
CG13390	0.0232487	0.997513	-0.183567	0.348445	-0.108162	0.813033	-0.157221
CG13392	-0.0592129	0.997513	-0.0543351	0.812089	0.103523	0.800951	-0.1857
CG13397	0.0325476	0.997513	-0.0538747	0.682478	-0.196146	0.689829	0.117518	0.753641
CG13398	0.119004	0.619863	-0.212721	0.189217	-0.0617476	0.8573	-0.126938	0.555339
CG13403	-0.00499004		-0.0633704		-0.141515	0.8201	0.156662
CG13404	-0.00353542		-0.209063	0.350027	0.0744989	0.888439	-0.0537929
CG13405	0.00450031		0.0237234		0.0932802		0.0169436
CG13407	0.00207137		-0.666159		-0.0484914
CG13408	-0.000204577		-0.171912		-0.332921	0.493967	-0.259608
CG13409	0.00211011		-0.46527	0.0122054	0.00642031	0.987445	-0.098849	0.697661
CG13423	-0.00293822		0.0572362		-0.0880585		-0.0271054
CG13426			-0.0349409				0.0067287
CG13427	-0.0467921	0.856535	-0.029966	0.817922	0.0475691	0.745087	0.263823
CG13428	-0.000904759		0.248821		-0.0493294		-0.0951538
CG13436	0.00040185		0.204106	0.532151	0.00234046	0.997127	-0.0646841
CG13437			0.0437357		-0.175468	0.766104	-0.208243
CG13438					0.0177354
CG1344	0.0545276	0.997513	0.775064	7.07397e-05	0.343592	0.296292	0.336116	0.219211
CG13443			-0.0383572		-0.0160803		-0.0449672
CG13445			-0.0116031		-0.11721	0.856523	0.0983585
CG13449			-0.174192		-0.142601	0.816098	0.354942
CG13454	-0.0258996	0.997513	0.272509	0.139049	0.143697	0.771012	0.158415
CG13455			-0.0259555		-0.128333	0.839597	0.0593915
CG13457	0.000265445		-0.296222		-0.0229785		-0.0294797
CG13458	0.0035828		-0.0242217		-0.108279	0.858988	-0.209325
CG13460	-0.000509096		0.0480082		0.191771	0.70544	-0.370547
CG13461	0.00317918	0.997513	0.0726658		-0.413109	0.355951	0.0930918	0.800024
CG13465	-0.0405042	0.997513	-0.0789439	0.702332	0.337902	0.490935	0.196065
CG13471			0.0197393
CG13473					0.064904		0.0208489
CG13481			-0.0116031
CG13482	-0.00863412		-0.120389		-0.32718	0.462556	0.0254144
CG13484	-0.0984248	0.821005	0.750166	3.82403e-07	0.451618	0.226177	0.312615	0.305954
CG13488	-0.000904759		-0.208767		-0.251994	0.450073	-0.0700272
CG13492	0.00385238	0.997513	0.37299	0.133798	-0.288363	0.475474	-0.122151	0.617447
CG13500					0.00725193		-0.117226
CG13501	0.000685563		-0.051933		-0.191283		0.0116822
CG13502			-0.121006		-0.403174	0.307006	-0.127692
CG13506	-0.00588834	0.997513	-0.034769	0.782803	-0.106473	0.75852	-0.098615	0.633098
CG13516	0.0023051		0.200817		-0.0259411	0.957637	-0.179166	0.39577
CG13526			-0.0116031
CG13527	-0.00162033		-0.303049		-0.0130348		0.0316357
CG13531	0.0852686	0.876095	0.022767	0.860216	0.0134418	0.968932	-0.0298892	0.906634
CG13532	-0.0018917		0.0221844	0.952678	-0.14839	0.587132	-0.089472	0.696686
CG13538					-0.0467899		0.0258359
CG13539							0.0531834
CG1354	-0.0117897	0.997513	-0.00167446	0.991333	-0.00217813	0.996224	-0.0619932	0.755789
CG13540	-0.000204959		0.0573128		0.0463443		-0.0893893
CG13541							0.0067287
CG13544			-0.0277816		0.0782278		-0.0132019
CG13545	0.000491051	0.997513	-0.0720193	0.780289	-0.314104	0.298187	-0.566331	0.00899805
CG13551	-0.0635088	0.997513	0.910184	8.9303e-06	-0.06368	0.88025	0.103317	0.685214
CG13558					-0.0110086
CG13559	-0.000904759		-0.0105372	0.976319	0.238199	0.589307	-0.190255
CG13560	0.00058863		0.0298155		-0.418773	0.00521124	-3.81754	3.97549e-98
CG13561	-0.000204959				0.00956876		-0.0183226
CG13562	-0.00808075	0.997513	-0.260231	0.424102	0.184899	0.74594	-0.0985777
CG13563	-0.00135277		-0.468272		0.00172173		0.0782195
CG13564							-0.0132019
CG13566	0.000685563		0.0161633		0.0839575	0.898807	-0.161442
CG13575	-0.000904759		0.0326455		-0.0961627	0.88804	0.231993
CG13577			0.133562		0.122373	0.820495	0.175941
CG13578	0.000685563		0.154457		-0.321073	0.519372	-0.0360462
CG13579	0.00188338		0.0218352		-0.205459	0.715269	-0.0892683
CG1358	0.077514	0.94557	-0.357924	0.257724	-0.501124	0.298187	-0.296475	0.0899578
CG13581			-0.0604581		-0.0236257
CG13585	-0.0712313	0.970671	-0.0126144	0.925084	0.0369155	0.936888	-0.0901873	0.712995
CG13587					0.0373288		0.0189925
CG13590					0.0435435		-0.00728438
CG13594	-0.00195083		-0.44303	0.145072	-0.460029	0.151705	-0.224694	0.179053
CG13599	-0.0591494	0.997513	0.952109	3.51676e-07	0.646374	0.184109	0.592763	0.0618267
CG1360	-0.10588	0.785265	0.0704672	0.661927	0.00561903	0.990833	0.097452	0.675764
CG13601	-0.0855731	0.905246	-0.0473087	0.784031	-0.402197	0.274653	0.0259245	0.924454
CG13603	-0.00868913	0.997513	-0.202637	0.106257	-0.0515702	0.891218	-0.0732213	0.762393
CG13604	0.023863	0.997513	-0.143446	0.189377	0.133874	0.755578	-0.151584	0.372228
CG13605	-0.0258611	0.997513	-0.0112855	0.935532	-0.0660564	0.823722	-0.110016	0.583144
CG13606	-0.00105708		-0.0414711	0.906969	-0.108023	0.790636	-0.0088261	0.984116
CG13607	0.000685563		-0.07842		-0.170774	0.771151	-0.0567704
CG13609	0.0372958	0.997513	0.811528	2.61729e-06	0.262763	0.601044	0.16644
CG13613			-0.139047		0.00721774
CG13614	-0.000904759		-0.200297		0.142213	0.800951	-0.00114685
CG13615	-0.00230363		-0.412983	0.18458	-0.130279	0.776988	0.0755569
CG13616	-0.0019756		-0.40109	0.13156	-0.0723075	0.907236	0.0330907
CG13618	-0.00163858		-0.176797	0.564725	-0.0478902	0.937321	-0.0249491	0.936484
CG13622	-0.00186771		-0.598648	0.00669397	0.10957	0.808656	0.11304
CG13623	0.0157924	0.997513	-0.33393	0.187661	-0.426399	0.253667	-0.0141579
CG13625	-0.0986966	0.785265	-0.199762	0.0961928	0.117073	0.711375	-0.147409	0.612549
CG13627					0.0373288
CG13630	-0.0264616	0.997513	-0.303796	0.030783	-0.0953687	0.811295	-0.225991	0.276272
CG13631	-0.0128043	0.997513	-0.621371	0.00442803	0.314888	0.527237	0.0723193
CG13634	-0.00135277		-0.848628	0.00428884	0.225284	0.658282	0.202466
CG13639			0.0551947		-0.234772	0.523538	0.0823117
CG13640	0.00267124		-0.368466	0.223906	-0.353503	0.41818	-0.224654
CG13641	-0.00269776		-0.203786	0.526227	-0.211807	0.571868	-0.023276	0.951377
CG13643	0.00449989		0.059898	0.862638	-0.160887	0.732759	-0.2882	0.210183
CG13653	-0.00639729		-0.141099
CG13654	-0.00628144		-0.291493	0.0899992	-0.155613	0.670301	-0.243362	0.12586
CG13658	-0.00230363		0.0267131		-0.425446	0.247559	0.112817
CG13659	0.000685563		0.0340906		-0.368793	0.420566	0.0816669	0.716007
CG13663	0.0501279	0.997513	0.35277	0.00390917	0.379896	0.240784	0.213492	0.426319
CG13667	-0.0341512	0.997513	0.630261	0.000103567	0.289011	0.395022	0.252417	0.148166
CG13670					-0.023356	0.966618	0.0173708
CG13671	0.0616364	0.997513	-0.270334	0.0632921	-0.248914	0.499792	-0.361208
CG13674	-0.00267932		-0.124812	0.704783	-0.0658702	0.925668	-0.0391335	0.845546
CG13675	0.00110224		0.117894	0.729439	-0.0267145	0.968932	-0.0796968
CG13676	-0.0174523	0.987435	0.143744	0.606319	0.116213	0.839313	-0.138656	0.696686
CG13678	-0.000535264		-0.27201	0.400797	-0.121868	0.851342	-0.0450452	0.849535
CG13679	0.00248538		-0.299734	0.348112	-0.152194	0.802907	-0.0418131	0.847138
CG1368	-0.00393926	0.997513	0.388871	0.137929	-0.298327	0.532494	-0.378572	0.055565
CG13685	0.00137431		0.0196403		-0.48074	0.303074	-0.00466513
CG13689	-0.101431	0.802774	0.683928	3.08643e-05	0.508426	0.25433	0.571236	0.0299729
CG13690	-0.0178416	0.997513	0.0664557	0.692332	0.264108	0.584026	0.144672
CG13692	0.00192806		-0.566203		0.0818966	0.904591	-0.22611
CG13694	0.000841546		-0.317339	0.308356	0.0180572	0.980143	0.18493
CG13698	-0.0406803	0.997513	-0.439138	0.0413299	0.197068	0.698537	-0.224664	0.280585
CG13699	-0.0045365		0.197213	0.550316	0.134548	0.789268	0.389931
CG13700	-0.000904759		0.0186779		0.0177354
CG13704	-0.00944454	0.997513	-0.317049	0.0420307	-0.26746	0.407422	-0.197545	0.433844
CG13705	0.000994231	0.997513	0.0196718	0.924982	-0.261243	0.360637	-0.243069	0.271068
CG13707	-0.00179135		-0.136255	0.693614	0.318622	0.528913	0.0994652
CG13708	-0.000204577		-0.0143152		-0.0711971	0.900232	-0.132467
CG1371	0.0224793	0.997513	-0.12794	0.310091	0.104711	0.740952	0.0455535	0.797384
CG13711	-0.0507834	0.883517	-0.279695		-0.0406011
CG13712	-0.0257667	0.997513	-0.160238		-0.0110086
CG13713	-0.0186093	0.997513	-0.197794		-0.248497
CG13716	-0.014402		-0.0193705		0.239482		-0.0652038
CG13720			-0.011544		0.100447	0.754388	-0.0317725
CG13721	-0.00227101		-0.00263874		-0.143424	0.715157	-0.189747	0.32292
CG13722	-0.00349798		0.0947481	0.78856	-0.467441	0.329449	-0.342675	0.0764479
CG13724			-0.0612555		0.0362218
CG13727	-0.000204577		-0.283484		-0.2253	0.596102	-0.311771
CG13728	-0.00424234		-0.496889	0.0597138	-0.00829456	0.990653	-0.00960166
CG13731	-0.000101608	0.997513	0.0139314	0.965775	-0.236012	0.625597	-0.32433	0.132914
CG13733	0.000685563		-0.109513		-0.155416		0.0280335
CG13737	-0.00526508		-0.437758	0.132189	-0.0342484	0.961864	-0.2118
CG13738	0.00143753		0.183867	0.586152	-0.141782	0.748283	-0.146393	0.683947
CG13739	-0.000904759		-0.180378		-0.517797	0.268146	-0.173149
CG13742	0.0428713	0.997513	0.74136	4.38006e-06	0.574003	0.244146	0.509804	0.0928601
CG13743	0.000176689		-0.0468223		-0.361005	0.464787	0.0179155	0.952854
CG13744	-0.00563586		-0.885665	0.000658206	-0.100866	0.864017	0.0710128
CG13747			-0.00441614		0.00403213		0.0067287
CG13748	-0.00230363		-0.070611		0.287892	0.581304	-0.0513953
CG13749			-0.0147361		-0.0160803		0.0324063
CG13751	-0.0963352	0.731358	0.568796	1.51595e-05	0.0907598	0.861453	-0.0682672	0.772322
CG13760	0.00916265	0.997513	0.952322	4.161e-09	0.425485	0.195007	0.369285	0.18485
CG13766	0.073618	0.971328	-0.223876	0.327128	-0.19709	0.681645	-0.308152
CG13771	-0.0129979		-0.0449915		0.0776995		0.0453102
CG13773	0.00984755	0.997513	0.0904667	0.510271	-0.174166	0.75852	-0.115519	0.655949
CG13775	-0.0221425	0.997513	-0.128231	0.631089	0.252515	0.603821	-0.185902
CG13784	0.0674686	0.98364	-0.0910806	0.4704	-0.0311833	0.954101	-0.071332	0.759324
CG13786	0.000685563		-0.122407		-0.0159199	0.980735	-0.112423
CG13793	-0.000904759		-0.021752		0.0114111	0.986252	-0.0870014
CG13794	0.000685563		-0.179262	0.59596	-0.141633	0.765522	-0.122643
CG13795	-0.00380837	0.997513	-0.16965	0.266111	-0.0193296	0.968079	0.0306601
CG13796	0.00203957		-0.315211	0.0560566	0.0449656	0.946404	0.10099
CG13806	0.00533159		-0.220865	0.363547	-0.0626566	0.904402	-0.320147	0.0536523
CG13807	-0.0936651	0.84805	0.625969	6.6689e-08	0.46507	0.17057	0.306866
CG13810	0.00391181		-0.281954	0.323263	-0.063415	0.845864	-0.161839
CG13813	-0.00183472	0.997513	-0.242266	0.404684	0.155199	0.799415	0.00699928
CG13827	0.0528183	0.997513	-0.142038	0.396826	0.189357	0.726018	0.176497
CG13833	0.00193166		0.218581	0.494238	-0.258952	0.430094	0.161698
CG13837			-0.0507339		-0.306359	0.418296	-0.414448
CG13838			-0.188821		-0.0110086
CG13840					0.0555073
CG13841			-0.0116031		-0.0329016		-0.00514161
CG13842	-0.000904759		0.0718434		-0.26047	0.625625	-0.109979
CG13843	0.00203238		0.0267131		0.0470118		-0.0132019
CG13847	-0.00493381		-0.0303534	0.927696	0.149787	0.806002	-0.0424784
CG13850	0.00474821	0.997513	-0.243454	0.0258412	-0.0475569	0.890347	-0.115747	0.531964
CG13855	-0.000204577		-0.11092		-0.0889032	0.875252	0.00415457
CG13856	-0.00293822		-0.204623	0.535548	-0.0445449	0.94573	-0.306879
CG13857	-0.00515688		-0.285257	0.318465	0.0619279		0.177358
CG13862	-0.00313073		-0.0329492		-0.573683	0.125928	-0.16477	0.578999
CG13868	-0.0170345	0.997513	-0.255155	0.0337512	-0.14238	0.634797	-0.000623631	0.998506
CG13869	0.000685563		-0.473469		-0.148722	0.798024	-0.0607822
CG1387	-0.000204959		-0.0401231		-0.110684		-0.192288
CG13870			0.0161633		-0.178897	0.690222	0.0390471
CG13871	-0.00177494		-0.0425032				-0.0193759
CG13872			-0.125586		0.0505737		0.107574
CG13875	-0.00755932		-0.352811	0.189217	0.382586	0.395127	0.0147846
CG13876	-0.0114488	0.997513	0.773989	0.000520268	0.506333	0.179805	0.503736	0.0824152
CG13877	0.00256446		0.0290864		-0.307746	0.546923	-0.284779
CG13884			0.0197393
CG13887	0.017009	0.997513	0.0721711	0.567632	0.0128903	0.976337	-0.0162112	0.930079
CG13891	-0.000904759		-0.0116031		0.0698094		0.0267267
CG13893	0.00788728	0.997513	-0.315375	0.168344	-0.0854583	0.899872	-0.112851	0.61739
CG13894	-0.020989	0.997513	-0.347956	0.000810156	-0.194551	0.486635	-0.263186	0.141434
CG13895	-0.0127418	0.997513	-0.0897743	0.624938	0.0190344	0.957637	-0.175559	0.388251
CG13896	0.0141619	0.997513	0.480039	0.000527414	0.431533	0.319936	0.550433	0.0715434
CG13898			-0.049886		0.0791874		0.0286617
CG13901	-0.107254	0.785265	0.614412	9.79952e-05	0.425454	0.25326	0.418929	0.120333
CG13905	-0.00451065		-0.224413		-0.067782	0.889878	-0.322128
CG13907	0.0852742	0.893299	-0.0927984	0.522552	0.10439	0.790636	0.0545091	0.863371
CG13912	-0.0211209	0.997513	-0.268807	0.124597	-0.297984	0.497943	-0.157273	0.539077
CG13917	0.039284	0.997513	-0.218768	0.0522763	-0.133993	0.596151	-0.151094	0.460925
CG13919	-0.0148996	0.997513	-0.246712	0.277776	0.126475	0.83106	-0.160794
CG13920	0.0161038	0.997513	-0.36744	0.00399478	-0.242167	0.49286	-0.098301	0.642209
CG13921	-0.0392893	0.997513	-0.116934	0.337571	0.0428502	0.89941	0.195818	0.466422
CG13924	-0.00227101		-0.437759		-0.446088	0.34155	-0.320196
CG13926	-0.100989	0.796147	-0.0281199	0.867715	-0.082049	0.869989	-0.0228993
CG13928	-0.00411167	0.997513	-0.287595	0.00743127	-0.0750327	0.846753	-0.166015	0.36607
CG13930	-0.00158983		-0.0624385		-0.0499861	0.945077	-0.0420755
CG13931	-0.000904759		0.0760643		-0.0110086		-0.0132019
CG13933	0.0248986	0.997513	-0.255302	0.0318886	-0.0131992	0.966972	-0.113317	0.600687
CG13937	-0.00276475		-0.0889621	0.775469	-0.104232	0.7365	-0.0638344	0.776244
CG1394					-0.20605		-0.103101
CG13946	0.00371424	0.997513	-0.05111		-0.361425	0.455098	0.0602002	0.881495
CG13947	0.00111072	0.997513	-0.0437905	0.902155	-0.559485	0.255497	0.0715488	0.849217
CG13949	0.00057056		0.208879	0.520075	0.200716	0.721585	0.00360205
CG13950	-0.00628359		-0.162176	0.635165	-0.166645	0.763332	-0.211288
CG13954	-0.00115124		0.289507	0.363474	-0.316066	0.455386	-0.122151
CG13955	-0.00095166		-0.415872		0.239515	0.642644	-0.0353244
CG13962	-0.00333448		-0.0791894		-0.399189	0.317627	-0.0265461
CG13965					-0.0229785
CG13970	0.00277272		-0.0116031				-0.0132019
CG13972	0.000685563		-0.0532485	0.881228	0.300126	0.517862	-0.0969623
CG13978	0.000685563		0.0480082		0.0177354		-0.00514161
CG13982	0.0231732	0.997513	0.225279		0.0993269	0.882992	-0.148667
CG13983	-0.00373533		-0.130474	0.701999	-0.107047	0.833272	0.0687178
CG13984			-0.0116031		-0.0111044
CG13989					0.0177354		0.0067287
CG13991	0.000685563				-0.0433545
CG13992	-0.000204577		0.0563701		-0.0406011		-0.0262832
CG13994	-0.105964	0.785265	0.35747	0.0065082	0.22579	0.566304	-0.0683834
CG13995	0.00824721		0.151573		-0.491029	0.275504	-0.0789103	0.770641
CG13996	-0.000904759		1.26902	1.1437e-05	-0.349063	0.435345	-0.041331
CG13999	0.00058863		-0.408728		0.091	0.881894	-0.252242
CG14000					-0.0110086		0.0145269
CG14005	0.0168465	0.997513	0.910648	1.54187e-05	0.296498	0.519749	0.405823	0.140752
CG14007					-0.223118	0.591977	-0.0828465
CG14013							0.0067287
CG14014	-0.197083	0.0167421	-0.731757	0.000670852	-0.188753
CG14015	0.00163588		-0.318872		-0.227363	0.595495	-0.0158265
CG14017	0.00341208
CG14020	0.00155239		-0.16188		-0.0551218	0.939182	-0.125039
CG14022			0.0329663		-0.148843		-0.0208303
CG14024	0.00291534		0.121379	0.717848	-0.106341	0.798875	0.0705258	0.768098
CG14034	0.000685563		0.0197393		0.351911	0.329367	0.0464082
CG14036	-0.0337836	0.997513	0.443358	0.143978	-0.33646	0.464383	0.0198448
CG14043	0.0228175	0.997513	-0.122285	0.326977	0.028261	0.943148	-0.152727	0.525477
CG14044	-5.6204e-05		0.114319		0.0744266	0.909487	0.0323955
CG14050	-0.0189923	0.905632	-0.337215	0.132893	-0.0778305	0.903129	-0.0141837
CG14052	-0.00334592		-0.0177106		-0.0859159	0.895661	0.196089
CG14053	-0.00618407	0.997513	0.627816	0.0361981	0.00619093	0.992112	0.170075
CG14054	0.00155239		-0.172689		0.0449993	0.944852	-0.179853
CG14062					0.0177354		-0.0132019
CG1407	0.131291	0.328446	0.621077	0.000273197	0.414416	0.345812	0.523882	0.0872055
CG14071							-0.0050931
CG14072			0.068019		-0.636491	0.209965	-0.0165857
CG14073	0.0195717	0.997513	0.167989	0.284504	0.12802	0.714434	0.00816355	0.973561
CG14074	-0.117997	0.658569	0.317074	0.0561815	0.165695	0.688181	0.34794
CG14075	-0.00258235		0.00451893		-0.249954	0.63695	-0.266518	0.33845
CG14079	-0.00258816	0.997513	0.469321	0.124749	0.0766578	0.910551	-0.163153
CG14082	-0.000204577		-0.0156342		-0.223975	0.575089	0.13609
CG14085	-0.000204577		-0.0503959		-0.146872	0.811396	0.242522
CG14086	-0.000904759		0.065407		-0.390572	0.418296	0.0264273
CG14088	0.000685563
CG14089			-0.114761		-0.0229785		0.211701
CG1409					-0.0110086
CG14095	-0.00314407		0.524648	0.0128758	-0.219898	0.689605	-0.0227215	0.863357
CG14096	0.00188338		-0.0299912		-0.0657972	0.914817	-0.0102276
CG14100	0.0153064	0.997513	0.753562	4.31553e-05	0.165861	0.631538	-0.0293596	0.899261
CG14102	0.0228242	0.997513	0.571642	0.0216463	0.0296073	0.964454	0.0800581
CG14104	-0.017451	0.997513	-0.103929	0.718035	-0.163909	0.780683	-0.106947
CG14105	-0.00504869		-0.739801	0.0125331	-0.4833	0.268146	-0.154495	0.612168
CG14106			-0.0700534		-0.0367856		0.0510159
CG14107	-0.00342843		-0.211654	0.467659	0.127821	0.628226	0.666052
CG14109	-0.00253494		-0.402653	0.124293	0.0894555	0.889563	-0.154591	0.583132
CG14110	-0.0215828	0.887159	-0.715422	0.00042801	0.267596	0.599849	-0.083743
CG14111	-0.01168	0.997513	-0.900364	0.00122828	-0.145062		0.0208489
CG14115			0.0535315
CG14118	-0.00590756		-0.314909	0.321538	-0.0157898	0.981375	-0.186591
CG14120	0.00397255		-0.00879932	0.965068	-0.116874	0.799075	-0.068545	0.866279
CG14125					-0.224937		-0.0173355
CG14130	-0.0513148	0.997513	0.164545	0.349134	-0.0179516	0.966999	0.0664065
CG14131	-0.0773859	0.942232	-0.486069	0.0693111	-0.246706	0.602485	-0.136745	0.585412
CG14132	-0.00539852		0.209357	0.527908	-0.41065	0.377378	0.0514526	0.87584
CG14135	-0.0213732	0.997513	0.852614	6.99964e-10	0.457215	0.222291	0.479777
CG14137					0.00725193		0.0310211
CG14142	0.000685563		0.0172729		-0.182484	0.664205	0.177508
CG14143	-0.000204959		-0.215653		-0.165835	0.755578	-0.0491203
CG14147	-0.00623738	0.997513	1.05493	1.79279e-05	0.0681498	0.911187	-0.0234015	0.877981
CG14153	0.00137431		0.140015		-0.0738231	0.911251	-0.0846734
CG14154			-0.0304582		0.146453	0.798324	0.00798454
CG1416	0.0135376	0.997513	0.534112	3.00106e-05	0.0548216	0.869067	0.0432776	0.847138
CG14160	0.000775231		0.00770386		-0.35648	0.450598	-0.0897871
CG14174	-0.0569308	0.997513	-0.0639694	0.689505	-0.0465702	0.936888	-0.160753
CG1418	-0.0314503	0.997513	-0.317651	0.0185568	0.042237	0.933707	-0.20267	0.311042
CG14182	0.0767451	0.94557	-0.280275	0.0373307	0.00452736	0.994184	0.302539
CG14183	0.00056756	0.997513	-0.0773017	0.759658	-0.00723103	0.991071	0.139921
CG14184	-0.0787333	0.944037	0.685226	0.000254028	0.224594	0.554036	0.323132	0.158841
CG14185			0.21407		-0.0521086	0.940683	-0.134167
CG14186	0.000797098		-0.418435	0.148215	-0.203752	0.568862	0.178393	0.437705
CG14187							0.0193158
CG14190			-0.0316787
CG14191	0.000297122		-0.00284261	0.994142	-0.273184	0.587842	0.0450635	0.892348
CG14194	-0.0671265	0.987435	-0.100303	0.381767	-0.0162883	0.971379	-0.0867697	0.662051
CG14195	0.00058863		0.042529		-0.348676	0.467648	-0.0143253
CG14196	0.000461055		-0.204775		-0.585225	0.228809	-0.0366169	0.858038
CG14200	0.0491674	0.997513	-0.236659	0.0355923	-0.0677496	0.846435	-0.161996	0.459363
CG14204	0.00202926	0.997513	0.374246	0.228573	0.131066	0.798348	0.00473394
CG14205	-0.0015445		-0.12885	0.693239	-0.150723	0.662856	-0.0629177	0.862735
CG14207	-0.0911893	0.825196	0.281303	0.0429962	-0.0913643	0.832655	0.000722053	0.997766
CG14210	-0.0268247	0.997513	0.402483	0.00174235	0.0241123	0.96136	0.262358	0.160092
CG14212	-0.00601066		-0.0322144		-0.0178414		0.121318
CG14218	0.0207378	0.997513	-0.0911977		0.237781	0.639808	0.121383
CG14219	0.000528176		0.103987		-0.142911	0.534998	-0.0676013	0.839327
CG14220	-0.0653464	0.98168	0.518179	0.000404679	0.390939	0.274138	0.361227	0.225643
CG14221	0.0153213	0.997513	-0.15676	0.61204	-0.18573	0.717599	0.0506896
CG14223	-0.023643	0.997513	-0.265835	0.0232317	0.0749662	0.899314	-0.120404
CG14227	-0.00779837		-0.0259025		-0.117693		0.00759539
CG14229	-0.0668764	0.979894	0.834984	5.77505e-07	0.526155	0.247559	0.55584	0.0668166
CG14230	-0.0845191	0.802774	0.810885	0.000178745	0.361027	0.239907	0.312503	0.193229
CG14231	-0.0314964	0.997513	-0.105929	0.554453	0.074943	0.89582	0.12895
CG14232	0.0360393	0.997513	-0.319778	0.0105581	-0.0138347	0.974301	-0.105826	0.601913
CG14234	-0.00137908		0.0368003		-0.293145	0.572314	-0.11114	0.592661
CG14237			-0.0683407		0.0853364		0.0406028
CG14238	-0.000904759		-0.0765926		-0.28667	0.578103	0.0873279
CG14244	0.000685563		0.0327424		-0.0110086
CG14245	-0.00533288		0.0595424		-0.49198	0.270907	-0.419738
CG14247	-0.00118186		0.0260466	0.943526	-0.169386	0.776806	0.130631
CG14252	-0.0104845	0.997513	0.0919304	0.541201	0.0433192	0.936936	0.0902044
CG14253	0.00153296		0.218815		-0.119933	0.82554	-0.0369318	0.906827
CG14257	0.00195519	0.997513	-0.0449495	0.899181	0.187322	0.738449	0.279994
CG14258			-0.0116031		-0.122486	0.828193	-0.0200999
CG14259	-0.000904759				-0.19876		-0.430286
CG14260	0.00279019		0.12997		-0.078501		0.164673
CG14262	0.00155239		0.0327424		-0.0439709		0.0067287
CG14265	0.000864315	0.997513	-0.0158711	0.930981	-0.18385	0.623193	-0.0977964	0.736293
CG14269	-0.00187778				-0.0902934		0.00939526
CG14270	-0.0504288	0.997513	0.587182	0.000111476	0.00469578	0.990105	0.140879	0.502859
CG14273	-0.00235193		0.726992		0.112256	0.861445	0.207516	0.265438
CG14274	0.00165341		0.0367596		-0.0857121	0.874115	0.141367
CG14275	0.00246873	0.997513	-0.327996	0.177192	-0.364586	0.369807	0.00279985	0.993261
CG14277	0.00805594		0.0246633		-0.329739	0.376894	-0.0742424	0.745011
CG14280	0.000685563		-0.16851		0.179566		0.0067287
CG14282	-0.000904759		-0.185815		0.0175764		0.099714
CG14285	0.00660471		-0.214946	0.409621	-0.0466459	0.924661	-0.071003	0.808111
CG14286	-0.0448204	0.997513	0.76973	1.40771e-08	0.576657	0.0566334	0.359303	0.133287
CG14292	0.00970062	0.997513	0.24244	0.457357	-0.273496	0.521987	-0.134364	0.49199
CG14297	-0.0017827		0.157908		0.182907		0.0942151
CG14298	0.00555923		0.00918785		0.0571714	0.916246	0.153312
CG14300	0.000981968		0.184962		-0.245455	0.418296	-0.111144	0.72532
CG14301	0.000685563		0.185064		-0.232402	0.644754	-0.172065	0.334695
CG14302	0.00143758	0.997513	0.24162		-0.217458	0.435345	-0.198805	0.466431
CG14304	0.00131814		-0.670739	0.0109872	0.272851	0.522263	0.0868851
CG14309	-0.000904759		0.00433546		-0.025902		0.0429692
CG14312	-0.00320166		-0.348737	0.174131	0.0764256	0.892179	-0.181502
CG14313			-0.159044		-0.255604	0.614728	-0.030894
CG14314	-0.00157193	0.997513	0.0235602	0.928198	0.127618	0.794793	-0.16684
CG14316			-0.0417612		-0.0110086
CG14317	-0.179545	0.0322967	-0.18714	0.348112	0.0321024		0.0715706
CG14321	-0.00967832	0.997513	-0.193195	0.276856	-0.0166301	0.967031	-0.109259
CG14322	0.0598638	0.997513	-0.0568191	0.7116	-0.0492862	0.887281	-0.106647	0.637621
CG14323			0.00433546		-0.180188	0.755578	-0.0821048
CG14324	0.000685563		0.0658517		-1.04387	0.00110472	-0.0767846	0.844173
CG14325			-0.113155		0.120282	0.852239	-0.11737
CG14326	-0.000204577		0.0866016		-0.344877	0.110504	-0.0215913	0.958985
CG14327	-0.00466728		0.697102	0.0192668	0.0209535	0.972853	0.0339617
CG14329			0.0237234		0.168292	0.778068	-0.0129199
CG14331	0.00118384		0.107903		-0.0053497	0.994184	-0.120807
CG14339							-0.0287954
CG1434	0.0294627	0.997513	0.112622	0.380563	-0.026916	0.94711	-0.107953	0.530952
CG14340					0.0177354
CG14341	-0.106106	0.754647	0.681321	0.000322476	0.0505381	0.935308	0.0905742
CG14342	-0.00177494		-0.508686		-0.11878	0.743755	-0.292995
CG14346	-0.0071804	0.997513	-0.359357	0.246799	-0.0739386	0.915285	0.0334744
CG14352	0.00635245	0.997513	0.824253	1.00573e-05	0.351144	0.35805	0.481036
CG14354					0.0177354		0.0067287
CG14355	0.000685563				-0.0294072		-0.0356712
CG14356	0.00161005		-0.0437355	0.902155	0.150213	0.796824	0.0875125
CG14357	-0.00113692		0.103771		0.0590571	0.93268	-0.176007
CG14362			-0.0571708		-0.0110086		0.0067287
CG14367	0.004503		-0.270909	0.338094	-0.259596	0.53077	0.14407
CG14369	0.000685563		-0.0155051		-0.290097	0.455098	0.153299
CG14374	0.00243542		0.174376		-0.41376	0.164786	-0.506609	0.0740317
CG14377	0.000610367	0.997513	0.13677		-0.410674	0.180522	-0.481086	0.0664488
CG14384							-0.0132019
CG14391			-0.137195		-0.0307113		0.0446297
CG14395	-0.0141615		-0.740824	0.00261349	0.202794	0.681879	0.20782
CG14397			0.0659034		0.13203	0.813033	0.0392574
CG1440	0.029734	0.997513	0.511087	0.0011605	0.362535	0.399873	0.484935	0.0753049
CG14400	-0.00230363		0.226321		0.0623901		-0.0658512
CG14401	0.000524308		-0.389176	0.188064	-0.434465	0.268146	-0.145028
CG14402					0.0184018
CG14406			0.0197393		-0.0270704	0.946076	0.114874
CG14407	-0.0475787	0.997513	0.289059	0.0160262	-0.160812	0.541837	-0.1255	0.43002
CG14408	0.0280348	0.997513	0.501124	0.00891836	-0.3002	0.250896	-0.11392	0.561003
CG1441	-0.00537151	0.997513	0.406812	0.134635	-0.0399817	0.953198	0.0037687	0.993018
CG14410	-0.00461231	0.997513	0.608006	0.043214	0.156142	0.712965	0.385345
CG14411	0.122938	0.441153	-0.262102	0.0291376	-0.0862405	0.815677	-0.237745	0.134642
CG14414	-0.0544058	0.997513	0.211344	0.0772055	0.0167599	0.974039	-0.174048
CG14416			-0.0936385		0.119577		-0.207106
CG14417			0.0361381		-0.12708		0.138094
CG14418			-0.108813		-0.0981071		0.0925674
CG14419	-0.000754574		-0.108818	0.709019	-0.446444	0.33976	-0.223909	0.462772
CG14420					-0.0655254		0.0601005
CG14421					-0.147496	0.409077	-0.0570766
CG14422			0.0197393
CG14423	-0.000904759				0.0393597	0.939612	-0.0988582
CG14424			-0.0551295		0.0656284		0.0344463
CG14427	-0.0728884	0.278248	-0.159371		0.091179		-0.0132019
CG14431	-0.0103656		-0.243988		-0.320117	0.334128	-0.227335
CG14434	0.0424782	0.997513	0.312548	0.214049	0.0772568	0.874213	0.16775
CG14435	0.0528627	0.997513	0.759344	0.000829114	0.310732	0.451242	0.349256	0.197468
CG14439	-0.00196139		-0.598322	0.043836	-0.130337	0.773047	-0.10895	0.689433
CG14440	-0.0524361	0.997513	-0.299349	0.221195	-0.146433	0.578072	-0.101645	0.609076
CG14441	-0.00916616	0.997513	-0.0493003	0.709049	0.0231315	0.939666	0.000469431	0.998562
CG14442	-0.0106202	0.997513	0.483615	0.000802978	0.293497	0.252861	0.161309	0.608226
CG14443			-0.0371242		-0.0130348		0.0325184
CG14445	0.00621505		0.264216	0.409295	-0.245949	0.55226	-0.0905358	0.773867
CG14448					0.0177354		0.0067287
CG14450	-0.0197052	0.997513	0.430319	0.000398425	0.210448	0.53643	0.307021	0.160092
CG14451	-0.00328811		0.118979		0.0587555		-0.238138
CG14452	0.00188338		0.166588		-0.00211235	0.99732	0.46096
CG14453	0.00576001	0.997513	0.127967	0.710368	-0.352794	0.460508	-0.276877	0.1986
CG14454	0.000950416		0.0158951	0.964154	-0.215325	0.644477	-0.101267	0.760496
CG14455					-0.0952923		-0.380848
CG14456	0.00342089		-0.101527		-0.51322	0.286131	-0.250484	0.098153
CG14457	0.00186124		-0.428108	0.138105	-0.320309	0.432502	-0.0353105
CG14459			-0.0116031		-0.177486	0.702235	0.0552443
CG14464	0.0779476	0.94557	0.718286	3.62744e-06	0.363685	0.302781	0.578468	0.000160958
CG14478	-0.0617757	0.987435	0.698595	0.000227277	0.486283	0.253667	0.429382	0.153845
CG14483	-0.0887029	0.862105	0.750046	3.10777e-09	-0.109042	0.770943	0.0393076	0.847335
CG14488	0.00193166		-0.00987322		-0.0443511	0.951438	-0.154117
CG14490	-0.00407658		0.228181	0.480964	0.0234648	0.974301	-0.105088
CG14491					-0.105082		0.134871
CG14492			0.0197393				-0.0288339
CG14495	0.00165341		-0.0685721		-0.923611	0.0369779	-0.0124096
CG14499	0.00152663		0.0461965		0.00953118		-0.11566
CG14500	-0.000902785		0.0214684		-0.496845	0.195323	-0.213164	0.473208
CG14502	-0.0155985	0.997513	1.04311	1.5587e-05	0.398917	0.405281	0.304979
CG14505	-0.000904759		-0.0116031		0.00403213		0.0067287
CG14506	-0.00162033		-0.382835	0.223441
CG14507	0.00207137		-0.132067		0.0385055	0.946165	0.00475501
CG14511	-0.0182241	0.997513	-0.139233	0.594916	-0.0514194	0.93973	-0.0884909
CG14515	-0.00177494		0.272092	0.398521	0.0416879	0.948385	-0.0399044
CG14516	0.0180469	0.997513	0.573901	0.0471125	-0.427986	0.367348	-0.157169	0.601913
CG14518			0.0197393		-0.0610061		-0.039098
CG14535	-0.0104645		-0.276546	0.118906	-0.227336	0.31283	-0.0294888	0.880585
CG14540	0.000685563				-0.022039		0.025002
CG14543	0.019995	0.997513	-0.331673	0.0538983	-0.241447	0.539907	-0.113205	0.657844
CG14544	-0.0514964	0.997513	-0.20569	0.16418	-0.164732	0.701822	-0.135201
CG14545	0.189569	0.0798611	-0.158506	0.595234	-0.324536	0.509788	0.0805332
CG14551	-0.000904759		-0.375728		0.0320949	0.963097	-0.168854
CG14556			0.00433546		0.0926262		-0.229034
CG14561	-0.0996253	0.802774	0.0015748	0.991195	0.0164619	0.97927	0.321569
CG14562	0.133146	0.490875	-0.215462	0.0393039	-0.0138851	0.967781	-0.195017	0.257788
CG14563			-0.0116031		-0.336317	0.296989	0.0541051
CG14564	0.00196591		-0.0116031		-0.0170132	0.972237	0.211423
CG14565	-0.00690482		0.0067851	0.97726	-0.178794	0.444984	-0.0955132	0.80074
CG14566	-0.00469321		0.133293	0.694892	-0.224893	0.423332	-0.259662	0.329832
CG14567	-0.017314	0.997513	-0.154492	0.550239	0.154278	0.793102	0.149992
CG14568	-0.000653044		-0.06269	0.7116	-0.0733506	0.869067	-0.037397	0.915694
CG14569	0.00125182		-0.131068	0.617114	-0.124894	0.729412	-0.12513	0.626802
CG14570	0.00237747		0.143991	0.625899	-0.0214569	0.972237	-0.0271866	0.910195
CG14572	-0.00327268		-0.23264	0.4785	-0.137738	0.618268	-0.0732783	0.773136
CG14573	0.00254972		-0.0830036	0.658491	-0.072149	0.875252	-0.0130379	0.974002
CG14589	0.00494767		-0.0520144	0.883453	-0.00765282	0.990833	-0.0561574
CG14591	0.00262933		-0.089079	0.802351	-0.0901076	0.809816	-0.170801	0.447926
CG14598	0.00255516		0.316542	0.322274	-0.328522	0.493277	-0.255772	0.296635
CG14605			0.00617973		-0.062155		-0.0132019
CG14606	0.000394967		0.0334996		-0.523212	0.274653	-0.103984	0.745011
CG14607	-0.000904759		-0.0378107		-0.0568028		-0.0680906
CG14609	-0.000348499		0.169703		0.171634	0.713186	0.0682309
CG1461	0.000685563		0.0884242		-0.0450058	0.923217	-0.11195
CG14610	-0.000904759		-0.0155051		-0.0165817		0.0300109
CG14613	-0.0524643	0.997513	-0.11859	0.4743	-0.163678	0.602159	-0.0438911	0.831751
CG14615	0.0693449	0.971328	-0.300018	0.254855	-0.222722	0.559599	0.0256218	0.933344
CG14618	-0.0356201	0.997513	-0.246039	0.0819765	-0.188009	0.688003	0.00224602	0.994647
CG14621	0.070093	0.952071	-0.164724	0.107429	0.0341122	0.93056	0.0579401	0.755789
CG14624	-0.000904759				0.0177354
CG14625	0.000685563		0.106049		0.237271	0.657363	0.0376321
CG14626	0.00478512		-0.140588	0.66279	0.179411	0.758697	-0.136033
CG14627			0.00598111		0.075287	0.880857	0.0067287
CG14628	-0.00335739		-0.11417				0.0067287
CG14629	-0.0717587	0.802774	-0.409109	0.00365153	0.0179121	0.97927	-0.0504436	0.849579
CG1463	-0.0290408	0.997513	0.688651	1.26039e-05	0.439204	0.234957	0.458174	0.0885752
CG14630			0.114886		-0.0568588		0.0521788
CG14634							0.0067287
CG14636	0.00260645		0.0268278	0.935547	0.130759	0.820584	-0.153211	0.414001
CG14641	-0.0830181	0.876353	0.539316	0.00386115	0.375855	0.385536	0.456533	0.123676
CG14642	0.00202011		-0.0727482	0.807178	-0.407108	0.352204	-0.104956	0.771122
CG14644					-0.0434924	0.952088	-0.0618872
CG14645			0.0327424		-0.0354263
CG14646	-0.0295902	0.997513	0.312058	0.00532325	0.376087	0.333507	0.354189	0.201804
CG14647	0.016173	0.997513	0.618253	9.42973e-06	0.325809	0.277367	0.363996	0.143212
CG14650	-0.0232552	0.997513	0.587889	0.00331058	0.406438	0.36038	0.428182	0.149047
CG14651	0.00164176		0.0979583		0.0466587		-0.00514161
CG14655	-0.00669695		-0.113711	0.705912	-0.00968237	0.987189	-0.153	0.571466
CG14657	0.0444894	0.997513	0.370379	0.0299602	0.410888	0.333507	0.446907	0.12586
CG14658			-0.0116031
CG14661	-0.000332761		0.0616593		-0.286076	0.430212	0.0303945
CG14662	-0.000204577		0.216373	0.514824	-0.092818	0.892286	0.113016
CG14664	0.000985831		-0.020794		-0.0302403	0.960475	-0.0794105
CG14667	-0.0139725	0.997513	0.323271	0.011015	0.209536	0.472202	0.121677	0.639001
CG14668	-0.000904759		0.0292881		-0.101601		0.0124281
CG14669	-0.00106765	0.997513	0.178838	0.591789	-0.0943317	0.861021	-0.0497097	0.854853
CG14671	0.0201062	0.997513	-0.0502627	0.766995	-0.225859	0.420705	-0.046744	0.834023
CG14676					0.00721774		-0.00514161
CG1468	-0.00121213		0.247753		-0.299086	0.442448	-0.24477	0.138646
CG14687	-0.0210797	0.954233	-0.0541932	0.718801	-0.393	0.274138	-0.171762	0.292565
CG14688	-0.0477789	0.997513	0.380016	0.000705247	0.0554819	0.931764	0.113518	0.506148
CG14689	-0.000204577		-0.334103	0.28076	-0.0229785		0.0189925
CG14691	-0.000904759		-0.147315		-0.114239		0.019083
CG14692	0.00534257		-0.41999	0.157969	0.130714	0.722613	0.138762
CG14693	0.000685563		0.16981		-0.558136	0.247068	0.043351
CG14694	-0.00158085		-0.26513	0.409669	-0.215206	0.687806	-0.0102601
CG14695	-0.000204959		-0.0557956		-0.471645	0.324341	-0.228954
CG14696	0.00357907	0.997513	-0.534275	0.00174577	-0.574601	0.235187	-0.270773	0.226719
CG14708					-0.0639196		0.0067287
CG14710	-0.0163148	0.997513	0.917044	2.83697e-06	0.662731	0.0721428	0.545982	0.0715434
CG14711	-0.0724242	0.973329	-0.246527	0.194407	-0.182386	0.629819	-0.178754	0.354554
CG14712	-0.0334335	0.997513	-0.146248	0.223377	-0.137638	0.592287	-0.286868	0.122289
CG14715	-0.0666369	0.988289	0.679661	0.000214483	0.0817741	0.771151	0.218976	0.191053
[truncated: 13,197 more rows]
