# Supplementary material for: A modERN resource: identification of Drosophila transcription factor candidate target genes using RNAi
Source: Genetics. 2023 Jan 19;223(4):iyad004. doi: 10.1093/genetics/iyad004 (PMC10078917; doi:10.1093/genetics/iyad004)
Supplement: iyad004_Supplementary_Data [file iyad004_supplementary_data.zip › modERN_Resource_RNAi_Table_S26_Kah_GENETICS-2022-305822.xlsx]

## Sheet: heatmap CSV
gene name	CG17181_0-1.5	CG17181_8-10	CG17181_16-18
CG16995	0.0404328	2.49341	-0.916014
CG30148	0.0349625	1.85725	0.130622
CG31517	0.00165332	1.6249	0.49447
CG4586	0.0500912	1.52025	0.255807
snRNA:U12	0.110964	1.50373	0.248192
corolla	0.231306	1.49525	0.409797
mei-38	0.189543	1.54147	0.302128
nenya	0.0429981	1.46926	0.409778
CG1503	0.0391384	1.53093	0.336283
snk	0.054523	1.54608	0.372399
msd1	0.0890054	1.52317	0.48137
CG11674	0.107187	1.49834	0.42169
CG31673	0.143083	1.45994	0.43251
Hdc	0.0188925	1.49555	-0.213506
betaTry	0.0106364	1.35727	-0.229423
CG31937	0.06137	1.26577	-0.224532
CG10863	0.3514	1.30106	-0.0194991
CG8010	0.33176	1.05302	-0.130327
Npc2a	0.108757	1.03185	-0.0524997
CG7694	0.0503215	1.02558	-0.0940417
GatA	0.0688697	1.03351	-0.0700669
Rpe	0.0591115	1.01988	-0.0687738
CG18004	0.126931	1.02995	0.0572544
CG31373	0.0918072	1.04532	0.0840883
CG4860	0.134404	1.09815	-0.0183509
Coq8	0.156875	1.11423	0.0204587
CG7054	-0.109937	1.12897	-0.114642
betaTub56D	-0.0529143	1.12902	-0.0182718
CG11077	-0.074569	1.06029	-0.0277263
asRNA:CR45714	0.00164928	1.03178	-0.300096
CG12171	0.0473898	1.1039	-0.289597
CG2811	0.11338	1.0684	-0.250577
CG14837	0.0182784	1.31502	-0.00010015
ea	0.0311434	1.34485	0.000838548
CG4408	-0.0165101	1.3462	0.106718
lncRNA:CR45036	0.00839324	1.42261	0.130575
CG7381	0.0961041	1.37109	0.174596
CG15098	0.00255374	1.29508	0.159869
GstE1	0.0496392	1.31467	0.150649
Prosbeta3	0.0464564	1.29602	0.170045
Cyp6v1	-0.101934	1.17636	0.0593332
Ate1	0.00227058	1.04959	0.0547406
CG8132	0.0463708	1.12572	0.0874777
CG1275	-0.148172	1.02598	0.107092
AOX3	-0.0611879	1.05236	0.253567
Psf2	-0.106183	1.03809	0.203504
CG5541	0.0367536	1.13539	0.282741
GlyS	0.0516596	1.14432	0.255861
CG14286	0.0548657	1.17959	0.230395
CG18178	0.0562778	1.1658	0.208175
coro	0.0360745	1.13288	0.21954
Smn	0.0628274	1.1307	0.206924
Torsin	0.0618421	1.11039	0.210361
lncRNA:CR43973	-0.0500958	1.13197	0.25972
CG31633	-0.0382971	1.1039	0.318357
Dhit	-0.0205506	1.11642	0.3421
CHMP2B	0.111511	1.19119	0.144618
CG10802	0.0818114	1.15772	0.173124
CG10927	0.0503088	1.13882	0.156465
JMJD5	0.0721178	1.14285	0.155335
AdSS	0.0786453	1.08841	0.148479
CG2004	0.0749837	1.06698	0.204143
wds	-0.0418075	1.03613	0.160031
CG11771	0.0134476	1.05106	0.17032
CG43295	0.0116729	1.00926	0.174918
CG1307	0.0318181	1.00456	0.221788
CG4020	-0.0239996	1.07094	0.21308
asRNA:CR43971	0.0174541	1.05	0.208915
Rpt4	-0.0011167	1.04549	0.241695
mol	-0.154226	1.33865	0.269024
GstE8	-0.0594094	1.34762	0.256633
moon	-0.0379873	1.33293	0.308607
Ae2	-0.121209	1.17344	0.28175
CG33181	-0.100428	1.21822	0.22266
JhI-21	-0.0850842	1.24855	0.283323
ZnT49B	-0.000603135	1.22963	0.277902
ApepP	-0.031927	1.28957	0.20935
CG5704	-0.0246375	1.2497	0.221357
CG15484	0.00259083	1.19857	0.3656
CG31495	0.0188154	1.20458	0.395926
CG45544	-0.00757795	1.17576	0.337093
CG7530	-0.0254652	1.15428	0.360581
pll	-0.00408509	1.24647	0.422748
Rcd4	-0.00364421	1.26406	0.448503
GstZ1	-0.0232766	1.15737	0.44511
CG7133	-0.0571815	1.17909	0.41821
MYPT-75D	-0.0297237	1.16798	0.412608
hoe1	-0.00386826	1.28915	0.364624
hpRNA:CR32207	-0.00247822	1.2848	0.329483
CG1896	0.0757673	1.27847	0.352076
CG7970	0.0784626	1.23523	0.335397
CG3726	0.104716	1.3632	0.38268
CG9114	0.0478173	1.33489	0.384533
AsnS	0.0307075	1.36277	0.305135
CG14997	0.0832817	1.31613	0.294243
Nup93-2	0.0898058	1.02236	0.361318
pont	0.0649134	1.03404	0.366955
Hrs	0.0408116	1.02524	0.322535
CG13760	0.0703365	1.00936	0.332293
kz	0.080193	1.01202	0.31225
cbc	-0.0463296	1.05081	0.30899
Spt7	-0.0267873	1.00242	0.28835
LpR2	-0.00554236	1.0306	0.396979
CG12112	-0.0207881	1.01883	0.345061
CG9953	-0.0265375	1.00343	0.37517
CG32425	0.0152596	1.0438	0.333305
HDAC11	0.0118754	1.0453	0.347229
Naxd	-0.0260183	1.06985	0.356658
Rab35	-0.00908926	1.07983	0.369452
GCC88	0.12736	1.06574	0.400279
Bdbt	0.127648	1.07531	0.367982
CG5033	0.137824	1.07438	0.369895
Chi	0.106576	1.14412	0.412945
CG8435	0.084653	1.1054	0.425261
Nxt1	0.111912	1.09825	0.407186
CG1622	0.030247	1.15717	0.314288
Prosbeta7	0.0428703	1.15573	0.312223
CG1227	0.0306669	1.13814	0.365177
msd5	0.0274084	1.12418	0.358185
Rbm13	0.10786	1.10073	0.320777
Dpy-30L1	0.057859	1.08943	0.34871
l(2)34Fd	0.0606125	1.0834	0.343087
CG14230	0.0598607	1.11336	0.32961
l(1)G0007	0.0508754	1.09154	0.308744
cathD	-0.0402347	1.02256	0.4195
Spx	-0.0165144	1.0302	0.451691
lncRNA:CR32027	-0.0607492	1.06208	0.41326
CG7091	-0.0754843	1.0589	0.362881
Pp2A-29B	-0.0643368	1.02091	0.386079
CG9948	-0.0198664	1.10077	0.393801
ImpE3	-0.00457805	1.09652	0.401736
CG42445	-0.0563209	1.12101	0.397014
Cyp6a22	-0.071411	1.09857	0.376413
Taf12	0.0314516	1.04265	0.439129
Bx42	0.0477422	1.02764	0.398713
CG12128	0.0708188	1.02985	0.427789
CSN1b	0.0333514	1.05096	0.477301
CG1523	0.0355594	1.06214	0.499663
RpII15	0.0343815	1.06164	0.489437
I-2	0.0541401	1.00521	0.471223
Prp19	0.0911431	1.05601	0.45968
CG3704	0.0243079	1.15972	0.458088
CG7601	0.00595988	1.12338	0.48595
sra	0.00550864	1.10386	0.477589
CG17806	0.0630641	1.08981	0.394726
IntS11	0.0449365	1.10558	0.41121
Sld5	0.0318245	1.12685	0.433671
Nup35	0.0547503	1.13775	0.433707
TBCC	0.0656626	1.13782	0.415471
Gabat	0.268623	1.21875	0.197153
Pink1	0.160846	1.28332	0.230295
IntS14	0.0708194	1.02624	0.276356
PSR	0.0869208	1.05664	0.260163
sip1	0.0984675	1.0562	0.258764
LTV1	0.1617	1.01383	0.23527
wcd	0.156675	1.06905	0.2793
CG11123	0.119542	1.04655	0.279244
CG11583	0.128316	1.04806	0.282528
Tango4	0.141782	1.12841	0.211599
CG8617	0.177768	1.14196	0.257592
ppan	0.199235	1.12186	0.212815
CG31705	0.13716	1.16432	0.291933
Rcd5	0.156643	1.17881	0.318247
CSN6	0.156143	1.13306	0.358123
Rtc1	0.200407	1.15337	0.339373
cmet	-0.0311777	0.744477	1.11663
CR43281	0.00695163	0.646162	1.04391
Lcp2	0.0052788	0.610014	1.16421
Cyp6a8	0.0100703	0.339192	1.00168
hb	-0.151298	0.442522	1.11984
nxf2	-0.102443	0.522888	1.21621
CG8301	0.131837	1.62503	0.728955
CG14803	0.0697121	1.54513	0.68451
dah	0.0112668	1.49496	0.730335
mael	0.0727952	1.47803	0.745344
msb1l	0.0787946	1.5005	0.748818
CG5144	0.111464	1.54544	0.829962
CG7384	0.023635	1.53985	0.790053
aurA	0.0723584	1.5001	0.825949
swa	0.0392408	1.4792	0.819105
Bap111	0.172861	1.43423	0.541191
BthD	0.186676	1.46495	0.581529
borr	0.176105	1.48721	0.739275
ncd	0.188111	1.46909	0.746749
CG3457	0.158583	1.54886	0.647156
CG17260	0.114932	1.46936	0.656899
Chrac-14	0.119837	1.45639	0.608054
Gga	0.041257	1.33487	0.559693
Tsc1	0.0480281	1.31288	0.553195
ebi	0.00498791	1.25873	0.530522
Top2	-0.0146512	1.26004	0.525076
Atu	0.0597205	1.28031	0.531027
Gle1	0.0398558	1.29821	0.479052
asRNA:CR45171	-0.0530385	1.33526	0.506148
hang	-0.0260939	1.36399	0.489591
CG1578	0.0499881	1.3619	0.4491
Sptr	0.03218	1.37616	0.434058
lncRNA:CR44111	0.00200196	1.3274	0.469321
nej	-0.00274152	1.34829	0.432375
plu	-0.00474849	1.36541	0.592771
Drep2	-0.0304959	1.33065	0.620662
Trf4-1	-0.0615793	1.31588	0.61291
BTBD9	0.0602983	1.44871	0.589779
clt	0.0496899	1.38958	0.565596
alpha-Est5	-0.0263009	1.4531	0.661586
CG32512	-0.0175981	1.50304	0.603377
CG42240	-0.108558	1.26541	0.599972
Helz	-0.0606771	1.27759	0.632511
CG9925	-0.0943992	1.24775	0.678885
Smr	-0.0634853	1.22808	0.653366
CG32625	-0.0841845	1.21729	0.64367
zld	-0.0838252	1.19669	0.642708
CG7208	-0.0414332	1.35984	0.664791
CG14764	-0.0427355	1.29794	0.689686
lncRNA:CR43961	-0.0437988	1.32195	0.664274
otu	-0.126046	1.33324	0.671556
Tlk	-0.0985445	1.33553	0.754132
Ns4	0.0614508	1.25845	0.681976
asRNA:CR43460	0.052196	1.23719	0.667455
CG2691	0.0511654	1.23676	0.673799
CG8478	0.0703623	1.22799	0.718643
Mst85C	0.0706557	1.23803	0.708956
mod(mdg4)	0.0924591	1.23107	0.684132
Nufip	0.101657	1.25698	0.698293
CG5608	0.0883638	1.29478	0.747734
CG13599	0.110042	1.29926	0.749575
Nuf2	0.109355	1.30512	0.746006
CG3281	0.0948968	1.25948	0.771413
CG6066	0.099557	1.23825	0.74596
Ranbp9	0.10122	1.25438	0.72839
Gpdh3	0.0487009	1.25333	0.780469
Skp2	0.0538559	1.23875	0.774997
Hat1	0.0537716	1.23891	0.75842
Odj	0.0622201	1.25807	0.748878
Es2	0.0967003	1.20142	0.754186
Smyd4-1	0.103289	1.20632	0.73775
CG6227	0.0661199	1.20767	0.730061
CG7044	0.0823422	1.19449	0.739578
icln	-0.0370397	1.28062	0.728293
CG15141	-0.0471565	1.30017	0.746972
CG17361	-0.0505462	1.31724	0.724743
lic	0.00675328	1.29566	0.762873
TMEM216	-0.00469527	1.29498	0.764942
Drep1	-0.0362568	1.32495	0.785085
Gem2	-0.0495956	1.30632	0.779463
CG11141	0.0077453	1.35993	0.71884
CG32365	0.0287267	1.36606	0.725834
ntc	0.0439451	1.37399	0.770336
CG34216	0.0246249	1.36155	0.76757
Rcc1	0.0271346	1.36544	0.782299
ash2	0.0989456	1.34087	0.74996
crm	0.101351	1.34276	0.761484
cav	0.0820984	1.33867	0.73576
rhi	0.0737847	1.35838	0.75619
Caf1-55	0.0418915	1.29025	0.724284
ref(2)P	0.0682197	1.30642	0.734153
Aladin	0.0402757	1.34446	0.749784
CG10702	0.0522973	1.33586	0.72315
mbt	0.0625158	1.33498	0.719645
Ripalpha	-0.266274	1.07123	0.603402
lncRNA:CR43836	-0.287864	1.01065	0.680026
Mkrn1	-0.276362	1.00392	0.709191
Rox8	-0.0765165	1.02338	0.562032
zpg	-0.104315	1.0005	0.52033
Aps	-0.153807	1.02325	0.651919
CG2938	-0.138036	1.05444	0.624051
Uch-L5	-0.147746	1.03037	0.61427
PPP4R2r	-0.0475112	1.02641	0.650827
CG4287	-0.082207	1.02061	0.613569
Dlip2	-0.0870566	1.00499	0.619381
dpr6	-0.171902	1.1201	0.578492
CG7737	-0.0780256	1.11248	0.561914
CG3847	-0.103661	1.0921	0.601604
rdog	-0.102539	1.06576	0.563249
MCU	-0.161712	1.0959	0.455508
CG5789	-0.0619511	1.05751	0.489927
CG30105	-0.111432	1.10857	0.497463
CG15312	-0.0549292	1.10684	0.495546
CG5880	-0.066178	1.11197	0.474319
Eaf6	0.275103	1.16396	0.544677
CG3618	0.242657	1.1076	0.654412
key	0.250798	1.12538	0.630722
eIF3a	0.204229	1.08382	0.591463
D19B	0.18112	1.07731	0.639197
Wwox	0.174768	1.1006	0.615184
vito	0.241604	1.05803	0.461749
CG12219	0.181782	1.08141	0.431905
CG15445	0.178633	1.04765	0.458836
DMAP1	0.16599	1.13442	0.563297
CG8336	0.159125	1.14559	0.544898
Dbp21E2	0.162933	1.1632	0.555095
CG5800	0.127703	1.06753	0.606661
SNF4Agamma	0.152818	1.06788	0.619634
dgt1	0.100213	1.0793	0.607258
Tailor	0.0877498	1.10147	0.618189
RIOK1	0.129081	1.14103	0.607043
CG11560	0.118914	1.12754	0.579944
ix	0.117593	1.11902	0.602465
CG3045	0.111976	1.04853	0.574374
Tsr1	0.0989924	1.04996	0.560583
Nf-YA	0.0866282	1.0033	0.548548
CG3335	0.122185	1.00075	0.588361
Dcp-1	0.12751	1.01029	0.584087
CG12106	0.16071	1.02739	0.54901
AP-1mu	0.150555	1.08405	0.521723
CG8939	0.154689	1.07026	0.543407
Srp54	0.126765	1.04418	0.489182
Art3	0.12823	1.04169	0.517972
f-cup	0.148597	1.04801	0.522457
atms	0.117537	1.08544	0.519286
Uba4	0.13806	1.08527	0.480458
CG12608	0.10658	1.0177	0.511249
crn	0.0854793	1.01691	0.491127
S6KL	0.0707461	1.06621	0.520892
Sgf29	0.0703689	1.04526	0.515532
CG11808	0.100906	1.05245	0.516917
Upf3	0.0957943	1.05293	0.494451
SF1	0.112869	1.22752	0.381573
Cbs	0.134668	1.18091	0.35942
CPT2	0.137514	1.19101	0.348907
CG8229	0.205982	1.19434	0.425943
Kcmf1	0.110546	1.22294	0.428079
MED27	0.14429	1.24549	0.435939
CG2116	0.172082	1.25856	0.514072
CG32095	0.167167	1.20753	0.541546
CG9123	0.155404	1.2325	0.586984
asRNA:CR43257	0.104869	1.27952	0.585749
CG1971	0.11158	1.27077	0.580071
CSN3	0.0650249	1.21132	0.583314
mbm	0.11429	1.23908	0.544683
CG42674	0.0877984	1.20347	0.552314
Tfb4	0.0840588	1.22757	0.533057
CG31381	0.0812428	1.24868	0.477947
CG12299	0.0547634	1.23051	0.517115
CG7824	0.0419356	1.20683	0.474728
CG16753	0.101323	1.18237	0.458695
Hlc	0.0838421	1.13985	0.455411
CG6171	0.078716	1.17804	0.501443
Snr1	0.087695	1.15732	0.490559
Faf2	0.0692505	1.14101	0.501594
U2af38	0.0650049	1.14449	0.532638
SCCRO4	0.108982	1.12784	0.541514
Mon1	0.106641	1.17203	0.558881
Nup205	0.0880586	1.17476	0.547741
CG9213	0.109874	1.17979	0.525901
Surf6	0.128588	1.17045	0.546427
Taf6	0.129799	1.18575	0.540921
mor	0.0263137	1.15951	0.662163
Smyd4-4	0.0191798	1.12967	0.649897
Bub3	0.0242347	1.15502	0.704393
CG10139	0.0507911	1.13923	0.693785
Mybbp1A	0.0513094	1.15084	0.712223
alien	0.0732188	1.15623	0.663481
Qtzl	0.0909256	1.13426	0.682522
Pms2	0.0174073	1.19885	0.726827
Spn	0.0209119	1.20134	0.705492
CG12129	-0.00712392	1.18516	0.683884
CG7839	0.0298448	1.18813	0.679184
Cbp80	0.0248992	1.21	0.680523
Ptp61F	0.00737572	1.2017	0.675168
Nnf1b	0.00561311	1.24867	0.735078
CG5966	-0.00864842	1.24345	0.709355
mad2	0.0133978	1.25089	0.704107
TfIIFbeta	0.00245135	1.25046	0.711114
CG4788	-0.0115531	1.25683	0.680352
MAN1	0.0282145	1.25344	0.699976
dome	0.0144647	1.23739	0.703285
Poc1	0.0138641	1.24108	0.686822
CG14005	-0.0151654	1.21781	0.592838
CG6693	0.0320211	1.21997	0.605075
CG14931	0.0118056	1.19903	0.600064
RhoGAP5A	0.0203663	1.20628	0.590971
geminin	0.0156654	1.22604	0.644192
CG14710	0.0459779	1.20175	0.649408
CG9272	0.0607965	1.19335	0.63102
cact	0.120687	1.3248	0.618255
Hmg-2	0.106023	1.34653	0.630485
MAGE	0.10672	1.32668	0.682139
CG4570	0.112135	1.36761	0.668804
dlt	0.0760132	1.35602	0.661518
CG4730	0.192082	1.33414	0.618666
Nup62	0.174545	1.33287	0.657024
Neos	0.178378	1.29977	0.692397
daed	0.142746	1.29493	0.660195
TfIIFalpha	0.146275	1.27682	0.657827
CG6179	0.142589	1.26665	0.692756
CG7728	0.138602	1.28725	0.690769
CG5180	0.162139	1.19516	0.614508
Nup50	0.189551	1.17295	0.644062
CG6951	0.0917245	1.1975	0.623507
Cwc25	0.114984	1.2373	0.624283
spn-F	0.113198	1.21853	0.635212
CG6843	0.207455	1.18363	0.67675
Moca-cyp	0.223172	1.1974	0.701371
CG13097	0.158152	1.1931	0.666897
Nulp1	0.134455	1.18241	0.675961
CG31457	0.178685	1.13456	0.657944
Rrp6	0.171739	1.13676	0.687292
CG11504	0.164431	1.22027	0.755025
l(3)07882	0.146512	1.2261	0.735529
cactin	0.192778	1.23	0.703493
CG8507	0.176306	1.24114	0.723698
CG12818	0.150615	1.1869	0.715595
msl-3	0.116589	1.17591	0.731135
tun	0.102207	1.17797	0.694549
CG14229	0.126746	1.15153	0.672834
CG8545	0.116358	1.16071	0.707652
ZIPIC	0.119736	1.14145	0.705884
CG11248	0.157377	1.03544	0.786716
CG3735	0.146466	1.08646	0.729894
Gcn5	0.1379	1.07814	0.770922
beag	0.159827	1.00017	0.671863
U4-U6-60K	0.183868	1.02075	0.658033
CG15812	0.100147	1.0001	0.680001
CG31643	0.07482	1.03638	0.678925
DNApol-zeta	0.0815257	1.04802	0.694173
Zif	0.104962	1.09502	0.661587
Atg16	0.142626	1.08283	0.675202
CG1234	0.125334	1.06331	0.700059
dind	0.0323587	1.00355	0.754648
ssx	0.0383592	1.0042	0.719857
CG14478	0.00805459	1.031	0.732603
Stim	-0.0250246	1.01079	0.723056
fs(2)ltoPP43	-0.043155	1.06198	0.687015
Srrm1	-0.0026811	1.05712	0.707065
CG3309	-0.0152611	1.06479	0.683179
Spt5	-0.00841352	1.07452	0.681749
holn1	0.0574278	1.07628	0.687632
CG3918	0.0437816	1.09653	0.670017
CG3995	0.0381343	1.10375	0.682702
CG31612	0.0343238	1.05687	0.688689
CG13096	0.0121406	1.05827	0.688682
Galphai	0.0177757	1.07585	0.69447
CG2218	0.0368539	1.09859	0.706783
CG8108	0.0442328	1.06602	0.722231
CG6051	-0.0193467	1.09976	0.625517
Snp	-0.0590142	1.1029	0.627624
Abp1	-0.0724418	1.16297	0.645294
Nopp140	-0.100143	1.10152	0.647593
Sms	-0.0914512	1.10129	0.624777
CG10431	-0.0594917	1.12118	0.749167
kuk	-0.072101	1.10778	0.75235
ced-6	-0.105839	1.08331	0.719107
CG5726	-0.0653184	1.08909	0.737213
pins	-0.0697956	1.0716	0.751844
Amun	-0.0146725	1.12964	0.694924
Usp16-45	-0.0274143	1.13732	0.724218
CG4404	-0.0788484	1.17371	0.717968
ago	-0.0634661	1.1463	0.728865
Mat89Ba	-0.0681424	1.13252	0.724814
d4	0.0390692	1.02341	0.591571
Hpr1	0.027384	1.02375	0.571283
Camta	-0.017822	1.01391	0.573941
Vps26	-0.00296294	1.0031	0.565316
CG15436	-0.015735	1.01347	0.523386
CG9705	-0.0407335	1.03476	0.542951
CG2617	0.00926358	1.0663	0.617374
Syx7	0.0130215	1.04825	0.612948
cin	0.000453716	1.07138	0.594784
CG4266	-0.0115369	1.06959	0.619266
CG4572	-0.000917809	1.07885	0.616767
Fip1	0.0153369	1.05509	0.645521
CG9246	0.0232692	1.07861	0.655396
mdlc	0.0286534	1.07207	0.648766
CG15514	0.0337805	1.10111	0.625537
thoc5	0.0231939	1.08785	0.599648
CG4854	0.0848996	1.03768	0.638116
CTPsyn	0.0720554	1.04301	0.6032
CG12301	0.0568361	1.05352	0.622692
Kap-alpha3	0.0415709	1.04978	0.631471
CG33695	0.0666075	1.08512	0.634654
fws	0.0773895	1.06711	0.617372
mip40	0.0175494	1.00589	0.633253
Tak1	0.012963	1.00405	0.651689
CG7065	0.0258578	1.03229	0.617872
koko	0.00255232	1.03186	0.615629
Saf6	0.0327775	1.01188	0.681033
CG16790	0.0570868	1.01555	0.636462
Set	0.031804	1.03105	0.639877
c(3)G	0.0367325	1.02836	0.65703
CG16812	0.0349147	1.02688	0.661383
CG7546	0.0205843	1.15409	0.551092
CG6321	0.0466755	1.18704	0.536317
CG42598	0.0217376	1.19192	0.562901
CROT	0.0442004	1.172	0.572736
Pp4-19C	0.0238985	1.11259	0.530216
Bap60	0.0471306	1.087	0.541422
CG2493	0.0513774	1.11752	0.5545
CG34008	0.0638108	1.11736	0.540812
jigr1	0.0430493	1.14803	0.580768
Pdk	0.0577754	1.13743	0.597847
CG2224	0.0710445	1.13212	0.566258
cdm	0.0803131	1.11083	0.581851
ssp	0.0749473	1.12273	0.590273
spn-D	-0.0588989	1.18673	0.605146
dsh	-0.0145431	1.18195	0.614159
gro	-0.0295322	1.15791	0.611477
CG11596	-0.0205573	1.12667	0.560976
PGAP2	-0.0241731	1.11662	0.593653
Ublcp1	-0.0284295	1.09768	0.582763
CG3448	-0.0407581	1.07724	0.567859
CG6005	-0.0114975	1.08752	0.566644
S2P	-0.00961674	1.09685	0.551951
Dronc	-0.0681047	1.17252	0.541521
Ubc2	-0.0662386	1.16995	0.524381
CG12081	-0.0257341	1.11698	0.524649
CG43342	-0.0112183	1.14366	0.508905
dUTPase	0.000451109	1.16797	0.529715
Ibf2	0.00157297	1.16186	0.513817
Marf1	-0.188002	0.880334	1.10455
CG31875	-0.204552	1.01421	0.991979
CG5235	-0.138143	1.09579	1.00934
botv	-0.0236343	1.02296	1.03623
xmas	-0.00209278	1.06	1.01501
Gprk2	-0.0173319	0.971077	1.02409
RhoGAP93B	0.0283766	0.967835	1.00058
B4	-0.0340105	1.06609	0.94266
CG3744	-0.0497406	1.10642	0.920238
osk	-0.0433672	1.08613	0.917684
Nct	-0.0703951	1.04196	0.956339
Pbp95	-0.0923566	1.05348	0.966776
CG2926	-0.0643386	1.03856	0.916114
Stat92E	-0.0917378	1.05769	0.893012
Nup160	-0.0482313	1.02921	0.885906
Cdc16	-0.0377689	1.00146	0.890725
Tnpo-SR	-0.0227012	1.01715	0.899689
Acf	-0.0298132	1.02033	0.963651
Pif1	-0.0437028	1.03745	0.983645
CG5877	-0.0289465	1.02243	0.930567
CG8155	0.00580871	1.0213	0.94093
mnb	-0.152012	1.0041	0.726246
Tbc1d15-17	-0.135095	1.03518	0.692498
CG12713	-0.127602	1.00483	0.772916
Rnmt	-0.133649	1.00513	0.761579
Axud1	-0.0965534	1.02859	0.738951
Bsg25D	-0.101319	1.06869	0.755381
rpk	-0.130631	1.04749	0.75564
CG4911	-0.184014	1.06595	0.752964
Pdcd4	-0.195889	1.05729	0.804956
Mad	-0.132628	1.05783	0.865775
wls	-0.146822	1.00288	0.848127
CG44005	-0.146678	1.21537	0.790846
CG4880	-0.184102	1.22532	0.757428
Dok	-0.169793	1.15248	0.797817
RpII215	-0.102388	1.10916	0.798582
zuc	-0.101363	1.16819	0.788286
fzy	-0.110255	1.24384	0.812351
pygo	-0.0856141	1.23313	0.84903
Cbl	-0.0933231	1.18788	0.850238
CG2924	-0.0606992	1.20561	0.835475
Sep5	-0.0458861	1.19149	0.862315
Lrrk	-0.0227148	1.05621	0.832273
cana	0.00890867	1.05264	0.849495
CG7139	-0.00215263	1.05928	0.839067
Ube3a	0.00800901	1.05205	0.835695
Mtr4	0.0179415	1.05242	0.819098
osa	-0.00060247	1.03852	0.829299
Pak	0.0297685	1.04472	0.796769
CG31365	-0.0114933	1.00256	0.808117
Spt20	0.00397313	1.01083	0.816209
TTLL5	-0.04382	1.07934	0.786478
Ire1	-0.0717887	1.05308	0.811249
Mgat3	-0.0763198	1.04232	0.790095
IKKbeta	-0.0538952	1.00746	0.798297
O-fut1	-0.0486486	1.00209	0.786189
CG8841	-0.0614892	1.03326	0.836404
ebo	-0.0303083	1.02486	0.850801
upSET	-0.0477662	1.03222	0.854572
H	-0.0784512	1.09205	0.867532
Usp1	-0.117973	1.1399	0.84806
msl-1	-0.0522218	1.12432	0.897952
CycD	-0.0585339	1.14065	0.92675
Lap1	-0.0505608	1.12406	0.938701
cos	-0.108471	1.14216	0.905077
LBR	-0.0668135	1.15693	0.892054
lid	-0.0602889	1.16467	0.906055
enok	0.149683	1.069	0.857496
Fhos	0.104629	1.03725	0.799932
zf30C	0.0837997	1.0436	0.823276
CG2091	0.106738	1.0342	0.873177
GCC185	0.123428	1.00029	0.83701
CG6511	0.0640031	1.08557	0.896155
timeout	0.0531694	1.12175	0.878717
CG16868	0.0548609	1.11782	0.909686
l(3)psg2	0.053904	1.12133	0.904914
CG16896	0.11336	1.09694	0.8886
Sf3b1	0.0911076	1.07479	0.931697
Cep135	0.0333745	1.02622	0.872383
MED15	0.0523466	1.00767	0.841555
su(sable)	0.0424713	1.01836	0.846725
CG1647	0.0279693	1.06049	0.903872
spen	0.0558523	1.01749	0.906266
Ino80	0.0771078	1.17364	0.829453
CG3919	0.080667	1.16696	0.857615
Xpc	0.0713476	1.19029	0.855983
CG30020	0.0481565	1.16208	0.892783
Rme-8	0.0107467	1.17662	0.874295
CG8027	0.0400802	1.16981	0.875045
HDAC1	0.0424717	1.18747	0.864645
Cdk12	-0.0272317	1.11582	0.895327
vlc	-0.0125534	1.11019	0.893956
cno	-0.0191228	1.12747	0.882362
hob	-0.0117934	1.14376	0.888611
Rassf	-0.00529321	1.13736	0.884028
Ugt316A1	0.0104017	1.1544	0.909588
Cp190	0.016159	1.14196	0.921649
Gcn2	0.0102544	1.13125	0.916375
pic	0.01617	1.11223	0.902239
Rcd1	0.023916	1.13594	0.884532
ear	-0.000665019	1.11129	0.834081
Meics	-0.00819135	1.09659	0.832362
Iswi	-0.0266799	1.09282	0.869932
Taf1	0.00517686	1.09537	0.88287
Topors	0.00436905	1.08518	0.88307
CG9776	0.0345965	1.09481	0.819233
fal	0.0438704	1.13006	0.80735
CG9795	0.0572719	1.10568	0.812718
Cul1	0.0530685	1.11916	0.817978
AspRS-m	0.0274929	1.10148	0.860444
CG4615	0.0358259	1.0939	0.84816
CG1603	0.0402198	1.1304	0.84355
DAAM	0.0216463	1.12402	0.830137
EloA	0.0171655	1.12399	0.83223
wapl	-0.0121516	1.08774	0.741215
Liprin-beta	0.00810176	1.09961	0.776846
Rat1	-0.00333333	1.08246	0.783244
Abl	0.019716	1.14185	0.782386
Nnp-1	0.0233046	1.14951	0.771897
CG8379	0.0244981	1.10876	0.789289
lilli	0.019124	1.12124	0.78107
CG4119	0.0500766	1.11468	0.74531
FLASH	0.0529258	1.12612	0.755058
Hel25E	0.0438409	1.11623	0.760052
CG17612	0.0920035	1.12154	0.755851
CG4936	0.0807274	1.12202	0.75778
CG6418	0.0814622	1.09936	0.767588
GluRS-m	0.0766875	1.10343	0.752052
CG5003	0.0822817	1.09426	0.835656
Trf	0.0947671	1.09417	0.830468
CG42360	0.0733879	1.09524	0.784038
CG31156	0.0849406	1.11915	0.799411
mbo	0.108315	1.11194	0.795714
CG2993	0.0638404	1.39575	0.685642
Elys	0.0861958	1.37142	0.709761
Incenp	0.119624	1.41904	0.721568
CG11164	0.0996232	1.43861	0.732222
solo	0.0752845	1.44279	0.734623
dgt6	0.0487705	1.35143	0.863706
CG1815	0.0757088	1.32693	0.857038
gfzf	0.0875145	1.33151	0.863158
ball	0.0584112	1.33257	0.811359
BRWD3	0.0598422	1.3264	0.829805
CG8460	0.0791783	1.30706	0.782742
Wee1	0.0600626	1.30969	0.802395
CG4281	0.116416	1.36575	0.828141
l(2)37Cd	0.0789991	1.38183	0.786525
CG8569	0.17965	1.31954	0.7699
CG31898	0.194121	1.35334	0.758415
Mau2	0.193611	1.35332	0.781618
CG5439	0.153439	1.32618	0.739367
Cdc5	0.158194	1.35538	0.784344
CG1677	0.139922	1.35348	0.784896
insv	0.133361	1.44326	0.815477
vret	0.159819	1.42998	0.828558
pita	0.196801	1.40265	0.816429
CG12702	0.181316	1.3519	0.835805
CG12877	0.169198	1.37722	0.847274
CG2678	-0.0304375	1.37976	0.771227
polo	-0.0407787	1.38407	0.817568
retn	-0.0637648	1.38696	0.794252
CG8223	-0.0976562	1.40215	0.770771
SoYb	-0.0911839	1.44042	0.827238
gwl	0.0106553	1.49177	0.961286
sced	0.00655532	1.49426	0.914149
bora	0.0180152	1.4639	0.858833
dob	0.0315386	1.52714	0.87599
CG11307	0.0570542	1.40034	0.840342
PEK	0.00556172	1.36921	0.875226
CG8173	0.012367	1.40513	0.879228
tej	0.03783	1.38251	0.889597
sov	0.066673	1.4322	0.940835
BubR1	0.0560614	1.3835	0.939403
CG12179	0.0560388	1.39726	0.919493
CycB3	0.00375139	1.42769	0.911991
Mcm10	0.00867729	1.41106	0.956822
Mtor	0.0144741	1.36962	0.93756
Caf1-180	0.038754	1.34986	0.982244
Mppe	0.0538923	1.33255	0.965485
Nek2	0.0946824	1.40561	0.998512
CG17129	0.0898524	1.39484	0.966353
Hmr	0.0864291	1.38821	0.964365
glu	0.118622	1.443	0.943767
Klp61F	0.0776024	1.44449	0.892623
tum	0.0865369	1.42438	0.906834
pea	0.136672	1.37376	0.932488
polybromo	0.0984202	1.3468	0.920498
egg	0.109518	1.36245	0.869127
Set2	0.101674	1.36307	0.888583
uri	0.125856	1.40781	0.883736
wdn	0.134756	1.39217	0.901598
CG3407	0.160577	1.14217	0.955411
ocm	0.153322	1.17989	0.893611
l(2)k09022	0.133861	1.23316	0.832592
Nab2	0.13246	1.23376	0.85171
Uba2	0.124694	1.22833	0.872827
CG11263	0.0982775	1.24172	0.871712
RhoGEF4	0.106192	1.24514	0.868787
asl	0.202833	1.29372	0.89321
Top1	0.155171	1.27627	0.858766
Mad1	0.12064	1.13964	0.756417
CG2199	0.130498	1.18238	0.774866
Pex3	0.110045	1.18618	0.779315
snama	0.10562	1.17731	0.793717
vers	0.157765	1.12658	0.81583
CG7154	0.101491	1.14104	0.832489
Atxn7	0.135301	1.15484	0.831035
Tip60	0.122578	1.14026	0.801699
CG1024	0.129926	1.2185	0.79595
Fbw5	0.15429	1.1954	0.781037
Usp39	0.1504	1.21123	0.787968
TAF1B	0.0887638	1.21534	0.788676
ncm	0.0829841	1.21007	0.830641
Vps39	0.103643	1.20834	0.833076
ana1	0.0830084	1.27222	0.801831
CG11970	0.0985746	1.28195	0.821147
SMC2	0.0794293	1.28185	0.832211
mei-S332	0.0612518	1.28445	0.84463
RanGAP	0.048849	1.24752	0.828924
Ada1-2	0.0418164	1.27757	0.809456
CG14965	0.040033	1.27783	0.821657
sip2	0.00914802	1.25835	0.80578
Mcm7	0.0012625	1.26149	0.816311
qkr54B	-0.00486417	1.25694	0.808457
EDTP	0.0424565	1.23138	0.857002
Mink	0.0134588	1.21826	0.853448
pasha	0.0294949	1.20913	0.847431
CG14650	0.0650622	1.15777	0.790354
CG5728	0.0531258	1.14918	0.788513
CG9004	0.0357998	1.16449	0.779845
CG33332	0.0514697	1.17458	0.76679
Tmem131	0.0547253	1.15217	0.76528
asRNA:CR45189	0.0408377	1.16928	0.748393
Panx	0.0501884	1.1802	0.738108
Map60	0.0617877	1.21235	0.770201
Taf7	0.0446992	1.19654	0.763376
LManII	-0.0398528	1.17251	0.816205
Sirt7	-0.000169088	1.13858	0.807906
CG46385	0.00558772	1.16849	0.815356
Dek	-0.0167976	1.16272	0.833507
wek	0.0111113	1.17798	0.733052
CG6962	0.000643736	1.17759	0.759434
squ	-0.0119595	1.18225	0.739342
CG17829	-0.0194374	1.18816	0.78858
Mi-2	-0.0125611	1.18095	0.776307
Sting	0.00392788	1.20574	0.764986
CG7110	-0.0129183	1.22559	0.769275
wcy	-0.0180799	1.21451	0.770272
Cpsf160	-0.00591767	1.24725	1.03881
CG42232	-0.00533914	1.20291	1.00137
Su(var)3-3	0.0145251	1.19939	1.00132
CG4282	0.0372068	1.14844	0.951145
CG6791	0.0588265	1.14936	0.952858
Cap-D2	0.087415	1.14667	0.994054
Su(var)2-HP2	0.0538394	1.15187	1.00786
Cyp6a2	0.00988215	1.12016	0.995612
RhoGAP54D	0.0199064	1.1313	1.06453
CG8924	-0.13104	1.21234	0.88669
Cul6	-0.124637	1.19099	0.939102
CG3679	-0.0951247	1.24979	0.929393
Kdm4A	-0.109443	1.2946	0.94943
Phs	-0.0778168	1.20551	0.968948
Patr-1	-0.0681227	1.27373	0.956963
CG9062	-0.0341817	1.25635	0.955482
Kebab	-0.0418943	1.25565	0.93502
ftz-f1	-0.0468878	1.25827	0.871273
Cdc6	-0.0379006	1.24246	0.903059
mof	-0.043781	1.2255	0.882737
RhoBTB	0.00754474	1.28615	0.865154
bur	-0.0121331	1.27737	0.837656
CG10492	-0.0258672	1.26876	0.855091
faf	-0.0090684	1.28869	0.88284
fu	-0.0220212	1.29773	0.891301
CG5664	-0.0103648	1.2693	0.900399
Nup153	0.00744574	1.26595	0.887711
CG6425	-0.0394093	1.30903	0.926478
HP5	-0.00424975	1.2907	0.946384
Hsl	0.00708203	1.30502	0.95635
muskelin	-0.0267335	1.33474	0.950769
Parg	0.000554466	1.33948	0.934619
aub	-0.0469891	1.31457	0.87733
CG5026	-0.0364705	1.30209	0.853193
for	-0.0472375	1.30227	0.85717
Nepl3	-0.00870657	1.33122	0.850928
Fur2	-0.00719782	1.34499	0.889474
ssp3	-0.0244776	1.34299	0.874412
CG7730	0.034117	1.33047	0.92133
Sfmbt	0.0579308	1.32168	0.897678
Apc2	0.0848934	1.29074	0.934213
CG7156	0.0767053	1.32961	0.953255
Nup93-1	0.0714326	1.31222	0.936165
brm	0.0672169	1.20558	0.958179
IntS10	0.0211252	1.2287	0.941749
Cen	0.0377005	1.27397	0.91122
Pez	0.06249	1.28826	0.902448
Bre1	0.0562814	1.23393	0.885784
smid	0.083007	1.25288	0.912141
Nup214	0.0717451	1.23989	0.930764
XRCC1	0.0555957	1.25363	0.937932
Elba2	0.106431	1.64735	0.913304
dup	0.180078	1.52351	0.914941
mars	0.15966	1.58211	0.976041
Orc1	0.113178	1.56722	1.00038
thr	0.147165	1.53045	1.01938
dgt5	0.0880027	1.54846	1.07788
Trf4-2	0.0746153	1.55562	1.05273
tor	0.0352236	1.56613	0.985062
twe	0.0306536	1.55769	1.01899
CG5568	0.0168942	1.57635	1.04981
slam	0.00157339	1.54051	1.04645
BoYb	-0.0191927	1.65845	0.975146
wisp	0.00966216	1.71214	1.08322
bam	-0.0324895	1.27475	1.28212
bcd	-0.156739	1.40408	0.956813
CycB	-0.0794061	1.47009	1.02465
smg	-0.106829	1.43798	1.04646
sti	0.0646191	1.43655	1.04932
CR14033	0.00120985	1.4053	1.06371
Rif1	0.0329318	1.3925	1.11444
spn-E	-0.105796	1.31995	1.03721
mu2	0.0317857	1.31084	1.10247
qin	0.00428445	1.3418	1.13641
Nup358	0.0138345	1.37201	1.03935
scra	0.0270298	1.36618	1.02359
Su(var)3-7	0.0260951	1.3578	1.00845
RAF2	-0.00292184	1.28903	1.01749
RpII140	0.0315753	1.30718	1.01059
CG43390	0.00693892	-1.18649	-1.10396
Arr1	0.0111929	-1.24635	-0.69917
asRNA:CR45142	-0.0542723	-1.0108	-0.834534
CG2065	0.0115138	-1.15336	-0.87739
asRNA:CR31144	-0.139439	-1.27055	-1.57131
asRNA:CR45874	-0.0796568	-0.82583	-1.01578
asRNA:CR45350	-0.0683928	-0.853515	-1.22292
asRNA:CR46485	-0.133654	-0.788964	-1.16249
asRNA:CR44095	-0.00479345	-0.857403	-1.44844
CG12535	-0.0352971	-1.09791	-1.36035
Obp56g	0.0217035	-0.0244669	-1.86324
CG15731	0.00524558	-0.0372178	-1.42266
Alp8	0.00703031	0.0720064	-1.45443
Ipod	0.00363035	0.0117166	-1.52399
TwdlD	0.0115391	-0.00536256	-1.53569
asRNA:CR44704	-0.035196	-0.175106	-1.48684
CG7406	0.0096453	-0.218158	-1.63074
asRNA:CR45890	0.00723202	-0.203261	-1.23975
CG17672	0.0126202	-0.198217	-1.13464
CR43186	0.00875275	-0.0217521	-1.07353
CG15740	0.00738546	-0.000791238	-1.02595
Cpr64Ab	0.00848755	-0.0283967	-1.015
CG13049	0.0146019	0.0485603	-1.08474
Ccp84Ac	0.00613614	-0.0217622	-1.12624
CG5327	0.0105347	-0.000331438	-1.13702
CG9083	0.00491694	0.0821116	-1.28827
CG33655	-0.0637576	0.104094	-1.12487
Muc91C	0.0102397	0.114067	-1.16004
asRNA:CR45926	-0.18394	-0.473434	-1.12871
asRNA:CR46005	0.0082726	-0.468067	-1.21996
asRNA:CR45053	-0.0262395	-0.520364	-1.02854
CG30281	0.0217035	-0.448325	-1.06824
asRNA:CR45270	-0.058425	-0.593204	-1.46463
AANATL4	0.00722985	-0.350766	-1.42128
Alp7	0.0075015	-0.396312	-1.36396
phu	-0.0286524	-0.371998	-1.39065
AGO3	-1.09307	0.103326	0.421823
Atf6	-1.07142	-0.745627	-0.129584
Stlk	-1.10535	-0.315697	0.0630697
Cyp4p2	0.00967289	-1.57944	-0.846406
lncRNA:CR44845	-0.049563	-1.90652	-0.695731
CG33648	-0.0122526	-2.06384	-0.0614343
CG40439	-0.0808369	-1.33592	-0.157404
CG17110	0.0105826	-1.46237	-0.198161
Uhg5	-0.00857615	-1.42328	-0.266699
CG42694	0.00418997	-1.64042	-0.00767205
lncRNA:alphagamma-element:CR32865	-0.0127695	-1.70458	-0.0567872
mt:lrRNA	-0.151878	-1.63354	-0.263045
Uhg1	-0.0828087	-1.58546	-0.166296
Tpst	-0.510615	-1.032	-0.181767
chrb	-0.416589	-1.00941	-0.0533637
lncRNA:CR45102	-0.525869	-1.05986	-0.0282502
CG33217	-0.834011	-1.40816	-0.0594153
CG46466	-0.782768	-1.0345	-0.173678
MFS17	-0.712676	-1.19674	-0.300408
RNASEK	-0.616427	-1.24352	-0.438795
Cals	-0.115351	-1.20794	-0.0870189
lncRNA:CR44292	-0.0198554	-1.19169	-0.0407661
lncRNA:CR46482	-0.0432451	-1.24689	-0.00755244
CG31221	-0.00444754	-1.03312	0.0810322
Eip63F-1	0.01292	-1.05845	-0.000107658
asRNA:CR44029	-0.0404095	-1.00904	-0.0569952
sisRNA:CR46357	-0.0449941	-1.04555	-0.0387382
Uhg8	0.00449699	-1.06903	-0.103211
CG32006	0.0392751	-1.09705	-0.0834493
CG33521	0.0166794	-1.11662	-0.0689609
lncRNA:CR45138	-0.0556037	-1.3428	0.153208
Ptp52F	0.01338	-1.05931	0.190792
CG32017	0.0120098	-1.11775	0.107202
Tsp26A	-0.0410906	-1.12038	0.104343
Dpm3	-0.328557	-1.38689	-0.415901
RpL38	-0.36892	-1.05235	-0.670275
CG32115	0.00631089	-1.23519	-0.485585
ImpL2	-0.0407566	-1.22661	-0.42093
asRNA:CR44897	-0.0334817	-1.15021	-0.38891
lncRNA:CR43148	-0.00221633	-1.04893	-0.430258
lncRNA:CR44272	0.00406592	-1.09404	-0.427523
lncRNA:CR45472	-0.0368661	-1.08323	-0.437931
sea	-0.0576182	-1.01786	-0.499608
asRNA:CR45835	-0.0673981	-1.14462	-0.556027
lncRNA:roX2	0.0154798	-1.11057	-0.548746
CR46150	-0.000259783	-1.16224	-0.485635
lncRNA:CR40469	0.00527037	-1.09804	-0.478204
asRNA:CR45798	-0.175043	-1.09865	-0.339073
Tsen15	-0.229107	-1.21454	-0.277792
Hr3	0.0154752	-1.00201	-0.270029
Nhe2	-0.0199727	-1.0142	-0.206249
snoRNA:Psi28S-612	-0.00877066	-1.01717	-0.183701
Uhg4	0.00899943	-1.18067	-0.268642
ChT	0.0160157	-1.16644	-0.115206
Galphaq	-0.00576197	-1.13342	-0.204878
lncRNA:CR44489	0.00430985	-1.12411	-0.128779
lncRNA:CR44922	0.0106303	-1.08617	-0.143994
elfless	0.0192811	-0.296171	-3.68926
CG2962	0.00822343	-0.0138533	-2.54102
TwdlF	0.00315485	0.208237	-2.75508
asRNA:CR43767	-0.0297521	-2.42497	-2.78442
Hsp70Bb	-0.00493183	-3.18915	-0.72868

## Sheet: DESeq2 CSV
gene name	log2FoldChange.CG17181_0.1.5	padj.CG17181_0.1.5	log2FoldChange.CG17181_8.10	padj.CG17181_8.10	log2FoldChange.CG17181_16.18	padj.CG17181_16.18
128up	0.0144711	0.938068	-0.0620442	0.642541	-0.0188575	0.975211
14-3-3epsilon	-0.0803173	0.524912	0.756726	4.39095e-12	0.268521	0.555573
14-3-3zeta	0.0613427	0.775942	-0.173944	0.188759	-0.071556	0.881436
140up	0.0166965	0.961366	-0.39278	0.0120412	-0.235314	0.57674
18SrRNA-Psi:CR41602	0.00218619		-0.085074	0.886153	-0.159044	0.831513
18w	-0.0256426	0.786374	-0.0935594	0.537902	0.253762	0.645854
26-29-p	-0.0896704	0.573614	0.130493	0.537902	-0.155255	0.71681
28SrRNA-Psi:CR40596	0.0407708		0.673331	0.0445045	0.630837	0.144658
28SrRNA-Psi:CR40741	0.036		0.0971387	0.861125	0.328582	0.604268
28SrRNA-Psi:CR41609	0.0114422		0.397903	0.290322	-0.394806	0.468843
28SrRNA-Psi:CR45848	0.0488929		0.143154		0.175342	0.748354
28SrRNA-Psi:CR45851	0.0128688		0.382192	0.352632	0.933834	0.0519028
28SrRNA-Psi:CR45853	0.0174222		-0.0244669		-0.0355612
28SrRNA-Psi:CR45855	0.0144817		0.116281	0.769442	-0.0232202
28SrRNA-Psi:CR45859	0.0149857		0.211532	0.675577	-0.28761	0.657015
28SrRNA-Psi:CR45860	0.0149966		-0.0745681	0.877715	0.0772385
2mit	0.0204157		-0.301833	0.109045	0.209641	0.757109
312	0.105516	0.499335	-0.288542	0.095034	-0.195106	0.713305
4E-T	-0.133128	0.213583	0.674959	3.53799e-08	0.370851	0.38817
5-HT1A	0.0106433		0.193902	0.613224	0.146696	0.803167
5-HT1B	0.0247013		-0.0776741	0.896939	0.070325	0.91084
5-HT2A	-0.0223618		-0.388635	0.196977	-0.108105	0.843622
5-HT2B	0.0106741		-0.183007	0.692785	0.0498811	0.94392
5-HT7	0.0104869		-0.221374	0.592281	0.0863308	0.882087
5.8SrRNA-Psi:CR45854			-0.0244669		0.0171413
5.8SrRNA-Psi:CR45863	0.0105826				-0.0224803
5PtaseI	-0.0324113	0.889302	-0.28152	0.0387599	-0.000758586	0.9991
5SrRNA-Psi:CR33363					0.0430146
7B2	0.0181651		0.161297	0.60243	-0.32104	0.426424
7SLRNA:CR32864	0.0217035		0.10293		-0.0687246
7SLRNA:CR42652	0.00970306		0.113462		-0.0582974
825-Oak	0.00417142		0.304629	0.475992	-0.0950907
A16	0.135266	0.402181	-0.0414247	0.809522	-0.247292	0.561121
AANAT1	0.0229544		-0.182818	0.604665	-0.130288	0.821513
AANATL2	0.0130611		0.152187	0.740284	-0.17712	0.703001
AANATL3	0.00476341		0.0603748	0.920351	-0.477436	0.214283
AANATL4	0.00722985		-0.350766	0.448839	-1.42128	1.33021e-07
AANATL5					-0.598207	0.227512
AANATL6	-0.0129393		-0.0703308	0.906795	-0.452831	0.433709
AANATL7	0.00542		0.254143	0.598387	0.0184331	0.97305
ABCA	-0.0559611	0.80448	0.634662	3.00379e-07	0.366023	0.504049
ABCB7	0.0922172	0.600607	-0.120499	0.383911	-0.102113	0.838647
ABCD	-0.347909	5.83366e-06	0.125472	0.565637	0.236993	0.644612
ACC	0.0780036	0.538019	-0.0870995	0.523798	0.25211	0.636304
ACXA			-0.0244669
ACXB			0.0950329		0.0171413
ACXC	-0.0129152		-0.127921		0.13519
ACXD	0.0178043		0.16594	0.556293	0.0445819	0.925105
ADD1	-0.0493451	0.829931	0.845973	7.55464e-15	0.815216	0.0703678
ADPS	0.0183152		-0.099957	0.50698	-0.105789	0.824843
AGBE	0.0625362	0.754979	-0.15459	0.497966	-0.286429	0.410929
AGO1	-0.0690435	0.649511	0.724142	5.0938e-08	0.477306	0.327737
AGO2	-0.229927	0.00124252	0.359627	5.0757e-05	0.554653	0.18189
AGO3	-1.09307	3.76736e-89	0.103326	0.675546	0.421823	0.229486
AIF	-0.0568407	0.779334	-0.229572	0.0370927	0.030258	0.957633
AIMP1	0.185975	0.0159637	-0.183994	0.131835	-0.31023	0.433846
AIMP2	0.0515953	0.799918	-0.0651607	0.633301	-0.267629	0.587264
AIMP3	0.117938	0.472171	-0.00572001	0.983025	-0.380708	0.297406
ALiX	0.0813042	0.488492	0.99151	3.28351e-16	0.636034	0.0577558
AMPKalpha	0.100873	0.119426	0.00369209	0.983057	-0.0850956	0.866983
AMPdeam	0.0450317	0.852491	0.187025	0.334125	0.0496673	0.923928
AOX1	0.178853	0.224167	0.97546	2.11572e-21	-0.0187355	0.973073
AOX2	0.0057456		-0.177054	0.320337	-0.0331477	0.960953
AOX3	-0.0611879	0.783358	1.05236	1.13058e-12	0.253567	0.604325
AOX4	-0.0195464		-0.0552336
AP-1-2beta	0.0766687	0.549032	0.0720593	0.56371	0.0372158	0.941946
AP-1gamma	-0.0037736	0.992252	-0.0500763	0.786134	0.204674	0.681765
AP-1mu	0.150555	0.00520453	1.08405	1.1664e-20	0.521723	0.273098
AP-1sigma	-0.331489	0.00118057	0.194744	0.226143	0.0590885	0.902601
AP-2alpha	-0.0664435	0.457992	-0.293624	0.0599434	0.159791	0.796089
AP-2mu	-0.041919	0.749764	-0.17224	0.16207	-0.0803658	0.862278
AP-2sigma	-0.0280611	0.921014	-0.352458	0.00191571	-0.278138	0.46918
APC10	-0.0123252	0.969556	-0.10085	0.798275	-0.335726	0.499588
APC4	0.103844	0.589551	0.6907	1.86562e-07	0.456195	0.242191
APC7	0.00801769	0.98165	0.687341	0.0690912	0.138582	0.844184
APP-BP1	0.0719092	0.749975	-0.117407	0.568923	-0.112908	0.817001
AQP	0.00891966		-0.670787	0.0698982	-0.00377032	0.996106
ARY			-0.0244669
ASPP	-0.0268669	0.814039	-0.283228	0.0279294	0.144603	0.764704
ATP6AP2	0.121875	0.466842	0.162685	0.126395	-0.0835977	0.851634
ATP7	-0.021305	0.944801	-0.0910096	0.572835	0.229256	0.637193
ATP8A	-0.0104165	0.969434	0.358627	0.0045618	0.325639	0.559208
ATP8B	0.00850354		-0.130646	0.65131	0.176863	0.791696
ATPCL	-0.00843383	0.973063	-0.163533	0.279843	0.0486709	0.932169
ATPsynB	0.179326	0.185176	0.000564539	0.996958	-0.458287	0.193119
ATPsynC	-0.0648911	0.518352	-0.260168	0.00184269	-0.205155	0.671506
ATPsynCF6	0.182021	0.0226528	0.420881	2.47782e-06	-0.293574	0.467454
ATPsynCF6L	0.0105826		0.0222819		-0.0224803
ATPsynD	0.148491	0.113895	0.00825937	0.976111	-0.348322	0.417974
ATPsynE	0.123557	0.200573	0.0260466	0.887366	-0.340621	0.428102
ATPsynF	0.180989	0.106972	-0.0396707	0.786391	-0.542031	0.16215
ATPsynG	0.0712711	0.708885	0.280904	0.00434278	-0.459233	0.225337
ATPsynO	0.0648155	0.685189	0.19472	0.123913	-0.315594	0.459292
ATPsynbeta	-0.057638	0.727312	-0.234515	0.00696495	-0.0800694	0.860764
ATPsynbetaL	0.00430985		-0.0476397		0.00929304
ATPsyndelta	0.0309704	0.839917	0.513249	2.18383e-09	-0.415105	0.296725
ATPsynepsilonL	0.00538046		-0.43954	0.1946	-0.322691	0.589549
ATPsyngamma	0.148204	0.0234447	-0.129265	0.275574	-0.303198	0.459625
ATbp	0.0628245	0.778089	0.226264	0.230088	0.655487	0.0821376
Aasdh	0.0566671	0.796993	0.846197	7.83617e-11	0.868967	0.0401552
Aatf	0.0454642	0.838909	0.451706	0.000225615	0.208927	0.656117
Abd-B	-0.00421283		-0.438149	0.000778368	0.249323	0.644686
Abi	-0.0917146	0.417906	-0.0348341	0.81711	0.0334361	0.944326
Abl	0.019716	0.944784	1.14185	2.17716e-24	0.782386	0.100409
Abp1	-0.0724418	0.661262	1.16297	6.6864e-38	0.645294	0.146016
Ac13E	-0.0538665	0.847767	0.43277	0.0447108	0.325029	0.569597
Ac3	0.0101927		-0.350875	0.0170927	0.119375	0.867902
Ac76E	0.0196449		0.0205932	0.962099	0.239174	0.679075
Ac78C	0.0236803		-0.0791707	0.848755	0.161515	0.764048
AcCoAS	0.283813	0.0144286	-0.0605165	0.773734	-0.161767	0.728335
Acbp1	-0.180547	0.16766	-0.367923	0.00508772	-0.577897	0.0947563
Acbp2	0.0147478	0.259859	0.00960125	0.979931	-0.397682	0.353601
Acbp3	0.0117666		0.689055	0.0799605	-0.371922	0.351256
Acbp4	0.0136371		0.042504	0.939255	-0.465298	0.267436
Acbp5	0.0310899	0.0537423	-0.187631	0.288483	-0.508707	0.225906
Acbp6	0.00862089		0.0485734	0.938471	-0.296446	0.480501
Ace	0.0194478		-0.49631	0.00475112	0.159135	0.815267
Acer	-0.017779	0.936914	0.0503787	0.807152	0.204956	0.614562
Acf	-0.0298132	0.917351	1.02033	1.47571e-21	0.963651	0.0385005
Achl	0.00965753		-0.0911341	0.840883	-0.412325	0.490936
Ack	-0.0375311	0.902674	0.291967	0.0132642	0.350497	0.373796
Ack-like	0.0525435	0.791047	-0.14204	0.379027	0.214056	0.672211
Acn	0.0916699	0.351115	0.748075	9.33454e-12	0.573681	0.234936
Acox57D-d	0.0302663	0.918953	0.389751	0.174807	0.00850149	0.989168
Acox57D-p	0.0435508	0.872627	-0.219444	0.164482	0.149824	0.760845
Acp1	0.00430985		-0.19613		0.332961	0.598832
Acp24A4			-0.0347857		-0.0421031
Acp26Aa					-0.0224803
Acp26Ab	0.0105826				0.0250943
Acp32CD			-0.00944128
Acp36DE	-0.00117257		-0.262365	0.461381	0.0171413
Acp53C14a					0.0496986
Acp53C14b			0.0222819
Acp53C14c			-0.0244669		0.14904
Acp53Ea			0.0222819
Acp54A1			-0.137112
Acp63F			0.0458902		0.0171413
Acp65Aa	0.0109223		0.31019	0.445785	-0.139733	0.822752
Acp76A			-0.119814		-0.0642755
Acp95EF			-0.0556738		0.0119523
Acph-1	-0.0609426	0.749764	0.986884	2.53636e-14	0.552465	0.233311
Acsl	0.00118573	0.99591	-0.334371	0.00651958	0.0183542	0.979639
Act42A	-0.0493992	0.790879	0.365852	0.000245596	0.381138	0.426424
Act57B	0.0176146	0.464686	-0.0273241	0.920415	-0.0222965	0.967309
Act5C	-0.0162458	0.934023	0.809073	4.29334e-14	0.127846	0.797398
Act79B	0.0104547		-0.0558244	0.925428	-0.332405	0.560948
Act87E	0.0171888	0.68826	0.0073695	0.989318	0.114782	0.801308
Act88F	0.00417142		-0.2803	0.426209	-0.368256	0.41615
Actbeta	0.0107556		-0.611125	2.87975e-05	0.0481742	0.942567
Actn	0.191177	0.240945	0.0159895	0.920189	0.0382471	0.929823
Actn3			-0.163929
Acyp2	-0.139762	0.462375	-0.36281	0.0387533	-0.477791	0.227684
AdSL	-0.0266216	0.920585	-0.280232	0.00472909	-0.173491	0.713672
AdSS	0.0786453	0.36867	1.08841	1.47429e-25	0.148479	0.692487
Ada	-0.0241169	0.940529	0.573296	8.0583e-05	0.513688	0.306853
Ada1-1	0.0174141		0.440879	0.23278	0.131285
Ada1-2	0.0418164	0.850574	1.27757	1.10445e-09	0.809456	0.0600539
Ada2a	0.0202639		-0.119999	0.528157	0.226565	0.544009
Ada2b	-0.075573	0.687574	0.67694	9.89614e-12	0.667728	0.117566
Ada3	-0.0127347	0.964973	0.971395	7.47907e-16	0.530142	0.183707
AdamTS-A	0.0275413		-0.20139	0.0688211	0.183028	0.749388
AdamTS-B	0.00991643		-0.145825	0.280925	-0.109083	0.796089
Adar	-0.180324	0.11979	-0.144737	0.457284	0.38043	0.397855
Adat1	0.00271159		-0.393539	0.130354	-0.515033	0.247313
Adck1	0.102875	0.514806	-0.0618506	0.773507	-0.0669705	0.902477
Adck5	0.0280797	0.918801	0.880593	3.99295e-10	0.354013	0.301358
Adf1	-0.238854	0.000148255	-0.445817	3.54278e-05	-0.18913	0.691521
Adgf-A	0.0822695	0.425177	-0.230683	0.0279294	0.0646932	0.907103
Adgf-A2	0.0126167		-0.261252	0.520516	0.237267	0.585385
Adgf-B			0.0534478
Adgf-C	0.00509145		0.257239	0.535093	0.0633652	0.894784
Adgf-D	0.0146006		-0.00129109	0.99757	-0.169096	0.737456
Adgf-E					0.0959962
Adh	-0.0124253		-0.12359	0.760681	-0.0874709	0.910525
Adi1	0.0530912	0.836466	0.534146	0.00224935	-0.177092	0.714302
AdipoR	-0.073914	0.387621	-0.344916	0.00100734	-0.100145	0.851634
Adk2	0.0250122	0.912965	-0.207047	0.0645286	-0.16883	0.739328
Adk3	0.0703909	0.778089	-0.335004	0.0946654	-0.442321	0.147168
AdoR	0.01154		0.428588	0.325924	0.102624	0.86066
Aduk	0.0761386	0.74794	-0.126419	0.559106	0.214871	0.631669
Ae2	-0.121209	0.40068	1.17344	7.71904e-27	0.28175	0.604268
Aef1	-0.238101	0.0449866	0.465003	0.000134328	0.214063	0.683812
Afti	-0.091037	0.617712	0.389873	0.00289687	0.50961	0.268851
Ag5r	0.0182676		-0.150262	0.745496	-0.231597	0.65445
Ag5r2	0.0150732		0.317555	0.465942	-0.343057	0.518665
AgmNAT	0.0403244	0.875439	0.499022	0.20731	-0.190103	0.717135
Agpat1	0.0311456	0.919066	-0.749668	4.37837e-08	0.121092	0.856076
Agpat2	-0.0353816	0.82801	-0.276783	0.0375699	-0.0873855	0.8727
Agpat3	0.0650442	0.613563	0.124972	0.287269	-0.0264777	0.963016
Agpat4	0.227222	0.126725	-0.18188	0.0834313	-0.23889	0.560288
Ahcy	0.0537784	0.749764	-0.156407	0.169244	-0.208636	0.714061
AhcyL1	-0.195325	0.0545372	-0.410433	3.32134e-05	0.044871	0.938871
AhcyL2	0.0230302		-0.0735246	0.71566	-0.167136	0.698048
Ak1	0.0631893	0.444644	0.276193	0.131329	-0.211288	0.640149
Ak2	0.151333	0.102021	-0.0506553	0.742697	-0.249661	0.571357
Ak3	0.0731796	0.590592	-0.136718	0.387606	-0.298031	0.457467
Ak6	-0.0418998	0.861853	-0.218515	0.224541	0.0125311	0.984145
Akap200	0.0687926	0.53456	0.878324	7.2301e-19	0.825902	0.0727744
Akh	0.00879562		-0.332018	0.477839	-0.313298	0.503493
AkhR	0.0104095		-0.525128	0.0985794	-0.114284	0.832731
Akr1B	-0.0140236	0.959379	-0.0131558	0.961328	-0.252424	0.604268
Akt1	-0.111016	0.468172	-0.352506	0.009797	0.104453	0.871613
AlaRS	-0.0432724	0.851056	-0.131493	0.336488	0.0947786	0.84038
AlaRS-m	0.147313	0.288269	-0.200744	0.210324	0.153018	0.695823
Aladin	0.0402757	0.812203	1.34446	5.52889e-33	0.749784	0.0878439
Alas	0.251696	0.0324736	-0.103325	0.472196	-0.149713	0.735103
Ald1	0.0468986	0.875044	0.469969	2.89313e-07	-0.0140786	0.974882
Ald2			-0.185079		0.12961
Aldh	0.0275161	0.853676	0.384757	0.383911	-0.170045	0.736131
Aldh-III	0.124309	0.0673289	0.622348	1.03297e-08	0.0352745	0.949294
Aldh7A1	0.0698276	0.51125	0.0114467	0.946675	0.0181986	0.97305
Alg-2	-0.42916	1.11569e-06	-0.884938	1.39437e-11	-0.465107	0.318289
Alg1	0.00957023	0.972161	-0.141068	0.251652	-0.130853	0.781918
Alg10	0.0885196	0.655228	-0.280122	0.080839	-0.568148	0.135833
Alg11	-0.0563096	0.692439	-0.388318	4.82403e-05	-0.145838	0.755537
Alg12	0.0503515	0.820462	0.115892	0.414033	0.00293138	0.996106
Alg13	0.0126152	0.974542	0.788622	8.328e-05	0.164466	0.781905
Alg14	-0.00563381	0.989708	-0.313606	0.148976	-0.493193	0.225337
Alg2	0.0698062	0.712442	0.0259716	0.887184	-0.163548	0.702628
Alg3	0.0332648	0.914375	-0.00136224	0.99506	-0.140554	0.772993
Alg7	0.0767727	0.670809	0.605768	3.21878e-09	0.161146	0.698161
Alg9	-0.176598	0.220888	-0.374699	0.00224577	-0.224842	0.743508
Alh	-0.0412444	0.753551	0.333396	0.00654005	0.724735	0.11223
Alk	0.0110599		-0.422751	0.0340489	0.338625	0.552199
AlkB	-0.180053	0.197067	0.582493	7.41929e-05	0.198037	0.737135
Alp1	0.0384115		0.0313584	0.835207	0.0242031	0.973393
Alp10	0.00627103		0.114333	0.842453	0.0263237	0.971028
Alp11	-0.033062		-0.046639	0.933659	-0.0842302	0.886127
Alp12	0.0340957	0.909956	-0.0714589	0.744996	-0.0276402	0.951281
Alp13			0.0222819		0.0323743	0.963693
Alp2	0.0105826		-0.0244669		-0.0275903	0.9672
Alp4	0.00835109		0.191865	0.692785	-0.19032	0.609339
Alp5	0.0065585		0.0775089	0.877692	-0.25322	0.562578
Alp6	0.0134655		0.160225	0.696846	-0.233299	0.593613
Alp7	0.0075015		-0.396312	0.35275	-1.36396	2.87927e-06
Alp8	0.00703031		0.0720064	0.72257	-1.45443	1.46093e-05
Alp9	0.0205168		0.0693604	0.877788	0.0638663	0.930359
Alr	0.149991	0.367235	-0.0740002	0.784444	-0.317744	0.468843
Als2	-0.026336	0.938068	-0.0519187	0.814639	0.2656	0.547761
Ama	-0.0613802	0.514806	-0.301183	0.00212042	-0.0720976	0.927168
Amacr	0.00400182	0.993134	0.369168	0.0182075	-0.104429	0.830698
Amnionless	0.017321		0.123716	0.622102	0.0444741	0.929463
Amph	-0.0292576	0.928544	-0.465964	9.86515e-07	-0.102009	0.859663
Amt	-0.0129152		0.0606511	0.889604	0.223678
Amun	-0.0146725	0.948302	1.12964	2.57347e-25	0.694924	0.149201
Amy-d	0.0114488		-0.342306	0.383006	-0.0629075	0.929117
Amy-p	0.0219358		-0.266017	0.284788	0.135942	0.84859
Amyrel	0.00394312		0.191168		0.0813304	0.920157
Ance	0.000820922	0.99591	-0.123468	0.26042	-0.10008	0.851634
Ance-2	-0.030799		0.0760383	0.888278	-0.0759901	0.920899
Ance-3	-0.0268674		0.147032	0.789764	0.0283007	0.972964
Ance-4	0.0120242		-0.190191	0.658769	-0.167395	0.691752
Ance-5	0.0176789		-0.0974175	0.736832	-0.334363	0.361862
Andorra			-0.233596		0.0586537
Ank	-0.312755	2.70841e-07	0.189521	0.205984	0.567427	0.185436
Ank2	0.0224621	0.611436	-0.0627286	0.736329	0.251173	0.649233
Ankle2	0.0752511	0.661262	0.586272	1.09162e-08	0.351939	0.307454
Anp	-0.0129152		-0.333154	0.476233	0.0171413
Ant2	-0.0515573		-0.231659	0.538084	-0.325806	0.447527
Antp	-0.00499712		-0.360938	0.0226588	0.105049	0.862459
AnxB10	0.112489	0.463531	0.335648	0.407704	-0.221308	0.695323
AnxB11	-0.0622923	0.806008	0.0021787	0.990744	-0.0901637	0.864076
AnxB9	0.0668952	0.788435	0.0595069	0.751527	-0.26023	0.452741
Aos1	-0.0108697	0.972806	0.123828	0.631398	0.0720835	0.901073
Apc	-0.0558218	0.829509	-0.0139291	0.958872	0.386197	0.484934
Apc2	0.0848934	0.588882	1.29074	2.36454e-48	0.934213	0.0170996
ApepP	-0.031927	0.886038	1.28957	1.17978e-31	0.20935	0.607944
Apf	0.00715153	0.984793	0.0103818	0.976563	-0.186731	0.699629
Apl	0.0619031	0.781899	0.171383	0.712603	-0.325484	0.600706
Aplip1	0.0234227		-0.250662	0.0770123	-0.086083	0.851163
Apoltp	0.0172326	0.693192	-0.187879	0.132311	0.250386	0.624086
Appl	0.027957	0.53326	-0.247069	0.115024	0.129631	0.851248
Aprt	-0.0738796	0.719242	-0.203259	0.202341	-0.327922	0.428213
Aps	-0.153807	0.0652016	1.02325	3.46373e-18	0.651919	0.153836
Arc1	0.0400247		0.120163	0.541851	0.0138665	0.981386
Arc2	-0.00509292		0.438759	0.153174	-0.0174867	0.978528
Arc42	0.00936475	0.969426	-0.0014863	0.994015	-0.358682	0.40965
Archease	-0.00291735	0.994627	0.011024	0.971009	-0.283505	0.591216
Arf102F	-0.36012	2.35904e-05	0.0232621	0.912586	-0.215848	0.645596
Arf51F	-0.256711	0.0367016	0.320089	0.0208097	0.332941	0.481337
Arf79F	-0.0464683	0.778089	0.488226	0.000131304	0.356413	0.398
ArfGAP1	0.0137828	0.96356	0.33473	0.000236674	-0.054092	0.915408
ArfGAP3	0.0617824	0.604187	0.855396	6.65852e-16	0.500987	0.260232
Arfip	-0.000271212	0.998218	-0.305944	0.0204876	0.080447	0.866385
Arfrp1	-0.240526	0.0385057	0.0816953	0.665116	0.127106	0.763371
ArgRS	0.0321652	0.876374	-0.215502	0.0486469	-0.0564717	0.922454
ArgRS-m	0.0589959	0.824341	-0.0179917	0.954052	-0.163975	0.733547
Argk	0.0829107	0.585067	-0.145621	0.115209	-0.15073	0.7753
Argl	0.0334437		-0.0254662	0.960634	-0.226405	0.626432
Arl1	-0.0979217	0.440989	0.257891	0.0326068	-0.159186	0.764454
Arl2	-0.145325	0.406273	-0.282899	0.0505901	-0.3094	0.462296
Arl4	-0.361078	2.36224e-06	-0.703842	1.86264e-07	-0.382705	0.329017
Arl5	-0.0410812	0.837503	0.969799	4.84853e-16	0.292477	0.485578
Arl6	0.0114199		-0.163537	0.762116	-0.271052	0.681765
Arl6IP1	-0.0878019	0.440989	0.837774	1.17158e-09	0.42632	0.387537
Arl8	-0.130235	0.355601	0.648948	2.94266e-06	0.244564	0.560739
Arp1	0.0507399	0.604187	-0.183626	0.121129	-0.278435	0.440803
Arp10	0.125732	0.466428	0.562233	2.70279e-08	-0.0404411	0.940809
Arp2	-0.0789721	0.669504	-0.178892	0.137788	0.184716	0.704922
Arp3	0.00365331	0.992252	0.856552	6.87772e-12	0.428354	0.402764
Arp5	0.179944	0.081475	0.744081	7.33096e-10	0.463326	0.334618
Arp53D	-0.0178005		-0.0244669		-0.0346027
Arp6	0.0706271	0.662699	0.755088	2.08692e-11	0.299452	0.474241
Arp8	0.0125109	0.965303	0.794648	1.91315e-12	0.143588	0.782896
Arpc1	0.131498	0.044136	-0.0516512	0.738343	-0.231175	0.57709
Arpc2	-0.116294	0.349632	0.306849	0.00628457	0.206147	0.640149
Arpc3A	-0.168392	0.1979	-0.292929	0.00467025	-0.380909	0.238983
Arpc3B	0.0136823		-0.192992	0.310555	-0.322292	0.400676
Arpc4	0.137658	0.331234	0.550538	2.41254e-08	-0.153687	0.793038
Arpc5	0.00818494	0.984793	-0.0945602	0.527222	-0.290873	0.433709
Arr1	0.0111929		-1.24635	0.00024998	-0.69917	0.020674
Arr2	0.000220869		0.0770983	0.894489	0.309059	0.604325
Ars2	0.0152358	0.938523	0.881717	2.75079e-23	0.867599	0.0600539
Art1	-0.0123233	0.969556	0.681588	1.44105e-10	0.357619	0.354958
Art2	-0.00405742		0.0572393	0.912356	-0.0757786	0.908815
Art3	0.12823	0.15376	1.04169	3.893e-15	0.517972	0.215672
Art4	-0.181771	0.114787	0.146986	0.305269	0.357582	0.279587
Art6			0.0946713
Art7	0.110017	0.539691	-0.007367	0.978665	-0.269776	0.572796
Art8	0.112856	0.550883	0.42951	0.00171122	-0.0998447	0.857299
Arts	-0.00587435	0.991925	0.137571	0.551318	0.207969	0.702628
Arv1	-0.164341	0.311946	0.410323	0.00199948	0.101571	0.8408
Asap	-0.0964662	0.559117	-0.297065	0.00199948	0.156936	0.782141
Asator	0.0694192	0.520895	0.279055	0.0237212	0.35098	0.533744
Asciz	0.0260626	0.938167	0.202789	0.419405	0.229376	0.618919
Ask1	0.058364	0.749764	-0.149768	0.333222	0.181106	0.734772
AsnRS	0.0252259	0.917149	-0.193423	0.059486	-0.183694	0.701985
AsnRS-m	0.122224	0.528831	0.522898	0.000244953	0.415661	0.357367
AsnS	0.0307075	0.902674	1.36277	1.88797e-30	0.305135	0.565103
AspRS	0.0470959	0.787106	-0.220197	0.0527307	0.0384134	0.94749
AspRS-m	0.0274929	0.883696	1.10148	6.52549e-24	0.860444	0.0626515
Asph	0.0648836	0.525034	-0.0770856	0.575551	0.213147	0.655719
Ass	0.00741285		0.256507	0.546849	-0.238724	0.606845
AstA	0.0116108		-0.112597	0.834503	-0.162388	0.668201
AstA-R1	0.0267981		0.0420932	0.936299	0.330638	0.54475
AstA-R2	0.00717307		0.304031	0.499063	0.0497538	0.927442
AstC	0.0123266		-0.0412262	0.94836	-0.137251	0.767849
AstC-R1			-0.0860156		-0.0202813
AstC-R2	0.00809544		-0.476739	0.152633	0.160453	0.801225
AstCC			0.0222819		-0.326602	0.53689
Asx	-0.164605	0.258626	-0.278573	0.032308	0.371848	0.474516
Atac1	0.0466643	0.844169	0.638684	3.40859e-05	0.199732	0.659514
Atac2	0.00787165	0.986322	-0.170739	0.245065	-0.00585529	0.99261
Atac3	-0.0847812	0.67184	-0.22881	0.128086	-0.0993425	0.822752
Ate1	0.00227058	0.994853	1.04959	2.49951e-27	0.0547406	0.905425
Atet	0.0223317	0.630573	-0.200825	0.059098	0.00833332	0.989359
Atf-2	0.0402772	0.883696	0.293509	0.0861351	0.151399	0.738651
Atf3	0.0436798		-0.327582	0.0135123	-0.0452552	0.945947
Atf6	-1.07142	1.33236e-38	-0.745627	1.03708e-06	-0.129584	0.856928
Atg1	-0.111484	0.457992	0.174021	0.162897	0.17923	0.76876
Atg10	-0.00181548		-0.260577	0.322775	-0.412631	0.392752
Atg101	-0.055307	0.822127	0.5309	5.68592e-07	0.139454	0.762824
Atg12	0.126665	0.476969	-0.11202	0.668265	-0.299999	0.540937
Atg13	-0.202281	0.0287833	0.258363	0.00939576	0.385328	0.331885
Atg14	0.0158161	0.94352	0.062587	0.684798	0.0120117	0.980521
Atg16	0.142626	0.165322	1.08283	9.05024e-19	0.675202	0.134822
Atg17	-0.0524257	0.821232	-0.0979297	0.429284	0.335564	0.50221
Atg18a	0.0417002	0.814294	0.876967	5.01721e-20	0.427349	0.335563
Atg18b	-0.0452878	0.861853	0.133547	0.288443	0.144998	0.790711
Atg2	-0.0437691	0.872627	0.181959	0.121228	0.3288	0.453574
Atg3	-0.156736	0.171618	0.00379936	0.984533	-0.139029	0.750334
Atg4a	0.0658654	0.74794	0.769522	3.16607e-11	0.162821	0.760818
Atg4b	-0.0977186	0.555479	0.681819	5.96835e-10	0.487273	0.196219
Atg5	-0.1259	0.473503	0.684852	3.31059e-08	0.116337	0.795834
Atg6	0.0645379	0.72792	-0.206877	0.180798	-0.031696	0.947068
Atg7	0.0187165	0.926769	0.857594	4.72372e-11	0.674558	0.121308
Atg8a	-0.0849342	0.656533	0.204098	0.109083	-0.125944	0.781744
Atg9	0.0633034	0.772436	-0.0305925	0.849373	-0.0795423	0.870724
Atox1	-0.105978	0.211793	0.133918	0.25212	0.00922814	0.987426
Atpalpha	0.0570532	0.736949	-0.103556	0.300293	0.119315	0.819036
AttA	0.00445814		0.0534478		0.101662
AttB	-0.023926				0.386784	0.421882
AttC			0.111597		-0.11838	0.8102
AttD					-0.0441948
Atu	0.0597205	0.775942	1.28031	2.12552e-27	0.531027	0.268019
Atx-1	-0.0449534		-0.22591	0.569823	-0.0582424	0.906791
Atx2	-0.0669142	0.687574	-0.0955375	0.510602	0.152058	0.765328
Atxn7	0.135301	0.156053	1.15484	4.14446e-26	0.831035	0.067353
Aven	-0.00432157	0.992252	0.652965	7.70073e-05	0.283878	0.535
Awh	-0.00291695		-0.534935	2.32479e-06	0.100949	0.85224
Axn	-0.00209518	0.994821	0.934464	4.10421e-20	0.701649	0.135029
Axs	-0.0147819	0.967158	-0.172348	0.522118	-0.044629	0.934225
Axud1	-0.0965534	0.512466	1.02859	4.87961e-21	0.738951	0.0641651
B-H1	0.0016113		-0.128726	0.635974	-0.0730703	0.914525
B-H2	0.017182		-0.216175	0.448931	0.298481	0.591669
B4	-0.0340105	0.891556	1.06609	6.73051e-20	0.94266	0.0339692
B52	0.0672315	0.666547	0.73781	6.67374e-17	0.240274	0.666293
B9d1	0.015673		0.0228011	0.960634	-0.0707295	0.927442
BBS1	0.00822053		0.121166	0.8288	-0.998856	0.0401552
BBS4	0.0213109		-0.128867	0.795459	-0.217278	0.748682
BBS5	0.0135305		-0.356113	0.310761	-0.322099	0.600706
BBS8	0.0122706		0.204982	0.60517	-0.294444	0.631618
BBS9	0.00870379		-0.255042	0.517072	-0.0372466	0.957367
BCAS2	0.0172796	0.95424	0.897164	4.92134e-18	0.165394	0.759882
BCL7-like	-0.282548	0.0100304	-0.0933466	0.598513	0.416881	0.206023
BEAF-32	-0.0142526	0.946247	0.890061	4.58559e-16	0.65697	0.152106
BG642163			0.0222819
BG642312	0.0105826		0.0822167		-0.122951	0.871883
BHD	0.0136926	0.958437	-0.211564	0.230564	-0.0220072	0.964888
BI-1	-0.0309007	0.891556	0.424188	0.000909013	-0.182271	0.667126
BNIP3	-0.0513864	0.721922	-0.631119	6.30655e-09	-0.110102	0.843936
BOD1	0.147955	0.34793	0.953849	1.91806e-17	0.479173	0.253498
BORCS5	0.102633	0.425875	0.0133845	0.969001	-0.0651411	0.90967
BORCS6	0.0807194	0.72826	0.0910794	0.713306	-0.180455	0.743206
BRWD3	0.0598422	0.746828	1.3264	6.28534e-33	0.829805	0.0749774
BTBD9	0.0602983	0.793209	1.44871	7.67301e-32	0.589779	0.206023
Bacc	-0.0531481	0.850574	0.0754371	0.624325	-0.340071	0.303806
Bace	0.0181805		0.29747	0.356519	-0.165115	0.722623
Balat	-0.0122455		-0.140376	0.75418	-0.0680652	0.919581
Baldspot	-0.0996209	0.175862	-0.225412	0.145857	-0.0632918	0.9245
Bap111	0.172861	0.0732276	1.43423	1.28723e-42	0.541191	0.314373
Bap170	0.0234291	0.942958	0.998245	5.89337e-24	0.782442	0.067353
Bap55	-0.0482716	0.766645	0.00118835	0.99506	0.369857	0.273952
Bap60	0.0471306	0.774219	1.087	1.11959e-22	0.541422	0.288432
Bbd	0.00982897		0.295596	0.46258	-0.0300262	0.963693
Bdbt	0.127648	0.359776	1.07531	3.33057e-11	0.367982	0.393169
Bdp1	0.144479	0.208631	0.430786	0.0015534	0.291582	0.506837
Bem46	-0.226258	0.0653336	-0.307838	0.0374473	-0.271754	0.548637
Best1	-0.0913137	0.6343	-0.143605	0.380226	-0.00783636	0.988255
Best2	0.021456		-0.235936	0.11033	0.112526	0.851634
Best3	0.00952358		-0.113314	0.816219	-0.0259029	0.973393
Best4			-0.00726241		-0.0224803
Bet1	-0.0341236	0.911069	-0.269023	0.0147237	-0.411467	0.244565
Bet3	0.0214334	0.930353	0.836672	1.11384e-12	0.353817	0.460053
Bet5	-0.0196811	0.954378	0.0755461	0.712044	-0.0268193	0.962612
Bgb	-0.0181713	0.935272	0.241108	0.0340489	0.205992	0.718933
BicC	-0.021935
BicD	-0.0759138	0.558173	0.692077	5.36834e-08	0.693033	0.116314
BigH1	-0.0444572	0.843549	0.906796	0.00352101	0.430179	0.444165
Bili	0.0212483		-0.251971	0.225961	0.203264	0.754058
Bin1	-0.107345	0.486918	0.756909	7.8422e-14	0.212047	0.716815
Bka	0.0659452	0.65302	0.842036	1.60381e-14	0.143166	0.814996
Blimp-1	-0.00125326		-0.560468	4.47199e-06	-0.0442105	0.954994
Blm	-0.0115045	0.97684	0.301014	0.0947438	0.432451	0.291253
Blos1	0.121338	0.526475	0.279066	0.0441304	0.00311433	0.996359
Blos2	0.12576	0.435779	0.934529	3.21041e-09	0.514899	0.271184
Blos3	-0.0446489	0.871432	0.0241512	0.924912	-0.108935	0.844184
Blos4	-0.0964963	0.65302	0.666804	1.24749e-05	0.573934	0.17131
Bmcp	-0.0637049	0.788435	0.0842148	0.625259	-0.0795951	0.863783
BoYb	-0.0191927	0.952109	1.65845	3.77241e-49	0.975146	0.0364713
BobA	-0.0887856		-0.180203	0.704877	-0.266762
BomBc1	0.00559092		0.0388173		0.107	0.801308
BomBc2	0.0101354		-0.62548	0.0452176	0.0237665	0.937475
BomBc3			0.107065		0.0687727	0.932126
BomS1	0.0128669		-0.861262	0.0217463	0.103681	0.851483
BomS2	0.0120968		-0.0377287	0.953427	0.0288172	0.956563
BomS3	0.00476605		0.460455		0.112883	0.862278
BomS4	0.0217035		-0.152592		-0.185175	0.791704
BomS5	0.0105826		0.0222819		0.0805511	0.918579
BomS6	0.00653367		-0.329236		0.104445	0.894066
BomT1					0.144789
BomT2					0.121127	0.859972
BomT3	0.0357139		-0.372955	0.386347	-0.0178874	0.980486
Boot	-0.0591357	0.775942	0.390586	0.312833	-0.0782216	0.907103
Br140	0.00842362	0.984431	0.312334	0.0183286	0.389801	0.383707
Brca2	-0.0501201	0.831026	-0.233802	0.392897	0.397574	0.348129
Brd	-0.110288	0.261596	-0.375366	0.267164	0.0481909	0.951496
Brd8	0.086884	0.584877	0.94929	5.88919e-19	0.501645	0.268762
Bre1	0.0562814	0.748066	1.23393	1.24612e-31	0.885784	0.0585964
Brf	-0.0897042	0.613243	0.238467	0.0288626	0.45216	0.17896
Brms1	0.0988993	0.556331	0.369542	0.000212569	0.0760468	0.895065
Bro	-0.0632321		-0.0676294	0.908821	0.0011763
Bruce	-0.0359292	0.899233	-0.0338327	0.872275	0.395618	0.468843
Bsg	-0.17576	0.200983	0.372408	0.0101958	0.134733	0.833561
Bsg25A	-0.132334	0.325302	0.0491158	0.89209	0.158384
Bsg25D	-0.101319	0.59729	1.06869	2.50697e-16	0.755381	0.092199
BtbVII	-0.0246672	0.930353	-0.107833	0.396066	0.0888273	0.870724
BthD	0.186676	0.0508219	1.46495	7.14932e-32	0.581529	0.234476
Btk29A	-0.155026	0.162422	0.404292	0.00101732	0.593905	0.202236
Btnd	0.00816663		-0.0108893	0.986551	0.0213755	0.966587
BuGZ	-0.0612638	0.572577	0.476944	4.93576e-06	0.481118	0.278647
Bub1	-0.0595073	0.811601	0.447006	2.2069e-06	0.600731	0.102448
Bub3	0.0242347	0.913983	1.15502	9.86963e-22	0.704393	0.126067
BubR1	0.0560614	0.692179	1.3835	1.03395e-28	0.939403	0.0496289
Buffy	0.0139639		0.0503014	0.920736	-0.161301	0.743721
Bug22	0.0143489	0.96404	0.699908	1.59455e-10	0.0406395	0.949294
Burs	0.00668158		0.350694	0.444957	-0.326799	0.453144
Bx	-0.0948937	0.517742	-0.381424	0.0214368	-0.101432	0.858835
Bx42	0.0477422	0.623678	1.02764	5.96074e-16	0.398713	0.449668
C15	-0.0078641		-0.0838123	0.661701	0.181554	0.734393
C1GalTA	-0.0740355	0.701802	-0.154639	0.241549	-0.0214777	0.964888
C3G	-0.0757121	0.620022	-0.257091	0.0760694	0.264899	0.671054
C901	0.00816541		-0.0740328	0.786582	-0.225487	0.73032
CAH1	0.0255658	0.166746	-0.0224885	0.960634	-0.202044	0.668256
CAH13			-0.0244669
CAH14	0.0105826		-0.0685838
CAH2	0.208883	0.123487	0.227682	0.317863	-0.139598	0.780741
CAH3	-0.126174	0.424797	-0.446599	0.000148169	-0.0954308	0.843621
CAH4			-0.00781304		0.0537639
CAH5					-0.00206581
CAH6	0.0112884		-0.00993186	0.986975	-0.24575	0.725472
CAH7	-0.0584295	0.771184	-0.121067	0.690384	-0.106004	0.860148
CAH8	0.0105826		-0.0406567	0.946317	-0.247233	0.708603
CAH9	0.006933		0.120001	0.826008	-0.264505	0.581305
CAHbeta	0.226782	0.0825198	0.0769792	0.838952	-0.244023	0.461515
CAP	0.0321325	0.46881	0.070063	0.627153	0.206048	0.698048
CARPA	0.0127128		-0.608159	0.0210687	-0.145612	0.807007
CARPB	0.0151636		0.0809126	0.861785	0.217016	0.70766
CASK	0.00705665	0.986322	0.0791089	0.631097	0.241048	0.698928
CBP	-0.202185	0.0107549	-0.386555	0.000311613	-0.143161	0.786923
CCAP	0.0156615		-0.0388222	0.94836	-0.00282444	0.99807
CCAP-R	0.00992501		-0.159953	0.769738	-0.149955	0.826173
CCDC151	0.00440668		0.0374507	0.953877	-0.149512	0.84394
CCDC53	0.0204876		-0.0170154	0.976473	-0.14057	0.851634
CCHa1	0.00606294		0.0866028	0.882903	-0.271951	0.500114
CCHa1-R	0.00738356		0.212409	0.682522	0.237652	0.692487
CCHa2	0.0204059		-0.439257	0.224076	-0.203324	0.742052
CCHa2-R	0.00855533		-0.00979699	0.986975	-0.182397	0.670839
CCKLR-17D1	0.0147748		0.304274	0.440779	0.107006	0.860148
CCKLR-17D3	0.0208332		0.0774167	0.858506	-0.268265	0.573579
CCT1	-0.0508822	0.718678	-0.215983	0.0313615	-0.109458	0.837954
CCT2	-0.169348	0.085389	-0.387117	0.000136154	-0.171763	0.730842
CCT3	0.0740389	0.572577	-0.154848	0.137659	-0.217974	0.639807
CCT4	-0.101076	0.259181	-0.180514	0.0908253	-0.149079	0.77696
CCT5	-0.00162789	0.99591	-0.198861	0.0698855	-0.23209	0.63191
CCT6	0.0490652	0.775087	-0.235108	0.0201313	-0.262807	0.555466
CCT7	0.0606022	0.688492	-0.139105	0.219164	-0.17595	0.712467
CCT8	-0.0468318	0.77469	-0.0900757	0.469637	-0.08364	0.882267
CD98hc	0.0306403	0.885448	-0.158778	0.148843	0.00444678	0.99349
CDC50	0.0349321	0.871403	0.0165288	0.920552	-0.125677	0.806132
CDK2AP1	0.045586	0.788672	0.919461	2.51706e-14	0.525525	0.30724
CDase	0.0118867		0.00377305	0.990693	0.0374277	0.94303
CG10000	0.00476903		-0.0196154	0.977482	-0.0845406	0.856425
CG10005	-0.0011226		-0.240471	0.0723359	-0.286764	0.670183
CG10011	-0.0308406	0.911069	-0.239588	0.0910567	0.364107	0.484934
CG10013	-0.0289619		0.784043	0.00413838	0.501489	0.352447
CG10019	0.0198235		-0.344582	0.339763	0.337838	0.550582
CG10026	0.0197514		-0.044212	0.894489	-0.0729032	0.912008
CG10029					-0.0224803
CG10031	0.0121442		-0.304892	0.434278	-0.276137	0.467995
CG10035	-0.136904	0.0924716	-0.0495167	0.878311	0.17254	0.645161
CG10038	0.057752	0.754644	0.935973	4.02103e-17	0.547945	0.227565
CG10041	-0.0212033		-0.414343	0.344668	0.343891	0.535008
CG10050	-0.0750684	0.749764	-0.289821	0.0965773	-0.189178	0.72535
CG10051	0.0188914		-0.0790322	0.724732	0.00914589	0.987783
CG10053	0.0300473	0.922428	0.17718	0.393153	-0.0176563	0.975535
CG10055	-0.0696273	0.721395	-0.174242	0.250141	0.18418	0.695823
CG10062	0.0248746		-0.451415	0.289747	-0.0376472	0.946685
CG10063	0.00561223		0.442094	0.280925	-0.627094	0.175153
CG10064	0.00454919		-0.221444	0.463832	0.166999	0.773071
CG10068	-0.101367	0.577837	-0.255633	0.174338	-0.097103	0.833561
CG10073	0.0215193		-0.193436	0.52601	0.131873	0.808436
CG10075	0.138884	0.254487	0.0810575	0.720709	-0.250431	0.569606
CG10077	-0.0755016	0.410767	-0.0669817	0.558057	0.15832	0.755832
CG10081	0.00702778		0.283808		0.37943	0.532204
CG10082	-0.0649766	0.71044	0.34068	0.00105095	0.308445	0.538722
CG10086	0.0116435		0.103737	0.848755	-0.0555403	0.907788
CG10089	0.0263529		-0.0330919	0.958991	0.088371	0.893317
CG10098	-0.00794377	0.976301	0.508189	0.000517016	0.298715	0.521411
CG10104					0.0171413
CG10116	0.0118417		0.0425612	0.926761	-0.380663	0.318289
CG10126	0.00589296		-0.110125	0.828709	-0.430878	0.225768
CG10132	0.0277021		-0.151371	0.182898	0.0240898	0.965129
CG10137	0.0136199		-0.0553015	0.809548	-0.0272459	0.954994
CG10139	0.0507911	0.766923	1.13923	4.08892e-29	0.693785	0.127029
CG10140	0.0207415		0.199031	0.699206	-0.0886517	0.853002
CG10147	-0.178139	0.290181	-0.124961	0.521723	0.500909	0.169673
CG10151	0.0102733		0.0323414	0.896889	-0.112371	0.833561
CG10154	0.00487708		0.110181		-0.11864	0.855831
CG10163			0.0238749		0.0391122	0.954988
CG10164					0.0430146
CG10165	0.0366401	0.895387	-0.423794	0.00166964	-0.298575	0.350715
CG10171	-0.199476	0.0112132	-0.371135	0.000971109	-0.137456	0.766905
CG10175	0.0175302		0.0223568	0.963666	-0.131888	0.8102
CG10177	0.0217035				0.110265	0.8871
CG10182	0.00717307		-0.0174783	0.978969	-0.0844572	0.90853
CG10183			-0.0961091		0.0754266	0.894927
CG10184	0.0727492	0.647102	-0.00910338	0.980608	-0.148105	0.775828
CG10185	0.00630173		-0.0245455	0.968273	0.225932	0.74564
CG10189	-0.0153395	0.949496	0.047832	0.844498	-0.0938923	0.84414
CG10194	0.14638	0.34793	-0.315988	0.0563403	-0.103189	0.837954
CG10195	-0.0444778	0.883696	-0.678855	0.00101008	-0.209729	0.602601
CG10205	0.0129363		0.0749847		-0.111273	0.814261
CG10208	0.0373061		-0.0284925	0.943771	-0.277841	0.476057
CG10209	0.00283167	0.99364	0.0678165	0.741111	0.0427406	0.930763
CG10211	0.00808357	0.859786	-0.105429	0.578501	0.105362	0.86066
CG10214	-0.156237	0.237838	0.599498	3.94707e-07	0.0552928	0.920442
CG10222	0.0435491	0.883696	0.750373	9.7087e-07	0.218733	0.617032
CG10226	0.00808893		0.23401	0.497887	0.234951	0.640149
CG10232	0.0120702		-0.183162	0.640203	-0.118526	0.821234
CG10237	0.04531	0.836087	0.357772	0.0123558	-0.135907	0.757109
CG1024	0.129926	0.0889019	1.2185	2.79022e-22	0.79595	0.0753398
CG10252			0.115123		-0.0674394
CG10254	-0.0979231	0.604187	-0.218719	0.103083	0.202491	0.696314
CG10257	0.00823312		0.385007	0.2833	-0.222127	0.682744
CG10264	0.00763591		-0.276552	0.52601	-0.380912
CG10265	0.0840077	0.661262	0.164158	0.425872	0.185939	0.776803
CG10268	-0.043232	0.869782	-0.0651425	0.748037	-0.111208	0.82717
CG10274	0.0268264	0.910914	-0.157146	0.32767	0.33178	0.388245
CG10280	0.00599477		-0.180784	0.734293	-0.0844365	0.898434
CG10283	-0.00705033		-0.156859	0.252767	-0.0430599	0.947068
CG10286	-0.0199162	0.938778	-0.145801	0.266132	-0.0145413	0.978243
CG10298	-0.0129393		-0.102506		-0.0240078
CG10300	0.00993277		-0.0961878	0.795852	-0.142167	0.748518
CG10301	0.0104785		-0.350445	0.426241	-0.233763	0.690822
CG10307	-0.00215554		-0.144566	0.795852	0.0588557	0.941915
CG10311	0.0282687		-0.427482	0.0749415	-0.308795	0.426577
CG10317	0.0105826		0.0796738		0.00874847
CG10321	0.0938229	0.513631	0.28208	0.022704	0.421251	0.360636
CG10324	0.0141287	0.965941	0.564108	4.46185e-06	0.486687	0.309411
CG10333	0.0576364	0.780228	0.455152	1.25588e-05	0.42198	0.264639
CG10336	0.0246945	0.911634	0.509782	0.000127332	0.463081	0.392121
CG10337	-0.000170986		-0.327363	0.199427	-0.117288	0.854372
CG10338	-0.358105	1.8713e-06	-0.250138	0.0710805	0.199513	0.687286
CG10339	0.0104987		0.0070188	0.987549	0.0652162	0.885052
CG10340	0.187376	0.16132	-0.139895	0.23278	-0.2141	0.681765
CG10341	0.0954296	0.558033	0.979901	9.43369e-22	0.175219	0.681765
CG10343	0.0736318	0.618651	0.490992	4.95683e-06	-0.110073	0.83833
CG10344	-0.0116429	0.97684	0.144663	0.77247	-0.381651	0.260727
CG10345	0.00981027		0.143171	0.796385	-0.310437	0.403895
CG10347	0.0694171	0.710326	0.950414	1.63443e-12	0.448449	0.24706
CG10348	0.00789216		-0.313033	0.0615592	0.347334	0.46018
CG10352	0.00430985		0.0661115		-0.140809
CG10353	0.0641658	0.781766	-0.257665	0.04488	0.061569	0.920997
CG10357			-0.0244669		0.0446016
CG10359	0.0236875		0.0516844	0.913011	-0.0591562	0.908815
CG10361	0.0242615		-0.312551	0.0169295	-0.0466345	0.940859
CG10362	0.0204328		-0.162411	0.460637	0.0914517	0.852896
CG10365	-0.0454221	0.836632	0.534506	0.00763771	-0.137086	0.784442
CG10366	0.0418141	0.886193	-0.140437	0.40352	0.0303033	0.950228
CG10375	0.0328426	0.885774	0.646738	8.15372e-07	0.24509	0.690587
CG10376	-0.278826	0.00470939	0.00511073	0.983025	0.222668	0.600187
CG10383	0.140768	0.0968912	0.81218	9.64283e-14	0.350403	0.318289
CG10384	0.0113688		0.0945386	0.814128	0.0612307	0.905425
CG10395	-0.297298	0.0129087	0.107646	0.54105	0.0859781	0.859663
CG10405	0.0221338		0.52356	0.111183	-0.477981	0.129222
CG10407	-0.0180568		-0.260567	0.378666	0.202888	0.732618
CG10413	-0.190992	0.00167875	0.697548	5.79316e-08	0.638093	0.10672
CG10417	-0.239549	0.0038132	0.614362	1.16641e-06	0.737164	0.0964109
CG10418	0.00430062	0.992616	0.323791	0.0616919	-0.3	0.518097
CG10425	-0.00624858	0.984793	0.53868	0.000118701	0.344493	0.291773
CG10428	0.00800645	0.983678	0.668302	1.51489e-10	0.237866	0.503397
CG10431	-0.0594917	0.779368	1.12118	5.95679e-15	0.749167	0.0787207
CG10433	0.0121692	0.423989	-0.162341	0.509032	-0.164222	0.697449
CG10435	0.0999685	0.606008	0.476184	5.75383e-06	0.0744386	0.89117
CG10444	-0.135173	0.398048	0.104525	0.475031	0.110512	0.834075
CG10445	0.00858801	0.984793	0.239537	0.596967	-0.137044	0.856986
CG10459	-0.0254803		-0.363742	0.378647
CG10462	-0.00376039	0.992915	-0.0539478	0.76218	0.150148	0.779766
CG10463	0.103521	0.489913	-0.200083	0.160336	-0.133689	0.793781
CG10465	-0.366062	7.91426e-08	0.295147	0.0730453	0.258953	0.581305
CG10466	-0.0104158	0.979958	0.372772	0.0387732	-0.15184	0.780091
CG10467	0.0523126	0.851479	-0.244217	0.207408	-0.311433	0.54906
CG10469	-0.0110713		0.0608321	0.911228	-0.151101	0.843296
CG10470	0.0336768	0.883696	-0.24284	0.0295114	-0.399598	0.288776
CG10472	0.00701564	0.557156	0.114799	0.841411	-0.372582	0.36219
CG10474	0.00993133		0.0562089	0.340893	-0.468071	0.276677
CG10477	0.0045364		-0.0942509		-0.270618	0.685016
CG10479	-0.0260511	0.821232	-0.186374	0.0961208	0.403161	0.351495
CG10483	0.0166097		-0.0944036	0.759482	0.0337422	0.942409
CG10486	0.00602252		-0.108446		0.375544	0.453318
CG10492	-0.0258672	0.930353	1.26876	6.99636e-33	0.855091	0.0625663
CG10494	0.0098328	0.97684	0.0660166	0.84304	0.301252	0.623952
CG10495	-0.0514128	0.843491	-0.0088447	0.982181	0.00926943	0.986937
CG10505	0.0207104		-0.622549	0.106474	0.221754	0.70452
CG10508	0.0161412		0.00657905	0.980683	-0.026632	0.953503
CG10510			-0.0391602		-0.00206581
CG10512	0.0422096	0.455981	-0.124931	0.617356	0.0384361	0.949728
CG10513	0.0112642		-0.204718	0.692785	-0.0505089	0.941708
CG10514	0.00576507		-0.129556	0.813179	-0.713597	0.0600539
CG10516	-0.044408	0.882253	-0.204314	0.0658726	-0.0400285	0.941915
CG10527	0.0638835	0.779334	0.0815341	0.658493	-0.399878	0.265817
CG10543	-0.106183	0.577343	-0.0760596	0.674226	0.28318	0.63668
CG10550	0.0186086		-0.0976182	0.740748	-0.1341	0.763694
CG10553	0.0202368		-0.0333954	0.957722	-0.237707	0.563068
CG10555	-0.0649091	0.762027	0.962106	3.31138e-16	0.675602	0.149201
CG10559	0.0153615		0.250919	0.555809	-0.287678	0.565794
CG10560	0.00645627		-0.137291	0.801198	-0.125596	0.773599
CG10561	0.0257128	0.938523	-0.203421	0.309033	-0.0953463	0.833768
CG10562	0.0121613		-0.181761	0.686555	-0.0934338	0.853856
CG10565	0.0736745	0.58321	0.994974	3.35827e-21	0.0794961	0.86826
CG10576	0.0121327	0.96356	-0.138706	0.20731	-0.0969072	0.860492
CG10581	-0.00907674		-0.675175	0.0880814	-0.0685219
CG10584	-0.0102228	0.97684	0.984513	1.56931e-10	0.0884137	0.842367
CG10588			-0.0342084		-0.00419123
CG10589			-0.182403		-0.00320558
CG10591	0.0257004	0.570533	-0.0373359	0.854529	-0.878646	0.0632523
CG10597	0.00704997		0.0703813	0.902257	-0.599709	0.0825821
CG10598	0.0126904	0.22388	0.229077	0.344857	-0.55144	0.141303
CG10600	-0.0874279	0.686369	0.397061	0.00110019	0.640368	0.115973
CG10602	0.0361794	0.864991	-0.127638	0.456824	0.0662535	0.891585
CG10616	-0.0214199	0.931118	-0.172579	0.185048	0.0660135	0.884747
CG10621	0.0159259	0.869347	-0.331028	0.0057888	-0.135713	0.779845
CG10623	0.00633725		-0.528415	0.0537625	-0.0614197	0.904948
CG10628	0.071623	0.727677	0.117112	0.537446	-0.138539	0.778835
CG10631	0.0050638	0.992252	0.273886	0.0263484	0.301405	0.600187
CG10638	-0.0581773	0.705412	-0.0289996	0.875756	-0.114265	0.807007
CG10646	0.0130504	0.967158	0.0489749	0.840743	0.243607	0.542082
CG10650	0.0185579		-0.0331563	0.847791	-0.131577	0.803215
CG10651	-0.0122455		0.0822167
CG10654	0.106019	0.525034	-0.116039	0.623825	-0.109433	0.82156
CG10657	0.00774489		0.0382356	0.948559	-0.199993	0.614562
CG10660	0.0145243		-0.139649	0.417072	-0.231648	0.541357
CG10663	0.00720692		-0.260396	0.13526	0.0704185	0.916814
CG10669	0.0645744	0.766829	-0.00371542	0.992097	0.22791	0.625405
CG10672	0.106426	0.544556	-0.139493	0.504413	-0.293229	0.469141
CG10674	-0.00250812	0.993965	-0.415766	0.000393813	-0.463302	0.187063
CG10680			0.186704		0.03606
CG10681	0.0783553	0.712557	-0.156381	0.4468	-0.262961	0.574085
CG10694			0.0796738
CG10700	0.021787		0.291184	0.483796	0.231732	0.611736
CG10702	0.0522973	0.749764	1.33586	9.47572e-31	0.72315	0.0851724
CG10710	0.0161554		0.0489807	0.844498	0.22559	0.518665
CG10713	0.0164126		0.0216648	0.96482	0.0739251	0.891891
CG10725	0.00723028		0.502087	0.167589	-0.303164	0.522421
CG10730	-0.00996194		-0.128698	0.820392	0.382461
CG10731	0.064401	0.794473	0.252391	0.194592	-0.00439917	0.994478
CG10734	0.0105826		-0.0467154		0.254853
CG10737	0.118248	0.517742	-0.0580517	0.668168	-0.0342939	0.949543
CG10738	0.0337973	0.917351	0.69794	0.000461234	0.226139	0.677883
CG1074	-0.0538193	0.781865	-0.220342	0.0988347	-0.109763	0.83833
CG10747	-0.0422504	0.885168	0.405011	0.0014274	0.115678	0.791256
CG10750	-0.0129152		-0.0993819	0.840595	-0.043015
CG10761	-0.00440507		-0.0467154		0.0430146
CG10764	0.00613541		0.284533	0.508929	-0.0345925
CG1077	0.0113752		0.0483549	0.892809	0.190089	0.738894
CG10778	-0.0257307	0.918801	-0.278135	0.0472235	-0.25418	0.53086
CG10793	0.0105826		-0.271689	0.567461	-0.197801	0.720195
CG10795	0.0288246	0.898037	-0.0916535	0.728213	0.0601619	0.914139
CG10799	0.00992396		-0.0984517	0.856394	-0.909671	0.0050044
CG10801	-0.00116509		-0.029614	0.96482	0.062766
CG10802	0.0818114	0.599132	1.15772	6.21258e-20	0.173124	0.709286
CG10803	-0.0632413	0.775942	-0.447013	0.00849568	0.240605	0.654756
CG10804	0.0172127		-0.379967	0.275119	0.22761	0.726756
CG10809	-0.115483	0.410228	-0.194087	0.14932	-0.134747	0.739349
CG10814	0.0105826		-0.0911657	0.875206	-0.0407661
CG10834	-0.0129152		-0.0244669
CG10841			0.0330279		-0.0170334
CG10845			0.0222819
CG10859	-0.051377		0.655995	0.0953223	-0.0214443	0.969887
CG10862			-0.0244669
CG10863	0.3514	1.22268e-09	1.30106	8.26035e-42	-0.0194991	0.97305
CG10864	0.00307818		-0.135138	0.733616	0.484838	0.391811
CG10866	-0.162468	0.266558	-0.121522	0.741529	0.0987583	0.868738
CG10869	-0.041851		0.470571	0.242598	0.190439	0.768742
CG10874	-0.0172563	0.946247	0.316974	0.000901429	-0.0672895	0.899183
CG10877	0.155643	0.373579	0.588696	0.000116441	-0.0293804	0.960864
CG10898	0.123121	0.445131	-0.0823437	0.703592	-0.317137	0.477272
CG1090	0.0182784		-0.0944378	0.744128	0.206635	0.744502
CG10903	-0.00055432	0.997771	0.328309	0.00416758	-0.174741	0.698161
CG10904	0.0368354	0.875439	0.712547	2.41254e-08	0.0134744	0.980396
CG10907	0.0592997	0.781424	0.97161	1.31175e-12	0.668038	0.138608
CG10910	0.00913945		0.448484	0.249789	0.0564376	0.934995
CG10911	0.0146492		0.174594	0.688042	-0.188212	0.681765
CG10912	0.0169765		-0.31946	0.418049	-0.269594	0.475124
CG10914	0.068014	0.757447	-0.280271	0.0826497	-0.0594944	0.901693
CG10916	-0.0353593	0.902674	0.152096	0.377635	0.00826291	0.987556
CG10918	0.0103225		0.452345	0.122822	-0.394043	0.391719
CG10919			-0.0244669		0.0575279
CG1092	0.0126148		-0.408312	0.00692586	-0.245399	0.474204
CG10920			-0.0244669
CG10927	0.0503088	0.861853	1.13882	1.34447e-15	0.156465	0.737198
CG10931	0.0105826		-0.0556738		0.0171413
CG10932	-0.0141629	0.962784	-0.206565	0.21161	-0.237037	0.589549
CG10936	0.187986	0.23245	0.156863	0.23541	0.27196	0.607728
CG10939	0.000248222	0.99819	0.323964	0.000525641	-0.0334646	0.953142
CG10943	0.0147456		-0.521388	0.118521	-0.46209	0.415706
CG10947	0.00620928		-0.112507	0.828429	0.0187629	0.97448
CG10948	0.0927081	0.477598	-0.175647	0.182002	0.259112	0.564777
CG10949	-0.0241932	0.938778	-0.123787	0.586727	-0.083506	0.871974
CG10950			-0.0771791
CG10953	0.014298	0.209112	0.399546	0.357122	-0.0583616	0.904604
CG10958	0.0165252		-0.218742	0.245677	0.272658	0.55801
CG10959	-0.0481896	0.859155	-0.301791	0.216111	-0.074986	0.897806
CG10960	-0.144783	0.227918	-0.369962	5.26781e-05	0.138756	0.796951
CG10962	0.0331058		-0.0823707	0.870916	-0.079917	0.890687
CG10970	0.0105826		-0.0469132	0.931517	-0.192139	0.77587
CG10973	0.00441756	0.992252	0.254459	0.123543	-0.0836636	0.859972
CG10979	-0.0646649	0.791092	-0.0375535	0.865173	0.130424	0.789452
CG10984	0.0705378	0.590592	0.848997	4.29257e-13	0.620929	0.184156
CG10993			0.137897		-0.0460512
CG10996			-0.00222373
CG11000	0.0237195		-0.0651381	0.871101	0.275605	0.604268
CG11007	-0.0455448	0.821232	-0.187369	0.16688	-0.172352	0.691521
CG11018	-0.0135863		-0.0451902	0.928797
CG11029	0.00614211		-0.101305	0.859341	-0.102204	0.860459
CG1103	-0.121857	0.384977	0.0170629	0.916353	0.174446	0.684993
CG11030	0.0789355	0.572577	0.671351	2.41642e-08	0.623517	0.155104
CG11034	0.136966	0.120168	0.733874	6.37053e-12	-0.212256	0.600187
CG11035	0.104315	0.572338	-0.0130565	0.969059	-0.200898	0.616623
CG11041	0.00450251		-0.09453	0.867104	-0.483454	0.279587
CG11044	0.00825705		-0.148393	0.769738	-0.332561	0.522509
CG1105	0.0161283	0.940499	0.00506468	0.98166	-0.0419808	0.93455
CG11050	-0.0601365	0.770334	0.344957	0.000570091	0.0523887	0.929463
CG11052	0.00440668		-0.305979	0.514907	-0.0325357	0.964187
CG11060			0.0280772		-0.00206581
CG11069	0.00799813		-0.109172	0.430383	-0.117973	0.798941
CG11070	0.0302591	0.902674	-0.171704	0.182641	0.141065	0.7753
CG11073	0.0118168		0.309824	0.376536	0.311799	0.337505
CG11076	-0.0457875	0.707867	-0.147039	0.23685	-0.174434	0.733911
CG11077	-0.074569	0.750542	1.06029	7.03881e-16	-0.0277263	0.961675
CG11085			-0.00843917	0.985472	0.139043	0.83707
CG11089	-0.0479471	0.787807	-0.0995918	0.479487	-0.0465443	0.936207
CG11095	0.0687018	0.782185	-0.372514	0.157114	-0.322616	0.464457
CG11099	0.0103282		0.120785	0.825479	-0.147999	0.842465
CG11103	0.0726949	0.749764	0.992763	5.00646e-12	0.549098	0.230577
CG11109	0.0772405	0.633807	-0.143558	0.399587	-0.197182	0.699164
CG11110	0.114721	0.483581	-0.248811	0.316461	-0.401036	0.298168
CG11112			-0.0556738
CG11122	0.0184963	0.958437	0.0136169	0.956524	0.126725	0.831453
CG11123	0.119542	0.234446	1.04655	1.30796e-18	0.279244	0.528639
CG11125	0.249848	0.0516392	0.933284	5.40169e-12	0.422907	0.291773
CG11127	0.0676184	0.712076	0.544628	1.87797e-07	-0.0169662	0.976233
CG1113	0.00767144		0.425144	0.334236	0.0205637	0.979875
CG11131	0.00953239	0.424897	0.584649	0.0496172	-0.393333	0.316668
CG11134	0.0570079	0.778438	0.210213	0.137031	-0.220581	0.628476
CG11141	0.0077453	0.984724	1.35993	1.86879e-25	0.71884	0.0649844
CG11145					-0.0407661
CG11147	0.00834369		-0.0406442	0.920415	-0.0547822	0.928149
CG11149	0.00879562		-0.302274	0.52222	-0.0560289	0.935525
CG11151	0.187924	0.0222861	0.328881	0.00036548	-0.316664	0.497291
CG11155	0.0373799	0.690035	-0.621158	4.10994e-06	-0.162292	0.808108
CG11158	0.0255954		-0.341993	0.0288064	-0.0355891	0.954726
CG11159	0.0105826		-0.0725396		0.132698	0.839609
CG1116	0.0720599	0.629411	-0.224601	0.0962512	-0.133035	0.7753
CG11162	-0.00117257		-0.0035213		0.442325	0.433709
CG11164	0.0996232	0.473503	1.43861	3.66865e-25	0.732222	0.121264
CG11168	0.100688	0.629433	0.361804	0.00922998	0.167248	0.703195
CG11170	-0.0162166	0.963115	-0.336259	0.127694	-0.0821543	0.90138
CG11178	-0.0708164	0.608589	-0.257273	0.0345957	0.0309171	0.949294
CG11180	-0.0266736	0.91242	0.944859	2.84807e-14	0.430532	0.336154
CG11191	0.00483532		0.141005	0.794613	-0.168456	0.733547
CG11192	0.00439754		-0.0244669		-0.0962229
CG11200	0.148824	0.408268	-0.213162	0.211779	-0.281214	0.442543
CG11211	-0.0435656		0.0884832		-0.00364904
CG11226			-0.0035213		0.0171413
CG11227			-0.000331438		-0.0521009
CG11236	0.00713047		-0.176631	0.658247	-0.0979587	0.84422
CG1124	0.0278135		-0.0160223	0.944002	-0.27259	0.482553
CG11241	0.0304652	0.922777	0.315495	0.0149429	0.0464629	0.925105
CG11247	-0.0227516	0.899233	-0.233242	0.0562385	0.149186	0.769955
CG11248	0.157377	0.107305	1.03544	5.80213e-13	0.786716	0.0884945
CG11249	0.00306342		0.0720463	0.903003	0.144503	0.818682
CG11257	0.022405	0.947035	0.786956	0.000148169	0.59863	0.148343
CG11262			-0.0794073
CG11263	0.0982775	0.630573	1.24172	4.68642e-15	0.871712	0.0600539
CG11267	-0.0946079	0.102654	-0.371808	4.46927e-05	-0.414558	0.331136
CG11275	0.0476486		-0.126747	0.540304	-0.0963167	0.840845
CG11279	-0.0334679	0.917351	-0.404719	0.0021479	-0.489125	0.189838
CG1129	-0.117563	0.2646	-0.346962	0.0012848	-0.237088	0.583175
CG11291			0.21183		-0.0251483
CG11294			-0.0390373		-0.00206581
CG11300	0.0129503		0.147708	0.0613923	-0.22105	0.664555
CG11307	0.0570542	0.713947	1.40034	8.39594e-29	0.840342	0.067353
CG11309	0.0576647	0.793176	-0.254252	0.130285	-0.136371	0.781016
CG11313	0.00879351		0.174774	0.745745	-0.0880149	0.913229
CG11317	0.00656599		-0.26378	0.478485	-0.0834163	0.851863
CG11318	0.00755913		0.113475	0.802906	0.187675	0.64059
CG11319	0.01132		-0.185462	0.689523	0.147373	0.829586
CG11322	0.0217035		0.0125225	0.981722	0.461395	0.267605
CG11327	-0.0103496		-0.268561	0.573563	-0.106389	0.87298
CG11333	0.00445814				-0.40776	0.301358
CG11334	0.0724885	0.731233	0.423716	0.0138973	-0.139313	0.77587
CG11342	-0.173589	0.196403	-0.215603	0.504142	0.0244454	0.967601
CG11345	0.00914548		0.528979	0.126819	-0.0552567	0.919219
CG11349			0.0396616	0.943357	-0.0752057
CG11350	0.0124248		0.413441	0.200407	-0.05842	0.914031
CG11353	0.00766404		-0.0455626	0.931517	0.31815	0.595665
CG11356	0.00445814		-0.290699	0.493306	-0.229211
CG11357	-0.135273	0.362701	0.668423	3.02593e-08	0.173685	0.721813
CG1136	0.0119738		0.0869305	0.871058	0.0145715	0.980486
CG11360	-0.27168	0.0422996	-0.726679	2.80122e-06	0.172781	0.808108
CG11362	-0.0195321		-0.215648		-0.00206581
CG11367	0.0388986	0.874607	0.92141	1.08111e-17	0.658677	0.124113
CG11368	0.0127412		0.36719	0.396647	-0.355505	0.359763
CG11369	-0.00117257		-0.00455704
CG1137	0.00439754		-0.169289		-0.0494169
CG11370	0.0118875	0.268613	0.232752	0.647306	-0.357156	0.407283
CG11374	0.0105826		0.438771	0.26952	-0.136966	0.851863
CG11377	-0.112287	0.180594	-0.34248	0.00834758	-0.131666	0.775998
CG11378	0.00725659	0.543847	-0.122172	0.76536	-0.396262	0.250907
CG11379					-0.0560454
CG1138					0.0171413
CG11380	0.00530177		0.0209621	0.958452	-0.260502	0.701438
CG11381	0.00477151		0.654816	0.0859323	-0.111461	0.791268
CG11382	0.00636484		0.0633975	0.780996	-0.244679	0.555784
CG11384	0.00800987		-0.31647	0.472425	-0.0543636	0.90967
CG1139	0.00772359		-0.232896	0.599846	0.0247895	0.971521
CG11391			0.12766		0.0171413
CG11396	0.105103	0.39118	-0.191907	0.311779	0.0167931	0.973393
CG11398	-0.121126	0.542873	-0.376457	0.180141	0.0398307	0.957944
CG11399	-0.115604	0.331148	0.826342	1.71592e-09	0.369292	0.457745
CG11400	-0.00198914		-0.265652	0.579557	-0.41076	0.476433
CG11403	-0.00683153	0.985061	0.16429	0.535314	0.000788336	0.999372
CG11404	-0.0129152				0.0441965
CG11406	0.0163111		-0.0920191		-0.287263	0.597179
CG11407	0.00529221		-0.0707388	0.907921	0.0382589	0.962966
CG11409	0.040783		0.105187	0.529201	0.353902	0.389336
CG11413	0.0199204		0.129291	0.810691	-0.255492	0.589938
CG11414	0.157607	0.129758	-0.0844905	0.564758	0.0668269	0.897069
CG11417	0.037159	0.876602	0.868257	9.81928e-19	0.322539	0.453812
CG1142	0.0914392	0.574661	0.684602	6.16195e-10	0.0630115	0.907362
CG11425	0.00475594		0.584573	0.0708792	-0.784439	0.0114244
CG11426	0.0260855		-0.245175	0.105449	-0.423151	0.138608
CG1143	0.0121388		0.0998257	0.854251	-0.184752	0.698161
CG11436	-0.04862	0.838909	0.492554	0.000312728	0.577309	0.160768
CG11437	0.0222593		0.0265619	0.908548	-0.17836	0.710211
CG11438	0.0233888		-0.0799441	0.661463	-0.388355	0.272018
CG11444	-0.0420708	0.825876	0.803049	3.9757e-12	-0.0732912	0.907103
CG11447	0.0362631	0.886038	-0.286232	0.104194	-0.312087	0.472938
CG11449	0.0123523		-0.163044	0.75543	-0.328774	0.557507
CG11453	0.011177		0.243077	0.538708	-0.277242	0.484934
CG11454	0.0165093	0.963618	0.0138645	0.94836	-0.0375249	0.947068
CG11456	0.0258769	0.938167	0.168197	0.370396	0.416865	0.389336
CG11458			-0.0244669		-0.0814774	0.900657
CG11459	0.0304495		-0.117363	0.823602	0.126541
CG1146	-0.0414593	0.875439	-0.276878	0.165808	-0.316221	0.46918
CG11470	0.00660525		0.315895	0.490797	-0.25707	0.626637
CG11474	0.119291	0.157914	0.164562	0.241549	-0.0101168	0.985442
CG11475	5.99098e-05		-0.0794033	0.894268	-0.379136	0.542981
CG11498	-0.00408891		-0.111465	0.573785	-0.288413	0.661449
CG11504	0.164431	0.0150637	1.22027	5.35068e-31	0.755025	0.105122
CG11523	-0.0402325	0.874355	0.71861	2.02327e-10	0.38297	0.421882
CG11529	0.00683531		0.155555	0.7736	-0.432279	0.291563
CG11537	-0.107713	0.27316	-0.332162	0.000791446	0.0753056	0.897852
CG11539	0.0100254		-0.355148	0.191843	-0.197417	0.722623
CG11550	0.0115733		0.0450964	0.940808	-0.209328	0.764704
CG11555	0.0275144	0.900485	0.652199	9.7534e-07	0.0690222	0.89559
CG11560	0.118914	0.360791	1.12754	1.84614e-17	0.579944	0.150414
CG11562	0.0135366	0.962784	0.122502	0.493819	-0.235083	0.581305
CG11563	-0.0622904	0.696737	0.806137	2.20066e-10	0.25665	0.639816
CG11570	0.00982897		-0.103872	0.833367	0.820261	0.0555186
CG11581	0.0105826		-0.00222373		0.0069175	0.99349
CG11583	0.128316	0.106669	1.04806	1.39186e-19	0.282528	0.571693
CG11584	0.0109201		0.143166	0.747929	-0.305398	0.581803
CG11585	0.00769012		0.742528	0.0562468	-0.272307	0.447518
CG11586	0.02919	0.920549	0.738693	2.16102e-08	0.257596	0.623424
CG11590	0.145725	0.257626	0.178564	0.34504	-0.0847944	0.883813
CG11593	-0.0521361	0.828887	-0.341725	0.00143005	0.02112	0.9672
CG11594	0.0350903		0.0255242	0.960506	-0.14363	0.749182
CG11596	-0.0205573	0.942088	1.12667	4.18524e-18	0.560976	0.228842
CG11597	-0.0113914		-0.405266	0.0702968	-0.134564	0.847513
CG11598	-0.00116509		0.154221	0.758937	0.0654285
CG11600	-0.0129152		0.024153		0.16625
CG11601	-0.00581731	0.992064	0.103137	0.516688	-0.173974	0.661479
CG11608	-0.00116509		-0.0244669
CG1161	0.0373992	0.865174	-0.0792992	0.64862	-0.190475	0.697316
CG11617	0.0176832		-0.769796	0.00169796	-0.156263	0.73199
CG11619	0.033464		0.0645719	0.848754	0.622621	0.167537
CG11626	-0.0239538		-0.28432	0.544999	-0.138117	0.83833
CG11629			0.201321		-0.0224803
CG11630	0.0105797		-0.00222373		-0.00226805
CG11634			-0.0467154		0.182372
CG11635					0.0171413
CG11638	0.00769958		-0.491079	0.012488	-0.0497085	0.929463
CG11655	-0.0320125	0.922428	-0.121056	0.728565	-0.267392	0.608723
CG11656	0.0105826		0.0379263	0.950873	-0.0286735
CG11658	-0.0209669	0.936442	0.206423	0.152912	0.172727	0.738403
CG11659	0.0063995		-0.0920192		0.0663125	0.910188
CG11663			0.0330279
CG11668	0.011283		-0.513123	0.223666	-0.137936	0.851248
CG11670	0.00938653		-0.0627375	0.875756	-0.0199371	0.973393
CG11672	0.0119758		0.149509	0.712353	-0.101113	0.834618
CG11674	0.107187	0.514806	1.49834	8.31438e-36	0.42169	0.478908
CG11679	0.154167	0.280649	0.526471	0.000387471	-0.0573429	0.90853
CG11686	0.0409912		-0.11608	0.530591	-0.176568	0.707856
CG11693	-0.0129152		0.0273922		0.0642589
CG11694	-0.0129152		-0.0244669		0.0171413
CG11695	0.199608	0.168579	0.00698849	0.982181	-0.0486979	0.925847
CG11696	0.132515	0.326408	0.345045	0.00142875	0.0665336	0.896091
CG11699	0.116596	0.554154	-0.054417	0.770789	-0.340272	0.475356
CG11700	-0.000324049		-0.0374487	0.953399	-0.145559	0.824456
CG11703	0.0169141		0.101492	0.842818	0.0368609
CG11710	0.0832627	0.588882	-0.193668	0.21807	-0.0857349	0.847441
CG1172	-0.22052	0.0717297	0.0789165	0.679686	0.0010612	0.998655
CG11722	0.0288623	0.930353	-0.357894	0.129677	-0.492601	0.175153
CG11723	-0.054362	0.760281	-0.00144791	0.99427	-0.024071	0.964888
CG11726			-0.0942509
CG11737	-0.0916246	0.563947	-0.165731	0.337579	-0.0545683	0.91505
CG11741			-0.0229706	0.964426	-0.261402	0.651833
CG11752	0.162453	0.31118	0.0845406	0.531383	-0.55111	0.178887
CG11753	-0.0148046	0.961892	0.604898	3.91852e-06	0.091145	0.854026
CG11755	-0.11987	0.553589	0.196364	0.35863	-0.261481	0.569597
CG11756	0.00864369		-0.293524	0.536178	0.0748756
CG11760	-0.0212033		-0.0761141	0.897944	0.375828	0.480763
CG11768					-0.0123969
CG11771	0.0134476	0.963618	1.05106	4.8587e-23	0.17032	0.701985
CG11777	-0.0544762	0.838909	0.598022	6.0032e-05	0.31896	0.542981
CG11779	0.0294988	0.824841	-0.179063	0.125672	-0.0857558	0.862459
CG11786	0.012759		-0.565715	0.00135412	-0.641589	0.0690271
CG11788	-0.0931033	0.633675	-0.227339	0.497746	-0.23576	0.715321
CG11790	0.0859387	0.658558	-0.0347227	0.828675	-0.22762	0.56968
CG11791	-0.0071559	0.986322	-0.155404	0.17198	-0.0587362	0.916227
CG11807	0.0330657	0.889783	0.167013	0.182156	0.277049	0.389336
CG11808	0.100906	0.625891	1.05245	1.88037e-16	0.516917	0.236218
CG11811	-0.149062	0.104192	0.606261	1.65075e-08	0.44335	0.252063
CG11815			-0.0263728	0.968273
CG11816			-0.0556738		0.0214484
CG11825	-0.105963	0.470187	0.777892	1.00836e-11	-0.307201	0.541357
CG11828	-0.0129152		-0.0907281		0.00756324
CG11835	0.00656262		0.237469	0.615923	0.0543146
CG11836	-0.226067	0.0970189	-0.262237	0.162844	-0.164541	0.793917
CG11837	0.0152221	0.946221	0.523889	1.04246e-07	-0.0478633	0.932126
CG11839	0.0453232	0.864993	0.129084	0.610638	0.415926	0.453144
CG11841	0.00445814		0.248563		-0.263854	0.684308
CG11842	0.00450251		-0.0695483	0.882903	-0.126335	0.869105
CG11843	-0.021856		-0.161188	0.694283	-0.143213	0.851262
CG11852	0.00721831	0.400291	0.219349	0.630993	-0.0319541	0.965661
CG11854	0.0193429		-0.07455		0.0673792	0.90138
CG11857	-0.0309669	0.910914	0.276267	0.0121593	0.404724	0.262156
CG11858	-0.0507272	0.858702	0.348321	0.0323742	-0.28251	0.563068
CG11873	-0.078644	0.735485	-0.0448485	0.812678	0.308428	0.600706
CG11878	0.0217035		-0.00135569		-0.0987583	0.888124
CG11882	-0.0615991	0.791232	-0.0425642	0.855875	-0.523171	0.228342
CG11883	0.0710649	0.776703	-0.541157	5.56927e-05	0.191433	0.74564
CG11885	0.047053	0.826555	0.531949	0.000258892	-0.314104	0.48749
CG11892	0.00820186		0.438173	0.279843	-0.0640579	0.914331
CG11893	0.0105826		-0.00061153		-0.463163	0.41548
CG11898	0.0108785		-0.0932602	0.874785	-0.0368224	0.950495
CG11899	0.0524807	0.831543	0.255934	0.380305	-0.502118	0.206023
CG11902	0.0396654	0.885448	-0.220805	0.140249	0.305158	0.421842
CG11905	0.0345167	0.565442	-0.11885	0.513385	-0.122382	0.781905
CG11906	0.0258178	0.933995	0.523703	5.60209e-07	0.329625	0.429439
CG11911	0.00730387	0.360787	0.241947	0.62986	-0.308602	0.464384
CG11912	0.00537016		0.28893	0.545552	-0.412357	0.295699
CG11920	0.0331606	0.842149	0.950284	1.30782e-11	0.201457	0.695823
CG11927	0.0679654	0.597609	0.992658	8.00473e-15	0.16386	0.764302
CG11929	-0.00176932		-0.00858511	0.986933	0.181701	0.672547
CG11951	0.0090293		0.081056	0.837029	0.165162	0.806456
CG11961	0.03146	0.661262	-0.175956	0.236666	-0.15641	0.733547
CG11964	0.0397422	0.879717	-0.193424	0.0816664	-0.0916769	0.851634
CG11970	0.0985746	0.528831	1.28195	1.05226e-28	0.821147	0.068237
CG11975	0.00115707	0.996486	0.927974	9.78336e-15	0.697612	0.10654
CG11977	0.0105826
CG11980	0.0227953	0.913736	0.180361	0.163176	-0.0612984	0.912008
CG11983	-0.0260509		-0.0788247	0.861785	-0.0683333	0.925847
CG11986	-0.0448029	0.871403	0.85714	4.2064e-11	0.36597	0.459912
CG11997	0.0185357		0.277616	0.56371	-0.00461246
CG11999	0.018754	0.947797	0.454195	1.70298e-05	-0.0345	0.952222
CG12003	-0.023926		0.160315	0.765086
CG12004	0.0306108	0.915474	-0.337113	0.000318933	-0.0578385	0.920206
CG12007	-0.0603281	0.738347	-0.214877	0.0816465	-0.0464312	0.919739
CG12009	0.0212548		-0.120046	0.812928	0.0341978	0.940859
CG12010	0.0974804	0.602246	-0.270213	0.191137	0.0202369	0.973073
CG12011	0.00767345	0.953152	-0.0786129	0.485816	-0.0528586	0.916473
CG12012	-0.0821454	0.708543	-0.0253165	0.922611	-0.185037	0.677677
CG12016			-0.0244669
CG12017	0.00858051		-0.307212	0.115939	-0.346639	0.591216
CG12020			0.0388776		0.0430146
CG12024	-0.0727153	0.489913	-0.391351	0.00163586	-0.137849	0.72071
CG12025	-0.273845	0.0133161	-0.44219	5.16941e-05	-0.124804	0.804491
CG12038	0.050232		-0.0272901	0.899067	-0.222923	0.528914
CG12054	-0.0116868	0.974254	0.307869	0.00764472	0.389324	0.354692
CG12056	0.0227764	0.938778	-0.143178	0.473841	-0.109321	0.853856
CG12057	0.00685569		0.0399518	0.879824	-0.110373	0.856803
CG12061	-0.0205394		-0.0556738		0.201525
CG12065	0.101556	0.416014	0.0303234	0.871058	-0.0289689	0.953814
CG12069	-0.0254803		0.277858		0.0105033
CG12071	0.0219819		-0.0573584	0.820691	-0.0655383	0.890647
CG12075	0.0273715	0.600607	-0.153453	0.422202	0.149021	0.808108
CG12078	-0.0129393		-0.0244669
CG1208	0.0218667		0.316999	0.409659	0.023404	0.964102
CG12081	-0.0257341	0.914375	1.11698	2.7378e-23	0.524649	0.275913
CG12084	-0.0013595	0.996162	0.459477	2.34229e-05	0.436309	0.295464
CG12091	0.000570564	0.997394	-0.2481	0.0183816	-0.212206	0.61671
CG12093	0.00752231	0.984724	-0.104806	0.495294	-0.28367	0.447668
CG12096	0.0353341	0.878523	0.0112295	0.962012	-0.194954	0.663802
CG12099	0.119973	0.137202	0.153435	0.286978	0.277871	0.499415
CG12104	-0.183719	0.0786075	0.52205	2.09782e-06	0.587155	0.163307
CG12105	0.0205234		0.0189651	0.968504	0.0625805	0.9245
CG12106	0.16071	0.16766	1.02739	1.90684e-15	0.54901	0.186149
CG12107	-0.00322154	0.992252	-0.329877	0.00122074	-0.374844	0.378627
CG12111			0.0222819		0.138319
CG12112	-0.0207881	0.930704	1.01883	3.45289e-10	0.345061	0.507804
CG12115	0.0105826		0.109509		0.167302	0.821513
CG12116	0.0323495		0.298473	0.415128	-0.42892	0.283065
CG12118	0.0445552	0.856932	-0.131754	0.573303	-0.18498	0.691752
CG12121	-0.00212519	0.994023	0.921456	7.24551e-18	0.649831	0.134264
CG12123	0.00425232	0.992398	-0.496283	0.00838089	-0.47715	0.180799
CG12128	0.0708188	0.671782	1.02985	1.64669e-18	0.427789	0.296947
CG12129	-0.00712392	0.983673	1.18516	4.66847e-15	0.683884	0.12396
CG1213	0.0134623		0.233673	0.45405	-0.359383	0.349749
CG12133	-0.0333101		-0.138976
CG12134	0.0095518	0.967158	0.774494	2.2234e-13	0.137573	0.78867
CG12147					-0.0224803
CG12155	0.005604	0.992252	0.0051998	0.98101	0.225261	0.527092
CG12158					0.182029	0.733298
CG12159	-0.0465261	0.81098	-0.297231	0.0688449	-0.188211	0.74935
CG12163	0.00216452	0.994729	0.779736	9.33919e-16	0.516658	0.248021
CG12164	0.0111843		-0.0310902	0.960695	-0.671186	0.150239
CG12170	0.0675102	0.765364	-0.0932971	0.626392	-0.361428	0.315177
CG12171	0.0473898	0.693192	1.1039	8.21295e-23	-0.289597	0.515538
CG12173	0.0467266	0.861853	-0.0493716	0.851947	-0.394948	0.327737
CG12177	0.0420078	0.891556	0.181361	0.531877	-0.258932	0.597715
CG12179	0.0560388	0.805287	1.39726	2.82035e-31	0.919493	0.0512355
CG1218	0.0142787	0.947797	0.870894	1.35989e-12	0.0850578	0.874958
CG12182	0.129587	0.477598	0.926311	5.95049e-13	0.959914	0.0170602
CG12184	-0.0190782		0.689923	0.0468239	0.639963	0.196293
CG12194	0.0163078	0.948302	-0.365277	0.0709746	-0.138789	0.78014
CG12204	0.106128	0.595892	0.218883	0.340497	-0.312652	0.573295
CG12206	0.0159299		-0.0501429	0.848089	0.0907946	0.868563
CG12209			0.0750228		0.0454776
CG12213	-0.065105	0.688492	0.244028	0.0470587	0.317002	0.487794
CG12219	0.181782	0.14633	1.08141	4.27717e-27	0.431905	0.410437
CG12224	0.0280989		-0.111604		0.278922	0.600187
CG12229	0.00231359		-0.220362	0.66201	-0.0601007
CG12231			-0.0244669
CG12236	-0.131892	0.440924	-0.15414	0.354976	0.142939	0.796398
CG12237	0.100405	0.508985	0.216002	0.138897	-0.190622	0.656117
CG12239	0.0177334		0.176978	0.555647	-0.0696426	0.881452
CG12241	-0.0680816	0.727227	-0.233504	0.115776	0.0314889	0.949294
CG12253	-0.0226142	0.911069	0.543206	4.64066e-05	-0.00287763	0.996363
CG12256	0.0414282		-0.0298017	0.957106	-0.808521	0.0877249
CG12259	0.0502869	0.807025	0.563783	1.54673e-06	0.301613	0.600706
CG12267	0.00876683	0.982917	0.574104	7.45821e-06	0.26105	0.478908
CG12268	0.00999468		-0.299896	0.501571	-0.171368	0.665129
CG1227	0.0306669	0.918953	1.13814	6.61103e-21	0.365177	0.389336
CG12278			-0.238562	0.632611	0.171276
CG12279	-0.0785529	0.708885	-0.481848	0.00602538	-0.572168	0.139214
CG12288	-0.0345096	0.778089	0.0515486	0.766482	-0.088662	0.851248
CG12290	-0.183018	0.191693	-0.715664	6.38679e-08	0.0439413	0.949294
CG12299	0.0547634	0.791214	1.23051	7.7806e-26	0.517115	0.267605
CG12301	0.0568361	0.65406	1.05352	9.11391e-19	0.622692	0.169934
CG1231	0.0129503		0.103412		0.00756579	0.992826
CG12310	0.0105455		0.696067	0.0714065	-0.18196	0.803939
CG12316	-0.0029187	0.994627	-0.2329	0.0666871	0.389864	0.410537
CG12320	0.0632591	0.782185	-0.0977395	0.710143	0.12171	0.812738
CG12321	0.00132503	0.997225	-0.0602899	0.822688	-0.193383	0.665129
CG12325	0.0433148	0.875192	0.395158	0.000219585	0.45399	0.204723
CG1233	-0.00614637	0.990982	-0.110074	0.476044	0.253409	0.587264
CG12338	0.0369021	0.871403	-0.0486353	0.844046	-0.129336	0.800402
CG1234	0.125334	0.374006	1.06331	5.64731e-21	0.700059	0.1062
CG12341	-0.0477084	0.856932	0.305785	0.0390286	0.0835662	0.867876
CG12343	0.030164	0.914509	0.753494	4.25759e-08	0.353617	0.505209
CG12344	0.00769617		-0.0772808	0.888277	0.225858	0.668644
CG12355	0.023809		-0.713194	0.000285939	-0.468952	0.293456
CG1236	0.0161181	0.956797	0.199777	0.0884433	-0.1371	0.744279
CG12362	0.0105826		0.0222819
CG12374	-0.0166199		-0.0134761	0.983782	0.0454776
CG12375	0.0381609	0.877559	-0.265066	0.282501	-0.223753	0.566384
CG12376			0.0222819		-0.0441948
CG12379	0.0280206		-0.379538	0.159826	-0.579524	0.113317
CG12384	0.0915461	0.462375	-0.230947	0.0859976	-0.39362	0.268566
CG1239	-0.0217128	0.935169	-0.151556	0.653513	-0.44496	0.435879
CG12391	0.00808776	0.974254	0.998021	2.75673e-19	0.801605	0.0810044
CG12398			-0.247998		-0.00930007
CG12402	0.0109809		-0.460062	0.000218126	-0.0209055	0.973257
CG12420	-0.0126645		-0.259417	0.46258	0.00343419	0.997668
CG12446	-0.00185642
CG12448			-0.0244669		-0.0354851
CG1246	0.0211209		0.221217	0.471903	-0.0751676	0.880198
CG12470	-0.00117257		-0.581589	0.0596155	-0.156414
CG12477	0.00664945		0.33346	0.476425	-0.0571893	0.94392
CG12479	0.00430985
CG12480	0.0113949	0.236832	0.479896	0.0955631	-0.0479299	0.920702
CG12483	0.00430985		-0.00235033		-0.1681	0.822888
CG12490	0.0124738		-0.277475	0.465974	-0.842878	0.0496289
CG12491					-0.0890866	0.907103
CG12493	-0.0270852		-0.272358	0.538084	-0.000816191	0.999374
CG12496	-0.0127901		-0.367399	0.307434	-0.0363278
CG12498					0.0171413
CG12499	-0.0492475	0.824841	0.134838	0.332253	0.362433	0.389201
CG12502	0.00650171		-0.0633083	0.916635	0.0910002	0.871613
CG12506	0.00696474		-0.0494189	0.932604	-0.0704373	0.928856
CG12507	0.0165174		0.0203902	0.962012	-0.242871	0.688042
CG12512	0.0828932	0.716506	0.537195	0.0703749	-0.160025	0.744805
CG12519	0.00831976		0.138607	0.755009	-0.210179	0.665129
CG12520	-0.0258827		0.751786	0.048114	0.28148	0.677677
CG12522	0.00723646		0.257398	0.103083	0.385155	0.499597
CG12523	0.00507044		-0.0538024	0.926476	-0.397707	0.378817
CG12531	0.0163234		-0.22146	0.209664	0.246568	0.689404
CG12535	-0.0352971		-1.09791	0.0010961	-1.36035	0.000608723
CG12538					0.0171413
CG12539	0.00445814		-0.161334	0.74765	-0.140912
CG12540	0.00148935		-0.316815	0.499485	-0.195733
CG12541	0.0115866		-0.437498	0.108279	-0.0202718	0.97594
CG12546	0.0120414		-0.000237982	0.999486	-0.21442	0.725105
CG12547	-0.400993	2.65138e-08	-0.138158	0.380621	0.0668414	0.917073
CG12560	0.0153365		-0.351992	0.00734058	-0.323172	0.301072
CG12567	-0.361225	4.75428e-06	0.678589	2.93956e-05	0.65757	0.148911
CG12576	-0.0943815	0.362062	-0.358404	0.00397193	-0.0996156	0.851963
CG12581	-0.00510494	0.965494	-0.272084	0.00360108	0.0202941	0.971476
CG12589			-0.0244669
CG12590			0.0277003		0.305677	0.442475
CG12592	0.0132212		-0.264112	0.458679	0.113261
CG12594	0.00953127		-0.109632	0.773507	0.0420707	0.935522
CG12605	0.018691		-0.48747	0.00317173	0.130547	0.815763
CG12607	0.0142288	0.235821	0.0446817	0.944055	-0.51502	0.0965833
CG12608	0.10658	0.482077	1.0177	1.31303e-24	0.511249	0.291773
CG12609			0.0222819		0.0246954
CG12617			-0.127538	0.786452	-0.0169916
CG12637			0.253042
CG12640					-0.0407661
CG12643	0.0172225		-0.51458	0.00119293	-0.0507371	0.921559
CG12645	-0.0263657		0.124202		0.0171413
CG1265	0.198874	0.20993	-0.173338	0.302315	-0.212767	0.657627
CG12655	0.0145705		0.134933	0.796239	-0.446729	0.225906
CG12659	-0.0375579	0.885448	0.961785	1.10489e-16	0.469388	0.306086
CG12661	0.000194906		0.249574	0.492294	0.19486
CG12662	0.0135403		0.356196		0.155626
CG12672	0.0105826		0.0517425		-0.0514208	0.946188
CG12674			-0.137112
CG12680			0.0534478		0.0214484
CG12684			-0.0244669
CG12688	-0.0304545		-0.109272	0.811847	-0.139985
CG12689	-0.0129152		0.312238	0.4113	0.0591734
CG12691			-0.0244669
CG12692	-0.0239538		-0.0467154		-0.00206581
CG12693	-0.023926		0.0396432
CG12698	-0.0084547		0.409507	0.355492	0.14931
CG12699	-0.0239538		-0.00135569		-0.0441948
CG12702	0.181316	0.00429711	1.3519	1.63079e-29	0.835805	0.0648756
CG12708	-0.14882	0.408268	0.033899	0.947443	0.0539888	0.945947
CG1271	0.0907573	0.644398	0.152192	0.536607	-0.176156	0.667395
CG12713	-0.127602	0.236637	1.00483	3.89204e-17	0.772916	0.0649673
CG12715			-0.0244669		0.120915
CG12716	0.0217035				-0.264222	0.682044
CG12717	-0.0284818	0.92068	-0.222442	0.237845	0.314307	0.584875
CG12723	0.00943037		0.0287412	0.955808	-0.617855	0.150239
CG12725			-0.0244669		-0.0233878
CG12728	-0.135592	0.479796	-0.0377785	0.882903	0.0264459	0.970643
CG1273	0.0294577	0.721395	-0.0971222	0.606517	-0.0193944	0.981557
CG12730	0.00988072		-0.339863	0.00413838	-0.455386	0.10672
CG12744	-0.0506289	0.849037	-0.0719033	0.669473	0.179793	0.759745
CG12746	0.195666	0.110465	0.459989	0.000101269	-0.0664395	0.899492
CG1275	-0.148172	0.0316309	1.02598	2.75504e-23	0.107092	0.824013
CG12766	0.00801664		-0.149828	0.785949	-0.340395	0.331263
CG12768	-0.00242153		-0.122726	0.472196	0.0724331	0.899235
CG12769	-0.0525054	0.849122	-0.511766	1.0431e-05	0.170511	0.781016
CG12773	-0.00453281	0.992252	0.687195	7.44911e-12	0.157784	0.750803
CG12780	0.00430985		-0.0244669		0.0259243
CG12782			0.0314524		-0.110464
CG12783			0.0222819
CG12795	0.0149536	0.955525	0.0682491	0.781688	0.0240503	0.964187
CG12811	0.0157337	0.964973	-0.404248	0.00154746	-0.433757	0.196293
CG12814	0.0205786		-0.476145	1.68536e-06	-0.121261	0.833072
CG12817	0.0234062		-0.582479	0.0871953	-0.38118	0.44465
CG12818	0.150615	0.199801	1.1869	2.46756e-21	0.715595	0.11223
CG12822	0.0316348	0.919185	-0.180896	0.25212	-0.224731	0.619112
CG12824	0.0105826				-0.188543	0.788047
CG12825	0.0179895		-0.188992	0.668265	-0.355532	0.421882
CG12826	0.0101562		-0.0556384	0.929354	-0.10103	0.86066
CG12828	0.0105797		0.170146		-0.0441948
CG12831			0.0222819		-0.0388165
CG12836	0.0105826		-0.226458		-0.0389853	0.962876
CG12848	0.0933705	0.630573	0.404864	0.000311658	-0.35295	0.432546
CG12851	0.0222747		-0.274004	0.238404	0.306569	0.61229
CG12853			-0.259901
CG12857	-0.0174922		-0.144446	0.705816	-0.211084	0.626637
CG12860					-0.0224803
CG12863	0.0992731	0.625945	0.210036	0.4032	0.0111916	0.986336
CG12866			0.484769	0.20731	-0.0224803
CG12868	0.0260612	0.938167	-0.217927	0.236705	-0.0377321	0.946573
CG12869	0.0105395		0.0261373	0.936379	-0.0740283	0.894784
CG12877	0.169198	0.0879947	1.37722	3.93662e-27	0.847274	0.067353
CG12880	0.0238018		-0.188782	0.287343	-0.173411	0.695823
CG12883	0.0798454	0.701802	-0.0301091	0.935173	-0.112147	0.845749
CG12885	-0.017021		-0.0456025	0.827808	0.0764426	0.89752
CG12895	-0.0192675	0.947797	0.776703	1.69461e-10	-0.0185109	0.975535
CG12896	0.0166422		0.805722	2.20148e-09	-0.379519	0.279123
CG12898					0.0433021
CG12909	0.159964	0.164592	0.898977	1.25104e-22	0.0908478	0.84948
CG12910	0.0136831		-0.177556	0.215272	-0.0229825	0.96395
CG12911	0.0228642		0.0857951	0.607759	-0.159288	0.689404
CG12914	0.0105826		0.906852	0.00894847	0.0811282
CG12917			-0.152243		0.0639256
CG12920	0.00716389		-0.776672	0.031879	-0.289258	0.627599
CG12923	-0.0373913		0.0301828		-0.0159377
CG12926	0.0119244		-0.00302849	0.992097	-0.222939	0.601759
CG12929	-0.048289	0.858559	-0.156166	0.535314	-0.487682	0.214283
CG12934	0.0139742	0.34793	0.470894	0.264196	-0.0454801	0.937251
CG12935	-0.0181762	0.952635	-0.0404906	0.841707	-0.244771	0.559547
CG12942	-0.0671795	0.754979	-0.362489	0.0487448	0.507313	0.163101
CG12945	-0.231265	0.0276421	-0.413395	0.009797	-0.0798991	0.882087
CG12947	0.0188325		-0.16785	0.457483	0.266274	0.560073
CG12948	0.00605795	0.979936	-0.163211	0.159821	-0.235274	0.594841
CG12951	-0.0129152		-0.0556738		0.0944186
CG12963	0.0116825		0.255039	0.526893	-0.228713	0.624086
CG12964	0.00966798		-0.0119071	0.984533	0.0589201	0.932126
CG12970	0.0217035		0.527796	0.0584216	-0.00547475
CG12971	0.00716701		0.141108	0.801564	-0.608831	0.160704
CG12974	0.0311386		0.00416954	0.990936	-0.110792	0.826793
CG12975	-0.164982	0.208838	-0.438406	0.00197099	-0.414262	0.352624
CG12983	-0.0129393		-0.0244669
CG12984	0.00740195		0.156505	0.733459	-0.0714296
CG12985	-0.0129152		-0.292573	0.3728	-0.522712	0.305074
CG12986	-0.0214609		-0.0408334	0.948559	-0.0490999
CG1299	0.0254474		0.260971	0.144858	-0.0990166	0.831453
CG12990	-0.0393083		-0.182412	0.599214	-0.0373403
CG12991	0.0274429	0.843688	-0.367377	0.00154079	-0.141951	0.7753
CG12992	-0.0212621		0.506958	0.211342	0.0579658	0.931933
CG12995			0.0222819		0.0259796
CG12998	0.0057257		0.208693	0.621065	-0.658582	0.0621984
CG13000	-0.0873586		-0.205921	0.646849	-0.0474562
CG13001	0.0472192	0.789151	-0.0771446	0.590798	-0.0652714	0.891891
CG13002			-0.0244669		-0.00226805
CG13003	0.019165		0.0440585	0.888062	-0.0678624	0.923015
CG13004	0.0304495				0.0530696
CG13005	0.0396787	0.8895	-0.384187	0.127757	0.263469	0.619112
CG13008			0.0163942	0.975223	0.0621362
CG13010	-0.0178005		-0.128856	0.781888	0.0701859
CG13012	0.00672469		-0.219187	0.66986	-0.27776	0.582082
CG13014	0.045996	0.875478	-0.0500121	0.86653	-0.319906	0.517457
CG13016	0.0283054	0.930353	-0.157451	0.362103	-0.0910401	0.851634
CG13018	-0.0311054	0.914375	-0.719454	0.00162991	-0.823074	0.0368185
CG13021	0.0365816		0.121964
CG13022	0.00439754		0.090643		-0.0778863	0.922817
CG13023	0.0202274		0.134849	0.520422	-0.00812913
CG13024	0.0167369		-0.135305	0.618658	-0.208571	0.654177
CG13026	-0.0129393		-0.0467154		0.0171413
CG13028	0.0045364		-0.249404	0.592861	0.238265	0.734521
CG13029	-0.0568439		-0.994698	0.00117935	-0.145372
CG13031					0.0389953
CG13032	-0.00117257		-0.00222373		0.0430146
CG13033	0.0158856		0.513706	0.203097	-0.213373	0.690822
CG13038	0.00489948		-0.223382	0.663505	-0.544821	0.0963088
CG1304	0.0180079		-0.0109887	0.984533	-0.229465	0.573579
CG13040	0.00450251		-0.0035783		0.0369949	0.964159
CG13041	0.00419393		0.22547	0.632797	-0.386946	0.410537
CG13042	0.0149966		0.448737	0.260177	-0.275321	0.681765
CG13043	0.0114962	0.445739	0.239693	0.632797	-0.358846	0.421882
CG13044	0.00732203	0.425177	0.387409	0.388032	-0.235718	0.598407
CG13045	0.0147748		-0.253845	0.609146	-0.0224803
CG13046	0.0102556		0.183366	0.693654	-0.498269	0.262088
CG13047	0.00744944		0.168627	0.694141	-0.350622	0.54144
CG13048	0.0069358		0.0855728	0.878492	-0.271668
CG13049	0.0146019		0.0485603	0.928282	-1.08474	0.0283465
CG13050			-0.090686	0.877467	-0.0429994
CG13051	0.00569703		0.403629	0.334732	-0.526698	0.303572
CG13053					-0.0883367
CG13054			0.0897659		0.34951	0.586404
CG13055	0.00439754		0.174596	0.701619	0.186988	0.747982
CG13056	0.00836913		0.20606	0.688275	-0.191948	0.74927
CG13058	0.0063995		0.325017	0.459204	-0.579716	0.224361
CG13059	0.0136386	0.340883	0.208862	0.67762	-0.337112	0.464457
CG13060	0.0167744		0.178653	0.736093	-0.413587	0.306086
CG13062			0.0330279		-0.0219855
CG13063	0.0119739		0.227232	0.643856	-0.408969	0.342831
CG13064	0.0341637		-0.128166	0.448899	0.0430146
CG13065	0.0105826		0.166703	0.75008	-0.191062	0.793339
CG13066	0.00674999		0.499874	0.234861	-0.332828	0.603605
CG13067	0.0181026		0.464435	0.0177673	-0.429347	0.388629
CG13068	0.00595363		0.540941	0.190165	-0.57263	0.181666
CG13069	0.00978925		0.326755	0.470686	-0.352052	0.54863
CG1307	0.0318181	0.913736	1.00456	9.15104e-29	0.221788	0.656247
CG13071			0.0222819
CG13073					0.0513784
CG13074	-0.0212621		-0.249602	0.603622	-0.215456
CG13075	0.0124656	0.268613	0.0532633	0.892968	-0.127118	0.808108
CG13077	0.0085434		-0.377786	0.320765	-0.304868	0.57325
CG13078	0.00430985		0.0796738		0.199054	0.747592
CG13081	0.00430985		-0.294857	0.538084	-0.043015
CG13082	0.0436458		-0.153885	0.252028	-0.530235	0.0964109
CG13083			0.0202886		0.0430146
CG13084	-0.0294508		-0.0165655	0.976111	0.0450883
CG13085	0.0313493		0.335448	0.470327	-0.584022	0.267605
CG13086	0.0255943		0.0731223	0.893827	-0.365777	0.425452
CG13088	0.053223	0.849037	-0.294085	0.216863	-0.215397	0.692487
CG1309	0.00282785	0.994253	-0.226255	0.0645466	-0.0791528	0.868639
CG13096	0.0121406	0.948302	1.05827	2.12552e-27	0.688682	0.135833
CG13097	0.158152	0.0584376	1.1931	5.45154e-30	0.666897	0.147466
CG13101	0.0262709	0.938167	-0.398039	0.117568	-0.185469	0.656798
CG13102	0.0102738		-0.0432236	0.94132	-0.430172	0.317115
CG13108	0.0127288		-0.212764	0.558494	-0.09234	0.857843
CG13114					-0.0224803
CG13116	0.0304495		0.494946	0.244402	-0.104661	0.871883
CG13117	0.0146117		0.381676	0.333472	-0.294328	0.550272
CG13123	-0.0593056	0.820462	-0.277409	0.225961	0.0541416	0.933844
CG13124	0.0353709	0.382538	-0.366469	0.000186415	-0.0585805	0.91488
CG13126	-0.00150228	0.996486	0.295049	0.0223959	0.0367617	0.948451
CG13127	0.0105826
CG13131					0.0430146
CG13133	0.0118903		-0.00772896	0.990572	-0.270482	0.487794
CG13135	-0.0179378		-0.0521082		0.0741375	0.747244
CG13137					0.0171413
CG13138	-0.0292122		0.296337	0.422078	0.146576
CG13144	-0.0429799		0.0185497	0.908821	-0.0301341	0.96417
CG13148	0.0235635		-0.271141	0.289622	-0.135198	0.826566
CG13151	0.0897538	0.674274	0.532759	0.001625	-0.0177095	0.975545
CG13154	0.0351248		0.172805	0.747769	0.102848	0.888835
CG13155			-0.239541
CG13157	0.00131136		-0.350761	0.245974	-0.342424	0.547108
CG13159	0.0185641	0.767322	0.0540058	0.662853	-0.20009	0.691752
CG1316	-0.0295115	0.872861	-0.153783	0.156273	0.0668766	0.882236
CG13160	0.00670063		0.110027	0.848755	0.124459	0.792065
CG13168	0.0159576		-0.123626	0.825943	0.208374	0.756343
CG1317	-0.111134	0.331534	-0.290779	0.00603044	0.171997	0.749412
CG13177	0.0105826		-0.0398744		0.000970189	0.9991
CG13185	-0.0208866	0.926769	0.150567	0.337457	0.275325	0.642262
CG13186	0.00445814		-0.11651		-0.0698128
CG13192	-0.0254913	0.928288	0.157632	0.259429	0.0193934	0.970504
CG13193			-0.0244669
CG13196	0.00328333		-0.701702	0.0377014	-0.228856	0.581605
CG13197	0.142374	0.26847	-0.193069	0.288854	-0.121849	0.792325
CG13198					0.0575279
CG13202	0.0105797		-0.0507648	0.932375	-0.387184	0.449495
CG13203	0.0194419		-0.343081	0.213835	-0.134356	0.775998
CG13204	0.0808188	0.642283	-0.0590712	0.787796	-0.384958	0.235115
CG13215	0.0105347		-0.0989509		-0.288169	0.623584
CG13216	-0.0115826		-0.194819	0.713253	0.0525625
CG13217	0.0100229		0.134561	0.809773	-0.294284	0.582986
CG13218	0.00788175		0.44163	0.306671	-0.329769	0.390031
CG13220	0.0238032	0.911069	0.318697	0.00219489	-0.21801	0.656798
CG13223	0.0217035				-0.0346027
CG13226	0.00802282		0.136535		-0.0319158	0.9672
CG13227	0.0122843		-0.538355	0.105536	-0.248998	0.527497
CG13228	0.00962103		0.635042	0.11293	-0.451303	0.224361
CG13229	0.0288187		-0.653284	0.0855711	0.00936842	0.986736
CG13230	0.0114199		0.0611623		-0.131649	0.793038
CG13231	0.00417142				-0.761403	0.117025
CG13239	0.00896152		-0.0557097	0.904723	-0.0982762	0.885052
CG1324	-0.00386211		-0.121285	0.809483	0.0267374
CG13243	-0.0129393		-0.223998	0.609378	-0.0407661
CG13247	0.0195771		-0.247373	0.372521	-0.211792	0.639807
CG13248	0.0183164		0.196046	0.570243	0.12396	0.822898
CG13250	0.0105797		0.0871072		0.119333
CG13251	0.0107544		0.0884421	0.876555	0.232979	0.650161
CG13252	0.0501544	0.749975	-0.380157	0.0149105	0.0117272	0.984145
CG13255	0.0197043		-0.260796	0.151752	-0.276299	0.518665
CG13258			-0.184449	0.674846	-0.199032
CG13272	0.00548223		-0.391904	0.241549	0.0382013
CG13280	0.0105826		-0.10202		0.0171413
CG13282	-4.40229e-05		-0.471658	0.235958	-0.0370949	0.964159
CG13284	0.0201651		-0.253783	0.0272219	-0.334223	0.3376
CG13285	0.0122702		-0.0112985	0.9851	-0.301207	0.433846
CG13287	0.0211867		0.0168794	0.9606	0.12915	0.83833
CG13288	0.00439754		-0.0133696	0.981872	0.050585	0.945947
CG13293	0.0174377		-0.478189	1.93909e-05	0.112823	0.804491
CG13295	0.0293302	0.919292	-0.150889	0.365854	-0.104061	0.820091
CG13297	0.00592257		-0.124031	0.826991	-0.360812	0.512323
CG13299	0.0105826				-0.0224803
CG13300	0.00165576		-0.369182	0.002983	0.18542	0.751589
CG13305	0.0289573		-0.0923293	0.749684	-0.285272	0.655719
CG13306	0.0105826		0.0816473		-0.281085	0.665129
CG13308			-0.0244669		-0.0429994
CG13309			0.0222819		0.0811282
CG13310	0.00981345		0.213862	0.662581	-0.280811	0.653093
CG13311	0.00744686		-0.108295	0.835505	-0.217973	0.695689
CG13312	0.00477182		0.474702	0.259429	-0.157065	0.74564
CG13313	0.000353279		0.132605	0.764116	-0.460374	0.417768
CG13314	0.0141834		0.00992532	0.983025	-0.409686	0.479243
CG13315	0.0146968		-0.108866	0.824979	-0.296881	0.502679
CG13318	0.0061328		0.301769	0.496339	-0.426795	0.180258
CG13319	-0.00340212	0.99327	0.370174	0.0162492	-0.161247	0.737714
CG13321	0.0155968	0.466568	-0.0571393	0.814639	-0.288371	0.542579
CG13323	0.0134665		-0.156819	0.749277	-0.389809	0.420517
CG13324	0.00772359		-0.0440307		-0.919505	0.0424976
CG13325	0.0180325		0.194755	0.684879	-0.264133	0.553902
CG13326	-0.0122755		-0.22821	0.601616	-0.0345047
CG13330	0.00430985		-0.12645	0.786582	-0.230344	0.659514
CG13331	0.0045364		-0.00714553	0.990719	-0.868834	0.0496289
CG13332			0.123698		0.0847128	0.915221
CG13334	0.00445814		-0.0100104
CG13337	-0.0129152		-0.0389951		-0.04496
CG13339	0.0853093	0.661262	-0.288943	0.387606	-0.159022	0.733523
CG13344	-0.0526898	0.779334	-0.192438	0.167241	0.0548874	0.90967
CG13358	-0.0177733		0.230728	0.651239	0.0282036	0.96869
CG13359	-0.0194005		0.107317		0.0960614
CG13360	0.00778792		-0.229484	0.622007	-0.129556
CG13361	0.0136222		-0.0498656	0.935173	0.342728	0.482553
CG13362	0.0409461		-0.194308	0.156567	-0.270189	0.691752
CG13364	0.0564759	0.75825	0.574091	1.80251e-07	-0.170389	0.775865
CG13365	0.0562323	0.815144	-0.0244511	0.916353	-0.54393	0.146846
CG13366	-0.0584947	0.779368	-0.121248	0.397739	0.144288	0.793038
CG13367	0.00325207	0.99327	-0.0929482	0.578894	-0.260217	0.571712
CG13369	0.0673111	0.761901	0.685678	5.94087e-12	-0.277762	0.55923
CG13373	-0.0332497	0.885856	-0.19346	0.406203	-0.0774272	0.886434
CG13375	0.00327201		-0.261123	0.39752	0.13504	0.843296
CG13376			0.0750228		-0.0407661
CG13377	0.022004		-0.270142	0.0152318	-0.152377	0.763357
CG13384	-0.0699807	0.644398	-0.397987	0.000400613	0.00314819	0.996495
CG13385					0.0548445
CG13386	0.00450251		-0.0626134		-0.100807	0.889148
CG1339	-0.00198914		-0.158118	0.754003	-0.263603
CG13390	-0.0455435	0.87022	-0.269585	0.131153	-0.425067	0.150239
CG13392	0.169192	0.331148	-0.182993	0.516228	-0.28739	0.599636
CG13397	-0.0463052	0.867546	-0.143194	0.45403	0.101846	0.834618
CG13398	-0.375104	0.00013786	-0.659105	1.62138e-05	0.23071	0.689404
CG13403	0.0108515		-0.150724	0.762606	-0.55042	0.170306
CG13404	0.0227953		-0.217279	0.431497	-0.139304	0.808108
CG13405	0.0447952		0.207754		0.0647156
CG13407	-0.0174922		0.0760764	0.867699	0.0171413
CG13408	0.00616551		-0.187995	0.701443	-0.136546	0.803939
CG13409	0.0250765		-0.192661	0.2064	0.182276	0.640269
CG13423	-0.0173444		0.0552321	0.912716	0.158528
CG13427	-0.199689	0.0320822	0.0659591	0.902597	0.621349	0.0625663
CG13428			0.0616949		-0.234273	0.663963
CG13436	0.00677229		-0.20672	0.665696	-0.100417	0.89574
CG13437	0.0092528		0.255437	0.564921	-0.239791	0.728836
CG1344	-0.07372	0.702844	0.731186	1.01587e-08	0.594795	0.123509
CG13442			-0.0244669
CG13443	0.0105797		-0.0724922		-0.0468163
CG13445			-0.195434		-0.0694207
CG13449			-0.0387126	0.952326	0.099476	0.896381
CG13454	-0.0321855		-0.192957	0.684879	0.0335227	0.966175
CG13455	0.0290684		0.0269051	0.965821	0.031149	0.964495
CG13457	-0.00104371		-0.22586
CG13458	0.00340509		0.187565	0.680814	-0.240274	0.667395
CG13460	0.0147748		0.467346	0.0946076	-0.251232	0.70452
CG13461	0.00970511		0.513578	0.222199	-0.0426182	0.954271
CG13465	-0.122274	0.0889333	-0.237906	0.600224	0.457894	0.305122
CG13471					0.0120459
CG13473			-0.0244669
CG13481			0.0222819
CG13482	0.00992501		0.285877	0.46153	-0.336626	0.539281
CG13484	0.0753791	0.745344	0.83757	1.68141e-07	0.192771	0.767849
CG13488	0.0108515		-0.321548	0.418709	-0.393014	0.485578
CG13492	0.0130845	0.283627	0.0157768	0.98156	0.158089	0.744155
CG13500					-0.00226805
CG13501	-0.0139106		0.357432	0.314692	-0.0468905
CG13502	0.00797331		-0.317919	0.473795	-0.0159603	0.975877
CG13506	0.0250657	0.425177	-0.395611	7.83275e-05	0.0602138	0.922154
CG13516	0.00709131		-0.110888	0.841707	-0.361221	0.250564
CG13527	-0.0129393		-0.268714		-0.0442139
CG13531	0.0511246	0.841386	-0.0025597	0.990693	0.198918	0.72353
CG13532	0.023643		-0.071106	0.862013	-0.00622304	0.990464
CG13538					0.0477
CG13539					-0.0224803
CG1354	0.0775825	0.558263	0.035683	0.804479	-0.129356	0.803599
CG13540	0.021787		-0.147441		-0.182429	0.764852
CG13544			0.0304543		0.0955718
CG13545	0.00674864	0.50356	0.48381	0.131835	-0.360541	0.447527
CG13551	0.133943	0.29851	0.870475	9.70773e-13	-0.309649	0.569211
CG13559	0.0129503		-0.491122	0.219493	-0.258802	0.689404
CG13560	0.0088219		0.599114	0.13816	-0.730717	0.067353
CG13561	-0.023926		0.0222819		-0.0219115
CG13562	-0.0115724		0.0582847	0.891487	-0.518685	0.342128
CG13563	-0.0228642		0.253034	0.541494	0.0975511	0.885515
CG13564			-0.0343721		-0.0407661
CG13566	0.0217035		-0.123212	0.778521	-0.297554	0.548796
CG13575	0.0159576		-0.0132296	0.983025	-0.336427	0.603605
CG13577	0.0105797		-0.328517	0.337086	-0.109915	0.885284
CG13578	0.00743977		0.446103	0.224073	-0.188755	0.764023
CG13579	0.00634086		-0.171854	0.717284	0.0424666	0.935685
CG1358	0.0977236	0.603415	-0.379227	0.316383	-0.140428	0.766862
CG13581	0.0217035		-0.249397	0.493406
CG13585	0.15525	0.347067	-0.0577368	0.700076	-0.394721	0.323076
CG13587			-0.0794073		-0.0407661
CG13589					0.0389953
CG13590					-0.107415
CG13594	0.0118333		-0.0623761	0.907196	0.121215	0.803473
CG13599	0.110042	0.36867	1.29926	4.95032e-19	0.749575	0.087098
CG1360	0.0269965	0.929598	0.318179	0.0373018	0.105399	0.824361
CG13601	0.0699133	0.692179	0.198381	0.27845	-0.0450916	0.940501
CG13603	-0.0700624	0.63525	-0.450478	0.000242333	-0.142126	0.793292
CG13604	-0.106172	0.430248	-0.210687	0.097405	0.295121	0.447527
CG13605	-0.0151488	0.963618	0.00709257	0.974655	-0.123366	0.764454
CG13606	0.00955355		0.14594	0.752722	-0.207356	0.659254
CG13607	0.00952381		-0.0600026	0.9234	-0.0699383	0.915366
CG13609	-0.0475984	0.847596	0.880943	2.46755e-05	0.431984	0.459625
CG13613	-0.0290864		-0.086722	0.876477
CG13614	0.0170802		-0.278379	0.268819	0.0980209
CG13615	0.0143219		-0.17317	0.503892	-0.0774262
CG13616	0.0338429		-0.0694108	0.756456	-0.0987309
CG13618	0.0107755		0.827418	0.00234838	-0.317241	0.533102
CG13622	0.011932		0.10414	0.746016	0.0302623	0.960953
CG13623	0.0154451		-0.435094	0.109193	-0.437399	0.319608
CG13625	0.144672	0.283252	0.0439448	0.837029	-0.180858	0.665129
CG13627	0.0105826		0.185425
CG13630	0.19892	0.0382925	-0.0995554	0.509455	-0.321019	0.45776
CG13631	0.0126051	0.933995	-0.500071	0.167054	-0.465588	0.166477
CG13634	0.0139639		-0.112644	0.812157	0.151209	0.703195
CG13639			-0.0639528		-0.271968	0.685881
CG13640	0.0133652		-0.0916163	0.799255	-0.206584	0.656074
CG13641	0.00812065		-0.176853	0.718366	-0.178669	0.736564
CG13643	0.0298797		0.331634	0.363866	-0.0363604	0.950228
CG13653	0.00188212		-0.0596198	0.889558
CG13654	0.0066097		-0.0868574	0.758414	0.225211	0.655558
CG13658	0.0119727		0.229001		-0.104539	0.835832
CG13659	0.0081936		0.356617	0.427557	-0.129233	0.780944
CG13663	0.0908815	0.550883	0.230551	0.287644	0.228736	0.597512
CG13667	0.169196	0.266802	0.926323	2.1295e-13	0.166284	0.682044
CG13670					0.057621
CG13671	0.0398689	0.866789	-0.169427	0.417518	0.375277	0.429276
CG13674	0.00616279		0.29208	0.464705	-0.2302	0.744279
CG13675	0.0143897		0.304194	0.520525	-0.162201	0.814113
CG13676	0.0161381		-0.169536	0.454184	0.0387046	0.942677
CG13678	0.00466766		0.231388	0.546054	-0.362316	0.42542
CG13679	0.00644153		0.417237	0.334236	-0.644376	0.1961
CG1368	0.0150721	0.283604	0.280964	0.541665	-0.123786	0.803974
CG13685	0.00450251		0.0735707		0.0150634	0.9854
CG13689	0.0374002	0.899233	0.820438	1.82972e-06	0.664142	0.149201
CG13690	-0.0938318	0.60097	0.0700061	0.901492	0.11048	0.870724
CG13692	0.00158824		-0.297049	0.534063	0.296027	0.65878
CG13693	-0.0229308		-0.0351436		-0.0537961
CG13694	0.0167876		-0.695396	0.00868636	-0.16221	0.793917
CG13698	-0.157347	0.170605	-0.430805	0.00115867	0.0517964	0.930057
CG13699	0.0183753		-0.233821	0.63091	-0.143347	0.851248
CG13700	-0.0129152		-0.0244669
CG13704	0.0307546		-0.0778102	0.642165	-0.375075	0.359398
CG13705	0.0135435	0.194845	0.151969	0.40442	-0.147715	0.698161
CG13707	0.00972663		-0.400353	0.157279	-0.148348	0.84312
CG13708	0.0236943		-0.267755	0.504413	0.0627454	0.934389
CG1371	-0.0893797	0.559117	0.0339378	0.839078	0.325966	0.409747
CG13711	-0.085584		0.10043	0.770965	-0.0449439
CG13712	-0.0470988		0.102953		0.0672816
CG13713	-0.0341967		-0.697027	0.0335451
CG13716	-0.018801		-0.0815248		0.00606805
CG13720	-0.0011603		-0.264384	0.50165	-0.00206581
CG13721	0.00818571		0.187383	0.722381	-0.494584	0.087098
CG13722	0.0217749		0.372542	0.220757	0.0968242	0.849399
CG13724			0.030559		0.0525625
CG13727	0.0204503		0.191455	0.708771	-0.339323	0.331885
CG13728	0.00964321		0.0674924	0.911688	-0.00112274
CG13731	0.0146282	0.272866	0.262487	0.59004	-0.132848	0.713768
CG13733	0.0105826		-0.0866468		0.138344	0.80785
CG13737	0.0211289		-0.0377092	0.891095	-0.562679	0.268566
CG13738	0.0146533		0.301133	0.248518	-0.268223	0.656798
CG13739	0.00923697		0.385901	0.299309	0.138736	0.802627
CG13742	-0.1465	0.361369	0.984455	3.82056e-11	0.890784	0.0368185
CG13743	0.00806583		0.265	0.583806	0.181455	0.752076
CG13744	8.87311e-05		-0.503165	0.0112899	-0.118836
CG13747	-0.0129393		0.430102	0.212993
CG13748	-0.0129393		-0.131002	0.768456	0.376009	0.546888
CG13749	-0.008665		0.00788633	0.989318	0.136311
CG13751	0.0421263	0.891556	0.573452	0.000724597	-0.435155	0.285303
CG13760	0.0703365	0.692439	1.00936	4.1105e-17	0.332293	0.480488
CG13766	-0.1367	0.454559	-0.326738	0.201418	0.0395519	0.942525
CG13771	0.0255584		-0.0161915	0.978437	0.0876847
CG13773	-0.117318	0.462244	-0.14725	0.491698	-0.148651	0.760818
CG13775	0.0227121	0.946247	-0.201904	0.545552	0.115247	0.853002
CG13784	-0.0461071	0.735707	-0.14526	0.196324	0.197612	0.730751
CG13786	0.021787		-0.10768	0.849373	0.0912013	0.890687
CG13793	-0.00117257		-0.171896	0.663541	-0.383552	0.539367
CG13794	0.0101253		-0.506849	0.202145	-0.27834	0.550582
CG13795	-0.0153728		-0.596589	4.19042e-06	-0.041665	0.949294
CG13796	0.00794053		-0.957715	2.82413e-08	-0.109399	0.886781
CG13801			-0.0244669
CG13806	0.00882208		-0.111982	0.529861	-0.334946	0.337909
CG13807	-0.165968	0.322873	0.374673	0.00337229	-0.0589395	0.928376
CG13810	0.0161941		-0.0255536	0.934968	-0.400686	0.208421
CG13813	0.0173829		-0.128567	0.48029	-0.262196	0.670191
CG13827	-0.0707013	0.765364	-0.500865	0.00224095	-0.260622	0.600187
CG13829					0.0171413
CG13833	0.00303008		-0.529752	0.10568	0.0216945
CG13837	0.013291		-0.00764978		-0.210626	0.732643
CG13838	0.00768453		-0.10028	0.857201	-0.00206581
CG13840			-0.0723035	0.848754
CG13841			-0.193006
CG13842	0.00906059		0.326455	0.476525	-0.114117	0.838647
CG13843	0.00430985		-0.0343721		0.0239057
CG13847	0.00957637		-0.237745	0.460637	0.112352	0.86549
CG13850	0.0378311	0.779368	-0.298308	0.00451357	-0.0370809	0.944858
CG13855	0.0225476		0.19509	0.692785	-0.196931	0.732643
CG13856	0.0124738		-0.00197537	0.996794	-0.257198	0.581371
CG13857	0.00981345		0.062172	0.907584	-0.194253
CG13862	0.00475303		0.18535	0.723144	-0.523086	0.117025
CG13868	0.0152597	0.77964	-0.179027	0.346437	0.043924	0.941631
CG13869	0.0105826		-0.383405	0.313054	0.0971477	0.891091
CG1387	-0.0219687		0.0245925		-0.0972058
CG13870			0.384162	0.247367	0.0709348
CG13871	0.00430985		-0.0342084		0.0984474
CG13872	-0.0129393		0.0763216	0.895135	-0.0880173
CG13875	0.00919909		-0.103367	0.697401	-0.147035	0.759745
CG13876	-0.0174088	0.962784	0.637497	3.92755e-05	0.623337	0.087098
CG13877	0.00459445		-0.102191	0.851848	-0.427437	0.406884
CG13884			-0.203261		-0.0892002
CG13887	-0.0693188	0.518352	-0.112922	0.342459	-0.198515	0.65445
CG13891	-0.0129152		-0.0768066		-0.0208488
CG13893	0.019214		0.0168083	0.960075	-0.0668239	0.886781
CG13894	0.0155578		-0.0329382	0.858815	-0.199507	0.595501
CG13895	-0.00533709	0.992252	-0.265191	0.0542858	-0.189874	0.61229
CG13896	0.122761	0.474373	0.677478	3.63723e-08	0.374417	0.461515
CG13898	0.0105826		0.0654843		0.0690146
CG13901	0.0379276	0.895656	0.874813	7.7121e-12	0.393344	0.453351
CG13905	0.00694192		0.118233	0.833731	-0.436304	0.387848
CG13907	-0.0523914	0.72792	-0.11422	0.460882	0.187761	0.708571
CG13912	0.0180218		-0.347727	0.0400903	-0.512644	0.0958464
CG13917	-0.0597953	0.806769	-0.207527	0.0880125	0.2297	0.695823
CG13919	-0.011736		-0.355613	0.252518	-0.286673	0.665129
CG13920	0.0350417	0.572577	-0.264578	0.0214029	-0.190357	0.660027
CG13921	0.0346682	0.895387	0.527507	1.83834e-08	0.360745	0.451189
CG13924	0.0129503		-0.307728	0.515448	-0.226815	0.736396
CG13926	0.0930945	0.657216	0.0229669	0.924327	-0.161789	0.757909
CG13928	0.0259976	0.687574	-0.122383	0.441381	0.0601651	0.907788
CG13930	0.0153615		0.0754519	0.890365	-0.427054	0.467454
CG13931			0.357869	0.434166
CG13933	-0.0695861	0.753522	-0.343767	0.00210463	0.163128	0.752311
CG13937	0.0187659		-0.275716	0.228983	-0.184424	0.681765
CG1394					-0.0407661
CG13946	0.0100595		-0.458228	0.226273	-0.575655	0.22189
CG13947	0.00639115		-0.750789	0.0441304	-0.330226	0.571665
CG13949	0.0142877		-0.106392	0.80346	-0.285147	0.670935
CG13950	0.00636733		0.225965	0.431588	-0.73868	0.0518889
CG13954	0.0182126		0.152861	0.779655	0.183638	0.778146
CG13955	0.0268504		-0.398465	0.373397	-0.154411	0.814813
CG13962	0.00606294		-0.143395	0.787796	-0.0624003	0.931834
CG13970	0.00320594				-0.00320558
CG13972	-0.0122455		-0.00888364	0.987988	-0.172093	0.745556
CG13978					0.0171413
CG13982	-0.0141356		0.538339	0.197004	0.269297	0.692208
CG13983	0.0149648		0.499471	0.0207561	-0.52356	0.0957488
CG13989					0.0171413
CG13991			0.338753	0.185408
CG13992	-0.00116853		0.119058		0.200253
CG13994	0.145429	0.235033	0.255693	0.0756929	-0.124177	0.82592
CG13995	0.00818751		0.367949	0.384465	-0.241209	0.474692
CG13996	0.0255459		0.892141	0.00920744	-0.364177	0.467986
CG13999	0.0276804		-0.101435	0.858659	0.405079	0.449882
CG14000					0.0171413
CG14005	-0.0151654	0.959759	1.21781	3.30427e-30	0.592838	0.170306
CG14007			0.0482923		-0.0926884	0.906791
CG14011					0.0171413
CG14013			0.107949
CG14014	-0.237537	0.0560817	-0.0350089	0.956022	0.0751315
CG14015	0.0127653		-0.0615283	0.919175	-0.0608103	0.916227
CG14017	-0.0129393		-0.0244669
CG14020	-0.0105288		0.177814	0.68994	-0.237433	0.734568
CG14022	0.0105797		0.268159		-0.0905763	0.894784
CG14024	0.0176833		-0.297894	0.462936	0.0812243	0.872336
CG14034			0.0333003		-0.0371627	0.960953
CG14036	0.0976822	0.579329	0.527437	0.199921	-0.413093	0.490936
CG14043	0.0279671	0.917351	-0.162339	0.291672	-0.113578	0.777088
CG14044	0.00439754		-0.0685838		-0.0571407	0.934324
CG14050	0.00030516		-0.0788793	0.828594	-0.289364	0.611736
CG14052	0.0307182		0.045616	0.942607	0.0271832	0.963145
CG14053	0.043898		0.0503548	0.935718	0.0872514	0.873196
CG14054	-0.0328455		-0.110165		-0.25509	0.510352
CG1407	-0.206209	0.00340083	0.619565	3.96633e-09	0.7558	0.067353
CG14070					-0.0224803
CG14072	0.0105826		0.0272629		-0.0991125	0.897284
CG14073	-0.0989932	0.629433	-0.0107516	0.961405	0.447616	0.389336
CG14074	0.0381259	0.892746	0.528887	0.00937851	0.444965	0.257297
CG14075	0.0123143		0.124449	0.821792	-0.257241	0.556483
CG14079	0.00944578		0.690632	0.062988	0.0928325	0.907103
CG14082	0.00553017		-0.0205513	0.976111	0.078138	0.917317
CG14085	0.0444613		0.0205835	0.976214	-0.0685575	0.930763
CG14086	0.00417142		-0.129556	0.792033	-0.286884	0.644529
CG14089			-0.0890804	0.824979	-0.036668
CG14095	0.00589622		0.0484239	0.909104	-0.793621	0.0533018
CG14096	0.00759811		0.259309	0.492851	-0.0364564	0.799503
CG14100	-0.0140507	0.959379	0.601168	2.0973e-08	0.104681	0.812958
CG14102	-0.0360714	0.911069	0.368519	0.189887	-0.0415849	0.951496
CG14104	-0.0377706		-0.329937	0.357635	-0.0314078	0.969536
CG14105	0.0231645		-0.0962675	0.826991	-0.112551	0.833072
CG14106			0.0272498		-0.186091
CG14107	0.011137		-0.278671	0.132265	-0.420396	0.426034
CG14109	0.0172841		-0.377185	0.00966546	-0.269276	0.453351
CG14110	0.0517964	0.300897	0.0471474	0.834281	-0.628006	0.216137
CG14111	-0.0484514		-0.0463401	0.814128	-0.0030802
CG14115			-0.260444		-0.0441948
CG14118	0.00343016		-0.206087	0.647845	-0.0196848	0.981249
CG14120	0.013301		0.190167	0.453202	-0.153368	0.821617
CG14125			0.0734148		-0.144893	0.777142
CG14130	0.0702522	0.778089	0.188188	0.435937	0.138757	0.772993
CG14131	0.0561257	0.838909	-0.114825	0.649057	0.175834	0.639337
CG14132	0.0112274		-0.365389	0.262724	-0.389392	0.275913
CG14135	-0.0259021	0.936914	0.606085	0.00137028	0.492389	0.175852
CG14137					0.0433021
CG14142	0.00450251		-0.362006	0.346803	-0.271494	0.682044
CG14143			0.363389	0.342459	-0.0357832	0.964187
CG14147	0.0083903		0.0436397	0.935421	-0.718852	0.131095
CG14153	0.0114199		0.439774	0.282864	-0.210549	0.712467
CG14154	0.021787		-0.0405038	0.931071	0.0767203
CG1416	-0.0839598	0.53456	0.223451	0.0295734	0.0217604	0.967601
CG14160	0.00983738		-0.239101	0.633186	0.25364	0.604325
CG14174	0.0198633	0.952585	0.124072	0.602763	-0.324463	0.36219
CG1418	0.03597	0.892746	-0.252072	0.0354966	-0.325961	0.445273
CG14182	-0.20431	0.0699148	-0.294561	0.0773521	0.21134	0.667126
CG14183	-0.0015709		-0.274151	0.439127	0.105247	0.893179
CG14184	0.107077	0.585458	0.975786	1.52123e-21	0.279402	0.623952
CG14185	0.0105826		-0.124026	0.828429	-0.259256	0.698161
CG14186	0.0149727		-0.204539	0.424548	0.197983	0.71681
CG14187					0.0214484
CG14190	0.0105797		0.0222819
CG14191	0.0107284		0.218444	0.669611	-0.564433	0.0606836
CG14194	-0.0137706	0.967677	0.0954636	0.51651	0.100337	0.806456
CG14195	0.0101239		0.268159	0.567967	-0.0582921	0.920702
CG14196	0.0131273		-0.189099	0.712403	-0.206936	0.62005
CG14200	-0.0606324	0.797797	-0.056955	0.765581	0.221082	0.675707
CG14204	0.0136085		0.964702	0.00745337	0.429232	0.24754
CG14205	0.0167184		0.207193	0.622007	-0.216902	0.627599
CG14207	0.102366	0.518474	0.3923	0.000259329	-0.0937633	0.854026
CG14210	0.0728656	0.749764	0.518141	7.05313e-05	-0.25387	0.624379
CG14212	0.018513		-0.121155	0.796239	-0.086736
CG14218	0.000384092		0.486658	0.226876	-0.310733	0.55146
CG14219	0.0074859		-0.175069	0.746016	-0.0827031	0.855842
CG14220	0.118055	0.362106	0.703531	3.22837e-11	0.520233	0.269432
CG14221	0.00550396		0.19308	0.639162	-0.0055431	0.993646
CG14223	0.0190426		0.108501	0.520525	-0.0635975	0.925105
CG14227	0.017121		0.34236	0.425639	-0.0767025
CG14229	0.126746	0.309629	1.15153	1.15035e-21	0.672834	0.135673
CG14230	0.0598607	0.727677	1.11336	1.34457e-20	0.32961	0.533043
CG14231	0.0798371	0.655228	0.225243	0.204135	-0.0347928	0.95576
CG14232	0.0757883	0.600607	-0.207355	0.105259	-0.0335519	0.945399
CG14234	0.00984815		0.115766	0.804732	0.218433	0.687198
CG14237			0.0222819		-0.0123359
CG14238	0.00836913		0.339222	0.466507	-0.0708158	0.920702
CG14245	0.00643147		0.0216998	0.888757	-0.547982	0.147025
CG14246					0.0113535
CG14247	0.00682953		-0.219563	0.663037	-0.182225	0.707174
CG14252	-0.0200286	0.940529	-0.0612322	0.800739	0.13749	0.79554
CG14253	0.0109213		-0.666578	0.0479619	0.122211	0.864571
CG14257	0.00963448		0.173442	0.6302	-0.753987	0.106601
CG14258	0.0105826		0.140039		0.103891
CG14259	0.0217035		-0.152243		-0.0159523	0.984145
CG14260	-0.00573633		0.093439	0.866354	0.290604
CG14262	0.00879868		-0.0469045
CG14265	0.0121326	0.355601	0.326488	0.130132	-0.170827	0.754299
CG14269	0.0239055				-0.0429994
CG14270	0.070629	0.645543	0.531731	1.58172e-07	0.0862209	0.851248
CG14273	0.0120944		0.368603	0.388921	-0.173926	0.685016
CG14274	0.00982897		-0.458376	0.288412	-0.28951	0.600325
CG14275	0.0237016		-0.439735	0.00727337	-0.303385	0.491782
CG14277	0.00955222		0.302233	0.51047	-0.336416	0.361699
CG14280	0.0105826		-0.287307	0.362739	-0.0407661
CG14282			0.311691		-0.0374435
CG14285	0.010839		-0.189647	0.3631	-0.444631	0.209283
CG14286	0.0548657	0.801043	1.17959	2.17829e-20	0.230395	0.670441
CG14292	0.0135675		0.0414897	0.938806	-0.360278	0.42577
CG14297	0.0351669		0.463553	0.0921428	0.0654285
CG14298	0.0280871		0.205078	0.690384	-0.343538	0.390339
CG14300	0.0115209		0.49099	0.247576	-0.516463	0.17896
CG14301	0.011747		-0.333475	0.425158	-0.264469	0.550582
CG14302	0.00739654		0.141138	0.771078	-0.512458	0.216388
CG14304	0.0109888		-0.174983	0.406712	-0.330377	0.539281
CG14305			-0.0961091
CG14309			-0.0244669		-0.0442139
CG14312	0.0144356		-0.191685	0.363445	-0.470782	0.268454
CG14313	-0.0224711		-0.161373	0.756456	-0.255232	0.692487
CG14314	0.0397803		0.273408	0.145906	-0.0429294	0.938222
CG14315			0.0222819
CG14316			0.124202
CG14317	-0.155583	0.209655	-0.0432056	0.932009	0.222856
CG14321	0.000987435		-0.0635537	0.791131	-0.360281	0.410437
CG14322	0.000217538	0.998705	-0.123048	0.458887	0.187035	0.739983
CG14323	0.021787		-0.163929		-0.031378
CG14324	0.00986171		-0.312084	0.394783	-0.0503068	0.934995
CG14325	-0.0174722		0.0266241	0.968273	-0.199014	0.738403
CG14326	0.0118539		-0.189291	0.677306	-0.264858	0.518097
CG14327	0.0088579		-0.0800418	0.823317	-0.124574	0.746254
CG14329	-0.0129393				-0.0811034
CG14331	0.00430985		-0.0831673	0.864346	-0.41524	0.478678
CG14339			0.0534478		-0.110584
CG1434	0.0161344	0.953912	0.0164102	0.943919	-0.125672	0.779845
CG14340			-0.0244669
CG14341	0.107738	0.566776	0.818963	2.05268e-11	-0.0462528	0.948824
CG14342	0.0109058		0.0949101	0.846286	-0.495924	0.147539
CG14346	-0.00484744		-0.183667	0.68005	-0.506989	0.254721
CG14352	0.0531405	0.79859	0.875493	2.5609e-08	0.320315	0.522278
CG14354					-0.0442139
CG14355					-0.140278
CG14356	0.00586223		-0.527753	0.204461	-0.359412	0.503493
CG14357	0.0105826		0.0315737	0.961716	0.0123591	0.987783
CG14362	0.0217035		-0.0244669
CG14367	0.00772964		-0.325448	0.257644	-0.488487	0.259458
CG14369	0.00653367		-0.0446848	0.927109	-0.187512	0.680676
CG14374	0.00459022		0.0505469	0.932604	-0.171948	0.748443
CG14377	0.00745193		0.0141206	0.982554	-0.246382	0.653008
CG14384			-0.0244669		0.0417818
CG14391			-0.0943622		-0.00206581
CG14395	0.0142177		-0.223786	0.545552	-0.0515404	0.942605
CG14397	0.0108515		-0.277093	0.538101	-0.253833	0.639337
CG1440	-0.0723033	0.702809	0.441732	3.00659e-06	0.526688	0.179016
CG14400	0.0105826		-0.127323	0.824148	-0.226134
CG14401	0.00717932		-0.364157	0.375967	-0.416346	0.163691
CG14406			-0.0391602		-0.0747884	0.905425
CG14407	0.208956	0.00810588	0.139906	0.311741	-0.36821	0.341805
CG14408	-0.0800801	0.641829	0.114504	0.556023	0.0412483	0.938867
CG1441	0.0186439		0.0712145	0.903199	-0.891901	0.0285382
CG14410	0.00396532	0.992252	0.489492	0.147219	0.00230351	0.998207
CG14411	-0.0444572	0.817594	-0.193634	0.126248	0.0641033	0.888124
CG14414	-0.0851137	0.709166	0.286067	0.0610426	-0.342506	0.435879
CG14416			-0.265808		0.0266609
CG14417	0.0105826		-0.00135569		-0.00468996
CG14418	0.00439754		-0.140851	0.802438	-0.0711862	0.922454
CG14419	0.0191955		-0.00991774	0.981887	-0.227809	0.623952
CG14420			0.0796738		-0.126784
CG14421	0.00653367		0.180275		-0.16016
CG14422			0.0534478
CG14423	0.00430985		0.0763911		-0.522025	0.0831594
CG14424	0.00430985		0.0333003		0.0493002
CG14427	-0.0129544		0.00536862	0.992137	0.238542
CG14431	-0.00599094		-0.319894	0.473795	0.0704299	0.912649
CG14434	0.0408906	0.884631	0.419881	0.124366	-0.236265	0.668845
CG14435	-0.0987991	0.553096	0.937965	7.01234e-12	0.476841	0.317284
CG14439	0.0172957		0.232996	0.290073	-0.220296	0.604325
CG14440	-0.0777852	0.703944	-0.225114	0.212993	-0.0288826	0.949294
CG14441	-0.00108226	0.997394	-0.236249	0.172644	0.335551	0.551648
CG14442	0.00804869	0.981967	0.473457	1.45528e-06	0.305837	0.54212
CG14443	-0.0129393		0.0762538		-0.0542318
CG14445	0.0195564		-0.0906541	0.843428	-0.319329	0.412065
CG14450	-0.0982704	0.61761	0.109053	0.662581	0.00406336	0.993522
CG14451	-0.00136469		-0.211675	0.683084	-0.347084
CG14452	0.0097599		-0.395875	0.265043	-0.24575	0.699572
CG14453	0.0127662	0.276292	0.208998	0.673514	-0.375162	0.331885
CG14454	0.0118166		0.389797	0.316375	-0.360859	0.558672
CG14455			0.0222819		-0.283601	0.674703
CG14456	0.00979985		0.310425	0.513855	-0.391529	0.326992
CG14457	0.0157026		-0.386322	0.281626	-0.860559	0.0288337
CG14459			-0.00235033		0.246339	0.691521
CG14464	-0.731994	5.4424e-18	-0.288453	0.0886397	-0.017709	0.975877
CG14478	0.00805459	0.972779	1.031	9.07702e-28	0.732603	0.085701
CG14483	-0.082303	0.651655	0.360318	0.00167484	-0.343183	0.370437
CG14488	0.00982897		-0.19763	0.708006	-0.76462	0.0501837
CG14490	0.0145167		0.171668	0.722799	-0.0901207	0.883615
CG14491			-0.0244669		-0.0402871	0.940859
CG14492					-0.0407661
CG14495	0.0068454		-0.567652	0.159908	-0.439938	0.197794
CG14499	0.00264728		0.297773		0.160781	0.831453
CG14500	0.00743301		0.488465	0.248336	-0.0487959	0.934995
CG14502	-0.0496237		0.901534	0.00154347	0.735631	0.122128
CG14505	-0.0122755				0.0171413
CG14506			-0.09238	0.835531
CG14507	0.0373889		0.413699	0.349746	-0.0398614	0.9601
CG14511	-0.0739474	0.764073	0.0868371	0.739007	-0.291846	0.575806
CG14515	0.00753647		0.100326	0.854529	-0.163462	0.824361
CG14516	0.0226307	0.938167	0.4065	0.242407	0.0459183	0.934389
CG14518					0.0171413
CG14535	0.0273992		-0.330059	0.0866769	0.119359	0.838753
CG14540			-0.0244669
CG14543	0.0623045	0.799918	-0.301748	0.0348255	-0.312216	0.511239
CG14544	0.0493904	0.861853	-0.0482548	0.869794	-0.347983	0.490541
CG14545	-0.289617	0.000128965	-0.287276	0.521295	-0.599991	0.214812
CG14551	0.0253157		0.13166	0.792308	-0.176234
CG14556	0.0105826		0.263032		-0.167216	0.792419
CG14561	0.12522	0.512007	0.210019	0.229726	0.23129	0.733547
CG14562	-0.046371	0.859904	-0.141156	0.384054	0.213902	0.720587
CG14563	0.0114951		-0.0764189		-0.412743	0.453351
CG14564	-0.00198172		-0.055979		-0.306573
CG14565	0.00795317		-0.175248	0.732522	-0.289879	0.650562
CG14566	0.0164213		0.0824112	0.848755	-0.389655	0.420076
CG14567	-0.0215077		-0.0548822	0.858659	-0.311205	0.594841
CG14568	0.00673893		0.604793	0.0059402	-0.364924	0.536927
CG14569	0.00759323	0.457528	0.330747	0.0991817	-0.354218	0.399861
CG14570	0.00722985		0.273855	0.444331	-0.240893	0.668644
CG14572	0.0187089		0.273709	0.28958	-0.365872	0.44465
CG14573	0.0121387		0.749726	0.00398249	-0.530339	0.235837
CG14589	0.00613541		-0.251434	0.609596	0.0188815
CG14591	0.0057593		-0.458323	0.126604	-0.244616	0.521662
CG14598	0.0237941		-0.0204209	0.966602	-0.233926	0.55437
CG14605			0.0222819		-0.0430072
CG14606	0.00509145		0.0189768	0.976058	-0.0319559	0.964888
CG14607			0.0222819		0.0492312
CG14609	0.00422706		-0.17255	0.747767	0.0691191
CG1461	0.0100479		-0.0394517	0.942201	0.0747917	0.925105
CG14610	-0.00116853				-0.0575073
CG14613	0.0855365	0.644398	-0.0258951	0.907054	0.0642357	0.894066
CG14615	-0.0303044	0.926769	-0.240442	0.407755	0.0299809	0.964187
CG14618	0.0856016	0.532543	-0.24634	0.0770312	-0.187542	0.696314
CG14621	-0.107948	0.511547	-0.295418	0.0170235	-0.0611809	0.909602
CG14624			-0.0961091		0.0430146
CG14625	0.00430985		-0.0426865		-0.00774325
CG14626	0.01021		-0.140131	0.680991	-0.632853	0.202148
CG14627	-0.0129393		-0.147223		0.0198485
CG14628	-0.0239538		0.0538007		-0.0442139
CG14629	0.0182347	0.775942	-0.057264	0.692534	-0.187639	0.712272
CG1463	0.24386	0.000377005	0.940103	1.68679e-14	0.441621	0.378843
CG14630	0.00898774		-0.0619338		-0.225925	0.724127
CG14631			0.0222819
CG14634					-0.0224803
CG14635	0.0105826
CG14636	0.0126409		0.0521843	0.896846	-0.112199	0.825195
CG14641	0.0726779	0.463841	0.991931	7.81383e-21	0.65737	0.144658
CG14642	0.00839698		-0.155848	0.656738	-0.204616	0.65016
CG14644	0.0105826		0.140574		0.122201
CG14645	-0.023926		0.139547		0.0368609
CG14646	-0.0339595	0.883789	0.537563	3.08598e-07	0.670415	0.0845318
CG14647	-0.0031865	0.992616	0.543161	2.43087e-06	0.371508	0.404741
CG14650	0.0650622	0.633161	1.15777	3.99221e-25	0.790354	0.0806189
CG14651	0.0166426		0.249533	0.420789	0.0259243
CG14655	0.0180769		-0.291086	0.120869	-0.139541	0.769784
CG14657	-0.11649	0.499526	0.535056	4.38415e-08	0.805264	0.0660938
CG14659			0.0222819
CG14661	0.00797842		0.599675	0.13909	-0.193291	0.695972
CG14662	0.0247547		-0.11016	0.848454	-0.404324	0.410537
CG14664	0.0183064		-0.0896376	0.872096	-0.0240078
CG14667	0.00197156	0.99591	0.435043	0.00732623	0.0897362	0.851955
CG14668	-0.0129393		0.299767		0.0114237
CG14669	0.0377312		-0.0990229	0.81206	0.016474	0.981553
CG14671	-0.00252836	0.994729	-0.234373	0.13588	-0.489437	0.16531
CG14676					-0.00320558
CG1468	0.0115425		-0.469711	0.261634	-0.2231	0.622912
CG14687	0.0228956		-0.251777	0.147435	-0.335089	0.336809
CG14688	0.0559494	0.771044	0.262299	0.0555791	0.0367345	0.949141
CG14689	-0.0311632		0.160171	0.696284	-0.0224803
CG14691			0.0222819		0.0412464
CG14692	0.0246307		-0.295487	0.308083	0.00260713	0.997975
CG14693	0.00723202		-0.221267	0.508831	-0.152387	0.785723
CG14694	0.00585078		-0.0557109	0.922636	0.0318149	0.963915
CG14695	0.0098468		0.0611236	0.920415	-0.0375049	0.959732
CG14696	0.0293603		0.0981036	0.547227	-0.134363	0.76796
CG14708					-0.0407661
CG14710	0.0459779	0.844123	1.20175	7.97688e-23	0.649408	0.165702
CG14711	0.124322	0.242639	-0.0783256	0.694161	-0.140151	0.780741
CG14712	-0.0147411	0.967158	0.139457	0.396066	0.268646	0.444165
CG14715	-0.153098	0.0689455	0.745058	1.47425e-12	-0.201907	0.682744
CG14717	0.0105797		-0.0244669		-0.0528203
CG14718			-0.0376692		0.0236501	0.97421
CG14720	0.00263017		0.0161029	0.976473	-0.0466691
CG14721	-0.0198394	0.951211	-0.0933897	0.662581	-0.285593	0.453193
CG14722	-0.00430234	0.991925	0.732671	3.86021e-09	0.590393	0.160858
CG14731			0.0222819		-0.0407661
CG14736					0.0496986
CG14739					0.0171413
CG14740			0.111597		-0.100167
CG14742			0.0222819		-0.0430072
CG14743			0.0534478		-0.0429994
CG14744					-0.0952813
CG14752	0.00538378		0.0842771	0.871588	-0.508811	0.36219
CG14756	0.0277555	0.565442	-0.229143	0.157178	-0.051902	0.928625
CG14757	0.00852985		-0.561674	0.128885	-0.570529	0.197958
CG14760	-0.0195321		-0.416231	0.339172	-0.1002	0.890641
CG14762	0.0255379		0.170366	0.456214	0.123946	0.827619
CG14763	0.0197879		-0.0840209	0.877467	0.0103585	0.987556
CG14764	-0.0427355	0.824269	1.29794	6.50198e-23	0.689686	0.105532
CG14767	-0.0294038	0.891556	-0.248323	0.0127108	-0.028685	0.960953
CG14770	0.00257466		-0.130413	0.794716	-0.395868	0.513493
CG14777	0.0434687		-0.159618	0.694863	-0.547167	0.147065
[truncated: 12,909 more rows]
