# Supplementary material for: A modERN resource: identification of Drosophila transcription factor candidate target genes using RNAi
Source: Genetics. 2023 Jan 19;223(4):iyad004. doi: 10.1093/genetics/iyad004 (PMC10078917; doi:10.1093/genetics/iyad004)
Supplement: iyad004_Supplementary_Data [file iyad004_supplementary_data.zip › modERN_Resource_RNAi_Table_S27_kay_GENETICS-2022-305822.xlsx]

## Sheet: heatmap CSV
gene name	kay_0-1.5	kay_10-12	kay_16-18
AANATL4	0.00220231	-0.542632	-4.40286
btl	-0.0152509	-0.370619	-1.45159
CG30334	0	-0.399494	-1.52374
Alp7	-0.00188296	-0.231087	-1.62155
CG42825	0.00212279	-0.249763	-1.56238
CG13217	5.55524e-05	-0.187481	-1.44682
CG13560	-0.000905509	-0.24699	-1.48031
CG32248	0	-0.115623	-1.30873
CG14324	0	-0.0507483	-1.2947
CR43275	-0.000892643	-0.0617897	-1.24282
CG45079	0.000776326	0.0296382	-1.38855
CG12998	0.000776326	-0.0663654	-1.40173
CG34278	-0.000813785	-0.0305884	-1.477
CG10175	-0.000877394	0.0782752	-1.18612
CG14851	0	0.164335	-1.25618
CG11892	0.00159817	0.265017	-1.13329
CG13003	-0.00900049	0.173002	-1.04291
CG14326	0	0.0975925	-1.11472
l(3)mbn	0.00159817	0.101461	-1.07982
CG17047	-0.000605738	-0.280915	-1.12575
TwdlB	0.000804543	-0.351123	-1.07869
CG11158	-0.00261416	-0.278779	-1.07319
CG31041	-0.00416908	-0.311573	-1.05703
btv	0.00166644	-0.310853	-1.08707
Cpr92F	-0.000363478	-0.319634	-1.07887
CG6472	0.000776326	-0.208897	-1.22566
CG8541	-0.00159957	-0.176485	-1.10297
Cpr35B	-0.000488826	-0.206142	-1.11492
CG13679	0.00445295	-0.139438	-1.11843
CG9988	-0.000815486	-0.172438	-1.16136
lncRNA:CR44830	0.00307828	-0.150551	-1.14832
Ugt35B1	-0.00224497	-0.16941	-1.05853
CG13962	0.000856045	-0.129773	-1.00665
CG5326	0.000861518	-0.0942877	-1.05086
Cpr49Ae	-0.00200621	-0.0722302	-1.0356
TwdlL	0.000924671	-0.0930803	-1.02357
CG34273	0	0	-1.08682
Gr68a	0	-0.00777408	-1.11947
CG7497	-0.0017837	0.0497655	-1.0555
asRNA:CR45376	0	0.0155155	-1.02375
CG6652	-0.000801571	-0.00304935	-1.01565
Cpr67Fb	-0.0052192	-0.676525	-1.50352
CG15023	0.00229178	-0.847044	-1.36724
CG31808	-0.0557725	-0.795434	-1.39391
CG6865	0	-0.510886	-1.34778
Lcp65Af	0.000732191	-0.507308	-1.27002
CG17290	0.000766957	-0.361916	-1.21395
Cpr60D	0.00307344	-0.358893	-1.18129
CG6763	0.00402011	-0.379059	-1.27074
Cyp309a2	0.000747302	-0.440786	-1.22016
CG14598	0.00268508	-0.608354	-1.00945
CG15213	-0.000798635	-0.63464	-1.09611
CG34327	0	-0.588006	-1.11702
cn	-0.0136196	-0.585179	-1.0811
CG15024	0.00154837	-0.483017	-1.04948
Cpr49Af	0.00087442	-0.52142	-1.01782
CG14120	-0.00073674	-0.539897	-1.16609
CG33110	0.00220059	-0.425467	-1.14178
CG4962	-0.000497484	-0.486711	-1.10383
lncRNA:CR44440	-0.00630539	-0.479562	-1.09377
CG30458	0.00123088	-0.908663	-1.00075
CG8245	-0.00317354	-0.838286	-1.19374
CG7173	-0.00290729	-0.785806	-1.10413
CR12842	0.000776326	-0.791309	-1.08807
CG2200	-0.0264504	-0.713437	-1.09915
lncRNA:CR43148	-0.000712397	-0.73813	-1.14447
Cyp28d1	-0.00105332	-1.2164	-1.39086
Pepck2	-0.0129544	-1.04514	-1.18215
asRNA:CR45600	-0.00886319	-1.94283	-1.82621
asRNA:CR43767	-0.00103435	-1.36283	-2.38081
Nepl20	0.0021678	-1.46877	-1.99727
elfless	0.000767162	-0.412725	-2.9256
Cpr49Ad	0.00137534	-0.16324	-1.88372
CG10474	0	0.00248736	-1.90009
CG33346	0	-0.0371785	-2.02999
CG10943	-0.00189104	-0.591091	-2.36683
CG33914	0	-0.783936	-1.94635
CG45207	0	-0.581632	-1.98938
CG12522	-0.0132414	-4.39564	-1.04721
CG32073	-0.0551255	-3.36756	-1.72726
CG16995	-0.00595621	-1.52055	-1.0426
CG2016	-0.0149077	-1.8477	-0.847188
neo	-0.0471019	-1.63116	-0.737565
Best3	-0.00278956	-1.12363	-0.707184
CG14395	0.010131	-1.03137	-0.685162
CG6696	-0.000154387	-1.05682	-0.707096
CG16798	0.000132693	-1.04776	-0.821834
mey	-0.00111763	-1.01418	-0.842946
NT1	-0.00445138	-1.11603	-0.877465
Ugt37C1	-0.00184035	-1.0974	-0.836822
dy	-0.0115001	-1.3688	-0.563627
CG1273	0.0291622	-1.31341	-0.782925
ImpL1	-0.00524303	-1.40535	-0.849006
C901	-0.00520714	-1.457	-0.336256
mas	-0.0069488	-1.4159	-0.337504
CG43366	-0.00448833	-1.30567	-0.430641
CG44569	-2.4651e-05	-1.27795	-0.30877
CG17672	-0.0253917	-1.25896	-0.309372
tnc	-0.0304261	-1.26375	-0.29422
ImpE2	-0.0071113	-1.00642	-0.273532
Mocs1	0.0700797	-1.08114	-0.21647
CG42694	-0.014594	-1.00959	-0.424059
Hsp70Bb	-0.010122	-1.03786	-0.43251
CG10116	0.00229178	-1.02372	-0.332434
CG14826	-0.00144756	-1.01149	-0.380577
CG6026	-0.0043306	-1.12114	-0.513473
CG13082	-0.0163445	-1.13072	-0.389615
Mal-B1	-0.00163703	-1.17134	-0.384929
CG17782	-0.00245012	-2.15022	-0.103508
CG34442	0.00224523	-2.01513	-0.0153038
CG14418	-0.00159957	-1.69416	-0.296408
CG33003	0.000918275	-1.88982	-0.522232
spz6	-0.00687792	-1.82224	-0.582577
CG34444	-8.57441e-05	-2.63111	-0.129545
CG17780	0.00200238	-2.55188	0.0129908
CG32793	-0.00323183	-2.70125	0.0472242
CG9522	-0.00799522	-2.24596	-0.375435
Victoria	-0.00197397	-2.52558	-0.339329
CG17267	0	-1.14954	0.165092
poe	0.0242114	-1.27338	0.123259
CG13744	0.00218232	-1.03468	0.0828782
CG3355	-0.00159957	-1.07989	-0.0138791
CG13361	-0.00273604	-1.0297	-0.0506875
CG3285	0.0018708	-1.03432	-0.0492596
CG14356	-0.00114387	-1.18768	-0.135229
CG4582	-0.00163703	-1.10243	-0.11021
CG4678	-0.00796557	-1.10553	-0.116865
CG17781	-0.00479608	-1.15407	-0.0832032
CG34443	0	-1.13892	-0.0530382
CG34428	-0.000815486	-1.26894	-0.049032
CG6785	-0.0101962	-1.21951	-0.0799186
vri	-0.00998866	-1.12335	0.0332442
lncRNA:CR44743	-0.000813785	-1.19056	0
CG13869	-0.000924214	-1.1754	0.0046122
CG14419	-0.00107054	-1.17867	0.00606523
CG5768	0.00170945	-1.64655	-0.0464729
St4	-0.00230042	-1.64804	0.00139788
CG42811	-0.000813785	-1.55989	0
hiro	0.0016709	-1.56479	-0.0605031
CG14110	-0.000988981	-1.36341	0.0245129
CG17784	-0.000905509	-1.45313	0
CG13615	-0.00197278	-1.42082	-0.127871
CG13616	0.00182387	-1.31956	-0.162197
GstD5	-0.00982005	-1.36616	-0.185982
BomBc2	-0.00197397	-1.89154	0.717432
CG8420	-0.0857321	-1.08383	0.457703
Sid	-0.00877562	-1.04121	0.525111
CG11905	-0.00276564	-1.34076	0.705029
tyn	-0.0252601	-1.42647	0.631446
BomS1	0.00161032	-0.801986	3.03052
CG5391	-1.42146e-07	-0.760204	3.11875
CG13324	0.00119317	-0.0404323	2.72681
BomBc1	0.00203259	0.332646	2.81749
CG17107	0.00346395	0.305441	2.61997
BomS5	0.00209411	0.187453	2.99604
BomS6	0.00177133	0.0512339	3.12026
Listericin	0.000776326	0.210484	3.18383
CG1850	0.000767162	0.378355	3.27295
CR43105	0.00737202	0.523191	3.12889
Drs	0.00363487	0.593977	4.89142
Drsl2	0.000776326	0.305041	4.82237
CG16704	0.0023346	1.35997	3.80049
CG15394	0.00220231	0.526227	3.93186
Edg91	0.000961393	0.460232	3.97708
asRNA:CR46487	0.00642267	2.34976	2.52597
phr	0.145559	1.95088	3.14075
asRNA:CR45835	0.00429856	1.40371	2.21959
Cpr47Eb	0.000961528	1.56362	2.03001
Cyp28d2	0.00310579	1.19721	1.87664
Dso1	0.00356104	0.943215	1.7905
CG34281	0.00159817	1.57181	1.58378
CG4998	0.00254023	1.19099	1.4561
eIF4E3	0.00919213	1.32996	1.51962
BomS3	0.00283047	0.487226	2.29177
Dso2	-0.00161786	0.473155	1.91472
Cpr47Ea	0.00177133	0.6892	1.77341
CG31769	0.00224801	0.715557	1.96285
CG5397	0.00576025	0.626017	1.93674
CG9312	0	0.289346	1.80234
Amy-p	0.00253648	0.316538	1.63736
CG4757	0.00390832	0.339824	1.64806
CG15253	0	0.127015	1.40559
CG34227	0	0.0697577	1.45211
CG11370	0.00294192	0.158046	1.48952
CR31958	0	0.113587	1.50685
CG17738	0.000628044	0.187502	1.54277
CG9192	0.00718139	0.201121	1.46534
CG14327	0.00125004	0.153707	1.67157
CG11842	0.00260603	0.0985291	1.60264
CG15254	0.00195237	0.116997	1.60521
lz	-0.00179352	0.0389764	1.54779
CG13403	-0.00525937	0.0641956	1.57153
lncRNA:CR44459	0	0.0818465	1.58158
Mtk	0.000474751	-0.028543	1.62147
BomT2	0	0.0134704	1.60497
CG33470	0	0.022016	1.63207
IMPPP	0	0.0251545	1.63207
CG34454	0	-0.117185	1.70071
BomS2	0.00577395	-0.0937854	1.78664
CG31960	0	-0.0185903	1.82497
Cec2	0	0.0134704	2.13333
CG9759	0.000496914	0.00654296	1.91318
TwdlO	0.00168227	0.058159	1.92989
BomBc3	0.00224801	0.124859	1.98028
CG9372	-0.00391233	0.158054	1.88836
CG18641	0.00116138	0.970319	1.05972
lncRNA:CR46478	0.00599994	0.790206	1.03188
CG42753	0.000767162	1.07058	1.22087
vis	-0.00363907	1.00654	1.1649
CG34215	0.00289152	0.897048	1.36949
Spn28Dc	0.00438517	0.890032	1.30449
CG11413	0.00647833	0.8179	1.18448
CG13640	0.00768163	0.77436	1.27644
CG13983	0.00307281	0.24738	1.00786
lncRNA:CR44779	-0.00410994	0.18105	1.03837
Jon44E	0.000547151	0.0485259	1.04506
CG5909	-0.000331755	-0.0097371	1.01297
Jon99Fi	0.000279188	-0.000100432	1.00855
CG4269	0.00318784	-0.02413	1.06141
Sfp33A3	0	0.0134704	1.07254
CG6553	0.00131507	-0.0276321	1.29936
PGRP-SC1b	-0.000813785	-0.0336338	1.32207
CG13230	0	0.00441125	1.21601
CG4367	0.00183711	0.0177383	1.24521
SPH93	0.00214961	0.023633	1.22655
CG13218	0.00166898	0.0115788	1.1646
CG2157	0.00133294	0.0326237	1.18864
GNBP-like3	0	0.0134704	1.1844
Jon25Bi	-0.000715533	0.00467029	1.19895
Prat2	-0.017361	-0.0757454	1.14991
Bbd	0.00289993	-0.0369827	1.22393
betaTry	0.000124541	-0.0333473	1.22229
CG18180	0.000737403	-0.0504833	1.20261
CG7294	0.0127473	-0.0673657	1.20405
CG1979	-0.000637788	0.117002	1.1527
CG6300	-0.000803521	0.107617	1.14836
CG45061	-0.00189104	0.141447	1.23535
CG9616	0.00220231	0.124846	1.24637
CG11659	-0.000813785	0.0766611	1.24453
CG31219	-4.67682e-05	0.104009	1.24414
CG43351	0.00187913	0.0935263	1.22826
CG9649	7.56571e-06	0.181533	1.24498
Adgf-D	0.00215262	0.197035	1.28811
CG13177	0.000776326	0.195645	1.28263
CG3604	0.00238009	0.13197	1.30918
CG6503	0	0.0712947	1.32969
CG7432	-0.00143789	0.478741	1.22378
CG15293	0.000776326	0.385874	1.31713
Tsf3	-0.00709223	0.348831	1.29863
CG31789	0.00442116	0.242498	1.20224
CG34423	0.00150976	0.312258	1.20871
CG17490	-0.000405879	0.401187	1.08563
CG5639	-5.67243e-05	0.402633	1.12892
CG30151	-0.00289072	0.342274	1.09616
Sr-CII	-0.0219845	0.30169	1.13638
asRNA:CR43257	0.0105848	0.648027	1.01766
Trf	-0.0515887	0.620781	1.00328
CG5854	-0.0630478	0.564329	1.06117
Sep1	-0.0252323	0.57434	1.04317
CG2064	-0.00323378	0.611843	1.04427
Cyp6a8	-0.00157857	0.59652	1.08641
Cpr47Ec	0.00187913	0.620472	1.36025
CG16713	0.00212617	0.570368	1.20703
lncRNA:CR43953	-0.000258473	0.651159	1.16907
CG1299	0.00789127	-0.133009	1.32982
PGRP-LA	-0.000564841	-0.206019	1.39539
CG42259	-0.0445559	-0.338428	1.61686
Cht4	0.00396343	-0.261038	1.56119
Amy-d	0.000238758	-0.0933908	1.03839
CG9631	0.000767162	-0.113785	1.01942
CG11668	-0.000803521	-0.243008	1.00764
Drsl4	0.000776326	-0.204571	1.0634
CG14573	0.0010355	-0.338179	1.07456
Muc96D	-0.00253898	-0.388216	1.06648
BomS4	0	-0.53872	1.28823
GstD3	0.0537967	-0.417728	1.28872
CR30029	0.00312404	-0.160548	2.33082
BomT3	0.00298103	-0.244895	2.44097
CG18179	0.00229178	-0.118343	2.47674
CG8665	-0.00567323	-0.716659	1.71982
CG14567	-0.0155796	-0.377834	2.08277
Lip3	0.00198099	-0.401025	1.84627
NT5E-2	-0.00196503	1.19325	-0.76213
CG32548	-0.0007824	1.19147	-0.0284504
CG13049	-0.000811706	1.08361	-0.028323
CG7201	-0.0016037	1.08309	-0.130421
CG6738	0.00357576	1.02988	-0.384624
Cyp4p1	0.00707063	1.16411	-0.270977
Cpr78Ca	0.00667115	1.21922	-0.324624
Obp56g	0.00319101	1.25007	-0.377109
l(1)sc	-0.011352	1.0289	0.587
mt:ATPase8	-0.0110329	1.03347	0.623317
CR43186	0	1.34994	0.561756
CG9961	0.00110509	1.12836	0.349689
Pask	0.0106136	1.16285	0.36712
CG11550	3.47847e-05	1.23778	0.355829
CG15545	0.00159817	1.26792	0.327013
CG43755	0.0197432	1.90352	0.599177
CG43332	-0.00148148	1.68455	0.0760745
Tengl3	0.0146511	1.74497	0.10423
CG13048	-0.00248934	1.45685	-0.0286069
CG34224	-0.00678421	1.35234	0.18649
CG7402	7.56571e-06	1.36359	0.20133
asRNA:CR45822	0.0119513	4.34222	3.45608
Drsl5	0.0145623	3.5386	0.345559
asRNA:CR44975	0.00426901	2.92175	2.04453
CR43669	-0.00539397	2.55224	1.1131
Cyp4p2	0.0208777	2.36077	1.45337

## Sheet: DESeq2 CSV
gene name	log2FoldChange.kay_0.1.5	padj.kay_0.1.5	log2FoldChange.kay_10.12	padj.kay_10.12	log2FoldChange.kay_16.18	padj.kay_16.18
128up	0.0246982	0.794656	-0.201768	0.0462623	-0.178018	0.202158
14-3-3epsilon	-0.0406215	0.595222	0.512754	0.0144669	0.326368	0.0126359
14-3-3zeta	-0.0445566	0.387098	-0.0528699	0.709917	-0.156251	0.149771
140up	-0.0253083	0.847926	-0.161451	0.223932	-0.218296	0.21903
18SrRNA-Psi:CR41602	-0.00364457		0.173316		0.273859	0.324885
18w	-0.0113375	0.6987	-0.216079	0.0933174	0.22136	0.109892
26-29-p	0.0262686	0.786833	-0.392969	0.0318319	-0.0683299	0.8095
28SrRNA-Psi:CR40596	-0.00240613		0.24845		0.112014	0.776647
28SrRNA-Psi:CR40741	0.00254732		0.0558683		0.0744514
28SrRNA-Psi:CR41609	-0.000815486		0.0269039		-0.00146906
28SrRNA-Psi:CR45848	0.00156452		0.0273347		0.0181145
28SrRNA-Psi:CR45851	-0.00419273		0.244986	0.410241	0.387106	0.245715
28SrRNA-Psi:CR45853	-0.000815486				0.0363097	0.247677
28SrRNA-Psi:CR45855	0.00156452		0.00722654		0.0317382
28SrRNA-Psi:CR45859	-0.0039952		0.233629		0.329804	0.131792
28SrRNA-Psi:CR45860					0.0552208
2mit	0.00182549		-0.295543	0.0244445	-0.328999	0.0138921
312	0.0153981	0.925916	0.101641	0.568836	-0.173612	0.441028
4E-T	0.0308278	0.707528	0.475759	0.0173038	0.353361	0.0272705
5-HT1A	0.00272003		-0.394234	0.0462623	-0.257792	0.0165453
5-HT1B	-0.00165344		0.0702773	0.830092	-0.0525429	0.849865
5-HT2A	-0.00867971		-0.748257	0.000415713	-0.349884	0.116472
5-HT2B	0.00104758		-0.184092	0.554305	0.0113105	0.970587
5-HT7	0.00105412		-0.0118573	0.968714	-0.0144219	0.945386
5.8SrRNA-Psi:CR45854					0.0189188
5.8SrRNA-Psi:CR45863			0.00325153		0.0189188
5PtaseI	0.0404984	0.67649	-0.187366	0.0616692	-0.173957	0.158757
7B2	-0.000250945		0.0184223	0.943945	-0.251745	0.0637689
7SLRNA:CR32864	-0.000815486		0.0219445		0.00331902
7SLRNA:CR42652	0.00156452		-0.0491063		0.0189188
825-Oak	-0.00130102		-0.0802334	0.711399	-0.035285	0.922922
A16	0.133953	0.0243656	-0.121381	0.399264	0.100369	0.533161
AANAT1	-0.000831292		-0.448488	0.00356828	0.0177304	0.939023
AANATL2	-0.000564841		-0.402136	0.127678	-0.272046	0.03898
AANATL3			-0.0285036	0.936901	-0.800448	9.60309e-05
AANATL4	0.00220231		-0.542632		-4.40286	2.18074e-87
AANATL5			-0.00777408		-0.737376	0.00579018
AANATL6	-2.44498e-05		-0.0255374		-0.522541	0.100158
AANATL7	5.15471e-05		0.0228481	0.944535	-0.195108	0.371574
ABCA	-0.0148749	0.918983	0.235759	0.175387	0.0420271	0.773425
ABCB7	0.00606145	0.969172	-0.14437	0.36064	-0.0795937	0.508808
ABCD	-0.0019053	0.991135	0.482301	0.0106585	0.24953	0.0241161
ACC	0.102565	0.0731069	-0.146962	0.439855	-0.383445	0.0166258
ACXB			0.00248736
ACXC			-0.00777408		-0.277445
ACXD	0.000197689		-0.129663	0.472785	0.0235881	0.895235
ADD1	0.0485604	0.506163	0.372514	0.0975029	0.635378	0.00023169
ADPS	0.00367969		-0.212185	0.0500951	-0.180572	0.404106
AGBE	0.0328277	0.750838	-0.0039168	0.98047	-0.365982	0.0195523
AGO1	0.0519307	0.247817	0.346995	0.0541455	0.173943	0.35181
AGO2	-0.0705234	0.353969	0.279459	0.132329	0.512659	0.00472588
AGO3	-0.023151	0.745745	0.720727	0.00384014	0.453902	0.162353
AIF	0.107072	0.0610822	-0.131949	0.241759	-0.374132	0.00012628
AIMP1	0.075065	0.318259	-0.194413	0.0861164	-0.248884	0.14825
AIMP2	-0.0142561	0.924695	-0.0567518	0.727999	-0.0463045	0.813952
AIMP3	0.0120406	0.940991	0.0110774	0.956649	-0.155449	0.281919
ALiX	-0.0124341	0.930783	0.558872	0.00475629	0.962908	1.41713e-10
AMPKalpha	-0.0634212	0.284301	-0.058844	0.641245	-0.0171777	0.909575
AMPdeam	0.0482617	0.560359	-0.325893	0.00425925	0.167839	0.0971216
AOX1	-0.0232886	0.854951	0.298294	0.0201769	-0.0996577	0.442796
AOX2	-0.002004		-0.512795	0.000159056	-0.0632871
AOX3	0.00593378	0.97098	0.280043	0.141108	0.0730321	0.746043
AOX4	0.00221508		-0.151537		0.0325834
AP-1-2beta	-0.0256836	0.81852	-0.00232117	0.990175	-0.0809226	0.518727
AP-1gamma	-0.0181091	0.820537	-0.0521266	0.717373	-0.0881625	0.488639
AP-1mu	-0.0526177	0.370095	0.506467	0.0318319	0.68164	0.000203427
AP-1sigma	-0.00133285	0.991578	0.364444	0.0274607	0.177505	0.157727
AP-2alpha	0.104682	0.0455919	-0.227528	0.0622936	-0.125534	0.328717
AP-2mu	0.060029	0.442574	-0.132003	0.206425	-0.155433	0.136179
AP-2sigma	-0.045174	0.633251	-0.0535908	0.66986	-0.184117	0.131506
APC10	0.0182178	0.906706	0.108317	0.650683	0.226225	0.459003
APC4	-0.0294338	0.754326	0.332621	0.143329	0.423508	0.129331
APC7	0.0237498	0.738364	0.107327	0.737367	0.519874	0.0866524
APP-BP1	0.0201059	0.862849	-0.0241568	0.900546	-0.054523	0.833833
AQP	-0.00152254		0.206727	0.461793	-0.431409	0.0445208
ARY			-0.00777408
ASPP	-0.0237354		-0.0790794	0.491264	-0.0895053	0.613185
ATP6AP2	-0.0331453	0.684599	0.0250139	0.874066	-0.101489	0.324086
ATP7	0.060003	0.459054	-0.083195	0.450037	-0.136765	0.188396
ATP8A	0.0677015	0.293021	0.000174683	0.999153	-0.0180943	0.898509
ATP8B	-0.000409292		-0.0781836	0.730216	0.105722	0.384052
ATPCL	0.102712	0.054312	-0.373219	0.00145602	-0.593105	0.00143502
ATPsynB	-0.105705	0.032371	-0.0207909	0.901167	-0.137337	0.355453
ATPsynC	-0.0256568	0.778444	-0.125402	0.352791	-0.182029	0.0360458
ATPsynCF6	-0.0383411	0.637148	0.0181924	0.907423	-0.10012	0.479558
ATPsynCF6L			0.00248736
ATPsynD	-0.0924827	0.0403753	-0.08135	0.493727	-0.0907926	0.461907
ATPsynE	-0.0620937	0.380036	0.0549158	0.743675	-0.0742629	0.540017
ATPsynF	-0.0357765	0.745745	-0.0234892	0.902783	-0.0714828	0.592863
ATPsynG	-0.0860759	0.0641455	0.0271135	0.863075	-0.12182	0.439081
ATPsynGL	-0.000813785		-0.0224677
ATPsynO	-0.0682985	0.268608	0.00518228	0.97438	-0.076133	0.567961
ATPsynbeta	-0.0619472	0.253192	-0.187514	0.131176	-0.254162	0.00315911
ATPsynbetaL			0.0669735		-0.0272998
ATPsyndelta	-0.0639842	0.177565	0.259131	0.0536485	-0.0351524	0.812642
ATPsynepsilonL	-0.00293787		0.416015	0.0989712	0.124804	0.704497
ATPsyngamma	-0.066552	0.325167	-0.103373	0.470742	-0.0824468	0.460635
ATbp	-0.00889424	0.95843	0.254299	0.235022	0.269601	0.177807
Aasdh	0.00463866	0.980161	0.492968	0.0189276	0.919623	7.4974e-09
Aatf	-0.000169674	0.998176	0.281814	0.0678821	-0.0663668	0.595485
Abd-B	-0.0187323		-0.185937	0.0998112	-0.266984	0.168035
Abi	-0.0514129	0.509399	0.00392179	0.980147	0.0967042	0.396709
Abl	0.0086738	0.953599	0.397439	0.0953721	0.732362	0.000817941
Abp1	-0.0356147	0.579361	0.467655	0.0492303	0.615863	0.00207532
Ac13E	-0.0132919	0.930783	0.0302179	0.850918	-0.213181	0.12751
Ac3	-0.0114732		-0.26647	0.0395974	-0.402154	0.0024705
Ac76E	0.00301841		-0.212493	0.459782	-0.344815	0.00302294
Ac78C	0.00452844		-0.0506861	0.80189	-0.060652	0.696365
AcCoAS	-0.0410166	0.703715	0.0179244	0.939492	-0.351628	0.00870465
Acbp1	-0.0166147	0.909547	-0.466237	0.0004356	-0.226313	0.166163
Acbp2	-0.00190452		-0.0637964	0.811383	-0.145348	0.323928
Acbp3	-0.00235766		-0.0188777	0.931065	-0.358699	0.0445923
Acbp4	-0.000977387		0.0632656	0.85721	-0.291039	0.0815412
Acbp5	-0.00289779		-0.864114	1.90417e-10	-0.471784	0.000252136
Acbp6	-0.00216213		0.0839811	0.80556	0.141452	0.469304
Ace	0.00210678		-0.179004	0.200852	-0.283879	0.0207678
Acer	-0.0541468	0.497994	-0.228185	0.0838988	-0.114754	0.448169
Acf	0.0516194	0.462183	0.490147	0.0238047	0.766491	4.47182e-07
Achl	0.00149236		0.455799	0.00423507	0.696694	0.000120547
Ack	-0.0221611	0.84828	0.290776	0.0169123	0.151373	0.263256
Ack-like	0.0528253	0.42639	-0.276029	0.0278324	-0.0931634	0.607652
Acn	-0.0167762	0.886747	0.373986	0.0861164	0.622099	0.00092641
Acox57D-d	0.0385777	0.669524	-0.807417	1.8017e-06	0.121245	0.645197
Acox57D-p	-0.0142713	0.914151	-0.0442734	0.791336	0.0128634	0.949404
Acp1			0.128689		-0.229087	0.530897
Acp24A4			-0.00777408		0.248959	0.413565
Acp26Aa					-0.011244
Acp26Ab					0.100512
Acp32CD			-0.202003
Acp36DE			-1.28222e-05		-0.163353
Acp53C14a					0.0452237
Acp53C14b					0.047587
Acp53C14c			-0.00777408		0.0199638
Acp53Ea					-0.0272998
Acp54A1			0.0280642
Acp65Aa			0.184899	0.482245	-0.333587	0.251112
Acp76A	-0.000815486		-0.0924808		0.00476568
Acp95EF			0.0134704		-0.0260085
Acph-1	-0.0222139	0.830301	0.591958	0.00735633	0.539945	0.0082882
Acsl	0.0746037	0.245184	-0.155601	0.247883	-0.671127	4.22415e-12
Act42A	-0.109993	0.0282693	0.320676	0.0889172	0.46525	0.00378682
Act57B	-0.00149409	0.953769	-0.260853	0.0754413	-0.251526	0.0280068
Act5C	-0.0402596	0.429583	0.428958	0.0471557	0.158171	0.137037
Act79B	0.00087442		-0.493285	0.0315739	-0.164962	0.664538
Act87E	-0.0873711		-0.129908	0.633879	-0.0659879	0.609859
Act88F			0.0249018		-0.00234867
Actbeta	-0.00794534		-0.338749	0.00231511	-0.311302	0.00430515
Actn	0.0292607	0.805474	-0.242941	0.0734425	-0.28485	0.00418154
Actn3	0.000767162
Acyp2	0.00838595	0.961208	0.0377845	0.842143	0.0361993	0.850897
AdSL	0.0103534	0.935794	-0.113185	0.368421	-0.159091	0.227263
AdSS	-0.0590625	0.391843	0.561556	0.0178118	0.207463	0.0269516
Ada	-0.00942412	0.953098	0.339112	0.177009	0.676717	0.00921115
Ada1-1	-0.00298843		0.226768		0.39176
Ada1-2	-0.0171475		0.426708	0.100952	0.736912	0.000552061
Ada2a	-0.00498046		-0.591679	0.000469387	-0.894875	2.85629e-07
Ada2b	-0.025511	0.70947	0.482255	0.0212302	0.633194	0.000224166
Ada3	-0.0556784	0.429583	0.527934	0.0131797	0.554811	0.00162907
AdamTS-A	0.00998103		-0.0920959	0.521578	-0.220652	0.0901804
AdamTS-B	-0.000758555		-0.332961	0.00831123	0.115274	0.412686
Adar	-0.0199221	0.862849	0.124626	0.424363	0.0807286	0.597093
Adat1	0.0131714		-0.0683904	0.815325	-0.226233	0.354853
Adck1	0.00548816	0.975672	-0.147723	0.158623	-0.194969	0.262708
Adck5	-0.00993904	0.950125	0.514544	0.000268284	0.461529	0.00312879
Adf1	0.0345352	0.701385	-0.133593	0.328499	0.00228787	0.99171
Adgf-A	-0.00746721	0.945387	0.0163211	0.905989	-0.543135	4.20207e-07
Adgf-A2	0.00173879		-0.0985002	0.766822	0.28515	0.361017
Adgf-B			0.0134704
Adgf-C	0.00187913		-0.305973	0.209523	-0.223714	0.355443
Adgf-D	0.00215262		0.197035	0.493221	1.28811	1.18938e-19
Adh	0.00651873		-0.113143	0.737433	0.171918	0.624373
Adi1	-0.0276018	0.829157	0.312322	0.0474874	0.0179577	0.93827
AdipoR	-0.0428283	0.647106	-0.193708	0.0927301	-0.20741	0.060847
Adk1					-0.011244
Adk2	-0.0454872	0.5746	0.0058254	0.971944	-0.134439	0.351124
Adk3	0.0677196	0.293021	-0.146215	0.329423	-0.359353	0.00586017
AdoR	-5.27329e-05		-0.0921938	0.791899	-0.0355753	0.880031
Aduk	0.0569888	0.521413	0.0399387	0.829473	0.103198	0.574362
Ae2	0.057287	0.320229	0.450724	0.0600459	-0.0361877	0.841742
Aef1	-0.00468228	0.974843	0.16759	0.250695	-0.0345588	0.822946
Afti	0.0892134	0.0665989	0.223811	0.0979605	0.16652	0.250756
Ag5r	-0.00124756		-0.0398229	0.907581	-0.53989	0.00302753
Ag5r2	0.000145025		-0.175915	0.570378	0.446132	0.00100462
AgmNAT	-0.00845715		0.0041074	0.98908	0.0106611	0.973121
Agpat1	0.0794238	0.277474	-0.156981	0.155385	-0.435674	0.000926264
Agpat2	-0.00588383	0.969172	-0.0426505	0.768953	-0.165277	0.142651
Agpat3	-0.0417526	0.566328	0.120104	0.429842	0.0457567	0.722194
Agpat4	0.00116358	0.991761	-0.239514	0.0285969	-0.234938	0.0193066
Ahcy	0.130105	0.00852628	-0.129836	0.342963	0.101246	0.462864
AhcyL1	0.0160079	0.915582	-0.10676	0.408223	-0.111949	0.398721
AhcyL2	-0.00601963		-0.340651	0.165688	-0.386716	0.00174855
Ak1	-0.0199514	0.862849	0.190863	0.417786	-0.33607	0.0121227
Ak2	0.00117067	0.991578	0.0847544	0.450971	-0.0839568	0.539547
Ak3	-0.0029623		-0.020852	0.917309	-0.621968	1.78113e-07
Ak6	-0.001827	0.991578	-0.0051987	0.980175	-0.335899	0.0363223
Akap200	-0.0530545	0.236977	0.449975	0.0471135	0.839335	8.31021e-05
Akh	0.00442299		-0.382021	0.168815	-0.101509	0.646451
AkhR	0.00252773		0.0296672	0.929981	-0.534722	0.00241056
Akr1B	0.0722476	0.0994479	-0.0159793	0.916853	0.136083	0.432725
Akt1	0.0133249	0.918983	-0.178827	0.085502	-0.218877	0.112477
AlaRS	0.0851386	0.19095	-0.209614	0.0956497	-0.0299715	0.872486
AlaRS-m	0.108248	0.0854244	-0.336335	0.0192413	-0.17512	0.208414
Aladin	-0.0810674	0.134699	0.617571	0.0130854	0.65287	0.0310448
Alas	0.0749952	0.350935	-0.166672	0.128998	0.0458618	0.780726
Ald1	-0.0843635	0.164843	0.189713	0.152806	-0.160744	0.199344
Ald2			-0.0108474		-0.0418869
Aldh	0.0136708	0.896581	0.128838	0.519138	0.114609	0.324116
Aldh-III	-0.0374346	0.669524	0.252284	0.131259	0.0430314	0.76661
Aldh7A1	-0.0232963		-0.152251	0.166224	-0.0179083	0.910847
Alg-2	-0.0189551	0.846864	-0.0389201	0.838499	-0.140817	0.348733
Alg1	0.108644	0.0871816	-0.18267	0.230131	-0.0217812	0.902841
Alg10	0.0525944	0.587944	-0.162978	0.279442	-0.0375615	0.898509
Alg11	0.0586593	0.432074	-0.220914	0.0372074	-0.139766	0.268591
Alg12	-0.0464327	0.653911	-0.0832197	0.527416	-0.0531439	0.709934
Alg13	-0.00196566	0.990987	0.491913	0.00168654	0.199084	0.50355
Alg14	0.0408173		-0.0356268	0.909701	0.0869654	0.767577
Alg2	-0.00211487	0.990987	-0.0653469	0.71085	0.0191013	0.935025
Alg3	0.0667564	0.38289	0.158065	0.193492	0.150006	0.425597
Alg7	0.00521128	0.978254	0.19466	0.140467	0.30239	0.0258432
Alg9	0.0569675	0.501931	-0.213931	0.0500499	-0.182115	0.441373
Alh	0.0571399	0.284451	0.0744754	0.691228	0.469649	0.00642978
Alk	0.0159283		-0.0662552	0.780361	-0.350874	0.00157496
AlkB	-0.0374726	0.720333	0.68925	0.0038641	0.789562	0.000243304
Alp1	0.0162601		-0.0851317	0.592808	0.234491	0.521429
Alp10	0.00270125		0.177524	0.541887	0.154348	0.690682
Alp11	0.0026931		-0.0491293		-0.346932
Alp12	-0.0256663		0.0216266	0.914554	-0.0706847	0.6288
Alp13					-0.0972437	0.764215
Alp2	0.00187913		-0.00777408		-0.0590027
Alp4	-0.00322006		-0.168338	0.594758	-0.820209	2.09438e-13
Alp5	0.000703084		-0.242661	0.377632	-0.225463	0.0587908
Alp6	-0.000435729		-0.287535	0.246764	-0.273583	0.00554182
Alp7	-0.00188296		-0.231087		-1.62155	1.20531e-25
Alp8	0.00087442		0.0349932		-0.873487	1.0127e-05
Alp9	0.0068401		-0.0490998	0.893813	-0.0650847	0.865429
Alr	-0.00661199	0.968431	-0.0971365	0.699761	-0.102408	0.634552
Als2	0.129247	0.0196871	-0.220197	0.0584025	-0.102206	0.454282
Ama	-0.014065	0.607727	-0.200201	0.0591253	0.547835	0.0106436
Amacr	0.0127686	0.937592	0.0906913	0.600469	0.0748905	0.76527
Amnionless	-0.00235047		-0.160966	0.519361	0.132514	0.342169
Amph	0.0447018	0.607787	-0.14017	0.3222	-0.404379	9.18337e-05
Amt	0.000776326		0.0427584		-0.162834
Amun	0.00427807	0.969172	0.531157	0.0275033	0.783174	0.000139673
Amy-d	0.000238758		-0.0933908	0.773171	1.03839	1.01039e-05
Amy-p	0.00253648		0.316538	0.197426	1.63736	2.53109e-20
Amyrel	0.00178436		-0.0342307		0.982793	0.000574173
Ance	-0.0512747	0.204716	-0.377732	0.00215576	-0.0836123	0.49255
Ance-2	-0.00908705		0.0964654	0.746021	-0.290871	0.368056
Ance-3	-0.000428897		0.394778	0.152693	-0.199274	0.590768
Ance-4	0.00378854		-0.0338486	0.928699	-0.182018	0.21042
Ance-5	-0.00179654		-0.0835846	0.635708	-0.395386	0.00351349
Andorra			0.0901284		0.0183681
Ank	-0.0065619	0.944637	0.282615	0.163124	0.438479	0.00225278
Ank2	0.0385016		-0.121926	0.457906	-0.236392	0.0553421
Ankle2	0.00139424	0.991135	0.220286	0.21723	0.426538	0.000711803
Anp			-0.314583
Ant2	-0.00341543		-0.253428	0.383818	0.223393	0.437572
Antp	-0.00847104		-0.304491	0.0933174	-0.247959	0.209328
AnxB10	0.0183466	0.90591	0.21436	0.304535	0.243238	0.247581
AnxB11	-0.0450133	0.617009	0.165038	0.188788	0.190382	0.102264
AnxB9	-0.0699545	0.319243	-0.0851569	0.562639	0.155611	0.0932313
Aos1	-0.040028	0.519753	0.168358	0.388718	0.239827	0.323682
Apc	0.0762987	0.195541	-0.14591	0.303752	-0.0435598	0.777941
Apc2	0.00667338	0.959651	0.557434	0.0089477	0.682846	0.00320558
ApepP	-0.0487856	0.478176	0.652316	0.00200666	0.290394	0.0148037
Apf	0.0030527		-0.0790229	0.766568	0.0461899	0.895235
Apl	0.0193982		0.641039	0.0132936	0.544657	0.0446088
Aplip1	0.00157548		-0.226226	0.02932	-0.219284	0.0475809
Apoltp	0.0225089		-0.118708	0.48117	-0.192994	0.155384
Appl	0.0134182		-0.171794	0.271878	-0.255438	0.0635005
Aprt	-0.0751984	0.350935	0.0155481	0.931202	-0.078242	0.548177
Aps	-0.00852841	0.93027	0.636497	0.00842241	0.760347	0.000154319
Arc1	0.0242325		-0.322306	0.0139998	0.255949	0.204576
Arc2	0.00809178		-0.106708	0.691134	-0.0809119	0.790634
Arc42	0.042687	0.568956	-0.0238162	0.903949	-0.169321	0.380284
Archease	-0.0213909	0.878387	-0.0380964	0.858325	-0.164839	0.353338
Arf102F	-0.0726292	0.175194	0.281926	0.0688686	0.149219	0.282956
Arf51F	-0.0106019	0.94671	0.485911	0.00438451	0.240587	0.064528
Arf79F	-0.0393723	0.658349	0.404712	0.0325634	0.324213	0.0252961
ArfGAP1	-0.0255376	0.758204	0.150939	0.2416	0.0489666	0.708343
ArfGAP3	-0.0458276	0.477559	0.474293	0.0274902	0.486316	0.0020349
Arfip	-0.0169189	0.895838	-0.0931769	0.457757	-0.169984	0.230574
Arfrp1	-0.0157017	0.909547	0.348743	0.0366953	0.209204	0.301571
ArgRS	0.0124777	0.918201	-0.177644	0.131552	-0.274329	0.0213725
ArgRS-m	0.0526165	0.59175	-0.106948	0.658055	-0.0701161	0.748525
Argk	0.141521	0.0191406	-0.437116	4.66227e-05	0.226888	0.0359918
Argl	0.00538444		-0.203928	0.491264	-0.160507	0.145996
Arl1	-0.0682744	0.289275	0.11076	0.427976	0.210579	0.194669
Arl2	-0.0467527	0.655347	0.0470463	0.795291	0.160729	0.427137
Arl4	-0.000255173	0.997244	-0.0352714	0.834764	-0.175808	0.0935657
Arl5	-0.0444392	0.579361	0.560832	0.00417719	0.499757	0.00197632
Arl6	-9.79077e-05		-0.198386	0.515822	0.0405909	0.924041
Arl6IP1	-0.026828	0.772514	0.603552	0.00741152	0.722928	0.000339277
Arl8	-0.0500001	0.567891	0.423506	0.0142993	0.324161	0.00446366
Arp1	0.0338244	0.693005	-0.141571	0.181898	-0.0762107	0.558244
Arp10	-0.0504871	0.60937	0.138235	0.426517	0.119697	0.396785
Arp2	-0.0256907	0.780878	-0.15758	0.173227	-0.0768312	0.571076
Arp3	-0.00922723	0.935794	0.528034	0.0225141	0.611616	0.000897536
Arp5	-0.00882074	0.957272	0.402561	0.0477771	0.491973	0.0100809
Arp53D	0.00284766		0.0342867
Arp6	-0.0741942	0.268608	0.320481	0.0686906	0.44208	0.00213958
Arp8	-0.048081	0.614372	0.519387	0.0104161	0.474072	0.0227066
Arpc1	0.0146329	0.901275	-0.121457	0.262589	0.0976127	0.398178
Arpc2	-0.0211197	0.774538	0.3875	0.0445121	0.276329	0.0221489
Arpc3A	-0.00879013	0.959925	-0.12208	0.378747	0.0697085	0.686753
Arpc3B	-0.0029977		-0.235692	0.0584084	0.180103	0.208926
Arpc4	-0.0932568	0.160439	0.338625	0.0349041	0.27672	0.070792
Arpc5	-0.0115917	0.939258	0.0941596	0.50539	0.0973096	0.559449
Arr1	0.000776326		-0.389875	0.130265	-0.650468	1.07277e-07
Arr2	-0.000815486		0.0180331		-0.0777828	0.844188
Ars2	-0.0094112	0.918983	0.374978	0.122843	0.746641	0.000408669
Art1	-0.00564587	0.969401	0.381902	0.0789618	0.362779	0.0083766
Art2	-0.00385436		-0.0576847		0.339212	0.184831
Art3	-0.0416194	0.605418	0.563804	0.0197614	0.493384	0.00162865
Art4	-0.0563762	0.37792	0.215947	0.25528	0.381022	0.0106436
Art6			-0.00777408		0.042253
Art7	0.0702798	0.388162	-0.15876	0.29127	-0.228563	0.247877
Art8	-0.0121752	0.940991	0.254253	0.18463	-0.218117	0.0934473
Arts	0.0430319	0.540583	-0.135422	0.47375	-0.231009	0.161527
Arv1	-0.027608	0.830301	0.41473	0.0248987	0.395236	0.018164
Asap	0.0704923	0.278622	-0.0632652	0.59581	-0.0999507	0.437682
Asator	-0.000991368	0.993027	0.0645407	0.664246	-0.0239072	0.898509
Asciz	0.0604797	0.488431	0.0544625	0.846769	0.133329	0.62554
Ask1	0.0661038	0.412217	-0.292823	0.0223997	-0.151566	0.207872
AsnRS	-0.0187277	0.822975	-0.095273	0.453988	-0.0860549	0.525813
AsnRS-m	0.00066233	0.994327	0.193414	0.304331	0.179474	0.420203
AsnS	-0.0205819	0.821259	0.605541	0.0173554	0.53789	2.07801e-05
AspRS	0.0972209	0.0630947	-0.0650209	0.611903	0.153223	0.177099
AspRS-m	0.019161	0.858084	0.383408	0.13146	0.761056	0.000991
Asph	-0.00430246	0.980161	-0.212838	0.170428	-0.298972	0.00813797
Ass	0.00087442		-0.0596637	0.869546	-0.0956574	0.456988
AstA	0.00196996		-0.222594	0.382908	0.0994838	0.498359
AstA-R1	-0.00218939		0.0834488	0.810578	-0.305983	0.293971
AstA-R2	0.00270581		-0.391325	0.159338	0.0665288	0.67129
AstC	0.00290692		-0.061525	0.865932	0.0724642	0.649338
AstC-R1	0.000767162		0.068821		-0.0798604
AstC-R2	0.00260603		-0.317685	0.0789534	-0.210766	0.1451
AstCC			0.00441125		0.127541	0.703561
Asx	0.0805959	0.203556	-0.183742	0.139261	-0.120748	0.33178
Atac1	0.0659667	0.450754	0.338517	0.0375965	0.0464861	0.844188
Atac2	0.0428495	0.686685	-0.0371117	0.839074	-0.273592	0.101282
Atac3	0.0539377	0.566218	-0.11917	0.37583	-0.0952907	0.576293
Ate1	-0.062091	0.291825	0.540829	0.0104512	0.295967	0.0395203
Atet	-0.0102295		-0.0359755	0.797963	-0.294372	0.00555621
Atf-2	0.0266573	0.835444	0.112728	0.645064	-0.0943722	0.691086
Atf3	-0.00164099		-0.242867	0.138617	-0.324228	0.0509178
Atf6	0.017044	0.907339	0.314384	0.0850063	-0.115339	0.402896
Atg1	0.0314724	0.703051	0.11528	0.280655	-0.137875	0.390787
Atg10	-0.00638197		-0.0468282	0.871392	0.0281665	0.933821
Atg101	0.00872735	0.957411	0.449874	0.01324	-0.0809343	0.511092
Atg12	0.0126559	0.938737	-0.333564	0.1104	-0.279634	0.254431
Atg13	-0.0186419	0.901275	0.36675	0.00600302	0.360707	0.00546523
Atg14	-0.00794559	0.960781	0.0895416	0.472785	-0.0454106	0.808902
Atg16	-0.0278833	0.745745	0.598189	0.0106047	0.65463	0.00129531
Atg17	0.100258	0.0191406	-0.193616	0.0472311	-0.0864998	0.570148
Atg18a	0.0015658	0.991578	0.373766	0.0717996	0.463398	6.39724e-05
Atg18b	-0.0271327	0.831177	0.104891	0.341359	-0.0576238	0.678258
Atg2	0.0303765	0.805132	-0.0416945	0.82243	-0.000242394	0.998689
Atg3	-0.0683148	0.419551	0.0497326	0.772001	0.109583	0.404019
Atg4a	-0.015685	0.897973	0.396519	0.0132312	0.314927	0.0126584
Atg4b	0.0858213	0.14666	0.284629	0.0197154	0.153038	0.19979
Atg5	-0.00701088	0.962689	0.453267	0.0152766	0.308963	0.00624477
Atg6	0.0417385	0.698482	-0.133581	0.34157	-0.119801	0.381388
Atg7	0.0349336	0.710673	0.587455	0.00569531	0.753343	0.000321025
Atg8a	-0.0302031	0.755506	0.397402	0.0254404	0.157547	0.135492
Atg8b			-0.00777408		0.00448857
Atg9	0.0491981	0.607115	-0.134214	0.249022	-0.160743	0.135003
Atox1	-0.00702714	0.957411	0.246423	0.133734	0.227369	0.0745755
Atpalpha	0.0535755	0.337999	-0.282687	0.0335428	-0.221628	0.0279033
AttA			-0.00777408		0.0886998
AttB	-0.000813785		0.0818465		0.936145	0.000304579
AttC	-0.000813785				-0.415738
AttD	-0.000813785		0.0134704		0.152112
Atu	-0.0264706	0.757595	0.623294	0.00547651	0.624359	0.00627577
Atx-1	-0.0101553		0.179259	0.519331	0.302491	0.20192
Atx2	0.0786899	0.164843	-0.178349	0.104914	-0.0668214	0.648125
Atxn7	0.0288519	0.79805	0.474901	0.033734	0.781618	8.26826e-05
Aven	-0.00861447	0.960822	0.330205	0.141013	0.293573	0.234825
Awh	-0.00698732		-0.246979	0.0546805	-0.134759	0.520826
Axn	0.0099301	0.93027	0.448475	0.0352094	0.664063	0.000202967
Axs	-0.0383501	0.730773	-0.00200312	0.994192	0.0303555	0.895512
Axud1	-0.0369078	0.678234	0.556745	0.0160556	0.734033	0.000251858
B-H1	0.000774694		-0.238356	0.172452	-0.193304	0.464169
B-H2	-0.00133649		-0.138589	0.488465	-0.4409	0.0604379
B4	0.020988	0.771304	0.501949	0.0214088	0.607025	0.00142994
B52	-0.0566197	0.310482	0.4613	0.0318956	0.613918	1.34813e-05
B9d1	-0.00223552		0.170726	0.571273	0.0451911	0.920331
BBS1	-0.00295776		-0.337003	0.236371	-0.201121	0.590582
BBS4	-0.00420123		-0.485715	0.0549923	-0.254877	0.461552
BBS5	-0.00249558		-0.24746	0.384622	-0.226565	0.538568
BBS8	-0.00464755		0.0506694	0.870905	-0.522638	0.0784529
BBS9	-0.0019543		-0.259985	0.363371	-0.0777874	0.831851
BCAS2	-0.023456	0.862849	0.530971	0.00714528	0.626257	0.00126206
BCL7-like	-0.0345269	0.70169	0.294678	0.0768638	0.34354	0.0496583
BEAF-32	-0.0559736	0.294877	0.461771	0.048803	0.82804	6.44498e-05
BG642163			0.00441125		0.0189188
BG642312			0.0278823		0.210726	0.563434
BHD	0.0324196		-0.232254	0.213781	-0.246503	0.106868
BI-1	-0.0540554	0.483171	0.454894	0.0169276	0.236665	0.0580529
BNIP3	-0.0479215	0.598241	-0.122795	0.375878	-0.100661	0.490398
BOD1	0.0283598	0.742419	0.28204	0.155414	0.227346	0.199179
BORCS5	0.135559	0.0250367	-0.0594738	0.776975	-0.0761224	0.787198
BORCS6	-0.00985739	0.945276	-0.236135	0.278271	-0.104768	0.663691
BRWD3	0.064138	0.355464	0.440622	0.0677843	0.762491	0.000660608
BTBD9	0.0215386	0.787053	0.599741	0.0140032	0.787422	9.64193e-05
Bacc	-0.028259	0.758204	0.239765	0.0533991	-0.16599	0.216204
Bace	0.00168101		-0.302785	0.293807	-0.225346	0.0831441
Balat	-0.000813785		-0.135573		0.65774	0.0196251
Baldspot	-0.0417833	0.604763	-0.145743	0.233598	-0.246948	0.0353174
Bap111	-0.0117446	0.938642	0.603152	0.0115338	0.917277	4.91394e-05
Bap170	-0.0157494	0.914836	0.350337	0.110133	0.615029	0.0015665
Bap55	-0.0153377	0.889811	-0.0185525	0.913293	0.263161	0.25976
Bap60	-0.0475982	0.528371	0.598503	0.011718	0.819705	0.000172248
Bbd	0.00289993		-0.0369827		1.22393	1.91875e-06
Bdbt	-0.0125853	0.937592	0.486054	0.0263301	0.425462	0.0208599
Bdp1	0.0677666	0.29574	0.300451	0.0462183	0.0777153	0.55047
Bem46	-0.0424697	0.664166	-0.0593803	0.765892	0.0501047	0.772653
Best1	0.0837496	0.223022	-0.10301	0.480401	-0.313827	0.00209253
Best2	0.00558066		-0.367362	0.0263505	-0.371875	0.000538935
Best3	-0.00278956		-1.12363	5.91195e-06	-0.707184	0.00637805
Best4			-0.042986		0.0311523
Bet1	-0.00753822	0.96611	-0.290021	0.0189276	-0.202734	0.195099
Bet3	0.00415607	0.980636	0.447202	0.0348133	0.475905	0.000399561
Bet5	0.00669364	0.969137	0.148988	0.240161	-0.000502159	0.998641
Bgb	-0.0670393	0.296745	0.215148	0.153362	0.36819	0.0223295
BicC	0.00127688
BicD	0.0304025	0.722059	0.2961	0.127528	0.433534	0.0037813
BigH1	-0.0132871	0.93027	0.250551	0.335957	0.424228	0.175202
Bili	-0.00144805		-0.211431	0.132055	-0.211339	0.217333
Bin1	-0.0640308	0.427581	0.517892	0.013382	0.677213	0.000108253
Bka	-0.0138611	0.929233	0.634606	0.00474296	0.350447	0.00621603
Blimp-1	-0.00757981		-0.365626	0.147943	-0.225348	0.490132
Blm	0.0729229	0.268385	0.129212	0.622756	0.292365	0.132063
Blos1	0.0320586	0.786471	-0.00430756	0.986703	0.0112055	0.9574
Blos2	-0.0127125	0.938642	0.536978	0.00384014	0.680877	0.000121258
Blos3	-0.0115888	0.938979	0.127943	0.489692	0.154395	0.489565
Blos4	0.01827	0.90544	0.447585	0.0106733	0.592283	0.00653598
Bmcp	-0.0485543	0.566328	0.0488528	0.788571	-0.0100903	0.953027
BoYb	-0.0126134	0.929725	0.603447	0.0180635	0.47705	0.135479
BobA	-0.00761593		0.230771	0.426582	0.646321	0.0155773
BomBc1	0.00203259		0.332646		2.81749	1.5594e-60
BomBc2	-0.00197397		-1.89154	1.64575e-12	0.717432	0.00580656
BomBc3	0.00224801		0.124859		1.98028	7.76817e-18
BomS1	0.00161032		-0.801986	0.00166057	3.03052	4.55144e-162
BomS2	0.00577395		-0.0937854	0.773248	1.78664	1.92126e-45
BomS3	0.00283047		0.487226	0.00492752	2.29177	6.14146e-39
BomS4			-0.53872	0.011718	1.28823	1.51081e-09
BomS5	0.00209411		0.187453		2.99604	6.02663e-65
BomS6	0.00177133		0.0512339		3.12026	5.92127e-92
BomT1			-0.00777408		0.230267	0.354751
BomT2			0.0134704		1.60497	6.32102e-10
BomT3	0.00298103		-0.244895	0.400703	2.44097	1.75175e-27
Boot	0.122358	0.0190407	0.173747	0.571942	0.196661	0.542904
Br140	0.0167176	0.836853	0.149187	0.449106	0.0329307	0.872045
Brca2	0.134615	0.0219595	-0.0484074	0.807721	-0.11198	0.628708
Brd	-0.0419084		0.397071	0.0935775	0.458943	0.145211
Brd8	-0.00782077	0.961208	0.418897	0.0435942	0.551237	0.0068738
Bre1	0.0429643	0.463945	0.334169	0.198469	0.62761	0.00164937
Brf	0.0194184	0.869221	0.131383	0.393822	0.141525	0.341566
Brms1	-0.0370688	0.652097	0.0770982	0.688728	0.0185971	0.921244
Bro	-0.00931304		-0.010872		0.0188069
Bruce	0.13362	0.0258892	-0.261367	0.100402	-0.0460642	0.728945
Bsg	0.0213328	0.863328	0.339036	0.031726	-0.149677	0.382162
Bsg25A	-0.0211571		-0.256258		-0.012855	0.890991
Bsg25D	7.15405e-05	0.999227	0.510044	0.0312503	0.70403	0.00070246
BtbVII	-0.019338	0.804825	-0.0125411	0.930471	-0.135423	0.217786
BthD	-0.0396739	0.621864	0.629301	0.0101284	0.465336	0.148253
Btk29A	-0.0247859	0.807714	0.365218	0.0618471	0.587535	0.00702246
Btnd	0.00447634		-0.359388	0.187979	-0.298951	0.188414
BuGZ	-0.00863115	0.950125	0.332957	0.060325	0.334651	0.0327271
Bub1	0.0323195	0.678234	0.104235	0.480401	0.0367809	0.813904
Bub3	-0.0645833	0.267582	0.606712	0.0147166	0.825183	0.000357093
BubR1	0.0231585	0.820537	0.543708	0.0343428	0.698108	0.0207689
Buffy	-0.00117857		-0.272395	0.2568	-0.287049	0.330683
Bug22	0.0101	0.943834	0.462253	0.00212526	0.306287	0.0530007
Burs	0.000776326		-0.141949	0.66192	-0.0799768	0.751126
Bx	0.0264119	0.817753	-0.187939	0.280589	-0.245196	0.0484574
Bx42	-0.0614175	0.354695	0.554594	0.0165229	0.623039	0.000505093
C15	-0.00843614		-0.212958	0.165217	0.0153102	0.961549
C1GalTA	0.0152974	0.90421	-0.0179575	0.915268	-0.193073	0.119731
C3G	0.0253929	0.769038	-0.14935	0.159081	-0.139092	0.385296
C901	-0.00520714		-1.457	4.49561e-44	-0.336256	0.20778
CAH1	0.00174364		-0.180625	0.430784	-0.23598	0.0380594
CAH13			-0.0565029		-0.0335118
CAH14			0.0134704		-0.011244
CAH16			0.0280642		0.0189188
CAH2	-0.0326247	0.761122	0.262441	0.120542	0.0749671	0.613721
CAH3	-0.00641333	0.957411	-0.0316667	0.820447	-0.216346	0.154786
CAH4	0.000767162				0.242107
CAH5			0.0197608		0.0325834
CAH6	-0.00173478		-0.105057	0.608612	-0.00580273	0.990558
CAH7	0.0918914	0.210158	-0.0506787	0.811016	0.27057	0.114663
CAH8	-0.00165344		-0.172205	0.525899	-0.372918	0.223181
CAH9	5.15471e-05		0.108641		0.268062	0.180369
CAHbeta	-0.0172332	0.913155	-0.00392712	0.99075	-0.283704	0.0627219
CAP	-0.0406783	0.684053	-0.165569	0.301728	-0.207604	0.0489342
CARPA	0.0033078		-0.22169	0.139311	-0.242443	0.130242
CARPB	0.0164311		-0.0354358	0.90283	-0.287734	0.181594
CASK	0.052369	0.337999	-0.137113	0.250602	-0.220934	0.0490534
CBP	0.0022796	0.984943	-0.0307005	0.844089	-0.13459	0.211465
CCAP	0.00183783		0.156289	0.622904	-0.083367	0.844787
CCAP-R	-0.00117857		-0.376417	0.120121	-0.282716	0.246254
CCDC151	-0.00189104		0.0638405	0.858325	-0.175579	0.644786
CCDC53	0.0613554		-0.106322	0.745195	-0.239659	0.488639
CCHa1	0.00139106		0.0703685	0.835931	0.0999977	0.648773
CCHa1-R	8.01642e-05		-0.160972	0.612678	-0.204079	0.435752
CCHa2	-0.0094468		0.182745	0.502008	0.499604	0.00870719
CCHa2-R	-0.000805607		0.0095426	0.979974	-0.424648	0.00600057
CCKLR-17D1	-0.00189104		0.00624827	0.987224	-0.296452	0.203717
CCKLR-17D3	-0.00460818		-0.22327	0.38223	-0.187698	0.327684
CCT1	0.0427475	0.480689	-0.150953	0.230056	-0.169983	0.0938693
CCT2	0.0779986	0.177565	-0.120764	0.353952	-0.117901	0.332214
CCT3	-0.00194608	0.990619	-0.15496	0.231084	-0.080764	0.551321
CCT4	0.0668809	0.315151	-0.175481	0.164716	-0.122504	0.325301
CCT5	0.0167496	0.896209	-0.177496	0.211947	-0.143841	0.196709
CCT6	0.0236253	0.810104	-0.21439	0.119788	-0.176941	0.0955214
CCT7	0.0271605	0.769038	-0.10728	0.489692	-0.0452975	0.755878
CCT8	0.0883002	0.0652069	-0.158995	0.260069	-0.113614	0.361618
CD98hc	0.077525	0.0612831	-0.0451334	0.740028	-0.180629	0.0866524
CDC50	-0.0823756	0.227254	-0.0483351	0.690809	0.0168993	0.91121
CDK2AP1	-0.0625537	0.328666	0.593717	0.0079316	0.782396	3.68828e-05
CDase	-0.00525719		0.0307075	0.918082	0.167291	0.130483
CG10000	-0.000813785		-0.269495	0.356201	-0.451152	0.00150517
CG10005	0.00132886		-0.927918	1.56774e-07	0.415475	0.202797
CG10011	0.0238693	0.854951	-0.198715	0.242107	-0.294051	0.0107524
CG10013	-0.000769265		0.221738	0.451459	0.557513	0.0775895
CG10019	-0.000511805		-0.156962	0.434641	-0.207614	0.162141
CG10026	-0.00116461		0.376944	0.140066	-0.274843	0.136023
CG10031	8.63182e-05		-0.234075	0.430686	-0.160302	0.113203
CG10035	-0.0257899	0.410766	0.120941	0.63612	0.461117	0.103313
CG10038	-0.0874771	0.236977	0.514481	0.0221107	0.68835	0.000552084
CG10041	-0.00273384		0.192641	0.491057	0.041049	0.926831
CG10050	0.0189495	0.90402	-0.076497	0.691437	-0.160976	0.408836
CG10051	-0.0155033		-0.318242	0.0502793	-0.154579	0.18126
CG10053	0.0233028	0.844551	0.104539	0.652758	0.01016	0.976492
CG10055	-0.000419992	0.995257	-0.197765	0.123345	-0.138698	0.367298
CG10062	0.00163104		-0.355305	0.16233	-0.245952	0.130242
CG10063	0.00239161		-0.0216258	0.950044	0.0755811	0.858651
CG10064	0.00526097		-0.189669	0.472713	-0.0746401	0.843285
CG10068	-0.00640153	0.970049	-0.174039	0.282423	-0.125253	0.48397
CG10073	0.00245018		0.129422	0.521268	0.012411	0.952383
CG10075	-0.0480255	0.624437	0.0265734	0.89977	0.117568	0.559213
CG10077	-0.0224454	0.742893	-0.033181	0.853154	0.130475	0.320591
CG10081	0.000776326				0.275852	0.413516
CG10082	-0.0241994	0.840007	0.164273	0.309019	0.238268	0.0317507
CG10086	-0.00138623		-0.0613864	0.840249	-0.0638351	0.655305
CG10089	-0.00535553		-0.100406	0.769165	-0.21957	0.15995
CG10098	-0.0158154	0.906706	0.348848	0.0566284	0.290135	0.137757
CG10116	0.00229178		-1.02372	4.08166e-08	-0.332434	0.0093405
CG10126	0.000467713		-0.0721977	0.783587	0.153058	0.314388
CG10132	-0.0017185		-0.220661	0.0733457	-0.391005	0.000170649
CG10137	0.000784557		-0.17685	0.320808	-0.12053	0.520308
CG10139	-0.0598165	0.478631	0.612993	0.00854241	0.800814	7.61457e-06
CG10140	0.00135653		-0.0113173	0.971944	0.266756	0.137757
CG10147	0.0474134	0.648607	-0.123995	0.37583	0.251884	0.111542
CG10151	-0.00860633		-0.163371	0.221088	-0.0541008	0.836838
CG10154	0.00159817		-0.0149818		0.341408	0.0519294
CG10163			0.00105418		0.0121225	0.974858
CG10164					0.00476568
CG10165	-0.00358907		-0.235996	0.154925	-0.282472	0.0461828
CG10171	-0.054686	0.472648	-0.374657	0.00574973	0.070853	0.770884
CG10175	-0.000877394		0.0782752	0.716423	-1.18612	1.98326e-25
CG10177			-0.060944		0.0352833	0.939484
CG10182	0.00229252		0.165039	0.540568	0.648369	1.91957e-08
CG10183			0.00176768		0.00480031
CG10184	0.00594063		0.167568	0.458063	0.228549	0.136023
CG10185	0.000848786		-0.270508	0.315844	-0.413748	0.0624275
CG10189	-0.00859433		0.0214148	0.914552	-0.0518258	0.790892
CG10194	0.0183738	0.90591	-0.173848	0.248145	-0.194029	0.179795
CG10195	0.00795595	0.962689	-0.196954	0.341706	0.259235	0.0894718
CG10205	-0.000815486		0.0902049		0.40944	0.0870826
CG10208	-0.00638981		0.240466	0.372797	0.0401398	0.841347
CG10209	-0.0245333	0.847926	-0.0663106	0.707318	-0.106382	0.650576
CG10211	-0.000658399		0.436513	0.000455042	-0.29674	0.275201
CG10214	-0.0283425	0.779075	0.296818	0.117104	-0.000722388	0.997814
CG10222	0.0248617	0.852305	0.273194	0.196182	0.468256	0.0480227
CG10226	-0.000381524		-0.448682	0.0466025	-0.273937	0.0145899
CG10232	0.00386102		0.257583	0.296413	0.570934	0.00136114
CG10237	-0.0196374	0.845355	0.381699	0.0388012	0.538567	0.00489456
CG1024	-0.0278632	0.785292	0.596013	0.0141548	0.883298	1.77026e-05
CG10252	-0.00224497		0.0253129		0.200675
CG10254	0.126956	0.0127864	-0.143176	0.271755	-0.0990872	0.423638
CG10257	0.000776326		-0.0194376		-0.0965718	0.733181
CG10264	-7.24165e-05		0.612856	2.58919e-06	-0.0454579	0.843285
CG10265	-0.0400904	0.68504	0.295449	0.0742392	0.130379	0.692997
CG10268	-0.0301909	0.807986	0.00200593	0.989898	0.0185014	0.953534
CG10274	0.057172	0.490874	-0.051031	0.748671	-0.0198663	0.92055
CG10280	0.00346032		0.359983	0.146975	-0.131654	0.646458
CG10283	-0.0171535		-0.259022	0.0191727	-0.153229	0.512019
CG10286	0.0766836	0.264767	-0.21063	0.0472392	-0.38571	0.0024549
CG10298	0.00156452		0.0735865		0.0189188
CG10300	-0.00313183		0.0770822	0.675328	-0.00520641	0.979617
CG10301	0.00170945		-0.122024	0.698783	-0.209409	0.472234
CG10307	-0.00418072		0.0942532	0.765748	0.0202483	0.963779
CG10311	0.00309373		-0.45821	0.0159419	-0.352073	0.00482496
CG10317			0.00441125		-0.0716421
CG10321	0.0383033	0.528371	0.119094	0.37583	0.304851	0.0294422
CG10324	-0.00352225	0.984168	0.372779	0.0499341	0.450958	0.0148195
CG10333	0.0490376	0.56156	0.260869	0.0941763	0.219353	0.106109
CG10336	-0.0451349	0.511678	0.507795	0.00667113	0.644558	0.0200945
CG10337	-0.00831712		0.20215	0.324786	0.571386	4.97345e-05
CG10338	-0.0448327	0.585394	0.0407427	0.754436	-0.0462492	0.791573
CG10339	-0.00310919		-0.0368241	0.888521	-0.310592	0.0409997
CG10340	0.033712	0.774538	-0.141795	0.19778	-0.213915	0.0392651
CG10341	-0.00150897	0.991578	0.550579	0.0189253	-0.0569692	0.67358
CG10343	0.0055625	0.973397	0.339256	0.0509369	0.121677	0.552785
CG10344	0.0770841	0.313305	-0.0709922	0.766157	0.0465252	0.854869
CG10345	0.000332745		-0.202616	0.505414	-0.208438	0.192856
CG10347	-0.0442934	0.653708	0.577077	0.00731282	0.617722	0.00441719
CG10348	0.00806971		-0.195502	0.171925	-0.452179	0.0684927
CG10352	0.000767162		0.0775622		0.100383
CG10353	0.0212277	0.87999	-0.185215	0.155137	-0.296022	0.00469085
CG10357					0.042253
CG10359	-0.000611858		0.0252422	0.944713	-0.0182617	0.918427
CG10361	0.00334754		-0.312307	0.00891302	0.13995	0.427611
CG10362	-0.00188317		-0.3001	0.0401106	-0.170255	0.361371
CG10365	-0.0218841	0.879733	0.615119	6.13783e-08	-0.0491869	0.775953
CG10366	-0.0137844	0.924993	-0.182774	0.244246	-0.298146	0.0401191
CG10375	-0.0437574	0.633251	0.559058	0.0115468	0.65793	0.000633309
CG10376	-0.0115247	0.940991	0.154807	0.21871	0.179079	0.280622
CG10383	0.0312992	0.745745	0.359754	0.0273789	0.298813	0.0065838
CG10384	-0.000875824		-0.220373	0.239133	-0.194698	0.232942
CG10395	0.00252251	0.987185	0.482813	0.0079856	0.376839	0.0522406
CG10405	-0.0073535		-0.0289483	0.937593	0.0328457	0.879425
CG10407	-0.00244692		0.252709	0.314806	0.393292	0.100388
CG10413	0.00166181	0.990987	0.431719	0.0609276	0.51849	0.00211551
CG10417	-0.041831	0.476839	0.500436	0.0399033	0.877468	2.4669e-05
CG10418	-0.00973124	0.954038	0.449639	0.00380303	0.0887865	0.780652
CG10425	-0.0730841	0.291665	0.116234	0.583413	0.555373	9.57075e-06
CG10428	-0.0444388	0.628642	0.334066	0.0479938	0.258654	0.24117
CG10431	-0.00436905	0.980584	0.411912	0.0717833	0.604594	0.0097618
CG10433	0.006447		0.194002	0.425661	-0.323168	0.00054945
CG10435	0.0062954	0.964992	0.281607	0.0969669	0.208227	0.176496
CG10444	-0.0541418	0.393652	-0.0554924	0.674717	-0.079773	0.54711
CG10445	0.214276	6.46319e-05	0.0748146	0.830907	0.10814	0.785906
CG10459	-0.0019761		-0.0633392
CG10462	0.0113668	0.943319	-0.124394	0.373227	-0.118766	0.392175
CG10463	0.02593	0.838172	-0.240664	0.0867848	-0.200197	0.222863
CG10465	-0.000388615	0.995772	0.542829	0.0174303	0.587034	0.000117654
CG10466	0.0146282	0.918983	0.310369	0.0226045	0.329217	0.0687722
CG10467	-0.0156989	0.923722	-0.187027	0.301222	0.303454	0.226082
CG10469	0.0020621		-0.00239879	0.994147	0.0917777	0.823823
CG10470	-0.0605889	0.421499	-0.142364	0.410061	-0.203404	0.15657
CG10472	0.00181542		-0.176499	0.5675	-0.195217	0.132969
CG10474			0.00248736		-1.90009	1.09928e-14
CG10477	0.000767162				0.409228	0.21529
CG10479	-0.0180361		-0.148547	0.308778	0.114608	0.712688
CG10481			-0.00777408
CG10483	-0.00273542		-0.145132	0.385338	-0.0551329	0.725588
CG10486			-0.0254669		0.428694	0.114192
CG10492	0.0115109	0.935794	0.484097	0.0434326	0.691447	0.000401429
CG10494	0.00454073	0.980161	0.130389	0.579871	0.475044	0.0385352
CG10495	0.0634131	0.455277	0.0751804	0.753433	-0.00681798	0.98282
CG10505	-0.000505118		0.0395378	0.911042	-0.1468	0.63053
CG10508	0.000142463		-0.117378	0.474219	-0.170257	0.194135
CG10510	0.000767162				-0.0358943
CG10512	-0.0230594		0.0812924	0.757678	-0.227875	0.0910819
CG10513	-0.000885188		-0.0633507		-0.752153	1.93e-07
CG10514	-0.00198455		0.247883	0.224673	-0.600272	0.0540141
CG10516	0.070315	0.38565	-0.338877	0.00657194	-0.588748	5.10709e-05
CG10527	0.0551167	0.533174	-0.376125	0.0079316	0.0266017	0.875438
CG10543	-0.000935892	0.991578	-0.103169	0.421639	-0.0581815	0.767005
CG10550	-0.00118931		-0.770735	2.56527e-06	-0.123903	0.432475
CG10553	0.00159817		0.172813		0.0434285	0.854548
CG10555	0.00603666	0.965923	0.558206	0.0079316	0.757068	5.58672e-05
CG10559	-0.000905509		-0.161419	0.596701	-0.454207	0.106864
CG10560	0.00193446		-0.0727062	0.838782	0.195878	0.078179
CG10561	0.0497128	0.622357	-0.206525	0.18739	-0.167619	0.339448
CG10562	0.00220059		-0.0859059	0.80348	-0.297457	0.0344326
CG10565	-0.0288378	0.735837	0.497342	0.0228488	-0.217921	0.0371792
CG10576	0.0697747	0.193159	-0.0239809	0.875303	-0.189727	0.117034
CG10581	0.000238857		0.235044		-0.144533	0.652695
CG10584	-0.00515461	0.977797	0.553639	0.00114809	0.0779953	0.61359
CG10588	-0.00189319		-0.103938		0.0189188
CG10589			-0.0185903		0.05771
CG10591	0.0042169	0.872396	-0.833382	9.12016e-08	0.638417	0.0188526
CG10597	7.56571e-06		0.0460472	0.875043	-0.30604	0.104869
CG10598	0.00191107		-0.141879	0.632335	-0.502262	0.000113178
CG10600	0.104638	0.00712943	0.02588	0.865736	0.161434	0.141694
CG10602	-0.0197802	0.830301	-0.0552318	0.670876	-0.139976	0.324885
CG10616	0.0198525	0.863328	-0.232217	0.0330451	-0.107777	0.403816
CG10621	-0.020784		-0.143473	0.326936	0.183444	0.246414
CG10623	-0.0117816		-0.0850456	0.798911	0.505748	4.06451e-05
CG10628	0.00432873	0.980161	0.0251531	0.90927	-0.0168911	0.952383
CG10631	0.116656	0.0245166	-0.273286	0.142128	-0.218598	0.0511069
CG10638	-0.0389868	0.712508	0.574902	4.95426e-11	0.839461	1.76584e-14
CG10646	-0.0145331	0.930615	-0.00545506	0.983049	0.232707	0.209724
CG10650	-0.00163088		-0.336431	0.00399042	-0.0842245	0.533805
CG10651	-0.000816638		0.0134704
CG10654	0.0205354		0.0668204	0.6418	-0.10008	0.567383
CG10657	-0.000443323		0.694194	0.00462281	-0.203556	0.435636
CG10660	-0.00523194		-0.0289057	0.879616	0.0895223	0.575465
CG10663	0.000226225		-0.0649114	0.75741	-0.405501	0.00742929
CG10669	0.0391741	0.706584	-0.162119	0.365615	-0.16228	0.440841
CG10672	0.0150081	0.92736	-0.23165	0.0820552	-0.0869361	0.621878
CG10674	-0.0628979	0.464978	-0.140819	0.286002	-0.0588349	0.74408
CG10680			-0.114718		0.017292
CG10681	-0.0229619	0.865196	-0.248772	0.113577	0.178704	0.380341
CG10694	-0.0017837		-0.00444245		0.0418267
CG10700	-0.00273685		-0.0273761		-0.118102
CG10702	0.0283327	0.790137	0.5509	0.0145057	0.762755	4.25789e-05
CG10710	-0.00258707		-0.130606	0.393443	-0.0172755	0.928566
CG10713	-0.00273202		-0.179769	0.395099	-0.271628	0.227582
CG10725	0.000609568		0.0778083	0.662347	0.3278	0.0483407
CG10730	-0.000927525		0.0874648	0.789857	-0.1868	0.579315
CG10731	0.072253	0.365206	0.515205	0.000337455	0.520828	0.00283009
CG10734			-0.0777767		0.14307
CG10737	0.0597294	0.451963	-0.325261	0.00535649	-0.427862	1.94765e-05
CG10738	0.0617509	0.48859	0.0460366	0.846769	-0.227418	0.145996
CG1074	-0.019091	0.840007	-0.161093	0.142096	-0.154643	0.283021
CG10747	-0.0444894	0.655784	0.19674	0.153073	0.128615	0.278299
CG10750	0.000767162		-0.0356099		0.0456272
CG10752			-0.0141701
CG10761			0.00325153		-0.011244
CG10764	-0.000813785		-0.187578		0.0572923
CG1077	0.00349741		0.395622	0.133466	0.20739	0.364449
CG10778	-0.0425003	0.674574	-0.127482	0.338239	-0.0938272	0.62554
CG10793	-0.00291192		0.123956	0.700435	-0.107888	0.765
CG10795	-0.0371637	0.721592	-0.197343	0.304604	0.238238	0.364557
CG10799			-0.480132	0.0692783	-0.478353	0.0456426
CG10801	0.00351768		0.031545		-0.0140658
CG10802	0.00152633	0.991578	0.495802	0.00659547	0.255884	0.211301
CG10803	-0.0112195	0.935794	-0.101756	0.381429	-0.186264	0.283444
CG10804	1.30204e-05		-0.152059	0.50062	-0.229784	0.0830383
CG10809	-0.0418417	0.684599	-0.104889	0.438106	-0.0492738	0.804552
CG10814	0.00156452		-0.141149	0.638251	0.14624
CG10834	0.00156452		0.0500649		0.00448857
CG10841	0.00159817				-0.0462676
CG10853			-0.00777408		0.00944431
CG10859	0.00518813		0.337359	0.178985	0.11656
CG10862			0.0593372
CG10863	-0.0101035	0.94166	0.215192	0.213328	0.119676	0.330761
CG10864	-0.00265887		-0.27859	0.215228	-0.131854	0.675819
CG10866	0.025578	0.819702	-0.0245727	0.931202	0.151876	0.617017
CG10869	0.00219177		-0.130781		0.0906445	0.802461
CG10874	-0.0120793	0.930783	0.220629	0.181057	0.00531794	0.975343
CG10877	-0.0383285		0.199469	0.278378	0.251193	0.0604089
CG10887			0.0516915		0.00476568
CG10898	0.0735994	0.325278	-0.790358	7.50561e-13	-0.658893	0.000161302
CG1090	0.00651832		0.132189	0.458263	-0.375279	0.01016
CG10903	-0.035319	0.751715	0.214213	0.242975	-0.130038	0.255871
CG10904	-0.0561205	0.518513	0.447983	0.000455042	0.342097	0.0866524
CG10907	0.00197443	0.991285	0.629883	0.0023021	0.710545	0.00256781
CG10910	0.000345789		0.284073	0.266271	0.583476	0.000105143
CG10911	-0.000542298		0.19903	0.484783	-0.22027	0.106901
CG10912	0.00172172		0.0388454	0.916131	-0.165611	0.216132
CG10914	0.0288865	0.819702	-0.0327395	0.862257	-0.307099	0.188174
CG10916	-0.0387026		0.277733	0.0754969	0.571268	0.00120847
CG10918	0.00278124		-0.115095		0.611022	0.0473549
CG10919			-0.0292464		-0.103615
CG1092	5.78928e-05		-0.155903	0.36207	-0.230875	0.065628
CG10927	-0.0193471	0.896209	0.278038	0.301304	0.181115	0.411975
CG10931			-0.00777408
CG10932	0.117091	0.0259462	-0.0913924	0.642243	-0.0540213	0.688064
CG10934			0.00480766
CG10936	-0.00925017	0.953676	0.170261	0.204838	-0.431024	0.00320902
CG10939	-0.00349883	0.980726	0.195726	0.156555	-0.154908	0.141184
CG10943	-0.00189104		-0.591091	0.0107042	-2.36683	9.05076e-31
CG10947	0.00252796		-0.126396	0.579527	-0.0503369	0.771521
CG10948	0.0764203	0.326957	-0.191387	0.0983853	0.0739239	0.577674
CG10949	0.0393765	0.720857	-0.101985	0.645249	-0.181688	0.45454
CG10950	-0.00160604		0.0296382		-0.0182643
CG10953	0.000607399		-0.255225	0.351155	-0.316465	0.000108961
CG10958	-0.00284225		-0.287142	0.0688686	-0.217267	0.273297
CG10959	0.096635	0.185117	-0.0715465	0.791202	-0.0591664	0.846281
CG10960	0.151675	0.00109531	-0.0139089	0.944535	0.177236	0.137757
CG10962	-0.00490004		-0.482795	0.0226548	-0.0831358	0.745386
CG10970	0.000776326		-0.00854241		0.182344	0.616409
CG10973	0.0345827	0.759841	0.245588	0.192713	0.0523651	0.776951
CG10979	0.121765	0.0127864	-0.123574	0.340188	-0.114589	0.546369
CG10984	-0.00666208	0.965879	0.427794	0.0406991	0.605982	0.00131585
CG10993			-0.0219343
CG10996			0.0445155		-0.011244
CG11000	-0.00171456		0.00239521	0.994018	-0.253874	0.0202814
CG11007	0.00375509	0.981244	-0.10915	0.31782	0.0203224	0.922593
CG11018	-0.00164894		-0.0090573
CG11029	0.0026931		-0.224798		-0.205501	0.426932
CG1103	0.0058736	0.970049	0.101291	0.617231	0.443626	0.0206858
CG11030	-0.041636	0.634046	0.379974	0.0804666	0.664373	0.00101155
CG11034	-0.0147436	0.929725	-0.246792	0.0613531	-0.370817	0.000106116
CG11035	-0.00821223	0.961208	0.173499	0.403493	0.00593023	0.977606
CG11041	0.000767162		0.0945546	0.751789	-0.275645	0.345152
CG11044	-0.00138623		-0.0636552	0.739627	-0.53425	0.0106613
CG1105	-0.0469207	0.595222	-0.226839	0.0716189	-0.237443	0.0208701
CG11050	-0.0222137	0.820537	0.180895	0.129895	-0.28739	0.0180389
CG11052	-0.00266989		-0.0181659	0.962943	-0.00579453	0.990368
CG11060	-0.000813785		0.204549		0.0914167
CG11069	-0.0140437		-0.6683	1.82651e-11	-0.296008	0.0794933
CG11070	0.0839777	0.199009	-0.170563	0.133802	-0.161693	0.173222
CG11073	0.000533508		0.260513	0.346129	0.0358327	0.815838
CG11076	0.0635903	0.172401	-0.24622	0.0262745	-0.563234	6.43684e-07
CG11077	-0.026134	0.834987	0.638768	0.00116173	0.31239	0.0693042
CG11085			-0.267227		0.0367505	0.92243
CG11089	-0.013548	0.902966	-0.172423	0.0951617	-0.357402	0.0017261
CG11095	0.0260097	0.830301	-0.401883	0.0501616	-0.32614	0.180162
CG11099			-0.0959325		0.133731	0.713682
CG11103	-0.0379042	0.738364	0.615518	0.00503178	0.665852	0.00261411
CG11106					-0.0260085
CG11109	0.00211553	0.990987	-0.201235	0.291088	-0.0376663	0.884075
CG11110	-0.0201988	0.894026	-0.256166	0.163124	-0.21236	0.399455
CG11122	0.165819	0.00407795	-0.268339	0.0610233	-0.140336	0.27796
CG11123	-0.0559805	0.448696	0.566291	0.0213012	0.457291	0.00265815
CG11125	0.0169708	0.902966	0.610163	1.45752e-05	0.416016	0.0283451
CG11127	-0.057771	0.514885	0.155491	0.28239	0.220846	0.178473
CG1113	0.00640174		0.168554	0.592738	-0.313911	0.362717
CG11131	0.000330709		0.0220792	0.922436	-0.000808889	0.997814
CG11134	-0.0434296	0.675723	0.0164306	0.910562	-0.0769688	0.554658
CG11141	-0.0676667	0.288972	0.531461	0.0067453	0.51938	0.00454996
CG11145			-0.0165859
CG11147	-0.00024617		0.239003	0.339204	0.199166	0.505038
CG11149	0.000622689		-0.536892	0.0110988	0.17029	0.505915
CG11151	0.00206577	0.990619	0.138426	0.332203	-0.0546549	0.708336
CG11155	0.00635133		-0.13501	0.323635	-0.187524	0.150305
CG11158	-0.00261416		-0.278779	0.121494	-1.07319	2.55246e-09
CG11159			-0.13622		0.106344	0.774155
CG1116	0.0136684	0.935543	-0.0735963	0.621678	-0.0156484	0.943539
CG11162	0.000776326		-0.0141461		-0.117637	0.758121
CG11164	-0.00864022	0.945125	0.650782	0.0103016	0.575793	0.066566
CG11168	-0.00736321	0.965879	0.18045	0.250438	0.103778	0.386485
CG11170	0.0248354	0.851258	-0.201685	0.311744	0.171775	0.602444
CG11178	0.127886	0.0176161	-0.257409	0.0546805	-0.0621113	0.792575
CG11180	0.018314	0.888933	0.595599	0.0126222	0.232886	0.0924401
CG11191	-0.00159957		-0.467272	0.0430712	-0.368715	0.0781088
CG11192					-0.0136174
CG11200	0.0325875	0.786833	-0.599205	2.5424e-10	-0.267783	0.125889
CG11211	-4.67257e-05		-0.00458436	0.98908	-0.170648
CG11226	-0.00160604				0.0607469
CG11227					-0.0395933
CG11236	-0.00162568		0.0567926	0.850918	-0.169247	0.384796
CG1124	-0.00330701		-0.251914	0.0479762	-0.621844	0.000131613
CG11241	-0.0552768	0.562058	0.325197	0.0542028	0.198705	0.180162
CG11247	0.042078	0.662693	-0.107843	0.304869	-0.25301	0.0281803
CG11248	0.0141292	0.921506	0.497934	0.0254404	0.759031	0.000494539
CG11249	0.00186662		-0.274614	0.336252	0.0983018	0.800253
CG11251			0.0134704
CG11257	-0.0041913	0.980161	0.378904	0.0863313	0.639914	0.000202318
CG11262			-0.00777408		-0.0344172
CG11263	-0.0636691	0.469168	0.647028	0.0068803	0.915875	4.20207e-07
CG11267	-0.0428238	0.545453	-0.0330372	0.80865	-0.134188	0.364716
CG11275	-0.00580312		-0.672607	0.000125509	-0.183628	0.0837319
CG11279	0.00168045	0.991578	-0.304373	0.0803676	-0.165381	0.312604
CG1129	-0.0112654	0.940991	-0.339203	0.00204847	0.0465695	0.749256
CG11291			-0.0476419		0.109282
CG11294			0.0134704		-0.0478003
CG11300			-0.0076403		0.369007	0.253834
CG11307	-0.0954091	0.0778962	0.67737	0.00665143	0.942641	2.7581e-05
CG11309	0.026008	0.831396	-0.0642808	0.653721	-0.126888	0.333532
CG11313	0.000767162		-0.349874	0.205169	-0.520973	0.0998052
CG11317	0.00128297		-0.0952543	0.733228	-0.255302	0.145778
CG11318	0.00120475		-0.218702	0.445844	-0.0502326	0.746925
CG11319	0.0010516		-0.477667	0.013382	-0.599379	3.77107e-10
CG11322	0.000304953		-0.395147		-0.0463793
CG11327	-0.0015021		0.197004		-0.184308	0.565546
CG11333			0.0192168		0.663091	0.0140357
CG11334	-0.021919	0.840007	0.000470075	0.997659	-0.263925	0.00602642
CG11342	-0.0171523	0.913017	-0.0186134	0.959337	-0.0358928	0.917672
CG11345	0.00123088		-0.386788	0.107264	-0.457014	6.84082e-06
CG11349			-0.456604		0.0189188
CG11350	0.000776326		0.153642		0.112211	0.613185
CG11353	-0.00049773		0.441527	0.00544815	0.0567002	0.880597
CG11356	0.000767162		-0.0294345		0.0112375
CG11357	-0.0377451	0.662693	0.46974	0.0189082	0.280568	0.0969352
CG1136	0.00535116		0.476426	0.0527319	-0.222109	0.046596
CG11360	0.0456519	0.661877	-0.345183	0.0387147	-0.382628	0.0905617
CG11362	-5.27329e-05		-0.0293395		-0.0344172
CG11367	0.0335795	0.701998	0.493762	0.0102886	0.5884	0.00480564
CG11368	0.00137534		0.0331436		-0.205926	0.242517
CG11369	-0.00224497		-0.0247004		0.0189188
CG1137			-0.00757054		0.00902434
CG11370	0.00294192		0.158046	0.271742	1.48952	1.59522e-37
CG11373			0.0271604		-0.011244
CG11374	-0.00159957		-0.384705	0.163124	0.0476029	0.9146
CG11377	0.129769	0.0107969	-0.959841	5.04043e-19	-0.631638	0.000233438
CG11378	-0.000343056		0.0633529	0.852558	-0.308716	0.00313588
CG11379			-0.0266253		0.042253
CG11380	-0.0077245		0.360276	0.157036	-0.118819	0.726056
CG11381	0.000776326		-0.0559842	0.808145	-0.58846	0.000365399
CG11382	-0.00910813		-0.0621249	0.691134	-0.364423	0.165028
CG11384	-0.00235766		-0.112267	0.720458	-0.0862817	0.583532
CG1139	-0.000791852		0.118714	0.701015	0.203641	0.457249
CG11391					0.00476568
CG11396	0.127441	0.045895	-0.20665	0.169784	-0.201957	0.209724
CG11398	0.0362418	0.711084	0.0360573	0.911976	-0.160192	0.606419
CG11399	0.000668312	0.993786	0.258674	0.194489	0.279015	0.0864998
CG11400	-0.00197961		0.113486		0.212053	0.457301
CG11403	0.0927013	0.0516376	0.0176449	0.958448	0.118634	0.721694
CG11404					0.0189188
CG11406	0.000776326		-0.0410666		-0.401382	0.122899
CG11407	0.000399911		-0.00574077	0.986612	-0.134708	0.710053
CG11409	-0.0133753		-0.112312	0.410609	-0.174265	0.614002
CG11413	0.00647833		0.8179	0.000560569	1.18448	1.16442e-18
CG11414	0.0773945	0.122244	-0.242819	0.0248987	-0.350153	0.0010809
CG11417	0.0311028	0.710794	0.462172	0.0244445	0.1508	0.208414
CG1142	-0.0547428	0.501836	0.313698	0.0925956	0.275585	0.0356303
CG11425	-0.00197397		-0.115601		-0.225594	0.32134
CG11426	0.00162051		-0.268497	0.0910999	-0.173162	0.288855
CG1143	0.00565008		-0.235188	0.430609	-0.301839	0.0273772
CG11436	-0.0379639	0.658341	0.340354	0.0679989	0.484403	0.00036966
CG11437	0.00733516		-0.188179	0.35404	-0.519125	4.65465e-05
CG11438	-0.00283479		-0.39281	0.00176817	-0.348098	0.0127272
CG11444	-0.051841	0.463945	0.521705	0.0174148	0.359282	0.021208
CG11447	-0.0308439	0.803009	-0.157835	0.341709	0.164448	0.423638
CG11449	-0.000813785		0.0382813	0.916978	-0.435274	0.101642
CG11453	-0.00239962		-0.0452509	0.899446	-0.270391	0.0814382
CG11454	-0.0102495	0.929725	-0.165714	0.325622	-0.190671	0.259224
CG11456	0.0147537	0.924031	0.28549	0.115458	0.355552	0.0736297
CG11458			0.0784571		0.256732	0.450755
CG11459	0.000776326		0.0518712	0.884533	-0.135884
CG1146	0.0243517	0.849415	-0.0512137	0.784118	0.462886	0.0060281
CG11470	0.00228019		-0.0453301	0.897049	-0.267077	0.184381
CG11474	-0.0241586	0.817753	-0.0461281	0.752624	-0.205584	0.0576589
CG11475	0.0153756		0.0430631	0.896746	0.317711	0.358472
CG11498	-0.00631477		-0.984166	2.57252e-08	-0.169638	0.655786
CG11504	-0.0110799	0.938642	0.488045	0.0373303	0.853151	2.26534e-05
CG11523	-0.042293	0.614372	0.528889	0.00812334	0.511677	0.00232561
CG11529	-0.000144095		-0.0907088	0.726445	-0.0414479	0.850073
CG11537	0.00129612	0.991578	-0.0787987	0.591832	-0.171968	0.136978
CG11539	0.0160611		-0.0618844	0.811383	0.0062323	0.984943
CG11550	3.47847e-05		1.23778	3.90896e-13	0.355829	0.284942
CG11555	0.0162272	0.915397	0.414924	0.0226897	0.179878	0.277415
CG11560	-0.0479463	0.59175	0.576319	0.00435066	0.553063	0.0148403
CG11562	-0.0306538	0.799278	0.154799	0.441344	0.195527	0.270929
CG11563	-0.0130615	0.915432	0.577568	0.0119285	0.485415	0.000639554
CG11570	-4.67682e-05		0.0471909		0.430862	0.132894
CG11581			-0.0224677		-0.0637916	0.871742
CG11583	-0.0332019	0.70947	0.563823	0.0179112	0.357463	0.00402663
CG11584	-0.00249515		-0.204014	0.406109	-0.910589	4.99725e-05
CG11585	0.000598751		0.250995	0.305754	0.2142	0.0841497
CG11586	-0.0333509	0.774538	0.572628	0.00425296	0.483734	0.00187295
CG11590	-0.0906375	0.208539	0.210837	0.276409	0.359173	0.139522
CG11593	0.0127953	0.918983	-0.178041	0.10297	-0.0202942	0.909764
CG11594	0.00747827		0.240126	0.355484	-0.322075	0.000563086
CG11596	-0.0226665	0.817753	0.577773	0.0138448	0.608508	0.00351349
CG11597	-0.00637098		-0.329317	0.098512	0.00239556	0.995609
CG11598	-0.00222031		0.031032		0.0250758
CG11600	0.000767162		-0.00634435		0.0111172
CG11601	-0.070009	0.382307	-0.00903989	0.966865	0.155314	0.3396
CG11608	-0.000813785		0.00248736
CG1161	-0.059435	0.457241	0.0583049	0.675698	0.0933811	0.556211
CG11617	-0.00688401		-0.264822	0.186359	-0.230523	0.171764
CG11619	0.00151949		-0.384682	0.014414	0.186436	0.328717
CG11626	-0.00330323		0.0829748	0.778283	0.15769	0.666947
CG11629	0.00186662				0.0151979
CG11630	-0.000665804		0.00441125		-0.011244
CG11634	0.000776326		-0.0201787		0.00663089
CG11635					0.0189188
CG11638	0.00101532		-0.199487	0.168476	-0.287794	0.0199405
CG11655	0.0562259	0.554205	0.0758934	0.789936	0.0996965	0.722688
CG11656	-0.00159957		-0.173027	0.562639	-0.126214	0.716006
CG11658	0.0326564	0.710709	0.271206	0.0238239	0.180411	0.182819
CG11659	-0.000813785		0.0766611		1.24453	2.95385e-08
CG11668	-0.000803521		-0.243008	0.413775	1.00764	6.73666e-05
CG11670	-0.00106375		-0.125673	0.661642	-0.0464618	0.890916
CG11672	-0.000723918		-0.16019	0.56316	-0.263013	0.0560221
CG11674	5.91475e-05	0.999325	0.198723	0.458648	0.408587	0.192929
CG11679	0.00265056	0.988915	0.199756	0.317316	0.173985	0.389995
CG11686	-0.00979076		-0.48553	0.000215283	-0.192225	0.0881921
CG11693	0.000767162		-0.244895	0.369265	-0.0960314
CG11694					-0.0260085
CG11695	0.0813727	0.298219	-0.0778086	0.702668	0.060115	0.792889
CG11696	-0.00630933	0.965879	0.190648	0.146698	0.101547	0.688017
CG11699	0.0189866	0.903397	0.00140505	0.994192	-0.0420953	0.815297
CG11700	0.00315798		-0.513909	0.0552288	0.027692	0.943191
CG11703	-0.00131908		-0.0156777		0.00550516
CG11710	0.024011	0.858513	-0.0727842	0.650184	-0.0680017	0.701008
CG1172	0.00431121	0.976786	0.323854	0.0502831	0.111574	0.373005
CG11722	-0.0389659	0.711508	-0.0270447	0.89964	-0.156858	0.367162
CG11723	-0.0490937	0.527126	0.197947	0.164229	0.109132	0.530183
CG11726			-0.0434078		0.0189188
CG11737	-0.0121696	0.93027	-0.0813498	0.577583	-0.15789	0.320591
CG11741	0.0019625		-0.210128	0.477462	-0.144312	0.675555
CG11752	-0.0138446	0.935022	-0.00919133	0.953033	-0.0368754	0.839984
CG11753	-0.00905566	0.957411	0.20267	0.143134	0.380702	0.0195982
CG11755	-0.0166456	0.918201	0.25471	0.113209	0.187091	0.42575
CG11756	0.000748339		0.263971		0.286025
CG11760	0.000938804		-0.162462	0.610162	0.434548	0.146418
CG11768			-0.00605363		-0.069537	0.846281
CG11771	-0.053563	0.325278	0.398905	0.0381014	0.255495	0.130242
CG11777	0.0381043	0.725292	0.709493	6.14154e-05	0.621939	0.00400825
CG11779	0.0968718	0.058496	-0.137522	0.188354	-0.281982	0.00587147
CG11786	-0.00216942		-0.162083	0.199156	-0.139283	0.532641
CG11788	-0.0224275	0.874603	0.19077	0.488977	-0.058325	0.888763
CG11790	0.0116821	0.938642	-0.111331	0.335251	0.0131913	0.942905
CG11791	-0.0282818	0.824177	0.0301579	0.850606	-0.144441	0.225181
CG11807	0.00312874	0.984168	-0.189764	0.0751411	-0.0685081	0.624896
CG11808	-0.0377754	0.738364	0.571356	0.00863598	0.702665	0.00562708
CG11811	-0.0238683	0.834987	0.482342	0.0140279	0.636885	8.84226e-07
CG11815	0.000767162		0.00722461		-0.011244
CG11816			-0.00781212		0.0274113
CG11825	0.0189266	0.898472	0.359275	0.134802	-0.314432	0.36371
CG11828	7.56571e-06		-0.0169118		0.0754966
CG11835	3.91174e-05		0.0793988		0.0342837
CG11836	-0.0366741	0.732289	-0.784492	2.79721e-12	0.0479687	0.898509
CG11837	-0.0138812	0.918464	0.39516	0.0348762	0.150359	0.345231
CG11839	0.0229819	0.863328	0.187185	0.418977	0.349567	0.250058
CG11841	7.56571e-06		-0.060944		0.535517	0.0913992
CG11842	0.00260603		0.0985291		1.60264	4.66716e-10
CG11843	-0.00314824		0.105516		0.941367	0.00101244
CG11852	-0.000240698		0.0387751	0.838499	-0.0395014	0.881675
CG11854	0.00145582		-0.00475661		-0.033723	0.917951
CG11857	-0.0323862	0.759902	0.0968034	0.567561	0.177703	0.164586
CG11858	-0.00133154	0.991761	0.196679	0.190185	0.181177	0.336614
CG11865			-0.00777408		0.0189188
CG11873	0.0630358	0.346059	-0.203805	0.14937	-0.0312439	0.887667
CG11878			-0.0165859		-0.149033	0.693273
CG11882	-0.0048358	0.980161	0.139936	0.506419	0.100776	0.74217
CG11883	0.0924504	0.203556	-0.194866	0.254484	-0.374968	7.43369e-05
CG11885	0.0152345	0.92703	0.067734	0.775491	0.00854324	0.979617
CG11892	0.00159817		0.265017	0.323811	-1.13329	1.68702e-07
CG11893			0.0209572		-0.443974	0.134815
CG11898			-0.465466	0.0870906	-0.5172	0.000180692
CG11899	0.0563257	0.535409	-0.154523	0.629111	-0.435335	0.0179218
CG11902	0.0320153	0.774926	-0.205553	0.0991694	-0.00950604	0.971965
CG11905	-0.00276564		-1.34076	4.92897e-42	0.705029	1.0675e-06
CG11906	-0.0301624	0.749203	0.298189	0.0974991	0.474989	0.0135705
CG11911	0.000423293		0.0667796	0.807721	0.191788	0.0564724
CG11912	0.000776326		-0.104734	0.701103	0.374422	0.099367
CG11920	-0.0478298	0.535409	0.640328	0.00842241	0.454731	0.000743998
CG11927	-0.0104948	0.940991	0.448545	0.0236274	0.246429	0.282369
CG11929	-0.000803521		-0.0696148		-0.198473	0.549044
CG11951	0.0019832		-0.618776	0.0106047	0.628078	0.00758129
CG11961	-0.0329737	0.700462	-0.130136	0.52224	-0.629819	7.92508e-11
CG11964	0.0393237	0.680476	-0.371807	0.00150511	-0.292129	0.0589266
CG11970	0.0446416	0.510524	0.46194	0.0531198	0.673812	0.0025217
CG11975	-0.0361042	0.697728	0.519564	0.0274902	0.85112	3.35404e-05
CG11980	-0.0538438	0.345461	0.100239	0.471052	-0.15509	0.164586
CG11983	-0.00168192		-0.0052689	0.988196	-0.120863	0.751565
CG11986	-0.0320132	0.785654	0.525435	0.0310508	0.698251	0.00216313
CG11997	-0.00323102		-0.291457	0.31383	0.167465	0.551085
CG11999	-0.0566443	0.47378	0.213043	0.190922	0.317636	0.0119865
CG12003			0.0518629
CG12004	0.115958	0.0642475	-0.0522656	0.754436	-0.0188155	0.901552
CG12007	-0.014421	0.930783	-0.0669275	0.63612	0.0484754	0.756363
CG12009	-0.00194774		-0.956386	5.00145e-20	-0.24316	0.202659
CG12010	0.0790122	0.315836	-0.203599	0.334716	-0.249724	0.129992
CG12011	-0.000936239	0.980161	0.630934	0.000116851	0.837831	0.00152705
CG12012	0.00325183	0.984943	-0.0227235	0.900546	0.220261	0.221727
CG12016			-0.00777408		-0.011244
CG12017	-0.00532289		-0.0597425	0.647978	-0.0870119	0.677467
CG12020	-0.00159957		-0.035578
CG12024	0.0471349	0.517166	-0.0858655	0.594394	-0.0808175	0.579055
CG12025	-0.011501	0.942279	0.0345453	0.798244	-0.0715527	0.561005
CG12038	0.0169457		-0.238043	0.0472469	-0.100233	0.56552
CG12054	0.0359704	0.56156	0.232782	0.0461354	0.0956052	0.55853
CG12056	0.0171989		-0.0602965	0.774657	0.111277	0.639324
CG12057	0.00149728		-0.0489236		0.160093	0.524451
CG12061	-0.00571594		0.0659286		0.10423
CG12065	0.0912744	0.120702	-0.152044	0.302024	0.00247789	0.987478
CG12069	0.00183783		0.0223091		-0.011244
CG12071	0.00208227		0.0248547	0.906999	-0.288181	0.0135906
CG12075	-0.000478251		-0.535922	7.34379e-07	-0.269207	0.0534071
CG12078					0.0189188
CG1208	-3.73045e-05		-0.391225	0.146392	-0.346217	0.00499039
CG12081	-0.0137854	0.92601	0.558554	0.0135838	0.52025	0.00727489
CG12084	-0.0331498	0.718617	0.129634	0.485533	0.195069	0.199827
CG12091	0.0801917	0.110985	-0.117722	0.273696	-0.0874716	0.527379
CG12093	0.00348047	0.984168	-0.0563338	0.701045	0.0424664	0.790374
CG12096	-0.0277785	0.793911	-0.0313099	0.867218	-0.121132	0.450887
CG12099	0.0348651	0.745745	-0.0548297	0.692364	0.117258	0.289372
CG12104	-0.0338552	0.703808	0.426143	0.0252929	0.587949	0.000944357
CG12105	0.00554598		-0.110458	0.691228	-0.359041	0.000199391
CG12106	-0.00654474	0.969841	0.536759	0.0198141	0.747785	0.000140671
CG12107	0.0583039	0.427543	-0.101104	0.412156	-0.2548	0.121489
CG12111			-0.0380669		-0.0114581
CG12112	0.00627546	0.969172	0.672877	0.00340869	0.578711	0.0154001
CG12115	0.000776326		0.0944706		0.480318	0.129589
CG12116	0.00660741		0.0321395	0.93096	-0.218907	0.0490534
CG12118	0.0236038	0.862849	-0.245902	0.105833	-0.0583957	0.76363
CG12121	-0.0420429	0.481494	0.466603	0.0370591	0.585145	0.00257236
CG12123	0.0837151	0.27838	-0.0297541	0.898161	-0.0732791	0.738449
CG12128	-0.0377196	0.662976	0.485514	0.0407278	0.351588	0.0416027
CG12129	-0.0270285	0.778968	0.641476	0.00324148	0.761275	0.000774071
CG1213	-0.0053402		0.212061	0.467109	-0.229583	0.139707
CG12133	-0.00185105				0.189882
CG12134	-0.0512718	0.526098	0.448698	0.0299886	0.407607	0.0404115
CG12155	0.00510981	0.974628	0.0141107	0.93292	-0.0894208	0.579055
CG12158					-0.162365
CG12159	0.0933575	0.186945	0.232774	0.0941131	0.154241	0.487119
CG12163	-0.0343267	0.661877	0.389729	0.06965	0.627021	0.000720017
CG12164	-0.00226462		0.657083	0.00710116	-0.0322814	0.937178
CG12170	0.0517552	0.604763	-0.145157	0.306683	0.0830316	0.567446
CG12171	-0.0431878	0.592395	0.607407	0.0066383	0.25439	0.0155773
CG12173	0.0780998	0.315151	-0.47426	0.00656297	-0.525887	0.000281689
CG12177	-0.0354107	0.727338	0.39814	0.0375112	-0.0209061	0.89534
CG12179	0.00378878	0.981244	0.497678	0.0524878	0.847018	9.87172e-05
CG1218	-0.0246767	0.789695	0.571199	0.00638554	0.558731	0.0103877
CG12182	-0.0364425	0.745745	0.478198	0.0352535	0.825045	9.17367e-05
CG12184	0.00639953		0.498839	0.0621978	0.582221	0.0639262
CG12194	0.00224427		-0.343404	0.0720608	0.0279918	0.905845
CG12204	-0.0356749	0.758393	-0.00946923	0.979428	0.375896	0.182708
CG12206	-0.00527459		0.0578252	0.693262	-0.470476	0.00196222
CG12209	0.000776326		0.0489071		0.00448857
CG12213	-0.0148207	0.896407	0.316272	0.0433842	0.289	0.0539451
CG12219	-0.0232227	0.835667	0.588223	0.00456705	0.580943	3.78263e-05
CG12224	-0.00264532		0.0559161		0.121345	0.690682
CG12229	-0.00224497		-0.20438		-0.0128562
CG12236	0.0768979	0.216416	-0.138524	0.303752	-0.0619117	0.747669
CG12237	-0.0277338	0.793502	0.232496	0.190655	0.0536521	0.804897
CG12239	-0.000148899		-0.230296	0.134802	-0.198768	0.123779
CG12241	0.0930933	0.127106	-0.270628	0.0113671	-0.18829	0.161084
CG12253	-0.0102829	0.94671	0.241916	0.0941637	0.243217	0.27579
CG12256	-0.000211673		-0.419337	0.0434326	-0.721486	0.0162889
CG12259	0.0140091	0.930783	0.388266	0.0279652	0.288139	0.0415152
CG12267	0.0154314	0.921506	0.412125	0.0402025	0.168755	0.229015
CG12268	0.00196846		0.257969	0.242254	-0.269243	0.117229
CG1227	-0.0207204	0.884524	0.489577	0.0243724	0.475873	0.00430055
CG12278	-4.67682e-05		-0.00974611		-0.175305
CG12279	0.00841455	0.961208	-0.00250799	0.99075	-0.00823079	0.976538
CG12288	0.0219871	0.810104	0.257191	0.0505887	-0.274471	0.0750887
CG12290	-0.00621489	0.950125	-0.175886	0.497423	-0.221797	0.104874
CG12299	-0.0210214	0.849921	0.604333	0.00958959	0.682053	0.000784935
CG12301	-0.00736027	0.950754	0.525689	0.0365533	0.597193	0.00216313
CG1231	0.000767162		-0.0309295		-0.265059	0.460164
CG12310	-0.000274576		-0.255536	0.306617	0.337359	0.0726563
CG12316	0.111101	0.0587809	-0.29653	0.0132747	-0.0708061	0.699099
CG12320	0.0435898		-0.20441	0.30236	-0.116658	0.678752
CG12321	0.16633	0.00344388	-0.139525	0.44094	0.0197558	0.942054
CG12325	0.0113309	0.930783	0.227097	0.256581	-0.150793	0.15118
CG1233	0.175676	0.00128254	-0.166382	0.206264	-0.0464712	0.728725
CG12338	0.0352845		0.0548727	0.750103	0.166322	0.26093
CG1234	-0.0386311	0.708645	0.479798	0.061016	0.735085	0.000106116
CG12341	-0.0452064	0.669146	0.13378	0.308726	0.0186282	0.924547
CG12343	-0.0199432	0.889952	0.543632	0.00842241	0.571803	0.00137504
CG12344	-0.00188734		-0.043877	0.907091	-0.17939	0.490821
CG12347					0.0189188
CG12355	0.00101538		-0.236348	0.157617	-0.222434	0.166651
CG1236	-0.00891667	0.944637	0.125331	0.360162	0.146045	0.406053
CG12362			-0.0185903		0.00331902
CG12374	-0.000821172		0.268491	0.0574041	-0.0304688
CG12375	0.104437	0.121686	-0.185615	0.258981	-0.270085	0.0553421
CG12379	-0.00148474		-0.0400555	0.902783	-0.0679131	0.824367
CG12384	0.0486934	0.599198	-0.0789573	0.599111	-0.0144611	0.932482
CG1239	0.206795	8.92451e-05	0.0374755	0.910294	0.294896	0.350701
CG12391	-0.00845077	0.941935	0.47343	0.0327804	0.764222	0.000168209
CG12395			0.0134704
CG12398			-0.0251497		-0.123057	0.652011
CG12402	0.00157567		0.105826	0.57293	-0.101497	0.525085
CG12420	-0.00752737		0.244373	0.397131	-0.00607644	0.989813
CG12446	-2.39324e-05		-0.0465408		-0.0182643
CG12448					-0.0344172
CG1246	0.00110037		-0.0827457	0.68924	-0.161088	0.117643
CG12470			-0.103726		-0.126957
CG12477	-0.00256656		-0.0725119	0.837369	-0.1476	0.6933
CG12480	0.000842652		0.167396	0.593846	-0.253586	0.0651543
CG12483	0.000767162		-0.00974611		0.126006	0.751126
CG12490			0.0195327		-0.439165	0.0568691
CG12491					-0.0595735	0.881675
CG12493	-0.00280663		-0.142985	0.658402	0.154831	0.68428
CG12496	-0.00498607		-0.18041	0.559186	0.00594538
CG12498			0.0335191
CG12499	0.0977966	0.0102617	0.0979108	0.493039	-0.23254	0.0286474
CG12502	6.89602e-05		-0.24007	0.355277	-0.289856	0.00830714
CG12506	-0.00215903		-0.271844	0.164621	-0.455851	0.0628154
CG12507	-0.00494718		-0.26079	0.0757893	-0.386546	0.126725
CG12511			-0.00777408
CG12512	0.0133541	0.936593	0.209314	0.294767	-0.0889717	0.512171
CG12519	-0.00143302		-0.0537847	0.877678	0.448285	0.149264
CG12520	-0.0222456		0.470614	0.079471	0.480005	0.130658
CG12522	-0.0132414		-4.39564	3.70046e-32	-1.04721	0.000304579
CG12523	-0.000553597		0.102474	0.759523	-0.024397	0.932565
CG12531	-0.00159509		-0.189974	0.345367	-0.31733	0.00111299
CG12535	0.00190771		-0.00838868		0.069609	0.872633
CG12538	0.000767162		-0.0108474
CG12539	-0.001424		-0.999283	0.000104793	-0.179341
CG12540	7.97389e-05		-0.237266	0.109872	-0.0840891	0.647536
CG12541	0.00127446		-0.14457	0.434334	-0.09821	0.527659
CG12546	0.000776326		0.0120612		-0.431746	0.146254
CG12547	-0.00696352	0.961208	0.148342	0.299734	0.0748035	0.533161
CG12560	-0.0059804		-0.24472	0.144439	-0.318704	0.0213693
CG12567	0.00378608	0.981244	0.570906	0.0135997	0.730057	0.00113951
CG12576	0.0657392	0.236382	-0.144937	0.289964	-0.326746	0.00166304
CG12581	-0.040957	0.39316	-0.384988	0.000165382	-0.368728	0.00139113
CG12589			-0.00777408
CG12590			-0.104021		-0.177761	0.453846
CG12592	-0.00589019		0.126599		0.12162
CG12594	0.00176562		-0.173262	0.446205	-0.239326	0.0319001
CG12605	-0.00222291		-0.289941	0.0440674	-0.285694	0.0269044
CG12607	0.00218212		-0.212557	0.440989	-0.539885	5.33266e-05
CG12608	-0.0577704	0.518513	0.46692	0.0690233	0.609338	0.00114585
CG12609			0.00441125		-0.0581806
CG12617	0.000767162		0.0335191		0.100512
CG12637			-0.0289665
CG12640					-0.011244
CG12643	-0.00921393		-0.140091	0.535023	-0.242736	0.060426
CG12645			0.00510055		-0.0532667
CG1265	-0.0193732	0.900418	0.0276201	0.905518	-0.263435	0.126699
CG12655	0.00168227		0.234916	0.396327	0.80588	1.93465e-05
CG12659	-0.0107273	0.945387	0.59644	0.0102886	0.58811	0.00227652
CG12661	-0.00249518		0.349195		0.133581
CG12662	-0.00230634		0.176009		0.0367346
CG12672			-0.0796365		0.120543	0.757546
CG12674	0.000767162		-0.0835719		0.00476568
CG12680			-0.0371785		-0.0138791
CG12682					-0.011244
CG12684					-0.011244
CG12688	-0.00269757		-0.0887307		0.0134328
CG12689			-0.157917		-0.107782
CG12691			-0.00777408		-0.011244
CG12692			0.0871869		-0.0308764
CG12693	-0.000815486		-0.060944		0.0492872
CG12698	0.00150958		0.0128298	0.972792	0.489496	0.089226
CG12699			0.0156386		-0.0195236
CG12702	-0.0372945	0.701162	0.652004	0.0042549	0.389286	0.239151
CG12708	0.00637189	0.93027	0.226581	0.445156	0.356513	0.294593
CG1271	0.0287493		0.00229246	0.993013	0.0594124	0.755878
CG12713	-0.0385337	0.677011	0.577217	0.00780333	0.638798	0.000801917
CG12715	0.000776326		-0.0249775		-0.16865
CG12716	-0.000813785		0.0417405		0.307684	0.256405
CG12717	0.103696	0.13763	-0.350052	0.0667129	-0.19039	0.376831
CG12723	-0.0029858		0.479833	1.16856e-06	-0.086256	0.691629
CG12725			0.0295777		-0.0242877
CG12728	-0.0792401	0.315151	0.43968	0.0287473	0.208683	0.177099
CG1273	0.0291622		-1.31341	1.4752e-42	-0.782925	0.00917448
CG12730	-0.0125271		0.00461034	0.981416	-0.0895004	0.577388
CG12744	-0.0522589	0.598481	0.218439	0.227679	0.543243	0.00470403
CG12746	-0.0604894	0.472073	0.000799964	0.995726	0.199596	0.0984548
CG1275	-0.0695679	0.206614	0.519153	0.00350686	0.348471	0.00092917
CG12766	-0.000497484		0.0187762		-0.476888	0.0401966
CG12768	-0.00519845		-0.323645	0.0118983	-0.207141	0.348156
CG12769	-0.0315191	0.796582	0.185516	0.387321	-0.0384436	0.929192
CG12773	-0.0309956	0.646453	0.365781	0.0487495	0.280327	0.0214071
CG12780			0.198144		0.173993
CG12782	-0.0010305		-0.00870995		0.405383	0.112433
CG12783	-1.42146e-07		0.0280642
CG12795	0.0762935	0.328343	0.0511778	0.801338	0.0367448	0.909043
CG12811	0.0996586	0.155023	-0.207613	0.144313	-0.396584	0.000265027
CG12814	0.00368142		-0.298722	0.0230181	-0.172777	0.177099
CG12817	0.00061532		0.393604	0.0215019	0.250788	0.294738
CG12818	-0.0290109	0.820537	0.684363	0.00239375	0.694354	0.00178
CG12822	-0.0445379	0.674574	-0.124147	0.409978	-0.0339633	0.878286
CG12824			0.00312659		0.446031	0.161803
CG12825	-0.0015251		0.105439	0.728055	0.267925	0.163869
CG12826	0.000958376		-0.0233157	0.94571	0.396227	0.0184392
CG12828	-0.000815486		-0.0282988
CG12831			-0.0750057		-0.144298
CG12836			-0.142796		-0.123103	0.755327
CG12848	-0.022169	0.867876	0.286991	0.00990945	0.00774767	0.974952
CG12851	-0.0030124		-0.212616	0.135557	-0.336332	0.00591351
CG12853			0.0963234		0.0325834
CG12857	0.00220231		0.0657746		0.0217853	0.957691
CG12860			0.0143587		-0.0877362
CG12861					0.0189188
CG12863	0.000187035	0.998524	-0.0320415	0.92107	-0.00282053	0.995609
CG12866	-0.000813785		-0.0185903
CG12868	-0.025627	0.830301	-0.203827	0.190185	0.235154	0.120051
CG12869	0.00164782		0.0188524	0.917241	-0.194543	0.317163
CG12877	0.00822353	0.950754	0.578755	0.0174742	0.861004	0.000216043
CG1288			-0.0165859
CG12880	-0.00307182		-0.622127	8.82238e-07	-0.17429	0.381306
CG12883	0.0921544	0.20195	0.00346489	0.99075	-0.135529	0.628517
CG12885	-0.0140743		-0.425471	0.0432415	0.113108	0.694702
CG12895	-0.0949158	0.16149	0.403709	0.0280858	0.129206	0.507289
CG12896	-0.0305864		-0.237445	0.421639	-0.485082	0.12023
CG12898	0.000767162
CG12909	0.0172258	0.902966	0.483509	0.0214088	0.134241	0.436143
CG12910	-0.0135064		-0.269287	0.0484988	-0.0932491	0.626578
CG12911	0.00096147		-0.224963	0.0573697	-0.0833845	0.478953
CG12914			-0.149032		0.138573	0.640674
CG12917			-0.172558		-0.151639
CG12920	0.00332519		0.0793941	0.485615	-0.871918	0.00270718
CG12923	0.00159817		-0.0694011		0.193263
CG12926	-0.00363496		-0.21485	0.173318	-0.288788	0.00894812
CG12929	-0.0171273		-0.204821	0.320527	-0.0561645	0.880031
CG12934	0.00170386		0.0738304	0.831278	0.124435	0.527674
CG12935	-0.0328422	0.779075	0.171334	0.293137	-0.0881048	0.590949
CG12942	0.0462484	0.635727	0.0269622	0.915162	0.220877	0.360427
CG12945	0.0279036	0.792897	-0.130423	0.368678	-0.302783	0.0189248
CG12947	0.00357899		-0.139051	0.546138	0.0642439	0.847216
CG12948	0.0294979	0.767745	0.0343483	0.808589	-0.00258554	0.993067
CG12951	-0.000813785		-0.0240742		0.0427486
CG12963	0.00205359		0.129398	0.690809	0.0591994	0.675555
CG12964	-0.00644046		0.0114611	0.95541	-0.115872	0.712149
CG12970	0.000767162		-0.0677675		0.111891
CG12971	-0.000145451		-0.0793734	0.808589	-0.0117556	0.975506
CG12974	0.000662952		-0.118619	0.612343	-0.172233	0.123779
CG12975	-0.0132289	0.935022	-0.0451121	0.80254	-0.359205	0.0239889
CG12983			-0.00777408
CG12984	0.00183839		-0.0540201		-0.0517555
CG12985	-0.000813785		-0.0285869		-0.00560461	0.990662
CG12986	-0.00159174		0.236581	0.410487	-0.116979
CG1299	0.00789127		-0.133009	0.598542	1.32982	1.64792e-27
CG12990	0.00232212		0.0370917		0.00131808
CG12991	0.0201129		-0.180175	0.173547	-0.187581	0.138384
CG12992	0.00310334		0.130807		0.0760229	0.849865
CG12995	-0.000813785		0.0500649		-0.00786197
CG12998	0.000776326		-0.0663654		-1.40173	9.35697e-12
CG13000	0.00556695		0.122441		-0.204278	0.480457
CG13001	-0.00352412	0.984168	-0.168193	0.216548	-0.180339	0.268281
CG13002					-0.0431428
CG13003	-0.00900049		0.173002	0.320331	-1.04291	8.96505e-10
CG13004	0.000753797		-0.0249775		-0.0811589
CG13005	0.10169	0.119568	-0.265752	0.232604	-0.118547	0.736076
CG13008			-0.0653207		-0.0224398	0.952066
CG13010	0.00169098		0.0714262		0.0317382
CG13012			-0.236326	0.425661	0.132894	0.627304
CG13014	0.0593512	0.493028	0.0404215	0.859141	-0.0599203	0.836197
CG13016	0.017214	0.909986	0.131406	0.418977	0.0163794	0.953027
CG13018	0.0265378		-0.0620574	0.801042	-0.137375	0.593512
CG13021	0.00257068		-0.00777408
CG13022			-0.0712709		-0.535722	0.0941022
CG13023	-0.00373579		-0.978679	3.43463e-07	0.382434
CG13024	0.00173394		-0.0304307	0.918699	0.102088	0.513526
CG13026			-0.0792989
CG13028	-0.00174144		0.0720952	0.812574	0.496812	0.116942
CG13029	-0.0283391		0.436162	0.0946957	0.310151	0.329196
CG13031			0.00441125		0.0468942
CG13032	0.00393096		0.506139		0.330274
CG13033	0.00191842		-0.358377	0.163244	-0.536455	0.017171
CG13038	-0.000813785		-0.0759903	0.805	-0.563734	0.0158831
CG13039	0.000776326
CG1304	0.000598751		-0.0973132	0.778283	-0.0523076	0.698417
CG13040			-0.103215		-0.397186	0.186023
CG13041	0.000792561		-0.129735	0.627044	-0.612794	2.72569e-05
CG13042			-0.20277		-0.66694	0.0307287
CG13043	0.00368795		-0.131756	0.642011	-0.372416	0.000958006
CG13044	0.00259279		0.0551736	0.879746	-0.17392	0.231079
CG13045	-0.000564841		0.855811	0.000560569	0.0508603	0.872001
CG13046	-0.00340566		0.441997	0.0832115	-0.70728	0.00208797
CG13047	-0.0027433		0.343379	0.187052	-0.193027	0.522427
CG13048	-0.00248934		1.45685	5.04845e-12	-0.0286069	0.926087
CG13049	-0.000811706		1.08361	2.10597e-06	-0.028323	0.926087
CG13050			0.00583032		0.114884
CG13051	0.00110621		-0.239029	0.401905	-0.687925	0.00360102
CG13053			0.0134704		0.0759007
CG13054			-0.110141		-0.180181	0.633817
CG13055	-0.00159957		-0.359736	0.200628	-0.197924	0.440098
CG13056			0.0317756	0.906999	0.0706468	0.819054
CG13058	0.000776326		-0.115914	0.655948	-0.414821	0.183184
CG13059	0.00223349		-0.206341	0.474174	-0.448321	0.000106363
CG13060	0.00122897		-0.156556	0.578474	-0.487874	0.00012628
CG13062			0.0134704		-0.230257
CG13063	0.000106144		-0.156092	0.564135	-0.936405	3.8702e-11
CG13064	-0.0033374		-0.317136	0.232818	0.00331902
CG13065			0.063979		-0.30964	0.311369
CG13066	0.00137855		-0.328285	0.165359	-0.163632	0.555058
CG13067	0.00313495		0.00231493	0.993875	-0.573323	0.000359631
CG13068	-4.71939e-05		-0.850769	0.000101741	-0.673935	0.0281604
CG13069	0.00100896		-0.215058	0.474668	-0.597459	0.0122922
CG1307	-0.0556466	0.357661	0.485853	0.0192681	0.435722	0.00255879
CG13071					-0.011244
CG13073					0.119485	0.678772
CG13074	7.56571e-06		0.0453682	0.903949	-0.231091	0.475161
CG13075	0.000365024		0.0567335	0.871484	-0.252769	0.0778994
CG13077	-0.00132302		0.100034	0.722482	0.303441	0.12751
CG13078			0.0324577		-0.0407745	0.901459
CG13081	-0.000813785		-0.355357		-0.011244
CG13082	-0.0163445		-1.13072	1.32864e-37	-0.389615	0.0791966
CG13083	-0.00160604		-0.0364562		0.0189188
CG13084			-0.102418
CG13085	0.00560287		-0.077247	0.827281	-0.0470499	0.914505
CG13086	0.00444735		-0.0892063	0.796533	-0.22583	0.285434
CG13088	0.0408384	0.704221	-0.0381814	0.872835	-0.128754	0.613185
CG1309	-0.016719	0.896209	-0.314555	0.00436123	-0.102193	0.452525
CG13096	-0.0499961	0.473322	0.49869	0.0503006	0.775974	9.0877e-05
CG13097	0.0370362	0.610774	0.448674	0.0861912	0.611936	0.000502921
CG13101	0.0228905	0.841794	-0.00848248	0.976482	-0.285614	0.0174976
CG13102	-0.000174243		0.180485	0.525922	0.127393	0.279132
CG13108	-0.000691578		0.0633262	0.818454	-0.172163	0.361017
CG13110			0.0134704
CG13114			-0.0219343		-0.011244
CG13116	-0.000815486		0.690952	0.00964481	0.493565	0.125565
CG13117	0.00214961		-0.136263		0.873649	9.19594e-05
CG13123	-0.0549042	0.501715	-0.139506	0.547021	0.046818	0.909043
CG13124	0.0137734		-0.174434	0.146996	-0.258351	0.0340356
CG13126	-0.0342551	0.718617	0.239052	0.121702	0.127868	0.4462
CG13127					0.0189188
CG13131					-0.011244
CG13133	-0.00048638		-0.0653101	0.852558	-0.0253165	0.909307
CG13135			-0.223533		0.565624	0.0328048
CG13137					0.00476568
CG13138	0.00362252		0.0115735		0.0562882
CG1314					-0.011244
CG13144	-0.00189104		0.0707243		-0.28185	0.382193
CG13148	0.0135142		-0.218708	0.241276	-0.417971	0.0792444
CG13151	0.00733423	0.960822	0.195489	0.2488	-0.0140035	0.967697
CG13154	0.00172942		-0.354017	0.204746	-0.412961
CG13155			0.0335191		-0.011244
CG13157	-0.000132875		-0.715382	0.00187835	-0.626277	0.0438878
CG13159	-0.00376988	0.918983	-0.276868	0.0125204	-0.0694237	0.790023
CG1316	0.0309044	0.803274	-0.147788	0.300895	-0.0515524	0.755878
CG13160	0.000297385		-0.265956	0.355636	-0.149101	0.254431
CG13168	0.00220231		0.217321	0.419405	-0.186904	0.593533
CG1317	-0.0192392	0.871025	-0.203007	0.0490564	-0.154766	0.13319
CG13177	0.000776326		0.195645		1.28263	1.90396e-05
CG13185	0.115583	0.0678421	-0.132825	0.340346	-0.394845	0.00366228
CG13186	-0.000813785		-0.0359802		-0.13404	0.6347
CG13192	-0.0232402	0.840007	0.0582547	0.793077	0.139923	0.390269
CG13193					-0.0603813
CG13196	-0.00267894		-0.276944	0.0284469	-0.373291	0.173686
CG13197	0.12051	0.0369108	-0.115485	0.413801	-0.00271099	0.990682
CG13198			-0.0491063		-0.0477739
CG13202	-4.67682e-05		-0.10462		0.100679	0.728725
CG13203	0.00179823		-0.738478	0.000898983	-0.462119	0.0444478
CG13204	-0.00386158		-0.160771	0.225913	-0.129056	0.577058
CG13215	7.56571e-06		-0.0480946		-0.195945	0.574084
CG13216	-0.00185105		-0.837062	5.27231e-06	-0.731731	0.000450842
CG13217	5.55524e-05		-0.187481	0.489459	-1.44682	1.08157e-39
CG13218	0.00166898		0.0115788	0.976621	1.1646	8.21347e-26
CG13220	-0.0465045	0.607783	0.20643	0.120271	0.00663648	0.971965
CG13223			0.0335191		0.509912	0.0337757
CG13226	0.000776326		0.0342867		0.624729	0.0250109
CG13227	0.00112007		0.640192	0.0168715	0.369807	0.0385163
CG13228	-0.000813785		-0.10713	0.700435	-0.0711946	0.839984
CG13229	0.00546724		-0.135714	0.671329	0.115062	0.426636
CG13230			0.00441125		1.21601	3.91405e-05
CG13231			-0.00777408		-0.271731	0.394872
CG13239	0.00161319		0.0803945	0.702004	-0.201106	0.590672
CG1324	0.00156452		-0.0032361		0.162433
CG13243			-0.347178		-0.011244
CG13244			0.0134704		-0.011244
CG13247	-0.00185499		-0.0539796	0.769347	-0.105014	0.649712
CG13248	0.00154076		-0.155237	0.426496	-0.194129	0.247022
CG13250	0.000767162		0.0475		-0.17646
CG13251	0.00138214		-0.276808	0.220542	-0.137415	0.543699
CG13252	-0.0318864		0.0617796	0.641704	-0.162667	0.30279
CG13255	0.00184174		-0.465718	0.00610006	-0.307153	0.0130233
CG13258	-4.67257e-05		0.05869		-0.16819	0.583051
CG13272	-0.0029527		-0.453247	0.000102862	-0.12224	0.420094
CG13280	7.56571e-06		-0.0643697	0.85721	-0.0138791
CG13282	-0.000105088		-0.880501	8.6881e-07	-0.133669	0.735634
CG13284	-0.0039802		-0.0665655	0.684388	-0.194794	0.0656681
CG13285	-0.000381452		0.369999	0.167219	-0.00136714	0.99558
CG13287	-0.00710884		-0.24588	0.223974	-0.131497	0.634149
CG13288	-0.000815486		0.118973	0.695691	-0.41447	0.131405
CG13293	0.00340826		-0.154557	0.296749	-0.12696	0.487045
CG13295	0.0755006	0.152422	0.0419509	0.85199	-0.18083	0.127969
CG13297	-3.64163e-05		0.551976	0.000442863	-0.134334	0.646277
CG13299					0.042253
CG13300	-0.00628209		-0.225062	0.138894	-0.318825	0.0444868
CG13305	0.00192558		-0.27638	0.0760369	0.359529	0.262296
CG13306	-0.00159957		-0.0217417		-0.154053	0.687376
CG13308			-0.0688984		-0.0642965
CG13309			-0.0210523		-0.0379877
CG13310	0.000776326		0.199307	0.466204	-0.235104	0.455872
CG13311	0.00108435		0.170505	0.589543	0.0629418	0.646884
CG13312			0.103308	0.724198	-0.173416	0.31669
CG13313	0.00123597		-0.316835	0.0984543	-0.109776	0.787667
CG13314	0.000776326		-0.374587	0.107783	-0.511714	0.108156
CG13315	0.00343737		0.687129	0.000516017	-0.813456	1.15048e-07
CG13318	-0.00163703		-0.186822	0.462338	-0.224069	0.25445
CG13319	-0.0610977	0.495785	0.327786	0.042544	-0.182456	0.305712
CG13321	0.00334943		-0.0699669	0.682494	0.0744136	0.549307
CG13323	0.000281334		0.392352	0.103417	0.686973	1.42322e-06
CG13324	0.00119317		-0.0404323		2.72681	1.39402e-38
CG13325	0.000887663		-0.0364956	0.922436	-0.360083	0.0721373
CG13326	0.000274409		0.0286015		0.100512
CG13330			0.0510784		-0.12946
CG13331	-0.0017837		-0.305228	0.23054	-0.22176	0.489912
CG13332			0.0694635		-0.0991207	0.809694
CG13334	-0.00160604		-0.0466432		-0.0917582
CG13337	0.00220231		0.0134704		-0.0344172
CG13339	0.0179697	0.908625	0.0188011	0.938499	0.107466	0.660926
CG13344	0.0194571	0.838393	-0.287298	0.0300777	-0.324726	0.0686345
CG13358	0.00375902		0.0810454	0.807286	0.261099	0.411761
CG13359	0.00061532		-0.0185903		0.0311523
CG13360	-0.00213974		-0.0114055		0.165792
CG13361	-0.00273604		-1.0297	6.93124e-05	-0.0506875
CG13362	-0.00138298		-0.787628	2.30349e-11	0.277928	0.433185
CG13364	0.0031385	0.983837	0.341688	0.0516949	0.16928	0.353073
CG13365	-0.0661439	0.404943	0.0173915	0.921703	0.142028	0.557863
CG13366	0.141969	9.44948e-05	-0.443962	7.02984e-06	-0.17227	0.101652
CG13367	0.0557066	0.540583	-0.186846	0.187293	-0.0206591	0.934267
CG13369	-0.0909248	0.21369	0.233342	0.0246831	0.084313	0.64204
CG13373	0.0459172	0.596969	0.0753372	0.80348	0.0940798	0.784385
CG13375	-0.0109899		-0.071601	0.732542	-0.304124	0.0258197
CG13376	-0.00159957		0.0650056	0.845939	0.177822
CG13377	-0.00030187		-0.185371	0.154828	-0.178259	0.189617
CG13384	-0.0737887	0.362407	-0.0708589	0.535379	-0.102967	0.418863
CG13385			0.0134704		0.00331902
CG13386	0.000776326		0.306208	0.280655	-0.122483	0.735634
CG1339	-4.78764e-05		0.231405		0.22002	0.504375
CG13390	0.0165389	0.896209	-0.25255	0.147073	-0.245015	0.30462
CG13392	-0.0143462	0.930783	0.029204	0.92479	-0.296134	0.129842
CG13397	0.0168101	0.880703	0.0125753	0.964688	0.0576818	0.824843
CG13398	0.147195	0.00446133	-0.161051	0.28277	-0.245046	0.053621
CG13403	-0.00525937		0.0641956	0.853154	1.57153	4.42394e-25
CG13404	0.00589751		0.0291339	0.903447	-0.284687	0.187886
CG13405	-0.00263857		0.0902339		-0.011244
CG13407	-4.78764e-05		-0.0411035		0.0317382
CG13408	-0.00159957		-0.339419	0.232969	-0.49267	0.0298074
CG13409	0.00444176		-0.145571	0.276782	-0.121547	0.424513
CG13423	-0.00153723		-0.0239755		-0.197932	0.464903
CG13426			-0.00777408		-0.0358943
CG13427	-0.05569	0.291472	0.799751	0.00221496	0.0522407	0.842239
CG13428			0.0344425		-0.157274	0.609573
CG13436	0.00436529		0.107179	0.739893	0.00945181	0.981663
CG13437			0.0189754	0.960558	-0.0778719	0.827146
CG13438			-0.168926
CG1344	0.00366548	0.979662	0.501429	0.00946751	0.371535	0.0145276
CG13442	0.000767162		0.0134704		0.0189188
CG13443			-0.0895907		0.0743378
CG13445			-0.125707		-0.260241	0.300635
CG13449	-4.67257e-05		0.0101754	0.979622	0.454404	0.155707
CG13454	-0.012429		0.350162	0.213014	0.55742	0.0686345
CG13455			-0.160814	0.601103	-0.0687846	0.827574
CG13457	0.00274698		-0.0536999		0.0611945
CG13458	-0.00101908		-0.00891811		-0.451174	0.104559
CG13460	-0.00130102		-0.0683707		0.354428	0.209044
CG13461	0.0005459		-0.0313022	0.706504	0.37656	0.119505
CG13465	-0.0433902		0.0257601	0.944535	0.542226	0.0864998
CG13473			-0.0571843		0.0189188
CG13481			-0.00777408
CG13482	-0.000813785		0.0676829	0.827281	0.814928	0.000292875
CG13484	-0.0298311	0.813806	0.461827	0.0547513	0.477709	0.00832434
CG13488	-0.000813785		-0.111987		0.178773	0.57243
CG13492	-1.40645e-05		-0.0403939	0.883189	-0.25732	0.0838475
CG13500			-0.0534734		-0.0984734
CG13501	-0.00117857		-0.0643455		-0.00255981
CG13502	-0.000813785		0.0766359	0.813245	-0.45133	0.0526993
CG13506	-0.000125871		-0.144177	0.341822	-0.188237	0.11728
CG13516	0.000769851		0.263327	0.232604	-0.193432	0.206825
CG13527	-0.000813785		-0.0185903		-0.011244
CG13531	0.057288	0.519753	-0.137446	0.219846	-0.0998061	0.491327
CG13532	-0.00141537		0.0298298	0.881441	-0.129501	0.469822
CG13538					0.112718	0.671387
CG13539					0.00476568
CG1354	-0.0481239	0.417647	-0.0135292	0.932319	-0.0689783	0.704027
CG13540	-5.27329e-05		-0.0913509		-0.156836
CG13541			0.00480766		0.0189188
CG13544			0.0439764		0.00628907
CG13545	0.000484209		0.125376	0.693181	-0.156313	0.219241
CG13551	-0.0676405	0.208815	0.373906	0.00221496	0.0151095	0.935814
CG13559	-0.00282784		0.239264	0.30975	-0.302593	0.343363
CG13560	-0.000905509		-0.24699		-1.48031	1.15048e-07
CG13561	-0.00189319		0.0143587		-0.0960369
CG13562	-0.00261003		-0.862669	1.61831e-07	-0.785	0.00849415
CG13563	0.00543908		-0.146782		0.244228
CG13566	7.56571e-06		0.336488		-0.0705056	0.867617
CG13575	0.000776326		-0.121399		-0.0583412	0.894772
CG13577	-0.000813785		-0.00413009		0.191791	0.597476
CG13578	-1.42146e-07		-0.0965374	0.750707	-0.0496709	0.908043
CG13579	-0.000905509		-0.034838	0.920779	-0.232552	0.214609
CG1358	0.0423746	0.685215	-0.361175	0.12536	-0.385273	0.000180807
CG13581			-0.0598202
CG13585	-0.0155809	0.924031	-0.0534958	0.729603	-0.00116078	0.995609
CG13587			-0.00777408		0.0189188
CG13589					0.0189188
CG13590					0.0196691
CG13594	-0.000511805		-0.0849837	0.69948	0.0672764	0.633817
CG13599	-0.0293261	0.813564	0.768031	0.000631899	0.804375	0.000167344
CG1360	-0.0401107	0.710573	0.199063	0.347899	0.235165	0.28229
CG13601	-0.0152481	0.903684	-0.00547528	0.980147	-0.595425	8.10366e-08
CG13603	0.00421306	0.980161	-0.143226	0.344804	0.17629	0.314565
CG13604	-0.00652107	0.970049	-0.13719	0.28177	-0.00589289	0.976832
CG13605	0.0222216	0.817753	0.0380372	0.841105	-0.0455188	0.786912
CG13606	-0.00239744		0.550663	0.0229782	-0.38968	0.0401234
CG13607			-0.0614293	0.80348	-0.432792	0.0287771
CG13609	0.0482719	0.622357	0.48409	0.0546805	0.49798	0.099778
CG13613	-0.00189104		-0.845427
CG13614	-0.00295776		-0.797277	0.000411767	0.377874	0.17513
CG13615	-0.00197278		-1.42082	1.56175e-09	-0.127871
CG13616	0.00182387		-1.31956	3.97991e-11	-0.162197
CG13618	-0.000803521		-0.531142	0.0413222	-0.806822	5.22062e-05
CG13622	-0.00181773		-0.366853	0.1862	-0.0721551	0.846281
CG13623	0.0226831		-0.17724	0.455545	-0.0891881	0.728617
CG13625	-0.00820511	0.962284	0.0389159	0.826876	-0.149216	0.432725
CG13627			-0.0354185
CG13630	0.0502374	0.558769	-0.251558	0.0505887	-0.256959	0.041969
CG13631	-0.000317146		-0.726108	1.10972e-08	-0.250645	0.236152
CG13634	-0.00131942		-0.108979	0.466687	-0.450766	0.11388
CG13639			-0.0507224		0.311056	0.333678
CG13640	0.00768163		0.77436	0.000837669	1.27644	4.06821e-11
CG13641	0.00170684		0.613895	0.0136141	0.845243	5.65533e-16
CG13643	0.00114239		0.150557	0.603078	-0.396662	6.62921e-05
CG13653	0.00232325		-0.0557288
CG13654	-0.00353385		-0.113277	0.531499	-0.237631	0.106868
CG13658	0.000776326		-0.107753		-0.234676	0.415921
CG13659	0.00319263		-0.302675	0.295266	0.0743506	0.710888
CG13663	0.0398824	0.703051	0.170271	0.262068	0.535968	0.000165114
CG13667	-0.0359761	0.757903	0.400936	0.0698948	0.340492	0.0265126
CG13670			0.177936		-0.00293669
CG13671	0.0120174	0.939892	-0.200408	0.320842	-0.0381368	0.901851
CG13674	0.000689061		-0.308406	0.283989	-0.684814	0.00397664
CG13675	-0.00177889		-0.260772	0.320764	-0.489903	0.0121929
CG13676	-0.0018534		0.214543	0.319228	-0.390586	0.061142
CG13678	0.00287962		-0.129466	0.575675	-0.497045	0.0203194
CG13679	0.00445295		-0.139438	0.56928	-1.11843	3.14332e-08
CG1368	0.00139022		0.401858	0.122724	0.377755	0.000288149
CG13685	-0.00315827		0.049091		-0.365692	0.172496
CG13689	0.0240775	0.855563	0.652427	0.000364879	0.778947	4.81856e-06
CG13690	-0.0416607	0.605418	0.257048	0.2736	0.542171	0.0646581
CG13692	-0.0029166		-0.118277	0.72271	-0.321247	0.344704
CG13693	-0.00163703		0.00480766
CG13694	0.00310334		-0.737697	0.00602408	0.202291	0.414905
CG13698	0.0426907	0.639508	-0.166976	0.140066	-0.221654	0.121569
CG13699	-0.000144839		0.315095	0.0191202	0.0635837	0.883217
CG13700	0.000767162		0.0127
CG13704	0.000934278		-0.0167893	0.932177	-0.0760525	0.581373
CG13705	0.00108643		-0.0491943	0.887782	-0.527142	7.0714e-11
CG13707	-0.00464369		-0.0270594	0.908339	-0.172134	0.622007
CG13708	-0.000905509		-0.30051	0.192667	-0.254975	0.38025
CG1371	0.00947326	0.934423	-0.057544	0.742246	0.0112546	0.949527
CG13711	-0.0342217		-0.00747119		-0.0344172
CG13712	-0.00842177		-0.108743		-0.0887709
CG13713	-0.0121132		0.0827104		-0.0106893	0.911373
CG13716	-0.0128319		-0.00777408		0.0962205
CG13720			-0.126874	0.68924	0.00550516
CG13721			0.0671443	0.770814	-0.355019	0.00787461
CG13722	-4.96385e-05		0.104454	0.754156	-0.116836	0.460465
CG13724	-0.00224497		-0.988765	0.000804269
CG13727	-0.00163703		0.000755307	0.99809	-0.172357	0.407558
CG13728	-0.00108013		-0.319147	0.247095	0.181011	0.576734
CG13731	0.000846952		-0.416234	0.102265	-0.473602	6.54024e-06
CG13733	-9.54549e-05		-0.0633392		0.164868	0.587378
CG13737	-0.00676554		-0.531426	0.000194753	-0.0913733	0.782633
CG13738	0.000718748		-0.127843	0.686421	-0.469286	0.00370789
CG13739	-0.000813785		-0.152016	0.590905	0.0750371	0.811482
CG13742	-0.0143462	0.93027	0.324668	0.230614	0.869109	9.92753e-05
CG13743	-0.00132756		-0.0786247	0.822611	-0.15144	0.431069
CG13744	0.00218232		-1.03468	7.67422e-08	0.0828782	0.803134
CG13747			-0.0482239
CG13748	0.000856045		-0.108913	0.749089	0.263104	0.46248
CG13749	-0.000794181		0.0654706		0.236564
CG13751	-0.00224651	0.990987	0.155312	0.309957	0.467871	0.0140357
CG13760	-0.104152	0.0994479	0.491841	0.00778072	0.465169	0.0205464
CG13766	0.0967293	0.181798	-0.166914	0.438343	-0.182991	0.313468
CG13771	7.5915e-05		0.0610983		-0.177681
CG13773	-0.0447049	0.662693	0.222479	0.192704	-0.0329763	0.881572
CG13775	-0.0103595	0.944637	-0.198983	0.473494	-0.45451	0.0803196
CG13784	0.0503221	0.607783	-0.0136868	0.934478	-0.150901	0.216158
CG13786			-0.0409099		0.0352116	0.895826
CG13793	-4.67682e-05		-0.154832	0.562639	-0.342968	0.316597
CG13794	0.00189874		-0.339889	0.180498	-0.396133	0.0310211
CG13795	-0.00898843		0.280201	0.0502326	0.28501	0.0686345
CG13796	-0.0108998		-0.0394562	0.852558	-0.209282	0.393011
CG13801			-0.00777408
CG13806	-0.00178732		-0.564789	2.17317e-08	0.136451	0.335601
CG13807	0.0335957	0.774538	0.167628	0.466867	0.313633	0.0866524
CG13810	0.00256712		-0.139	0.32016	0.291255	0.155272
CG13813	-0.0105836		-0.0809227	0.6851	-0.100711	0.800005
CG13827	-0.0402012	0.707528	-0.193807	0.200963	-0.281507	0.187765
CG13833	-4.67682e-05		-0.380194	0.162019	-0.0962146
CG13837	-0.00189319		-0.111036		-0.49858	0.104683
CG13838	-0.000813785		0.145251
CG13840			-0.00974611
CG13841	-0.000815486		-0.0224677		0.0189188
CG13842	0.00220231		-0.0115378	0.976668	-0.000565082	0.998689
CG13843	-0.00169308		-0.035578		-0.00695716
CG13847	-0.0035818		-0.0571227	0.810049	-0.178573	0.580861
CG13850	0.0945354	0.0994923	-0.114537	0.328169	-0.253339	0.0180207
CG13855	-0.000813785		-0.261776	0.310581	-0.253756	0.392514
CG13856	-0.00254807		-0.445077	0.0855309	-0.873035	0.000829266
CG13857	-0.00555921		-0.320193	0.236815	0.119506
CG13862	7.56571e-06		0.297061	0.254905	0.815973	4.77601e-08
CG13868	-0.0276097		-0.20884	0.341206	0.345688	0.000189699
CG13869	-0.000924214		-1.1754	1.34338e-06	0.0046122	0.991035
CG1387	-0.00288112		-0.0245137		0.0941333
CG13870			0.0770245		0.208783
CG13871	-4.67257e-05		-0.0424435		-0.103615
CG13872	0.000753797		-0.186577		0.0339044
CG13875	-0.00450642		-0.376035	0.00297947	-0.341562	0.184405
CG13876	-0.0166031	0.918242	0.593836	0.00265795	0.719501	2.14678e-06
CG13877	0.00465545		-0.0581915	0.865736	-0.18562	0.45819
CG13884					0.0189188
CG13887	-0.0453028	0.551476	0.0264493	0.886583	0.145731	0.183552
CG13891			0.0273405		-0.011244
CG13893	-0.00319699		-0.406323	0.00696828	-0.227782	0.0611089
CG13894	-0.00535008		-0.290624	0.0466025	-0.246779	0.0300253
CG13895	-0.0194896	0.874603	0.0236978	0.898686	-0.0874722	0.588816
CG13896	0.0251317	0.849921	0.224202	0.26171	0.601764	0.00263119
CG13898			0.0403985		0.01329
CG13901	-0.0119455	0.940991	0.577916	0.00731598	0.562484	0.00478964
CG13905	0.00137534		-0.240121		-0.130169	0.722766
CG13907	0.0678617	0.229249	-0.12474	0.323135	-0.24796	0.0353648
CG13912	-0.0251028		-0.283234	0.0653104	-0.347152	0.00668715
CG13917	0.125608	0.00172091	-0.297124	0.0100077	-0.194042	0.0644595
CG13919	-0.00212875		-0.255047	0.323647	-0.233656	0.460107
CG13920	-0.00537081		-0.228611	0.0208506	-0.243776	0.0132701
CG13921	-0.0112	0.938642	0.257046	0.0364555	0.299373	0.00778197
CG13924	0.003403		-0.0388158	0.915162	-0.0305986	0.946981
CG13926	0.0127185	0.938642	0.0237653	0.91175	-0.0490176	0.844225
CG13928	-0.0152846		-0.199122	0.074526	-0.205613	0.223222
CG13930	0.000598751		-0.0497115	0.894506	-0.555824	0.0804821
CG13931			-0.733284	0.00221496	-0.011244
CG13933	0.0436839	0.62729	-0.43136	0.000119701	-0.377046	0.00112634
CG13937	0.00388658		-0.117229	0.344804	0.0289306	0.88075
CG1394			-0.00777408		0.0492723
CG13946	-0.00273604		-0.318572	0.0873566	-0.214385	0.508808
CG13947	-0.00234206		-0.506976	0.0537592	0.0347506	0.910237
CG13949	0.00195458		0.0770597	0.823848	-0.242258	0.504161
CG13950	-0.00330562		-0.458806	0.0378004	-0.0231405	0.940994
CG13954	0.000955773		0.0668834	0.841898	-0.125323	0.621229
CG13955	-0.000931591		-0.311867	0.277265	0.0498982	0.899846
CG13962	0.000856045		-0.129773	0.601852	-1.00665	0.000517462
CG13965					0.0317382
CG13970	-0.00560159		0.0134704		-0.0374982
CG13972	-0.0019761		-0.197276		-0.133653	0.637404
CG13978			-0.00777408		0.0358576
CG13982	0.00531978		0.249491	0.39629	0.280155	0.425304
CG13983	0.00307281		0.24738	0.392733	1.00786	0.000256162
CG13984					0.0189188
CG13989					-0.0344172
CG13991	-0.000815486				0.0189188
CG13992	0.00220231		0.0268449		0.0638809
CG13994	0.0147694	0.927739	0.219596	0.289624	0.275524	0.199595
CG13995	0.00236671		-0.112161	0.731368	-0.204668	0.107462
CG13996	0.000776326		0.031015		0.207274	0.430786
CG13999	0.00307894		-0.26598	0.278156	0.0395114	0.912525
CG14005	-0.0417641	0.639279	0.62685	0.00495584	0.667803	0.0034897
CG14007			0.00441125		-0.257651	0.405095
CG14013			0.0773483
CG14014	-0.00950151		-0.172173		-0.015115	0.867766
CG14015	0.00257068		0.131062	0.658344	0.423227	0.0249484
CG14017			-0.00781212		0.0189188
CG14020	0.00239051		-0.352827	0.20042	-0.303574	0.384918
CG14022	0.000767162		0.0273405		0.11109	0.755661
CG14024	-0.00196091		-0.000338137	0.999153	0.105757	0.495736
CG14034			0.0317246		0.0190803	0.947632
CG14036	0.129011	0.0282693	0.254781	0.387636	0.500788	0.106518
CG14043	0.047612	0.540583	-0.157999	0.18734	-0.159958	0.258966
CG14044	-0.00224497		-0.24182		-0.619189	0.0263659
CG14050	0.00056903		-0.0615957	0.846769	-0.464606	0.101396
CG14052	-0.000813785		0.195862	0.474758	-0.318656	0.139341
CG14053	0.00832824		-0.155775	0.610531	0.190133
CG14054	-0.00159957		-0.10704		-0.0851116	0.738189
CG14062					0.0189188
CG14069					0.0189188
CG1407	-0.0322819	0.720895	0.375813	0.0981821	0.765815	4.86521e-05
CG14072			-0.215887		-0.220738	0.551085
CG14073	0.0838806	0.126495	-0.317337	0.0132747	0.010737	0.958189
CG14074	0.00263147	0.988915	0.347408	0.0680072	0.306334	0.209211
CG14075	0.000776326		-0.0430852	0.908653	-0.142545	0.523792
CG14077					-0.011244
CG14079	-0.02921		-0.223408	0.458346	0.0209123	0.957691
CG14082	-0.00185105		-0.199691	0.413843	-0.433663	0.00595561
CG14085	-0.00198455		-0.142071	0.640849	-0.122198	0.754505
CG14086	-0.00106902		0.0210659	0.955713	-0.313429	0.303691
CG14089	-0.000815486		-0.494495	0.0204975	0.0313695
CG14095	0.00491676		-0.0131727	0.955022	0.174331	0.610499
CG14096	-0.00245012		-0.160064	0.599709	0.373834	0.266973
CG14100	-0.00538993	0.971529	0.285941	0.119643	0.196664	0.26093
CG14102	-0.0242712	0.854951	0.0430219	0.887782	0.0695613	0.854636
CG14104	0.012694		0.147721	0.617573	-0.092497	0.825333
CG14105	-0.000280221		-0.295257	0.0626428	0.297056	0.168017
CG14106			-0.0730306		0.00131808
CG14107	-0.00913493		-0.996438	4.05775e-22	-0.286957	0.164982
CG14109	0.00125606		-0.361604	0.00123829	0.0317964	0.883166
CG14110	-0.000988981		-1.36341	7.10841e-32	0.0245129	0.955519
CG14111	0.00431538		0.0452005		-0.161842
CG14113					-0.011244
CG14115	-0.000813785		-0.13025
CG14118	-0.00557429		-0.715229	0.00421674	-0.865974	0.00151024
CG14120	-0.00073674		-0.539897	0.041527	-1.16609	9.0309e-28
CG14125			0.167486		0.027171
CG14130	0.00717878	0.967019	-0.139669	0.478943	-0.139186	0.505161
CG14131	0.0912057	0.211143	-0.865728	1.93083e-11	-0.311844	0.00188789
CG14132	-0.00176259		0.0469248	0.892937	-0.239866	0.15307
CG14135	0.0087353	0.957272	0.463279	0.017853	0.276938	0.151909
CG14137					-0.011244
CG14142	0.00159817		0.0607253		0.0702234	0.87176
CG14143	0.000776326		-0.0656095	0.772421	-0.273884	0.433585
CG14147	-0.00192475		0.437098	0.0618471	0.0145608	0.96616
CG14151					-0.011244
CG14153	0.00187913		-0.0763105	0.801338	0.15887	0.582823
CG14154	0.000776326		-0.0657983		-0.105048
CG1416	-0.0245273	0.786679	0.237281	0.105244	-0.0128894	0.947576
CG14160	0.000598751		-0.237891	0.423361	-0.361925	0.0744016
CG14174	0.0238492	0.854951	0.0312679	0.907581	0.0346838	0.913023
CG1418	0.0243272	0.845355	-0.29229	0.00578889	-0.0259687	0.905635
CG14182	-0.0144964	0.93027	-0.00821455	0.96406	0.0888345	0.688835
CG14183	0.000642835		0.37817	0.0926074	0.31085	0.282916
CG14184	-0.0509819	0.554205	0.47958	0.0305571	0.435243	0.00697345
CG14185	-0.0017837		-0.106925	0.748336	-0.104223	0.78985
CG14186	0.00470959		-0.135877	0.390197	-0.286811	0.0838346
CG14187					0.0189188
CG14191	0.00219768		-0.118933	0.723523	0.420905	0.000922327
CG14194	-0.0708381	0.309439	0.000762915	0.99594	-0.0437368	0.767715
CG14195	-0.000420494		-0.143145	0.64719	-0.258641	0.211411
CG14196	-0.00314934		-0.0804559	0.819594	-0.0807691	0.618151
CG14200	0.169381	0.00207809	-0.301167	0.00576147	-0.207007	0.0648984
CG14204	-0.0409077		0.55149	0.0292561	0.259958	0.461309
CG14205	0.0047077		-0.105554	0.754395	-0.0779789	0.583532
CG14207	-0.0321198	0.712508	0.222992	0.108427	-0.0288109	0.831016
CG14210	-0.0707959	0.385873	0.527163	0.00997553	0.201403	0.26038
CG14212	-0.000935919		-0.136472		0.219695
CG14218	-0.0217327		0.203379	0.470742	0.314186	0.298859
CG14219	0.0013311		0.235351	0.373591	-0.138393	0.289631
CG14220	-0.05928	0.474337	0.520787	0.000869703	0.573757	0.000110594
CG14221	-0.00305637		0.138153	0.650582	-0.249809	0.411298
CG14223	0.00669971		-0.0159728	0.944535	-0.122056	0.676889
CG14227	-0.00283443		0.167526		0.0699202
CG14229	0.0065846	0.969172	0.623313	0.0090462	0.905567	3.53332e-05
CG14230	-0.0142734	0.899674	0.4899	0.0322859	0.411081	0.0100667
CG14231	-0.0188163	0.904221	-0.132972	0.524263	0.0716494	0.802461
CG14232	0.116833	0.0441598	-0.16801	0.301736	-0.0819818	0.661098
CG14234	-0.00111882		-0.0614003	0.864421	-0.361078	0.00163586
CG14237	0.000767162		-0.00777408		-0.0211083
CG14238			-0.100731	0.7692	-0.183779	0.608587
CG14244			0.0280642
CG14245	-0.00189104		-0.123231		-0.437796	0.0894718
CG14246					0.00331902
CG14247	0.000299809		-0.160777	0.613831	0.150117	0.574362
CG14252	-0.0599155		0.21468	0.188354	0.0623221	0.821803
CG14253	-0.00306822		-0.0294094	0.91921	-0.207957	0.168645
CG14257	-0.00430423		0.546167	7.28037e-07	-0.084289	0.782633
CG14258			0.0831731		0.243638	0.411975
CG14259			0.0223091		0.382285	0.183661
CG14260	-0.00317108		-0.0925727		0.127134
CG14262			0.0134704
CG14265	0.000494261		-0.0672026	0.804326	-0.516805	0.000237786
CG14269	0.00220231		-0.0141701		0.0189188
CG14270	-0.0605105	0.433604	0.15298	0.379664	0.165242	0.371207
CG14273	-0.00130102		-0.109371	0.743461	0.194804	0.178478
CG14274	-0.00295776		0.0864204	0.751802	-0.231279	0.159474
CG14275	0.00236622		-0.27354	0.293846	0.324865	0.00265694
CG14277	-0.00210413		-0.0583245	0.868164	-0.648358	2.22435e-06
CG1428			0.0134704
CG14280	-0.000815486		0.0726389		0.00476568
CG14282	-0.000815486		0.0198964		0.106734
CG14285	-0.00851718		-0.341275	0.0180786	-0.271135	0.123216
CG14286	-0.0401898	0.703051	0.596408	0.00664193	0.451943	0.00383872
CG14292	0.000603524		0.014093	0.971944	-0.246566	0.0352315
CG14294			0.0134704
CG14297	-0.00219692		0.0352029		-0.00823016
CG14298	0.00133396		-0.209646	0.448886	-0.126886	0.588153
CG14300	-0.0017837		-0.202068	0.434495	-0.364543	0.0786261
CG14301	-2.39324e-05		0.0572575	0.875533	-0.541151	2.15931e-05
CG14302	0.000160191		-0.0608111	0.855622	0.0382457	0.864795
CG14304	0.00230407		-0.684934	1.10972e-08	-0.586451	0.00347197
CG14309	-0.000813785		0.0335191		0.0598759
CG14312	0.00660895		-0.120016	0.448886	0.0160185	0.952383
CG14313	-0.000821172		-0.253713	0.350538	-0.406241	0.13912
CG14314	0.0102259		-0.161165	0.303752	-0.256144	0.190359
CG14315					0.0317382
CG14316			-0.00777408
CG14317	-0.00197386		-0.252086	0.33167	-0.0100979	0.917672
CG14321	-0.00362305		0.0155454	0.941475	0.123829	0.60728
CG14322	0.122766	0.0426934	-0.0847408	0.538247	-0.155236	0.202379
CG14323			-0.0449566		-0.166319	0.520726
CG14324			-0.0507483		-1.2947	2.55246e-09
CG14325	0.00186662		-0.196689	0.521803	0.143701	0.606692
CG14326			0.0975925		-1.11472	1.86294e-12
CG14327	0.00125004		0.153707	0.415042	1.67157	1.04809e-14
CG14329			0.00510055		0.888323	0.00188903
CG14331	-0.000813785		-0.148531	0.645505	-0.0301764	0.941647
CG14339			-0.0219343		-0.134877
CG1434	0.0585955	0.456331	0.134556	0.503139	-0.0633969	0.723664
CG14340					-0.0557522
CG14341	0.0155248	0.924993	0.29767	0.10423	-0.0138677	0.961549
CG14342	-0.000918515		0.0261085	0.925806	-0.0929426	0.679605
CG14346	0.00639588		0.778502	0.00378635	0.340471	0.31124
CG14352	0.0311151	0.788873	0.44273	0.0191202	0.607014	0.00218707
CG14355			0.0134704		0.492962	0.0682574
CG14356	-0.00114387		-1.18768	8.65433e-18	-0.135229	0.677597
CG14357			-0.0453402		-0.23268	0.518727
CG14362			0.0497166		-0.0344172
CG14367	-0.00596592		-0.0471986	0.874832	3.32477e-05	0.999863
CG14369	0.000776326		-0.135067		-0.354025	0.130013
CG14374	8.97767e-05		0.175734	0.492039	-0.124006	0.42216
CG14377	0.000922234		0.1926	0.449405	-0.158681	0.312381
CG14383	0.000767162
CG14384					-0.0242877
CG14391			-0.15944		0.0189188
CG14395	0.010131		-1.03137	2.74484e-33	-0.685162	0.025972
CG14397	0.00183783		0.463225	0.0875013	0.179956	0.585772
CG1440	-0.0405751	0.501931	0.178968	0.266216	0.486001	0.00557281
CG14400	0.00175876		0.204914		0.13773
CG14401	-0.00617045		-0.30924	0.20042	-0.428357	0.00329075
CG14406			0.038092		-0.640534	0.0212669
CG14407	-0.0659397	0.43203	9.40975e-05	0.999471	-0.161346	0.320905
CG14408	0.0129627	0.918201	0.000437015	0.997659	-0.108071	0.441363
CG1441	0.00198597		0.0853043	0.798911	-0.343955	0.0201239
CG14410	0.00737339		0.338342	0.224034	0.591336	0.058031
CG14411	0.137848	0.00109531	-0.141621	0.160667	-0.080482	0.533805
CG14414	-0.030562	0.807986	0.258848	0.0729773	-0.0375919	0.888635
CG14416	-0.00273604		-0.0169241		-0.0957227
CG14417			-0.186329		0.170737
CG14418	-0.00159957		-1.69416	4.05756e-14	-0.296408	0.255673
CG14419	-0.00107054		-1.17867	1.45129e-26	0.00606523	0.978051
CG14420			-0.0371785		0.00331902
CG14421	-0.000815486		-0.155192
CG14423	-0.000815486		-0.0616771		-0.0298127
CG14424	0.000767162		-0.0379272		-0.011244
CG14427	-0.0251868		-0.0426512		0.0659664
CG14431	0.00345067		-0.431665	0.061315	-0.328132	0.0827664
CG14434	0.0105003	0.945387	0.269536	0.29701	0.501569	0.0196251
CG14435	0.0159267	0.907047	0.481215	0.0140079	0.42013	0.00553931
CG14439	0.00329106		-0.0686961	0.805	0.048694	0.780538
CG14440	0.00315425	0.984168	-0.104179	0.505725	-0.263221	0.0496408
CG14441	-0.0348057	0.764466	-0.107251	0.47848	-0.00700026	0.973121
CG14442	0.0837881	0.0236821	0.0885666	0.534628	0.00278128	0.989813
CG14443	-4.67257e-05		-0.0064768		0.120229
CG14445	-0.00264934		-0.0460916	0.902579	-0.244978	0.0277945
CG14448			-0.0219343		0.00476568
CG14450	-0.0344106	0.749563	0.0498238	0.812574	0.0892518	0.634929
CG14451	-0.00427106		0.0507981		0.0218846
CG14452			0.0577337		-0.255729	0.464903
CG14453	0.000117485		-0.225394	0.451423	-0.422153	0.0183234
CG14454	0.00298711		-0.284115	0.31515	-0.673457	0.000402364
CG14455			0.0271604		-0.269146	0.415994
CG14456	0.00187676		-0.20662	0.458348	-0.362427	0.00898383
CG14457	-0.00461427		0.275132	0.277626	-0.337141	0.101888
CG14459			0.00441125		-0.0392316	0.928963
CG14464	-0.0387922	0.68083	0.503129	0.0118135	0.281519	0.0113369
CG14478	-0.00411023	0.970049	0.434542	0.0618426	0.596471	0.00232561
CG14483	-0.0251347	0.849035	0.237456	0.122165	0.0551499	0.74919
CG14488			0.175636	0.573394	0.154383	0.684149
CG14490	0.00195092		0.293336	0.310436	-0.0674649	0.858318
CG14491			-0.0165859		0.0745533	0.819054
CG14492					-0.0114581
CG14495	7.56571e-06		-0.31396	0.272012	0.00365559	0.990205
CG14499	-0.00224497		-0.0148004		-0.487586
CG14500	0.00262129		0.0926262		0.673566	1.5729e-05
CG14502	-0.000902572		0.38269	0.162703	0.488317	0.0825242
CG14505			0.0223091
CG14506	-0.000815486		-0.0380323
CG14507	-0.000209858		-0.599583	0.00807494	-0.0666696	0.879041
CG14511	-0.00195072	0.991119	-0.747471	8.38124e-07	-0.284124	0.196709
CG14515	-0.00190161		0.380807	0.070816	-0.500325	0.0736316
CG14516	0.0722513	0.158605	-0.128676	0.662302	0.214211	0.0636956
CG14518			0.0134704		0.00331004
CG14535	0.00625227		-0.0988382	0.488465	-0.141227	0.251276
CG14540			-0.00777408		-0.011244
CG14543	0.0677771	0.280636	-0.184989	0.212334	-0.31046	0.0791222
CG14544	-0.0366404	0.749203	-0.213513	0.326159	-0.310057	0.195535
CG14545	0.146887	0.00172409	0.499143	0.0511473	0.639781	0.0290797
CG14551	-0.00174144		-0.0968626	0.763846	0.0145841
CG14556			-0.120009		0.140047	0.717024
CG14561	-0.104903	0.0761917	0.0970687	0.723883	0.436817	0.161078
CG14562	0.0256285	0.801084	-0.146037	0.292154	-0.139231	0.246478
CG14563			0.0593372		-0.114182	0.741262
CG14564	0.00123472		0.012189		-0.138796	0.578323
CG14565	0.00416294		0.249065	0.353322	0.000529175	0.998641
CG14566	0.000896872		0.438333	0.108779	0.163052	0.119204
CG14567	-0.0155796		-0.377834	0.00269437	2.08277	1.56189e-32
CG14568	0.000415606		-0.35445	0.131456	-0.669788	0.000673731
CG14569	0.00886986		0.52294	0.0168123	0.924629	4.56406e-24
CG14570	0.00184479		-0.368744	0.159671	0.980766	4.23727e-08
CG14572	0.00570699		0.633482	0.00425069	0.943705	3.05853e-14
CG14573	0.0010355		-0.338179	0.144313	1.07456	3.44993e-11
CG14589	-0.00225328		-0.0115025		-0.00158306
CG14591	0.00393071		0.00290291	0.990306	-0.465645	0.00453627
CG14598	0.00268508		-0.608354	0.00481296	-1.00945	2.75125e-17
CG14605	0.000776326		0.0280642		0.00448857
CG14606	0.00046246		0.10772	0.746905	0.386955	0.090545
CG14607			0.00325153		0.211263
CG14609	-4.67682e-05		0.209265	0.440724	-0.141609	0.67074
CG1461	0.00442299		0.0398621		0.0917679	0.787542
CG14610	-4.67257e-05		-0.066642		-0.0621301
CG14613	-0.0389875	0.607652	0.00545391	0.97637	-0.203929	0.125898
CG14615	-0.0030398	0.986208	-0.142907	0.51261	-0.207937	0.286073
CG14618	0.0092589	0.951521	-0.271215	0.100586	-0.318011	0.0615553
CG14621	-0.0258896	0.789041	-0.172157	0.190066	-0.156946	0.194694
CG14624	-0.000803521
CG14625			-0.0884578		0.157507
CG14626	-0.000155364		0.061263	0.736305	-0.425801	0.180578
CG14627	-1.42146e-07		-0.0441217		0.00520255
CG14628	0.00185039		0.00127092		-0.011244
CG14629	-0.0138316		-0.314035	0.00958959	-0.299766	0.0538017
CG1463	0.00656369	0.96611	0.5468	0.0184934	0.541819	0.000688676
CG14630	-0.000813785		0.0454427		-0.14394	0.686604
CG14634			-0.0165859		0.00448857
CG14636	-0.00544906		0.381585	0.00927104	-0.0761417	0.641997
CG14641	-0.0229355	0.809031	0.506952	0.0327245	0.642331	0.00159662
CG14642	-0.00230861		-0.03919	0.898948	-0.326829	0.0783236
CG14644			0.0412578		-0.252015	0.362685
CG14645	-0.00178584				-0.011244
CG14646	-0.0247091	0.820561	0.36536	0.0768939	0.554087	0.000117654
CG14647	-0.0112648	0.940991	0.421685	0.0299584	0.499187	0.00260998
CG14650	0.0185907	0.880703	0.478378	0.0433293	0.804462	6.11406e-05
CG14651	0.000496257		0.11352		-0.0275569
CG14655	0.00154343		0.0762739	0.73172	-0.0087266	0.971341
CG14657	-0.0390959	0.706584	0.382906	0.0653521	0.674074	9.17367e-05
CG14658					0.0189188
CG14661	0.000776326		-0.143853		0.451773	0.0115172
CG14662	-1.42146e-07		0.319944	0.248557	-0.0362487	0.924547
CG14664	-1.42146e-07		0.0444252		0.13071	0.608814
CG14667	-0.00653083	0.969401	0.287444	0.0208506	0.185408	0.274192
CG14668	0.000767162		-0.28493		-0.0406103
CG14669	-0.00552673		-0.0802848	0.691134	-0.30687	0.00424795
CG14671	-0.0964253	0.185337	-0.0659837	0.679366	-0.155725	0.296506
CG14676			-0.00777408		0.0134328
CG1468	0.00297174		-0.064701	0.85313	-0.144524	0.276922
CG14687	-0.011263		-0.127048	0.381546	-0.207605	0.215625
CG14688	-0.0413561	0.681325	-0.00466423	0.979926	0.159433	0.376924
CG14689	-0.000821172		-0.0224677		0.0272994
CG14691			-0.0561565		-0.203289
CG14692	0.000369079		-0.221373	0.358414	-0.200483	0.392514
CG14693	0.000767162		-0.0170961		-0.441278	0.076354
CG14694	-0.00104772		-0.74928	0.00380303	0.165955	0.582194
CG14695	7.56571e-06		0.546037	0.0352094	0.743775	0.000297567
CG14696	-0.00419196		-0.536938	6.78487e-06	-0.562715	4.57413e-07
CG14708			-0.00777408		-0.0242877
CG14710	-0.00947854	0.950125	0.596923	0.011718	0.770856	0.000469148
CG14711	0.0428006	0.656378	-0.0786431	0.710588	-0.0787273	0.6933
CG14712	0.0859295	0.185703	0.0243792	0.90455	-0.229135	0.0887724
CG14715	-0.0213183	0.840007	0.430823	0.0151211	0.224975	0.163581
CG14717			-0.0712543		0.131151
CG14718			0.11334		0.277171	0.407558
CG14720	0.0010409		-0.50296	0.0212815	-0.010063
CG14721	0.0576754	0.518582	-0.101833	0.597356	-0.250172	0.21788
CG14722	-0.00821729	0.945387	0.525572	0.0228488	0.684984	4.06451e-05
CG14731					0.0189188
CG14736					0.00476568
CG14739			-0.00777408
CG14740			-0.00777408		0.0971099
CG14742					0.0317382
CG14743			0.0134704		0.00448857
CG14744					0.103949
[truncated: 13,052 more rows]
