# Supplementary material for: A modERN resource: identification of Drosophila transcription factor candidate target genes using RNAi
Source: Genetics. 2023 Jan 19;223(4):iyad004. doi: 10.1093/genetics/iyad004 (PMC10078917; doi:10.1093/genetics/iyad004)
Supplement: iyad004_Supplementary_Data [file iyad004_supplementary_data.zip › modERN_Resource_RNAi_Table_S28_onecut_GENETICS-2022-305822.xlsx]

## Sheet: heatmap CSV
gene name	onecut_0-1.5	onecut_12-14	onecut_16-18
CG14937	0.103301	1.3386	-0.161372
nw	0.136097	1.40871	-0.220026
28SrRNA-Psi:CR40596	0.0476441	1.25565	-0.503846
CG13857	0.00142084	1.08628	-0.419438
neo	0.0926463	1.59077	0.195231
CG18180	-0.00397646	1.63356	0.722824
Spn28Da	0.0706625	1.98674	0.459905
CG9961	-0.00551139	1.34867	0.63424
Cyp6a2	0.00873258	1.17767	0.579016
hll	0.226374	1.04357	0.695794
asRNA:CR45024	0	1.03701	0.761019
CG12057	0.00188146	1.21602	0.775
Alp10	0.00741096	1.22113	0.0231676
Jon99Ciii	-0.00159009	1.23298	-0.103877
Hsp67Ba	0.00576633	1.13579	-0.00792393
LysE	-0.00066006	1.08904	-0.000979621
CG9396	-0.00503083	1.01913	0.0376633
Alp9	0.011373	1.03403	-0.0847154
CG12723	0.0393403	1.00953	-0.0778671
Jon44E	-0.00134745	1.22651	0.384196
CG17738	-0.00114675	1.04726	0.411188
Loxl1	-0.00339083	1.04588	0.375836
CG10918	-0.0158596	1.04172	0.337193
TwdlO	-0.00943492	1.0751	0.281754
CG13362	0.113245	1.24983	0.165746
spz6	0.125869	1.13377	0.16026
CG15545	-0.00736987	1.00172	0.20067
Jon74E	0.00218464	1.01947	0.227255
CG1273	0.0774792	1.0514	0.20856
CG12011	0.0499044	1.00392	0.290389
Obp99c	0.0615411	1.00496	0.268339
CG30148	0.0217478	1.08987	0.201097
Jon99Fii	-0.000509341	1.1432	0.200205
Nplp4	-0.00393963	1.11185	0.229996
bw	0.0423773	1.04605	0.100726
CG33003	0.0790435	1.06796	0.146125
CG42784	0.0189551	-0.318057	1.02192
BomS6	-0.00578862	-0.404192	1.05198
CG42392	0.00509617	-0.433775	1.02831
CG18675	0.00342454	0.0955737	1.01056
Ir85a	0.00254892	0.124515	1.01465
Amyrel	0.000780134	0.205577	1.0445
Cyp311a1	-0.0105788	0.223027	1.02223
Ir62a	0.0195889	0.189273	1.00014
Ugt303B2	0.00804473	0.165085	1.02492
AttB	-0.00203357	-0.0732583	1.03025
CG42795	0.0338906	-0.103305	1.02248
CG13733	-0.00626465	0.0541073	1.17962
lectin-24Db	-0.00210814	0.0108452	1.11607
CG34450	0	-0.0258271	1.13863
CG4927	0.0169193	-0.0224159	1.1064
CG6026	0.0700831	0.450413	1.07598
m	0.0603935	0.461616	1.1109
asRNA:CR46469	0	0.409498	1.10749
CG5280	0.0215576	0.438505	1.12966
Fum4	0	0.393094	1.01084
asRNA:CR43683	-0.00255026	0.483848	1.00679
Cyp6g1	-5.72359e-05	0.449408	1.06955
lectin-37Da	0.00254892	0.45335	1.03224
robo2	0.286848	0.594936	1.16516
CG17564	0.0141394	0.665282	1.142
CG6793	-0.00760747	0.612129	1.10787
CG43338	0.0219262	0.611538	1.03133
IFT46	0.0271085	0.726661	1.04862
BomBc1	0.00254892	0.288313	1.66488
BomS1	-0.00682817	-0.0541275	1.66754
CG14355	0	0.0441208	1.67472
CG13708	0.0116678	0.517505	1.33728
CG42331	0.0843367	0.462914	1.31503
CG6118	0.035728	0.478059	1.30931
flz	0.0880739	0.502064	1.46091
CG13330	0.00509617	0.494122	1.51583
Lip3	-0.000124031	0.445323	1.44013
Z600	-0.00932295	0.0492068	1.39086
CG13954	0.00139312	0.291344	1.27364
CG42233	-0.0400223	0.306498	1.41824
Erk7	0.0101908	0.269946	1.43341
CG18179	0.00318307	0.767001	2.04527
CG7264	0.000688571	0.695706	1.78487
CG6980	-0.003669	0.548861	2.26642
ImpL1	0.0418693	0.420731	2.26043
CG14107	0.0653813	0.377653	2.06081
CG13739	-0.0126533	0.231027	1.92725
CG3108	0.0336573	0.35069	1.8556
Dhc16F	0.0164263	1.13407	1.69565
CR43281	-0.0244029	0.953958	1.41737
CG4783	0	0.784205	1.47669
Dhc98D	0.0396088	0.838648	1.58077
CG10182	-0.000556429	1.29967	1.0976
TwdlJ	-0.00208004	1.42468	1.30911
Cht9	-0.00700562	0.977823	1.01583
LysS	-0.00715229	1.05475	0.99021
CG6733	0.153152	0.947552	1.09325
CG4362	0.00956617	0.948566	1.10581
CG2064	0.00497706	0.869065	1.18915
CG6125	0.00558772	0.836538	1.16255
CG10591	0.0376077	3.1414	1.87424
CG6295	-0.0103557	2.49903	1.08077
CG13135	0.000447045	0.10392	3.84324
CG15034	0.00588285	0.817028	3.17709
bnk	0.0863767	-0.0104461	2.6948
SNCF	0.0641929	0.0183776	2.94658
CG15878	-0.00170651	-2.17943	-3.59246
Task7	-0.00407284	-2.67437	-3.72178
gammaSnap2	-0.0167057	-3.40633	-4.13014
Hsc70-2	0.000447045	-2.84488	-3.07638
Patsas	0.0291231	-3.36608	-3.37125
asRNA:CR45600	-0.062537	-4.76685	-3.63588
CG13133	-0.0114073	-4.1706	-5.06836
elfless	-0.00328183	-0.147367	-3.19167
CG18130	-0.015995	-0.504627	-2.25314
GstD5	-0.0649351	-0.243458	-2.4284
Hsp70Bb	0.00850277	-0.221113	-2.21668
CG11300	-0.00830315	1.05759	-1.41434
CR43364	0	0.0551904	-1.05233
CG13639	-0.004384	0.181025	-1.09456
Obp56g	0.0116385	0.110212	-1.14163
CG32198	0.00254892	0.104512	-1.0915
CG7079	0	0.132044	-1.09643
CG2767	0.0449038	0.352627	-1.0308
CG43390	-0.00379145	0.279935	-1.14389
hpRNA:CR46342	-0.0257347	0.304582	-1.14037
TrxT	-0.00748255	0.297239	-1.11643
CG13924	-0.00974058	-0.304368	-1.59373
CG6216	-0.00217919	-0.170499	-1.67697
CG6300	-0.00578862	-0.227963	-1.7695
lncRNA:CR45472	0.0191116	-0.226038	-1.74
Cpr65Ax2	0.00254892	0.0837007	-1.24185
Cpr65Ax1	0.00254892	0.0559527	-1.20642
snoRNA:Or-aca5	0.00853501	0.0549632	-1.23236
lncRNA:CR44779	-0.0729707	-0.0794427	-1.19359
CG7367	-0.00349188	-0.0570944	-1.18744
GstD4	-0.00433592	-0.0967801	-1.22535
CG45079	0	0.00194216	-1.56951
CG44215	0	0	-1.39164
snoRNA:Psi28S-1153	-0.00388123	-0.160762	-1.39847
CG33774	-0.196209	-0.108462	-1.09483
Phf5a	-0.168674	-0.244153	-1.0548
CG42366	-0.0037883	-0.125837	-1.11951
CR43186	-0.00197703	-0.1893	-1.11803
snoRNA:Psi28S-1192c	-0.00208004	-0.175868	-1.11266
Uhg4	0.0505157	-0.0909697	-1.05071
CG46465	0	-0.042898	-1.111
CR43276	0	-0.041779	-1.15034
CG6201	-0.0477709	-0.21802	-1.00399
ftz-f1	-0.0466983	-0.16337	-1.02187
Dpy-30L1	-0.0603037	-0.343234	-1.00582
CG12106	-0.0786355	-0.28275	-1.08642
CG1637	-0.0778648	-0.286221	-1.00789
RpII33	-0.0667178	-0.251765	-1.01688
asRNA:CR44069	0	-0.271534	-1.14087
rtet	0.0578966	-0.282451	-1.19183
CG3700	0.0176715	-0.39294	-1.05997
pch2	0.017714	-0.441742	-1.06719
CG1231	0.00254892	-0.324498	-1.08646
asRNA:CR44124	-0.0253901	-0.387951	-1.11271
CG3511	0.0101431	-0.350286	-1.13975
Cap-D2	0.10734	-0.596557	-1.00714
Atf6	-0.0330611	-0.67792	-1.0574
dgt1	-0.0525725	-0.667172	-1.04924
CG6227	-0.00838511	-0.651693	-1.02212
glo	-0.0219744	-0.6834	-1.02664
Ced-12	-0.0475759	-0.582305	-1.08577
CG4686	-0.0310167	-0.603009	-1.08602
Spc105R	-0.0046052	-0.546358	-1.07364
CG16790	-0.0255559	-0.573025	-1.09829
CG44243	-0.0210318	-0.549366	-1.09555
GluRS-m	-0.0397547	-0.553695	-1.09358
CG15696	0.0139372	-0.630168	-1.12972
CG32095	-0.0438709	-0.631247	-1.09308
inaD	0.00157243	-0.631638	-1.07749
lncRNA:CR40469	-0.0139965	-0.636277	-1.08904
Rif1	-0.0191044	-0.648177	-1.08572
CG2063	-0.100576	-0.562932	-1.01993
lncRNA:CR44766	-0.0997959	-0.542074	-1.00175
sax	-0.0992839	-0.541512	-1.00874
CG7970	-0.105428	-0.511969	-1.0251
Maf1	-0.0878779	-0.506402	-1.04959
l(3)80Fg	-0.0561689	-0.639608	-1.03744
CG9393	-0.0486171	-0.602183	-1.01582
CG12299	-0.0678851	-0.604942	-1.04012
Dl	-0.0735537	-0.596832	-1.03235
CG1622	-0.106965	-0.602476	-1.04419
CG33695	-0.0943009	-0.571339	-1.08206
dnt	0.0120003	-0.513872	-1.00635
U4-U6-60K	0.00562605	-0.516878	-1.01635
Mcm6	0.0772465	-0.485608	-1.01204
CG14812	0.0176494	-0.440583	-1.00719
hb	0.0221262	-0.464402	-1.0339
CG30383	-0.0387114	-0.49126	-1.08478
ImpL2	0.0067555	-0.475822	-1.1118
Tsp39D	0.0050361	-0.510585	-1.10819
CG7483	-0.0410018	-0.469927	-1.0283
Pp4-19C	-0.0756002	-0.483089	-1.06936
CG7011	-0.05712	-0.460335	-1.07273
Cog4	-0.0614068	-0.452432	-1.04977
CG10907	-0.229579	-0.653489	-1.05042
CG31109	-0.248749	-0.664764	-1.04352
CG31650	-0.159687	-0.642512	-1.01283
CG3223	-0.142078	-0.650914	-1.01591
TfIIB	-0.159964	-0.598695	-1.01634
lncRNA:CR32027	-0.17381	-0.626489	-1.03403
mrj	-0.151024	-0.627823	-1.02623
CG12182	-0.103625	-0.717412	-1.11326
CG14657	-0.0891388	-0.691193	-1.12721
CG7785	-0.121837	-0.744275	-1.10451
msl-3	-0.115237	-0.757838	-1.08967
CG3407	-0.0654101	-0.732772	-1.11587
Moca-cyp	-0.0541738	-0.751546	-1.10599
hook	-0.0686862	-0.766405	-1.07979
CG15514	-0.0760008	-0.722728	-1.07424
stau	-0.0804429	-0.724962	-1.06938
nonA	-0.0990092	-0.628309	-1.09061
mod(mdg4)	-0.0693748	-0.646525	-1.08774
csul	-0.0745412	-0.648628	-1.09941
Snm1	-0.077158	-0.647585	-1.10753
Rab30	-0.120193	-0.669118	-1.05523
fs(1)K10	-0.109286	-0.666447	-1.09227
DMAP1	-0.0988391	-0.668674	-1.08308
Srrm1	-0.0987371	-0.66546	-1.07894
Hrb98DE	-0.0983189	-0.656719	-1.01851
Es2	-0.103493	-0.690673	-1.03134
GatB	-0.11443	-0.713088	-1.05369
Ptp61F	-0.13348	-0.702105	-1.03466
CG17249	-0.170559	-0.681077	-1.05212
Pa1	-0.154635	-0.675169	-1.03941
CG4968	-0.173235	-0.640059	-1.08024
CG14641	-0.130103	-0.64975	-1.11431
Ns4	-0.14412	-0.651549	-1.1075
CG12659	-0.073236	-0.630749	-1.14182
FucTB	-0.0938104	-0.618832	-1.15233
msd5	-0.0829533	-0.613958	-1.15255
CG11103	-0.0934664	-0.644482	-1.19006
MAN1	-0.11435	-0.641523	-1.17406
CG5180	-0.0370861	-0.610317	-1.22585
pod1	-0.0588784	-0.618298	-1.22242
M1BP	-0.0525499	-0.604558	-1.19587
Pal1	-0.0471274	-0.615636	-1.17043
Arl6	-0.007995	-0.660516	-1.18263
CG34342	-0.00427973	-0.691528	-1.16769
Nup35	-0.00137667	-0.709616	-1.19553
CG4615	-0.0507936	-0.657361	-1.1434
CG4936	-0.0499342	-0.656782	-1.11686
Su(var)2-10	-0.051165	-0.653281	-1.12495
lic	-0.0131215	-0.728352	-1.12495
CG9346	-0.0403528	-0.719007	-1.16613
CG3309	-0.0288736	-0.699793	-1.12289
SAK	-0.042943	-0.692722	-1.14767
vtd	-0.081447	-0.707074	-1.21464
CG10038	-0.0751913	-0.682098	-1.19183
CG11975	-0.0961284	-0.686625	-1.19826
CG8944	-0.0908396	-0.685684	-1.19529
CG2608	-0.142242	-0.687122	-1.22135
CG9123	-0.135898	-0.688834	-1.23325
asRNA:CR43460	-0.11733	-0.718969	-1.25157
PPP4R2r	-0.125894	-0.729298	-1.23599
CG12391	-0.14762	-0.654529	-1.18737
caz	-0.193423	-0.722302	-1.16603
CG5292	-0.164618	-0.695247	-1.14908
Ing5	-0.123357	-0.60333	-1.13045
CG5181	-0.176095	-0.582077	-1.13623
Nxt1	-0.174119	-0.598989	-1.15868
Uhg3	-0.168278	-0.573929	-1.15989
Ublcp1	-0.175557	-0.615334	-1.18305
Ykt6	-0.170453	-0.583991	-1.18432
CG1896	-0.201833	-0.591062	-1.23195
msd1	-0.148763	-0.650924	-1.27473
prod	-0.133694	-0.662283	-1.24336
pnut	-0.142558	-0.648037	-1.23407
RpII15	-0.130723	-0.637191	-1.24092
CG4287	-0.117421	-0.593821	-1.2365
CG14883	-0.084778	-0.625	-1.26613
Prp19	-0.1024	-0.618053	-1.24546
CG8372	-0.154873	-0.425161	-1.04399
CG10375	-0.159376	-0.42145	-1.00962
Tfb4	-0.13811	-0.436497	-1.01004
aph-1	-0.1635	-0.485858	-1.02658
Prp38	-0.144247	-0.491716	-1.02755
CG32590	-0.21384	-0.496053	-1.02221
Cypl	-0.191152	-0.460138	-1.00922
CG12104	-0.228527	-0.517467	-1.15386
Rpb11	-0.251498	-0.487892	-1.1491
Det	-0.159527	-0.506414	-1.11514
Sap30	-0.188317	-0.504559	-1.12337
CG6961	-0.156828	-0.497875	-1.1562
Fbw5	-0.137096	-0.52325	-1.156
Bin1	-0.273839	-0.313285	-1.10652
Hsp23	-0.217436	-0.374278	-1.19491
CG12728	-0.0987487	-0.386694	-1.08666
Dlip3	-0.103307	-0.378336	-1.14679
RhoGAP93B	-0.124003	-0.343294	-1.12733
CG18787	-0.111638	-0.287614	-1.21153
CG5245	-0.0958603	-0.386993	-1.21776
janA	-0.183122	-0.487876	-1.328
CG17359	-0.172596	-0.494371	-1.24345
crok	-0.131387	-0.49732	-1.25773
CG42445	-0.282331	-0.525991	-1.30182
lolal	-0.289557	-0.564824	-1.33767
CG5516	-0.193213	-0.58676	-1.39217
Ibf1	-0.159938	-0.57867	-1.32024
Fgop2	-0.191358	-0.557719	-1.34363
Uxt	-0.181697	-0.536081	-1.35824
CG13896	-0.225841	-0.331704	-1.31529
CG9662	-0.181218	-0.387565	-1.50107
Ada1-2	-0.204362	-0.440336	-1.4349
CG43295	-0.142021	-0.433521	-1.41867
CG14718	0.00270215	-0.317556	-1.35374
lncRNA:CR44845	0.0121332	-0.373307	-1.35056
CG14410	0.0410957	-0.33529	-1.25263
eEF1alpha2	0.00628024	-0.409224	-1.22547
Cdc6	-0.0883706	-0.523003	-1.31731
GAPsec	-0.0815933	-0.55525	-1.27627
Mvb12	-0.0538822	-0.532407	-1.28757
slmo	-0.0349504	-0.499783	-1.29043
lncRNA:CR43963	-0.0308286	-0.492568	-1.34399
Uhg1	-0.05475	-0.524564	-1.34183
CG6761	-0.00470494	-0.459353	-1.39337
cathD	-0.0104272	-0.548744	-1.40053
TBCB	-0.0731967	-0.556646	-1.44107
Git	0.0524421	-0.561661	-1.18673
CG40298	-0.00600662	-0.561581	-1.27509
lncRNA:CR44148	0.00149958	-0.600442	-1.27388
Snr1	-0.0364731	-0.55954	-1.22608
CG15812	-0.0985309	-0.563371	-1.19951
Psn	-0.0973284	-0.572173	-1.21752
CDK2AP1	-0.0916658	-0.554448	-1.24942
sn	-0.0908719	-0.539416	-1.22576
Spec2	-0.0908925	-0.543896	-1.23117
His3.3B	-0.0900644	-0.508915	-1.15112
CG13946	-0.00598154	-0.511831	-1.17159
Sep2	-0.0611653	-0.494453	-1.22287
CG34219	-0.0117769	-0.561227	-1.65991
Mcm7	0.0273727	-0.618018	-1.62753
CG31460	-0.11624	-0.648195	-1.58674
Jupiter	-0.112335	-0.627072	-1.71595
MAGE	-0.272414	-0.639358	-1.78359
CG43064	-0.205714	-0.491027	-1.70868
HDAC11	-0.068947	-0.474829	-1.79928
asRNA:CR43257	-0.165801	-0.806965	-1.89332
Chrac-16	-0.210718	-0.770873	-1.84478
PIG-Q	-0.075813	-0.822052	-1.91187
CG3457	-0.0992553	-0.708233	-1.90594
CG3919	-0.125759	-0.766552	-1.8152
lncRNA:CR45409	-0.063954	-0.725495	-1.81325
CG40439	-0.283636	-0.709763	-1.60964
mago	-0.21323	-0.752369	-1.58503
CG2091	-0.340906	-0.798806	-1.71673
CG31898	-0.28183	-0.862897	-1.64538
EMC2A	-0.330726	-0.854276	-1.63624
dUTPase	-0.0101543	-0.775667	-1.68225
Hel25E	-0.0555943	-0.881594	-1.68291
mei-38	-0.00132655	-0.868798	-1.69815
Caf1-55	0.0023682	-0.897454	-1.64464
CG33346	-0.0028925	-0.92906	-1.59913
LBR	0.0174457	-0.922954	-1.60058
dah	-0.0690052	-0.867078	-1.59142
CG34216	-0.0616054	-0.925943	-1.6074
RanGAP	-0.038965	-0.898167	-1.62031
CG10943	0.00794476	-0.781792	-1.53935
CG1503	0.041421	-0.887154	-1.56879
ncd	0.0123561	-0.850186	-1.51575
moon	-0.150762	-0.736405	-1.51911
ix	-0.148009	-0.808288	-1.50654
Ras85D	-0.143344	-0.793804	-1.48223
BoYb	-0.0970115	-0.811166	-1.48506
Qtzl	-0.11849	-0.826938	-1.50662
CG4730	-0.115335	-0.885431	-1.55244
mad2	-0.112951	-0.840137	-1.55527
mei-S332	-0.186438	-0.852103	-1.52269
Arl6IP1	-0.173195	-0.838005	-1.57169
Rnmt	-0.206549	-0.846631	-1.57087
Paf-AHalpha	-0.20402	-0.906297	-1.52542
Trf4-2	-0.178244	-0.90644	-1.53721
CG6693	-0.144528	-0.887617	-1.53468
mip40	-0.164091	-0.882277	-1.55882
Elba2	-0.072274	-0.91685	-1.50348
CG33217	-0.0528429	-0.937103	-1.54783
Incenp	-0.0219077	-0.914522	-1.51943
Drice	-0.118596	-0.908149	-1.45863
Nepl3	-0.0973731	-0.904812	-1.47065
CG5854	-0.0696157	-0.857377	-1.48053
Poc1	-0.038143	-0.892661	-1.47806
Rcc1	-0.0474885	-0.886417	-1.44693
spn-D	-0.157559	-0.920391	-1.50626
d4	-0.186162	-0.911698	-1.47118
Nup62	-0.176993	-0.924676	-1.47537
CG8507	-0.191374	-0.876129	-1.4552
sstn	-0.162188	-0.897175	-1.45209
jigr1	-0.147072	-0.869451	-1.40244
CG9302	-0.126983	-0.863456	-1.45332
Cdk1	-0.157371	-0.846128	-1.44348
SF2	-0.14816	-0.842886	-1.42798
CG6685	-0.330336	-0.735189	-1.41183
spt4	-0.249896	-0.650155	-1.44599
CG14710	-0.229488	-0.732563	-1.42522
Nf-YB	-0.229219	-0.711809	-1.40166
CG11367	-0.120137	-0.651042	-1.31499
Kmn1	-0.151753	-0.645377	-1.30753
O-fut1	-0.148378	-0.669591	-1.35548
YL-1	-0.1547	-0.690715	-1.32157
CG12129	-0.226224	-0.651977	-1.35775
CNPYb	-0.197169	-0.663742	-1.34478
Lsm11	-0.12466	-0.628962	-1.3822
Rcd4	-0.160179	-0.630438	-1.39511
Cdk9	-0.158879	-0.677503	-1.42365
Su(var)205	-0.160739	-0.709904	-1.3933
Src64B	-0.108157	-0.830395	-1.42571
CG12818	-0.132458	-0.803918	-1.41207
CG1407	-0.130049	-0.824987	-1.38548
alien	-0.138157	-0.813903	-1.35181
CG17129	-0.175362	-0.818583	-1.384
icln	-0.138209	-0.739365	-1.33504
Uch-L5	-0.162369	-0.729926	-1.31829
Akap200	-0.176837	-0.745504	-1.34433
CG11504	-0.16354	-0.715346	-1.35112
Ibf2	-0.225117	-0.809472	-1.34815
Rpb7	-0.1831	-0.784218	-1.34575
Bap111	0.00857944	-0.680056	-1.33426
CG5435	0.00853878	-0.674447	-1.36863
Axud1	-0.0639965	-0.698848	-1.31413
CG14931	-0.077642	-0.635611	-1.34557
CG6962	-0.0434429	-0.754599	-1.28811
alt	-0.0624633	-0.774554	-1.29729
Cdc5	-0.0570723	-0.765423	-1.31416
scpr-C	-0.0518252	-0.765265	-1.24812
Sema2a	-0.0904759	-0.72824	-1.261
sip2	-0.079872	-0.717609	-1.25467
mor	-0.0444329	-0.712562	-1.24726
RPA3	-0.0513651	-0.72638	-1.24048
Tailor	-0.0403605	-0.644446	-1.26121
Usp39	-0.0185008	-0.652963	-1.2773
Mtl	-0.0949326	-0.67431	-1.23631
CG31457	-0.0884413	-0.665775	-1.27196
Mgat3	-0.070026	-0.663964	-1.26907
CG33199	-0.0316474	-0.768948	-1.48402
zf30C	-0.0413338	-0.805403	-1.43268
Aladin	-0.0538794	-0.827701	-1.46351
rpk	-0.0310981	-0.806304	-1.46801
CG2493	-0.00290134	-0.750026	-1.42174
CG44004	-0.0109712	-0.728381	-1.36577
CG18764	-0.0693204	-0.752155	-1.37268
Bap60	-0.0702744	-0.71706	-1.39975
CG2617	-0.0939779	-0.732045	-1.4122
snRNA:U12	-0.0858678	-0.742272	-1.41337
CG31875	-0.118409	-0.73366	-1.37764
CG6179	-0.112199	-0.76268	-1.36879
CG10465	-0.12079	-0.750038	-1.42086
BEAF-32	-0.0896663	-0.777419	-1.38915
U2af38	-0.107531	-0.77582	-1.40734
CG4329	0.00290312	-0.633239	-1.48521
Dcp-1	0.0167009	-0.693699	-1.44468
koko	-0.1255	-0.674214	-1.47496
Trf	-0.0857558	-0.645839	-1.47465
Pbp95	-0.102243	-0.699229	-1.38609
CG7974	-0.0902249	-0.679241	-1.42784
RhoGAP5A	-0.0508247	-0.675715	-1.41475
swaPsi	-0.0642416	-0.700101	-1.42668
CG17931	-0.646145	-0.810176	-1.16118
lncRNA:CR34335	-0.397681	-0.539501	-1.02988
smt3	-0.409102	-0.488552	-1.03165
CG32147	-0.354948	-0.759887	-1.11359
Dlip2	-0.381384	-0.719378	-1.10189
CG5727	-0.306126	-0.769212	-1.01232
pen-2	-0.342171	-0.695326	-1.01574
CG42598	-0.222177	-0.810058	-1.13031
CG6254	-0.227942	-0.817853	-1.11255
hng2	-0.265585	-0.758598	-1.11019
Pnn	-0.280297	-0.781655	-1.09529
Ripalpha	-0.225389	-0.89798	-1.08904
RhoGDI	-0.232849	-0.807865	-1.05086
CG30096	-0.222723	-0.863399	-1.04803
Rap1	-0.226943	-0.857912	-1.03857
CG3448	-0.193634	-0.749163	-1.03656
akirin	-0.16648	-0.795894	-1.00847
mdlc	-0.160955	-0.781154	-1.02713
par-6	-0.140365	-0.718935	-1.08935
beag	-0.178671	-0.714457	-1.07215
PGAP2	-0.166712	-0.746583	-1.08413
Abp1	-0.147822	-0.741599	-1.07012
nuf	-0.170408	-0.740927	-1.06593
pr	-0.169516	-0.735836	-1.06274
Adar	-0.165629	-0.796273	-1.06493
CG9795	-0.152446	-0.784866	-1.10329
Tip60	-0.167235	-0.765681	-1.10753
CG16753	-0.162006	-0.836671	-1.16714
krz	-0.132932	-0.808972	-1.15157
CG5003	-0.124781	-0.837585	-1.17044
Su(H)	-0.123012	-0.827941	-1.15466
CG11596	-0.145272	-0.818626	-1.11853
CG9776	-0.122104	-0.856482	-1.12761
Clamp	-0.148733	-0.850008	-1.12085
Naa60	-0.144062	-0.755795	-1.15679
Zyx	-0.144612	-0.741765	-1.14235
ssx	-0.15356	-0.780991	-1.17172
homer	-0.117051	-0.763635	-1.16429
TH1	-0.107808	-0.779154	-1.17155
key	-0.221485	-0.842476	-1.28234
Eaf6	-0.187992	-0.822797	-1.28105
l(2)05714	-0.218332	-0.807718	-1.26456
Cwc25	-0.177686	-0.809901	-1.24511
Lsm10	-0.236936	-0.828173	-1.22689
CG15436	-0.218665	-0.773263	-1.19377
CG3918	-0.169801	-0.775698	-1.20109
Smyd4-1	-0.180721	-0.765011	-1.22072
cactin	-0.146684	-0.739844	-1.24137
CG16812	-0.141118	-0.772242	-1.24712
CG11808	-0.195691	-0.712972	-1.25286
SkpA	-0.212631	-0.751189	-1.25361
MED21	-0.331854	-0.721137	-1.17319
CG13689	-0.271944	-0.741955	-1.20171
CG12713	-0.265806	-0.750468	-1.15441
Nca	-0.258208	-0.735953	-1.14072
ave	-0.351044	-0.813153	-1.2696
CG14464	-0.376983	-0.822013	-1.18277
CG8950	0.112847	-0.747276	-1.0458
Grip75	0.023006	-0.767759	-1.12278
Elys	0.00936835	-0.737507	-1.05981
Zir	-0.010499	-0.738285	-1.05469
mbt	-0.00464696	-0.705313	-1.07569
Wwox	0.0187722	-0.690595	-1.08559
gfzf	-0.0761379	-0.741836	-1.03355
lncRNA:CR42549	-0.0857921	-0.752472	-1.02973
Cbp80	-0.0912274	-0.762233	-1.01762
nmo	-0.098121	-0.751735	-1.00266
CG14478	-0.0496097	-0.722562	-1.03824
CG14502	-0.0390735	-0.773914	-1.04321
fu	-0.0454478	-0.749219	-1.0332
CG12184	-0.0056541	-0.80391	-1.05082
lncRNA:CR44832	-0.0108701	-0.795634	-1.07859
CG10492	-0.0548092	-0.79443	-1.00849
wcy	-0.0340832	-0.822327	-1.037
CG7110	-0.0402305	-0.915974	-1.04452
sxc	-0.0348537	-0.924505	-1.06456
CG9646	-0.0769887	-0.933976	-1.06848
Xpc	-0.0814026	-0.904679	-1.04234
smo	-0.0652159	-0.885126	-1.09878
rho-4	-0.104306	-0.877039	-1.11915
Kap-alpha3	-0.0988604	-0.888991	-1.14494
mnb	-0.0960965	-0.88428	-1.1382
CG5439	-0.0982002	-0.812267	-1.13711
CycB	-0.0801007	-0.789056	-1.12448
Or43b	-0.0749963	-0.834458	-1.14666
alpha-Man-IIb	-0.0635218	-0.804328	-1.13219
Vps39	-0.0552405	-0.816902	-1.11582
Rcd1	-0.0867783	-0.834354	-1.0753
Ugt316A1	-0.0818996	-0.826466	-1.1052
pygo	-0.0588062	-0.802017	-1.09589
CG3107	-0.032751	-0.80551	-1.09946
ebo	-0.0295418	-0.814716	-1.07882
CG9636	-0.128612	-0.819084	-1.03015
ced-6	-0.130355	-0.798125	-1.06159
Atg16	-0.106378	-0.808456	-1.05014
Ssdp	-0.109283	-0.813544	-1.06342
B4	-0.0923973	-0.817959	-1.00697
CG8155	-0.0997341	-0.788975	-1.02177
Ptp69D	-0.109939	-0.799338	-1.03853
Edc3	-0.107367	-0.865696	-1.02576
Amun	-0.0872558	-0.850034	-1.02336
JIL-1	-0.0709313	-0.850793	-1.03238
Sld5	-0.139298	-0.845858	-1.0584
Stim	-0.132126	-0.839349	-1.0629
CtBP	-0.134236	-0.869541	-1.07768
AsnS	-0.109511	-0.866553	-1.08511
PEK	-0.104685	-0.860011	-1.0845
Mkrn1	-0.167221	-0.977257	-1.2276
heix	-0.144961	-0.972026	-1.20915
ref(2)P	-0.164931	-0.982634	-1.20047
CG12567	-0.1191	-1.04972	-1.2217
gish	-0.146311	-1.02076	-1.24314
smid	-0.0557456	-1.0321	-1.19061
CG8027	-0.0750392	-1.00549	-1.25075
Nab2	-0.116989	-1.01526	-1.21613
Su(var)3-7	-0.104094	-1.00493	-1.21092
su(Hw)	-0.124221	-0.950372	-1.18542
TMEM216	-0.0925857	-0.959661	-1.19221
CG42232	-0.0644242	-0.983703	-1.19967
Sfmbt	-0.0535295	-0.964659	-1.1942
CG31156	-0.0814714	-0.993349	-1.17655
ssp3	-0.0922514	-0.980229	-1.14994
CG1647	-0.13626	-1.0572	-1.29591
CG2258	-0.0889753	-1.09229	-1.28322
EloA	-0.0825614	-1.07617	-1.28251
HP5	-0.131987	-1.14035	-1.22192
CG32365	-0.0937463	-1.13888	-1.20222
lncRNA:CR45082	-0.0592877	-1.14299	-1.19487
CG17163	-0.160496	-0.890159	-1.09299
CG17260	-0.136533	-0.896982	-1.10156
msl-1	-0.14798	-0.934083	-1.13291
sqd	-0.141692	-0.926661	-1.14864
CG1603	-0.186057	-0.926263	-1.12758
Dd	-0.181322	-0.91745	-1.14359
AspRS-m	-0.0530664	-0.877754	-1.16813
Iswi	-0.0679969	-0.892593	-1.17211
Top1	-0.0768828	-0.848603	-1.18838
CG6418	-0.0371744	-0.861094	-1.18399
CG8108	-0.0479438	-0.858534	-1.19717
CG4282	-0.0893736	-0.900115	-1.2041
CG8924	-0.0798649	-0.892294	-1.2191
CG8379	-0.102618	-0.928247	-1.21609
Pez	-0.078743	-0.92165	-1.20713
Prp4k	-0.120741	-0.887182	-1.18206
H	-0.10223	-0.877126	-1.19498
Mad	-0.111364	-0.867187	-1.18168
CG7156	-0.111676	-0.920423	-1.17279
CG1677	-0.0792834	-0.914599	-1.14666
Cp190	-0.101964	-0.914685	-1.14365
muskelin	-0.0131807	-0.950058	-1.17944
asl	0.0181571	-0.911284	-1.19085
Mtor	-0.0184861	-0.90501	-1.17846
CG1951	-0.0104466	-0.863788	-1.11603
CG32767	0.00631607	-0.878554	-1.08962
lncRNA:CR44595	0.0104897	-0.893028	-1.09674
CG32512	-0.000315805	-0.925943	-1.09085
slam	-0.00231713	-0.90255	-1.13251
PlexA	-0.0461983	-0.959386	-1.13155
Usp10	-0.0494776	-1.00642	-1.11575
CG6184	-0.0117536	-0.985199	-1.1176
CG14490	-0.0153742	-1.01436	-1.13957
CG43117	-0.0101056	-1.00027	-1.13557
brat	0.00553281	-1.01026	-1.08079
CG13578	-0.0102113	-1.05338	-1.13922
RhoBTB	-0.0960561	-1.03492	-1.11036
bur	-0.112095	-1.04351	-1.1279
CG7692	-0.13114	-1.03218	-1.13282
Hip1	-0.132931	-0.96809	-1.12175
unk	-0.1442	-0.973813	-1.11835
Pif1	-0.112368	-0.940658	-1.10031
Drep2	-0.100247	-0.951653	-1.13033
EDTP	-0.0817917	-0.964832	-1.11964
hpRNA:CR32207	-0.000819397	-0.772934	-1.21974
Ube3a	0.0236525	-0.733237	-1.19671
wdn	0.00427482	-0.860843	-1.17127
ChT	-0.00519943	-0.794176	-1.1696
NELF-B	0.0143458	-0.79482	-1.19464
CG5608	-0.0136514	-0.764637	-1.15822
IntS3	-0.0376505	-0.7566	-1.15686
p120ctn	-0.048269	-0.76707	-1.17276
prg	-0.056761	-0.80671	-1.19401
CG16896	-0.0648255	-0.781918	-1.15876
wech	-0.0846879	-0.786413	-1.16138
Mau2	-0.00576032	-0.836064	-1.28839
mof	0.000594184	-0.758723	-1.2884
retn	-0.0025902	-0.782468	-1.26139
Liprin-beta	-0.115571	-0.828045	-1.24877
Cul1	-0.131995	-0.805558	-1.2381
Pak	-0.111513	-0.804379	-1.22835
CSN3	-0.124977	-0.782881	-1.27988
Ubc2	-0.130225	-0.777567	-1.28658
CG3542	-0.0956707	-0.775643	-1.26029
Fpps	-0.109387	-0.798001	-1.27106
CG7384	-0.0655806	-0.831269	-1.33436
mbo	-0.0589244	-0.84964	-1.33599
CG5787	-0.0571539	-0.854361	-1.30771
neur	-0.0848022	-0.844381	-1.30485
Zif	-0.124303	-0.827619	-1.30673
Galphai	-0.103143	-0.803146	-1.2976
mt:srRNA	-0.118879	-0.807188	-1.29718
CG6650	-0.11845	-0.801428	-1.30476
Gbs-70E	-0.125804	-0.804421	-1.30327
pasha	-0.111901	-0.854723	-1.28608
pins	-0.0763303	-0.845214	-1.26147
conu	-0.160927	-0.917979	-1.26321
Eb1	-0.18719	-0.94278	-1.25689
Dok	-0.127881	-0.965033	-1.26597
put	-0.0992657	-0.942424	-1.25715
Su(var)3-3	-0.123211	-0.91487	-1.24044
fal	-0.134359	-0.928727	-1.27625
Wee1	-0.114822	-0.912229	-1.29459
Bre1	-0.149346	-0.881533	-1.32022
CG31365	-0.153431	-0.874488	-1.31544
mav	-0.145075	-0.923276	-1.32528
Snp	-0.161135	-0.902502	-1.34271
gus	-0.185508	-0.88299	-1.2786
CG10139	-0.208664	-0.901253	-1.3347
CG33332	-0.202254	-0.867511	-1.31526
TfIIFalpha	-0.165812	-0.944892	-1.37629
vers	-0.146738	-0.945356	-1.36257
ash2	-0.141052	-0.953808	-1.37605
Hat1	-0.130285	-0.950647	-1.36814
Ars2	-0.142366	-0.952231	-1.299
CG4281	-0.130407	-0.970519	-1.34241
CG7154	-0.120263	-0.96598	-1.31896
CG12702	0.0499705	-0.895589	-1.39302
CG45207	-0.00676094	-0.852497	-1.42086
pita	-0.108063	-0.914379	-1.357
alpha-Cat	-0.0759978	-0.919084	-1.3458
Nct	-0.0810017	-0.901135	-1.36342
Hmg-2	-0.0614937	-0.878745	-1.36373
MED15	-0.0818098	-0.879803	-1.35128
CG1024	-0.0428416	-0.900259	-1.32899
wls	-0.0763648	-0.902917	-1.32509
ZIPIC	-0.0549423	-0.817729	-1.3916
CG30440	-0.0891019	-0.815423	-1.38943
Mad1	-0.0876205	-0.809695	-1.38355
l(2)41Ab	-0.0796182	-0.883363	-1.41178
FLASH	-0.105421	-0.869806	-1.39328
kuk	-0.0942965	-0.859263	-1.36857
egg	-0.0622098	-1.00436	-1.30653
Nup93-1	-0.0669498	-0.972845	-1.32223
polybromo	0.00119441	-0.98395	-1.282
Ino80	-0.0253923	-1.03446	-1.32674
RhoGAP54D	-0.0276219	-0.995152	-1.32214
Dref	-0.0566001	-0.886756	-1.24433
Hsl	-0.0433627	-0.912036	-1.275
Rassf	-0.0422146	-0.921454	-1.26907
Nipped-B	-0.0259211	-0.868297	-1.33915
CG4596	-0.0131164	-0.916143	-1.31219
Hr3	-0.024211	-0.921713	-1.3141
CG42337	-0.0149491	-1.75174	-1.02745
CG15373	-0.00427973	-1.71522	-1.06319
gudu	-0.00208004	-1.74936	-1.08814
CG34309	0.00509617	-1.63676	-1.21246
iav	-0.0112691	-1.58625	-1.26645
lncRNA:CR46472	-0.0307306	-1.55923	-1.20631
CG11191	-0.0189738	-1.38417	-1.09743
CG13842	-0.0108082	-1.45053	-1.02354
CG43149	-0.0196098	-1.10807	-0.674051
	0.00630877	-1.02705	-0.593604
lncRNA:CR43855	-0.017235	-1.02415	-0.612254
pav	-0.0267231	-1.00849	-0.598988
lncRNA:CR43961	-0.153369	-1.24791	-0.90531
Pdcd4	-0.177401	-1.26665	-0.901151
CG6144	-0.101752	-1.37352	-0.983084
thr	-0.0864363	-1.30617	-0.967634
Ent3	0.0219491	-1.27581	-0.898466
CG6912	-0.0444598	-1.24763	-0.896885
Top2	-0.0150633	-1.20679	-0.905963
sti	-0.0476238	-1.17121	-0.862633
Phs	-0.110499	-1.24087	-0.947068
vret	-0.079109	-1.17018	-0.957996
ETH	-0.0195706	-1.38192	-0.865397
CG14692	0.0020082	-1.45425	-0.754086
CG32544	-0.00298401	-1.38752	-0.780147
CG13251	-0.0054758	-1.31663	-0.638447
Eaat2	-0.0164821	-1.19678	-0.733024
spn-E	-0.0114863	-1.29399	-0.766124
Nufip	-0.246858	-1.22138	-1.20506
mt:CoI	-0.357166	-1.08855	-1.07481
CG42360	-0.255755	-1.09736	-1.19681
ncm	-0.223054	-1.0424	-1.15928
CG12112	-0.289151	-0.974129	-1.11711
CG2199	-0.202009	-1.01489	-1.1004
Surf6	-0.226858	-0.967376	-1.11365
Tl	-0.066204	-1.13819	-1.11311
aub	0.0010235	-1.17743	-1.07766
CG4404	0.0248913	-1.11406	-1.09933
CG5235	-0.101563	-1.22414	-1.08437
CG5282	0.013397	-1.26678	-1.04804
CG9492	-0.00144155	-1.27778	-1.09641
CG12194	0.103464	-1.08355	-1.13559
qin	0.078638	-1.17589	-0.911868
Dhc93AB	0.0112826	-1.08309	-0.967239
asp	0.0724918	-1.07095	-0.994256
swa	0.0582612	-1.06707	-0.956658
Nup358	0.0210341	-1.01111	-0.792135
CanB	-0.0124627	-1.11138	-0.779335
Marf1	-0.0186859	-1.06437	-0.780693
Usp1	-0.0591992	-1.04042	-0.908912
CG12179	-0.0491062	-1.08753	-0.932234
SPoCk	-0.0564595	-1.05106	-0.959931
l(3)07882	-0.117629	-1.00581	-0.90897
brm	-0.111123	-1.01163	-0.824614
rogdi	-0.156722	-1.02689	-0.833677
CG3045	-0.175955	-0.947075	-1.01394
CG3735	-0.151878	-0.986057	-1.01418
CG5664	-0.097951	-1.01498	-1.01419
Trf2	-0.0995212	-0.968276	-1.01373
Nek2	-0.0256307	-1.15148	-1.00677
CG7730	-0.0650393	-1.12626	-0.981401
Fign	-0.0648668	-1.09584	-1.01288
smg	-0.0731135	-1.12643	-1.03033
CycA	-0.132107	-1.12359	-1.03992
rhi	-0.135473	-1.06472	-0.975967
CG15071	0.00254892	-2.00149	-0.256722
MEP-1	-0.0890366	-1.14653	-0.334235
Sid	-0.0224989	-1.17747	-0.287993
CG33203	0.0215671	-1.02921	-0.0881413
HisCl1	0.00536784	-1.10383	-0.00175514
CG31019	-0.00855697	-1.74986	-1.56009
CG17378	-0.00427973	-1.65806	-1.71139
CG3618	-0.120112	-1.71536	-1.7408
CG10185	-0.00197703	-1.85997	-1.86895
lncRNA:CR43857	-0.0687551	-1.76411	-1.9906
Parp	-0.0396431	-1.67678	-2.00505
CG14763	-0.00292698	-1.07715	-2.04841
Dnai2	-0.0115844	-1.03387	-2.09989
lncRNA:CR43837	-0.0570863	-0.914578	-2.14175
CG13855	0.0039307	-0.866949	-2.06121
CG4455	-0.0238588	-0.950124	-1.99331
fau	-0.004384	-0.923964	-1.83206
Spc25	-0.181641	-0.998431	-1.81164
CG17361	-0.192815	-0.987148	-1.74842
plu	-0.177139	-1.02228	-1.76783
CG13742	-0.107443	-0.969888	-1.81535
HIP-R	-0.135742	-0.901879	-1.7845
His2Av	-0.182474	-0.900042	-1.83537
CR14033	-0.214715	-1.01866	-1.88712
nenya	-0.223434	-0.998746	-1.97034
lncRNA:CR44111	-0.164566	-1.07264	-2.03232
CG11307	-0.191134	-1.11894	-1.98534
msb1l	-0.127425	-1.1302	-1.96216
mael	-0.164987	-1.16452	-1.88219
CycB3	-0.0701722	-1.15037	-1.8146
insv	-0.12663	-1.08982	-1.81112
Nuf2	-0.14645	-1.11193	-1.82602
dgt5	-0.0015608	-1.11592	-1.85769
Stlk	-0.0620188	-1.19138	-1.94963
CG14221	-0.00748119	-1.49714	-2.01211
Cks30A	-0.12707	-1.45209	-2.14034
Haspin	-0.0379861	-1.53304	-2.17561
tef	-0.147631	-1.46947	-1.89449
bcd	-0.166518	-1.4551	-2.02307
CG44005	-0.229802	-1.38766	-2.06291
CG32625	-0.338712	-1.46031	-2.32785
pim	-0.276489	-1.38188	-2.17273
CG1943	-0.201468	-1.26735	-2.19292
asRNA:CR45171	-0.159932	-1.20396	-2.28228
lncRNA:CR46268	-0.183669	-1.16154	-2.25341
AGO3	-0.0372177	-1.30852	-2.17043
CG33941	-0.043276	-1.36499	-2.31741
mt:ND1	-1.06525	-1.41045	-1.40925
cav	-0.22735	-1.1073	-1.71344
CG6683	-0.257254	-1.06709	-1.73502
CG4880	-0.204125	-1.16257	-1.77136
Mppe	-0.215215	-1.15772	-1.6601
polo	-0.0496733	-1.05745	-1.74862
Skp2	-0.0512606	-1.0261	-1.76423
Sep1	-0.123539	-1.04319	-1.75397
fzy	-0.109682	-1.03132	-1.74267
geminin	-0.125633	-1.02994	-1.73545
CG11164	-0.0969947	-1.01909	-1.70469
lncRNA:CR43836	-0.147417	-1.04481	-1.70033
tej	-0.119536	-1.06567	-1.68023
CG30105	-0.140086	-0.988733	-1.63659
CG31517	-0.130024	-1.06371	-1.63088
Drep1	-0.170089	-1.04891	-1.63972
asRNA:CR45126	-0.0380428	-1.05518	-1.67082
CG17883	-0.0483889	-0.98046	-1.61431
Gem2	-0.27007	-0.993873	-1.6693
Set	-0.251734	-0.996267	-1.69976
CG4788	-0.14114	-0.865318	-1.69553
x16	-0.177552	-0.861567	-1.71178
Neos	-0.214199	-0.923049	-1.72432
Nnf1b	-0.173594	-0.935818	-1.75598
Bub3	-0.148912	-0.89581	-1.6652
CG8460	-0.150819	-0.936032	-1.62309
Df31	-0.172191	-0.933391	-1.64589
bora	-0.112647	-0.96392	-1.70284
CG8478	-0.133704	-0.906047	-1.70816
Chrac-14	-0.141101	-0.925616	-1.7289
dob	-0.117516	-0.929456	-1.73956
Meics	-0.288118	-0.916017	-1.50627
Tsen54	-0.291444	-0.878131	-1.46282
daed	-0.237374	-0.89741	-1.424
Mst85C	-0.237277	-0.879516	-1.41044
CG6843	-0.297911	-0.904312	-1.40323
CR15345	-0.31544	-0.87682	-1.39416
TTLL5	-0.135153	-1.03042	-1.47635
CG8569	-0.145685	-1.00616	-1.46795
qkr54B	-0.160298	-1.01955	-1.47816
fend	-0.136888	-1.00369	-1.43815
Odj	-0.157599	-1.01824	-1.41092
IntS10	-0.155775	-0.920675	-1.40719
AlkB	-0.182719	-0.924506	-1.42894
ntc	-0.176755	-0.916631	-1.42392
fs(2)ltoPP43	-0.217763	-0.948401	-1.4203
Taf7	-0.201366	-0.978933	-1.41565
e(r)	-0.293079	-1.00328	-1.36163
uri	-0.157204	-1.0702	-1.36127
Aps	-0.162135	-1.05212	-1.41478
Dek	-0.186673	-1.04566	-1.40025
IKKbeta	-0.160042	-1.01488	-1.34608
Parg	-0.152458	-1.03322	-1.3592
tant	-0.220262	-1.01289	-1.36909
Cen	-0.18257	-1.02928	-1.37571
Hexim	-0.189277	-1.01532	-1.39889
CG8173	-0.253208	-0.981304	-1.55212
Nse4	-0.254488	-0.963466	-1.50656
Mink	-0.172438	-1.01269	-1.53962
HDAC1	-0.147893	-0.9786	-1.5215
CG4854	-0.133502	-0.990574	-1.5202
CG4911	-0.137271	-1.00468	-1.51355
c(3)G	-0.179746	-0.975404	-1.47937
CG3995	-0.20918	-1.00137	-1.51333
CG8223	-0.210747	-1.01252	-1.5015
CG2678	-0.174	-1.05224	-1.59696
TfIIFbeta	-0.208083	-1.04589	-1.61248
squ	-0.255819	-1.05026	-1.61683
holn1	-0.244858	-1.03603	-1.54908
zuc	-0.245	-1.02993	-1.57537
CG14229	-0.237916	-1.06432	-1.57822
CG17612	-0.207498	-1.07977	-1.56942
Sting	-0.202363	-1.00333	-1.61888
CG6066	-0.227745	-0.984633	-1.61513
corolla	-0.234357	-1.00392	-1.60066
CG13599	-0.212064	-0.967157	-1.64069
Panx	-0.199396	-0.950624	-1.60943
HP1b	-0.226656	-0.955372	-1.55018
Ppt1	-0.208153	-0.937815	-1.57225
l(2)37Cd	-0.15046	-0.974353	-1.55084
CG5568	-0.18293	-0.980576	-1.57836
Kdm4A	-0.182278	-0.99023	-1.57099
CG6951	-0.347983	-1.13018	-1.50718
CG14965	-0.252859	-1.14471	-1.4444
STUB1	-0.247052	-1.12081	-1.47997
CG10417	-0.170839	-1.18963	-1.48575
twe	-0.214673	-1.20576	-1.46728
CG8236	0	-1.48317	-1.65272
lncRNA:CR44922	-0.00271678	-1.37488	-1.65025
betaTub85D	-0.00870086	-1.45443	-1.46306
CG18213	-0.027887	-1.5447	-1.38388
VhaM9.7-a	0.00580639	-1.49788	-1.29855
CG5144	-0.12968	-1.35003	-1.55724
Kebab	-0.186166	-1.25074	-1.66096
mt:CoII	-0.172067	-1.33213	-1.69979
Cdc16	-0.0864006	-1.09197	-1.61659
Map60	-0.105495	-1.13381	-1.63789
CG4497	-0.114325	-1.17142	-1.57669
CG6425	-0.0967305	-1.18694	-1.64309
Vps11	-0.0528903	-1.26407	-1.67751
borr	-0.0757765	-1.21559	-1.70511
RhoGEF4	-0.118874	-1.1788	-1.72435
MED26	-0.0352475	-1.09673	-1.53805
tum	-0.0279341	-1.08397	-1.55623
CG17270	-0.0395605	-1.05186	-1.56369
dgt6	-0.0601724	-1.0749	-1.56699
CG4546	0.0123738	-1.16489	-1.54741
CG15125	0.00254892	-1.08688	-1.51164
CG11041	0.00490707	-1.12463	-1.46219
Orc1	-0.0479534	-1.09842	-1.47112
BthD	-0.177798	-1.10146	-1.451
XRCC1	-0.145916	-1.05606	-1.44419
Cbl	-0.134539	-1.08346	-1.46851
sced	-0.128844	-1.08894	-1.46902
CG5522	-0.112253	-1.07452	-1.39896
Slmap	-0.0937368	-1.07239	-1.40273
CG33096	-0.119739	-1.11521	-1.43693
CycD	-0.13124	-1.1022	-1.45329
glu	-0.0984111	-1.12963	-1.42549
vlc	-0.121577	-1.13652	-1.40107
CG4570	-0.0784754	-1.02979	-1.5096
SMC2	-0.0751618	-1.06	-1.49138
Hmr	-0.0728789	-0.981326	-1.4805
Sep5	-0.0252031	-0.994457	-1.47796
ball	-0.0578671	-0.958154	-1.4194
CG17829	-0.0828932	-0.962882	-1.43674
CG15141	-0.125356	-0.947967	-1.41717
Uba2	-0.088846	-0.954457	-1.38756
CG9062	-0.102443	-1.02592	-1.33174
pea	-0.0991394	-1.0203	-1.34434
Caf1-180	-0.0513746	-1.02561	-1.35623
RAF2	-0.0744011	-1.06624	-1.36056
tor	-0.0433591	-1.01715	-1.41227
hpo	-0.0707463	-0.989314	-1.38458
CG3679	-0.0815288	-1.00783	-1.35702
CG5026	-0.0681837	-0.992718	-1.35126
Cul6	-0.192273	-1.28081	-1.4352
eIF5	-0.23338	-1.31606	-1.42157
Mcm10	-0.22816	-1.26624	-1.48825
mt:CoIII	-0.170224	-1.31404	-1.48549
BubR1	-0.0078635	-1.26895	-1.44712
cta	-0.0330361	-1.30012	-1.48749
aurA	-0.0822203	-1.22515	-1.507
gwl	-0.0825965	-1.23978	-1.48424
CG11263	-0.0857139	-1.16134	-1.47159
CG11983	-0.0581002	-1.20417	-1.43363
CG13409	-0.010137	-1.22499	-1.31196
solo	-0.0069572	-1.23313	-1.28974
GstD8	-0.00324486	-1.19007	-1.30838
wisp	0.0334905	-1.21552	-1.31992
CG9395	-0.0112242	-1.27266	-1.24455
dup	-0.0871069	-1.21941	-1.23998
nAChRalpha4	-0.0828948	-1.26292	-1.21707
CG2924	-0.159608	-1.12757	-1.37618
RASSF8	-0.16295	-1.11729	-1.3277
Patr-1	-0.134108	-1.22834	-1.33349
mt:Cyt-b	-0.137402	-1.17798	-1.29081
TAF1B	-0.106178	-1.1729	-1.30409
Lap1	-0.0899373	-1.18044	-1.36357
CG14342	-0.0210954	-1.13259	-1.37055
pho	-0.0637922	-1.1197	-1.41679
Klp61F	-0.0609628	-1.13788	-1.38317
mars	-0.0391473	-1.12943	-1.40145
CG12877	-0.0793887	-1.09652	-1.31668
Cpsf160	-0.063727	-1.12953	-1.32024
bam	0.020387	-1.12528	-1.32031
scra	-0.00614918	-1.0863	-1.32233
Pask	-0.0252633	-2.42515	-2.05548
PICK1	0.00564805	-2.45428	-2.39363
CG17450	0	-2.27606	-2.26502
CG8248	0.043382	-2.36693	-2.27064
asRNA:CR43767	-0.0231524	-1.79431	-2.52948
CG43324	-0.012429	-1.89559	-2.54433
CG46466	-0.0560737	-1.62455	-2.88511
Arr2	0.011817	-1.4423	-2.51306
Gas8	-0.00232381	-1.40856	-2.5913
CG17724	-0.173964	-0.914109	-2.5353
mt:lrRNA	-0.0564279	-1.0709	-3.01339

## Sheet: DESeq2 CSV
gene name	log2FoldChange.onecut_0.1.5	padj.onecut_0.1.5	log2FoldChange.onecut_12.14	padj.onecut_12.14	log2FoldChange.onecut_16.18	padj.onecut_16.18
128up	-0.0563838	0.755789	0.318002	0.049079	0.10919	0.585193
14-3-3epsilon	-0.0990691	0.488923	-0.605801	0.000874454	-0.734871	3.50038e-05
14-3-3zeta	-0.177962	0.127781	-0.239727	0.0834824	-0.0465798	0.710785
140up	0.0134443	0.973564	0.0151887	0.959867	-0.395503	0.0693782
18SrRNA-Psi:CR41602	0.0165794		0.162978	0.651353	-0.993494	0.0407237
18w	0.199284	0.0732408	0.475664	0.0653612	0.438745	0.00229089
26-29-p	0.105592	0.528052	0.335688	0.0318547	0.133785	0.633871
28SrRNA-Psi:CR40596	0.0476441		1.25565	0.000258758	-0.503846	0.345009
28SrRNA-Psi:CR40741	0.00988775		0.140584		-0.843484	0.105295
28SrRNA-Psi:CR41609	-0.00353924		0.00927953		-0.645502	0.186513
28SrRNA-Psi:CR45848	-0.00249332		0.17957		-0.685424	0.150011
28SrRNA-Psi:CR45851	0.0140361		0.980327	0.00971347	-0.513697	0.0829744
28SrRNA-Psi:CR45853	-0.00459306		0.00320648		-0.040391
28SrRNA-Psi:CR45855	0.0039307		0.294748		-0.230548
28SrRNA-Psi:CR45859	-0.00583675		0.821434	0.0376397	-0.590041	0.259314
28SrRNA-Psi:CR45860	0.0060479		0.140998		-0.502532
2mit	0.0545923	0.556991	0.0617667	0.840388	0.63998	0.0353313
312	-0.0655881	0.780825	0.22761	0.409722	-0.0111541	0.981519
4E-T	-0.0480861	0.85669	-0.431791	0.0124095	-0.577009	0.0553229
5-HT1A	0.00952592		-0.201397	0.580506	0.317638	0.0435757
5-HT1B	0.00831847		-0.150808	0.677603	0.176688	0.600914
5-HT2A	0.0959414		-0.0259959	0.951787	0.466412	0.0844822
5-HT2B	-3.90011e-05		0.192095	0.639378	0.47416	0.156032
5-HT7	0.00114031		0.213496	0.452672	0.284974	0.108266
5.8SrRNA-Psi:CR45854					-0.0435255
5.8SrRNA-Psi:CR45857	0.00270215
5.8SrRNA-Psi:CR45863					-0.0778666
5PtaseI	0.0116463	0.973564	-0.00529819	0.987364	0.0520143	0.820361
5SrRNA-Psi:CR33363					0.0414886
7B2	-0.0124385		-0.513528	0.0505518	-0.228761	0.384271
7SLRNA:CR32864	0.00526123		0.026454		-0.279494
7SLRNA:CR42652			0.0369861		-0.333432
825-Oak			-0.186531	0.69267	-0.390825	0.393133
A16	-0.00736298	0.986282	0.274312	0.254345	-0.0676603	0.793446
AANAT1	0.000932487	0.995469	-0.0507418	0.8879	0.242437	0.299165
AANATL2	-0.00115851		0.114474	0.739158	0.232879	0.309263
AANATL3	-0.00535846		0.505525	0.248076	0.192353	0.287731
AANATL4	-0.00656317		-0.741236	0.0634635	-0.541193	0.00408172
AANATL5			-0.00121702		-0.444738	0.460458
AANATL6	0.00175479		0.040621		-0.574389	0.189669
AANATL7	-0.00257289		0.227424	0.384412	0.791462	1.81556e-05
ABCA	-0.0180496	0.966425	-0.414066	0.0142878	0.162953	0.750542
ABCB7	0.133374	0.4193	0.0444932	0.912231	0.369007	0.00435988
ABCD	-0.0561445	0.81838	-0.681693	0.000432046	-0.729101	0.0500395
ACC	0.268933	0.00643014	0.315561	0.202976	0.934857	0.000539354
ACXB			0.0360524
ACXC			0.21772		0.458885
ACXD	-0.00239248		0.126822	0.633306	0.446118	0.0118347
ADD1	-0.152697	0.107439	-0.559162	0.0638342	-0.823237	0.066853
ADPS	0.0211179		0.191769	0.554661	-0.117227	0.731152
AGBE	0.122348	0.369775	0.295602	0.0909223	0.243734	0.286276
AGO1	-0.0871775	0.679328	-0.46855	0.00130304	-0.271092	0.449872
AGO2	0.0339839	0.914471	-0.208026	0.326014	-0.56072	0.125422
AGO3	-0.0372177	0.724955	-1.30852	1.31475e-06	-2.17043	4.4732e-10
AIF	0.0546057	0.812628	0.230773	0.172029	0.270209	0.24933
AIMP1	0.0563105	0.829554	0.490856	0.0101631	0.03357	0.930757
AIMP2	0.0398347	0.839407	0.363672	0.0635878	0.026705	0.910939
AIMP3	0.0317967	0.925741	0.0477412	0.871982	0.103268	0.739517
ALiX	0.0631164	0.687001	0.194815	0.508364	0.606565	0.0253003
AMPKalpha	0.117894	0.2651	0.115204	0.530768	0.286893	0.0334407
AMPdeam	-0.119506	0.411782	-0.0134497	0.965601	0.361995	0.0408683
AOX1	-0.0442525	0.86945	-0.125019	0.791171	0.261444	0.244657
AOX2	0.0143706		0.432893	0.289803	-0.0743829
AOX3	0.199083	0.0571043	-0.103067	0.716681	-0.0477924	0.941202
AOX4			0.0167612		0.162632
AP-1-2beta	0.139263	0.264998	0.178587	0.305849	0.259382	0.100558
AP-1gamma	0.0989659	0.530781	0.0805199	0.747202	0.414856	0.237276
AP-1mu	-0.0721009	0.598506	-0.52426	0.069708	-0.856994	0.0120706
AP-1sigma	-0.233426	0.125042	-0.379877	0.0245956	-0.539425	0.000973279
AP-2alpha	0.0692061	0.736765	-0.104963	0.701707	0.0909764	0.679942
AP-2mu	0.178038	0.213893	0.042525	0.856167	-0.0234718	0.926606
AP-2sigma	-0.0524438	0.811063	0.0592446	0.815777	-0.161983	0.543463
APC10	-0.0764089	0.741868	0.110633	0.769033	-0.122806	0.795845
APC4	0.013184	0.965954	-0.0483911	0.91325	-0.151451	0.782115
APC7	0.0888722	0.627565	0.25662	0.568019	-0.169732	0.780693
APP-BP1	-0.0180017	0.959023	0.0701846	0.812618	0.0247714	0.942313
AQP	0.0147098		-0.284058	0.395811	0.178317	0.619138
ASPP	0.16131	0.0991169	0.214074	0.422672	0.590611	0.000228081
ATP6AP2	0.0855411	0.453964	0.00141618	0.995715	0.214302	0.215814
ATP7	0.0410004	0.854759	0.31494	0.18275	0.375197	0.1555
ATP8A	0.0248619	0.943924	-0.20529	0.415864	0.185672	0.645238
ATP8B	0.0171197		-0.128535	0.706419	0.585311	0.018963
ATPCL	0.183659	0.170913	0.655544	0.029022	0.418847	0.151231
ATPsynB	0.114208	0.396357	0.221917	0.177813	0.154741	0.388687
ATPsynC	-0.0183101	0.952297	0.0587676	0.749688	-0.0368689	0.836203
ATPsynCF6	-0.10681	0.599778	-0.0393406	0.876858	-0.0976167	0.793791
ATPsynD	0.0109454	0.97616	0.131526	0.507945	0.00832321	0.989238
ATPsynE	-0.0529819	0.823676	0.0917302	0.616553	-0.0786952	0.806045
ATPsynF	0.0208869	0.955369	0.173129	0.340752	-0.0184631	0.954179
ATPsynG	-0.0496074	0.852214	0.0652606	0.802755	-0.131033	0.642914
ATPsynO	0.0296019	0.905644	0.138445	0.378067	-0.00551547	0.988829
ATPsynbeta	0.0761322	0.576355	0.0620698	0.720712	0.0908145	0.467722
ATPsynbetaL	0.00490707		-0.00418468		0.000285589
ATPsyndelta	0.0321157	0.863454	0.0168757	0.958786	-0.147052	0.702066
ATPsynepsilonL	0.02753		0.188665	0.695328	-0.222253	0.705174
ATPsyngamma	0.0559528	0.796513	0.189835	0.179511	0.0583127	0.847809
ATbp	0.0347938	0.907845	-0.345975	0.263342	-0.472173	0.225609
Aasdh	-0.0563459	0.823764	-0.548843	0.0714337	-0.988708	0.0197347
Aatf	-0.145847	0.377621	-0.122859	0.750826	0.0222034	0.933018
Abd-B	0.107481	0.470211	-0.153572	0.610932	0.153095	0.499691
Abi	-0.0347667	0.905317	0.156973	0.54689	0.0232593	0.93484
Abl	-0.0231946	0.946262	-0.664649	0.0217669	-0.80291	0.0593104
Abp1	-0.147822	0.345888	-0.741599	0.000296203	-1.07012	0.000890498
Ac13E	0.0257766	0.942816	0.0961332	0.755161	0.434816	0.113024
Ac3	0.0880348	0.360405	-0.100586	0.731187	0.527468	0.169465
Ac76E	0.00844388	0.905644	-0.180085	0.641227	0.389281	0.129105
Ac78C	0.000976025	0.997008	-0.0551688	0.884473	0.447498	0.0809676
AcCoAS	0.102261	0.407062	0.153789	0.538003	0.370487	0.0644459
Acbp1	-0.136904	0.451009	0.00146498	0.996076	-0.253336	0.477161
Acbp2	-0.00639645	0.954251	-0.0672114	0.869642	-0.00323637	0.99477
Acbp3	-0.00156613		0.512673	0.213699	-0.0458584	0.86089
Acbp4	-0.000285217	0.995441	-0.300121	0.406969	-0.147731	0.705466
Acbp5	-0.0065031	0.930399	0.0665086	0.824298	-0.0857259	0.80941
Acbp6	0.00266127		0.000698895	0.998477	0.00153267	0.99733
Ace	0.00825023		-0.391011	0.209111	0.133935	0.687403
Acer	-0.00970876	0.97616	0.303218	0.246643	0.0976321	0.633791
Acf	-0.0227562	0.933435	-0.559501	0.0958426	-0.612023	0.218366
Achl	-0.0162952		-0.0729986	0.809634	0.60929	0.00991316
Ack	0.0660696	0.734076	0.225953	0.285037	0.213106	0.586617
Ack-like	0.117031	0.46571	0.22168	0.470029	0.135567	0.506653
Acn	-0.0760612	0.541006	-0.464995	0.0860409	-0.750749	0.0222888
Acox57D-d	0.0893723	0.600632	0.266689	0.393551	0.199296	0.475627
Acox57D-p	0.108582	0.347138	0.314364	0.139787	0.116625	0.598591
Acp1			0.226463	0.653499	0.274376	0.62013
Acp24A4			0.0369861		-0.319902
Acp26Aa			0.0183776		0.00982369
Acp26Ab					0.0878387
Acp32CD	0.00270215		0.0524037
Acp36DE			0.0440774		0.072555
Acp53C14a			0.0369861		-0.0184175
Acp53C14b			-0.041779		-0.0273241
Acp53C14c	0.00526123		-0.0217747		-0.0949549
Acp53Ea			0.0183776
Acp63F	-0.00203357		-0.041779		0.0706965
Acp65Aa	0.00794476		-0.266269	0.601343	-0.273122	0.607763
Acp76A			0.0357341
Acp95EF	0.00270215		-0.0244675		0.072555
Acp98AB					-0.0294266
Acph-1	-0.0749257	0.726111	-0.718006	0.000988962	-0.909656	0.0227053
Acsl	0.0882557	0.596231	0.0167173	0.950578	0.379337	0.263473
Act42A	-0.00734143	0.979799	-0.216448	0.361855	-0.652828	0.0103743
Act57B	0.0221188	0.834742	-0.00209965	0.995433	-0.0441362	0.884265
Act5C	0.0177641	0.956495	-0.384609	0.0805844	-0.228333	0.190325
Act79B	0.0142493		0.37101	0.282186	0.398495	0.464545
Act87E	0.113289	0.430784	-0.0474559	0.86818	0.227523	0.214488
Act88F	0.00853501		0.151756		0.0298991	0.972252
Actbeta	0.039841		-0.140161	0.678243	0.238569	0.408467
Actn	0.149172	0.113796	0.15074	0.434305	0.266228	0.0923904
Acyp2	-0.20245	0.203926	0.0261837	0.942119	-0.276924	0.378086
AdSL	0.131139	0.411609	0.284219	0.133423	-0.0150059	0.955818
AdSS	-0.00886019	0.973968	-0.367176	0.151764	-0.0138581	0.971875
Ada	-0.101754	0.603295	-0.430055	0.21008	-0.936279	0.0347802
Ada1-1	-0.00324498		-0.0380042		-0.136928
Ada1-2	-0.204362	0.179621	-0.440336	0.250278	-1.4349	0.000635025
Ada2a	0.0811949	0.676725	-0.953144	5.62175e-07	-0.854323	0.000932514
Ada2b	-0.0732046	0.6511	-0.432255	0.0349159	-0.72158	0.046936
Ada3	-0.0280734	0.93272	-0.462112	0.0604342	-0.723343	0.0416554
AdamTS-A	0.123141	0.21098	0.0854377	0.792677	0.509237	0.00570464
AdamTS-B	0.121997	0.214121	0.310835	0.163186	0.444379	0.0028451
Adar	-0.165629	0.319858	-0.796273	0.000300239	-1.06493	0.000246819
Adat1	-0.0489772	0.834742	0.15587	0.730902	-0.05699	0.925555
Adck1	-0.0184605	0.961716	0.546698	0.0748711	0.0190259	0.949399
Adck5	-0.0813674	0.658566	-0.323896	0.129738	-0.401398	0.255781
Adf1	0.00628701	0.987861	0.0739413	0.843619	-0.14676	0.550461
Adgf-A	0.019211	0.958437	0.161768	0.509349	0.036432	0.875712
Adgf-A2	0.0119156		0.0322711	0.959627	0.794151
Adgf-C	0.00551554		-0.12778	0.818368	0.131993	0.612443
Adgf-D	0.040971		-0.0249572	0.963955	0.247633	0.460093
Adgf-E			-0.0424049		-0.0294266
Adh	-0.0292292	0.837754	0.181178	0.740483	-0.0747194	0.929099
Adi1	-0.0972394	0.570738	-0.103764	0.731187	-0.0830512	0.735625
AdipoR	0.051917	0.81838	0.070681	0.795463	-0.0665697	0.732365
Adk2	0.0755596	0.604253	0.00560857	0.983155	-0.0122064	0.965893
Adk3	0.0271901	0.938948	0.376724	0.0384342	0.0308551	0.945718
AdoR	-0.00631905		-0.11684	0.796791	0.332154	0.100545
Aduk	0.00567132	0.988455	0.0938127	0.714089	0.0348642	0.924719
Ae2	-0.0963454	0.652204	-0.644619	0.00270943	0.0919032	0.832385
Aef1	-0.15796	0.359187	-0.335399	0.0251834	-0.132315	0.722812
Afti	-0.0446711	0.866029	-0.221247	0.292021	0.0957859	0.855795
Ag5r	0.00525631	0.93623	0.423415	0.174045	0.291089	0.0812779
Ag5r2	0.00107224	0.988697	0.552256	0.0367891	0.123755	0.713426
AgmNAT	-0.0919399	0.608687	-0.00104341	0.997308	-0.133723	0.69959
Agpat1	0.125605	0.392726	-0.150309	0.733685	-0.254108	0.264019
Agpat2	-0.0199404	0.945143	0.216232	0.494116	-0.0450181	0.866301
Agpat3	0.00693418	0.984337	-0.0186248	0.94264	-0.122246	0.640407
Agpat4	0.107845	0.538338	0.180786	0.256561	0.19131	0.288085
Ahcy	0.0690316	0.771005	0.370305	0.0247637	-0.00113233	0.998065
AhcyL1	0.0369545	0.900711	-0.0373487	0.910214	0.0483243	0.812897
AhcyL2	0.0266621	0.799151	-0.101323	0.828573	0.163662	0.276831
Ak1	-0.0652382	0.720925	-0.125326	0.739854	-0.0665312	0.787368
Ak2	0.0704369	0.698526	0.0475602	0.865803	0.0102601	0.975658
Ak3	0.0533975	0.834742	0.218041	0.407686	0.0940203	0.588623
Ak6	-0.212759	0.178423	-0.269492	0.378539	-0.533469	0.000868364
Akap200	-0.176837	0.131338	-0.745504	0.0130732	-1.34433	2.9682e-05
Akh	0.0021605		0.124108	0.752635	0.359256	0.301139
AkhR	0.00876269		-0.586954	0.0571766	-0.197272	0.347242
Akr1B	-0.108166	0.556336	-0.00285409	0.991038	-0.0760668	0.755169
Akt1	0.00312903	0.99353	0.0407768	0.882681	0.225163	0.373751
AlaRS	0.109028	0.519079	0.548658	0.022238	0.152825	0.599701
AlaRS-m	0.0286485	0.913997	0.270191	0.161642	0.314084	0.097491
Aladin	-0.0538794	0.741868	-0.827701	0.00548299	-1.46351	0.000100948
Alas	-0.00801106	0.984337	0.144771	0.445858	0.262995	0.159643
Ald1	-0.13965	0.266441	-0.0248948	0.899702	-0.0893622	0.463297
Ald2			-0.00062855		0.145238
Aldh	0.0136339	0.969299	0.180558	0.497124	0.585795	0.000128031
Aldh-III	-0.00439519	0.988697	-0.0387901	0.883947	0.182715	0.266014
Aldh7A1	0.0747383	0.748618	0.167422	0.322196	0.286077	0.137586
Alg-2	-0.0306987	0.927711	-0.168756	0.687851	-0.775028	1.23215e-10
Alg1	0.0564574	0.81838	0.193591	0.359192	0.327303	0.0265628
Alg10	0.0924653	0.644854	0.257997	0.35427	-0.0458209	0.894187
Alg11	0.0532613	0.791701	0.206509	0.292534	0.0583464	0.77126
Alg12	-0.0331849	0.919347	0.102719	0.68879	-0.142532	0.42831
Alg13	-0.169043	0.326848	-0.352369	0.306403	-0.694879	0.0041706
Alg14	-0.0406184	0.85669	0.287022	0.401638	-0.173376	0.561776
Alg2	-0.0413217	0.839308	0.221755	0.318035	0.105104	0.602931
Alg3	0.135031	0.445791	0.414743	0.0668567	0.036188	0.926039
Alg7	0.0330231	0.900233	-0.245053	0.282725	-0.365774	0.111319
Alg9	-0.00167242	0.997008	0.203073	0.540221	-0.428168	0.13738
Alh	-0.00465333	0.990312	-0.0907524	0.773285	-0.496919	0.189355
Alk	0.0987235	0.326753	-0.144321	0.654149	0.6265	0.0129261
AlkB	-0.182719	0.270708	-0.924506	0.0010904	-1.42894	3.77887e-06
Alp1	0.0327223	0.876086	0.428381	0.349389	-0.0464727	0.94408
Alp10	0.00741096		1.22113	0.000873325	0.0231676	0.975364
Alp11	0.0044003		-0.107834	0.83611	-0.221503	0.753283
Alp12	-0.0550047	0.823764	0.251187	0.21916	0.434045	0.0260924
Alp13			0.000256911		-0.495123	0.407945
Alp2			0.0183776		0.14033	0.853344
Alp4	0.000623515		-0.251611	0.59935	0.341494	0.0740446
Alp5	-0.0092349	0.865124	0.158565	0.637176	0.195765	0.286416
Alp6	-0.000293401	0.997695	0.203531	0.425518	0.249701	0.141941
Alp7	-0.00942544		0.200481	0.505751	-0.158379	0.517329
Alp8	0.00317744		0.273029	0.513357	-0.364962	0.144748
Alp9	0.011373		1.03403	0.00523815	-0.0847154	0.898339
Alr	-0.0308245	0.911471	0.119155	0.716623	0.235676	0.422703
Als2	0.0387887	0.860783	0.330607	0.039549	0.513052	0.0406136
Ama	0.384964	0.000625007	0.977287	0.000702144	-0.220508	0.643784
Amacr	-0.137096	0.438641	0.140479	0.555287	-0.104103	0.733146
Amnionless	0.0330697		0.33851	0.0724215	0.607877	0.00131012
Amph	0.00633523	0.985157	-0.240213	0.301102	0.0159473	0.942801
Amt			-0.051307		0.489151	0.381003
Amun	-0.0872558	0.502293	-0.850034	0.00558825	-1.02336	0.00557596
Amy-d	0.00385795		0.923258	0.00859469	0.813321	0.000511002
Amy-p	-0.00689508		0.824871	0.0130814	0.240621	0.528179
Amyrel	0.000780134		0.205577		1.0445	0.0336115
Ance	0.577435	3.99396e-09	0.210938	0.268142	0.359976	0.0174089
Ance-2	0.0755966		0.387637	0.205183	0.29928	0.537078
Ance-3	0.00689898		-0.143462	0.767228	-0.102471	0.888202
Ance-4	-0.000597615		-0.328245	0.375177	0.2524	0.0764722
Ance-5	-0.00698912		-0.0824343	0.808235	0.0803174	0.680345
Andorra			-0.0618471		0.174065	0.811689
Ank	-0.039577	0.837866	-0.690872	2.48055e-07	-0.738736	0.0652409
Ank2	0.113899	0.538338	-0.094333	0.681404	0.424333	0.0626001
Ankle2	0.0972848	0.347138	-0.0532163	0.875165	0.182683	0.684113
Anp	-0.00971655		-0.122313		0.0414886
Ant2	0.00710655	0.976091	0.215395	0.622427	-0.0958208	0.850019
Antp	0.0523487	0.418261	0.133461	0.672327	0.511211	0.332923
AnxB10	0.115607	0.560636	0.231345	0.406969	0.183797	0.520792
AnxB11	-0.0360505	0.903219	-0.122878	0.667424	-0.0715875	0.703255
AnxB9	-0.0749843	0.6033	0.150094	0.561646	-0.129175	0.464223
Aos1	-0.0337759	0.867866	0.0807205	0.814301	-0.223024	0.609159
Apc	0.0456236	0.846287	-0.0448523	0.841051	0.515245	0.0243892
Apc2	-0.0650036	0.72248	-0.721025	0.0316656	-0.913985	0.0379137
ApepP	-0.0844232	0.633363	-0.245876	0.419077	0.0208819	0.957168
Apf	-0.155952	0.369452	0.0304155	0.936853	-0.243776	0.551104
Apl	-0.0364778	0.905406	-0.0409599	0.944341	-0.870657	0.0047535
Aplip1	0.00719818		-0.759935	3.86174e-06	-0.677615	1.62688e-05
Apoltp	0.232192	0.0970615	0.0885658	0.637784	0.407237	0.0127196
Appl	0.212852	0.170695	-0.137687	0.61677	0.447249	0.0116113
Aprt	-0.0385879	0.871006	-0.0577519	0.813093	0.0808169	0.812897
Aps	-0.162135	0.345366	-1.05212	1.84604e-05	-1.41478	2.52206e-05
Arc1	0.0292285	0.872494	0.22758	0.352189	-0.0848524	0.691572
Arc2	-0.108571	0.504276	0.375406	0.190407	-0.322306	0.233301
Arc42	0.10134	0.604359	0.178886	0.367325	0.132556	0.638293
Archease	-0.0878703	0.646942	0.133956	0.660723	-0.0818951	0.741932
Arf102F	-0.212833	0.159939	-0.168916	0.530865	-0.523391	0.000243244
Arf51F	-0.27054	0.0157548	-0.749649	4.15548e-07	-0.792821	0.000857712
Arf79F	-0.221396	0.0271601	-0.447291	0.028092	-0.566565	0.0127776
ArfGAP1	0.0368435	0.833201	0.221855	0.216369	0.153401	0.385981
ArfGAP3	-0.0542786	0.796513	-0.427085	0.0832767	-0.518187	0.163098
Arfip	-0.0390346	0.874989	0.189846	0.591477	0.146237	0.407191
Arfrp1	-0.149129	0.311573	-0.35703	0.125039	-0.564531	0.00491714
ArgRS	0.0900121	0.628447	0.200085	0.269418	0.0400704	0.911368
ArgRS-m	0.0859969	0.652204	0.126323	0.650952	0.252913	0.245284
Argk	0.00796374	0.984417	0.353305	0.0622417	0.00395039	0.992038
Argl	0.0140415	0.936182	-0.117074	0.767787	0.295184	0.187661
Arl1	-0.129537	0.305555	0.0209111	0.949143	-0.409706	0.0271609
Arl2	-0.0264922	0.935308	0.349757	0.139178	-0.409156	0.154042
Arl4	-0.131497	0.456068	-0.177396	0.626437	-0.455458	0.0103743
Arl5	-0.245644	0.00798384	-0.337647	0.165402	-0.697293	0.000832446
Arl6	-0.007995		-0.660516	0.0541738	-1.18263	0.00653358
Arl6IP1	-0.173195	0.189476	-0.838005	0.00152506	-1.57169	1.30937e-08
Arl8	-0.229813	0.0260728	-0.285108	0.307465	-0.337939	0.177309
Arp1	0.0302629	0.922233	0.158057	0.408953	0.109045	0.576149
Arp10	0.0605436	0.746231	0.0121787	0.965601	-0.0280461	0.919086
Arp2	0.0620808	0.699329	0.0312225	0.899431	0.0424037	0.931457
Arp3	-0.0801415	0.588783	-0.486784	0.0801563	-0.859651	0.00802621
Arp5	0.0495219	0.810918	-0.185595	0.632389	-0.655733	0.0578474
Arp53D	0.0027998		0.0847713
Arp6	-0.097378	0.541006	-0.0376579	0.92994	-0.517215	0.0302484
Arp8	0.0277151	0.887557	-0.087981	0.826291	-0.166176	0.702865
Arpc1	0.0773625	0.693278	0.157255	0.477809	0.326052	0.0767554
Arpc2	-0.124684	0.383097	-0.325861	0.11391	-0.513452	0.0468124
Arpc3A	0.0557915	0.819888	0.097424	0.750656	-0.0497822	0.910939
Arpc3B	0.0495782		0.0865133	0.742915	-0.0192737	0.966515
Arpc4	-0.0557202	0.745686	0.12592	0.652168	-0.0855872	0.753283
Arpc5	-0.063129	0.784009	0.0287801	0.912337	0.0746779	0.83402
Arr1	-0.00552017		-0.155795	0.694137	-0.374169	0.209023
Arr2	0.011817		-1.4423	3.2726e-05	-2.51306	6.1581e-08
Ars2	-0.142366	0.348524	-0.952231	0.000339338	-1.299	0.000912757
Art1	-0.121438	0.227554	-0.432097	0.116272	-0.594713	0.0220476
Art2	-0.0034931		0.136383	0.794246	-0.109774
Art3	-0.18498	0.169543	-0.740917	0.0153911	-0.691217	0.051921
Art4	-0.0101216	0.97933	-0.344147	0.272424	-0.794459	0.0103818
Art6	0.00270215		-0.0217747
Art7	0.112545	0.577672	0.3614	0.26021	0.312094	0.199036
Art8	-0.126097	0.498285	-0.120446	0.733685	-0.042655	0.842293
Arts	0.104069	0.515053	0.367322	0.0994634	0.386869	0.335911
Arv1	-0.124605	0.515053	-0.44319	0.0637845	-0.691627	0.00719989
Asap	0.159409	0.265334	0.282601	0.163319	0.473884	0.0464707
Asator	-0.104617	0.595609	-0.480374	0.0133439	-0.189098	0.654283
Asciz	-0.0726959	0.755217	-0.0328573	0.937763	-0.204547	0.502024
Ask1	0.0532062	0.81843	0.244394	0.265078	0.429158	0.0547375
AsnRS	0.12137	0.278334	0.39822	0.0324914	0.0979356	0.628539
AsnRS-m	-0.121251	0.529454	-0.226769	0.521307	-0.384675	0.292008
AsnS	-0.109511	0.375794	-0.866553	0.00543678	-1.08511	0.000384563
AspRS	0.0490751	0.846287	0.288467	0.0925149	0.130814	0.558008
AspRS-m	-0.0530664	0.81838	-0.877754	0.00146764	-1.16813	0.00658314
Asph	0.0370602	0.889759	-0.0075692	0.972805	0.189198	0.472443
Ass	0.00186182		0.0187255	0.968068	0.360825	0.0140687
AstA	0.000857092		-0.0510372	0.905614	0.229301	0.31482
AstA-R1	0.00915979		-0.14737	0.751899	0.287206	0.489953
AstA-R2	0.00284974		-0.177542	0.648301	0.402573	0.01104
AstC	-0.00983387		-0.339851	0.240105	-0.00732237	0.985021
AstC-R1	0.000815039		-0.0522608		0.484851
AstC-R2	-0.00687877		-0.302143	0.30101	0.336299	0.244012
AstCC			0.107002		0.0380132	0.965068
Asx	0.0255354	0.93976	0.0178718	0.959796	0.513848	0.00193753
Atac1	-0.0398408	0.87801	-0.495253	0.0962897	-0.25655	0.451136
Atac2	-0.0666729	0.783252	0.210781	0.470036	0.0743209	0.79124
Atac3	0.0255527	0.942816	0.250974	0.25924	0.270277	0.226582
Ate1	-0.120987	0.409278	-0.353212	0.0386282	-0.213405	0.403278
Atet	0.0685439	0.613057	0.0936959	0.731187	0.474235	0.0184587
Atf-2	-0.0246384	0.943722	0.0145599	0.968966	-0.169256	0.439455
Atf3	-0.0306952	0.81838	-0.374241	0.284117	0.0471879	0.877782
Atf6	-0.0330611	0.754204	-0.67792	0.0444546	-1.0574	3.68471e-06
Atg1	-0.03475	0.911471	-0.0113791	0.964975	0.251596	0.407999
Atg10	-0.0197931	0.934652	-0.154548	0.710272	-0.0174676	0.971617
Atg101	-0.119438	0.539486	-0.515719	0.00487103	-0.352198	0.131854
Atg12	-0.0834616	0.711729	-0.0396635	0.919657	-0.142873	0.718024
Atg13	-0.0154855	0.970205	-0.155457	0.448436	-0.0126425	0.98234
Atg14	0.0812499	0.703009	0.150135	0.460739	0.0485455	0.847809
Atg16	-0.106378	0.411782	-0.808456	0.00288485	-1.05014	0.0063672
Atg17	0.0741683	0.700993	0.0510427	0.877936	0.55368	0.000741898
Atg18a	-0.0884264	0.637024	-0.292266	0.102186	-0.48053	0.139127
Atg18b	-0.0461459	0.865124	-0.118474	0.634419	0.182927	0.361194
Atg2	0.0804535	0.589858	0.0114664	0.971677	0.375732	0.252507
Atg3	0.0229418	0.926788	0.24353	0.329951	0.021619	0.93918
Atg4a	-0.0629825	0.740313	-0.0773786	0.737702	0.0218621	0.962433
Atg4b	0.0386517	0.863734	-0.386868	0.0474727	-0.408502	0.297903
Atg5	-0.0957916	0.642289	-0.259156	0.225391	-0.529148	0.0214343
Atg6	-0.0122265	0.974908	0.00690298	0.979366	0.33231	0.0439591
Atg7	-0.0474761	0.860098	-0.686635	0.0149596	-0.948866	0.02921
Atg8a	-0.16667	0.287716	-0.350994	0.0255117	-0.365434	0.013468
Atg8b			0.0441208		0.0414886
Atg9	0.0553771	0.761498	0.167835	0.475314	0.269342	0.0890834
Atox1	-0.244207	0.0451725	-0.253909	0.293223	-0.286223	0.0389132
Atpalpha	0.125879	0.397963	-0.0785447	0.753717	0.250978	0.00123828
AttA			-0.135094		0.421386
AttB	-0.00203357		-0.0732583		1.03025	0.0380665
AttC			-0.0217747		-0.0779673
AttD	0.000447045		0.116918		-0.0294266
Atu	-0.0172779	0.960783	-0.539911	0.116773	-0.941521	0.00873681
Atx-1	0.0397011	0.376461	-0.0112422	0.982022	0.101747
Atx2	0.012265	0.973564	0.252282	0.291792	0.507658	0.000611294
Atxn7	-0.0427824	0.833201	-0.64449	0.0251834	-0.990483	0.00892839
Aven	0.0121752	0.973564	-0.078983	0.854529	-0.39067	0.0773412
Awh	0.0646019	0.527526	-0.147123	0.582893	-0.0440616	0.891671
Axn	-0.0853077	0.653336	-0.655606	0.0183504	-0.662427	0.151146
Axs	0.0495671	0.81838	0.264826	0.489995	0.156981	0.509929
Axud1	-0.0639965	0.796513	-0.698848	0.00385742	-1.31413	3.54218e-05
B-H1	0.0205519		0.309693	0.316729	0.686372	0.0353313
B-H2	0.00996266		0.0099542	0.981674	0.382683	0.202458
B4	-0.0923973	0.619018	-0.817959	0.000684791	-1.00697	0.0151663
B52	-0.0915085	0.570738	-0.400776	0.0839127	-0.696046	0.000105647
B9d1	0.00801335		0.140024	0.792972	0.259223	0.664208
BBS1	0.0208705		0.0690653	0.903093	-0.434967	0.481314
BBS4	0.014521		0.765478	0.0159313	0.658338	0.110395
BBS5	0.00677039		0.27329	0.515255	0.260181	0.605901
BBS8	-0.00310893		0.246975	0.576404	0.274087	0.561776
BBS9	-0.00571811		0.294599	0.406931	-0.236228	0.637526
BCAS2	-0.0385045	0.859147	-0.198999	0.648811	-0.643223	0.0201832
BCL7-like	-0.193648	0.192509	-0.326915	0.264731	-0.688657	0.0647306
BEAF-32	-0.0896663	0.515309	-0.777419	0.0107094	-1.38915	8.78867e-05
BG642312	0.00459719		-0.0289098	0.961341	0.371535	0.522769
BHD	0.0594259	0.790751	0.296495	0.166284	0.130582	0.595037
BI-1	-0.0649433	0.769804	-0.242674	0.155849	-0.461114	0.000380714
BNIP3	0.0985107	0.629917	-0.0355159	0.921218	-0.083621	0.812215
BOD1	-0.0568651	0.714027	-0.246752	0.423701	-0.163187	0.652821
BORCS5	0.0445228	0.872037	0.0279874	0.936485	-0.0839797	0.797924
BORCS6	-0.0845547	0.687248	0.309818	0.225758	0.198511	0.607242
BRWD3	0.022712	0.944193	-0.734309	0.00873412	-0.712613	0.106455
BTBD9	-0.0890599	0.627565	-0.699425	0.0122697	-0.845403	0.010663
Bacc	0.0965408	0.402443	-0.200582	0.287374	-0.219263	0.233426
Bace	-0.00414472		-0.0558925	0.915587	0.502105	0.00161131
Balat	-0.0153879		-0.107158		0.322638	0.629752
Baldspot	-0.0185151	0.964038	-0.0620129	0.871191	-0.0776392	0.812748
Bap111	0.00857944	0.973817	-0.680056	0.0277891	-1.33426	3.3986e-05
Bap170	-0.0228558	0.9417	-0.524244	0.0758088	-0.618285	0.0963869
Bap55	0.0331379	0.863639	0.293609	0.244658	-0.182275	0.663596
Bap60	-0.0702744	0.66658	-0.71706	0.0170867	-1.39975	9.23477e-06
Bbd	0.00526123		0.10805		0.507998	0.205033
Bdbt	-0.19392	0.163729	-0.637739	0.0316247	-0.624177	0.0516394
Bdp1	-0.0500763	0.823764	-0.462426	0.116215	-0.238162	0.553934
Bem46	-0.0398836	0.895231	0.167784	0.604053	-0.0641856	0.811689
Best1	0.0673778	0.662297	0.0753071	0.861055	0.169627	0.405144
Best2	0.02737		0.0142412	0.971144	0.26051	0.161991
Best3	0.0183368		0.0619824	0.91341	0.115138	0.881176
Best4			0.0951611		-0.0423088
Bet1	-0.0500172	0.849438	0.194926	0.317099	-0.0243558	0.948306
Bet3	-0.104144	0.538908	-0.371778	0.229226	-0.358052	0.101008
Bet5	-0.132769	0.469348	0.179302	0.537191	-0.395086	0.0381621
Bgb	-0.0614204	0.703009	-0.0267463	0.946285	-0.381158	0.127485
BicC	-0.00590986		0.0183776
BicD	-0.0854916	0.674326	-0.540413	0.0122261	-0.679066	0.117336
BigH1	-0.064591	0.765112	-0.701447	0.0730702	-0.704655	0.18039
Bili	0.0335069		-0.0628067	0.833217	0.458973	0.17546
Bin1	-0.273839	0.00251446	-0.313285	0.26497	-1.10652	1.58949e-07
Bka	-0.0731897	0.707357	-0.527896	0.0356632	-0.797153	1.42426e-07
Blimp-1	-0.0194644	0.936208	0.318217	0.522724	-0.329601	0.47954
Blm	-0.0256732	0.911471	-0.24259	0.523349	-0.348799	0.49788
Blos1	-0.121287	0.527526	-0.0938595	0.757038	-0.250047	0.344863
Blos2	-0.0792574	0.731034	-0.412912	0.192247	-0.976602	2.60993e-06
Blos3	-0.219377	0.161107	0.0129939	0.968136	-0.370941	0.322251
Blos4	-0.322098	0.00445261	-0.465807	0.148968	-0.827149	0.0204662
Bmcp	-0.043592	0.800943	0.0640063	0.826557	0.127043	0.665067
BoYb	-0.0970115	0.622354	-0.811166	0.0219516	-1.48506	0.00116335
BobA	0.0931507	0.262575	0.0600788	0.899283	-0.10628
BomBc1	0.00254892		0.288313		1.66488	9.58933e-05
BomBc2	-0.00427973		-0.165328	0.735326	0.539141	0.333111
BomBc3	0.00254892		-0.609273	0.125816	-0.16158	0.826872
BomS1	-0.00682817		-0.0541275	0.924557	1.66754	3.29026e-06
BomS2	0.00568501		-0.247012	0.552814	0.778034	0.114941
BomS3	-0.00895723		0.75562	0.0543483	0.914523	0.00160067
BomS4			-0.0857527	0.879851	0.0272096	0.974286
BomS5			0.225038		0.718153	0.148276
BomS6	-0.00578862		-0.404192	0.380161	1.05198	0.00490621
BomT1					0.161145
BomT2			0.0500045		0.850826	0.104022
BomT3	0.00290312		0.0573172		-0.026844
Boot	0.0477892	0.84485	0.194107	0.669656	0.209044	0.720584
Br140	0.154201	0.302706	0.0968143	0.686473	0.156816	0.735001
Brca2	-0.0743981	0.751127	0.0884358	0.783361	0.13859	0.693577
Brd	0.206814	0.0767514	0.392986	0.37654	0.316391	0.618045
Brd8	0.0363095	0.867866	-0.422062	0.208475	-0.554959	0.127485
Bre1	-0.149346	0.226996	-0.881533	0.00165738	-1.32022	0.000451602
Brf	-0.0992918	0.516317	-0.236817	0.374607	-0.192512	0.675967
Brms1	0.0552676	0.788999	0.189283	0.548896	0.0936661	0.633952
Bro	0.0274703	0.894695	0.176232		0.463948
Bruce	0.113812	0.476037	0.0778251	0.745399	0.604281	0.0889052
Bsg	-0.238111	0.0835835	-0.542321	0.000988962	0.146881	0.581539
Bsg25A	0.0489798	0.791441	0.0183776		0.80844	0.00743881
Bsg25D	-0.00448583	0.991852	-0.572185	0.0579779	-0.745663	0.0890834
BtbVII	0.128759	0.335369	0.0710936	0.781528	0.355134	0.0580458
BthD	-0.177798	0.226996	-1.10146	0.000271033	-1.451	2.41607e-06
Btk29A	-0.0552798	0.830516	-0.369996	0.110336	-0.590786	0.208784
Btnd	0.00915979		-0.132401	0.809612	0.195621	0.386566
BuGZ	-0.115459	0.437771	-0.498231	0.000783757	-0.573263	0.0169451
Bub1	-0.116074	0.373603	-0.0934128	0.727967	-0.0603673	0.900172
Bub3	-0.148912	0.115698	-0.89581	0.00462322	-1.6652	1.65384e-07
BubR1	-0.0078635	0.984337	-1.26895	2.77456e-05	-1.44712	0.000917387
Buffy	-0.00665982		-0.352059	0.131995	0.303399	0.247734
Bug22	-0.143529	0.211791	0.0265221	0.945851	-0.359274	0.0645307
Burs	-0.00689153		0.200059	0.594385	-0.0992098	0.833398
Bx	0.0947817	0.608815	-0.0675691	0.831384	0.205593	0.244895
Bx42	-0.0944597	0.515053	-0.453679	0.119293	-0.833823	0.00562142
C15	0.0594161	0.577127	0.332769	0.244658	0.122424	0.701916
C1GalTA	0.0591317	0.796513	0.0382547	0.899986	0.307398	0.0227438
C3G	0.05674	0.80253	0.255378	0.221052	0.610551	0.0386163
C901	0.0274511		0.670885	0.0777137	-0.0351561	0.965893
CAH1	-0.000571714	0.995945	-0.0532394	0.877835	0.172454	0.451585
CAH13			0.0436375		0.0802082
CAH14			0.0360524		-0.0759031
CAH15			0.0183776
CAH16			0.0254789
CAH2	0.0446807	0.834742	0.355865	0.0363848	0.374944	0.00525417
CAH3	0.00342485	0.99353	-0.0946412	0.784669	0.14437	0.45914
CAH4			-0.0217747		-0.0246568
CAH5			0.0252775		-0.0294266
CAH6	0.000542696		0.26447	0.61248	-0.20062	0.745099
CAH7	-0.0721495	0.751127	-0.125225	0.703535	0.294646	0.0325001
CAH8	-0.00203357		-0.392377	0.400709	-0.598713	0.101817
CAH9	0.00364804		0.461025	0.285561	0.276089	0.303235
CAHbeta	-0.0921727	0.648301	-0.19208	0.610274	0.00218865	0.996198
CAP	0.0980578	0.620888	-0.062335	0.815855	0.542835	4.69831e-06
CARPA	0.0181502		-0.340694	0.264467	-0.137174	0.598528
CARPB	0.00398874	0.990931	-0.131199	0.735819	0.112178	0.763734
CASK	0.183491	0.178423	0.162201	0.50465	0.848693	0.0132753
CBP	-0.0252765	0.937185	0.0661057	0.800563	0.0708709	0.684113
CCAP	0.00754861		-0.416448	0.324531	-0.226642	0.674764
CCAP-R	0.00241521		0.0375622	0.939702	-0.157419	0.709697
CCDC151	-0.00203357		-0.103666	0.851908	-0.546358	0.347094
CCDC53	-0.0392135	0.839547	0.462353	0.26008	-0.524622	0.181004
CCHa1	0.00566969		-0.0995441	0.832378	0.225321	0.467694
CCHa1-R	-0.00427973		0.379704	0.192281	0.804027	4.09736e-05
CCHa2	-0.000295642		0.400765	0.123248	0.0794865	0.710812
CCHa2-R	0.00281096		0.058823	0.885667	0.477667	0.0195277
CCKLR-17D1	-0.00855697		-0.0792258	0.863764	0.566545	0.098285
CCKLR-17D3	0.0114824		0.177589	0.556496	0.347086	0.0617037
CCT1	0.0763829	0.639323	0.441136	0.0216961	0.0371575	0.875007
CCT2	0.0989456	0.610338	0.259486	0.253164	-0.103852	0.692771
CCT3	0.109799	0.431731	0.392529	0.00479229	0.094492	0.716375
CCT4	0.195017	0.169543	0.464735	0.00234038	0.126663	0.537611
CCT5	0.221245	0.0166767	0.373427	0.00627931	0.139317	0.404593
CCT6	0.128383	0.422878	0.311866	0.0439399	0.0803079	0.788038
CCT7	0.148331	0.23924	0.358517	0.0221531	0.0413302	0.867987
CCT8	0.12469	0.473539	0.362401	0.0163903	0.0168275	0.948213
CD98hc	0.044767	0.835879	0.130344	0.497668	0.226357	0.0608398
CDC50	0.0384156	0.860083	0.00138172	0.996076	0.0085688	0.978563
CDK2AP1	-0.0916658	0.610536	-0.554448	0.03775	-1.24942	0.000228081
CDase	0.0160415	0.913547	0.0970655	0.694076	0.18222	0.340079
CG10000	-0.00261868		-0.0304705	0.959796	-0.0565116	0.883368
CG10005	0.070503	0.615184	0.350084	0.453478	-0.663151	0.14724
CG10011	0.148463	0.335369	0.459946	0.0372097	0.713626	0.000140214
CG10013	0.0499901	0.725707	-0.158848	0.743422	-0.941823	0.0562622
CG10019	0.0123419		-0.188625	0.666824	0.261135	0.238568
CG10026	0.0143596		-0.276423	0.349389	-0.195732	0.711152
CG10029					-0.0294266
CG10031	-0.00558999		-0.419214	0.273112	-0.221392	0.312828
CG10035	0.0274528	0.533813	0.220809	0.197466	0.0593442	0.910323
CG10038	-0.0751913	0.660903	-0.682098	0.0205064	-1.19183	0.000137167
CG10041	0.0246701		0.0586459		0.441579	0.472097
CG10050	-0.0807976	0.722163	0.39008	0.208512	0.116441	0.646696
CG10051	0.0140316	0.89982	0.222405	0.275082	0.572831	0.000153559
CG10053	-0.121795	0.52121	-0.0883598	0.838643	0.00785139	0.990193
CG10055	-0.0161312	0.948162	0.0834494	0.729144	0.413822	0.177915
CG10062	-0.00676468		-0.0627277	0.859256	0.272596	0.21537
CG10063	-0.00262251		0.117746	0.836108	-0.18464	0.756423
CG10064	0.0367204		0.722091	0.054534	0.756578	0.15723
CG10068	-0.119653	0.509953	-0.146882	0.616781	0.124131	0.55551
CG10073	-0.0241757		0.0216768	0.948855	0.0767668	0.762727
CG10075	-0.061925	0.75997	0.218058	0.351345	0.0188646	0.958833
CG10077	0.0512081	0.834742	-0.122555	0.525529	0.106368	0.553539
CG10081	0.00794476		0.1945	0.614713	0.0784083	0.912266
CG10082	-0.0602348	0.812921	-0.0605566	0.786392	0.21144	0.330524
CG10086	-0.0130335		0.0892729	0.751437	0.46624	0.000892852
CG10089	-0.0368099		0.124284	0.743652	0.298913	0.209828
CG10098	0.0303221	0.877632	-0.699956	1.46293e-06	-0.971049	0.00019897
CG10116	0.00817767		-0.109096	0.784977	-0.000487359	0.999117
CG10126	-0.0148453		0.0178492	0.955913	-0.129047	0.651085
CG10132	0.115497	0.343153	0.231117	0.174045	0.438228	0.000475738
CG10137	0.0093723	0.973564	-0.690319	0.000821635	-0.837937	0.000216693
CG10139	-0.208664	0.169543	-0.901253	0.00307081	-1.3347	2.95998e-05
CG10140	0.0109405		0.109008	0.850094	0.24019	0.37699
CG10147	-0.118857	0.539776	-0.165	0.552477	-0.322106	0.363867
CG10151	0.0399555	0.751157	0.248823	0.432432	0.383509	0.213074
CG10154	-0.00485072		0.27057	0.548205	-0.0300855	0.946835
CG10163	0.00254892		0.070597		-0.501839	0.400043
CG10165	0.0106554	0.978416	0.152112	0.578011	-0.378825	0.00756398
CG10171	-0.0375171	0.903219	0.181965	0.606998	-0.308213	0.305076
CG10175	0.02283		0.124482	0.536406	-0.12951	0.665232
CG10177			-0.0160821		0.768744	0.138725
CG10182	-0.000556429		1.29967	0.000177841	1.0976	2.19191e-07
CG10183			-0.259187		-0.0722015	0.917395
CG10184	0.0448083	0.846287	0.424596	0.0639615	0.235269	0.13862
CG10185	-0.00197703		-1.85997	4.34208e-10	-1.86895	7.97631e-06
CG10189	0.0342662	0.910957	0.349706	0.134154	0.161666	0.393431
CG10194	-0.103475	0.613571	0.152723	0.514362	0.171019	0.344907
CG10195	-0.0355148	0.905644	0.0478551	0.877285	0.25095	0.200851
CG10205	-0.00682817		0.0941892	0.850382	-0.0603435	0.883638
CG10208	0.0471411	0.827715	0.097243	0.763078	0.218182	0.195401
CG10209	0.0467404	0.82494	0.403517	0.0753926	0.436846	0.0816604
CG10211	0.241658	0.000237922	0.612547	0.142474	0.448597	0.0180478
CG10214	-0.236786	0.032205	-0.387303	0.0603499	-0.410681	0.0123865
CG10222	-0.0547991	0.812628	-0.0570418	0.893964	-0.544943	0.0890834
CG10226	0.0122993		-0.049222	0.891432	0.241175	0.468309
CG10232	-0.0289136		-0.347076	0.286239	-0.0261781	0.948229
CG10237	-0.0100076	0.973564	0.0471291	0.871554	-0.169302	0.631627
CG1024	-0.0428416	0.851639	-0.900259	0.0031147	-1.32899	0.000880934
CG10252			0.00550555		-0.213483
CG10254	0.0643003	0.780825	0.103298	0.709309	0.387806	0.0422681
CG10257	0.00545377		-0.181084	0.729598	-0.038861	0.923688
CG10264	0.0315306		0.869367	0.00735754	0.0110372	0.990126
CG10265	-0.163456	0.326741	0.149402	0.669184	-0.0983915	0.78523
CG10268	-0.234488	0.0587299	0.351556	0.355428	-0.283726	0.488728
CG10274	0.0799927	0.610536	0.437206	0.0166334	0.255673	0.347632
CG10280	0.0176701		0.370747	0.2171	-0.240994	0.686911
CG10283	0.1394	0.205649	0.799619	0.0299186	0.353722	0.0740437
CG10286	0.00642862	0.986616	0.204519	0.263137	0.108523	0.578931
CG10298	-0.00208004		0.490353		0.197361
CG10300	0.00845838		0.228616	0.423802	0.602922	1.82867e-05
CG10301	-0.00656317		0.26242	0.381429	-0.0345848	0.957886
CG10307	0.0120836		0.214116	0.673615	0.0287041	0.965347
CG10311	0.00551538	0.959501	-0.270093	0.412379	-0.165126	0.309647
CG10317			-0.184018		0.0188543
CG10321	0.140563	0.242667	0.0681932	0.815777	0.00530358	0.993497
CG10324	-0.170114	0.238085	-0.483747	0.102357	-0.558826	0.0673185
CG10333	-0.00299994	0.993497	-0.0941057	0.788068	-0.189801	0.675967
CG10336	-0.052247	0.804584	-0.172917	0.710272	-0.623915	0.15968
CG10337	-0.0273624	0.875895	-0.0814466	0.830681	-0.28723	0.272725
CG10338	-0.0862101	0.701132	-0.283975	0.26497	-0.44097	0.0868163
CG10339	0.0231517		-0.151149	0.62599	-0.156847	0.462727
CG10340	0.0245937	0.945143	0.170896	0.346884	-0.0204005	0.957906
CG10341	-0.107389	0.385443	-0.463888	0.0652766	-0.252033	0.107843
CG10343	-0.148469	0.343153	-0.164073	0.53933	-0.268776	0.0945161
CG10344	-0.0749084	0.748985	-0.0969676	0.777872	-0.150327	0.554697
CG10345	-0.00895723		-0.226578	0.614251	-0.096527	0.792765
CG10347	-0.0604435	0.765112	-0.484458	0.148853	-0.851937	0.00805011
CG10348	0.0226787		0.22247	0.478995	0.0851025	0.847005
CG10352	0.00853501		0.321721	0.512083	0.0877182
CG10353	0.184242	0.194626	0.0734809	0.75841	0.345289	0.117078
CG10357			-0.0217747		0.126093
CG10359	-0.000651951		-0.206911	0.61677	0.203166	0.242861
CG10361	0.0303302		0.238066	0.425824	0.179691	0.309535
CG10362	0.016017		-0.354163	0.0546812	0.177402	0.423978
CG10365	-0.0795329	0.706573	0.0591034	0.812853	0.12643	0.698955
CG10366	0.0796395	0.674333	0.162509	0.477335	0.424743	0.0201557
CG10375	-0.159376	0.306005	-0.42145	0.195872	-1.00962	2.74849e-09
CG10376	-0.0604601	0.812628	-0.226959	0.338812	-0.356077	0.079927
CG10383	-0.105023	0.446019	-0.202893	0.519946	0.170879	0.467655
CG10384	0.00663527		-0.0177131	0.956708	0.495499	0.000262238
CG10395	-0.123778	0.514144	-0.447355	0.0756957	-0.762234	0.0207454
CG10405	0.00995379		-0.125272	0.813583	0.0479533	0.888202
CG10407	-0.00959231	0.967061	0.183171	0.720244	-0.155279	0.72402
CG10413	-0.0753482	0.74734	-0.735303	0.000361869	-0.681863	0.10723
CG10417	-0.170839	0.317392	-1.18963	6.29307e-09	-1.48575	0.000116768
CG10418	-0.134805	0.466777	0.00219416	0.995903	-0.359097	0.179713
CG10425	-0.0481943	0.803012	-0.164758	0.687366	-0.317532	0.465228
CG10428	-0.0420124	0.826869	0.138382	0.633448	-0.227831	0.463666
CG10431	-0.0919917	0.657752	-0.836917	0.00189068	-0.954185	0.0176492
CG10433	-0.0038539	0.972751	-0.0332326	0.896179	0.0630629	0.810112
CG10435	-0.0938825	0.539486	-0.145699	0.630567	0.0342284	0.907744
CG10444	0.0263463	0.93976	-0.218342	0.421879	-0.0162883	0.96797
CG10445	0.0407288	0.889385	0.414935	0.34857	0.351735	0.578799
CG10459	-0.00470258		0.0183776
CG10462	-0.00878996	0.979739	-0.0348494	0.892884	0.158456	0.530073
CG10463	0.0469531	0.846161	0.286923	0.250278	0.16541	0.423519
CG10465	-0.12079	0.524558	-0.750038	0.000137213	-1.42086	1.4977e-07
CG10466	-0.2095	0.175642	-0.190969	0.682229	-0.322064	0.125568
CG10467	-0.0383639	0.874508	0.033798	0.916447	0.0938837	0.824036
CG10469	-0.0351619	0.8011	-0.266975	0.573404	-0.0178551	0.984232
CG10470	-0.127015	0.49565	0.0695783	0.803755	-0.132878	0.744958
CG10472	-0.00197869	0.973564	0.0287324	0.958792	0.350298	0.00830095
CG10474	-0.0112691		0.0191799		-0.517025	0.124273
CG10477			0.0743936		0.231964	0.716375
CG10479	0.198979	0.120086	0.343782	0.176452	0.456389	0.314355
CG10481					-0.0294266
CG10483	0.0293717		0.117649	0.668109	0.428812	0.00135775
CG10486			-0.0239929	0.966813	0.576251	0.237977
CG10492	-0.0548092	0.826597	-0.79443	0.00419966	-1.00849	0.00911504
CG10494	0.0502135	0.790751	0.155245	0.685439	0.198315	0.638631
CG10495	0.0434942	0.852603	0.148552	0.701707	0.105699	0.685403
CG10505	-0.0310733		0.502133	0.190702	0.429041	0.194089
CG10508	0.0262391		0.380158	0.0299186	0.411335	0.173218
CG10510			-0.0400048		0.33451
CG10512	0.0212906	0.895231	0.00058904	0.998464	0.109838	0.614356
CG10513	-0.00390487		0.111249	0.842017	-0.321991	0.021314
CG10514	0.0220975		0.44168	0.106517	-0.495507	0.0733301
CG10516	0.129003	0.493452	0.52526	0.135085	0.303437	0.113946
CG10527	0.132518	0.47172	0.34336	0.0459734	0.0861888	0.738473
CG10543	0.0437362	0.875546	0.197558	0.436533	0.360696	0.0472831
CG10550	0.00558165		0.00484996	0.98964	-0.027	0.913689
CG10553	-0.0027707		-0.227554	0.666824	-0.231989	0.19501
CG10555	0.081308	0.680987	-0.456352	0.134339	-0.942835	0.0320379
CG10559	0.00254892		0.190245	0.720613	0.26427	0.490364
CG10560	-0.00403725		-0.0678241	0.871982	0.0043201	0.990126
CG10561	0.0275826	0.930399	0.359137	0.0958609	0.284019	0.17417
CG10562	-0.000599405		-0.23801	0.469026	-0.0449272	0.877782
CG10565	-0.0906294	0.547807	-0.259869	0.327044	-0.141106	0.531476
CG10576	0.0108023	0.975101	0.234822	0.23064	0.0917787	0.567769
CG10581	0.00786269		-0.180772	0.731187	-0.625612	0.265025
CG10584	-0.142943	0.282931	-0.264897	0.334384	-0.153215	0.582176
CG10588			0.02727
CG10589			-0.0442184
CG10591	0.0376077	0.678423	3.1414	1.92888e-28	1.87424	8.08101e-06
CG10597	0.00397558		-0.092137	0.854984	-0.00148449	0.997446
CG10598	-0.000192051	0.997289	-0.118156	0.834688	0.0396393	0.916268
CG10600	-0.0665359	0.747574	-0.452455	0.0342636	-0.0598416	0.911615
CG10602	-0.0244258	0.893107	0.0570734	0.794792	0.273503	0.0741047
CG10616	-0.0032579	0.992714	0.261049	0.304274	0.11258	0.716375
CG10621	-0.00847253	0.973564	-0.372128	0.256317	0.220684	0.134922
CG10623	0.0580971	0.587039	-0.0450119	0.921994	0.572026	1.13701e-05
CG10628	0.00859321	0.97933	0.100065	0.718382	-0.0390468	0.914703
CG10631	0.119788	0.465392	0.045537	0.860234	0.562447	0.0623135
CG10638	-0.0686838	0.68914	0.10769	0.699085	-0.292792	0.186263
CG10646	0.0166463	0.959023	0.397564	0.132407	0.0684297	0.874093
CG10650	-0.00727896	0.968129	0.00470753	0.983646	0.0969745	0.647063
CG10654	-0.0340937	0.895231	0.306637	0.147309	0.316294	0.04409
CG10657	0.126899	0.0485154	0.0474996	0.805009	-0.189039	0.79575
CG10660	0.0611954		0.235976	0.272353	0.0726021	0.820502
CG10663	0.0208586		0.29503	0.200851	0.460979	0.0273875
CG10669	-0.0316831	0.916504	0.240365	0.337734	0.170532	0.643407
CG10672	-0.0118759	0.974002	0.171467	0.37654	0.165811	0.352723
CG10674	-0.0392576	0.895231	0.0678376	0.770919	-0.130235	0.693769
CG10680	-0.00208004		0.0854693		-0.19366
CG10681	-0.0605274	0.800265	0.177561	0.479409	0.152144	0.70679
CG10694					0.0414886
CG10700	0.00630587		-0.0060547		-0.184174
CG10702	-0.0275811	0.922376	-0.563901	0.0568252	-0.728765	0.0590618
CG10710	0.0413966		0.45698	0.0638416	0.297997	0.282604
CG10713	0.00489821		0.246162	0.409722	0.297069	0.452593
CG10725	-0.000266932	0.99374	0.647717	0.0562658	0.221147	0.255453
CG10730	0.0090946		0.218533	0.6837	-0.0541711	0.941202
CG10731	-0.207507	0.160024	-0.170652	0.563491	-0.422376	0.0353608
CG10734	0.00630587		-0.124299		0.171744
CG10737	0.118458	0.515053	-0.137385	0.492423	0.214317	0.0723433
CG10738	-0.142973	0.387448	0.0509664	0.843619	0.410774	0.12045
CG1074	-0.0625001	0.66497	0.178687	0.504502	0.168523	0.279996
CG10747	0.0176559	0.96693	-0.236132	0.260665	0.066159	0.81699
CG10750			0.438714		-0.0617468
CG10752			0.023936
CG10761	0.00254892		0.104512
CG10764	0.00431543		0.0317474		0.315765
CG1077	0.00120768		-0.586311	0.141522	0.583127	0.0493566
CG10778	0.0699799	0.691096	0.213562	0.331457	0.111238	0.557934
CG10793	0.00578619		0.940278	0.013304	0.628459	0.262584
CG10795	-0.0460072	0.82974	0.330619	0.247587	-0.00459511	0.992379
CG10799	0.00320623		0.506746	0.178266	-0.198247	0.578904
CG10801	-0.00459306		-0.0616954		-0.0411292
CG10802	-0.113876	0.466518	-0.206536	0.54228	-0.265466	0.335039
CG10803	-0.0219985	0.945973	-0.246926	0.435234	-0.0148808	0.962433
CG10804	0.0135766		-0.0989497	0.815777	0.436608	0.141235
CG10809	0.0866598	0.577826	0.176762	0.447536	0.113525	0.670785
CG10814	0.00270215		0.737234	0.0627327	-0.0511451
CG10822					-0.0759031
CG10834			-0.0217747		0.0414886
CG10841			-0.108841		0.0544775
CG10845			0.0588861		0.0706965
CG10853			0.0183776
CG10859	0.0239952		-0.107723		0.0111123	0.991079
CG10862					-0.0294266
CG10863	-0.119248	0.510628	-0.0766095	0.804067	0.0882093	0.68995
CG10864	0.0244544		0.464552	0.0760227	0.871385	0.0887693
CG10866	-0.110726	0.476702	-0.0704404	0.890039	-0.284507	0.392121
CG10869	0.00413617		-0.085015	0.875862	0.15424	0.831077
CG10874	-0.136738	0.19681	-0.171093	0.481513	-0.193168	0.193979
CG10877	-0.0157553	0.970205	-0.0666607	0.790056	0.0852799	0.676476
CG10887			0.0183776
CG10898	0.0374928	0.89843	-0.0109048	0.970356	0.0774058	0.809112
CG1090	0.0162665		-0.728993	0.000172729	0.355287	0.454615
CG10903	-0.0757432	0.668425	-0.158349	0.527475	-0.140591	0.377019
CG10904	-0.166426	0.197749	-0.31396	0.29217	-0.234423	0.375389
CG10907	-0.229579	0.104835	-0.653489	0.0497587	-1.05042	0.000859842
CG10910	-0.000235431	0.994705	0.351209	0.419159	0.148585	0.359008
CG10911	-0.00106262	0.972751	-0.0962688	0.839267	0.0559645	0.849876
CG10912	-0.00112282		0.451568	0.121958	0.180498	0.47997
CG10914	-0.015281	0.970205	0.201636	0.355389	0.194239	0.37801
CG10916	-0.0654299	0.766567	0.101567	0.729901	-0.423178	0.0835548
CG10918	-0.0158596		1.04172	0.00405265	0.337193	0.50268
CG10919			0.141923		0.508111
CG1092	0.0524391	0.52045	-0.0020475	0.993591	-0.0598119	0.857243
CG10927	-0.0983652	0.624439	-0.325358	0.429239	-0.215616	0.517734
CG10931			0.0360524		-0.0759031
CG10932	0.119981	0.475372	0.239014	0.215657	0.12239	0.713426
CG10936	-0.0609772	0.794296	0.322224	0.14288	0.317528	0.0743708
CG10939	-0.0948789	0.50142	-0.246194	0.296423	-0.266373	0.0584666
CG10943	0.00794476		-0.781792	0.0448863	-1.53935	1.05002e-06
CG10947	-0.00477653		0.00250081	0.995246	0.198171	0.481314
CG10948	-0.148812	0.343153	0.0611621	0.834976	0.172002	0.355101
CG10949	0.0839629	0.684318	0.0193033	0.965972	0.0660373	0.863772
CG10950			0.0253946		0.000285589
CG10953	-0.00213086	0.970783	-0.173483	0.744771	0.0314087	0.956098
CG10958	0.0158137	0.940123	0.135891	0.645182	0.301131	0.306769
CG10959	0.0277218	0.9379	0.415211	0.273497	0.334976	0.244657
CG10960	0.0644274	0.790751	0.138227	0.476555	0.207938	0.611499
CG10962	6.79411e-05		0.292418	0.268478	0.315752	0.511799
CG10970	0.000815039		-0.351289	0.465917	-0.24494	0.605056
CG10973	-0.211508	0.0485154	-0.15569	0.54228	-0.419225	0.00116335
CG10979	-0.0484044	0.853833	0.185195	0.455705	0.317736	0.240485
CG10984	-0.1996	0.150445	-0.499449	0.0833941	-0.71619	0.0445854
CG10993	0.00254892		0.220659		-0.0220034
CG10996			0.052899		-0.0650367
CG11000	0.0285703	0.823764	-0.33723	0.353179	0.398716	0.130247
CG11007	-0.00629131	0.986282	0.213067	0.333649	0.194612	0.579374
CG11018	0.0182714		0.0827461		0.0414886
CG11029	0.0134733		0.106631	0.846977	0.226345	0.45914
CG1103	-0.0300953	0.903076	0.033439	0.924859	-0.537475	0.0123366
CG11030	-0.127729	0.451009	-0.781569	0.00784842	-0.927103	0.0139414
CG11034	-0.0273675	0.918436	-0.291411	0.159198	0.0164035	0.966922
CG11035	-0.175093	0.300621	-0.319435	0.209031	0.0244953	0.945804
CG11041	0.00490707		-1.12463	0.000399595	-1.46219	1.32684e-05
CG11044	0.0342559		0.0598903	0.801016	0.0629617	0.898019
CG1105	-0.0297626	0.917491	0.10579	0.611633	-0.077603	0.686541
CG11050	-0.037939	0.881641	-0.313085	0.0470149	-0.131187	0.656722
CG11052	0.0156134		-0.484024	0.277808	-0.355003	0.588756
CG11060	0.00270215		0.196155		-0.229001
CG11069	0.131824	0.352701	0.53506	0.013304	-0.0317999	0.907451
CG11070	0.0797354	0.719736	0.152369	0.446363	0.482515	0.0471688
CG11073	-0.00638253		0.237514	0.174555	0.260056	0.52235
CG11076	-0.0998585	0.560636	0.108753	0.63882	0.00526337	0.989073
CG11077	-0.0880613	0.600632	-0.412525	0.101096	-0.537809	0.000160037
CG11085			-0.346558		-0.61062	0.267669
CG11089	0.117113	0.446983	0.343846	0.049546	0.112732	0.575455
CG11095	0.0190844	0.959953	0.305343	0.277294	0.416478	0.118642
CG11099	0.000447045		-0.583316	0.0783442	-0.337496	0.533257
CG11103	-0.0934664	0.607745	-0.644482	0.0587594	-1.19006	0.000166541
CG11109	0.0647295	0.772981	0.0825317	0.781247	-0.116858	0.675305
CG11110	0.0116277	0.975101	0.128686	0.678395	0.0339412	0.929779
CG11112			-0.0217747
CG11113			-0.0217747
CG11122	0.190711	0.19337	0.508823	0.000778665	0.924338	4.72508e-07
CG11123	-0.0866764	0.607745	-0.485794	0.113547	-0.56475	0.037288
CG11125	0.107538	0.547966	-0.382794	0.23885	-0.488971	0.0440114
CG11127	-0.0151127	0.963733	0.0161533	0.962731	-0.0974424	0.691683
CG1113	-0.0501627		0.273197	0.518795	-0.31072	0.629422
CG11131	-0.000578541	0.987861	0.308559	0.377729	0.0230089	0.964766
CG11134	-0.0357573	0.873863	0.194074	0.291775	-0.0115471	0.97553
CG11141	-0.0601705	0.780825	-0.431671	0.17374	-0.493276	0.263433
CG11147	0.0147397		0.0811144	0.703462	-0.13867	0.840123
CG11149	0.00570181		0.302045	0.460119	0.372587	0.276583
CG11151	-0.119274	0.435805	0.0306877	0.884473	0.0218564	0.958312
CG11155	0.0502489	0.785298	-0.229299	0.555878	-0.163713	0.502357
CG11158	-0.042103	0.791701	0.135471	0.679844	-0.0052151	0.991079
CG11159			-0.131957	0.800373	-0.246676	0.716375
CG1116	0.0187668	0.95669	0.315892	0.167446	0.088127	0.762951
CG11162			-0.109013	0.843619	0.167793	0.816088
CG11164	-0.0969947	0.606688	-1.01909	0.00171078	-1.70469	5.75443e-06
CG11168	0.0435601	0.879256	-0.100058	0.718101	0.0904366	0.769981
CG11170	-0.0659147	0.78555	-0.0252684	0.961725	0.0625066	0.909833
CG11178	0.0828194	0.715058	0.402424	0.0959087	0.392353	0.041679
CG11180	-0.323016	0.000237922	-0.87299	0.00285606	-0.519892	0.0977194
CG11191	-0.0189738		-1.38417	3.37059e-06	-1.09743	6.83291e-05
CG11192			0.0196247		0.307604	0.640098
CG11200	0.0468822	0.848216	0.677964	0.0361065	0.0170801	0.965644
CG11211	0.000447045		0.363537	0.401638	-0.071049
CG11226					-0.0294266
CG11227			0.0357341		0.372291
CG11236	-0.00279905		0.0481755	0.884473	-0.0222608	0.943526
CG1124	0.033161	0.753365	-0.10162	0.752511	0.0385536	0.884485
CG11241	0.0747817	0.7384	-0.22108	0.509104	0.120355	0.658779
CG11247	-0.0281689	0.92832	0.0786339	0.752511	0.186146	0.223519
CG11248	-0.11662	0.36747	-0.831437	0.00524452	-0.947997	0.0416446
CG11249	0.00537753		-0.086277	0.88173	0.162723	0.690016
CG11257	0.0436084	0.874989	-0.409358	0.226968	-0.596567	0.100087
CG11263	-0.0857139	0.680508	-1.16134	0.000358586	-1.47159	0.000317353
CG11267	0.0102666	0.97616	0.161555	0.35737	-0.115158	0.724752
CG11269					0.0414886
CG11275	-0.00591952	0.986616	-0.155186	0.697812	0.0203111	0.9372
CG11279	-0.0589124	0.818482	0.0283143	0.934536	-0.213559	0.471931
CG1129	-0.0942509	0.603295	0.0640347	0.81855	-0.14104	0.391109
CG11291			-0.134527		-0.0255456
CG11294			0.21464		-0.0803196
CG11300	-0.00830315		1.05759	0.00360099	-1.41434	0.000900407
CG11307	-0.191134	0.132999	-1.11894	0.000255163	-1.98534	6.3108e-10
CG11309	0.0910738	0.606688	0.0892488	0.679137	0.212691	0.412873
CG11313	-0.00208004		-0.705421	0.0706281	-0.274251	0.682046
CG11317	-0.00010409		-0.123675	0.660164	0.0451194	0.865569
CG11318	-0.00432094		-0.212695	0.635132	0.0988961	0.657226
CG11319	0.0136891		-0.256906	0.401638	-0.0700928	0.86942
CG11322			0.344248		-0.0837055
CG11327	0.0146993		0.178666		-0.44075	0.472513
CG11333			0.583189	0.0753333	0.198152	0.777953
CG11334	-0.0705297	0.633924	-0.0176561	0.943802	-0.109291	0.742474
CG11342	-0.175785	0.2248	0.231564	0.529642	-0.180944	0.554419
CG11345	0.00456438		-0.360884	0.399705	-0.163448	0.668846
CG11349			0.349956		-0.0281499
CG11350	0.00318307		0.454196	0.304329	-0.323003	0.218574
CG11353	0.0403654		0.356059	0.148757	-0.172903	0.744154
CG11356	0.00431543		0.391993	0.401638	0.0499907	0.953082
CG11357	-0.0534247	0.834171	-0.343317	0.0463041	-0.3479	0.110395
CG1136	0.00942101		-0.0495263	0.874618	0.136827	0.581539
CG11360	-0.0275103	0.930399	-0.159119	0.696125	-0.0165655	0.969762
CG11362	0.00720852		0.0183776		0.023538
CG11367	-0.120137	0.328534	-0.651042	0.0170867	-1.31499	3.04513e-05
CG11368	0.0066058		-0.121933	0.827525	-0.41998	0.0692718
CG11369	0.00254892				-0.0294266
CG1137			-0.261767		-0.0259841
CG11370	-0.000182763	0.997289	0.48896	0.0776649	0.118817	0.774727
CG11374	0.0235596		0.245975	0.610053	-0.286091	0.632442
CG11377	-0.00747216	0.984835	0.217471	0.344956	0.0135226	0.96856
CG11378	-0.00572802	0.95436	-0.0306931	0.942119	0.236893	0.190701
CG11379			-0.0346399		0.0414886
CG1138					0.072555
CG11380	0.0197559		0.0947658	0.635132	-0.12763	0.766774
CG11381	0.00114423		-0.267243	0.589854	-0.0107116	0.978217
CG11382	0.0012245	0.997289	0.76161	0.015934	-0.219341	0.668952
CG11384	0.000307407		-0.239533	0.601823	0.386499	0.132776
CG1139	0.000664972		-0.0481943	0.916812	0.143131	0.684287
CG11391			0.0183776		0.100035
CG11396	-0.0397878	0.895231	0.00696633	0.982482	-0.0276924	0.93918
CG11398	-0.0480701	0.81164	-0.0356288	0.948855	0.239838	0.586475
CG11399	0.0300718	0.927651	-0.310509	0.0713422	-0.345141	0.342241
CG11400	-0.00780215		-0.107626		-0.104031	0.85613
CG11403	0.0403124	0.858341	0.111606	0.818582	-0.0164958	0.979724
CG11404					0.000285589
CG11406	-0.00459306		0.115799	0.839798	-0.0170062	0.985144
CG11407	-0.0126984		0.103559	0.854139	0.428919	0.325787
CG11409	0.0688911	0.674326	0.325309	0.0758088	-0.122331	0.865925
CG11413	-0.0045734	0.943722	0.359108	0.416646	0.179243	0.576149
CG11414	0.0612858	0.760034	0.15374	0.45004	0.273426	0.0467568
CG11417	-0.0730687	0.72421	-0.332223	0.376248	-0.183751	0.650303
CG1142	-0.266702	0.0248482	-0.133857	0.658685	-0.241042	0.152233
CG11425	0.00232589		-0.293316	0.561418	0.0794175	0.812897
CG11426	0.0300453		0.358349	0.160569	0.0390437	0.882202
CG1143	-0.00296203		-0.110831	0.846148	0.0387629	0.936372
CG11436	-0.0216887	0.927826	-0.240049	0.450017	-0.370379	0.469787
CG11437	0.0198333		-0.106759	0.79747	-0.0495949	0.856037
CG11438	0.030848		0.141642	0.626765	0.0326961	0.945804
CG11444	-0.127525	0.307035	-0.223961	0.440899	-0.45037	0.00290465
CG11447	-0.0619464	0.805902	0.158354	0.621915	0.158754	0.549878
CG11449	0.011257		0.650537	0.0746953	0.640931	0.224245
CG11453	-0.00389129		-0.302942	0.437695	0.0941521	0.707608
CG11454	-0.178885	0.284055	0.0125605	0.968855	-0.0826216	0.779301
CG11456	-0.0497181	0.803347	0.205795	0.434332	-0.283329	0.561601
CG11458			-0.0438254		-0.332478	0.575301
CG11459	-0.00974058		-0.0251526	0.965298	-0.35278
CG1146	0.0350262	0.897534	-0.116123	0.680101	-0.0319501	0.953698
CG11470	-0.00235934		0.0181287	0.972805	0.102605	0.811689
CG11474	-0.0603309	0.755046	-0.162982	0.484551	0.148907	0.455675
CG11475	0.0239984	0.863454	0.0822424	0.887582	0.0662938	0.936372
CG11498	0.099272		0.315755	0.115569	-0.0209399	0.98234
CG11504	-0.16354	0.137571	-0.715346	0.0188319	-1.35112	5.31919e-06
CG11523	-0.139315	0.376461	-0.37724	0.177813	-0.881744	0.00487161
CG11529	-0.0065003		-0.0240639	0.96663	0.358956	0.118653
CG11537	0.0555588	0.828095	-0.134383	0.664531	0.126104	0.535344
CG11539	-0.0256915	0.926788	0.239231	0.480214	0.0878005	0.807733
CG11550	0.00747714		0.208761	0.431729	-0.219597	0.745828
CG11555	-0.154323	0.343959	-0.471292	0.0651563	-0.418143	0.00180493
CG11560	-0.123467	0.479064	-0.472393	0.165402	-0.814317	0.00350145
CG11562	-0.200735	0.164691	0.0547122	0.8474	-0.31862	0.187157
CG11563	-0.168871	0.234633	-0.59346	0.0611169	-0.687003	0.00880653
CG11570			-0.0287172	0.963077	-0.435427	0.368337
CG11581	0.00254892		0.0669713		-0.663177	0.216773
CG11583	-0.182667	0.0828242	-0.608564	0.0543109	-0.62379	0.00243949
CG11584	0.0327269	0.640299	-0.260072	0.529642	-0.217225	0.682055
CG11585	-0.00798904		0.203717	0.702885	0.147931	0.627448
CG11586	-0.121911	0.47172	-0.470042	0.125159	-0.893157	9.1419e-06
CG11588					-0.0567385
CG11590	-0.0582031	0.803347	0.364577	0.150753	-0.215438	0.429799
CG11593	-0.0102672	0.977707	-0.147989	0.647571	-0.147492	0.396479
CG11594	0.0070328	0.969299	-0.11073	0.727116	0.193582	0.302362
CG11596	-0.145272	0.193797	-0.818626	0.00585338	-1.11853	0.000289229
CG11597	0.0166417	0.941768	0.12328	0.778628	-0.545158	0.0982155
CG11598	0.00568501		-0.017736		0.191007
CG11600	-0.00208004		-0.0722715		-0.0821544
CG11601	-0.0544867	0.791268	0.0738697	0.829427	-0.267699	0.153262
CG11608					-0.0294266
CG1161	-0.0261468	0.919347	0.0423957	0.859171	0.00555912	0.990193
CG11617	0.00471235		-0.0266456	0.935581	0.100389	0.760644
CG11619	0.0100732		-0.147321	0.638221	0.178901	0.712569
CG11626	0.0123738		0.4678	0.261413	0.725043	0.179124
CG11629	-0.00208004				0.0414886
CG11630			-0.0400048		0.077465
CG11634			0.129649		0.0560822
CG11635			0.0183776		0.000285589
CG11638	-0.0134881	0.95382	0.137479	0.63769	0.385356	0.00897354
CG11655	0.141221	0.431154	0.239218	0.488401	0.248398	0.47651
CG11656			-0.185763	0.730902	0.121685	0.87568
CG11658	-0.056646	0.799151	-0.0700659	0.786392	-0.189853	0.464254
CG11659	-0.00197703		0.19157	0.70152	-0.195434	0.723214
CG11664			0.0183776
CG11668	-0.0118013		0.184546	0.697765	0.150401	0.817442
CG11670	-0.0212813		0.183766	0.553185	0.13092	0.675891
CG11672	0.0113066		-0.15024	0.710658	0.0226246	0.91928
CG11674	0.110866	0.485674	-0.222858	0.639491	-0.670097	0.20744
CG11679	0.00148595	0.997008	0.181247	0.434133	0.106754	0.727456
CG11686	-0.00729883	0.981899	0.136521	0.767228	-0.679621	3.17526e-05
CG11693	7.39968e-05		0.297715	0.548896	-0.0573263
CG11695	0.0483728	0.851209	0.284688	0.345858	0.115465	0.738202
CG11696	0.0582354	0.736288	0.248892	0.31572	0.150586	0.511318
CG11699	0.00741178	0.98504	0.149993	0.530002	-0.169582	0.656397
CG11700	-0.000864224	0.997008	-0.0352184	0.954132	-0.599476	0.255403
CG11703	-0.0129418		-0.0507731		-0.0294266
CG11710	0.0226569	0.950378	0.243159	0.230266	0.351904	0.0313393
CG1172	-0.00664424	0.987679	-0.255954	0.369845	-0.373183	0.184636
CG11722	-0.0762342	0.741786	0.129298	0.63882	-0.259396	0.350341
CG11723	-0.124991	0.295558	0.0203101	0.949771	-0.0822108	0.735873
CG11726			-0.1992		0.00982369
CG11737	0.0960463	0.531445	0.0168841	0.953572	-0.0116998	0.968588
CG11741			-0.100179	0.863939	0.408049	0.47753
CG11752	0.045542	0.867866	0.195901	0.291684	0.0402619	0.934473
CG11753	-0.126162	0.455274	-0.0931772	0.779984	-0.491237	0.00243351
CG11755	-0.108603	0.57872	-0.164712	0.688646	-0.441187	0.105073
CG11756	0.0387526		0.0345782		-0.334825
CG11760	0.00630587		0.470685	0.292648	0.285933	0.664208
CG11768			-0.168305		-0.0823246
CG11771	-0.0367185	0.874989	0.0466491	0.886627	-0.0287274	0.958312
CG11777	-0.136691	0.327316	-0.418921	0.205941	-0.786713	9.38956e-05
CG11779	0.00340819	0.99353	0.178665	0.325883	0.304817	0.113878
CG11786	0.0672836	0.2651	0.345464	0.470498	-0.144834	0.755463
CG11788	0.174649	0.277437	0.707608	0.0232288	0.460212	0.259256
CG11790	-0.140274	0.253063	0.0931826	0.677343	-0.0580456	0.792877
CG11791	-0.0398508	0.895231	-0.377854	0.0953028	-0.144298	0.420202
CG11807	-0.106196	0.385443	0.188934	0.546026	0.266814	0.116175
CG11808	-0.195691	0.210014	-0.712972	0.0399149	-1.25286	7.48731e-05
CG11811	-0.210305	0.097701	-0.435676	0.0365728	-0.707805	0.0274995
CG11815	0.0053658		0.0183776
CG11816			-0.0378552		-0.268999
CG11825	-0.222838	0.0689014	0.00527271	0.99055	0.89179	0.00226826
CG11828	0.000542696		0.274056	0.543982	-0.16398
CG11835	0.0135813		0.274083	0.582893	0.204295
CG11836	-0.141497	0.407062	0.375778	0.406969	-0.474157	0.159643
CG11837	-0.0263237	0.919347	-0.201302	0.561893	-0.249219	0.0802378
CG11839	-0.2031	0.162259	0.0925368	0.830681	-0.0225708	0.965893
CG11841	-0.00203357		0.211946		-0.0695777	0.934734
CG11842	-0.00197703		0.208615	0.694623	0.540471	0.290667
CG11843	-0.0217121		-0.240809	0.61677	0.0671714	0.919848
CG11852	-0.000344833	0.995521	0.281611	0.53065	-0.0827124	0.815493
CG11854	-0.00789485		0.299655	0.509481	-0.150208	0.693437
CG11857	-0.119341	0.431731	-0.204516	0.421684	-0.371436	0.266466
CG11858	-0.0621089	0.80457	0.171075	0.654317	-0.0783969	0.865097
CG11865			-0.0388525
CG11873	0.0609414	0.792979	0.194576	0.334384	0.56188	0.000133441
CG11878	-0.004384		-0.0528664		-0.501957	0.261264
CG11882	0.038878	0.897629	0.434282	0.0700866	0.0172837	0.982773
CG11883	0.0971486	0.606973	-0.159284	0.648648	0.367001	0.0973828
CG11885	-0.0880778	0.67611	0.0910906	0.819529	-0.197435	0.471522
CG11892	0.0211818		0.369559	0.412454	0.113159	0.718119
CG11893			0.00454187		0.120976	0.871473
CG11898	-0.00600933		0.121081	0.779348	0.798811	0.00870233
CG11899	0.081236	0.703795	0.0706082	0.895859	-0.52082	0.0796993
CG11902	0.0354297	0.895231	0.0603958	0.842324	0.424751	0.0796954
CG11905	0.0972395	0.399622	-0.124352	0.657761	-0.198349	0.60737
CG11906	0.0228527	0.915001	-0.0508552	0.892019	-0.337853	0.4082
CG11911	0.000236763	0.996475	0.119019	0.807962	0.509502	4.27975e-05
CG11912	-0.010134		-0.0622659	0.917495	0.53063	0.0458782
CG11920	-0.222388	0.0375101	-0.688293	0.0118668	-0.812415	6.44677e-06
CG11927	-0.123307	0.314172	-0.320912	0.216799	-0.420329	0.0180935
CG11929	0.00509617		-0.086691		0.451759
CG11951	0.0239671		0.430737	0.157766	-0.0680599	0.871655
CG11961	0.173377	0.303249	-0.0948292	0.773115	0.104261	0.590101
CG11964	-0.025322	0.938948	0.309209	0.219281	0.122876	0.633952
CG11970	-0.126493	0.36425	-0.715947	0.011369	-0.867339	0.0177138
CG11975	-0.0961284	0.578349	-0.686625	0.0189609	-1.19826	0.00187941
CG11977			0.0183776
CG11980	-0.11545	0.436416	0.10287	0.708785	-0.0469333	0.83402
CG11983	-0.0581002		-1.20417	0.000138914	-1.43363	0.0017186
CG11986	-0.0598046	0.766457	-0.620312	0.0730702	-0.730557	0.0422662
CG11997	-0.00208004		0.527332	0.224032	-0.175776
CG11999	-0.0499125	0.816658	0.1433	0.575143	-0.555525	0.000105116
CG12003	0.0060479		-0.0388525		-0.072267
CG12004	0.104691	0.589606	-0.0637262	0.827525	-0.0532264	0.797924
CG12007	-0.0202716	0.947287	0.129596	0.585745	0.220765	0.140244
CG12009	0.100731	0.205852	0.483315	0.17937	0.153874	0.827407
CG12010	0.051653	0.835525	0.0985475	0.770958	0.316278	0.100557
CG12011	0.0499044	0.846287	1.00392	0.00332868	0.290389	0.456717
CG12012	-0.0820908	0.678864	0.24911	0.290745	-0.253616	0.409993
CG12017	0.0511007	0.335248	0.563848	0.112908	0.218334	0.757591
CG12020	0.00254892		-0.0217747
CG12024	0.0587635	0.802754	0.163193	0.552915	-0.0765935	0.823681
CG12025	-0.0551116	0.83004	-0.107336	0.736774	-0.259782	0.0870502
CG12035			-0.0217747
CG12038	-0.0475549	0.80905	0.387328	0.059466	0.247519	0.442135
CG12054	-0.0788312	0.540807	-0.120301	0.54046	-0.0751639	0.857243
CG12056	0.0570745	0.82074	0.365871	0.188228	0.00717129	0.987386
CG12057	0.00188146		1.21602	0.000869286	0.775	1.85327e-06
CG12061	-0.00980353		0.0492068		-0.187883
CG12065	-0.00650257	0.987196	0.0456034	0.884473	0.438728	0.000443967
CG12069	0.00682734		0.00773315		0.0414886
CG12071	-0.0227638		-0.154333	0.656985	0.0714037	0.862951
CG12075	0.201798	0.0487101	0.297853	0.0632472	0.624983	0.00514299
CG12078					0.0414886
CG1208	-0.000247803		-0.327973	0.457796	0.0786697	0.741332
CG12081	-0.167785	0.175684	-0.515567	0.0390215	-0.759228	0.01104
CG12084	-0.00498093	0.988969	-0.188268	0.363655	-0.0898674	0.869637
CG12091	0.0884178	0.677015	0.175995	0.330137	0.179257	0.336623
CG12093	-0.00260624	0.995469	0.175797	0.375116	-0.00180051	0.99687
CG12096	-0.00421361	0.989635	0.192434	0.462552	0.0357292	0.93498
CG12099	-0.0339381	0.874989	-0.131174	0.601299	0.017176	0.965893
CG12104	-0.228527	0.0175262	-0.517467	0.0200555	-1.15386	2.21059e-05
CG12105	-0.0136385		-0.0850961	0.84893	0.556343	0.00440011
CG12106	-0.0786355	0.703009	-0.28275	0.493977	-1.08642	0.000613737
CG12107	-0.0918847	0.662152	0.110799	0.627591	-0.0982328	0.74538
CG12111			0.0760065		0.00216628
CG12112	-0.289151	0.00153392	-0.974129	0.00026751	-1.11711	0.0010441
CG12115	0.00660435		0.279181		0.307896	0.587747
CG12116	0.00661676	0.945143	0.0702743	0.835149	0.266222	0.0758132
CG12118	-0.0836605	0.682825	-0.0296471	0.926755	-0.0204276	0.95237
CG12121	-0.102847	0.564084	-0.604037	0.0164135	-0.91434	0.0047535
CG12123	-0.0358241	0.901928	0.305315	0.407686	0.292334	0.163946
CG12128	-0.129467	0.32235	-0.487535	0.0994634	-0.612473	0.0513582
CG12129	-0.226224	0.0485154	-0.651977	0.0470149	-1.35775	0.000334818
CG1213	0.00764065	0.927711	-0.0661145	0.892862	0.414395	0.00100387
CG12133	0.00781349		0.111257
CG12134	-0.0378731	0.834441	0.00927747	0.982838	-0.340545	0.189554
CG12155	-0.00494375	0.990312	0.144238	0.571614	0.352948	0.0268673
CG12158					0.18992	0.772645
CG12159	-0.0127824	0.970783	0.0832385	0.812427	0.0941479	0.789907
CG12163	-0.0575629	0.740811	-0.311916	0.135085	-0.776644	0.00191918
CG12164	0.081249	0.122268	0.0069334	0.977767	-0.155583	0.753283
CG12170	0.11122	0.583017	0.342939	0.0664874	0.296305	0.093452
CG12171	0.0393886	0.866029	-0.251081	0.415391	0.0394628	0.879858
CG12173	0.0129676	0.973564	0.225146	0.321672	-0.0218866	0.932694
CG12177	0.100995	0.629455	0.0917211	0.761976	-0.000774659	0.998675
CG12179	-0.0491062	0.826597	-1.08753	0.000252257	-0.932234	0.0644459
CG1218	-0.0419555	0.804584	-0.222101	0.567083	-0.371026	0.290705
CG12182	-0.103625	0.612202	-0.717412	0.0148526	-1.11326	0.00702383
CG12184	-0.0056541	0.979786	-0.80391	0.0415875	-1.05082	0.0347802
CG12194	0.103464	0.555406	-1.08355	0.000133799	-1.13559	4.41363e-16
CG12204	-0.0595101	0.810991	0.0805929	0.850382	0.0593006	0.915341
CG12206	0.00880393		0.427394	0.153812	0.257257	0.31426
CG12209	-0.00459306		0.00369675		0.0781091
CG12213	-0.121802	0.514144	-0.0814827	0.706223	-0.329442	0.170832
CG12219	-0.105603	0.466777	-0.507054	0.068975	-0.642195	0.00486239
CG12224	0.0186332		-0.167458		0.370216	0.559308
CG12229	-0.00459306		-0.135728		-0.142609
CG12236	0.0267312	0.933464	0.202667	0.429328	0.54913	0.000593584
CG12237	0.114558	0.299859	0.309117	0.10601	0.0289253	0.926132
CG12239	0.0104183		0.104559	0.660068	0.568379	0.00318604
CG12241	0.0802646	0.700993	0.249948	0.340134	0.070668	0.741398
CG12253	-0.188463	0.0875229	-0.131506	0.651353	-0.396075	0.0269408
CG12256	0.00225828		-0.111934	0.690809	-0.469679	0.400065
CG12259	-0.0457878	0.85669	-0.152105	0.706361	-0.331549	0.125624
CG12267	-0.0831223	0.646374	-0.421555	0.196885	-0.379606	0.182533
CG12268	-0.00364462		-0.0197929	0.949036	0.188663	0.443535
CG1227	-0.167345	0.146984	-0.482182	0.0979616	-0.922467	8.66012e-06
CG12278	-0.00203357		-0.0217747		-0.556345
CG12279	0.0334664	0.913547	-0.546713	0.0307083	-0.740986	0.0048493
CG12288	-0.231557	0.0792463	0.0256973	0.945218	-0.0591741	0.805981
CG12290	-0.0653397	0.791268	0.0349948	0.921218	0.2047	0.330022
CG12299	-0.0678851	0.736509	-0.604942	0.0456339	-1.04012	0.00149193
CG12301	-0.169228	0.212193	-0.774587	0.0114779	-0.717258	0.0459274
CG1231	0.00254892		-0.324498	0.457969	-1.08646	0.0117458
CG12310	-0.00112478	0.976586	0.699834	0.0188319	-0.0840875	0.806953
CG12316	-0.0769259	0.696263	0.406667	0.067888	0.502951	0.00587023
CG12320	0.0327467	0.921637	0.279484	0.32969	0.312126	0.321362
CG12321	-0.0312903	0.926788	0.284095	0.254633	0.0993021	0.720325
CG12325	0.0182901	0.95587	-0.263211	0.40728	-0.0108911	0.988241
CG1233	-0.0256072	0.943722	0.0694799	0.768269	0.579524	0.00094637
CG12338	-0.00059376	0.998515	0.212904	0.297847	0.326668	0.130413
CG1234	-0.17944	0.137652	-0.784436	0.0100715	-0.869237	0.0207475
CG12341	-0.14575	0.301011	-0.108726	0.685544	-0.298079	0.245416
CG12343	-0.153954	0.327316	-0.47326	0.112753	-0.688383	0.00308535
CG12344	0.00890614		-0.408664	0.355592	0.15193	0.73379
CG12355	0.0488811		0.0888321	0.842324	-0.243606	0.412581
CG1236	0.0140595	0.963568	0.182954	0.450507	-0.0823296	0.680497
CG12362			0.0740608
CG12374	0.00908612		0.207695		0.00982369
CG12375	-0.0489531	0.854057	-0.0224333	0.939074	0.0378322	0.903952
CG12376	-0.00203357
CG12379	-0.0401029	0.86044	-0.01349	0.976374	-0.248907	0.472582
CG12384	-0.0375891	0.903749	0.245626	0.314511	-0.0280915	0.942313
CG1239	-0.0821366	0.713973	0.16888	0.727361	-0.375284	0.374752
CG12391	-0.14762	0.108516	-0.654529	0.0239791	-1.18737	0.00197769
CG12395			0.0183776		-0.072267
CG12398			0.604304	0.147309	-0.292951
CG12402	0.111926	0.229841	-0.00202918	0.995715	0.412971	0.0239364
CG12420	0.124468	0.0205681	0.469374	0.149127	-0.194963	0.750718
CG12426			0.0421685
CG12438			0.0183776
CG12446	0.00270215		-0.0217747		0.0414886
CG12448			0.143256		0.325367
CG1246	-0.00495328	0.968129	-0.0332636	0.919657	0.261592	0.266523
CG12470			0.115345		-0.255769
CG12477			-0.028066	0.964166	0.273544	0.653044
CG12480	0.000317748	0.995469	-0.102523	0.820514	0.136472	0.309034
CG12481					0.0414886
CG12483	-0.00208004		-0.186616		-0.255676	0.711903
CG12490	0.00119406		0.0409644	0.948022	0.617856	0.0226422
CG12491			-0.0442184		-0.308676	0.627204
CG12493	-0.062564		-0.0394799	0.949681	-0.264357	0.701916
CG12496	0.0398342		0.523049	0.189763	-0.0763029
CG12498			-0.00276227
CG12499	0.0824898	0.621496	0.0996115	0.716739	0.126006	0.752206
CG12502	0.0125148		-0.109401	0.826125	0.436665	0.0584709
CG12506	-0.00507166		0.0685984	0.899283	-0.993513	0.0017537
CG12507	0.0148595		0.261426	0.134797	-0.017275	0.979234
CG12512	0.0672578	0.779425	0.0404047	0.919657	0.419088	0.00117271
CG12519	-0.0184089		-0.185319	0.709171	-0.220277	0.612928
CG12520	-0.0695656	0.658193	-0.345984	0.463968	-0.182052	0.801084
CG12522	0.0479495		0.601068	0.00363418	0.741353	0.144517
CG12523	0.0229917		0.0416501	0.889588	-0.135799	0.716479
CG12531	0.0615271		-0.0320511	0.922921	0.638722	0.0087311
CG12535	0.0162646		0.324506	0.512022	0.0857489	0.900675
CG12539	-0.00249332		0.352975		0.0971959
CG12540	0.0265095		0.525374	0.0652146	0.920425	0.0623843
CG12541	0.00532219		-0.238511	0.477387	-0.0220276	0.942575
CG12546	-0.00356381		-0.569059	0.13508	-0.771396	0.039002
CG12547	-0.0983499	0.639323	-0.312968	0.191848	-0.182828	0.595037
CG12560	-0.00226322		-0.203118	0.414175	-0.0501495	0.852253
CG12567	-0.1191	0.535555	-1.04972	1.95856e-07	-1.2217	0.00648236
CG12576	-0.00892188	0.977707	0.0437653	0.884473	0.0803039	0.674949
CG12581	0.195103	0.109457	0.0881895	0.76168	0.141167	0.475979
CG12589			0.044577
CG12590	0.00254892		-0.00634028		-0.0482822
CG12592	-0.00482322		0.0369861		-0.070785
CG12594	0.00716064		0.205774	0.388923	0.416651	0.0174089
CG12605	0.00310443		-0.119766	0.6857	0.376682	0.0262909
CG12607	0.000780831	0.990312	-0.249672	0.596966	-0.43241	0.247715
CG12608	-0.184424	0.165316	-0.615248	0.0654192	-0.687263	0.0334616
CG12609					0.0639238
CG12617			-0.16035		-0.16844
CG12620			0.0183776
CG12637			0.0183776
CG12640					0.326416
CG12643	0.0292479	0.852491	-0.533487	0.0674427	-0.114712	0.561297
CG12645	0.00535141		0.155473		-0.0676274
CG1265	-0.113537	0.569869	-0.181206	0.568523	-0.0875115	0.809524
CG12655	-0.00409551		0.203763	0.556496	0.274044	0.380408
CG12659	-0.073236	0.721272	-0.630749	0.0198643	-1.14182	7.05721e-05
CG12661	0.00399466		-0.17965		-0.287091
CG12662	-0.0131303		0.0163691		-0.428737
CG12672	0.00254892		-0.23871	0.647543	0.249363	0.622444
CG12674	0.00254892		-0.0615559		0.00880568
CG12680			0.0482219		-0.0676274
CG12682			-0.0217747		-0.0792488
CG12688	0.0039307		0.147501		0.0879019
CG12689			0.199676	0.702524	0.0606429
CG12691			0.0436375
CG12692	-0.00208004		0.0253946		0.166487
CG12693			-0.0812799		-0.156429
CG12698	-0.0344535		0.103349	0.838447	-0.657808	0.216704
CG12699			0.287141		0.223854
CG12702	0.0499705	0.773281	-0.895589	0.00248946	-1.39302	0.000453541
CG12708	0.313363	0.00522374	0.282926	0.571316	0.096963	0.904359
CG1271	0.124793	0.451873	0.00527226	0.987394	0.190646	0.391467
CG12713	-0.265806	0.0286215	-0.750468	0.0255036	-1.15441	0.00469093
CG12715			-0.0201516		-0.469163
CG12716			0.651157		0.550906	0.324782
CG12717	0.0275902	0.912622	0.303552	0.220066	0.526834	0.216199
CG12723	0.0393403	0.23522	1.00953	0.00273946	-0.0778671	0.871048
CG12725			0.0183776
CG12728	-0.0987487	0.636474	-0.386694	0.162865	-1.08666	1.37544e-11
CG1273	0.0774792	0.60625	1.0514	0.00447962	0.20856	0.765209
CG12730	0.0294133	0.837754	0.162547	0.609903	-0.0893665	0.710541
CG12744	-0.0762375	0.703009	-0.076168	0.826584	-0.912738	1.37415e-06
CG12746	-0.073716	0.636648	0.258961	0.383649	0.194181	0.257731
CG1275	-0.151187	0.391877	-0.360505	0.0332203	-0.223953	0.279598
CG12766	-0.0052824		-0.197858	0.699085	0.417986	0.0035241
CG12768	0.063302	0.613057	0.272828	0.26497	0.230824	0.517329
CG12769	0.0897197	0.662057	-0.126532	0.731187	-0.228002	0.723137
CG12773	-0.0224567	0.945655	-0.0774708	0.773102	0.0232677	0.959505
CG12780			0.0125837		-0.0676274
CG12782	0.00270215		0.121718		0.268245
CG12783	-0.00203357				0.0796813
CG12795	-0.0830306	0.703009	0.324105	0.174045	0.165855	0.640041
CG12811	0.0282872	0.93623	0.180993	0.383942	0.0085706	0.981042
CG12814	0.0257024	0.905644	-0.206236	0.530865	-0.119621	0.686763
CG12817	-0.0168905		0.227702	0.540311	0.043357	0.940414
CG12818	-0.132458	0.473539	-0.803918	0.015034	-1.41207	1.02209e-06
CG12822	0.0635328	0.787785	0.258879	0.207839	0.018198	0.949399
CG12824	-0.00203357		0.118305		0.686919	0.162099
CG12825	-0.0103426		-0.215479	0.628069	-0.124092	0.596201
CG12826	0.00347804		0.69579	0.0874173	0.222488	0.547446
CG12828	0.00270215		0.0252775		0.0414886
CG12831			-0.00671227		-0.290184
CG12836	0.00254892		0.0463396	0.920026	-0.195542	0.741398
CG12848	-0.0746674	0.750154	0.0765751	0.809304	0.000670597	0.998959
CG12851	0.0312406		-0.0138115	0.968461	0.419804	0.0814013
CG12853			0.0425311
CG12857			-0.0423461		-0.27315	0.691237
CG12860			0.0436375		-0.0294266
CG12861			-0.0217747
CG12862			0.0183776
CG12863	-0.104951	0.503705	0.106836	0.805571	-0.211888	0.573093
CG12866	0.0039307		-0.0217747
CG12868	-0.153142	0.387448	0.14189	0.653145	-0.109793	0.765454
CG12869	0.0215726		0.289668	0.162109	0.221981	0.359008
CG12877	-0.0793887	0.613057	-1.09652	0.00050596	-1.31668	0.0015759
CG1288			-0.0121274		0.0802082
CG12880	0.00600266		0.287174	0.449755	-0.145874	0.642586
CG12883	-0.0545169	0.833201	-0.0138184	0.971783	0.0776074	0.850328
CG12885	-0.0226	0.908972	0.467034	0.0883853	0.878966	9.5553e-05
CG12895	-0.178331	0.196487	-0.294385	0.290727	-0.455828	0.00111709
CG12896	0.011173	0.97303	0.0229741	0.965331	0.403073	0.52235
CG12909	-0.272919	0.0108628	-0.32323	0.349389	-0.466231	0.00034622
CG12910	0.0125915	0.92605	0.268655	0.244658	0.440514	0.00129455
CG12911	0.0709187	0.438945	0.103798	0.721581	0.120729	0.635634
CG12914			-0.083997		0.149108
CG12917			-0.183162		-0.11713
CG12920	0.0388633		0.368377	0.155298	0.038129	0.965068
CG12923	-0.00533164		-0.0442184		0.0734918
CG12926	0.003852		-0.10443	0.761976	0.0255904	0.936428
CG12929	-0.0343926	0.90633	0.114626	0.742963	-0.142743	0.762153
CG12934	-0.000872711	0.986282	-0.150702	0.721581	0.123961	0.593526
CG12935	-0.0718647	0.703009	-0.0250546	0.936329	-0.251848	0.145753
CG12942	0.0582284	0.791238	0.159648	0.670239	-0.206604	0.590397
CG12945	-0.00569948	0.988395	0.0499976	0.868014	0.167163	0.520354
CG12947	0.00849393	0.96924	-0.0763142	0.840734	-0.30072	0.488013
CG12948	-0.00178583	0.996475	0.458208	0.104177	0.105497	0.698675
CG12951	0.000447045		0.281893		0.752311	0.057124
CG12963	-0.00266792		-0.205956	0.550224	0.131278	0.709646
CG12964	0.0525264	0.209349	0.541006	0.0191741	-0.174132	0.769111
CG12970	0.00270215		-0.0386718		0.862968
CG12971	0.00610611		-0.187946	0.687835	0.0178382	0.978396
CG12974	0.00725737	0.962201	-0.0607177	0.855727	0.253624	0.121594
CG12975	-0.15945	0.32193	-0.215174	0.445195	-0.3838	0.17932
CG12983			-0.0217747		-0.0567385
CG12984	-0.00207155		0.103691		0.0994629
CG12985			-0.117323	0.834688	-0.311519	0.643662
CG12986	0.0490617		-0.0899454		0.00129265
CG1299	-0.00594639		-0.150876	0.771144	0.191437	0.568769
CG12990	-0.0016775		-0.107704		-0.110727
CG12991	0.00427951	0.990931	-0.263969	0.332657	-0.278582	0.184636
CG12992	0.00312264		-0.763674	0.0556598	-0.0201412	0.979036
CG12995			0.223716	0.667635	-0.0838225
CG12998	0.00244945		-0.669196	0.0948168	-0.0876137	0.841335
CG13000	0.0608548	0.700625	-0.0359874		0.281174
CG13001	-0.00146141	0.997008	0.224018	0.248654	0.399295	0.0274995
CG13002			0.0183776		0.118458
CG13003	0.00434592		0.290367	0.107119	0.491183	0.0135141
CG13004			0.206203		0.186913
CG13005	0.0764902	0.741718	0.356145	0.2866	0.261754	0.576682
CG13008			0.109282		-0.387341	0.544838
CG13010	0.00626833		0.0691108		0.174157
CG13012	0.0124583		0.251852	0.555309	0.15844	0.702582
CG13014	0.0984191	0.639323	0.259556	0.364171	0.184085	0.647063
CG13016	-0.000131385	0.999271	-0.0572926	0.872127	-0.117167	0.736248
CG13018	0.00941554	0.979786	0.459972	0.0797455	-0.100093	0.845239
CG13021	0.000136476
CG13022	0.00270215		0.143641		-0.193234	0.775979
CG13023	0.0119345		0.272425		-0.188061
CG13024	-0.000181307		-0.195772	0.67554	-0.0581499	0.841771
CG13026			-0.156224	0.775777	-0.140691
CG13028	0.0123693		0.334833	0.35055	-0.278144	0.659339
CG13029	0.0138209	0.930342	-0.448115		-0.40565	0.385641
CG13031			-0.23948		0.142731
CG13032	-0.00208004		0.218097		-0.0676274
CG13033	-0.010519	0.865806	-0.187681	0.699004	-0.098976	0.829348
CG13038	0.00632012		0.0762915	0.804902	-0.164512	0.723137
CG13039			-0.0115846
CG1304	0.00863123		-0.0501758	0.92994	0.0872211	0.701822
CG13040			-0.208678	0.694175	-0.332348	0.528668
CG13041	-0.0086004	0.935082	-0.150804	0.787093	-0.0568689	0.936141
CG13042	0.000815039		-0.295108	0.545325	-0.161653	0.827281
CG13043	-0.00737256	0.934808	-0.132027	0.814271	0.0994695	0.847836
CG13044	-0.00032005	0.995521	-0.153041	0.752375	0.114556	0.738473
CG13045	0.00853501		0.283549	0.252891	-0.045285	0.844293
CG13046	0.0210726		-0.0943356	0.798287	-0.1159	0.882226
CG13047	0.0185415		0.14175	0.705247	-0.202365	0.700237
CG13048	0.0325451		0.134588	0.496578	-0.0499687	0.841335
CG13049	0.0451921		0.187807	0.261594	-0.109202	0.757176
CG13050			-0.0962499	0.863939	-0.0711573
CG13051	-0.0266269	0.715058	-0.133316	0.800888	-0.337053	0.570401
CG13053					-0.175618
CG13054	0.000447045		0.256762	0.610941	0.803975	0.0993656
CG13055	0.00174905		0.163583	0.709493	0.0837348	0.856657
CG13056	0.00149958		-0.497679	0.25767	-0.648201	0.133704
CG13058	0.000447045		-0.327842	0.415864	-0.363517	0.493665
CG13059	-0.0154483	0.850096	-0.174703	0.749821	0.0224695	0.972563
CG13060	-0.00788416		-0.199886	0.703858	-0.146838	0.787659
CG13062			-0.161513		-0.339385
CG13063	-0.000304647	0.997492	-0.152261	0.783336	-0.173025	0.761205
CG13064	0.000964734		-0.358381	0.451455	-0.0838225
CG13065	0.000447045		-0.309181	0.536406	0.231267	0.72104
CG13066	-0.0075246		-0.119159	0.808414	-0.266966	0.629422
CG13067	-0.00277947	0.966562	-0.144311	0.780407	-0.214006	0.546132
CG13068	-0.00271492		-0.0781338	0.879548	-0.0587702	0.916139
CG13069	-0.00891935		-0.146482	0.777453	-0.296516	0.661556
CG1307	-0.10127	0.488753	-0.358052	0.275386	-0.747131	0.000325097
CG13073			0.0183776		0.00131272
CG13074	0.00120767		0.408375	0.379929	0.554634	0.337638
CG13075	0.00202434	0.952297	0.115489	0.739197	0.196147	0.589164
CG13077	0.0113816		0.266168	0.594385	-0.00757989	0.991418
CG13078	-0.00208004		-0.158681		0.109151	0.888323
CG13081	0.000815039				0.174157
CG13082	0.106439	0.435805	0.511461	0.10197	0.0827686	0.84
CG13083	-0.00291618		0.125132		0.0414886
CG13084	-0.00291618		0.357936		0.314487
CG13085	-0.0116975		-0.0262066	0.964577	0.113381	0.854543
CG13086	-0.015011		-0.299795	0.523444	-0.172358	0.643057
CG13088	0.0260471	0.941682	0.0992373	0.78081	-0.0608191	0.904224
CG1309	0.0244405	0.909149	0.268577	0.179988	0.162251	0.282082
CG13096	-0.0546256	0.771371	-0.898333	0.00426564	-0.847413	0.0467966
CG13097	-0.0843537	0.53604	-0.821521	0.0112074	-0.725584	0.0755662
CG13101	-0.0748564	0.725707	-0.372744	0.363106	-0.141739	0.532886
CG13102	0.00676567		-0.307406	0.232558	-0.169261	0.609181
CG13108	0.00167562		-0.13629	0.644402	0.0455255	0.923334
CG13110			0.274344		0.164319
CG13114			0.02253		-0.0294266
CG13116	0.010533		0.501881	0.196885	-0.598807	0.293167
CG13117	0.00254892		-0.493369	0.264737	0.301115	0.44503
CG13123	-0.0750794	0.748985	0.0766014	0.851106	0.0864139	0.900675
CG13124	0.0697437	0.570251	-0.106055	0.6462	0.13416	0.455675
CG13126	-0.0398943	0.833545	-0.114958	0.723879	-0.317445	0.261681
CG13127			0.0369861
CG13131					0.0414886
CG13133	-0.0114073		-4.1706	9.92072e-34	-5.06836	3.50967e-75
CG13135	0.000447045		0.10392	0.853974	3.84324	4.48205e-19
CG13137			-0.0217747		-0.0294266
CG13138	0.0029188		0.0876708		-0.139268
CG1314			-0.0971772		-0.0294266
CG13144	-0.00921184		-0.0885962	0.860411	0.215589	0.762198
CG13148	0.00394662		0.0133904	0.972805	0.646697	0.00407035
CG13151	-0.0183759	0.965954	0.282604	0.288422	-0.163919	0.581164
CG13154	0.00568501		0.215806	0.686473	0.043346	0.958852
CG13155			0.0183776		0.193121
CG13157	0.0135288		0.336773	0.490946	0.511751	0.27396
CG13159	0.0635177	0.438641	0.356751	0.190407	-0.166994	0.677299
CG1316	0.0210886	0.94706	0.0738833	0.792972	0.0436637	0.900675
CG13160	0.0013989		-0.000753814	0.998464	0.252997	0.0787816
CG13168	0.0124583		0.596691	0.0522207	0.945574	0.00719755
CG1317	0.0206444	0.957162	0.0849094	0.752375	0.304498	0.2349
CG13170			-0.0898021		0.114865
CG13177	-0.004384		0.0427502		0.206251	0.767693
CG13185	0.021766	0.922819	-0.00558127	0.984406	0.49205	0.100562
CG13186			-0.336161	0.467449	-0.123026	0.853775
CG13192	-0.151822	0.224023	0.0264381	0.93238	-0.0520483	0.867922
CG13193			-0.0274664		0.110758
CG13196	0.0319952		0.522652	0.134116	0.00903984	0.985144
CG13197	-0.0879335	0.68045	0.049007	0.860491	0.283387	0.0720726
CG13198					-0.00130023
CG13202	-0.00578862		0.123672	0.777453	0.194224	0.78518
CG13203	0.0140595		0.759268	0.00605317	-0.111649	0.698087
CG13204	0.069094	0.742062	0.148678	0.675167	0.0574676	0.89654
CG13215	-0.00676094		0.0563678	0.908528	-0.738327	0.0482249
CG13216	0.0196825		0.447148	0.133423	-0.209535	0.692773
CG13217	0.00293638		-0.114314	0.842017	-0.0167657	0.982056
CG13218	-0.0208981		-0.0798491	0.887582	-0.0149092	0.983834
CG13220	-0.136105	0.315944	0.0466469	0.844248	-0.187577	0.224815
CG13223					-0.3613
CG13226	-0.00203357		-0.106191		0.300305	0.595037
CG13227	-0.0112429		-0.331259	0.414312	-0.106321	0.576149
CG13228	-0.00562548		-0.199282	0.6837	0.302595	0.498783
CG13229	-0.0156092		-0.0740778	0.824298	0.220573	0.375778
CG13230			0.166258		-0.270256	0.61225
CG13231	0.0060479		-0.461602		0.0194228	0.984232
CG13239	0.00798079		-0.244824	0.568925	-0.161224	0.720824
CG1324	0.0123738		0.0441208		0.32879
CG13243	0.00657956		0.382709		0.13303
CG13244			-0.0217747
CG13247	0.010402		0.111378	0.688971	0.0330426	0.941922
CG13248	-0.0101229		-0.932852	1.61487e-05	-0.463608	0.16315
CG13250			-0.088966		0.119314
CG13251	-0.0054758		-1.31663	1.21994e-11	-0.638447	0.00480291
CG13252	-0.0259884	0.908362	-0.167336	0.647186	-0.0223809	0.93484
CG13255	0.0119397		-0.227089	0.595664	-0.263334	0.299373
CG13258	-0.004384		-0.32237	0.489622	0.0952975	0.866815
CG13272	0.0450542	0.351216	0.416358	0.255764	-0.0795012	0.898229
CG13280	0.000447045		0.332353	0.442114	-0.0184175
CG13282	0.0136474		0.292901	0.563853	-0.412323	0.478184
CG13284	0.0835725	0.456068	-0.0348397	0.899576	0.143297	0.554611
CG13285	-0.00945538		-0.374838	0.189894	-0.17205	0.595157
CG13287	0.0131234		0.00392145	0.991182	0.556567	0.0455687
CG13288	-0.004384		-0.0451477	0.933275	-0.0491136	0.932771
CG13293	-0.0123176		-0.471733	0.0200555	-0.335489	0.22208
CG13295	0.0714644	0.726505	-0.141862	0.631187	0.19679	0.195782
CG13297	0.0614933		0.041924	0.871216	-0.215471	0.659752
CG13299			-0.0400048		0.0272722
CG13300	0.117121	0.383493	0.0659946	0.846508	0.189422	0.296607
CG13305	0.0240652		0.275087	0.54228	0.0828768	0.919848
CG13306	0.00254892		-0.473984	0.220472	-0.457171	0.387483
CG13308			0.651886	0.116538	-0.0567385
CG13309	0.00254892		0.0352137		-0.040391
CG13310	0.0060479		0.289479	0.332624	0.669619	0.112486
CG13311	0.00428873		0.208574	0.643157	0.343464	0.113838
CG13312	0.000327403		0.639544	0.106517	0.64404	0.000190953
CG13313	0.00455017		0.555951	0.0860283	-0.373821	0.515987
CG13314	-0.0156477		-0.0993678	0.852667	-0.132477	0.853138
CG13315	0.0488287	0.54748	-0.00417268	0.987497	-0.149873	0.801957
CG13318	0.0120468		0.279627	0.156423	0.128321	0.777953
CG13319	-0.100979	0.609611	-0.0603641	0.865254	-0.298663	0.291402
CG13321	0.0284939	0.802754	0.142278	0.59376	0.103496	0.780551
CG13323	-0.00194423	0.956709	0.06549	0.855727	-0.0904633	0.857243
CG13324	-0.00642674		0.410782	0.139926	0.158109	0.789424
CG13325	0.000228982		0.263974	0.590916	0.159644	0.586912
CG13326	0.00165283		0.0208682		0.2617
CG13330	0.00509617		0.494122	0.263342	1.51583	0.00130493
CG13331	0.0083		0.577503	0.0169872	0.420988	0.283239
CG13332	0.000136476		0.400819	0.32969	0.294924	0.589855
CG13334	-0.0142874		0.198884		0.228669
CG13337			-0.0217747		-0.0567385
CG13339	-0.142889	0.432325	-0.0754763	0.831222	-0.15038	0.614588
CG13344	0.00489515	0.988784	-0.392597	0.0386556	-0.177399	0.44455
CG13358	-0.0199069		0.0755879	0.883271	-0.320289	0.633332
CG13359	-0.00608956				-0.176264
CG13360	0.0125202		0.0416957	0.947274	-0.196072	0.785645
CG13361	0.0060479		0.0750863		-0.0936788
CG13362	0.113245	0.32193	1.24983	0.000481274	0.165746	0.817842
CG13364	-0.134341	0.469348	-0.0593977	0.88323	-0.229873	0.292609
CG13365	-0.0840748	0.703009	0.213778	0.329276	-0.103083	0.772383
CG13366	0.00780673	0.98258	0.304768	0.144896	0.378917	0.0636179
CG13367	-0.00946378	0.981179	0.382967	0.0506685	0.119234	0.731503
CG13369	0.100222	0.577177	0.161126	0.432432	-0.120276	0.689299
CG13373	-0.0519687	0.748618	0.0340328	0.933674	-0.292611	0.3324
CG13375	-0.0268177	0.8909	-0.425907	0.256362	-0.0837809	0.787859
CG13376	0.00270215		0.4131	0.332328	0.00982369
CG13377	0.111436	0.307905	0.051197	0.846308	0.0217925	0.923874
CG13384	-0.0320765	0.909149	0.110873	0.68879	0.0573808	0.830762
CG13385			0.0196139		0.0414886
CG13386	0.00270215		0.267538	0.582893	-0.152022	0.791138
CG1339	0.00254892		0.130545	0.76593	-0.426315	0.484227
CG13390	0.0561983	0.829554	0.25828	0.265461	0.00854311	0.984648
CG13392	-0.13526	0.381858	0.07658	0.796791	-0.0359529	0.926867
CG13397	0.047547	0.786723	0.523722	0.0333473	0.306388	0.24232
CG13398	-0.0210902	0.95669	-0.16314	0.617251	0.105197	0.77202
CG13403	0.00754861		-0.0927329	0.818582	-0.108001	0.847166
CG13404	0.00433657		-0.0321602	0.9374	-0.0991232	0.800268
CG13405	0.0097005		0.0552146		-0.0676274
CG13407	-0.00208004		0.0183776		-0.0294266
CG13408	0.00281096		-0.184169	0.688864	-0.0782941	0.874619
CG13409	-0.010137		-1.22499	6.75465e-10	-1.31196	7.26722e-18
CG13423	0.000528301		-0.00112751		0.013487
CG13427	0.28448	0.00468743	0.402599	0.222233	-0.0401305	0.954192
CG13428	0.00682734				-0.149404	0.839556
CG13436	-0.00102133		-0.36759	0.335362	-0.162316	0.789773
CG13437	-0.0160381		-0.422445	0.339804	-0.549583	0.119624
CG13438			-0.00418468		-0.105684
CG1344	-0.104742	0.574884	-0.51443	0.0232292	-0.581375	0.149069
CG13442	0.00270215		0.0352137		0.0414886
CG13443			0.0783323		-0.307231
CG13445	0.00853501		-0.523608	0.2068	-0.253779	0.715265
CG13449	-0.00578862		0.0224147	0.96663	-0.315797	0.537673
CG13454	0.0833693	0.134913	0.238427	0.63882	-0.217893	0.751438
CG13455	0.00732093		0.15207	0.786851	-0.0933307
CG13457	0.00254892		0.0411465		0.0488604
CG13458	0.0124972		-0.326373	0.481919	-0.0151439	0.975535
CG13460	-0.0112601		0.658886	0.0633611	0.174861	0.759258
CG13461	-0.00827367		0.633184	0.120644	0.316026	0.340238
CG13465	0.194422	0.0375101	0.00222918	0.996339	-0.193998	0.789907
CG13473			0.0913649
CG13481			-0.0217747
CG13482	-0.00855697		-0.0691717	0.873731	-0.336494	0.225008
CG13484	-0.186079	0.2482	-0.438621	0.208541	-0.785695	1.73179e-05
CG13488	-0.00960356		-0.101874	0.860491	-0.137551	0.798557
CG13492	0.0035171	0.962463	0.152548	0.523381	0.589599	0.0349525
CG13500			0.0634818		-0.159408
CG13501	-0.0109319		0.264884		-0.186673
CG13502	0.00722981		-0.348826	0.216369	-0.474247	0.125477
CG13506	0.100432	0.430039	-0.100084	0.704653	0.186563	0.509929
CG13516	-0.00864859		-0.115992	0.658685	-0.244531	0.33801
CG13527	0.000447045		-0.0730799		0.077465
CG13531	0.112768	0.436567	0.108993	0.642065	0.21768	0.579159
CG13532	0.0276491		-0.0274326	0.930175	0.0746112	0.835932
CG13538					-0.286184
CG13539					-0.0759031
CG1354	0.0486076	0.75918	0.296803	0.178266	-0.0388179	0.852214
CG13540	0.000447045		0.166318		-0.137129	0.83204
CG13541					0.0950246
CG13544			-0.0408759
CG13545	-0.00170592	0.973564	-0.126584	0.770919	0.17111	0.681086
CG13551	-0.100278	0.624284	-0.0610267	0.850874	-0.261099	0.0728598
CG13558			-0.041779		-0.156429
CG13559	0.00281096		-0.234075	0.507964	-0.250995	0.609632
CG13560	0.00040224		0.675261	0.0802968	-0.14996	0.770831
CG13561			0.191163		0.126217
CG13562	0.00471946	0.98286	0.260865	0.536903	-0.364745	0.563576
CG13563	0.00751142		0.0452259		-0.75428
CG13564			0.015717		0.0192477
CG13566	-0.00203357		-0.0527595	0.926843	-0.396605	0.52845
CG13575	0.00254892		0.536989	0.21621	0.359158	0.460458
CG13577	0.0060479		-0.0697828	0.905195	0.131446	0.859305
CG13578	-0.0102113		-1.05338	0.00417928	-1.13922	0.00486629
CG13579	0.00716311		-0.33538	0.401638	0.448643	0.0132522
CG1358	0.0575721	0.82494	-0.553271	0.0264518	0.151943	0.37825
CG13581			0.158285		-0.0294266
CG13585	-0.0191867	0.960546	0.142197	0.554528	-0.109162	0.825151
CG13587			-0.0423701		-0.0294266
CG13589			0.000256911
CG13590			0.0183776		0.00129265
CG13594	0.00715057		0.107816	0.76517	0.660495	7.00333e-05
CG13599	-0.212064	0.0624813	-0.967157	0.00535322	-1.64069	1.01976e-05
CG1360	-0.102203	0.510512	-0.255448	0.561646	-0.142846	0.600322
CG13601	0.0169614	0.951054	0.297641	0.149877	0.0312801	0.918692
CG13603	0.0416266	0.877632	0.0539662	0.844285	-0.202019	0.203747
CG13604	-0.0126838	0.972751	-0.254767	0.242478	-0.244701	0.34284
CG13605	0.0733762	0.624284	0.221259	0.250076	0.267565	0.119537
CG13606	-0.00419368		-0.166121	0.664998	-0.480831	0.196703
CG13607	0.000447045		-0.357201	0.337734	0.144761	0.583017
CG13609	-0.130133	0.347934	-0.619551	0.098737	-0.910728	0.0669588
CG13613	0.00509617		-0.023704
CG13614	0.0201124		-0.0520723	0.928899	-0.154205	0.817842
CG13615	0.0113625		-0.54793		0.166113
CG13616	0.0325653		0.044342	0.943913	-0.235167
CG13618	-0.000614448		-0.174595	0.750666	-0.222198	0.641486
CG13622	0.00188322		-0.140908		-0.359421	0.584611
CG13623	-0.00607586	0.98258	0.133905	0.687835	0.15992	0.71148
CG13625	-0.0640179	0.786723	0.426495	0.0712171	0.197007	0.425188
CG13627			0.0183776		-0.0294266
CG13630	0.0600194	0.810991	0.225276	0.260227	0.0197654	0.961624
CG13631	0.0470309	0.745064	0.244616	0.54228	-0.19201	0.661283
CG13634	0.0496809		0.690489	0.0552185	-0.0485243	0.954192
CG13639	-0.004384		0.181025		-1.09456	0.00352276
CG13640	0.00554676		0.0683086	0.909979	-0.536192	0.0194258
CG13641	-0.00690165		-0.287044	0.505342	-0.0771486	0.802974
CG13643	0.0148038		-0.206815	0.548237	0.188856	0.572568
CG13653	0.015644		-0.0572686		-0.0294266
CG13654	0.0243356		-0.143644	0.522724	0.243009	0.146692
CG13658			0.156427	0.777453	-0.279023	0.278491
CG13659	-0.00344155		-0.333907	0.48837	0.00287228	0.992379
CG13663	-0.137448	0.454749	-0.172404	0.666069	-0.329658	0.311673
CG13667	-0.00226291	0.995848	-0.389871	0.156462	-0.243952	0.541724
CG13670			0.397537	0.373035	0.112368
CG13671	-0.0457079	0.865394	0.304794	0.236865	0.251328	0.48369
CG13674	-0.0151509		-0.0649291	0.906619	-0.339263	0.576394
CG13675	-0.00932152		-0.328004	0.48583	-0.238073	0.71181
CG13676	0.0636975	0.584922	0.0768343	0.727735	-0.173417	0.767527
CG13678	-0.00911648		-0.0892281	0.866349	-0.341892	0.577349
CG13679	0.00573863		-0.0792695	0.884473	-0.256339	0.694291
CG1368	-0.000277818	0.997008	-0.132872	0.754219	0.0209538	0.967265
CG13685	-0.00634313		-0.464827	0.301939	0.348967	0.359641
CG13689	-0.271944	0.0481178	-0.741955	0.0390876	-1.20171	0.00158147
CG13690	-0.171331	0.137652	0.337992	0.351345	-0.456347	0.410402
CG13692	0.00702632		0.509464	0.205759	0.373195	0.483704
CG13693	0.00196735		0.199216		0.219356
CG13694	-0.00182024		-0.202861	0.694175	-0.155145	0.660106
CG13698	0.0322618	0.916589	0.339159	0.277223	-0.0261212	0.931637
CG13699	0.0182758		0.65026	0.0255125	-0.214451	0.757394
CG13700			0.218938
CG13704	0.0119878	0.938021	-0.107046	0.657158	-0.196795	0.647596
CG13705	0.000232831	0.997008	-0.0239907	0.961164	0.15104	0.394372
CG13707	0.0101872		0.308692	0.520374	-0.0473421	0.939195
CG13708	0.0116678		0.517505	0.0408104	1.33728	1.42914e-08
CG1371	0.103619	0.462997	0.192545	0.360026	0.217	0.553979
CG13711	0.0230522	0.895231	0.000256911		0.0414886
CG13712	0.0359445	0.847183			0.0781091
CG13713	0.0856776	0.434661	0.0682155		0.885682
CG13716	0.0563734		0.157415		-0.0759031
CG13720	0.00254892		0.105682	0.839079	0.0978271
CG13721	-0.00110246		-0.310497	0.530768	-0.302519	0.231153
CG13722	-0.00174165		-0.281641	0.505591	0.107482	0.803206
CG13724			-0.0217747		0.142731
CG13727	0.013464		0.149899	0.703535	0.287257	0.520799
CG13728	-0.0079004		-0.232561	0.594205	0.387076	0.544782
CG13731	0.00139696	0.98421	-0.133225	0.805117	0.131103	0.718024
CG13733	-0.00626465		0.0541073		1.17962	0.0165228
CG13737	0.0469344		0.278336	0.210784	-0.214367	0.753188
CG13738	-0.0167568	0.783252	-0.268298	0.581667	-0.360948	0.140133
CG13739	-0.0126533		0.231027	0.609456	1.92725	2.15283e-08
CG13742	-0.107443	0.600548	-0.969888	0.00146764	-1.81535	4.0124e-06
CG13743	0.00223889		-0.205754	0.622206	0.456441	0.0251657
CG13744	0.012741		0.241439	0.649226	0.41002	0.506957
CG13747	0.00626833		0.0249628
CG13748	0.0104136		0.408733	0.378067	0.127017	0.847809
CG13749	-0.00946057		0.149551		-0.106896
CG13751	-0.0814955	0.720925	0.267615	0.339536	-0.240025	0.47411
CG13760	-0.115352	0.407062	-0.518326	0.0656712	-0.610836	0.0577795
CG13766	0.0168941	0.967376	-0.272829	0.4622	-0.00697445	0.989238
CG13771	-0.00141857		0.0680247		0.183828
CG13773	-0.189045	0.136912	-0.0410722	0.903321	-0.203878	0.400043
CG13775	0.010763	0.978806	0.166595	0.660955	0.140008	0.728354
CG13784	0.0487373	0.80313	-0.17819	0.469867	0.337334	0.191115
CG13786			0.169019		-0.350997
CG13793	-0.00208004		-0.338448	0.482221	-0.0215621	0.976317
CG13794	-0.00136907		-0.191635	0.648477	0.107218	0.757176
CG13795	0.0489589	0.660859	0.0741314	0.878223	0.166714	0.561601
CG13796	-0.0186181		0.011535	0.982364	-0.831893	0.00161679
CG13806	0.072653		0.350538	0.0607669	0.0889833	0.806207
CG13807	-0.128728	0.490278	-0.195267	0.585829	-0.63385	0.000284772
CG13810	0.0131996		0.0855172	0.712022	0.00236074	0.996961
CG13813	0.046358	0.598555	0.208453	0.465595	-0.0706702	0.910939
CG13827	-0.0450609	0.860783	0.0774297	0.832027	-0.064284	0.854995
CG13829			0.0369861		0.0414886
CG13833	-0.00084891		-0.0727944	0.880242	-0.134254
CG13837			-0.178677	0.706361	0.178455	0.730713
CG13838	-0.00586892		0.0588861		-0.0294266
CG13840			-0.112993
CG13841			-0.128012		-0.0759031
CG13842	-0.0108082		-1.45053	1.70104e-06	-1.02354	0.000980337
CG13843	0.0084762		-0.0174012		-0.0759031
CG13847	0.0640249		0.363994	0.110486	-0.184425	0.773178
CG13850	0.121427	0.479258	0.259642	0.125055	0.194242	0.385981
CG13855	0.0039307		-0.866949	0.000516423	-2.06121	3.38934e-10
CG13856	-0.00745306		0.101425	0.862172	-0.43755	0.181799
CG13857	0.00142084		1.08628	0.00435386	-0.419438	0.50268
CG13862	-8.96115e-05		0.394009	0.37654	0.375024	0.0763312
CG13868	0.147636	0.352904	-0.312778	0.152986	0.55614	0.00436376
CG13869	0.00511274		0.431961	0.332948	0.190162	0.793517
CG1387	0.0071287		0.239944		-0.0549839
CG13870	-0.00747965		0.59288	0.0976144	0.625472
CG13871	0.00270215		0.169395		-0.0391219
CG13872	-0.002053		-0.233365		0.156118
CG13875	0.00368189		0.185335	0.648648	0.0999522	0.789773
CG13876	-0.21744	0.112301	-0.727122	0.0257849	-0.947515	0.00368257
CG13877	-0.0106148		0.102391	0.843619	-0.362189	0.47098
CG13884			-0.077344		-0.0294266
CG13887	-0.196046	0.0170662	0.0284785	0.912231	-0.136612	0.467722
CG13891	-0.00203357		-0.120234		0.304398
CG13893	0.0243079		-0.299036	0.461288	0.113197	0.670785
CG13894	0.175156	0.128251	-0.122399	0.669713	0.209961	0.452617
CG13895	0.0837325	0.703009	0.0268282	0.930113	0.0507813	0.845239
CG13896	-0.225841	0.109238	-0.331704	0.37387	-1.31529	5.19457e-06
CG13898			0.0675411		0.115749
CG13901	-0.170105	0.299787	-0.564124	0.134102	-0.725026	0.00122112
CG13905	0.00320623		-0.125738	0.823252	0.492538	0.301939
CG13907	0.0971449	0.610536	0.235666	0.278142	0.276743	0.303284
CG13912	0.0201573	0.940123	0.220322	0.371462	-0.0410525	0.911615
CG13917	0.0738532	0.724999	-0.0260047	0.930472	0.441739	0.0347802
CG13919	-0.0398162	0.833545	0.277313	0.496277	-0.0722714	0.901384
CG13920	0.0399936	0.874989	-0.583189	0.00621589	-0.283725	0.345663
CG13921	0.169254	0.0921076	-0.0313368	0.923205	0.10556	0.734736
CG13924	-0.00974058		-0.304368	0.543811	-1.59373	0.000263786
CG13926	-0.0744737	0.741868	0.206976	0.457773	-0.284715	0.41213
CG13928	0.0784861	0.674333	0.222881	0.186894	0.337589	0.04409
CG13930	-0.0104159		0.677119	0.0421966	0.294109	0.589164
CG13931	0.00254892		0.0183776
CG13933	0.0750832	0.742414	-0.200176	0.423059	0.0254315	0.913582
CG13937	0.0464868		-0.0235092	0.935375	-0.0589339	0.901002
CG1394			-0.0597839		-0.177384
CG13946	-0.00598154		-0.511831	0.239794	-1.17159	0.00530139
CG13947	-0.0105267		0.103012	0.80851	-0.636789	0.0489797
CG13949	-0.0299194		0.553102	0.167079	0.181595	0.803106
CG13950	-0.0118041		0.0208023	0.962287	-0.35149	0.310774
CG13954	0.00139312		0.291344	0.466672	1.27364	0.00263021
CG13955	-0.00427973		0.463797	0.179018	0.768899	0.138789
CG13962	0.0110303		0.743072	0.0550639	0.0381549	0.93701
CG13965					0.0414886
CG13970	0.00208353		0.12168
CG13972	-0.00974058		0.461264	0.307243	0.859604	0.0986525
CG13978			-0.0217747		0.0414886
CG13982	0.0074902	0.970504	-0.124264	0.818368	-0.282508	0.641349
CG13983	0.00705731		0.38888	0.341752	-0.234765	0.566022
CG13984					0.0414886
CG13989			-0.0217747		0.0414886
CG13991			-0.0217747
CG13992	0.00270215		-0.041779		0.106796
CG13994	-0.15228	0.355264	0.117518	0.744309	-0.300253	0.296813
CG13995	0.00618843		-0.494213	0.161442	0.219462	0.436097
CG13996	-0.00203357		-0.997548	0.00878192	-0.942177	0.00518072
CG13999	-0.00427973		-0.110042	0.806771	0.322864	0.355051
CG14000					0.0414886
CG14005	-0.129589	0.378674	-0.434583	0.196899	-0.811077	0.0104196
CG14007			-0.128001		-0.0155554	0.988104
CG14013					0.0880606
CG14014	0.0434652	0.832507	-0.0217747		0.661441
CG14015	-0.00658412		-0.218314	0.544858	0.219052	0.465945
CG14017	-0.00747965
CG14020	0.0132426		0.551739	0.159383	0.334673	0.55947
CG14022	-0.00548759		-0.261492		-0.331462
CG14024	0.0127885		-0.098278	0.812168	0.371752	0.0138896
CG14034			-0.256618		0.213464	0.764801
CG14036	-0.130675	0.479064	-0.0632228	0.916447	-0.160543	0.823549
CG14043	0.037621	0.867064	0.305263	0.121964	0.317943	0.0928311
CG14044	-0.00203357		-0.184977	0.723284	0.263846	0.623529
CG14050	0.0623123		0.254359	0.570679	0.457969	0.347094
CG14052			0.302217	0.539027	0.0126621	0.990126
CG14053	-0.0645748	0.748985	0.37275		-0.0120999
CG14054	-0.00249332		0.00680912	0.991038	0.135451
CG14062			0.0183776		-0.106896
CG1407	-0.130049	0.489956	-0.824987	7.45057e-05	-1.38548	0.000362563
CG14071			-0.139038		-0.0676274
CG14072	-0.00203357		-0.350612	0.44147	0.0679607	0.918233
CG14073	-0.0192523	0.958909	0.169865	0.378225	0.448302	0.332634
CG14074	-0.0617895	0.803832	-0.132901	0.713094	-0.463381	0.108374
CG14075	0.014116		0.0923894	0.812618	0.101312	0.744527
CG14077			-0.0217747
CG14079	-0.0359053	0.823764	-0.0391198	0.95016	-0.596322	0.237082
CG14082	0.015121		-0.110591	0.823515	0.105531	0.731297
CG14085	0.0129032		0.379857	0.365239	0.619599	0.174411
CG14086	0.00254892		0.3022	0.533978	-0.0737019	0.89462
CG14089					-0.270403	0.128862
CG14095	0.0206844		-0.0972085	0.864195	-0.141322	0.757613
CG14096	0.010533		-0.0956601	0.85239	-0.258549	0.590119
CG14100	-0.0552996	0.759472	-0.250367	0.503126	-0.265251	0.329885
CG14102	0.0318017	0.916589	-0.0250433	0.960877	-0.545432	0.195926
CG14104	-0.0869044	0.621496	-0.231584	0.599664	-0.0363792	0.95704
CG14105	0.00249766		0.437244	0.26004	0.0214839	0.943346
CG14106	0.00254892				0.0643513
CG14107	0.0653813	0.210339	0.377653	0.165725	2.06081	9.34011e-06
CG14109	0.0547308		0.331037	0.222282	0.0777103	0.835769
CG14110	0.0875202	0.423222	0.690716	0.0611263	0.569312	0.251129
CG14111	0.0263976		0.0436375		-0.112926
CG14118	0.00144361		0.0107488	0.981127	0.0397434	0.96198
CG14120	-0.00521748	0.941682	-0.165279	0.721777	0.344279	0.297903
CG14125			0.0256389		0.232928	0.676853
CG14130	-0.0904896	0.674315	0.13515	0.644679	-0.0348562	0.930262
CG14131	-0.0878457	0.677168	-0.075705	0.777298	0.369613	0.0193237
CG14132	0.00222778		-0.141517	0.677343	-0.226778	0.273104
CG14135	-0.156791	0.370627	-0.459521	0.170347	-0.710909	0.00593602
CG14137			-0.023704		-0.244858
CG14142			-0.619655	0.125159	-0.242092	0.71181
CG14143	0.0104897		0.211644	0.656985	0.151784	0.83687
CG14147	0.0511744		-0.208182	0.322018	-0.156599	0.701907
CG14153	-0.00203357		-0.394048	0.398949	-0.293774	0.453334
CG14154			-0.0556168	0.926854	-0.048383
CG1416	-0.146933	0.137266	-0.0953217	0.668653	-0.132655	0.555483
CG14160	0.0102		0.1075	0.818368	0.335925	0.305076
CG14174	-0.00442334	0.991852	0.174614	0.686066	-0.141912	0.633791
CG1418	-0.0578505	0.81838	0.0732783	0.801861	-0.101237	0.669662
CG14182	-0.14868	0.343153	0.105147	0.760886	-0.370875	0.182417
CG14183	-0.00874715		-0.303703	0.499003	0.135606	0.822515
CG14184	-0.201918	0.205649	-0.481561	0.138144	-0.850919	2.74098e-10
CG14185	-0.00203357		-0.383098	0.411035	-0.830236	0.108727
CG14186	-0.0101961		-0.325793	0.17367	-0.131411	0.72402
CG14187					-0.720658
CG14191	0.00155473		-0.151057	0.760807	-0.147219	0.662435
CG14194	-0.0322613	0.911471	0.136908	0.52584	-0.00249297	0.992379
CG14195	0.0141949		0.23345	0.44147	0.224089	0.475752
CG14196	0.00698826		0.148796	0.732606	0.417825	0.00990593
CG14200	0.0860435	0.536532	0.431377	0.0132719	0.688147	0.00515959
CG14204	-0.0460436	0.835904	-0.739593	0.0411379	-0.398828	0.527752
CG14205	-0.00500615		-0.0820987	0.8803	0.755778	1.17883e-06
CG14207	-0.0775669	0.719736	-0.0756769	0.747073	-0.140953	0.239525
CG14210	-0.010578	0.974244	0.0461705	0.902902	-0.279775	0.0831177
CG14212	-0.00819399		0.0169285		0.161266
CG14218	0.0516396	0.790189	-0.0246986	0.967416	-0.32616	0.609955
CG14219	-0.00744411		0.204617	0.679053	0.514543	0.00724545
CG14220	-0.0683446	0.745064	-0.417204	0.167053	-0.898459	0.00194621
CG14221	-0.00748119	0.970504	-1.49714	3.37977e-07	-2.01211	2.03091e-07
CG14223	0.0936906	0.57872	0.0906083	0.843619	-0.352253	0.288587
CG14227	0.00541695		0.196155		-0.302463
CG14229	-0.237916	0.0326427	-1.06432	0.000248309	-1.57822	2.0719e-07
CG14230	-0.079393	0.706573	-0.446725	0.214893	-0.456318	0.163946
CG14231	0.184935	0.24554	0.547357	0.00811556	-0.176952	0.678564
CG14232	0.0470039	0.852214	0.41746	0.043729	0.162819	0.510142
CG14234	-0.000864579		-0.255569	0.594593	0.313273	0.0325002
CG14237			-0.0479		-0.0617468
CG14238	0.000136476		0.443906	0.25725	0.433071	0.227639
CG14245	-5.4275e-06		0.293186	0.55774	0.118214	0.804346
CG14246					0.00953823
CG14247	0.00267012		0.212574	0.694137	-0.531036	0.150954
CG14252	-0.0597836	0.78516	-0.198171	0.583629	0.224602	0.586617
CG14253	-0.00141268		-0.655074	0.00218527	0.232757	0.68434
CG14257	0.0580542	0.118061	0.717707	0.0143028	-0.162155	0.782358
CG14258			0.26829	0.59935	-0.101158
CG14259			-0.166336		-0.0802965	0.889816
CG14260	-0.0198131		0.195101	0.706361	-0.223746	0.656397
CG14262			0.0183776		-0.0567385
CG14265	-0.00169485	0.968129	-0.0859219	0.882489	0.0955034	0.785228
CG14269			-0.121255		-0.0445272
CG14270	-0.157208	0.177743	0.0447572	0.865754	-0.115971	0.487526
CG14273	0.00384955		0.354931	0.163964	0.185652	0.399802
CG14274	6.8084e-05		-0.494911	0.121462	-0.188925	0.581539
CG14275	-0.00247442	0.985127	-0.12504	0.727415	-0.118669	0.641012
CG14277	0.00135994		-0.0612182	0.86912	0.0203508	0.952743
CG1428					-0.0791615
CG14280	0.00270215		-0.0113692		0.0414886
CG14282	0.000136476		-0.00241407		-0.141166
CG14285	0.0216132		0.082932	0.812632	-0.402008	0.0315263
CG14286	-0.131237	0.458569	-0.638117	0.0415055	-0.81834	6.41909e-08
CG14292	0.0023061		0.210592	0.634987	0.0292625	0.953698
CG14294			-0.0217747
CG14297	0.00534121		-0.292765		-0.160361
CG14298	0.00572227		0.159269	0.633448	0.133773	0.795547
CG14300	-0.00192187		-0.181951	0.708803	-0.0490676	0.857508
CG14301	-0.0082378		-0.416311	0.14084	0.0828603	0.728243
CG14302	-0.00256165	0.942816	0.0587149	0.91123	-0.0756032	0.824044
CG14304	0.0273873		0.312101	0.304949	0.150217	0.579175
CG14309			0.0671711
CG14312	0.0111517		0.206895	0.500701	-0.237817	0.597848
CG14313	0.00838214		-0.0501695	0.936301	0.0055562
CG14314	0.0129722	0.96936	0.223566	0.394544	0.168766	0.606805
CG14315			-0.0400048
CG14316			-0.041779
CG14317	0.0292411	0.817326	-0.21635		0.77778
CG14321	0.106102	0.181106	-0.893661	2.19659e-05	-0.999481	0.00101901
CG14322	0.0109462	0.970504	0.00492891	0.983646	0.380864	0.196014
CG14323			-0.260873	0.619058	0.0607856
CG14324	-0.00680199		-0.255119	0.627151	-0.369221	0.0104142
CG14325	0.010533		0.458119	0.301628	0.0563969	0.946367
CG14326	0.00185937		-0.243733	0.6341	-0.209645	0.27304
CG14327	0.00967417		-0.328985	0.327888	-0.120617	0.813549
CG14329	0.0053658		0.0452518	0.939644	-0.78406	0.140678
CG14331	0.00722981		-0.216241	0.633544	-0.408562	0.333358
CG14339			0.0352137		-0.0186361
CG1434	0.0851278	0.644778	0.347438	0.0676415	0.124437	0.516243
CG14340			0.0436375
CG14341	-0.153013	0.389764	-0.325377	0.317227	-0.0131581	0.984232
CG14342	-0.0210954		-1.13259	1.01662e-06	-1.37055	7.23958e-05
CG14346	0.00639188		-0.240428	0.650205	-0.235253	0.738473
CG14352	-0.292973	0.00694697	-0.411621	0.239454	-0.617088	0.0494464
CG14354			0.0183776		0.111063
CG14355			0.0441208		1.67472	0.000592886
CG14356	0.0313197		0.852617	0.0266609	0.0364393	0.946307
CG14357	0.000815039		-0.0427987	0.946108	0.578999	0.302362
CG14362			0.0352137		0.000285589
CG14367	0.0171769		0.397547	0.198064	-0.214531	0.627451
CG14369	-0.00592799		-0.269067	0.605348	-0.315072	0.231003
CG14374	-0.00170149		0.242498	0.635247	0.118864	0.754775
CG14377	-0.00158917	0.968129	0.207974	0.675467	0.114536	0.8288
CG14384			0.0369861		-0.0294266
CG14391	-0.00578862		0.0692402		-0.268919
CG14395	0.0542155	0.509953	0.880514	0.00971996	-0.00494213	0.995828
CG14397	0.00270215		-0.0830636	0.818582	-0.541144	0.314438
CG1440	-0.00985192	0.973564	0.234832	0.509822	-0.315108	0.490367
CG14400			0.00440901		-0.173205	0.802803
CG14401	-0.00225573		-0.262386	0.395454	-0.0297156	0.941202
CG14402			-0.0939422
CG14406			-0.159924	0.775002	0.599916	0.280384
CG14407	0.0136071	0.969395	0.296207	0.0900796	0.0336446	0.931015
CG14408	0.069612	0.701132	-0.370556	0.0492455	0.0373864	0.886865
CG1441	-0.0117263	0.905644	-0.0777265	0.873016	0.0891181	0.875547
CG14410	0.0410957	0.889759	-0.33529	0.447048	-1.25263	0.00930882
CG14411	0.132786	0.451009	0.255627	0.284819	0.336213	0.0321488
CG14414	-0.0520321	0.828095	0.170095	0.558324	-0.339884	0.293593
CG14416			0.00965708		-0.362567
CG14417			-0.0574222		-0.478996	0.280474
CG14418	-0.00427973		0.236424		-0.759014	0.0730853
CG14419	0.00867805	0.943714	0.138306	0.624014	0.029138	0.957038
CG14420			-0.041779		-0.361603	0.377019
CG14421	-0.00208004		0.0209787		-0.220897	0.152878
CG14422					-0.222981
CG14423	0.00270215		-0.041779		-0.237852	0.242833
CG14424	0.000136476		-0.00276227		-0.254139	0.0318697
CG14427	0.115594	0.248292			0.222704
CG14431	0.00640091		0.252377	0.456874	0.604886	0.00315378
CG14434	-0.0829614	0.710192	-0.125358	0.741766	-0.520517	0.0291357
CG14435	-0.116777	0.403548	-0.63364	0.00541919	-0.435929	0.263433
CG14439	-0.0045578		-0.29082	0.512022	0.156269	0.339683
CG14440	0.0478398	0.823676	0.0738921	0.773285	0.0828447	0.7053
CG14441	-0.00335222	0.993878	-0.00636178	0.984901	0.436986	0.0542966
CG14442	0.0284204	0.900266	-0.143558	0.49555	-0.0540753	0.887087
CG14443	-0.00208004		-0.235899		0.0131168
CG14445	0.00146908		-0.340591	0.428879	-0.096711	0.664465
CG14448			-0.0842928
CG14450	-0.237343	0.0314142	-0.006221	0.984406	-0.492896	0.00421714
CG14451	0.0201796		0.656781		-0.265748
CG14452	-0.00459306		0.356803	0.447064	-0.583453	0.138054
CG14453	-0.00291935	0.96122	-0.199874	0.710812	-0.267909	0.594595
CG14454	0.00211256		-0.388248	0.353179	-0.250937	0.573086
CG14455	-0.00747965		0.19455		-0.361788	0.563777
CG14456	0.00656234		-0.31034	0.387858	-0.213764	0.54525
CG14457	-0.000639421		-0.425032	0.213058	-0.251291	0.63051
CG14459			-0.229589		0.487409	0.411334
CG14464	-0.376983	0.00224978	-0.822013	1.11544e-05	-1.18277	6.64786e-08
CG14478	-0.0496097	0.810192	-0.722562	0.00164753	-1.03824	0.00122112
CG14483	-0.181172	0.276841	-0.204373	0.475924	-0.266128	0.149213
CG14488	0.00270215		-0.554635	0.197257	-0.265656	0.694037
CG14490	-0.0153742		-1.01436	0.00463615	-1.13957	0.00177713
CG14491			0.0425311		-0.400762
CG14492	0.00270215				-0.0294266
CG14495	0.015121		-0.0522304	0.931798	-0.195007	0.510581
CG14499	0.00630587		0.0226825		-0.543292	0.302092
CG14500	-0.00566485		0.776557	0.0238935	0.496078	0.00874122
CG14502	-0.0390735	0.843521	-0.773914	0.0415922	-1.04321	0.0268318
CG14505	0.00853501		-0.00276227		-0.0294266
CG14506	0.00270215
CG14507	-0.00100843		0.358066	0.127207	-0.0805702	0.923364
CG14511	-0.102973	0.615184	-0.324846	0.326014	-0.532982	0.0500395
CG14515	0.0169389		0.0654502	0.827525	-0.103686	0.885072
CG14516	0.146354	0.299787	0.163297	0.703357	0.399336	0.152776
CG14518			-0.122475		-0.0886615
CG14535	0.0329644		-0.0563447	0.885048	0.346846	0.0136665
CG14540			0.0217782
CG14543	-0.0395674	0.880691	0.209427	0.465643	-0.169464	0.639158
CG14544	0.0147992	0.970504	0.234821	0.456552	-0.24831	0.387469
CG14545	-0.0691793	0.770369	0.223237	0.666615	-0.0144059	0.985847
CG14551	0.00389832		0.625363	0.0453075	0.217281	0.738329
CG14556			0.216836		-0.294	0.666181
CG14561	-0.00768895	0.979799	0.0966534	0.813583	-0.470582	0.289437
CG14562	0.0494479	0.831275	-0.0145848	0.962731	0.220487	0.442803
CG14563	0.00634996		-0.0793263		-0.11955	0.788472
CG14564	0.0124583		0.0682155		0.695674	0.191261
CG14565	-0.00204246	0.970504	0.0789083	0.889791	0.339577	0.0226107
CG14566	-0.00201865		0.0532093	0.915305	-0.0392864	0.930626
CG14567	0.0587058	0.703009	0.866177	0.0143125	-0.140364	0.762004
CG14568	-0.00389518	0.949213	-0.125906	0.799156	0.0355486	0.930757
CG14569	-0.00100767	0.979786	-0.240966	0.639022	0.0738466	0.841771
CG14570	-0.00912389		-0.102247	0.823092	-0.195894	0.767682
CG14572	-0.00315025	0.970205	-0.0811443	0.881375	0.267206	0.307959
CG14573	-0.0046175		-0.110492	0.820558	0.115305	0.819253
CG14589	0.00668389		-0.148067	0.792277	-0.391606
CG14591	-0.0164279		-0.744396	0.00011571	-0.46812	0.010975
CG14598	-0.0131922		-0.233507	0.593039	-0.260248	0.467738
CG14605	0.000447045		0.0183776		0.324771
CG14606	0.0106557		0.144463	0.792972	0.413808	0.0979405
CG14607			-0.0059739		0.179304
CG14609	0.00270215		-0.0222536	0.970025	-0.59122	0.276469
CG1461	-0.004384		-0.117391	0.819107	-0.457601	0.22208
CG14610	-0.00578862		-0.0269411		-0.0294266
CG14613	0.0235608	0.932767	0.0697908	0.77709	-0.0126896	0.959183
CG14615	0.0754334	0.738218	0.130181	0.664276	0.280261	0.125477
CG14618	-0.0212257	0.95382	0.45133	0.0251834	0.152023	0.676627
CG14621	0.0831443	0.673112	0.0837699	0.795006	-0.0450361	0.881706
CG14624			-0.00276227
CG14625			0.515423	0.195872	-0.00333259
CG14626	0.0242075		0.488558	0.0557801	-0.339864	0.605031
CG14627	0.00630587		-0.057581	0.923359	0.0388248
CG14628	0.0060479		-0.0217747		-0.0294266
CG14629	0.11712	0.433518	0.41295	0.0604342	-0.0889226	0.873355
CG1463	-0.201529	0.166484	-0.726752	0.0167935	-0.749147	0.0161169
CG14630			-0.176975		-0.586054	0.290157
CG14631	0.00270215
CG14634			0.0421685		0.00953823
CG14635			0.0183776
CG14636	0.0338689		0.510612	0.0025185	-0.12277	0.797924
CG14641	-0.130103	0.253063	-0.64975	0.0255036	-1.11431	0.000156879
CG14642	0.0213998		-0.00614965	0.986462	0.062624	0.889707
CG14644			-0.0584354	0.919657	-0.519287
CG14645	-0.00459306		0.00775852		-0.208003
CG14646	-0.149218	0.28269	-0.471947	0.0796783	-0.814826	0.00817383
CG14647	-0.0157703	0.967061	-0.313162	0.303976	-0.610642	0.0887693
CG14650	-0.0899562	0.639323	-0.761257	0.00561263	-0.990199	0.00843366
CG14651	0.0132973		-0.105866		-0.072267
CG14655	0.0172403		0.151979	0.561646	-0.0633886	0.898019
CG14657	-0.0891388	0.67733	-0.691193	0.00262627	-1.12721	0.00305681
CG14658			-0.0217747
CG14659			-0.0217747
CG14661	-0.0175588		0.0924518	0.87389	-0.335451	0.305551
CG14662	-0.0112691		0.275093	0.553499	0.200187	0.642899
CG14664	-0.00159846		0.260543		0.453858
CG14667	-0.053354	0.816447	-0.168689	0.524237	-0.355423	0.0912997
CG14668			-0.00880986		-0.0314114
CG14669	-0.0125977		-0.375963	0.258251	0.120933	0.761365
CG14671	-0.0142176	0.971925	0.153905	0.484851	0.0010481	0.998517
CG14676			0.0183776		-0.0294266
CG1468	-0.00455167		-0.180242	0.695977	0.0873419	0.733672
CG14684	0.000136476
CG14687	-0.0101562	0.949213	-0.0374409	0.895032	-0.339103	0.250376
CG14688	-0.109238	0.457004	0.152269	0.416498	-0.359339	0.259408
CG14689	-0.00985301		-0.0601219		0.294612
CG14691			-0.0802606		0.0847106
CG14692	0.0020082		-1.45425	4.6088e-10	-0.754086	0.0103235
CG14693	0.0053658		-0.913629	0.0130657	-0.834404	0.0253466
CG14694	0.00496154		-0.192706	0.689566	0.103317	0.789773
CG14695			-0.189092	0.727735	-0.11395	0.820998
CG14696	0.0144362	0.926788	0.05911	0.810236	0.133282	0.544703
CG14708			-0.0438254		-0.0294266
CG14710	-0.229488	0.0689898	-0.732563	0.0327512	-1.42522	3.38995e-06
CG14711	-0.00536254	0.990109	0.312088	0.155698	0.192927	0.583017
CG14712	0.0474626	0.761177	0.263598	0.169032	0.491393	0.0013663
CG14715	-0.20255	0.164691	-0.212652	0.514356	-0.464949	0.00243351
CG14717			-0.167903		-0.0767838
CG14718	0.00270215		-0.317556		-1.35374	0.00842973
CG14720	0.013575		0.53091	0.198323	-0.0218289
CG14721	0.0381716	0.89843	0.271238	0.229571	0.0144048	0.953082
CG14722	-0.158732	0.340956	-0.774788	0.00379023	-0.931426	0.00474635
CG14731	0.00270215
CG14736					-0.0294266
CG14739			-0.0447327		-0.0294266
[truncated: 13,021 more rows]
