# Supplementary material for: A modERN resource: identification of Drosophila transcription factor candidate target genes using RNAi
Source: Genetics. 2023 Jan 19;223(4):iyad004. doi: 10.1093/genetics/iyad004 (PMC10078917; doi:10.1093/genetics/iyad004)
Supplement: iyad004_Supplementary_Data [file iyad004_supplementary_data.zip › modERN_Resource_RNAi_Table_S29_pb_GENETICS-2022-305822.xlsx]

## Sheet: heatmap CSV
gene name	pb_0-1.5	pb_8-10	pb_16-18
Amyrel	0.0151707	2.78556	-0.0655278
CG13223	0.00637379	1.24889	-0.0143588
CG30148	0.014447	1.2929	-0.139063
CG15239	-0.00133008	-0.270155	-1.01132
CG14110	0.02655	-0.172819	-1.20737
ImpE2	0.0630403	-0.273053	-1.20934
AANATL4	-0.00140816	-0.0551252	-1.25073
Osi6	-0.000840823	-0.179195	-1.49379
asRNA:CR43767	-0.0181197	-1.05537	-1.82428
ImpL1	0.00492333	-0.331239	-2.30014
poe	-0.142666	-1.27061	0.291501
Hsp70Bb	-0.0545599	-1.95118	-1.46808
y	-0.0442378	-1.71516	-0.933088

## Sheet: DESeq2 CSV
gene name	log2FoldChange.pb_0.1.5	padj.pb_0.1.5	log2FoldChange.pb_8.10	padj.pb_8.10	log2FoldChange.pb_16.18	padj.pb_16.18
128up	0.00525452	0.990644	0.00888808	0.977008	0.0105521	0.984111
14-3-3epsilon	0.00663922	0.985077	0.252384	0.310401	0.222025	0.659783
14-3-3zeta	0.0552509	0.667959	-0.00201758	0.994637	-0.00483874	0.990295
140up	-0.000162784	0.999712	-0.186803	0.399425	-0.157606	0.734836
18SrRNA-Psi:CR41602	0.0097342	0.832215	0.345005	0.136395	0.0284244	0.963698
18w	-0.207529	0.000153138	0.0199948	0.959259	0.0355069	0.957846
26-29-p	-0.0498338	0.85382	0.0304332	0.935024	-0.302883	0.495373
28SrRNA-Psi:CR40596	0.0278984	0.616618	0.454356	0.0719865	0.301508	0.614164
28SrRNA-Psi:CR40741	0.00615503		0.269847	0.19593	0.146053	0.763215
28SrRNA-Psi:CR41609	0.00745236		0.294918	0.049784	-0.0954972	0.84386
28SrRNA-Psi:CR45848	0.0112753		0.220128	0.156199	0.228838	0.57963
28SrRNA-Psi:CR45851	0.00921543	0.939909	0.250048	0.27301	-0.0129217	0.983634
28SrRNA-Psi:CR45853	0.00219104		0.00792968		0.0746503	0.763215
28SrRNA-Psi:CR45855	-0.00189682		0.0948095	0.492041	-0.0182405	0.963698
28SrRNA-Psi:CR45859	0.00493723		0.308365	0.204623	-0.133511	0.823926
28SrRNA-Psi:CR45860	0.00189941		0.037086	0.848109	0.16644	0.640978
2mit	0.0147273	0.870032	0.0173986	0.966164	0.135985	0.789836
312	-0.0130052	0.976331	-0.152513	0.527526	-0.0663092	0.916177
4E-T	0.0936507	0.326622	0.317077	0.219137	0.246656	0.659783
5-HT1A	0.0110829		0.426664	0.156111	0.227856	0.686475
5-HT1B	-0.00201677		-0.105863	0.6979	0.145799	0.795151
5-HT2A	-0.0533491	0.035792	-0.259666	0.364284	-0.0139456	0.983017
5-HT2B	-0.00265025		-0.0064103	0.985537	0.15939	0.784054
5-HT7	-0.000127532		-0.135987	0.711499	0.179929	0.731866
5.8SrRNA-Psi:CR45854			0.00792968
5.8SrRNA-Psi:CR45857					0.0107794
5.8SrRNA-Psi:CR45863					0.00934518
5PtaseI	-0.0081801	0.985038	-0.028716	0.928791	0.00339541	0.993992
5SrRNA-Psi:CR33363			0.00544607
7B2	-0.00364872		-0.140047	0.683784	-0.138185	0.781146
7SLRNA:CR32864	0.00320802		0.0299805	0.71062	-0.00916284	0.979479
7SLRNA:CR42652	0.00104721		0.0964866	0.316116	-0.00821907	0.98157
825-Oak	0.00254787		-0.0881123	0.663558	-0.00545732	0.982899
A16	-0.0171388	0.969459	-0.105241	0.630569	-0.158918	0.732547
AANAT1	-0.00792291	0.927405	-0.078874	0.846027	-0.0757727	0.899362
AANATL2	-0.000281133		0.0566308	0.906122	-0.116632	0.812641
AANATL3			0.0796451	0.779876	-0.167586	0.751757
AANATL4	-0.00140816		-0.0551252	0.89056	-1.25073	4.40381e-09
AANATL5					-0.407735	0.345188
AANATL6	-0.000603866		0.0443579	0.898827	-0.208145	0.722057
AANATL7			0.0165484	0.970242	-0.014028	0.98157
ABCA	0.0683988	0.71144	0.24536	0.272126	0.152598	0.796637
ABCB7	-0.0595774	0.791832	-0.0253491	0.938504	-0.0431572	0.937997
ABCD	0.128948	0.16203	0.277669	0.277723	0.261813	0.624758
ACC	-0.0979082	0.481943	-0.150935	0.40118	0.270019	0.629062
ACXA			-0.00426691
ACXC	-0.000603866		-0.0218331		-0.00171803	0.994258
ACXD	0.00152004		0.0373314	0.942581	0.116037	0.812411
ADD1	0.059075	0.653668	0.354831	0.175252	0.478233	0.379688
ADPS	0.000647151	0.996584	-0.0537723	0.83633	-0.00818058	0.987854
AGBE	-0.0541612	0.738735	-0.309396	0.214703	-0.330597	0.417286
AGO1	0.0565076	0.727566	0.284982	0.262276	0.34767	0.541175
AGO2	-0.0671445	0.652228	0.0872013	0.787541	0.345535	0.534755
AGO3	0.122863	0.167787	0.381857	0.195885	0.411935	0.47353
AIF	-0.0392996	0.915042	-0.0753461	0.747045	0.0425093	0.940997
AIMP1	-0.0390795	0.914123	-0.151482	0.417909	-0.252491	0.62079
AIMP2	0.0186816	0.963469	-0.0776255	0.755729	-0.189134	0.722726
AIMP3	-0.00901384	0.983501	-0.0724762	0.825679	-0.173989	0.719769
ALiX	-0.0132663	0.971462	0.287585	0.240748	0.454279	0.301866
AMPKalpha	-0.0861249	0.458233	-0.0440304	0.867842	-0.0519111	0.919072
AMPdeam	-0.0684685	0.733059	-0.0473024	0.905109	-0.01232	0.981788
AOX1	-0.0234377	0.963469	0.274513	0.190181	0.100464	0.829154
AOX2	0.00244258		-0.156682	0.526967	-0.0622171	0.837915
AOX3	-0.055838	0.759482	0.482553	0.03095	0.160184	0.767564
AOX4	-0.00191375		0.0398787	0.779748	0.0622385
AP-1-2beta	-0.0330117	0.912399	-0.103892	0.597706	-0.0229111	0.965267
AP-1gamma	-0.0389998	0.866223	0.0428199	0.887906	0.197673	0.710372
AP-1mu	0.00159993	0.996584	0.235847	0.406577	0.254309	0.659783
AP-1sigma	0.0588507	0.780393	0.168484	0.497392	0.115937	0.7994
AP-2alpha	-0.025954	0.962064	-0.0560698	0.860801	0.205069	0.713599
AP-2mu	-0.0640577	0.761636	-0.0516726	0.830709	-0.0511988	0.917565
AP-2sigma	0.0397015	0.914123	-0.027823	0.932191	-0.179102	0.707996
APC10	-0.088171	0.583729	0.00797468	0.988012	-0.33008	0.563006
APC4	0.0270555	0.956478	0.222252	0.285605	0.0681519	0.91317
APC7	0.00719563	0.985038	0.19254	0.232205	-0.31386	0.493552
APP-BP1	0.0361844	0.921133	-0.159951	0.444199	-0.114262	0.836517
AQP	-0.00133555		-0.197315	0.502072	-0.235972	0.660948
ARY			0.000638788
ASPP	-0.216196	6.32951e-06	-0.144843	0.499012	0.114015	0.832039
ATP6AP2	0.0260758	0.946009	-0.0246821	0.942581	-0.0768422	0.857301
ATP7	-0.0182361	0.969459	-0.0897947	0.71797	0.112797	0.82785
ATP8A	-0.0249249	0.961589	0.074944	0.784097	0.164465	0.775351
ATP8B	0.00545337	0.963469	0.0751392	0.851045	0.192046	0.743684
ATPCL	-0.0793707	0.650393	-0.125044	0.51929	-0.421907	0.371786
ATPsynB	-0.0307029	0.932936	-0.150109	0.504703	-0.284063	0.531712
ATPsynC	-0.0287311	0.927641	-0.178506	0.339058	-0.274869	0.534755
ATPsynCF6	0.0519638	0.790455	0.0403429	0.889033	-0.211922	0.659531
ATPsynCF6L					-0.00790164
ATPsynD	-0.0554844	0.778781	-0.143571	0.554137	-0.274105	0.606357
ATPsynE	0.0195271	0.963469	-0.105898	0.68196	-0.274881	0.605379
ATPsynF	-0.0497509	0.82671	-0.173857	0.387941	-0.319859	0.522358
ATPsynG	-0.0165301	0.969459	0.0405377	0.891426	-0.254887	0.62079
ATPsynO	-0.0504508	0.808625	-0.142299	0.539471	-0.26126	0.614348
ATPsynbeta	-0.026312	0.956478	-0.102567	0.646505	-0.105722	0.768012
ATPsynbetaL			-0.0149954		-0.0129133
ATPsyndelta	0.00715786	0.985038	0.0457471	0.902481	-0.223233	0.670608
ATPsynepsilonL	0.0122809		-0.0707536	0.876566	-0.0320504	0.962969
ATPsyngamma	-0.0771752	0.469827	-0.170926	0.372067	-0.238296	0.632773
ATbp	0.0744334	0.689239	0.191518	0.368807	0.243872	0.676045
Aasdh	0.0098603	0.983016	0.289918	0.253539	0.470671	0.372352
Aatf	0.114122	0.334846	0.0769178	0.771823	0.00167352	0.997381
Abd-B	-0.0522657	0.663301	-0.0113593	0.976547	0.251691	0.659783
Abi	-0.000395763	0.999712	-0.0402192	0.880821	0.0648335	0.893027
Abl	0.00247336	0.996457	0.320916	0.232205	0.499761	0.371786
Abp1	0.0448523	0.838626	0.325183	0.219266	0.387381	0.483344
Ac13E	-0.00398352	0.99219	0.189082	0.506199	0.182818	0.752606
Ac3	-0.0201414	0.716337	0.0670767	0.813534	0.213094	0.71803
Ac76E	-0.00673561		0.0884606	0.804398	0.193386	0.731939
Ac78C	-0.00514401	0.969459	-0.194057	0.529635	0.149596	0.776035
AcCoAS	0.0703122	0.667959	-0.00063466	0.99834	-0.0578163	0.902152
Acbp1	0.0378329	0.916488	-0.0624699	0.84378	-0.293333	0.567762
Acbp2	0.0122247	0.867329	-0.111431	0.771193	-0.292296	0.592862
Acbp3	-0.00412049		0.303865	0.218169	-0.203148	0.694772
Acbp4	-0.00103268		0.113189	0.767993	-0.285799	0.585512
Acbp5	0.00463085	0.963469	0.227774	0.319649	-0.251489	0.647126
Acbp6	-0.00855327		-0.10521	0.720932	-0.135506	0.789836
Ace	0.00725607		-0.0722533	0.846598	0.274084	0.642728
Acer	0.0149295	0.970206	0.140227	0.541639	0.0868105	0.857221
Acf	0.0162088	0.969459	0.446843	0.0743753	0.632237	0.216692
Achl	-0.00180924		-0.210623	0.495285	-0.120833	0.837915
Ack	0.00389406	0.993381	-0.0692783	0.813915	0.117088	0.818951
Ack-like	0.00134885	0.99818	-0.0153956	0.967786	0.175883	0.744133
Acn	0.0322147	0.92385	0.22369	0.380093	0.316243	0.584203
Acox57D-d	-0.0449994	0.867688	0.0652433	0.887042	-0.00914156	0.985513
Acox57D-p	0.0164223	0.969459	-0.0439786	0.890889	-0.0618185	0.901689
Acp1			-0.0419935	0.69571	-0.343291	0.522358
Acp24A4			-0.00526735		-0.0832847	0.704695
Acp26Aa					-0.00790164
Acp26Ab					-0.0195147
Acp32CD	0.00054783		0.0261706	0.8655
Acp36DE	-0.000603866		-0.0325334	0.889386	0.0364552
Acp53C14a			0.00544607
Acp53C14b			0.00544607		0.0107794
Acp53C14c			0.00113671		-0.00579564
Acp53Ea			0.00544607		0.0107794
Acp54A1			-0.0157578	0.90257
Acp63F			0.000494806
Acp65Aa	-0.000603866		0.0200713	0.950545	-0.634675	0.211926
Acp76A			0.0249409	0.886686	-0.0318297
Acp95EF	0.00124569		-0.00873242		0.00730294
Acph-1	0.0471184	0.852889	0.315593	0.245301	0.344293	0.553873
Acsl	0.00857435	0.984032	-0.0741014	0.779615	0.094004	0.877887
Act42A	-0.0737952	0.596315	0.0488935	0.867842	0.150389	0.784476
Act57B	-0.00595212	0.963469	-0.19506	0.404002	-0.170445	0.682443
Act5C	-0.0519567	0.815183	0.176668	0.509053	0.000137395	0.999602
Act79B	-0.00262445		0.0292622	0.9561	-0.0903113	0.889895
Act87E	-0.172519	0.00318646	-0.0496082	0.915512	-0.133626	0.776641
Act88F			-0.101195	0.382521	0.0129499	0.948588
Actbeta	-0.00742902	0.963469	-0.0759649	0.779876	0.0802246	0.894054
Actn	-0.0588515	0.72698	-0.139325	0.492204	-0.0866996	0.822751
Actn3			-0.0304852
Acyp2	0.0596116	0.761204	-0.135662	0.525363	-0.108133	0.845816
AdSL	-0.0714447	0.683492	-0.124005	0.540004	-0.200294	0.692392
AdSS	-0.0226096	0.963469	0.248572	0.364159	0.0317298	0.945768
Ada	-0.0180677	0.969459	0.0851344	0.795389	0.177503	0.760049
Ada1-1	-0.003583		0.0182979	0.937199	0.0117446
Ada1-2	0.0401229	0.830809	0.209314	0.495416	0.285286	0.633412
Ada2a	0.00115472	0.997534	-0.0177493	0.967624	0.141752	0.757817
Ada2b	0.0287616	0.921133	0.218916	0.316116	0.371424	0.46295
Ada3	0.0451763	0.87118	0.277982	0.291643	0.363761	0.46877
AdamTS-A	-0.0128804	0.916488	-0.0981202	0.673045	0.0879744	0.886692
AdamTS-B	-0.0318793	0.759014	-0.108996	0.595705	-0.00413183	0.993281
Adar	0.0719034	0.699221	0.138839	0.564699	0.378014	0.479021
Adat1	-0.000101896	0.999712	0.00504049	0.992454	-0.185324	0.746403
Adck1	-0.0340432	0.927955	-0.101925	0.691532	0.0273723	0.957846
Adck5	0.0556999	0.823187	0.258239	0.312382	0.188536	0.701987
Adf1	-0.0471286	0.860091	-0.0774399	0.764212	0.0445141	0.931756
Adgf-A	0.00620377	0.985038	-0.0161967	0.965921	-0.012248	0.983223
Adgf-A2	-2.11013e-05		0.0593872	0.902039	0.0846058	0.763277
Adgf-B			0.00544607		0.0107794
Adgf-C	0.00054783		0.149056	0.350569	-0.176669	0.720647
Adgf-D	-0.00241951		-0.214509	0.475563	-0.232305	0.66282
Adh	0.0137067	0.936223	-0.0776642	0.671322	-0.0162982	0.979334
Adi1	0.053233	0.836523	0.0650011	0.876794	-0.107479	0.8283
AdipoR	0.0171413	0.968182	-0.135272	0.515241	-0.0504727	0.920553
Adk1					0.0107794
Adk2	-0.0116936	0.980015	-0.075838	0.753665	-0.0756656	0.895483
Adk3	-0.0112435	0.970206	0.0293825	0.943491	-0.182328	0.719769
AdoR	0.00120528		0.146936	0.594701	0.160441	0.759195
Aduk	0.00635734	0.985689	-0.0839451	0.785801	0.177672	0.733814
Ae2	0.0946792	0.251317	0.4645	0.0830149	0.260521	0.649771
Aef1	0.0521707	0.807546	0.257447	0.245301	0.218112	0.691935
Afti	0.0441976	0.87118	0.189076	0.382245	0.298956	0.61338
Ag5r	-0.00770861		0.267213	0.310766	-0.287161	0.59514
Ag5r2	-0.00618146		0.179943	0.581534	-0.198493	0.724066
AgmNAT	-0.0167195	0.963469	0.0220308	0.966164	-0.184838	0.728405
Agpat1	0.0185207	0.969459	0.0752675	0.748853	0.287959	0.61305
Agpat2	0.0750579	0.685185	-0.0897631	0.709806	-0.0253733	0.963692
Agpat3	0.0680584	0.716237	0.0620692	0.822996	-0.00510063	0.9915
Agpat4	-0.0221762	0.963469	-0.166698	0.367367	-0.241538	0.619991
Ahcy	-0.119153	0.317902	-0.206245	0.350159	-0.278955	0.620348
AhcyL1	-0.0298205	0.946009	-0.105168	0.646461	0.0857875	0.870733
AhcyL2	-0.00822777	0.961465	-0.00935801	0.981336	-0.0714628	0.884908
Ak1	0.0205045	0.963469	0.0478407	0.904536	-0.190821	0.70728
Ak2	-0.0136388	0.975155	-0.0221043	0.951006	-0.143844	0.763218
Ak3	-0.0260141	0.934746	-0.0190309	0.958872	-0.147163	0.754948
Ak6	0.0210404	0.963469	0.0331404	0.936272	-0.0672826	0.905123
Akap200	0.0225776	0.962064	0.26984	0.240975	0.475795	0.400517
Akh	0.000765589		-0.0501019	0.903743	-0.272661	0.619535
AkhR	-0.00508103		-0.283302	0.307302	-0.075058	0.893631
Akr1B	-0.00668681	0.985147	-0.244701	0.254723	-0.148579	0.768337
Akt1	-0.000422887	0.999712	0.0107787	0.976524	0.164615	0.768012
AlaRS	-0.0618376	0.781496	-0.095485	0.667182	0.117745	0.799259
AlaRS-m	-0.0150403	0.97138	-0.0939896	0.716137	0.0133174	0.980009
Aladin	0.00770194	0.984118	0.301848	0.269615	0.396443	0.480893
Alas	-0.0771848	0.653693	-0.204653	0.316116	-0.0510716	0.920639
Ald1	-0.013268	0.975155	0.0794531	0.801694	-0.0134913	0.977294
Ald2			-0.0479216	0.745748	0.0100588
Aldh	-0.0422036	0.898093	-0.00744773	0.988691	-0.160471	0.720647
Aldh-III	-0.0311252	0.933836	0.168677	0.532283	-0.0108909	0.983634
Aldh7A1	0.000376914	0.999712	-0.105327	0.636232	-0.0588479	0.905213
Alg-2	0.124494	0.254306	-0.0338397	0.928069	-0.105828	0.812641
Alg1	-0.0726464	0.707133	-0.108718	0.541767	-0.100532	0.840853
Alg10	-0.0184391	0.969459	-0.193981	0.339029	-0.338056	0.495373
Alg11	-0.0162674	0.969459	-0.158814	0.411249	-0.156013	0.714851
Alg12	-0.00830833	0.984404	0.0865414	0.693107	0.0474684	0.920553
Alg13	0.0646079	0.740783	0.195816	0.49633	0.000640669	0.998966
Alg14	-0.028817	0.870032	-0.216896	0.385691	-0.219123	0.700669
Alg2	-0.00470337	0.991467	-0.109103	0.570703	-0.175609	0.714592
Alg3	-0.0550421	0.828632	-0.0801706	0.761858	-0.0782922	0.892262
Alg7	-0.0402381	0.912399	0.0767062	0.809816	-0.0219484	0.967282
Alg9	-0.0449315	0.874677	-0.0305726	0.935602	-0.260249	0.651549
Alh	-0.0602177	0.644338	0.0926448	0.752654	0.416417	0.457385
Alk	-0.00426374	0.97128	0.0577804	0.884179	0.278165	0.642728
AlkB	0.119171	0.31927	0.300385	0.267269	0.254531	0.6689
Alp1	0.00757385	0.963469	0.026247	0.946629	-0.0360847	0.957846
Alp10	-0.000765959		0.0171753	0.973646	-0.0424104	0.949965
Alp11	-0.00265025		-0.0643089	0.73517	-0.00229141	0.99468
Alp12	-0.0396726	0.863388	-0.138765	0.57277	-0.17121	0.691935
Alp13					-0.057467	0.84298
Alp2			0.00117452		-0.142089	0.642453
Alp4	0.00559003		0.00408357	0.994544	-0.157792	0.727382
Alp5	-0.00674509		0.120325	0.727563	-0.208297	0.676109
Alp6	-0.000951368		0.0129061	0.97929	-0.175641	0.719769
Alp7	-0.000934355		0.155074	0.534829	-0.198109	0.714851
Alp8	0.000719401		0.102511	0.628877	-0.335372	0.503211
Alp9	0.000666203		-0.0486608	0.924459	-0.0636132	0.920553
Alr	-0.056722	0.815183	-0.0643799	0.858738	-0.190634	0.714851
Als2	-0.0400074	0.914123	-0.0684704	0.805903	0.159067	0.755506
Ama	-0.0785913	0.173376	-0.15324	0.436368	0.0708035	0.91487
Amacr	-0.00450117	0.992018	0.141849	0.584492	-0.154047	0.746983
Amnionless	0.00123879		-0.11049	0.738825	-0.0964183	0.835815
Amph	0.0479726	0.866902	-0.106727	0.643495	-0.0425654	0.942376
Amt	-0.000603866		-0.0291572	0.860092	0.0282905
Amun	0.0124289	0.976829	0.266608	0.3129	0.385145	0.501952
Amy-d	-0.00834736		-0.213595	0.470138	-0.195234	0.736427
Amy-p	-0.00872604		-0.175791	0.523801	-0.370357	0.518768
Amyrel	0.0151707		2.78556	1.48819e-18	-0.0655278	0.920553
Ance	-0.192519	0.000896228	-0.010498	0.977008	-0.0824395	0.878821
Ance-2	-0.0127471		-0.180423	0.50762	0.0636515	0.921501
Ance-3	-0.00320765		-0.0493579	0.860801	-0.0103147	0.985577
Ance-4	-0.00522169		-0.214475	0.483138	-0.339046	0.43086
Ance-5	-0.00792871		-0.200399	0.451421	-0.220817	0.639638
Andorra			-0.0566414	0.540004	-0.00911905	0.979928
Ank	0.122694	0.0983043	0.259377	0.286795	0.398106	0.479021
Ank2	0.00941484	0.969459	-0.0269254	0.94954	0.152695	0.786422
Ankle2	-0.00100795	0.99818	0.202874	0.295945	0.258071	0.552976
Anp	-0.000603866		-0.0666831	0.849935
Ant2	-0.0386475	0.658575	-0.0854597	0.846002	-0.217619	0.691935
Antp	-0.0215096	0.781244	0.193831	0.390051	0.0723392	0.846671
AnxB10	-0.0150365	0.971358	0.102189	0.804398	-0.245048	0.62079
AnxB11	0.0186627	0.969044	0.0405045	0.901733	-0.0749617	0.878821
AnxB9	0.0229846	0.958947	0.0141558	0.97401	-0.191475	0.643633
Aos1	0.00957222	0.982922	-0.0681829	0.860305	-0.026415	0.965434
Apc	-0.0156312	0.969459	-0.0145064	0.971526	0.217563	0.714051
Apc2	0.023824	0.942818	0.397955	0.164816	0.465555	0.371786
ApepP	0.0233399	0.950181	0.342577	0.214703	0.108029	0.822062
Apf	0.0399314	0.852889	-0.080399	0.840349	-0.188108	0.711546
Apl	0.0485138	0.773805	-0.114383	0.744492	-0.213962	0.717352
Aplip1	0.00217018	0.983016	-0.0408851	0.90257	0.0458798	0.926941
Apoltp	-0.0161915	0.963469	-0.0487683	0.870199	0.140829	0.801444
Appl	0.0486557	0.640793	0.00640061	0.986315	0.255742	0.670206
Aprt	-0.0366691	0.923247	-0.212585	0.299454	-0.183668	0.718938
Aps	0.109856	0.144412	0.322437	0.236127	0.398563	0.481048
Arc1	-0.00946946	0.964821	-0.0379623	0.927418	0.16565	0.745618
Arc2	-0.0222425	0.91257	0.11592	0.767636	0.224208	0.686039
Arc42	-0.0519166	0.850876	-0.0908636	0.723381	-0.29753	0.580376
Archease	0.0622218	0.780393	0.0135813	0.975188	-0.170268	0.733722
Arf102F	0.0943452	0.500375	0.169359	0.477053	-0.0440709	0.936319
Arf51F	0.0795372	0.657294	0.265078	0.267938	0.232336	0.659783
Arf79F	0.0890041	0.446272	0.194988	0.397162	0.201361	0.706384
ArfGAP1	0.0118423	0.972112	-0.0029487	0.993905	-0.040266	0.937383
ArfGAP3	0.0330507	0.920534	0.205879	0.465476	0.312553	0.555779
Arfip	0.0262655	0.958552	-0.0289717	0.937886	0.00441862	0.992738
Arfrp1	0.0936227	0.543966	0.223322	0.309362	0.066475	0.891573
ArgRS	-0.00441258	0.992365	-0.0877039	0.730554	-0.0542196	0.91857
ArgRS-m	0.0259141	0.961465	-0.0137858	0.974383	-0.0399078	0.942376
Argk	-0.0350133	0.854262	-0.152495	0.411291	-0.124417	0.813276
Argl	0.0012696	0.994216	-0.245041	0.390246	-0.278198	0.588567
Arl1	0.0338775	0.926481	0.131253	0.484281	-0.0754581	0.895765
Arl2	0.0131577	0.975537	-0.019257	0.962398	-0.298959	0.555779
Arl4	0.103313	0.442598	0.0220723	0.944658	-0.0640383	0.895483
Arl5	0.0535625	0.804786	0.305199	0.222724	0.125991	0.803941
Arl6			-0.0808528	0.811414	-0.299197	0.616241
Arl6IP1	0.071996	0.668821	0.270287	0.324801	0.273596	0.642107
Arl8	0.0532997	0.836523	0.246892	0.299415	0.144426	0.754079
Arp1	-0.0367932	0.922986	-0.0632725	0.772314	-0.224161	0.62079
Arp10	-0.00320244	0.995167	0.0747668	0.767636	-0.0901745	0.846671
Arp2	0.0312281	0.926933	0.001366	0.997393	0.11853	0.819913
Arp3	0.0371757	0.90989	0.19766	0.49972	0.227273	0.692392
Arp5	0.0745525	0.678431	0.162856	0.490513	0.277324	0.614348
Arp53D	-0.00198582		0.0205146		-0.0201906
Arp6	-0.0196725	0.965055	0.211764	0.374944	0.142123	0.785407
Arp8	-0.0165104	0.968979	0.117842	0.673045	0.163092	0.745034
Arpc1	-0.0538314	0.807546	-0.0880993	0.683428	-0.132779	0.768341
Arpc2	0.0449765	0.819625	0.117322	0.671322	0.148905	0.768696
Arpc3A	-0.0607065	0.788084	-0.0102883	0.97401	-0.173779	0.713599
Arpc3B	-0.00919016	0.935844	-0.00395538	0.991991	-0.203698	0.682063
Arpc4	0.00679564	0.985147	0.0374833	0.898381	-0.187807	0.714592
Arpc5	0.00361057	0.994	-0.169313	0.401501	-0.230506	0.615421
Arr1	-0.00302438		-0.552667	0.0212196	-0.75217	0.00187683
Arr2	-0.00402472		0.133684	0.551313	0.175355	0.763215
Ars2	0.0640217	0.680532	0.322207	0.204623	0.61361	0.252691
Art1	0.00342648	0.993521	0.23057	0.208772	0.205092	0.674302
Art2	0.000456804		-0.0583478	0.712172	-0.0145072	0.975963
Art3	0.0970096	0.38623	0.312429	0.232205	0.300813	0.553791
Art4	-0.0192171	0.963469	-0.00948465	0.977547	0.241513	0.614393
Art6					0.0107794
Art7	-0.0550852	0.791832	-0.104037	0.705651	-0.0883182	0.866067
Art8	0.0419162	0.881242	0.101407	0.713767	-0.0937993	0.86153
Arts	0.00524653	0.985949	0.0794639	0.815199	0.305681	0.584203
Arv1	0.0408167	0.911246	0.168673	0.515224	0.104596	0.845731
Asap	-0.0762316	0.653693	-0.0775948	0.774626	0.0611817	0.919633
Asator	0.0627015	0.766978	0.151023	0.560987	0.285789	0.628969
Asciz	-0.0695021	0.714158	0.0886244	0.811527	0.154379	0.760668
Ask1	-0.0355787	0.926481	-0.0827542	0.710739	0.113668	0.827925
AsnRS	-0.0348639	0.912399	-0.171099	0.316116	-0.174125	0.731866
AsnRS-m	-0.0060221	0.985147	0.0959941	0.766702	0.228662	0.664523
AsnS	0.0776703	0.605327	0.384216	0.188613	0.319186	0.500101
AspRS	-0.0244378	0.941277	-0.123788	0.57277	0.0226693	0.96568
AspRS-m	0.027274	0.943973	0.331348	0.223355	0.540601	0.333986
Asph	0.0142596	0.972606	-0.0400645	0.885992	0.0279364	0.962418
Ass	0.000852358		0.0427297	0.935602	-0.0831493	0.878229
AstA	0.00492679		-0.0186011	0.973174	-0.0239673	0.964585
AstA-R1	-0.00237877		0.000465685	0.99834	0.199873	0.727781
AstA-R2	-0.00151287		0.0995992	0.797462	0.126848	0.77469
AstC	-0.00169412		0.19331	0.504703	0.0938063	0.829347
AstC-R1			-0.0418383		-0.0148107	0.961326
AstC-R2	0.00331336		0.00911624	0.986388	0.259241	0.651549
AstCC					-0.110401	0.794001
Asx	-0.0360991	0.89449	-0.0731393	0.761453	0.24255	0.681115
Atac1	0.00276402	0.996457	0.249717	0.295861	0.077438	0.882951
Atac2	-0.0315989	0.925527	-0.108142	0.66975	-0.0938112	0.85009
Atac3	-0.0398522	0.914123	-0.0294383	0.928791	0.0734498	0.877408
Ate1	-0.0240669	0.961465	0.313217	0.195885	0.0763387	0.886692
Atet	-0.0497327	0.47351	-0.0651961	0.822996	0.0665389	0.913658
Atf-2	-0.00837822	0.984404	-0.0273982	0.949798	0.0772427	0.887092
Atf3	0.00637915	0.969044	-0.0545508	0.855102	0.0366288	0.954133
Atf6	0.159549	0.0446861	0.306177	0.23004	0.198617	0.705898
Atg1	0.0487307	0.77009	0.0705937	0.779178	0.153478	0.791573
Atg10	-0.0330947	0.807546	-0.243617	0.376245	-0.237036	0.676045
Atg101	0.00921144	0.984032	0.205241	0.396173	-0.0275638	0.9584
Atg12	0.053883	0.815183	-0.0469357	0.911425	-0.166615	0.758412
Atg13	0.0973215	0.363454	0.231855	0.176271	0.313195	0.523702
Atg14	-0.022142	0.963469	0.0126249	0.970822	-0.111551	0.802896
Atg16	0.0487016	0.828632	0.315638	0.242363	0.371102	0.500101
Atg17	-0.00664293	0.985147	0.0265139	0.929078	0.203086	0.71803
Atg18a	0.0149302	0.970206	0.219608	0.408504	0.228657	0.668188
Atg18b	0.0630081	0.768657	0.0456845	0.870299	0.0648456	0.913482
Atg2	-0.0498625	0.85382	0.0125643	0.970822	0.174709	0.730628
Atg3	-0.0460788	0.867329	-0.0930385	0.689083	-0.165838	0.719769
Atg4a	0.0580671	0.778781	0.184671	0.492797	0.023328	0.963698
Atg4b	-0.0211367	0.963469	0.276959	0.235742	0.324922	0.491884
Atg5	0.0219433	0.963469	0.211755	0.416857	0.0568723	0.91487
Atg6	-0.0495794	0.857862	-0.141622	0.510543	-0.0434971	0.927773
Atg7	0.0829912	0.596517	0.277043	0.29715	0.367808	0.520101
Atg8a	0.0825629	0.558779	0.116831	0.672336	-0.0328505	0.949965
Atg8b			0.00544607		0.0107794
Atg9	-0.0143607	0.972606	-0.0999026	0.651489	-0.0762215	0.87628
Atox1	0.0792087	0.564429	-0.0372559	0.886686	0.0296013	0.957846
Atpalpha	-0.0403307	0.895067	-0.0149929	0.961528	0.16955	0.723484
AttA					0.0345514	0.895782
AttB	-0.00128443				-0.0597432
AttC			0.00544607		-0.228094	0.293657
AttD			0.00544607		-0.0201863
Atu	-0.015069	0.969459	0.289942	0.298536	0.320082	0.571876
Atx-1	-0.0800352	0.00288177	-0.116878	0.574457	-0.070687	0.760049
Atx2	-0.0467943	0.817818	-0.0503502	0.858111	0.206311	0.704695
Atxn7	0.014158	0.972606	0.281359	0.299454	0.468989	0.400517
Aven	-0.00742168	0.985038	0.0809495	0.845474	-0.0924975	0.862392
Awh	-0.0140571	0.914545	-0.0697917	0.786373	-0.00624299	0.990577
Axn	0.027782	0.921585	0.304565	0.246329	0.432478	0.436791
Axs	-0.0347819	0.927405	-0.01865	0.971592	-0.199035	0.69358
Axud1	0.0480665	0.857862	0.288129	0.295861	0.375304	0.495373
B-H1	-0.00603161		-0.0209013	0.967624	0.00901816	0.987854
B-H2	0.00218578		-0.078887	0.852185	0.161945	0.780688
B4	0.0533199	0.781852	0.318792	0.231778	0.51503	0.335777
B52	-0.0155631	0.969459	0.233749	0.336522	0.192345	0.705302
B9d1	0.000372961		-0.0729654	0.870199	-0.119245	0.835038
BBS1	-0.00473126		-0.0862258	0.808873	-0.16696	0.772884
BBS4	-0.000654335		-0.174637	0.576181	-0.0578409	0.931673
BBS5	-0.00201677		0.0432541	0.936272	0.0334952	0.961326
BBS8	-0.00450351		-0.0968048	0.816985	-0.147581	0.80559
BBS9	-0.00128443		-0.0559688	0.907952	-0.0391235	0.954133
BCAS2	-0.0151307	0.970206	0.250749	0.316116	0.0169273	0.978341
BCL7-like	0.0923676	0.512031	0.117063	0.594711	0.324381	0.47353
BEAF-32	0.0428491	0.866656	0.26615	0.307131	0.307721	0.607688
BG642163			0.00544607		0.0107794
BG642312			0.000771364		-0.0845098	0.893027
BHD	-0.0391587	0.811526	-0.102871	0.715491	-0.244672	0.606357
BI-1	0.0750566	0.660911	0.127896	0.673045	-0.109453	0.82785
BNIP3	-0.136072	0.167295	-0.04665	0.875617	0.00782371	0.987854
BOD1	0.040827	0.863838	0.239441	0.344171	0.301696	0.539441
BORCS5	-0.0441661	0.865702	-0.0863557	0.796559	-0.0539021	0.921501
BORCS6	-0.0275385	0.94569	-0.0899753	0.785129	-0.145105	0.789836
BRWD3	0.0122207	0.970206	0.348408	0.214703	0.473326	0.403367
BTBD9	-0.0078598	0.984404	0.350118	0.213781	0.360393	0.524068
Bacc	-0.0847504	0.622137	0.0805357	0.747236	-0.0639895	0.887092
Bace	-0.00591108		-0.0149539	0.976806	-0.169022	0.752994
Balat	0.00199953		-0.0235553	0.916943	-0.135605	0.755892
Baldspot	0.0624998	0.750647	0.0179578	0.964547	0.0632779	0.912721
Bap111	-0.0519806	0.832215	0.26526	0.333498	0.361178	0.532886
Bap170	0.00622767	0.985147	0.267186	0.208772	0.449573	0.372352
Bap55	-0.0547399	0.759482	-0.049645	0.877724	0.236087	0.615421
Bap60	0.000185701	0.999712	0.220554	0.436368	0.258766	0.662462
Bbd	0.00054783		0.0604658	0.732845	-0.17789	0.760049
Bdbt	0.0974733	0.468288	0.301706	0.248054	0.123766	0.79384
Bdp1	0.0380831	0.919526	0.171137	0.424055	0.187209	0.680677
Bem46	-0.00565144	0.986434	-0.106515	0.718024	-0.212971	0.64382
Best1	-0.080197	0.644338	-0.0371549	0.918861	-0.0706436	0.894177
Best2	-0.00172711		0.0299163	0.946707	-0.024307	0.969398
Best3	-0.00229303		0.162568	0.638744	0.174695	0.721826
Best4			0.0149629		0.0114066
Bet1	-0.0469011	0.828632	-0.25748	0.188613	-0.401947	0.400517
Bet3	-0.000214091	0.999712	0.245429	0.309327	0.201927	0.694986
Bet5	0.0277668	0.948735	-0.060011	0.860595	-0.0935626	0.860477
Bgb	0.0371015	0.912399	0.0839891	0.734694	0.11947	0.80596
BicC	-0.00158439
BicD	0.100945	0.268583	0.263725	0.310397	0.446604	0.417286
BigH1	0.0676016	0.668821	0.267248	0.335143	0.141021	0.813276
Bili	-0.00350982		-0.170238	0.532283	0.274585	0.645772
Bin1	-0.0201727	0.965305	0.182494	0.540486	0.473032	0.315105
Bka	0.0260447	0.961465	0.271591	0.277723	0.0229892	0.96803
Blimp-1	-0.0278861	0.784167	0.0507455	0.889033	-0.0806257	0.898674
Blm	-1.67849e-05	0.999792	0.172527	0.526967	0.0998781	0.864903
Blos1	0.0640268	0.756812	0.0811231	0.807095	-0.0432489	0.939924
Blos2	0.0703854	0.72211	0.19318	0.502021	0.180136	0.749901
Blos3	-0.011795	0.972112	-0.0967745	0.721594	-0.31386	0.540745
Blos4	0.131521	0.220087	0.323896	0.220296	0.346598	0.507836
Bmcp	0.0517062	0.84801	0.0107334	0.97795	-0.0451085	0.931596
BoYb	0.0663803	0.702038	0.559788	0.01041	0.501428	0.371786
BobA	-0.052233	0.370029	-0.135186	0.692368	-0.0373382	0.911552
BomBc1			0.0245077		0.070392	0.849282
BomBc2	-0.00201677		-0.149138	0.261677	0.01227	0.983634
BomBc3			0.00544607		0.205187	0.707996
BomS1	-0.00201677		-0.194059	0.415912	0.109202	0.82041
BomS2	-0.00125256		-0.119046	0.726704	0.0207653	0.972117
BomS3			0.133512	0.132115	-0.0958575	0.881513
BomS4			0.0470505	0.684622	-0.204713	0.707934
BomS5					-0.0375627	0.956445
BomS6			-0.0243516	0.912041	-0.244835	0.659531
BomT1					0.0306787
BomT2			0.00544607		0.113567	0.817101
BomT3	0.00054783		-0.028207	0.954837	-0.0271409	0.964585
Boot	-0.00372989	0.990719	0.409266	0.166569	-0.0452491	0.947226
Br140	-0.0443407	0.850876	0.0559137	0.834629	0.183148	0.727274
Brca2	-0.00129185	0.996457	0.139854	0.562939	0.178783	0.722726
Brd	-0.0516297	0.490653	-0.136707	0.711094	0.0899795	0.879449
Brd8	-0.0235828	0.962064	0.173898	0.509053	0.314657	0.507836
Bre1	0.0436188	0.84801	0.318966	0.235929	0.48804	0.384111
Brf	0.0423849	0.870238	0.15441	0.382949	0.274625	0.563712
Brms1	-0.00285356	0.995356	0.0794892	0.710977	0.0402148	0.943435
Bro	0.00804814	0.963469	-0.087852	0.75019	-0.0204953
Bruce	-0.0298653	0.946009	0.0351732	0.923782	0.229837	0.705516
Bsg	0.0576258	0.812603	0.235396	0.269615	0.200658	0.720647
Bsg25A	0.00323982	0.975537	-0.25675	0.0603576
Bsg25D	0.0507486	0.807546	0.30822	0.248005	0.377454	0.507836
BtbVII	-0.0696876	0.48675	-0.0165921	0.96001	0.0653838	0.908822
BthD	0.108079	0.340645	0.358386	0.208772	0.217201	0.713417
Btk29A	0.0630585	0.748603	0.189189	0.44981	0.337791	0.568931
Btnd	-0.00499474		0.00424922	0.992483	-0.15299	0.746983
BuGZ	-0.00929534	0.983016	0.185454	0.440022	0.384803	0.447523
Bub1	0.00855491	0.984404	0.0863095	0.729436	0.357587	0.479819
Bub3	0.0318555	0.911613	0.276037	0.316116	0.374872	0.507836
BubR1	0.0525442	0.780393	0.429813	0.14611	0.543448	0.333986
Buffy	0.00144217		-0.0350303	0.948733	-0.135578	0.784476
Bug22	0.0462141	0.866223	0.181499	0.304622	0.0183625	0.978466
Burs	0.00120528		-0.0153482	0.972181	-0.275981	0.607688
Bx	-0.051448	0.847619	-0.0901657	0.749485	0.0672121	0.906216
Bx42	-0.00163229	0.996584	0.214056	0.45292	0.209036	0.707996
C15	-0.030221	0.650393	-0.0787831	0.755729	-0.0242541	0.969117
C1GalTA	-0.00621479	0.985689	-0.0117249	0.971714	0.0775803	0.869358
C3G	-0.0283586	0.929979	-0.0247414	0.937634	0.174436	0.765009
C901	-0.00361611		-0.298932	0.145628	-0.277524	0.504825
CAH1	-0.00143875	0.984118	-0.0339747	0.94194	-0.153239	0.753799
CAH13			-0.00426691
CAH14	0.00189568		0.0701955	0.526967
CAH15			0.00544607
CAH2	-0.0137193	0.973989	-0.0409126	0.923213	-0.17882	0.69186
CAH3	0.0748264	0.611234	-0.0294335	0.942581	0.0224344	0.96597
CAH4			-0.0168416		-0.0168131
CAH5					-0.00790164
CAH6	-6.77458e-05		0.0533908	0.782686	0.142533	0.811408
CAH7	-0.0591948	0.789467	-0.0706107	0.867842	-0.113228	0.825863
CAH8			-0.037708	0.895023	0.0614592	0.925666
CAH9	-0.00154688		0.12795	0.620767	-0.110149	0.840766
CAHbeta	-0.0119651	0.976215	-0.0315695	0.951529	-0.213844	0.62079
CAP	0.00991589	0.974233	-0.0413291	0.882379	0.103872	0.8572
CARPA	0.00120565		-0.124454	0.721297	0.206716	0.692392
CARPB	0.00149096	0.996457	0.0521486	0.916181	0.175951	0.749901
CASK	-0.062814	0.741606	-0.00706208	0.982216	0.22609	0.70728
CBP	-0.0119029	0.978788	-0.0111693	0.975188	-0.117626	0.792112
CCAP	0.00256321		-0.0636006	0.879887	0.0355903	0.9584
CCAP-R	-0.000603866		0.121586	0.698211	0.0671344	0.910278
CCDC151	-0.00169412		-0.0944956	0.790843	-0.132765	0.81857
CCDC53	-0.00848528	0.976371	0.180271	0.573502	-0.148091	0.802896
CCHa1			0.020023	0.959667	-0.113579	0.817101
CCHa1-R	-0.00402472		0.122219	0.667471	0.244519	0.67025
CCHa2	-0.00722048		0.164112	0.630609	-0.025383	0.961521
CCHa2-R	0.00365554		-0.107364	0.761453	-0.137877	0.769517
CCKLR-17D1	-5.61074e-05		0.107763	0.548419	0.288819	0.61367
CCKLR-17D3	0.0011622		-0.0266871	0.961407	-0.084471	0.864903
CCT1	-0.0793864	0.633459	-0.128429	0.589135	-0.14012	0.782219
CCT2	-0.0768374	0.673519	-0.0871617	0.715644	-0.04633	0.936529
CCT3	-0.0633027	0.610795	-0.152251	0.462161	-0.159327	0.753799
CCT4	-0.0452561	0.828632	-0.102187	0.638326	-0.131601	0.800318
CCT5	-0.0982186	0.269269	-0.10905	0.625021	-0.19092	0.713599
CCT6	-0.0629924	0.773897	-0.144368	0.482208	-0.169717	0.734793
CCT7	-0.0525913	0.829145	-0.0919402	0.718098	-0.147626	0.757817
CCT8	-0.0833639	0.635663	-0.0894082	0.715491	-0.0923906	0.86477
CD98hc	-0.0574109	0.811526	-0.0831503	0.736573	-0.027246	0.9584
CDC50	-0.00605814	0.985689	-0.0676629	0.752654	-0.0740112	0.889895
CDK2AP1	0.0326023	0.916488	0.215319	0.4533	0.306213	0.606357
CDase	-0.0251142	0.740783	-0.05265	0.897856	-0.0419987	0.937008
CG10000	0.00054783		0.0834239	0.831069	0.0430716	0.93074
CG10005	-0.0274729	0.763158	-0.0237293	0.945161	-0.125638	0.8289
CG10011	-0.056305	0.819625	-0.0432778	0.873995	0.274865	0.643499
CG10013	-0.0309933	0.807546	0.0187653	0.970242	0.0934989	0.797868
CG10019	-0.00324133		-0.0438552	0.934521	0.352818	0.539441
CG10026	0.000212483		-0.169717	0.477644	-0.0183707	0.978466
CG10029					-0.00790164
CG10031	-0.00130918		-0.0287265	0.959285	-0.218659	0.643845
CG10035	-0.049857	0.126208	-0.0626738	0.658395	0.0132944	0.9591
CG10038	0.0625365	0.768733	0.208543	0.460182	0.299184	0.614348
CG10041	0.00116673		-0.0968634	0.718098	0.144843	0.721439
CG10050	-0.0225592	0.962064	-0.0138209	0.974221	-0.171625	0.721087
CG10051	-0.0202275	0.718865	0.0113635	0.977351	0.0923528	0.846671
CG10053	0.000455675	0.999712	0.000192815	0.999692	-0.24702	0.63516
CG10055	0.0629692	0.684998	0.0794493	0.776457	0.182956	0.718421
CG10062	-0.00229303		-0.090443	0.826736	-0.0677903	0.905213
CG10063	-0.0134402		0.0449727	0.868091	-0.23102	0.703978
CG10064	-0.00464924		-0.0195986	0.970822	0.0209713	0.957554
CG10068	0.0127422	0.976371	0.0379704	0.901733	-0.0293531	0.957846
CG10073	-0.00189682		-0.260128	0.327241	0.128531	0.796542
CG10075	0.0196543	0.966059	-0.107135	0.715185	-0.185924	0.714592
CG10077	-0.0667273	0.650393	-0.0180111	0.955291	0.272162	0.602545
CG10081	0.00213797		0.0722587	0.235929	0.49791	0.371786
CG10082	-0.00559162	0.98658	0.0881659	0.772354	0.205479	0.71002
CG10086	0.00330725		0.00287084	0.996596	-0.0941209	0.834031
CG10089	-0.00341773		-0.184341	0.520131	0.184124	0.746823
CG10098	0.0223448	0.963469	0.192665	0.393203	0.246773	0.607227
CG10104			0.00544607
CG10116	0.00281769		-0.306242	0.269615	-0.265846	0.610701
CG10126	-0.00190051		0.0663645	0.879887	-0.247125	0.614164
CG10132	-0.00498997	0.966059	-0.178075	0.269838	0.0206971	0.970808
CG10137	-0.0226615	0.815183	-0.15466	0.515224	0.124008	0.790141
CG10139	0.0565258	0.808594	0.309083	0.240748	0.367795	0.507836
CG10140	-0.00201677		-0.0659795	0.807055	-0.25114	0.602505
CG10147	0.0184135	0.969044	0.189748	0.337193	0.404742	0.43086
CG10151	0.000323279	0.999287	-0.0108472	0.977351	-0.0784284	0.89172
CG10154			0.0875275	0.509888	0.402603	0.43086
CG10163	0.00054783		-0.00557261		-0.0752657	0.835815
CG10165	-0.0155656	0.966752	-0.129801	0.540356	-0.0915442	0.832275
CG10171	0.00190996	0.996584	-0.188978	0.299454	0.0153977	0.979334
CG10175	-0.00044496		0.0159432	0.976547	-0.04023	0.948139
CG10177			0.00989918		-0.0906855	0.858027
CG10182	-0.000769233		-0.226226	0.364241	0.0251983	0.965252
CG10183			-0.0113988		-0.0983559	0.755704
CG10184	-0.0204271	0.961465	0.00884704	0.984123	-0.151309	0.76683
CG10185	-5.26573e-05		-0.0795738	0.855656	0.00876475	0.987854
CG10189	-0.000392419	0.999712	0.0116535	0.97795	-0.175711	0.707996
CG10194	0.020813	0.963469	-0.176283	0.429885	-0.0562353	0.91487
CG10195	0.00656898	0.985689	-0.198029	0.460182	-0.200078	0.674302
CG10205	-0.00201677		0.0689866	0.562939	-0.24259	0.64382
CG10208	0.00821743	0.969491	0.00851232	0.986577	-0.262706	0.592381
CG10209	-0.0678352	0.716337	-0.144148	0.503182	0.0376311	0.944302
CG10211	-0.00321294	0.959297	0.0237875	0.942581	-0.0547023	0.931189
CG10214	0.099541	0.458233	0.239711	0.232205	0.0156634	0.979928
CG10222	0.0734592	0.702317	0.193616	0.492204	0.0427274	0.947226
CG10226	0.00815466		0.0117595	0.981336	0.217193	0.692392
CG10232	0.0027508		0.102372	0.804398	0.0537362	0.920553
CG10237	-0.0519575	0.823187	0.0562655	0.870199	-0.0563175	0.920259
CG1024	0.0344761	0.922985	0.353747	0.204623	0.456011	0.414764
CG10252			0.0358206	0.734808	0.0750044	0.845072
CG10254	-0.0574508	0.815183	0.00146171	0.997018	0.121471	0.824304
CG10257	-0.00133555		0.0768311	0.661367	-0.146655	0.785061
CG10264	-0.00514374		-0.00312912	0.993755	-0.0939418	0.796713
CG10265	0.0547233	0.819835	-0.0513865	0.896825	-0.0906133	0.888254
CG10268	0.00373865	0.993798	-0.0227446	0.94931	-0.113376	0.825471
CG10274	-0.00329706	0.994353	-0.0678757	0.79756	0.370268	0.435883
CG10280	-0.00389872		-0.00412322	0.977446	0.020932	0.965267
CG10283	-0.0927133	0.13292	-0.0390891	0.902721	0.0815779	0.893377
CG10286	-0.0818764	0.647953	-0.0202753	0.958039	-0.0909981	0.846671
CG10298	-0.000603866		0.000606472		-0.00784942
CG10300	-0.000939372		-0.321008	0.236127	-0.0133564	0.981772
CG10301	-6.77458e-05		-0.188642	0.477644	-0.156495	0.788509
CG10307	-0.00889903		-0.0426599	0.917725	0.144354	0.808609
CG10311	-0.00649854		-0.101681	0.739298	-0.233449	0.615421
CG10317			-0.00426691		-0.0164455
CG10321	-0.00759157	0.983016	-0.00787186	0.981336	0.22777	0.658618
CG10324	0.0571362	0.815183	0.233774	0.269615	0.29008	0.607121
CG10333	0.0192894	0.967714	0.180728	0.269615	0.196016	0.687736
CG10336	0.00547442	0.985689	0.0564332	0.893605	0.252485	0.656432
CG10337	-0.014844	0.929979	0.037088	0.943174	0.0387762	0.947731
CG10338	0.049162	0.838626	0.0398928	0.893227	0.126107	0.819049
CG10339	-0.00731836		0.00145366	0.997727	-0.241167	0.61132
CG10340	-0.0435083	0.880178	-0.19442	0.365194	-0.225248	0.68111
CG10341	-0.0136098	0.974247	0.273246	0.221348	0.054333	0.916898
CG10343	0.0657681	0.757333	0.0944074	0.69708	-0.109914	0.830564
CG10344	-0.0216363	0.962064	0.00251097	0.996972	-0.200486	0.686944
CG10345	-0.00147798		-0.087132	0.800046	-0.147004	0.771343
CG10347	0.0468742	0.870032	0.254159	0.318069	0.193703	0.727748
CG10348	0.00368956		-0.10194	0.688894	0.069109	0.917052
CG10352			0.0160888	0.930857	0.0298193	0.928108
CG10353	-0.023612	0.963469	-0.038369	0.90498	0.0683973	0.906166
CG10357			0.00869104
CG10359	-0.00926553		-0.0325162	0.953847	-0.112298	0.813276
CG10361	0.0110941	0.866223	-0.0891312	0.696662	-0.145534	0.785299
CG10362	-0.00102236		-0.170452	0.509888	0.13838	0.772884
CG10365	0.053894	0.832215	0.0695853	0.862405	-0.126414	0.802896
CG10366	-0.0207905	0.963469	-0.187015	0.336522	-0.249218	0.622299
CG10375	0.0636359	0.747068	0.191829	0.476219	0.137399	0.80657
CG10376	0.0469078	0.857504	-0.00413993	0.989637	0.117458	0.812641
CG10383	0.068912	0.712853	0.383629	0.0248951	0.0305845	0.954133
CG10384	0.00287549		-0.00678084	0.989637	0.201149	0.686711
CG10395	0.0979841	0.496695	0.325502	0.14611	0.0359505	0.954133
CG10405	-0.014989		0.153013	0.664353	-0.171961	0.715079
CG10407	0.00179183	0.991467	-0.12913	0.727563	0.0888093	0.888254
CG10413	0.0511073	0.750647	0.26236	0.319764	0.352811	0.524068
CG10417	0.101348	0.309061	0.280525	0.290323	0.44532	0.43086
CG10418	0.094481	0.528509	0.0266197	0.955811	-0.161627	0.760049
CG10425	0.0331471	0.929618	0.108578	0.718237	0.206651	0.63516
CG10428	0.0955741	0.458683	0.106794	0.692143	0.0702606	0.888254
CG10431	0.0217569	0.963469	0.372548	0.195885	0.43089	0.442224
CG10433	-0.00441504	0.963469	0.0859613	0.814552	-0.217219	0.659783
CG10435	0.0245501	0.956478	0.0642601	0.825984	0.0614326	0.898102
CG10444	0.0451645	0.829145	0.0550245	0.833032	0.0881715	0.865207
CG10445	-0.00662574	0.985038	0.123636	0.71049	0.0226031	0.972745
CG10459	-0.00389872		0.0161389	0.967786
CG10462	0.0181397	0.963469	0.0559997	0.83976	0.0978053	0.864875
CG10463	0.0103256	0.982764	-0.164177	0.420776	-0.0626129	0.913516
CG10465	0.102723	0.326929	0.291201	0.261677	0.239819	0.67025
CG10466	0.036961	0.914123	0.189402	0.490605	-0.0591279	0.916335
CG10467	0.032948	0.927641	-0.104493	0.75803	-0.0878904	0.890614
CG10469	-0.0109788	0.927641	0.0732314	0.870543	-0.12615	0.812641
CG10470	0.0567615	0.811526	-0.0780174	0.767993	-0.288171	0.574696
CG10472	-0.0125228		0.127516	0.732845	-0.119155	0.817353
CG10474	-0.000603866		0.037452		-0.155487	0.790246
CG10477			-0.0128617		-0.171813	0.742739
CG10479	-0.0873213	0.200551	-0.0691456	0.788	0.264597	0.638859
CG10483	-0.00277628		0.00699156	0.986986	0.0269285	0.957846
CG10486	-0.00315589		-0.0169596		-0.0326187	0.920205
CG10492	0.00348718	0.994	0.326952	0.219137	0.450161	0.417286
CG10494	-0.0235676	0.963469	0.0530045	0.905983	0.06774	0.914095
CG10495	-0.0346528	0.922986	0.122741	0.715491	0.0589755	0.91487
CG10505	-0.00137742	0.993381	-0.117988	0.738731	0.29694	0.601796
CG10508	-0.00279924	0.974233	-0.0832493	0.751655	0.154665	0.730628
CG10510			-0.00575038		0.00141012
CG10512	-0.0231481	0.863388	0.156969	0.532283	-0.0365137	0.95067
CG10513	-0.00364723		0.00483382	0.989637	0.0530151	0.932818
CG10514	-0.00201677		-0.142745	0.59142	-0.0760257	0.904945
CG10516	-0.0638502	0.761636	-0.0171383	0.959543	-0.150224	0.756914
CG10527	-0.114891	0.361277	0.0418274	0.916181	-0.322721	0.495014
CG10543	0.00423123	0.993381	0.0472176	0.879887	0.226106	0.70728
CG10550	-0.00114506		-0.0928556	0.808891	-0.227492	0.615421
CG10553	-0.00125256		-0.0667371	0.752654	-0.0450127	0.926698
CG10555	0.0135953	0.974215	0.222916	0.42454	0.30475	0.607688
CG10559	0.00189941		0.0268394	0.887363	-0.262823	0.651549
CG10560	-0.00275934		0.202764	0.483883	-0.0179483	0.972466
CG10561	-0.0321884	0.937465	-0.173401	0.436585	-0.259681	0.567762
CG10562	-0.00214834		-0.0423097	0.937634	-0.0670029	0.896936
CG10565	0.0137062	0.969044	0.218995	0.410057	-0.0384258	0.941755
CG10576	-0.0581299	0.800984	-0.0709464	0.831038	-0.11031	0.829134
CG10581	-0.00507247		-0.189481	0.405064	-0.0785844	0.749901
CG10584	0.0265691	0.961465	0.242813	0.380093	-0.0684385	0.896936
CG10588			-0.00569381		-0.0143588
CG10589			-0.0348584	0.612504	0.00141012
CG10591	0.00730459	0.926436	-0.227815	0.208772	-0.353457	0.53977
CG10597	-0.00109604		0.150261	0.619959	-0.55112	0.211926
CG10598	-0.0102686	0.922986	0.292428	0.204623	-0.417635	0.301866
CG10600	0.0518877	0.773897	0.177113	0.315786	0.45754	0.400517
CG10602	0.024222	0.962064	-0.0668258	0.83114	-0.0144383	0.979334
CG10616	-0.0502312	0.857504	-0.0470352	0.860801	0.0668746	0.885168
CG10621	-0.034453	0.763158	0.156821	0.562939	-0.0696202	0.895483
CG10623	-0.0163138	0.819625	0.0815633	0.851844	0.0112507	0.983634
CG10628	0.0239183	0.963469	-0.0872959	0.771745	-0.00877065	0.98663
CG10631	-0.000526192	0.999712	0.109531	0.61905	0.216492	0.713599
CG10638	0.023079	0.963469	-0.0904545	0.665465	-0.0160153	0.979334
CG10646	0.0146401	0.972112	-0.0975239	0.743644	-0.0112344	0.983634
CG10650	0.00802794	0.930176	-0.148261	0.483138	-0.109682	0.82041
CG10651	-0.00201677		-0.00426691		0.0107794
CG10654	0.00729142	0.982764	-0.114781	0.747045	-0.0260827	0.965267
CG10657	-0.00184373	0.963469	-0.0336115	0.870847	-0.26861	0.585512
CG10660	-0.00191706	0.981112	-0.284706	0.208772	-0.181086	0.713599
CG10663	-0.0265929	0.446272	-0.0591042	0.862162	-0.0949573	0.879242
CG10669	-0.00895758	0.984118	-0.0214974	0.959478	0.174285	0.732319
CG10672	-0.0092618	0.982764	-0.0633538	0.861989	-0.254855	0.614029
CG10674	-0.0347783	0.927405	-0.0861035	0.747714	-0.190919	0.712388
CG10680			-0.0205777		0.0107794
CG10681	0.0209679	0.963469	-0.0526415	0.904136	-0.283804	0.571876
CG10694			-0.00426691		0.0107794
CG10700			-0.0232906	0.915654	-0.0366505
CG10702	0.0125889	0.975537	0.337495	0.222278	0.401564	0.457841
CG10710	0.00449897		-0.0963605	0.767636	-0.0785454	0.881513
CG10713	0.000842698		0.0949697	0.822575	0.25719	0.614164
CG10725	-0.00362956		0.53387	0.03095	-0.079752	0.889381
CG10730	-0.00242275		0.0662924	0.868787	0.316806	0.343
CG10731	0.0646663	0.73249	0.0266159	0.959141	0.0104367	0.983894
CG10734			0.0779842	0.436637	0.00815768
CG10737	-0.00852837	0.984404	-0.108904	0.605621	-0.0320296	0.954417
CG10738	0.00742725	0.985038	-0.00965098	0.982418	0.135943	0.797296
CG1074	0.044542	0.850876	-0.0327548	0.915512	-0.0155672	0.978085
CG10747	0.0319553	0.932319	0.192671	0.441842	-0.0208346	0.966398
CG10750	-6.77458e-05		-0.0129774	0.966232	0.00434629
CG10761	-0.00202657		-0.00846747
CG10764	-0.00219186		0.0536756	0.795518	-0.0065787
CG1077	0.00155184		0.0240626	0.963361	-0.143371	0.794001
CG10778	0.0102127	0.982764	-9.98572e-05	0.999866	-0.17939	0.712506
CG10793			-0.0675873	0.85993	-0.0828446	0.84386
CG10795	-0.100271	0.466847	-0.11344	0.73413	-0.0235299	0.969398
CG10799	-0.00389872		-0.0315771	0.915859	-0.326295	0.511293
CG10801	-5.61074e-05		-0.0912809	0.716023	0.0793111	0.736427
CG10802	0.0437874	0.87118	0.351569	0.191181	0.0329712	0.950477
CG10803	0.0223811	0.962064	0.129076	0.509053	0.329892	0.553873
CG10804	0.00450348		0.0292448	0.958872	0.283686	0.632773
CG10809	-0.0197997	0.964821	-0.108443	0.665577	0.0138985	0.979334
CG10814	0.0018588		-0.0954753	0.604547	-0.00513105
CG10834	-0.000603866		0.000771364
CG10841			0.0403596		0.0402709
CG10845			0.00544607
CG10859	-0.00131935		0.146801	0.46841	-0.0693432	0.825803
CG10862			0.000638788
CG10863	0.0927218	0.429838	0.315326	0.174414	-0.0966333	0.846671
CG10864	-0.00237061		-0.00262539	0.996972	0.102552	0.788465
CG10866	0.00824617	0.985038	0.100024	0.803576	0.00797513	0.98853
CG10869	-0.00284953		-0.0725293	0.66975	-0.137533	0.681929
CG10874	-0.0218103	0.963469	0.0933163	0.673045	-0.0189517	0.972745
CG10877	0.0140454	0.969459	0.0622193	0.882379	-0.030445	0.957846
CG10887			0.00544607
CG10898	0.00891884	0.984118	-0.236416	0.214855	-0.35922	0.47353
CG1090	0.00420938		-0.0609164	0.87711	0.121942	0.768024
CG10903	0.0247602	0.963469	0.132462	0.533786	-0.0613695	0.906754
CG10904	-0.000423193	0.999712	0.223678	0.33293	0.0950933	0.857301
CG10907	0.0587016	0.807546	0.320019	0.199576	0.430778	0.43086
CG10910	-4.45632e-05		0.176581	0.568114	-0.0744523	0.902152
CG10911	-0.0127226		0.179074	0.581637	-0.29243	0.527824
CG10912	-0.00381741		0.192821	0.542025	-0.110926	0.825988
CG10914	-0.04391	0.870238	-0.107593	0.678415	0.0170937	0.978341
CG10916	-0.0464219	0.804786	0.0714245	0.811414	-0.069935	0.894526
CG10918	-0.00299778		0.0376164	0.718024	-0.346339	0.553873
CG10919			-0.00426691		-0.00790164
CG1092	0.00387629	0.963469	-0.10186	0.747236	-0.274122	0.511293
CG10920			-0.00426691
CG10927	0.0498935	0.829145	0.442705	0.0330012	0.0228385	0.96803
CG10931	0.00054783		0.0169215
CG10932	-0.0824758	0.643646	-0.163579	0.474437	-0.169244	0.731752
CG10934			0.00544607
CG10936	-0.0255221	0.961465	0.0485587	0.898381	0.0604362	0.921501
CG10939	0.0197862	0.963469	0.085759	0.738545	-0.045107	0.936863
CG10943	-0.00201677		-0.0123028	0.971714	-0.238295	0.655723
CG10947	-0.00204466		-0.0621413	0.88434	-0.0205355	0.973615
CG10948	0.00904238	0.984118	-0.0073415	0.980109	0.18793	0.70728
CG10949	-0.0459836	0.867329	0.0297654	0.945152	-0.115338	0.821085
CG10950			-0.0125051
CG10953	-0.0123017	0.89449	0.0102621	0.974221	-0.418685	0.300679
CG10958	-0.00383302	0.985038	0.00384776	0.993905	0.167712	0.751348
CG10959	-0.0310213	0.920534	-0.0554749	0.888192	-0.10481	0.854739
CG10960	-0.0136788	0.969459	-0.0749723	0.715463	0.115458	0.822062
CG10962	0.00917633		0.0774422	0.860801	-0.107751	0.84298
CG10970			-0.0218686	0.934746	-0.00450606	0.993782
CG10973	0.0787761	0.659818	0.131125	0.490959	-0.0187019	0.972843
CG10979	-0.0171237	0.969459	0.133229	0.521256	0.177179	0.716785
CG10984	0.0825308	0.531715	0.27475	0.269615	0.364569	0.507836
CG10993			0.0113534		0.044974	0.846671
CG10996			-0.00426691
CG11000	-0.0192734	0.829145	0.0114406	0.981336	0.240433	0.674911
CG11007	-0.0338373	0.926481	-0.0508836	0.849935	-0.0965974	0.831181
CG11018	-0.00467517		0.0104993	0.970508
CG11029	-0.00198582		0.0820392	0.793728	-0.487872	0.335777
CG1103	0.0233468	0.956689	-0.00948885	0.974714	0.0403644	0.942376
CG11030	0.0137633	0.973361	0.225584	0.390246	0.323823	0.5663
CG11034	0.0367205	0.921171	0.261203	0.168929	0.0765581	0.879242
CG11035	0.0501173	0.836523	0.138445	0.626811	-0.120623	0.794511
CG11041	0.00054783		-0.0536604	0.902108	-0.248542	0.676583
CG11044	-0.00416772		-0.276943	0.299454	-0.299323	0.586105
CG1105	0.0541814	0.811526	0.057129	0.815386	-0.104486	0.818571
CG11050	0.0651998	0.697211	0.0935164	0.679732	-0.0779922	0.888824
CG11052	0.00302374		-0.107031	0.744492	-0.0373102	0.921324
CG11060			0.0306809	0.84574	0.00139028
CG11069	-0.0413199	0.679046	0.00984942	0.975139	-0.0998449	0.822062
CG11070	-0.0343988	0.927405	-0.0552335	0.83633	0.046823	0.933661
CG11073	-0.000370628		-0.00419013	0.993905	-0.00455481	0.993082
CG11076	-0.00653267	0.985689	-0.0238717	0.946472	-0.113327	0.812342
CG11077	0.0379457	0.919916	0.3036	0.254433	-0.194568	0.70728
CG11085	0.00054783		-0.0190781	0.933025	0.0606228	0.895458
CG11089	-0.0518639	0.838104	-0.046532	0.860801	0.0551215	0.918433
CG11095	-0.0513791	0.83214	-0.242669	0.368708	-0.0895942	0.879242
CG11099	-0.000603866		-0.0261289	0.928069	-0.263757	0.658125
CG11103	0.0266022	0.961465	0.186684	0.551509	0.27358	0.619535
CG11109	-0.027605	0.956478	-0.0578736	0.854779	-0.144986	0.7994
CG11110	0.0262543	0.961465	-0.0656514	0.870847	-0.238443	0.655723
CG11112			-0.00873242
CG11122	-0.0604777	0.750929	-0.0604244	0.846204	0.0740882	0.902294
CG11123	0.0422439	0.870032	0.262558	0.32354	0.152639	0.752152
CG11125	0.0655699	0.749722	0.0986448	0.792829	0.141432	0.785237
CG11127	-0.0213191	0.963469	0.0498345	0.886686	-0.123505	0.800579
CG1113	-0.00281225		0.124307	0.630609	-0.346079	0.534755
CG11131	-0.00812236	0.811526	0.552197	0.00468368	-0.185828	0.728598
CG11134	-0.0159235	0.970206	-0.013863	0.97208	-0.121973	0.81256
CG11141	0.00732356	0.985038	0.316451	0.240748	0.396768	0.423094
CG11145					-0.0167888
CG11147	-0.00385914	0.962064	-0.109773	0.783768	0.100946	0.832293
CG11149	0.00108654		0.122367	0.728451	-0.0324229	0.957846
CG11151	0.0608726	0.77009	-0.0109872	0.976806	-0.216519	0.677707
CG11155	0.0361607	0.811835	0.0455984	0.868787	0.145705	0.779997
CG11158	0.002423	0.985689	-0.097197	0.73413	-0.0621496	0.918803
CG11159			-0.00921964	0.955995	-0.0565316	0.867672
CG1116	-0.0357867	0.925997	-0.0136754	0.970508	-0.0512871	0.929721
CG11162	-0.000603866		-0.00757879		0.327639	0.495818
CG11164	0.0634757	0.758295	0.360188	0.208772	0.398468	0.483344
CG11168	-0.0478254	0.852889	0.0527654	0.877666	-0.0360892	0.949063
CG11170	-0.0398473	0.908667	-0.0422308	0.922803	-0.260361	0.66301
CG11178	-0.0479727	0.866223	-0.132974	0.502974	0.141572	0.758412
CG11180	0.0973096	0.485609	0.413771	0.147728	0.300798	0.572944
CG11191			-0.102874	0.783768	-0.204112	0.70728
CG11192			-0.00426691		-0.0660725	0.661428
CG11200	-0.0140094	0.970206	-0.140477	0.421329	-0.313252	0.496924
CG11211	-0.00503875		0.0478673	0.7916	0.024298
CG11226			-0.00757879
CG11227			-0.00496044		-0.00568548
CG11236	0.00278306		0.0681643	0.881289	-0.216319	0.662872
CG1124	0.00348688	0.974215	-0.0664395	0.815199	-0.202819	0.689387
CG11241	-0.0167352	0.969459	0.0894348	0.764551	-0.0855985	0.846832
CG11247	0.0210178	0.963469	-0.0092908	0.976806	0.195401	0.712388
CG11248	0.0905828	0.537561	0.312229	0.242598	0.413923	0.47353
CG11249	0.00237944		-0.0203602	0.959478	-0.0370023	0.955785
CG11257	-0.00765498	0.984118	0.200494	0.462319	0.475528	0.337781
CG11262			-0.0138177
CG11263	0.104062	0.42263	0.359586	0.208772	0.489884	0.383503
CG11267	-0.0208453	0.963469	-0.143074	0.535286	-0.208627	0.701004
CG11269	0.00054783
CG11275	0.00807414	0.973989	-0.11967	0.669875	-0.23882	0.615421
CG11279	0.0189899	0.967714	-0.00148949	0.997393	-0.155866	0.763215
CG1129	0.038849	0.904736	-0.110149	0.549608	-0.111357	0.801752
CG11291	0.00054783		0.00113671		0.0704921	0.760049
CG11294			-0.0285496		0.0369465
CG11300	-0.000603866		-0.00426691		-0.617251	0.206198
CG11307	0.0439766	0.880178	0.352711	0.211523	0.452986	0.425326
CG11309	-0.00484591	0.991467	-0.201789	0.42635	-0.154938	0.740127
CG11313	-0.000603866		0.0219424	0.961378	-0.162727	0.749901
CG11317	-0.00215467		-0.140886	0.692368	0.0526577	0.917565
CG11318	-0.00128443		0.0318974	0.954796	0.00348959	0.993887
CG11319	-0.00307684		-0.130056	0.725816	0.200736	0.725943
CG11322	0.00054783		0.00615403	0.97753	0.050208	0.848349
CG11327	-0.016762		-0.0730762	0.771508	0.0239346	0.964206
CG11333			0.00544607		-0.0223121	0.965717
CG11334	0.0298048	0.943973	0.0246993	0.94477	-0.162128	0.743684
CG11342	0.0614102	0.773897	-0.0840354	0.833409	0.0330792	0.958642
CG11345	0.00281766		0.0616657	0.893605	-0.263616	0.614348
CG11349			-0.0254013	0.912054	-0.0348195
CG11350	-0.00119295		0.0779574	0.657412	-0.364811	0.460781
CG11353	-0.00481661	0.915591	-0.00592225	0.977008	0.00635531	0.991507
CG11356	0.00054783		-0.0815362	0.694282	-0.132471	0.605379
CG11357	0.0132074	0.973649	0.200718	0.454596	0.185572	0.714851
CG1136	-0.0065926		-0.0499367	0.920698	-0.036903	0.951586
CG11360	0.0229796	0.963469	0.117792	0.606783	0.155298	0.759631
CG11362	-0.000995241		-0.0356422	0.804398	-0.00790164
CG11367	0.0933752	0.48675	0.371181	0.169554	0.437993	0.400517
CG11368	0.000710659		0.0987184	0.630488	-0.430332	0.362969
CG11369	-2.38073e-05		0.034288	0.807609
CG1137			-0.0327427		-0.00964588	0.965434
CG11370	-0.0105837	0.864702	0.342608	0.221348	-0.212201	0.700145
CG11374	0.00054783		0.166054	0.33024	-0.151225	0.800727
CG11377	-0.0204431	0.965055	-0.0854789	0.702178	-0.196347	0.697961
CG11378	-0.00534151		-0.0947106	0.810899	-0.227183	0.643499
CG11379					-0.0444093
CG11380	-0.0121374	0.509136	-0.0232376	0.954051	0.105486	0.86161
CG11381			0.22367	0.217691	-0.405442	0.343
CG11382	-0.0189313	0.931137	0.0208339	0.969588	-0.229324	0.64495
CG11384	0.0010077		-0.109196	0.774003	0.139907	0.761847
CG1139	0.00054783		-0.0382037	0.866322	-0.108034	0.846832
CG11391					0.0107794
CG11396	-0.00121948	0.996584	-0.0331437	0.942581	0.0437813	0.939924
CG11398	0.0612451	0.788084	0.0190229	0.97149	-0.0297977	0.965434
CG11399	-0.0624942	0.733398	0.250695	0.340413	0.227799	0.691935
CG11400	-0.00229303		-0.181848	0.472119	0.0667685	0.917565
CG11403	-0.0138559	0.974215	0.151043	0.644359	-0.0368732	0.954556
CG11404	-0.000603866
CG11406	-0.000603866		-0.00330462		-0.0336507	0.945927
CG11407	0.00416921		-0.127672	0.628854	-0.170963	0.763215
CG11409	-0.021645	0.882366	-0.120269	0.590374	0.232824	0.665836
CG11413	-0.00738403		0.357528	0.208772	-0.129895	0.806419
CG11414	-0.0078754	0.985038	-0.129641	0.50769	-0.0400012	0.945685
CG11417	-0.0057362	0.985147	0.246723	0.256552	0.118497	0.786938
CG1142	0.0231738	0.963469	0.195994	0.321687	-0.113603	0.804253
CG11425	0.00054783		0.0637859	0.655797	-0.636003	0.0926802
CG11426	0.00628111		-0.0917984	0.738545	-0.138519	0.757061
CG1143	-0.000150681		-0.280564	0.314349	-0.247755	0.635472
CG11436	0.0534444	0.82671	0.105475	0.693042	0.307103	0.572774
CG11437	-0.00583005		-0.129913	0.616621	-0.329627	0.529818
CG11438	0.0103762		-0.157909	0.449331	-0.283587	0.59026
CG11444	0.0182822	0.969044	0.193823	0.492653	-0.0672339	0.905213
CG11447	-0.0176021	0.969459	-0.20529	0.340413	-0.0659097	0.910278
CG11449	-0.00123168		-0.280528	0.234901	-0.101033	0.835815
CG11453	0.000792392		-0.188703	0.540168	-0.154556	0.760659
CG11454	-0.0175714	0.963469	0.050306	0.85944	-0.164831	0.743684
CG11456	0.0358297	0.922986	0.181774	0.405064	0.323089	0.544575
CG11458			0.0278681		-0.104389	0.749901
CG11459	0.00054783		-0.0831215	0.84378	-0.0164528
CG1146	-0.0117812	0.980587	-0.134045	0.614224	-0.322279	0.547762
CG11470	-0.00272581		0.0301701	0.947607	-0.100232	0.864875
CG11474	0.0220125	0.963469	-0.04893	0.862839	-0.107746	0.819378
CG11475	-0.00694512	0.972112	-0.062862	0.830587	-0.101662	0.870419
CG11498	-0.00674324	0.958569	-0.169222	0.423511	-0.151858	0.797228
CG11504	0.011294	0.978504	0.299002	0.236449	0.448029	0.416622
CG11523	0.0746008	0.683492	0.160594	0.545245	0.114441	0.806419
CG11529	-0.000909212		0.0820045	0.75019	-0.269858	0.584203
CG11537	-0.0325288	0.923247	-0.0604811	0.836692	0.0952053	0.856787
CG11539	-0.011144	0.969459	-0.112413	0.770127	-0.0186483	0.978466
CG11550	0.00198366		-0.0597032	0.846514	-0.16675	0.775185
CG11555	0.0927308	0.544441	0.227189	0.348555	0.0546667	0.917565
CG11560	0.0490562	0.855577	0.313349	0.219137	0.349987	0.519939
CG11562	0.0290845	0.948735	-0.0757716	0.802708	-0.34304	0.479021
CG11563	0.0938296	0.48113	0.311494	0.232205	0.142446	0.779532
CG11570			-0.06093	0.633561	0.359754	0.536025
CG11581			-0.00426691		-0.164625	0.739693
CG11583	0.016703	0.967714	0.296955	0.266168	0.144415	0.768337
CG11584	-1.07262e-05	0.999712	-0.0659073	0.755198	0.337894	0.534755
CG11585	-0.00014164		0.269408	0.222724	-0.252226	0.655716
CG11586	0.0179144	0.969459	0.306695	0.190181	0.156205	0.766445
CG11588	0.00054783		0.00544607
CG11590	0.0726324	0.710201	0.0425849	0.910019	-0.270987	0.632618
CG11593	-0.00220701	0.996584	-0.0997784	0.61776	0.048046	0.927033
CG11594	-0.00210716	0.984404	-0.153024	0.662154	-0.184344	0.693147
CG11596	0.0285597	0.938226	0.298031	0.267938	0.325422	0.567762
CG11597	-0.0217625	0.869472	0.00100417	0.998097	-0.142061	0.808403
CG11598	0.00335599		0.077112	0.754312	0.0662693
CG11600	-0.000603866		-0.0193599		-0.0448191
CG11601	0.0298914	0.946009	0.0207603	0.95747	-0.28006	0.518768
CG11608	-0.000603866		0.00117452
CG1161	-0.000368684	0.999712	-0.156092	0.41453	-0.19295	0.707996
CG11617	-0.000185128		-0.156226	0.657238	-0.100323	0.836517
CG11619	0.00438594	0.970206	-0.157001	0.636232	0.228142	0.70159
CG11626	0.00145063		0.0477528	0.91452	0.216548	0.682651
CG11629					-0.00790164
CG11630	0.00158131		0.0296253		-0.00454099
CG11634			-0.0138177		0.00931096
CG11638	0.00696651	0.970206	0.05878	0.875617	0.114526	0.824304
CG11655	-0.0523394	0.815183	-0.0429045	0.934557	-0.21036	0.705516
CG11656			-0.0780838	0.718064	0.295551	0.479021
CG11658	0.0326744	0.926481	0.0579977	0.861261	0.198575	0.713599
CG11659			-0.000826067	0.997393	0.162824	0.743684
CG11663	0.00124569		0.0119495
CG11668	-0.00210681		-0.022899	0.961378	-0.153987	0.796316
CG11670	-0.00614155		-0.144899	0.68584	-0.234729	0.674302
CG11672	-0.00805728		-0.0176071	0.974221	-0.103148	0.829033
CG11674	-0.0984887	0.392388	0.15453	0.660244	0.0173605	0.980661
CG11679	0.0277849	0.954911	0.116032	0.643626	-0.174565	0.714592
CG11686	-0.0102252	0.963469	0.122571	0.638744	-0.0644442	0.905069
CG11693	-0.000603866		-0.00924865	0.954267	0.0183705
CG11694	-0.000603866		-0.00426691
CG11695	0.00383449	0.992992	-0.220664	0.380093	0.0501284	0.925666
CG11696	0.00478602	0.990073	0.0042878	0.990717	-0.123589	0.780688
CG11698			0.00544607
CG11699	-0.0954786	0.474309	-0.043579	0.899759	-0.24564	0.642728
CG11700	0.000987343	0.996457	0.0907834	0.775372	-0.0870051	0.833681
CG11703	-0.00169412		0.0661444	0.75803	0.0107794
CG11710	0.000372567	0.999712	-0.256473	0.208772	0.0496774	0.921324
CG1172	0.0525655	0.830356	0.0656866	0.836266	0.0782874	0.893631
CG11722	-0.004959	0.989255	-0.242606	0.33591	-0.285118	0.607121
CG11723	0.0461538	0.867329	0.109364	0.641582	0.0858179	0.86414
CG11726			-0.0171541
CG11737	-0.0294378	0.944381	-0.0547608	0.856808	-0.128893	0.790141
CG11741			0.0468791	0.870199	0.0199834	0.972466
CG11752	0.00388372	0.993714	-0.114421	0.534464	-0.336363	0.511191
CG11753	0.0521448	0.84801	0.197786	0.375273	-0.0918626	0.853674
CG11755	0.0196578	0.965055	0.154127	0.552277	-0.0964344	0.865603
CG11756	0.00403714		0.0108415	0.980461	-0.0065787
CG11760	-0.00265025		0.065023	0.876524	0.0876324	0.826138
CG11768			0.0108299		-0.0070787	0.980009
CG11771	0.00735794	0.984907	0.312608	0.223355	0.0599134	0.911359
CG11777	0.0302716	0.946009	0.240361	0.23004	0.0865494	0.88155
CG11779	-0.0325811	0.934549	-0.0560438	0.829911	-0.0348901	0.950263
CG11786	0.00305001	0.969459	-0.151746	0.562314	-0.143146	0.746983
CG11788	-0.0174985	0.969459	-0.133571	0.712172	-0.255051	0.674302
CG11790	0.0670472	0.750929	0.05909	0.795186	-0.243747	0.585512
CG11791	-0.0335971	0.927641	-0.0266171	0.929441	-0.0116862	0.982899
CG11807	-0.00851514	0.984404	0.0181588	0.958709	0.139025	0.745286
CG11808	0.0118208	0.980015	0.354098	0.195224	0.213301	0.712007
CG11811	0.133761	0.0790756	0.181652	0.43882	0.178867	0.716785
CG11815	0.00515693		0.145249	0.498459
CG11816			-0.00496044		-0.00513105
CG11825	0.0829455	0.640793	0.011885	0.977008	-0.0243023	0.970808
CG11828	-0.000603866		0.0573308	0.715491	0.00242075
CG11835	0.000456804		-0.0714212	0.673045	0.0562304	0.827925
CG11836	-0.03368	0.931137	0.011462	0.97753	0.0488006	0.942376
CG11837	-0.000615251	0.999712	0.235393	0.208772	-0.0356117	0.951485
CG11839	-0.0229571	0.963469	0.0495909	0.904769	0.17191	0.767091
CG11841			0.0446509	0.667182	-0.124084	0.746983
CG11842	0.00254787		-0.0340061	0.855729	0.0629417	0.920205
CG11843	-0.000591968		-0.0101967	0.970664	-0.17855	0.736089
CG11852	-0.00186645		0.435234	0.139512	-0.0859471	0.894177
CG11854	-0.00265025		0.0708208	0.585521	-0.00524471	0.992738
CG11857	-0.0163156	0.970206	0.102115	0.671322	0.235665	0.641512
CG11858	0.0675698	0.750929	-0.0893453	0.75803	-0.16805	0.755892
CG11873	-0.0539911	0.825575	0.0260741	0.943174	0.219458	0.712821
CG11878			0.031611		0.130217	0.828357
CG11882	-0.0170701	0.964821	0.012483	0.974221	-0.242223	0.68009
CG11883	-0.0130624	0.970206	-0.167976	0.515763	0.13948	0.806419
CG11885	0.0458222	0.87118	0.164769	0.50109	-0.273652	0.619535
CG11892	-0.000603866		0.188535	0.328512	0.12362	0.818827
CG11893			0.0210156		-0.269629	0.61132
CG11898	-0.00364723		0.00973312	0.981862	0.0169463	0.979334
CG11899	-0.0259875	0.962064	0.0367984	0.945938	-0.354184	0.491884
CG11902	0.00479817	0.991467	-0.0267507	0.935602	0.230878	0.67025
CG11905	0.0145041	0.930176	-0.220443	0.229371	-0.144445	0.775351
CG11906	0.0738862	0.644384	0.049343	0.862162	0.193121	0.715445
CG11911	0.00246173		0.0807225	0.855687	-0.123974	0.805536
CG11912	0.00054783		-0.0152277	0.969216	-0.151044	0.788509
CG11920	0.0378149	0.912074	0.318732	0.222724	0.083238	0.881513
CG11927	0.0308659	0.933836	0.260656	0.300434	0.137857	0.760049
CG11929	-0.00359		-0.00695104	0.980512	0.173651	0.546502
CG11951	-0.00467654		0.0314383	0.955198	0.172298	0.760049
CG11961	-0.0651349	0.650393	-0.254151	0.218169	-0.144331	0.768337
CG11964	-0.0482383	0.866656	-0.0373559	0.897369	-0.168319	0.715721
CG11970	0.0151511	0.970206	0.365454	0.198493	0.460487	0.407843
CG11975	0.00304597	0.995281	0.212928	0.464393	0.4005	0.47353
CG11977					0.0252206
CG11980	0.0808073	0.622137	0.045488	0.874271	-0.0564136	0.920553
CG11983	-0.0398955	0.371921	-0.00194056	0.997393	0.124202	0.836566
CG11986	0.0330587	0.932319	0.254776	0.314724	0.266087	0.645772
CG11997	0.0036178		0.119229	0.718098	-0.00656062
CG11999	-0.0123546	0.976829	0.0209976	0.954549	-0.194956	0.697452
CG12003	-0.00128443		-0.0854913	0.666967	0.0107794
CG12004	-0.0503772	0.830975	-0.0928883	0.660961	-0.0172078	0.975709
CG12007	-0.0248927	0.961465	-0.16388	0.526967	0.0600936	0.90648
CG12009	0.016288	0.87118	-0.263347	0.208772	-0.753325	0.0187586
CG12010	-0.0228621	0.961465	-0.0187931	0.970508	0.220135	0.657364
CG12011	-0.0793061	0.565287	-0.0204722	0.945152	0.0959377	0.881513
CG12012	0.0518305	0.850876	0.0486494	0.889033	-0.0866078	0.866067
CG12016			-0.00426691
CG12017	0.00119185	0.991467	-0.131097	0.476219	-0.318286	0.551881
CG12020			0.000638788
CG12024	-0.0697896	0.699743	-0.128742	0.520987	-0.044783	0.923667
CG12025	0.0478429	0.866223	0.0526586	0.84574	0.00642821	0.988989
CG12038	0.0169437	0.915807	-0.216389	0.269615	-0.137985	0.751348
CG12054	0.00940172	0.983016	0.101494	0.690597	0.267971	0.615421
CG12056	-0.0141065	0.966059	0.0111861	0.977008	-0.045683	0.943653
CG12057	-0.00198582		0.167501	0.432742	0.0877843	0.887158
CG12061	-0.00328902		-0.00569381		-0.0168131
CG12065	-0.0204048	0.958891	-0.132316	0.520131	-0.0765771	0.876548
CG12069	-0.0038378		0.0487343	0.621874	0.0124301
CG12071	0.00192821		-0.0789522	0.794784	0.0209043	0.96803
CG12075	-0.00794705	0.963469	-0.135447	0.448523	0.0392689	0.953352
CG12078	-0.000603866		-0.00426691
CG1208	-0.00571792		-0.110406	0.78057	-0.0846458	0.877408
CG12081	0.00826321	0.98475	0.277227	0.306531	0.334179	0.531712
CG12084	0.0322101	0.919526	0.135317	0.548419	0.215702	0.685412
CG12091	-0.107016	0.429838	-0.185737	0.280089	-0.117365	0.802896
CG12093	-0.0420989	0.900231	-0.0957897	0.709607	-0.233946	0.62079
CG12096	0.00194106	0.996584	0.036144	0.896388	-0.0760725	0.873302
CG12099	0.0335944	0.921133	0.0204447	0.954549	0.124563	0.784476
CG12104	0.0206476	0.963469	0.186637	0.495884	0.33806	0.51295
CG12105	0.000758279		0.0887778	0.831131	0.0828766	0.889327
CG12106	0.0732336	0.703651	0.170185	0.597912	0.22526	0.668188
CG12107	-0.0148221	0.97128	-0.0860462	0.683776	-0.178382	0.732465
CG12111			0.0239431		-0.00790164
CG12112	0.168328	0.0226923	0.358175	0.208772	0.208506	0.714483
CG12115			0.00445487		0.0137107	0.983081
CG12116	-0.00514787	0.969459	0.149523	0.670831	-0.25529	0.605379
CG12118	-0.0353069	0.926481	-0.086595	0.790198	-0.110121	0.833562
CG12121	0.0511393	0.778781	0.26563	0.311962	0.366834	0.493855
CG12123	-0.0274917	0.925997	-0.226296	0.350159	-0.176733	0.719746
CG12128	0.0124499	0.97128	0.276107	0.232205	0.107617	0.830378
CG12129	0.0997486	0.458233	0.40526	0.156199	0.416204	0.467588
CG1213	-0.00584573		0.116135	0.732845	-0.175047	0.752568
CG12133	-0.00412049		-0.0240418
CG12134	0.0186894	0.966059	0.257548	0.14611	0.0448441	0.932401
CG12147					-0.00790164
CG12155	-0.0295469	0.937977	-0.00893449	0.97929	0.185339	0.68009
CG12158					0.236068	0.572944
CG12159	0.00718418	0.985147	-0.136866	0.581534	-0.053762	0.932434
CG12163	-0.0196797	0.963469	0.186461	0.50218	0.264831	0.629062
CG12164	-0.00110476	0.978504	-0.0214048	0.899131	0.57656	0.303599
CG12170	-0.118197	0.28632	-0.00339418	0.993905	-0.304403	0.51295
CG12171	-0.0268794	0.958947	0.23782	0.390051	0.0390371	0.947496
CG12173	-0.0138557	0.974215	-0.0155972	0.97208	-0.275482	0.606357
CG12177	-0.0119093	0.975427	-0.210021	0.484362	-0.112562	0.836517
CG12179	0.0318234	0.940061	0.405676	0.162056	0.499506	0.371786
CG1218	0.00646238	0.985147	0.0691388	0.868251	0.0162094	0.980505
CG12182	0.0487308	0.857504	0.238537	0.35654	0.531369	0.328295
CG12184	0.0167333	0.923209	0.30399	0.251566	0.3654	0.518768
CG12194	-0.0382226	0.817164	-0.245688	0.29795	0.0586062	0.916335
CG12204	-0.0080451	0.985038	-0.00972538	0.982184	-0.350411	0.539441
CG12206	-0.00634273	0.959131	-0.0472616	0.912542	-0.115574	0.815844
CG12209			0.0378772	0.850026	-0.00790164
CG12213	0.0731516	0.622137	0.0566362	0.85786	0.238284	0.653063
CG12219	-0.0460269	0.867329	0.288462	0.208772	0.200789	0.697404
CG12224	0.00503471		-0.0149269		0.096445	0.79344
CG12229	-0.00144095		-0.0586756	0.846598	-0.0337469	0.920553
CG12231			-0.00426691
CG12236	0.00471556	0.991467	-0.0255168	0.944282	0.242094	0.659783
CG12237	-0.0866545	0.448175	-0.174093	0.398561	-0.199754	0.680783
CG12239	-0.00244387		-0.1713	0.590208	0.056403	0.911359
CG12241	-0.0769456	0.668821	-0.0769817	0.772354	-0.0223229	0.965252
CG12253	0.0667033	0.750708	0.127635	0.651391	-0.00333305	0.994326
CG12256	0.0041923		0.0284805	0.958849	0.0309331	0.9584
CG12259	-0.0224568	0.963469	0.066001	0.831326	0.0264433	0.964585
CG12267	0.059929	0.800984	0.211736	0.339058	0.100909	0.835815
CG12268	-0.00559725		-0.119765	0.724265	-0.240736	0.606357
CG1227	0.0710572	0.718865	0.32313	0.219137	0.307528	0.552957
CG12278			0.0123901	0.974714	0.0306787
CG12279	0.0184479	0.969044	-0.117256	0.68624	-0.282277	0.614393
CG12288	0.051766	0.828632	0.0421462	0.870199	-0.0104021	0.983634
CG12290	0.0598268	0.757333	-0.222298	0.302924	0.14561	0.800318
CG12299	0.00696396	0.985147	0.242326	0.399394	0.308056	0.601942
CG12301	0.112213	0.313154	0.329816	0.214703	0.375872	0.481048
CG1231	-0.000603866		0.0418066		0.014505	0.983223
CG12310	-0.00527183		0.130298	0.654032	-0.0817208	0.899585
CG12316	0.00638997	0.985689	0.0389345	0.88701	0.241065	0.675892
CG12320	0.000669776	0.999301	-0.0535851	0.891004	0.178017	0.730628
CG12321	-0.00912948	0.969459	-0.0684342	0.830084	-0.183623	0.714851
CG12325	0.0414979	0.887584	0.206152	0.235641	0.246795	0.633807
CG1233	-0.0358576	0.891273	-0.10059	0.667182	0.231359	0.664523
CG12338	-0.00127814	0.996584	0.0440995	0.902721	-0.0488822	0.931673
CG1234	0.0213194	0.963469	0.27246	0.307975	0.341811	0.539441
CG12341	-0.0230963	0.963469	0.0535521	0.869198	-0.0551479	0.920689
CG12343	0.0577338	0.814587	0.26742	0.306531	0.138656	0.793387
CG12344	-0.00581476		0.0104606	0.974221	0.106176	0.859251
CG12355	-0.00448535	0.969459	-0.109862	0.728812	-0.196925	0.690599
CG1236	-0.00821028	0.984118	-0.0214957	0.94954	-0.208668	0.633974
CG12362			0.0108299
CG12374	-0.00392155		-0.00780393	0.982418	0.00141012
CG12375	-0.0107117	0.976829	-0.0970882	0.789545	-0.318689	0.483344
CG12376					-0.0201863
CG12379	0.0188029	0.945919	-0.235864	0.397012	-0.324471	0.516608
CG12384	0.0118632	0.976829	-0.116004	0.628482	-0.282843	0.567762
CG1239	-0.0347557	0.915649	-0.0625496	0.879887	-0.105131	0.86757
CG12391	0.018016	0.963469	0.281505	0.269615	0.430081	0.435883
CG12398			-0.00885809	0.960693	0.0577441	0.817415
CG12402	-0.00451547	0.975537	-0.056007	0.834629	0.192993	0.714592
CG12420	-0.0274189	0.650393	-0.279338	0.201565	0.13616	0.81599
CG12446	-0.000125458		0.00544607
CG12448			-0.00426691		0.055357	0.808403
CG1246	-0.00430184		-0.0721772	0.867842	-0.0924981	0.84386
CG12470	-0.000603866		-0.100551	0.548419	-0.0405846	0.896936
CG12477	-0.00223415		0.0729519	0.818605	-0.0162857	0.98157
CG12480	-0.00530996		0.476401	0.0279643	-0.263654	0.560862
CG12483			0.000771364		0.00134916	0.997626
CG12490	-0.00268198		0.0126432	0.969588	-0.156066	0.754117
CG12491					-0.227196	0.656174
CG12493	-0.00173473	0.985977	0.00513773	0.992927	0.0640842	0.898674
CG12496	-0.0122916	0.880178	-0.0934916	0.825679	-0.0144446	0.965717
CG12499	-0.00950692	0.983016	0.102423	0.616101	0.119735	0.822751
CG12502	0.000316777		0.235922	0.387941	0.162684	0.749901
CG12506	-0.00154688		0.0632355	0.749449	-0.340034	0.561022
CG12507	-0.000999369		-0.122728	0.747049	-0.203925	0.727465
CG12512	-0.0510846	0.852889	0.178169	0.571894	-0.15903	0.743684
CG12519	-0.00199866		-0.224127	0.318069	0.00197284	0.993782
CG12520	0.0283275	0.883059	0.212145	0.429926	0.279356	0.62079
CG12521			0.00544607
CG12522	-0.0141501	0.866223	-0.236419	0.240469	0.123775	0.836517
CG12523	-0.000586309		-0.0381264	0.804398	0.0498602	0.923295
CG12531	-0.00574689		-0.334241	0.156199	0.282194	0.632618
CG12535	-0.013792	0.832215	-0.297643	0.245301	-0.309674	0.585512
CG12539	0.00054783		-0.0375883	0.942581	0.019611	0.942813
CG12540	-0.00246563		0.00276124	0.978011	-0.171323	0.483344
CG12541	-0.000249258		-0.00442866	0.993905	0.0847231	0.881945
CG12546	-0.000603866		0.0338598	0.823023	0.186631	0.740465
CG12547	0.0944251	0.446272	0.186717	0.338955	0.255293	0.62079
CG12560	-0.0143445	0.857862	-0.219446	0.309435	-0.587339	0.0333471
CG12567	0.171385	0.0236847	0.351617	0.211477	0.379387	0.509465
CG12576	-0.0323368	0.916488	0.0474763	0.870199	-0.123581	0.79384
CG12581	-0.158382	0.0118498	-0.162686	0.376888	-0.0456101	0.934795
CG12589			-0.00426691
CG12590	0.00054783		-0.0210004		0.0169049	0.957846
CG12592	0.00269215		0.0503531	0.830587	-0.0168009
CG12594	-0.00808576		-0.0710027	0.874069	0.0777134	0.877819
CG12605	0.00213264		0.0626095	0.822662	0.282024	0.614164
CG12607	0.00179476	0.982764	-0.0253796	0.959478	-0.36132	0.417286
CG12608	0.0201905	0.965055	0.232062	0.387941	0.220066	0.69138
CG12609					0.0172421
CG12617			-0.0992758	0.32354	0.0360707
CG12637			0.0140105
CG12640					-0.0167888
CG12643	-0.00683718	0.969459	-0.0221151	0.959092	-0.140247	0.756456
CG12645	-0.00174019		0.000494806
CG1265	0.051497	0.84801	0.0225637	0.954549	-0.298764	0.554527
CG12655	0.0013362		0.0586591	0.893605	-0.202413	0.712309
CG12659	0.0334463	0.932319	0.375614	0.166579	0.325995	0.563712
CG12661	0.00510564		0.0384958	0.745137	0.0550444	0.748174
CG12662	0.00907187	0.943973	0.0369611		0.0629472	0.784054
CG12672			0.019828	0.85091	0.123648	0.837964
CG12674			-0.0234613		0.0107794
CG12680			0.00544607		-0.00613385
CG12684			-0.00426691		0.0107794
CG12688	-0.003583		-0.0271315	0.903743	-0.169062	0.536818
CG12689	-0.000603866		0.0519935	0.767705	-0.0139886
CG12691			0.00117452
CG12692	-0.00201677		-0.00757879		0.00145797
CG12693	-0.00128443		-0.0158724		0.0191209
CG12698	0.00164591		-0.0462076	0.870199	0.144316	0.616346
CG12699	-0.00201677		0.00117452		-0.0143121
CG12702	-0.021476	0.963469	0.350507	0.208772	0.520607	0.343
CG12708	-0.0166747	0.926481	0.175146	0.594873	0.0766793	0.899026
CG1271	0.00304964	0.993603	0.0591317	0.886685	-0.0992218	0.829134
CG12713	0.105391	0.375661	0.319784	0.223355	0.529655	0.327182
CG12715			-0.00426691		0.0491093	0.865
CG12716			0.00989918		-0.295853	0.46826
CG12717	-0.000543113	0.999712	0.0285739	0.944282	0.0535192	0.937383
CG12723	-0.0184893	0.355928	0.00846118	0.970822	-0.364269	0.400517
CG12725			0.00869104		-0.0195095
CG12728	0.0357351	0.921171	0.183529	0.335586	0.0781487	0.889895
CG12729					0.0107794
CG1273	0.0269714	0.867329	-0.118135	0.581868	-0.0294064	0.965434
CG12730	-0.0115513	0.87118	-0.0813556	0.734935	-0.159459	0.725306
CG12744	0.0305121	0.943973	0.00403967	0.989633	0.159251	0.771867
CG12746	0.0587573	0.791832	-0.00143823	0.997393	-0.117083	0.808403
CG1275	0.0579085	0.778781	0.364032	0.174698	0.0164352	0.978466
CG12766	-4.45632e-05		-0.130654	0.378706	-0.097734	0.846671
CG12768	-0.00584698	0.972112	-0.015426	0.969588	0.0957071	0.876548
CG12769	-0.0431908	0.87118	-0.259538	0.309681	0.431709	0.441178
CG12773	0.0382221	0.874869	0.179993	0.500108	0.110396	0.826848
CG12780			0.000638788		-0.00790164
CG12782	0.00054783		0.0230125	0.844412	0.0312494	0.939468
CG12795	-0.0111691	0.977798	-0.0872157	0.773473	-0.171915	0.730628
CG12811	-0.00678953	0.985038	-0.105493	0.637469	-0.284658	0.538711
CG12814	-0.00818962	0.946283	-0.123599	0.509888	-0.0467373	0.937997
CG12817	-0.000603866		-0.176473	0.592076	-0.155182	0.766023
CG12818	0.063199	0.773897	0.38116	0.156199	0.376169	0.503211
CG12822	-0.0482471	0.866223	-0.214529	0.272834	-0.21594	0.677793
CG12824					-0.0429171	0.943435
CG12825	0.00375879		-0.136571	0.709878	-0.00539103	0.992257
CG12826	-0.00106425		0.107579	0.721594	-0.234179	0.664523
CG12828			0.0313471	0.813157	-0.0201863
CG12831			0.037452		0.0101226	0.972265
CG12836			-0.0497647		-0.32106	0.567393
CG12848	0.000462467	0.999712	-0.188371	0.244953	-0.354629	0.483344
CG12849					0.0107794
CG12851	0.0173411	0.827488	-0.0515671	0.903946	0.212278	0.718421
CG12853			0.043386	0.84378
CG12857	-0.00154688		0.0146316	0.953847	-0.0459525	0.905123
CG12860			0.0166517		-0.00790164
CG12863	0.010405	0.982264	0.0261941	0.961378	-0.278305	0.616241
CG12866			0.0976572	0.568051	-0.00790164
CG12868	0.00046016	0.999712	0.222453	0.222724	0.0122187	0.983223
CG12869	-0.00741127		-0.122398	0.698612	-0.191426	0.70728
CG12877	0.0899897	0.496695	0.324313	0.234901	0.528965	0.335777
CG12880	0.00656578	0.954911	-0.0426173	0.870847	-0.0488129	0.926089
CG12883	-0.0558068	0.825402	-0.246636	0.362022	-0.258051	0.655723
CG12885	-0.0408288	0.477495	0.112426	0.652053	0.0696251	0.90648
CG12895	0.0183438	0.969459	0.308675	0.222724	0.111418	0.822751
CG12896	-0.0242458	0.87118	-0.0157724	0.970508	-0.140097	0.796637
CG12898			0.00544607
CG12909	0.0688442	0.733059	0.252496	0.175397	-0.0629352	0.894264
CG12910	-0.0219502	0.640793	-0.210157	0.269615	-0.106805	0.812641
CG12911	-0.00010941	0.999712	-0.0931536	0.718098	-0.289763	0.537362
CG12914			0.056705	0.483138	0.0480633	0.810959
CG12917			-0.0278131	0.782695	0.103976	0.707996
CG12920	0.00106944		0.0128244	0.943666	-0.45403	0.196882
CG12923	-0.00140496		0.0481699		-0.00452174
CG12926	-0.00496486		-0.184815	0.477644	-0.256616	0.607688
CG12929	-0.0220292	0.959179	-0.182658	0.492797	-0.21867	0.693417
CG12934	-0.016442	0.69256	0.385213	0.152409	-0.0579486	0.916335
CG12935	0.036082	0.924704	-0.00646686	0.986296	-0.208013	0.676045
CG12942	-0.00144914	0.99818	-0.114947	0.694282	-0.0683528	0.912721
CG12945	-0.00111937	0.998744	-0.0446963	0.902721	-0.0704847	0.899512
CG12947	-0.0141614	0.90989	-0.121013	0.715491	0.25365	0.626842
CG12948	-0.0127939	0.974233	-0.146442	0.394418	-0.119252	0.808403
CG12951	-0.000603866		-0.00569381		-0.0137061
CG12963	0.00342594		0.0379567	0.943911	-0.130486	0.799439
CG12964	-0.000634355	0.983016	-0.00807263	0.974714	0.312435	0.57919
CG12970	0.00054783		0.0113822		0.0412649
CG12971	0.000313062		-0.0722731	0.765443	-0.222967	0.710451
CG12974	-0.00259645	0.985038	-0.0219393	0.961528	-0.0335017	0.95067
CG12975	0.0154109	0.970206	-0.0715779	0.805412	-0.161757	0.760049
CG12983	-0.000603866		0.000638788
CG12984	-0.00211663		0.0437967	0.871756	-0.00758067	0.974014
CG12985	-0.000603866		-0.0641029	0.534464	-0.176266	0.72717
CG12986	-0.00878576		0.133705	0.661367	0.00812008
CG1299	0.0107849		-0.0162425	0.971214	-0.24418	0.601655
CG12990	-0.013304		-0.0421333	0.765345	0.0209235	0.945685
CG12991	0.0029417	0.993714	-0.139024	0.48536	0.068424	0.897746
CG12992	-0.00125256		0.0890788	0.695079	0.0301518	0.951586
CG12995			0.0211528		0.0219763
CG12998			0.108987	0.590954	-0.479147	0.333986
CG13000	-0.00686224	0.963469	-0.123186	0.214757	-0.0211154
CG13001	0.0245967	0.963469	-0.100675	0.604911	0.0323451	0.953442
CG13002			-0.00426691		0.00648746
CG13003	-0.00224092	0.983016	0.115012	0.739298	0.0220458	0.97411
CG13004					0.0107794
CG13005	-0.0380948	0.919526	0.0443907	0.925587	0.0802769	0.90119
CG13008			-0.00052763	0.99806	0.167716	0.607688
CG13010	-0.00198582		-0.0990381	0.207692	-0.0494696
CG13012	-0.00190935		0.051836	0.88142	-0.418917	0.43086
CG13014	-0.0498734	0.815183	-0.156441	0.573232	-0.186368	0.731939
CG13016	-0.0328128	0.932319	-0.0780218	0.786173	-0.0933794	0.854739
CG13018	0.00383282	0.990929	-0.226241	0.41401	-0.386499	0.468766
CG13021			0.000771364		0.0107794
CG13022			0.0026677	0.987705	-0.355027	0.523702
CG13023	-0.00109941		-0.0784013	0.811034	-0.0111223	0.974014
CG13024	0.00610305		-0.0739914	0.849888	-0.0483955	0.92462
CG13026	-0.000603866		0.00272198		0.0190737
CG13028	0.00054783		-0.248313	0.319327	-0.0108819	0.983894
CG13029	0.0113677	0.943973	0.106668	0.792588	0.0140131	0.972265
CG13031					0.00139028
CG13032	-0.000603866		0.023204		0.0201562
CG13033	0.000514156		-0.143642	0.566453	-0.200517	0.707996
CG13038	0.00054783		-0.182493	0.350574	-0.387145	0.44544
CG13039					0.0107794
CG1304	0.000431925		0.0520182	0.913202	-0.258659	0.602545
CG13040			-0.0362089		0.132234	0.82041
CG13041	8.51104e-05	0.99818	-0.204001	0.505677	-0.309629	0.553553
CG13042	0.00213331		-0.12181	0.452139	-0.407553	0.464123
CG13043	-0.000248391	0.99818	-0.0907968	0.802393	-0.296645	0.536086
CG13044	0.00315551		-0.0104068	0.981862	-0.236202	0.649771
CG13045	0.000765589		-0.0071447	0.953847	0.0183705
CG13046	0.00417956		-0.24864	0.378706	-0.260444	0.643845
CG13047	3.38721e-05	0.999712	-0.0532146	0.805412	0.261071	0.64981
CG13048	-0.00155169		-0.00525312	0.959092	0.0508027	0.894177
CG13049	-0.000744184	0.981112	-0.00390207	0.967786	0.300039	0.615421
CG13050			-0.0124914	0.972836	0.00321066
CG13051	0.000177437		-0.222845	0.383159	0.156763	0.768487
CG13053					-0.0683796	0.585512
CG13054			0.0108413		0.0824478	0.895458
CG13055	0.00267502		0.0459994	0.840874	0.0406037	0.952602
CG13056			-0.00845969	0.97401	-0.104951	0.864903
CG13058	0.00120528		-0.0461455	0.888194	-0.0146627	0.983223
CG13059	0.00399746	0.963469	-0.213358	0.483627	-0.357031	0.43086
CG13060	0.00602849		-0.111515	0.772354	-0.29405	0.534755
CG13062			-0.00426691		-0.00353372
CG13063	0.00712388	0.864505	-0.18056	0.568114	-0.352012	0.479021
CG13064	0.00640501		-0.0302285	0.943418
CG13065			-0.0307876	0.924542	-0.268407	0.620348
CG13066	-5.26573e-05		-0.107464	0.7903	0.351128	0.531712
CG13067	-0.000678454		0.109666	0.688258	-0.0630774	0.920553
CG13068	-0.00172216		0.0327919	0.95225	0.13942	0.813276
CG13069	0.00175735		-0.0764574	0.857709	0.344207	0.51295
CG1307	-0.0096261	0.982764	0.219284	0.407162	-0.0138961	0.98157
CG13073					0.0130947
CG13074	-0.000108018		0.035765	0.935024	-0.115747	0.727748
CG13075	-0.00411422		0.306443	0.223355	-0.120116	0.808403
CG13077	0.00128483		-0.0897629	0.73085	-0.010927	0.983894
CG13078			-0.00426691		-0.00137136	0.997381
CG13081			-0.184766	0.34734	-0.019513
CG13082	0.0187007	0.901693	-0.190045	0.266455	-0.196282	0.681929
CG13083			-0.0487598
CG13084	-0.00407491		-0.0480841	0.721594	0.0200462
CG13085	0.00669558		-0.0431844	0.916248	-0.0610275	0.926089
CG13086	0.00101743		-0.0840978	0.834629	-0.284681	0.615421
CG13088	0.0412661	0.867329	0.0286948	0.954001	0.101557	0.858189
CG1309	-0.0481759	0.83214	-0.109805	0.63343	-0.0533059	0.919072
CG13096	-0.00897971	0.982264	0.275937	0.299454	0.437047	0.427635
CG13097	0.075815	0.603503	0.351936	0.208772	0.426799	0.429209
CG13101	0.0712601	0.650393	-0.0738555	0.860131	-0.0531495	0.920553
CG13102	-0.00612865		-0.0603375	0.891283	-0.187625	0.71763
CG13108	0.00599768		-0.046943	0.928248	-0.212113	0.655723
CG13114					-0.00790164
CG13116			0.0417545	0.886593	-0.0309536	0.943435
CG13117	-0.00201677		0.0526348	0.773724	-0.262013	0.645652
CG13123	-0.00316242	0.994353	-0.0936311	0.795389	-0.142454	0.802243
CG13124	0.00265147	0.985689	-0.0535152	0.830709	-0.0579575	0.916335
CG13126	0.0732725	0.669182	0.0336895	0.911121	-0.00269779	0.995906
CG13131			0.00544607
CG13133	-0.000125458		-0.12794	0.653291	-0.272703	0.579469
CG13135	0.00237616		-0.0411833	0.327504	-0.0545699	0.829134
CG13138	-0.00364723		0.0172677	0.937634	-0.0366505
CG13144	-0.00304433		0.00414975	0.978756	0.0471579	0.916335
CG13148	0.00269779	0.984118	-0.191426	0.515025	0.112087	0.84298
CG13151	0.0109791	0.976829	0.0762198	0.823245	-0.100348	0.861377
CG13154	0.00274447		0.0232466	0.961378	-0.0629901	0.898674
CG13155			-0.0493361		0.0107794
CG13157	0.00186309		-0.158952	0.643069	-0.17487	0.763215
CG13159	-0.000418323	0.996584	-0.26616	0.240748	-0.356368	0.537362
CG1316	-0.0611719	0.778781	-0.081464	0.760455	0.0549362	0.909352
CG13160	-0.00223651		0.0900672	0.770714	0.0837327	0.864903
CG13168	-6.77458e-05		-0.0843799	0.823312	0.277826	0.643499
CG1317	0.0146659	0.969459	-0.107792	0.581534	0.110188	0.84298
CG13177			0.00445487		-0.00896049	0.983634
CG13185	0.00108174	0.999287	0.177079	0.330959	0.177657	0.760049
CG13186			-0.014533		-0.00193981	0.994052
CG13192	-0.0169039	0.969459	0.0357783	0.905073	0.0175951	0.975891
CG13193			0.000638788
CG13196	0.00072068		-0.135513	0.69571	-0.0944931	0.801083
CG13197	0.0238794	0.963469	-0.00718039	0.982184	-0.0881608	0.84386
CG13198					0.00730294
CG13202			-0.012927	0.970822	-0.0586918	0.909796
CG13203	0.00723208		0.371587	0.180716	-0.0295048	0.962398
CG13204	0.0219304	0.942818	-0.12685	0.552277	-0.30679	0.503564
CG13215			-0.0384728	0.69809	-0.249001	0.679832
CG13216	-0.00454912		0.00541654	0.961378	0.0107794
CG13217	0.000310905	0.99219	-0.175563	0.595705	-0.0441668	0.942376
CG13218	0.00236686		-0.0595668	0.879887	-0.332383	0.495014
CG13220	0.0276594	0.946283	0.0530541	0.823245	-0.18294	0.716785
CG13223	0.00637379		1.24889	3.94971e-07	-0.0143588
CG13226			-0.00486844	0.974221	0.0457298	0.947436
CG13227	0.00276355		-0.0486394	0.919898	-0.4174	0.425326
CG13228	-0.000603866		0.0487689	0.883452	-0.0509242	0.92878
CG13229	0.0013991		-0.170861	0.523993	0.00456306	0.992601
CG13230			-0.00426691		-0.293254	0.433435
CG13231			0.0108299		-0.135942	0.819378
CG13239	0.00457216		-0.0543306	0.737233	0.412068	0.46826
CG1324	0.000721316		0.0100022	0.97401	0.0293813
CG13243	-0.000603866		0.0594513	0.804398	-0.00579564
CG13247	0.00253904		-0.185858	0.448205	-0.0825794	0.878821
CG13248	0.00611417		0.0498686	0.919244	0.156134	0.765009
CG13250	0.00054783		-0.00846747		-0.006696	0.982899
CG13251	-0.00263982		-0.00794014	0.983671	0.0305723	0.959997
CG13252	0.0399582	0.781244	-0.110414	0.6864	0.0471778	0.929761
CG13255	0.00713726		-0.101539	0.73413	-0.238304	0.618212
CG13258			-0.0321742	0.903534	-0.0648709	0.823015
CG13272	-0.00349422	0.967714	-0.334504	0.222724	-0.0757964	0.724166
CG13280	0.00054783		-0.0153177	0.936272
CG13282	-0.00189493		-0.0616608	0.831275	0.114597	0.838656
CG13284	-0.00698524	0.956478	-0.0554	0.860224	-0.04823	0.924415
CG13285	-0.00333425		-0.0130208	0.97929	-0.0950224	0.849184
CG13287	0.00600959		-0.0434681	0.919311	0.157006	0.786487
CG13288	0.00054783		-0.0891137	0.552819	0.0642002	0.921128
CG13293	0.00301812	0.982264	-0.10451	0.597045	0.192406	0.713944
CG13295	-0.0326124	0.867329	0.0138715	0.97149	-0.119893	0.782944
CG13297	-0.00118047	0.985147	-0.0404254	0.871308	-0.022103	0.975727
CG13299					0.00145797
CG13300	-0.0162149	0.917264	0.0530621	0.867976	0.297249	0.607688
CG13305	0.00551284		-0.230606	0.380093	-0.415211	0.469012
CG13306			0.0314451	0.83633	-0.102761	0.870733
CG13308	0.00054783		0.00113671		-0.0195095
CG13309					-0.0195147
CG13310	-0.00128443		0.0553609	0.795186	-0.200857	0.719746
CG13311	-0.00348336		0.348743	0.218169	-0.249603	0.659783
CG13312			0.270356	0.208772	-0.487509	0.333986
CG13313	-0.00406398		-0.0842742	0.848109	-0.171611	0.758176
CG13314	0.0023826		-0.162143	0.44209	-0.255409	0.669226
CG13315	-0.000658928	0.994353	-0.243152	0.354551	-0.0557602	0.929668
CG13318	-0.00155162		-0.208087	0.449151	-0.300904	0.539441
CG13319	-0.0318961	0.937465	-0.0631861	0.856019	-0.0956816	0.857301
CG13321	-0.00393579	0.974233	-0.197606	0.364991	-0.234329	0.658618
CG13323	-0.0158742		0.231338	0.42997	-0.177821	0.749901
CG13324			-0.0247557		-0.18752	0.746983
CG13325	-0.00443179		0.10144	0.755729	-0.220977	0.627582
CG13326	-0.00119295		-0.0925933	0.600394	-0.0128977
CG13330			-0.0836402	0.429926	0.203615	0.710451
CG13331			-0.0796227	0.734694	-0.36348	0.520101
CG13332			0.00306248		0.174269	0.763215
CG13334	0.00054783		0.0218987	0.884402	0.0107794
CG13337	-0.000603866		-0.00575038		-0.020621
CG13339	0.0317242	0.931137	-0.0887996	0.823245	-0.0729045	0.896936
CG13344	-0.0125498	0.971939	-0.146205	0.44652	0.0866709	0.864903
CG13358	-0.0105708	0.912399	0.132013	0.64314	0.0270611	0.956445
CG13359	-0.00188046		-0.0048434		0.00145797
CG13360	0.000513277		0.0170068	0.962096	-0.0201662	0.943435
CG13361	0.000710659		-0.228288	0.368708	-0.0558128	0.766278
CG13362	0.0277613	0.768733	-0.149728	0.42619	-0.33373	0.568169
CG13364	0.0204433	0.965055	0.0296394	0.942519	-0.142842	0.792514
CG13365	-0.0451778	0.864505	-0.10827	0.698554	-0.269522	0.607121
CG13366	-0.0445796	0.875375	-0.0179479	0.960046	0.0850785	0.884801
CG13367	-0.074955	0.647953	-0.0129162	0.97149	-0.214247	0.697404
CG13369	-0.0198528	0.966256	0.119407	0.698728	-0.29145	0.552976
CG13373	0.0668353	0.737503	-0.116854	0.734807	-0.081148	0.885553
CG13375	0.000458214	0.999541	0.236739	0.362022	0.274692	0.62079
CG13376	0.00054783		-0.03799	0.73517	-0.00581445
CG13377	-0.00418741	0.972086	-0.088641	0.731555	-0.195337	0.69138
CG13384	0.0212061	0.963469	-0.00809516	0.980461	-0.0243052	0.965267
CG13385					0.0114066
CG13386			-0.0320694		-0.194514	0.740465
CG1339	-0.00123064		0.0113827	0.971714	-0.13451	0.700145
CG13390	-0.0304334	0.920433	0.0104763	0.97929	-0.216455	0.640978
CG13392	0.102066	0.45585	-0.305712	0.23677	-0.161523	0.772474
CG13397	0.00349106	0.993383	0.113853	0.609832	0.084027	0.874902
CG13398	-0.0643274	0.769817	-0.0875863	0.746303	0.142539	0.796528
CG13403	0.00387302		-0.0365642	0.945746	-0.351052	0.51295
CG13404	0.000119253		0.0213629	0.969588	0.045936	0.942376
CG13405	0.00189941		0.0211582		0.0191209
CG13407	-0.00169412		-0.0361955	0.822089
CG13408	0.00345725		-0.0202088	0.95747	-0.196704	0.714851
CG13409	0.00439463		-0.0977399	0.719084	0.134444	0.760049
CG13423	-0.00263982		0.010171	0.973677	0.145708	0.655723
CG13427	-0.243252	2.25414e-08	-0.0287939	0.929494	0.018619	0.801083
CG13428			0.0339373	0.822074	-0.197904	0.495608
CG13436	0.000710659		-0.0420134	0.937199	-0.0655341	0.920553
CG13437			0.0162777	0.954443	-0.266758	0.655723
CG1344	0.185115	0.0029005	0.302889	0.225899	0.354164	0.509465
CG13442			-0.00426691
CG13443			-0.0240418		-0.019987
CG13445			-0.0493821	0.655368	-0.0553904	0.833562
CG13449			0.0987154	0.776705	0.0499824	0.942376
CG13454	-0.032631	0.736931	-0.127265	0.715185	-0.000967209	0.997774
CG13455			0.0452115	0.876282	0.0694953	0.884762
CG13457	-0.00196522		-0.00926878	0.967786	0.0208703
CG13458	-0.00265025		-0.00693456	0.97149	-0.168496	0.774326
CG13460	-0.000603866		-0.00262754		-0.0270862	0.96803
CG13461	-0.00268372		0.133305	0.530462	-0.00541497	0.992738
CG13465	-0.042571	0.458233	-0.191993	0.502021	0.100115	0.751348
CG13471			0.00544607		-0.00790164
CG13473			0.000771364		0.0107794
CG13476			0.00544607
CG13481					0.0208703
CG13482	-0.000603866		0.125476	0.472141	-0.299437	0.614393
CG13484	0.0721615	0.710696	0.167724	0.570703	0.0281708	0.962398
CG13488	-0.000603866		-0.0715702	0.644651	0.043201	0.950477
CG13492	-0.000841986	0.99276	-0.0928016	0.826496	0.0434642	0.941846
CG13500					0.000821592
CG13501	-0.00366609		0.0417515	0.804896	0.0333744	0.927053
CG13502	-0.000844216		-0.207076	0.379409	-0.333744	0.499044
CG13506	0.009208	0.961465	-0.0986621	0.678415	0.114194	0.82041
CG13516	0.000852358		0.00236042	0.996972	-0.163804	0.722726
CG13526					0.0107794
CG13527	-0.000603866		-0.0450281	0.709878	-0.0151922
CG13531	0.055722	0.815183	0.0845267	0.725097	0.132024	0.815997
CG13532	0.000393243		-0.0428918	0.935371	0.0124402	0.983017
CG13538					-0.012063
CG13539					0.00139028
CG1354	0.000195847	0.999712	-0.0113846	0.974221	-0.128876	0.7994
CG13540			-0.0304852		-0.0312794	0.94992
CG13544			-0.00426691
CG13545	-0.00467338		0.269465	0.330231	-0.251343	0.643127
CG13551	0.0328319	0.933836	0.262382	0.326651	-0.148625	0.761847
CG13558					0.0442897
CG13559	0.00382575		-0.0258194	0.961407	-0.122314	0.840436
CG13560	-0.00102396		0.49804	0.0566311	-0.532181	0.326153
CG13561	-0.000812264		0.00544607		-1.80428e-06
CG13562	0.015729	0.921036	-0.0731862	0.870847	-0.381321	0.503211
CG13563	-0.00245299		0.021185	0.912041	-0.0683448	0.846671
CG13564			0.00133283		0.000821592
CG13566	0.00054783		-0.000925335	0.997393	-0.0887036	0.873237
CG13575	-0.000603866		-0.0419404	0.817467	-0.0122628	0.983894
CG13577			0.0233712	0.942581	-0.000402141	0.99915
CG13578	0.00134707		0.179661	0.242363	-0.243827	0.683159
CG13579	-0.00215467		-0.0664842	0.795518	0.135907	0.783931
CG1358	-0.0202533	0.965055	0.141686	0.697095	0.0605692	0.905123
CG13581			-0.0903159	0.331897
CG13585	-0.000258356	0.999712	-0.0900464	0.671125	-0.256181	0.62079
CG13587			-0.0138177		-0.0167888
CG13589			0.00544607		0.00139028
CG13590					-0.0418326
CG13594	-0.00101189		-0.147079	0.680631	0.0494855	0.921501
CG13599	0.101922	0.448175	0.346046	0.213781	0.46566	0.415202
CG1360	0.0549532	0.828632	0.139056	0.555122	0.1226	0.802243
CG13601	0.0174713	0.969459	0.0681824	0.845423	-0.1752	0.716035
CG13603	-0.0247553	0.963469	-0.00127829	0.997393	-0.0353425	0.94992
CG13604	0.0198156	0.966059	-0.114945	0.562826	0.295798	0.554679
CG13605	-0.0328396	0.916488	-0.080415	0.723979	-0.0330344	0.947673
CG13606	0.000495608		-0.141564	0.671006	-0.0838384	0.886057
CG13607	-0.000603866		-0.0677919	0.84128	0.156658	0.763277
CG13609	0.0965246	0.510124	0.326984	0.221348	0.274782	0.647126
CG13613	-0.000317173		0.0999403	0.7903
CG13614	0.00465563		-0.155037	0.623702	0.0672953	0.714851
CG13615	-0.00140816		-0.121826	0.711534	-0.0323375	0.916292
CG13616	0.00255264		-0.141007	0.568114	0.104761	0.79384
CG13618	-0.0100249		0.148447	0.674618	-0.0628051	0.920553
CG13622	0.000721699		0.0350909	0.945746	-0.00023645	0.99915
CG13623	-0.0120012	0.962064	-0.0764693	0.859178	-0.218317	0.681115
CG13625	0.0351237	0.926481	0.0686148	0.830506	-0.202844	0.676045
CG13627			0.00175997
CG13630	-0.0166543	0.969459	-0.0399654	0.905991	-0.147002	0.780109
CG13631	0.0324187	0.847619	-0.339962	0.165035	-0.212491	0.659783
CG13634	0.00562718		0.0198402	0.9711	0.0773547	0.776482
CG13639			-0.0488309	0.55166	-0.150568	0.801083
CG13640	-0.00119295		-0.0204338	0.970508	-0.340325	0.49724
CG13641	0.00108654		0.05479	0.907545	-0.206026	0.694986
CG13643	-0.00695984		-0.0372264	0.943418	-0.183852	0.714851
CG13653	-0.00176917		-0.0860429	0.497883
CG13654	-0.0119498	0.835216	-0.107518	0.748569	0.106947	0.845805
CG13658	-6.77458e-05		0.035296	0.797538	0.0262186	0.963515
CG13659	-0.000603866		0.0140376	0.974714	0.0289677	0.957379
CG13663	0.0726879	0.706055	0.0779668	0.78082	0.0460483	0.937503
CG13667	0.105325	0.439867	0.228971	0.40229	-0.00611402	0.988896
CG13670			0.0166517		-0.00790164
CG13671	-0.0413735	0.908667	-0.170061	0.503182	0.209844	0.713802
CG13674	0.0030914		-0.146823	0.680631	0.534572	0.333986
CG13675	0.00145125		-0.215359	0.361493	-0.214708	0.714851
CG13676	-0.00517316	0.962064	-0.198394	0.501877	0.0201418	0.972265
CG13678	-0.000374062		-0.165385	0.630085	0.149302	0.791325
CG13679	0.000668481		-0.226115	0.398561	0.303077	0.574696
CG1368	0.00181023	0.982764	-0.165655	0.57413	-0.376667	0.43086
CG13685	0.00054783		0.0250754	0.891426	0.144512	0.80377
CG13689	0.099508	0.468288	0.252747	0.277055	0.281589	0.640629
CG13690	0.0151501	0.969459	-0.0771469	0.860801	-0.15534	0.791325
CG13692	-0.0014079		-0.161384	0.429531	-0.203598	0.705936
CG13693	-0.00398871		0.0137045	0.943174	0.0334385	0.90383
CG13694	0.00382575		-0.190966	0.548117	-0.158023	0.785289
CG13698	-0.0366135	0.921585	-0.182931	0.326982	-0.076819	0.895782
CG13699	-0.000851935		-0.00287722	0.988691	-0.0373942	0.953352
CG13700	-0.000603866		0.0408377
CG13704	0.00935625	0.916488	-0.15318	0.534706	-0.224695	0.671197
CG13705	-0.0157572	0.689509	0.332954	0.132115	-0.246933	0.532886
CG13707	-0.0015337		-0.0625575	0.889033	-0.10057	0.874929
CG13708	-4.27264e-05		-0.0613606	0.897296	-0.452968	0.425726
CG1371	-0.0474811	0.823187	-0.0321353	0.917187	0.161141	0.74124
CG13711	0.00305416	0.982764	-0.0264606		-0.0206173
CG13712	0.00670726	0.969459	-0.00426691
CG13713	0.000362014	0.998648	-0.189719	0.175252
CG13716	0.000913192	0.992018	0.00566774	0.976689	-0.0195113
CG13720	-0.000603866		-0.0938827	0.472119	-0.00790164
CG13721	-0.000603866		0.0133376	0.97401	-0.561674	0.0926802
CG13722	-0.00104549		0.202945	0.488907	-0.0675621	0.908688
CG13724			-0.0325543	0.822302
CG13727	-0.000125458		0.0645993	0.871888	-0.288188	0.605379
CG13728	-0.00130918		-0.124232	0.684203	-0.0430445	0.90648
CG13731	-0.0130823	0.923503	-0.00134755	0.997393	-0.177329	0.646915
CG13733	0.00348869		0.00578874	0.977002	-0.008859	0.98157
CG13737	0.0102169		-0.212488	0.308355	-0.182802	0.755704
CG13738	0.000498636		0.117564	0.721502	-0.163287	0.781597
CG13739	-0.00334826		-0.00202144	0.993905	0.0950044	0.768012
CG13742	0.0785789	0.659818	0.385173	0.169554	0.487798	0.372453
CG13743	-6.77458e-05		0.474159	0.0415839	0.275852	0.61756
CG13744	-0.00327731		-0.378835	0.141815	0.205765	0.627927
CG13747	-0.000603866		-0.0268036
CG13748	-0.000603866		-0.0641756	0.767636	-0.360914	0.479021
CG13749	-0.0032709		0.00199378	0.995345	0.0158124
CG13751	0.0337729	0.921133	0.0902261	0.800046	-0.206427	0.706905
CG13760	0.0646716	0.761204	0.247751	0.376901	0.178352	0.734415
CG13766	-0.00676498	0.985038	0.045188	0.924174	0.020283	0.972117
CG13771	0.00827662		0.0739904	0.700909	0.0276728
CG13773	0.0592276	0.80353	0.12485	0.678415	-0.011343	0.983634
CG13775	0.00741945	0.984404	-0.201694	0.509393	-0.117452	0.845956
CG13784	-0.0297114	0.942818	-0.0403354	0.895023	0.155714	0.775351
CG13786			0.00290385	0.994637	-0.0406408	0.920553
CG13793	-2.38073e-05		-0.0537929	0.733342	-0.182284	0.755506
CG13794	-0.00247846		-0.0806945	0.848776	-0.0999313	0.845731
CG13795	-0.0205058	0.611601	-0.0831515	0.80614	-0.0910549	0.869929
CG13796	-0.00134344		-0.0950684	0.771213	-0.00983099	0.98663
CG13801			-0.00426691
CG13806	-5.07259e-05	0.999712	-0.101899	0.67907	-0.121811	0.800211
CG13807	0.0149066	0.97128	0.11108	0.671027	-0.0818865	0.878821
CG13810	0.0080545		-0.30141	0.220296	-0.259735	0.596058
CG13813	-0.0389765	0.47351	-0.114505	0.760959	0.161358	0.749901
CG13827	0.0186717	0.965055	-0.0544822	0.882379	-0.0283397	0.963989
CG13829			0.00544607
CG13833	-0.00106128		-0.370797	0.201533	-0.00430917
CG13837	-0.000603866		0.093462	0.337818	-0.377775	0.511293
CG13838	-0.00128443		0.0207484	0.95747	-0.00790164
CG13840			-0.0246802	0.849935	0.0107794
CG13841			-0.0375199
CG13842	-0.00014164		0.0789822	0.748176	-0.030342	0.963698
CG13843			0.0376322	0.721297	-0.0188874
CG13847	-0.0123699	0.643646	-0.143595	0.68793	-0.00997693	0.98663
CG13850	-0.00385466	0.993714	-0.0409721	0.883452	0.0184891	0.972539
CG13855	0.00253071		0.00478866	0.993189	-0.181072	0.744691
CG13856	0.0011958		0.0733376	0.806915	-0.207777	0.707934
CG13857	0.00110849		0.00393158	0.994637	-0.108753	0.722841
CG13862			0.00613985	0.986296	-0.372151	0.457385
CG13868	-0.0576278	0.416225	-0.152801	0.555122	0.175936	0.719187
CG13869	0.0038533		-0.187735	0.546894	-0.0103993	0.982365
CG1387	-0.00442591		-0.0304007	0.83633	-0.040761
CG13870			0.0246459	0.882666	0.00988253	0.969398
CG13871	0.0018588		-0.00496044		0.126487	0.595221
CG13872	-5.61074e-05		-0.0236	0.944151	-0.0350267	0.883838
CG13875	-0.0059845		-0.0157217	0.970508	-0.205467	0.70728
CG13876	0.0548481	0.82671	0.230525	0.415912	0.302314	0.589321
CG13877	-0.00108859		-0.123533	0.476108	-0.348122	0.551881
CG13884			-0.00751987	0.965679	-0.0418326
CG13887	0.0970174	0.268583	-0.122764	0.555761	-0.126637	0.79384
CG13891	-0.000603866		0.00411733	0.976988	-0.0277536
CG13893	-0.0124108	0.866223	-0.00902647	0.983671	0.0774133	0.865603
CG13894	-0.0505098	0.240096	-0.044056	0.88391	-0.164337	0.70728
CG13895	0.0216507	0.963469	-0.0576746	0.829914	-0.154015	0.71803
CG13896	0.0735564	0.694778	0.364324	0.160707	0.195791	0.733722
CG13898			0.0132859	0.945746	-0.00790164
CG13901	0.00521661	0.990929	0.206193	0.468006	0.104612	0.845805
CG13905	-0.00154688		-0.0208075	0.95747	-0.375788	0.513686
CG13907	-0.0123368	0.976829	-0.0714881	0.773654	0.0591411	0.920553
CG13912	-0.0238613	0.880178	-0.180921	0.409949	-0.383016	0.417286
CG13917	-0.0133746	0.972606	-0.111186	0.578671	0.145338	0.802896
CG13919	-0.0398586	0.737715	-0.00371672	0.994637	0.0663364	0.920371
CG13920	-0.00163815	0.996457	-0.114916	0.562939	-0.123348	0.795027
CG13921	-0.0834453	0.60194	0.145143	0.495285	0.24117	0.606357
CG13924	-0.000603866		-0.157152	0.607255	-0.278014	0.642107
CG13926	0.0332222	0.926481	0.0345378	0.930857	-0.0885926	0.880359
CG13928	-0.0179832	0.927405	-0.109614	0.616995	0.0715398	0.890837
CG13930	-0.000603866		-0.0663603	0.876566	-0.322786	0.585512
CG13931			0.00955172	0.979074	0.0107794
CG13933	-0.00192889	0.996584	-0.107758	0.590374	0.133713	0.801322
CG13937	-0.00151354	0.98658	-0.252739	0.316116	-0.0338967	0.953442
CG1394			0.00544607		0.00328383
CG13946	-0.00428558		0.0069694	0.986296	-0.197762	0.733979
CG13947	-0.006523		-0.0704169	0.871876	-0.187936	0.749901
CG13949	0.00442807		0.159267	0.64853	-0.216884	0.692392
CG13950	-0.00457133		0.0248567	0.962981	-0.369738	0.49724
CG13954	-0.00338381		-0.0266831	0.955995	0.0835064	0.855308
CG13955	0.00054783		-0.0388173	0.937634	0.00528274	0.989669
CG13962			-0.0548513	0.813534	-0.06123	0.921501
CG13965					0.0107794
CG13970	0.00392356				-0.00790164
CG13972	-0.00201677		-0.0600475	0.897856	-0.0372374	0.932434
CG13978			0.0166517		0.0107794
CG13982	0.0155485	0.932565	0.120292	0.658649	0.126094	0.817153
CG13983	-0.00479537		0.201715	0.500108	-0.182815	0.616091
CG13984			0.0166517
CG13991			-0.0064881
CG13992	-0.000603866		0.0211874	0.867369	0.00141012
CG13994	0.0874222	0.602808	0.00777405	0.983671	-0.174534	0.730745
CG13995	-0.00615285		0.101206	0.804744	0.198638	0.674302
CG13996			0.220116	0.173608	-0.155428	0.785042
CG13999	-0.000120655		0.0444135	0.929494	0.162818	0.784476
CG14005	0.0231368	0.963469	0.236878	0.397162	0.332183	0.511001
CG14007			-0.0258286		-0.276903	0.498304
CG14011			0.00544607
CG14013	0.00054783		-0.0247633
CG14014	-0.00160044	0.985689	-0.0617536	0.694766	-0.0201906
CG14015	0.000830643		0.28931	0.284547	0.104761	0.84386
CG14017	-0.000603866		-0.00426691		0.0107794
CG14020	-0.00350405		0.0508584	0.917725	-0.239917	0.658618
CG14022			0.0241034	0.862162	0.0396355	0.937503
CG14024	0.00303353		-0.230768	0.419985	0.207331	0.698067
CG14034	0.00054783		-0.00426691		-0.142675	0.714819
CG14036	0.0127368	0.963469	0.0722402	0.814552	-0.28122	0.625991
CG14043	-0.0166732	0.969459	-0.168545	0.423511	-0.278761	0.500918
CG14044			0.0103179		-0.255456	0.674302
CG14050	-0.00317183		0.0203192	0.970822	-0.332652	0.581404
CG14052	0.00276355		-0.0470332	0.867369	-0.12143	0.619535
CG14053	0.00933023	0.970185	0.0531371	0.897369	-0.0459882	0.885168
CG14054	0.000607455		0.0118376	0.959667	-0.161337	0.674302
CG1407	0.044975	0.867688	0.240863	0.364241	0.466411	0.400517
CG14070					-0.00790164
CG14072	0.00054783		0.0235739	0.858909	-0.0677261	0.917565
CG14073	0.105367	0.287934	0.133196	0.411249	0.28733	0.628981
CG14074	0.00208925	0.996584	0.125881	0.711094	0.229763	0.686403
CG14075	-0.00123168		-0.0578175	0.854284	-0.281722	0.584096
CG14079	0.0188221	0.912074	0.0714678	0.852751	-0.137389	0.781501
CG14082	0.00158131		-0.0647452	0.84378	0.167001	0.776035
CG14085	0.00500077		0.143154	0.602013	-0.0650537	0.920553
CG14086			-0.0624804	0.76542	0.20456	0.724319
CG14089			-0.0469756	0.726987	-0.0155526	0.954133
CG1409					0.0107794
CG14095	0.000912387	0.963469	-0.0895168	0.581534	0.0880667	0.785042
CG14096	-0.00144095		-0.118463	0.690838	0.0266463	0.893631
CG14100	0.0232596	0.963469	0.141584	0.48536	0.0640433	0.898102
CG14102	0.0654436	0.733059	0.201141	0.50769	0.244146	0.676045
CG14104	0.0309165	0.880178	0.0417717	0.938716	0.0457568	0.947226
CG14105	0.00552347		-0.189207	0.545245	-0.300529	0.567219
CG14106			-0.00873242		-0.0504794	0.861385
CG14107	-0.000982436	0.985689	0.00963102	0.984613	-0.705454	0.0103002
CG14109	-0.0116738		-0.211612	0.288855	-0.109573	0.817101
CG14110	0.02655	0.71144	-0.172819	0.307975	-1.20737	1.07078e-06
CG14111	-0.0178069	0.718865	-0.0253402	0.787491	0.0360707
CG14115			-0.0455844	0.684622	-0.0151445
CG14118	-0.0040258		-0.178861	0.546894	-0.0598087	0.926003
CG14120	-0.00217703		0.0230834	0.967523	-0.139978	0.815997
CG14125			0.0303616		0.0357588	0.937503
CG14130	-0.0167974	0.969459	0.0243692	0.959478	-0.0348132	0.953352
CG14131	-0.0445187	0.866223	-0.123666	0.676567	-0.00559943	0.989499
CG14132	-0.00278084		-0.136103	0.713059	-0.0367938	0.950283
CG14135	0.0395993	0.880178	0.287998	0.244953	0.153167	0.763218
CG14137					0.0201562
CG14142			-0.0631453	0.791458	0.146359	0.802226
CG14143			0.0181692	0.945746	-0.111772	0.822062
CG14147	0.000221448	0.994353	-0.0382628	0.822575	0.427914	0.43086
CG14153			0.0280611	0.936272	-0.167682	0.771262
CG14154			-0.0184115	0.937199	-0.0369689
CG1416	0.0439858	0.867185	0.099668	0.664353	-0.000157465	0.999602
CG14160	-0.000844216		0.0461102	0.904677	-0.00130614	0.997626
CG14174	-0.037528	0.915649	0.00994481	0.98191	-0.273266	0.584096
CG1418	-0.0300979	0.943973	-0.112776	0.550758	-0.22694	0.641512
CG14182	-0.00410508	0.993221	-0.16732	0.462319	0.176838	0.724768
CG14183	-0.00532898	0.963469	-0.12688	0.729436	0.186086	0.743684
CG14184	0.087582	0.58063	0.284335	0.232205	0.0363126	0.953221
CG14185	0.00209837		-0.0392514	0.925892	-0.348901	0.534755
CG14186	0.00158182		0.0342507	0.945746	0.23915	0.676045
CG14187					-0.0168009
CG14190			0.00544607
CG14191	0.00208072		-0.150013	0.673045	-0.467015	0.315003
CG14194	-0.0190711	0.963469	-0.0400693	0.880392	0.0100801	0.983634
CG14195	-0.000603866		-0.0686563	0.829555	-0.287868	0.561585
CG14196	-0.00529901		-0.0910132	0.808873	-0.168408	0.710372
CG14200	-0.135777	0.188131	-0.0986179	0.683784	0.157454	0.771867
CG14204	-0.000166712	0.999712	0.269162	0.250079	0.417414	0.256475
CG14205	-0.00980538		-0.0548053	0.908044	-0.126828	0.823926
CG14207	0.0315988	0.932565	0.0851372	0.786373	-0.166571	0.722726
CG14210	0.00599745	0.985977	0.166233	0.504813	-0.116001	0.827925
CG14212	-0.0010927		-0.0641351	0.684076	-0.0102254	0.978341
CG14218	-0.00261799	0.985689	0.0256203	0.934606	-0.0991239	0.82041
CG14219	-0.00133555		0.172089	0.526967	-0.129976	0.790246
CG14220	0.0215927	0.963469	0.289892	0.190181	0.266099	0.605379
CG14221	-0.00379853	0.982264	0.0437563	0.935602	-0.0847369	0.895458
CG14223	0.00436257	0.984404	0.0212989	0.958435	-0.0735546	0.910301
CG14227	0.00295797		0.0509229	0.830507	-0.0254309	0.904388
CG14229	0.0394046	0.914123	0.312842	0.232205	0.370782	0.51267
CG14230	0.0468533	0.854262	0.379384	0.152847	0.163714	0.724788
CG14231	-0.0672307	0.750929	0.064266	0.854165	-0.0201076	0.976506
CG14232	-0.08345	0.626768	-0.163918	0.378878	0.0443109	0.931944
CG14234	0.00054783		0.0968195	0.817599	0.256407	0.647367
CG14237					-0.019269	0.954417
CG14238	0.0018916		-0.0228866	0.95747	0.0333689	0.961326
CG14244			0.00544607
CG14245	-0.00198582		-0.0065473	0.969588	-0.343261	0.528983
CG14246					-0.00790164
CG14247	-0.00548939		0.0741286	0.783315	-0.308007	0.562173
CG14252	0.0188895	0.963469	-0.0114452	0.977008	-0.0155851	0.981298
CG14253	-0.000112782		0.091137	0.831326	0.105432	0.866067
CG14257	-0.0108374	0.667959	0.0161603	0.945746	-0.154287	0.792603
CG14258			-0.00846747		0.0416998	0.845731
CG14259			-0.00878938	0.959092	0.0166696	0.98157
CG14260	-0.00479537		-0.018354	0.951659	0.0107794
CG14262	0.000744184		-0.0138177		0.0107794
CG14265	-0.00859114	0.916128	0.173551	0.551313	-0.189797	0.676045
CG14269	0.000710659		0.00544607		0.0235982	0.888254
CG14270	0.076806	0.650393	-0.0500599	0.860801	-0.000123427	0.999602
CG14273	0.00137432		0.256313	0.340413	0.0162122	0.979334
CG14274	0.00054783		-0.0226637	0.958107	0.0138873	0.98157
CG14275	0.0070292		-0.148248	0.571894	-0.0480055	0.933437
CG14277	-0.00679641		-0.128484	0.678415	-0.512432	0.260112
CG14280			-0.0661144	0.614704	-0.0168009
CG14282			0.0476509	0.655368	-0.0287392
CG14285	0.00360189		-0.144905	0.60735	-0.141608	0.762634
CG14286	0.0473109	0.869472	0.38746	0.141821	0.00686951	0.989499
CG14292	-0.00234375		-0.193359	0.537502	-0.274399	0.614164
CG14297	0.00919212		0.0630644	0.420807	-0.00613385
CG14298	-0.00508803		0.0514174	0.900046	-0.266735	0.615421
CG14300	0.000413891		0.172269	0.526967	-0.217447	0.691935
CG14301	0.00054783		-0.0659856	0.883047	-0.303763	0.54613
CG14302	-0.0091095		0.247818	0.386034	-0.273116	0.626842
CG14304	-0.00137177		-0.0942116	0.752654	-0.397277	0.479021
CG14305			-0.0158724
CG14309			-0.00426691		-0.0143588
CG14312	-0.000500872		-0.111407	0.675904	-0.309232	0.569695
CG14313	-0.00262445		-0.153522	0.332743	-0.185339	0.682651
CG14314	0.0445976	0.610675	0.025218	0.95747	0.142762	0.775185
CG14315	0.00054783		0.00544607
CG14316			0.000494806
CG14317	0.000568676	0.996457	-0.651871	0.00032566	0.0320789
CG14321	-0.0282924	0.718865	-0.109556	0.680277	-0.144386	0.782095
CG14322	-0.00328597	0.994353	-0.0994082	0.694924	0.207929	0.707996
CG14323			-0.00371114	0.979074	-0.0466894	0.884312
CG14324	0.00054783		0.00931754	0.970508	-0.0899325	0.868428
CG14325	-0.00237166		0.025271	0.948868	-0.104265	0.813276
CG14326	0.0018916		0.0986193	0.651489	-0.100983	0.817101
CG14327	0.00469125		-0.0515341	0.711868	-0.0196498	0.954133
CG14329	-0.000603866				0.116292	0.768337
CG14331	0.00054783		0.00370155	0.988012	-0.130252	0.824304
CG14339					-0.0105965	0.967023
CG1434	-0.0444986	0.87118	-0.0576351	0.856884	-0.0674002	0.896936
CG14340			-0.00426691
CG14341	0.0233834	0.963469	0.129758	0.593426	-0.285169	0.615421
CG14342	-0.00237877		-0.191937	0.534464	-0.432131	0.389953
CG14346	-0.0112218	0.923503	0.0386361	0.944151	0.0124089	0.983512
CG14352	0.0780434	0.659818	0.237017	0.296524	0.0621818	0.9149
CG14354					-0.0143588
CG14355					-0.085554	0.772474
CG14356	-0.00155162		-0.131744	0.701923	-0.21059	0.714851
CG14357			0.0299883	0.937634	0.188992	0.73436
CG14362			-0.00426691
CG14367	-0.00428008		-0.125985	0.730237	-0.335076	0.551881
CG14369			-0.0120961	0.95225	-0.125729	0.802084
CG14374	-0.00393828		0.182897	0.533786	-0.253205	0.639638
CG14377	-0.0045845		0.118561	0.745137	-0.216642	0.703446
CG14384			0.00117452
CG14391			0.0150914	0.947142	0.00144532
CG14395	0.0135771	0.852889	-0.318598	0.195248	-0.306953	0.400517
CG14397	0.00426825		-0.0699944	0.752103	-0.052685	0.918433
CG1440	-0.0112047	0.972606	0.148023	0.489087	0.32207	0.493338
CG14400	0.00120528		0.181836	0.43356	-0.0952633	0.803477
CG14401	-0.00296416		-0.00265003	0.996972	-0.394925	0.343
CG14406			-0.0064881		-0.0738244	0.84386
CG14407	0.0360257	0.921171	-0.213814	0.229646	-0.276898	0.585512
CG14408	-0.0354632	0.912399	0.0105234	0.978756	0.138824	0.775185
CG1441	0.00353814	0.963469	0.0323987	0.949628	0.429257	0.417286
CG14410	0.0578983	0.71144	0.068441	0.860801	0.00394768	0.993082
CG14411	-0.109435	0.375661	-0.143291	0.43356	-0.00718705	0.987854
CG14414	-0.0114794	0.981112	0.16009	0.390484	-0.0505406	0.931944
CG14416	0.00054783		0.0116092	0.960046	-0.00790164
CG14417			0.0139672		0.0292799
CG14418	0.0018916		-0.0770608	0.7873	-0.237369	0.511293
CG14419	-0.0140604	0.741606	-0.0555917	0.900886	-0.323947	0.523702
CG14420			0.00792968		-0.0587965	0.796637
CG14421			0.0363237		-0.0706803	0.70728
CG14423			0.058175	0.515241	-0.249797	0.333986
CG14424	0.00304077		0.00113671		0.00731957
CG14427	-0.00722346	0.963469	-0.256627	0.0416691	0.0107794
CG14431	0.00101348	0.993798	0.0133221	0.97753	0.1004	0.870419
CG14434	0.0743549	0.672987	-0.0342609	0.950382	-0.0675815	0.91317
CG14435	0.019853	0.963469	0.285119	0.261637	0.313469	0.585448
CG14439	0.00426084		-0.0834774	0.834629	-0.207918	0.677793
CG14440	-0.0432669	0.87118	-0.118777	0.607686	0.0877746	0.84386
CG14441	0.0168211	0.969459	0.037486	0.927848	0.233223	0.694986
CG14442	-0.0638465	0.685185	0.0666336	0.806616	0.183979	0.714483
CG14443	-5.61074e-05		0.0473879		-0.0164707
CG14445	0.000506309		0.183988	0.567454	-0.277103	0.602505
CG14450	0.0132982	0.975537	0.0720951	0.829714	-0.00267338	0.995597
CG14451	-0.00720739		-0.0682721	0.849935	-0.139419	0.643845
CG14452	-0.000844216		0.0390852	0.901733	0.0815914	0.90119
CG14453	-0.0155691		0.0195622	0.969329	-0.263928	0.602545
CG14454	0.000770502		0.114557	0.771193	-0.265126	0.625356
CG14455			0.00544607		-0.544918	0.146565
CG14456	-0.00580857		0.119535	0.693107	-0.523434	0.301866
CG14457	0.00427848		-0.0792654	0.858111	-0.25022	0.671197
CG14459			-0.00426691		0.0152124	0.976433
CG14464	0.123281	0.271548	0.267654	0.269615	0.0978334	0.844991
CG14478	0.00457635	0.986042	0.315232	0.222724	0.506177	0.333986
CG14483	0.0249475	0.963469	0.0658158	0.787621	-0.181934	0.710344
CG14488			-0.0849225	0.7903	-0.0335106	0.954417
CG14490	-0.00189098		0.124515	0.732094	-0.337009	0.555779
CG14491			-0.00426691		-0.109883	0.442159
CG14492			0.00989918		-0.0168131
CG14495	0.00320802		0.118396	0.687769	-0.36592	0.479021
CG14499	-0.0018339		-0.00656783		-0.187729	0.727781
CG14500	-0.000934355		0.0704388	0.799267	-0.0260627	0.965717
CG14502	-0.016245	0.948735	0.328325	0.223355	0.434819	0.436791
CG14505	-0.00201677				0.0107794
CG14506			-0.0713513	0.593212
CG14507	-0.00201677		-0.100123	0.679662	0.0761862	0.890886
CG14511	-0.0197977	0.963469	-0.119585	0.711094	-0.013709	0.982899
CG14515	-0.00198285		-0.158768	0.488907	-0.28307	0.640629
CG14516	-0.0390784	0.915591	0.20082	0.520131	0.0727578	0.884674
CG14518					0.0191209
CG14535	0.00145451		0.0517687	0.897856	0.26165	0.642728
CG14540			0.00113671
CG14543	-0.0161431	0.962064	-0.117991	0.723979	-0.21501	0.687937
CG14544	0.0377213	0.904095	0.0709658	0.849935	-0.211121	0.714592
CG14545	0.00982266	0.970206	0.117511	0.748853	-0.37389	0.516608
CG14551	-0.000603866		-0.00818791	0.986986	-0.0456723	0.8761
CG14556			0.027123		-0.029882	0.947392
CG14561	-0.0214871	0.963469	-0.0834114	0.772565	0.00789388	0.989489
CG14562	0.0402055	0.914123	0.0869322	0.678673	0.161543	0.779246
CG14563	-0.000603866		0.0145001	0.937556	-0.177051	0.760049
CG14564	-0.00201677		-0.0365413		-0.005501	0.988896
CG14565	0.00488713		0.0319533	0.947415	-0.116196	0.84881
CG14566	-0.00191375		0.15955	0.645225	-0.170141	0.743684
CG14567	-0.0103419	0.948735	-0.15871	0.570963	-0.134433	0.82041
CG14568	-0.000867859		0.17996	0.568114	-0.0167728	0.98157
CG14569	-0.00907994		0.279604	0.218169	-0.214006	0.692392
CG14570	0.00120565		-0.177275	0.564849	0.168224	0.760049
CG14572	0.00385352		0.237205	0.376742	-0.228934	0.659783
CG14573	-0.00656561		0.10584	0.779876	0.0199848	0.977373
CG14589	0.00299344		-0.0168614	0.967786	0.0428462	0.843422
CG14591	-0.000492376		-0.0672463	0.879976	-0.0495674	0.928108
CG14598	0.000497713		-0.0308962	0.953394	-0.167707	0.719187
CG14605			0.00544607		0.0235665
CG14606	0.00120528		-0.0094681	0.974165	-0.0050388	0.993082
CG14607					-0.00790164
CG14609	-0.00190935		0.0651472	0.855687	0.139601	0.691089
CG1461	-0.00320765		0.0141044	0.961407	-0.079661	0.904274
CG14610	-0.000603866				-0.0256089
CG14613	0.0276664	0.946283	-0.10465	0.709464	-0.0280501	0.957755
CG14615	0.0151975	0.969459	-0.0361383	0.945152	0.159719	0.749901
CG14618	0.000586004	0.999712	-0.0720579	0.790289	-0.105661	0.842349
CG14621	0.0100269	0.982764	-0.0454974	0.880173	-0.0391674	0.935844
CG14624			-0.0158724		0.0208703
CG14625	0.00054783		0.00306248		0.0558776	0.799753
CG14626	-0.00367752		-0.00639308	0.990424	-0.0876115	0.892848
CG14627	-0.000603866		-0.00347233	0.983671	-0.00951326
CG14628	-0.00123168		0.0557311	0.628482	0.0150579
CG14629	-0.0276568	0.84801	-0.180115	0.42635	-0.276249	0.606732
CG1463	0.0611236	0.769817	0.279684	0.269615	0.196367	0.718421
CG14630	-0.000603866		-0.0114551	0.953394	0.0505697	0.918719
CG14631			0.00544607
CG14634					-0.00790164
CG14635					0.0107794
CG14636	-0.00646239	0.914123	0.00153489	0.997393	-0.205424	0.684565
CG14641	0.0175021	0.967714	0.209766	0.451533	0.312691	0.592862
CG14642	-0.0107003		-0.0488602	0.922803	-0.179298	0.730628
CG14644			-0.0285496		0.025334
CG14645	-0.00128443
CG14646	0.0159706	0.970206	0.163188	0.479591	0.47046	0.339734
CG14647	-0.00346017	0.994353	0.211176	0.246624	0.281977	0.568169
CG14650	0.0255334	0.956545	0.281685	0.294476	0.461193	0.414764
CG14651	-0.00394606		-0.00548022		-0.00790164
CG14655	0.00441252		-0.212986	0.434132	-0.0116228	0.983634
CG14657	0.0141326	0.973649	0.242166	0.371782	0.534138	0.315105
CG14659			0.00544607
CG14661	-0.00133555		0.154304	0.376245	-0.3906	0.46826
CG14662	-0.00201677		-0.0396075	0.907997	-0.245111	0.676045
CG14664	-0.00123168		-0.0192182	0.955563	0.062482	0.782217
CG14667	0.010043	0.982764	0.166127	0.51901	0.203455	0.674302
CG14668	-0.000603866		0.0468682		0.0114157
CG14669	0.0186966	0.711202	-0.0856709	0.845474	0.215237	0.695831
CG14671	0.00121326	0.998648	-0.248798	0.222724	-0.120898	0.817353
CG14676					-0.00790164
CG1468	-0.00412049		-0.0975217	0.801333	-0.157998	0.749901
CG14687	-0.016947	0.864175	0.0518638	0.886686	-0.261346	0.560862
CG14688	0.0338057	0.927287	-0.0501858	0.877724	-0.0951258	0.84298
CG14689	0.00119652		0.0564783	0.712172	0.00144532
CG14691					0.003948	0.985333
CG14692	0.00360799		0.00428244	0.994109	-0.0725318	0.91162
CG14693			-0.0310911	0.86291	-0.247684	0.656133
CG14694	-0.0048404		0.0460814	0.930713	-0.0416669	0.951586
CG14695	-5.61074e-05		0.00846647	0.981082	-0.0136276	0.983634
CG14696	0.00353924	0.97042	0.0193834	0.960046	-0.195297	0.680783
CG14708			0.00544607		-0.0167888
CG14710	0.0210893	0.963469	0.338061	0.218169	0.258728	0.659783
CG14711	-0.00560516	0.98658	0.000931417	0.99806	-0.0908872	0.861797
CG14712	-0.0329369	0.933836	0.03192	0.936828	0.268044	0.568169
CG14715	-0.020771	0.963469	0.154507	0.585521	-0.172972	0.718421
CG14717			-0.00426691		-0.047803	0.808403
CG14718			0.00730138	0.971592	-0.105417	0.79052
CG14720	-0.00188046		-0.156739	0.6578	-0.0267062
CG14721	-0.0949568	0.516912	0.0185941	0.965679	-0.186308	0.682651
CG14722	0.0454031	0.866223	0.218952	0.390484	0.3089	0.593064
CG14731			0.00544607		-0.0167888
CG14740					-0.0410514
CG14742					-0.0195113
CG14743					0.0106704
CG14744					-0.00419747	0.983894
CG14752	2.29233e-05	0.999712	-0.0337909	0.860131	0.623403	0.211926
CG14756	0.00706607	0.948735	-0.14916	0.379022	-0.600626	0.261336
CG14757	-0.00717666	0.969044	-0.0167138	0.970508	0.0278357	0.964206
CG14760	-0.00302532		-0.15913	0.546495	-0.148911	0.725048
CG14762	0.000442747		0.10338	0.7873	0.127364	0.808403
CG14763	-0.0015217		-0.0451679	0.849935	-0.18026	0.746208
CG14764	0.0817166	0.48675	0.361731	0.208772	0.393182	0.477037
[truncated: 12,946 more rows]
