# Supplementary material for: A modERN resource: identification of Drosophila transcription factor candidate target genes using RNAi
Source: Genetics. 2023 Jan 19;223(4):iyad004. doi: 10.1093/genetics/iyad004 (PMC10078917; doi:10.1093/genetics/iyad004)
Supplement: iyad004_Supplementary_Data [file iyad004_supplementary_data.zip › modERN_Resource_RNAi_Table_S2_Bdp1_GENETICS-2022-305822.xlsx]

## Sheet: heatmap CSV
gene name	Bdp1_0-1.5	Bdp1_6-8	Bdp1_16-18
CG12522	-1.92506	-3.76447	-1.91102
axo	0.981306	-3.74623	0.0633261
CG32073	0.405102	-4.44362	-1.64955
CG15731	3.25951	-0.206162	-2.86215
AANATL4	0.635447	-0.1669	-3.56194
CG13560	0.466277	-0.301473	-4.48813
elfless	0.554147	-0.16047	-4.63715
CG43110	-0.790331	-0.0795156	-1.55261
Jon66Ci	-0.831116	-0.00032274	-1.64053
Jon65Aii	-0.729876	0.0381822	-1.70612
Jon99Fii	-0.606281	-0.0232873	-1.58527
LysS	-0.612109	-0.0815011	-1.73255
Jon25Bi	-0.543779	-0.283864	-1.44455
Jon25Bii	-0.585243	-0.242048	-1.50364
Jon99Cii	-0.557117	-0.21918	-1.53442
CG10943	-0.734299	-0.249543	-1.47211
LysD	-0.778373	-0.298702	-1.6276
CG15533	-0.443908	-0.508941	-1.37321
CG45079	-0.369434	-0.00626875	-1.28679
Jon99Ciii	-0.367196	-0.0185707	-1.24156
CG44040	-0.354556	-0.184026	-1.11876
CG7882	-0.431716	-0.0210359	-1.05683
CG45207	-0.368709	-0.00379008	-1.12247
Jon44E	-0.311601	-0.056945	-1.1223
CG9040	-0.601352	-0.102843	-1.44322
MtnB	-0.61897	0.0142041	-1.46415
CG8664	-0.743943	-0.0262621	-1.39179
lcs	-0.688735	0	-1.28169
Gba1a	-0.646151	-0.0580665	-1.06058
Jon65Ai	-0.57819	0.00495221	-1.13852
Jon99Fi	-0.562642	-0.0137873	-1.06394
CG6839	-0.598859	-0.131356	-1.18174
LysB	-0.616208	-0.18837	-1.16362
CG42779	-0.729876	-0.150316	-1.29852
LysE	-0.58151	-0.108359	-1.31975
CG2187	-0.629671	0.563142	-1.001
betaTry	-1.01034	-0.0428709	-1.04977
CG3819	-1.3256	-0.0529955	-1.27115
LysC	-1.12328	-0.129741	-1.26606
Alp7	-0.926401	-0.351909	-2.11754
CG33346	-0.70143	0	-2.79502
CG42825	-0.630818	-0.172624	-3.35629
MED20	-0.452672	-1.01415	-0.102541
Mocs1	-0.436827	-1.10536	0.0102551
Best3	-0.734299	-1.6503	-1.29446
CG16995	-1.07215	-1.97961	-0.680788
asRNA:CR43767	0.291534	-1.27531	-3.26849
Osi19	1.5112	-1.53172	-2.60352
Osi9	1.45044	-1.35307	-2.04799
lncRNA:CR43264	0.196018	-1.11494	-1.61373
CG15818	0.43784	-0.495544	-1.1968
Cyp28d1	0.621747	-0.576809	-1.20415
lncRNA:CR40469	0.696001	-0.497179	-1.12046
Ada2a	0.914988	-0.719146	-1.23568
CG3108	0.967796	-0.533502	-1.02836
mtsh	0.951138	-1.02999	-0.587433
CG43333	1.07236	-1.0924	-0.987389
Cyp9c1	0.966817	-1.06285	-1.20216
CG15696	0.149169	-0.261639	-1.02903
CG32107	0.159077	-0.0111987	-1.11329
Cyp4ac2	0.0419343	-0.0167028	-1.09244
Mal-A7	0	0	-1.04969
CG5550	0.371829	-0.103908	-1.04013
CG10553	0.477217	-0.0660657	-1.0567
CG13639	0.466277	-0.0377471	-1.13569
CG43348	0.296977	-0.238948	-1.24273
Jon74E	0.318697	-0.061692	-1.2152
Cpr65Ea	1.06961	0.311754	-1.18924
CG15534	1.00736	0.139887	-1.17248
CG33510	1.04824	-0.00527425	-1.18773
CG4363	0.561227	-0.202524	-1.39049
CG10081	0.554147	0.0106417	-1.49085
CG2816	0.599824	-0.0776639	-1.50659
CG10514	0.894589	-0.239282	-1.07653
CG4377	0.736911	-0.209541	-1.06946
Takl1	0.603606	-0.137584	-1.10782
AANATL6	0.613376	-0.0568669	-1.02037
Cp38	0.659876	0	-1.08985
Cpr49Aa	0.599824	0.00648378	-1.05747
Oatp58Db	0.699248	-0.138864	-1.23662
CG34278	0.727285	0.00728583	-1.24986
Cpr67Fb	0.740255	-0.0400299	-1.11099
Alp8	-0.249636	-0.0997973	-1.92282
CG10474	0	-0.0647525	-2.06452
CG34316	0.107108	0.00286849	-1.4345
CR43275	-0.315938	0.0888573	-1.49028
AANATL3	0.704269	-0.16988	-2.49181
Alp9	0.375343	-0.33248	-2.50279
CG7300	0.653246	-0.424062	-1.9283
Alp10	0.388885	-0.03123	-2.00315
CG8012	0.159077	-0.115781	-1.77528
Drsl5	0.616825	5.78977	1.06688
CCHa1-R	3.44806	5.26134	-0.168007
CG43755	3.77437	6.27301	0.0640985
CG30043	2.77106	-0.163251	-0.816831
MFS1	2.56173	-0.315791	-0.787632
CG12164	2.75597	-0.22321	-1.08967
CG13049	2.62773	-0.000352106	-1.03208
Orct2	2.66687	-0.120086	-0.984038
CG10513	2.12383	-0.173577	-1.143
CG13048	2.2261	-0.201204	-1.07945
CG15615	2.40275	0.0391511	-0.991967
CG7406	2.37316	-0.104842	-0.83135
CG14147	2.67105	0.0637927	-1.37564
CG9360	2.49975	-0.321276	-1.31461
TwdlD	1.77145	0.277559	-1.4359
CG11380	1.97006	-0.130383	-1.2619
Ipod	2.00812	-0.15848	-1.42531
Mal-A6	2.36202	0.633159	-1.01022
Twdlbeta	1.94484	0.277869	-0.829397
CG15740	2.09065	-0.118989	-1.70378
ninaD	1.99543	-0.150201	-1.88849
CG2962	1.99263	-0.460341	-2.04554
TwdlT	1.96809	-0.551202	-1.73949
CG31041	1.07354	-0.460388	-1.63372
Tb	1.4431	-0.278093	-1.77639
CG13325	1.39359	0.0460208	-1.22038
CG5928	1.62028	-0.0502895	-0.948471
CG14760	1.18468	-0.207793	-1.21925
CG30265	1.05686	-0.20168	-1.19653
Acbp5	1.36083	-0.542625	-1.17734
CG7912	1.45136	-0.468281	-1.15586
CG32074	1.36064	-0.300273	-1.14471
CG7768	1.30035	-0.305105	-1.20362
Cyp4d14	1.28844	-0.317161	-1.03981
Cyp6a2	1.21563	-0.339022	-1.00226
ItgaPS4	1.3573	1.18813	-0.273507
Obp56g	1.48649	1.49236	-0.981148
CG42369	1.64371	0.0492964	0.601197
ex	1.90004	0.100031	0.371932
lncRNA:CR45913	1.78527	0.153457	0.396319
lncRNA:yar	1.89621	-0.0518624	0.467526
Nrt	1.87903	0.0758023	0.586318
lncRNA:CR43953	1.43985	0.313499	0.3359
RpL22	1.48744	0.388081	0.050776
IFT46	1.32672	0.0266477	0.23567
sif	1.47175	0.083377	0.236883
HLH3B	1.56868	-0.0340198	0.0824747
TbCMF46	1.48653	-0.00900713	-0.0507363
CG13622	1.31335	-0.395856	-0.110623
CG43245	1.16466	-0.194155	-0.155529
CG42534	1.43077	-0.261228	-0.0533703
Kal1	1.55291	-0.332095	-0.175593
fd96Ca	1.43191	-0.0394212	-0.218369
lncRNA:CR32658	1.58679	-0.183497	-0.286452
lncRNA:CR45345	1.51013	-0.192644	-0.384908
shd	1.55367	-0.0776076	-0.378936
CG10280	1.67944	-0.0223443	-0.535461
CG14515	1.71367	-0.039745	-0.165908
Syt12	1.5979	-0.0267063	-0.171906
CG14457	1.58646	0.174836	-0.173844
DZIP1	1.79061	0.0526244	-0.164369
TwdlC	1.7498	0.0880833	-0.318027
CG8100	1.63754	0.419083	-0.215598
Cpr51A	1.40494	0.357851	-0.557727
boss	1.31482	0.0513369	-0.399378
CG15650	1.33587	0.180734	-0.329654
Cpr64Ab	2.67872	0.103986	-0.541888
CG10175	2.40151	0.0215792	-0.664218
karr	2.45288	0.101377	-0.72446
CG13676	2.55922	-0.055312	-0.315682
MFS14	2.54008	-0.0660971	-0.424513
TwdlX	2.50705	-0.0263242	-0.401199
CG14857	2.38841	-0.163199	-0.39176
CG33521	2.42615	-0.149184	-0.322469
lncRNA:CR45911	2.3937	-0.0435641	-0.326297
lncRNA:roX1	2.3479	-0.0330949	-0.434099
CG7166	2.47854	0.0886455	-0.322178
CG13047	2.42836	0.134848	-0.273547
RSG7	2.40452	0.156336	-0.306888
phu	2.3627	0.0709192	-0.508377
CG9119	2.26491	0.0268667	-0.419226
Ppa	2.31819	0.0841456	-0.357484
CG34194	2.38147	-0.376953	-0.47246
Cyt-b5-r	2.42027	-0.476688	-0.437002
CG8501	2.37855	-0.395511	-0.617115
CG13847	2.41469	-0.30416	-0.565831
Oseg4	2.42779	-0.239029	-0.502231
CG12643	2.39386	-0.249602	-0.495361
CG34382	2.39558	-0.242393	-0.522268
CG10026	2.126	-0.401247	-0.259348
CG14687	2.26624	-0.474519	-0.35653
CG15209	2.30414	-0.421374	-0.350557
bou	2.27532	-0.441556	-0.310303
CG31100	2.27608	-0.414276	-0.315944
lncRNA:roX2	2.28918	-0.125912	-0.552942
CG12926	2.30471	-0.158793	-0.41122
Cyp4aa1	2.32252	-0.122693	-0.383776
CG45116	2.2202	-0.090384	-0.420322
snsl	2.27126	-0.0585393	-0.383885
scf	2.21082	-0.270175	-0.300638
Phk-3	2.29165	-0.210406	-0.29625
Reck	2.27135	-0.146155	-0.327006
htl	2.35916	-0.300701	-0.386958
CG12507	2.35289	-0.299045	-0.455732
CG5321	2.35784	-0.312785	-0.424566
CG15695	2.21806	-0.202031	-0.426214
CG13196	2.25731	-0.297496	-0.444889
CG8407	2.20568	-0.320509	-0.411991
CG12519	2.17031	-0.00072446	-0.757381
CG32036	2.0555	0.0119297	-0.585705
CG42272	2.17179	0.0755181	-0.564988
Adgf-A	2.24177	-0.0251735	-0.569073
BBS8	2.20627	-0.0177621	-0.535446
CG13699	2.22179	-0.284862	-0.831225
CG8586	2.2112	-0.262156	-0.649873
tim	2.27464	-0.355265	-0.641553
CG11407	2.08272	-0.407816	-0.487562
Cpr23B	1.99349	-0.325471	-0.453443
CG12523	2.00261	-0.176569	-0.502981
lncRNA:CR43314	2.03875	-0.142536	-0.494172
CG13737	1.86202	-0.208697	-0.625951
CG9903	1.94783	-0.203801	-0.6825
FucTC	2.30011	0.192338	-0.338835
TwdlY	2.27583	0.180068	-0.326722
CG11584	2.20374	0.238734	-0.321177
CG4409	2.1476	0.176315	-0.312689
CG43740	2.23905	0.290719	0.0497207
CG17075	2.31181	0.207785	-0.031267
futsch	2.31433	0.185098	0.0568427
Syp	2.36327	0.362976	-0.173469
CG9395	2.4356	0.132467	-0.13206
Cad88C	2.35916	0.164891	-0.135869
OtopLc	2.3488	0.154621	-0.14745
Ccp84Ag	2.47667	0.227331	-0.171677
Gagr	2.36899	0.250194	-0.165918
lncRNA:CR42862	2.61138	0.111414	-0.072817
CG17716	2.58836	0.102411	-0.116707
SoxN	2.58271	0.0686351	-0.0851715
CG9932	2.54422	0.0849534	-0.0477714
Nlg3	2.51671	0.109628	-0.0937067
Nep3	2.56956	0.210393	-0.05261
Dgk	2.45328	0.200095	-0.0601408
Ir76a	2.5006	0.180359	-0.0893415
sv	2.47773	0.161379	-0.110752
h	2.40964	0.0389716	-0.0970387
lab	2.46858	0.00783062	-0.076309
tty	2.47699	0.0499637	-0.109161
VGlut	2.41044	0.0449063	-0.170328
CG12880	2.45188	-0.0109928	-0.145778
nwk	2.42249	-0.020349	-0.119209
Ddr	2.55661	0.110309	-0.231614
Antp	2.55794	0.0820262	-0.163877
Eip75B	2.56344	0.135966	-0.180968
ssp6	2.5139	0.0570407	-0.135587
Dscam1	2.53997	0.0527449	-0.156747
RluA-1	2.52815	0.0268962	-0.161485
CG32037	2.50614	0.0404014	-0.238439
dpp	2.54809	0.0483596	-0.216491
edl	2.5467	0.0568522	-0.221951
LanA	2.48919	0.0243883	0.0190584
Octbeta3R	2.51983	0.0163763	0.0368866
CG17278	2.41693	0.00559103	0.0185136
Nrx-1	2.4276	0.042483	-0.0154659
CG15021	2.4066	0.0337481	0.0542418
CG1773	2.37222	0.024416	0.077498
lncRNA:CR45226	2.39609	0.109288	-0.0147176
sog	2.34887	0.0717325	-0.0355725
B-H2	2.39067	0.0641521	-0.0474576
CG30054	2.36795	0.0350771	-0.0537986
Wnt6	2.22526	-0.103751	-0.0337261
Nlg2	2.30133	-0.0937561	-0.0734627
CG43861	2.30285	-0.0560934	-0.0440827
E(spl)m6-BFM	2.28321	-0.0668514	-0.0536193
CG15186	2.26386	-0.045982	-0.0388253
tow	2.27443	-0.0204607	-0.0194166
CG42326	2.28357	-0.0634368	0.0393984
phyl	2.22589	-0.0817542	0.0338596
CG34377	2.39433	-0.11436	0.0519843
Shrm	2.32264	-0.116104	0.0477151
CG33514	2.3763	-0.126551	-0.0460023
Ca-beta	2.37851	-0.0738603	-0.0643453
CG30069	2.39165	-0.0777503	-0.0277998
nolo	2.36744	-0.0775937	-0.0369962
E(spl)mdelta-HLH	2.42111	-0.0867063	-0.0205115
LanB1	2.39467	-0.0766656	0.00887493
moody	2.36984	-0.0887617	0.00180304
Erk7	1.92489	0.18795	-0.355319
Cpr49Ac	2.07661	0.178122	-0.172092
Kul	2.13985	0.239134	-0.0649737
mbl	2.06355	0.218009	-0.0963228
bib	2.05755	0.0346041	-0.114501
Ccn	1.98924	0.000290866	-0.076914
sd	1.92378	0.0588806	-0.142576
Ten-a	1.97622	0.112278	-0.0969082
CG9068	2.01153	0.0990471	-0.0990267
CG30056	2.02328	0.0694574	-0.0963272
Dic61B	2.00315	0.0663795	-0.105552
CG34437	2.074	0.407184	0.0944253
Sox21b	2.14281	0.513046	-0.0194181
CG31337	1.88978	0.322305	0.187272
Cht10	1.96052	0.118269	0.230734
CG13023	1.89559	-0.425432	0.327742
CG13857	1.74344	-0.407196	0.129922
CG7991	1.835	-0.420742	0.0451118
CG13287	1.88295	-0.0467479	-0.0330386
E5	1.87259	-0.0282731	-0.0951862
CG32182	1.80519	0.0782475	-0.0253742
Fer1	1.77536	-0.00237585	-0.0303298
CG13954	1.78987	-0.0114055	0.00509483
drd	1.799	-0.0239075	0.0138513
CG43204	1.66268	-0.183535	0.0751936
Sox100B	1.67396	-0.154143	0.0736792
ninaC	1.71071	-0.219419	-0.108182
toe	1.79883	-0.179774	-0.119459
CG15673	1.74453	0.0891302	0.237402
beta-Spec	1.78624	0.0306427	0.143128
Cpr97Ea	1.80597	-0.0649876	0.173337
CG34276	1.87796	-0.170784	0.279142
Cyp313b1	1.95729	-0.179255	0.0911818
Fkbp14	1.95098	-0.197288	0.162359
unc-4	1.91343	-0.082242	0.0859005
dy	1.86724	-0.0549738	0.0585479
St2	1.84817	-0.106953	0.0404914
Tsf3	2.1714	-0.416406	0.296367
erm	2.31544	-0.324917	0.36146
Pvf2	2.23322	-0.346041	0.345797
miple2	2.39989	-0.230655	0.1703
Tie	2.34814	-0.214899	0.114026
CG3880	2.42184	-0.292582	0.221579
CG13744	2.38424	-0.337413	0.107269
Mipp1	2.43468	-0.309443	0.136216
Spn42De	2.41031	-0.261156	0.101247
CG12011	2.31109	-0.417417	0.104056
lncRNA:CR45276	2.30618	-0.370116	0.133204
pdm3	2.28782	-0.328621	0.00376459
CG7296	2.26939	-0.244637	0.0278032
Doc2	2.27928	-0.244536	0.0172373
HHEX	2.26066	-0.282562	0.0057442
Ptp52F	2.27715	-0.288385	0.0103041
nw	2.20408	-0.317868	0.0798356
SmydA-7	2.29702	-0.27972	0.12107
CG3253	2.27682	-0.235548	-0.0777775
Hf	2.19145	-0.243458	-0.0621863
ICA69	2.3895	-0.24497	-0.130178
DIP-epsilon	2.40392	-0.227512	-0.110345
FucTA	2.39118	-0.231325	-0.0891344
knrl	2.37422	-0.290947	-0.0951623
Npc2b	2.34059	-0.25808	-0.0585166
CG10005	2.37811	-0.32994	-0.00338688
sage	2.35448	-0.322998	0.0185337
ry	2.40592	-0.256085	0.0141927
CG34141	2.41093	-0.269235	0.00298182
Xrp1	2.39778	-0.272078	-0.00198768
Cad96Cb	2.38617	-0.287417	0.0649181
Lip4	2.3592	-0.273879	0.0566268
Sik2	2.37103	-0.247667	0.0500404
fd96Cb	2.30954	-0.21178	0.0257021
CG34215	2.33864	-0.222467	0.0121323
pio	2.32092	-0.223838	0.0167926
CG15097	2.3401	-0.259776	0.00998296
ImpE2	2.36266	-0.221068	0.0257463
Egfr	2.31112	-0.179331	-0.0341784
FDY	2.3157	-0.203174	-0.00778652
CG30089	2.26912	-0.225499	-0.0105893
obst-B	2.27557	-0.188526	0.00516593
Oat	2.38437	-0.500177	0.0598327
CG15282	2.37	-0.569493	-0.0413396
Pex7	2.29619	-0.532283	-0.0416061
CG32137	2.34723	-0.349465	-0.112226
KaiR1D	2.37276	-0.352203	-0.106372
CG10151	2.38863	-0.369635	-0.0718474
CG4702	2.37764	-0.391242	-0.0965904
P5cr-2	2.45504	-0.336756	-0.0129903
CG9518	2.36565	-0.383051	-0.0469253
lncRNA:CR44930	2.35289	-0.384873	-0.0187685
CG14395	2.43271	-0.386459	-0.00466691
TwdlU	2.39092	-0.411984	0.00725146
Poxn	1.92275	-0.248679	-0.0603738
CG9698	2.0642	-0.269761	0.00482195
Cyp6d5	2.06884	-0.237196	-0.105132
CG14770	2.02133	-0.207057	-0.271193
Fer2	1.9721	-0.294679	-0.216154
gcm2	1.98977	-0.140844	-0.152486
beat-IIa	1.93674	-0.121303	-0.231402
Ttc26	1.8945	-0.164188	-0.221405
sm	2.26322	0.173902	-0.124772
CG1648	2.35128	0.0790509	-0.24833
ci	2.35218	0.0450092	-0.219313
CG34446	2.24013	0.0773681	-0.22422
Rbp6	2.28638	0.117175	-0.169698
B-H1	2.30684	0.131592	-0.232139
Frq1	2.31265	0.102836	-0.202413
Ptr	2.28738	-0.0502254	-0.191671
alrm	2.31986	-0.0101302	-0.169214
Syn	2.3272	-0.0335628	-0.20155
CG13516	2.22807	0.00353872	-0.18068
v	2.2786	0.0402092	-0.173187
CG34353	2.21217	0.0524414	-0.0642691
CG4415	2.28836	0.0884326	-0.0395375
jus	2.30446	0.0467375	-0.104462
l(2)01289	2.28116	0.00526725	-0.118743
Rab3-GEF	2.34406	0.00205688	-0.0527551
sona	2.32284	-0.0206615	-0.0933605
Amnionless	2.22328	-0.0115878	-0.278412
TyrR	2.18499	-0.071836	-0.270165
asRNA:CR45620	2.122	0.0742429	-0.263383
CG9737	2.09084	-0.00567679	-0.263009
alpha-Est7	2.22487	-0.129003	-0.0879841
Rhp	2.24097	-0.139478	-0.117872
CG42663	2.18401	-0.0944557	-0.151019
Fam92	2.19057	-0.0605934	-0.126547
CG33093	2.10861	-0.0381348	-0.151775
lncRNA:CR44272	2.10103	-0.101212	-0.163021
Galphas	2.13184	-0.154737	-0.224037
lncRNA:CR44918	2.18891	-0.116237	-0.192296
CG3349	2.26817	0.0200194	0.0517369
CG6845	2.20817	0.0692443	0.0766376
CG5937	2.27838	0.0146325	0.153795
lncRNA:CR45820	2.20754	-0.0393551	0.140946
CG14752	2.06565	0.0799185	0.117598
CG32333	2.05869	0.07679	0.0212269
CG34375	2.11873	0.139139	-0.0104758
ADPS	2.18037	-0.157993	0.0913375
Obp99a	2.14059	-0.264553	0.102762
trpl	2.1641	-0.220447	0.130108
tyn	2.13669	-0.103613	0.184615
CG15905	2.05871	-0.0183583	0.137403
CG42854	2.03538	-0.0560629	0.1624
CG2157	2.11135	-0.0547922	-0.0496392
ph-p	2.13031	-0.130149	-0.0418463
CG13318	2.14617	-0.103717	-0.00469739
CG31871	2.11053	-0.109763	0.00353319
CG8927	2.0628	-0.0541396	0.0189589
tara	2.01804	-0.000778472	0.0209381
CG32486	2.03449	-0.149413	0.0608512
btsz	1.99952	-0.111095	0.0120112
CG5984	2.00454	-0.073635	0.0662906
eys	2.61711	-2.24748	-0.0715978
CG9411	1.70143	-1.84361	-1.055
CG1946	1.74739	-0.564451	-0.495536
CG8170	1.68781	-0.589819	-1.0544
CG31221	1.93018	-1.15268	-0.325066
dyl	1.87946	-1.24383	-0.675154
ppk19	1.73412	-1.45189	-0.476909
exp	2.30197	-1.35334	-0.307562
Osi14	2.10103	-1.63662	-0.566978
CG10483	1.49904	-1.55211	-0.230699
CG7781	1.50666	-1.43339	-0.468761
Ugt303B3	1.38119	-1.34103	-0.534371
Ret	1.79492	-1.0389	0.0718973
Osi18	1.63988	-1.21333	-0.317521
TM4SF	1.56532	-1.20259	-0.0570578
CG12896	2.33616	0.857117	0.993811
Prx2540-2	2.80275	0.864654	0.81155
Cpr67Fa1	1.91268	0.411998	0.724203
Cyp6a8	1.93997	0.262657	0.730252
CG15254	2.21093	0.198942	1.06185
Mdr50	2.12913	0.333486	1.13038
CG7560	2.15095	0.260978	0.512766
JhI-26	2.15753	-0.0597306	0.62166
CG10562	2.56954	0.217247	0.733766
CG6652	2.49641	0.0202726	0.408021
Ugt37C2	2.41112	0.0554611	0.418205
cep290	2.47897	0.18389	0.440131
CG13868	2.58616	0.124814	0.455892
CG3505	2.50287	-0.114837	0.318316
Or19b	2.61009	-0.0956939	0.283285
Tusp	2.37163	-0.0760532	0.131056
CG43897	2.42197	0.0111255	0.132128
comm2	2.44586	-0.0444407	0.106562
asRNA:CR45600	2.54248	-0.0724647	0.149546
Clk	2.5111	-0.119918	0.141016
GluRIIC	2.51055	-0.086599	0.118343
Traf4	2.54236	-0.102474	0.108608
CG33253	2.54131	-0.0745635	0.0723638
CG6231	2.5287	-0.0684125	0.0515256
C15	2.4871	-0.132058	0.0882898
Dtg	2.55208	-0.137349	0.0781378
CG6938	2.4045	0.148409	0.219171
lncRNA:CR45910	2.47177	0.157113	0.205607
rib	2.35713	0.0352042	0.302948
Dbx	2.30331	-0.0653437	0.287339
Galt	2.36668	-0.0923348	0.276559
CG8665	2.53501	-0.305386	0.409358
Obp99c	2.52767	-0.256649	0.609086
HLH54F	2.97715	-0.0625839	0.435733
sug	2.83684	0.0623969	0.359175
CG10283	2.92742	-0.174812	0.3057
Oatp26F	2.94464	-0.179436	0.246119
mira	2.89634	-0.118238	0.220447
Mrp4	2.84534	-0.0792613	0.252035
Dgat2	2.84427	-0.218428	0.464386
Sgsh	2.73876	-0.150127	0.302732
sprt	2.80982	-0.23319	0.27432
CG9782	2.85446	0.3556	-0.163543
eag	2.6307	0.368323	-0.0347694
Rbp	2.64311	0.45941	-0.184877
CG32407	3.17557	0.458937	0.306664
CG6733	3.01295	0.790476	0.373005
eIF4E3	3.55409	0.778939	1.06369
CG18088	3.20991	-0.107846	1.39866
Ugt37D1	2.96684	0.118441	1.4874
Cyp28a5	2.60962	0.400642	1.57921
CG6834	2.37947	-0.272698	1.32188
CG31300	2.88303	-0.0846146	1.07954
Cyp309a1	2.62648	-0.123615	1.18139
CG14257	3.5237	-0.732114	-0.632361
CG31559	3.41019	-0.566559	-0.648577
Gasp	3.7662	-0.563177	-0.415581
CG5958	3.63007	-0.354425	-0.522181
CG14629	3.57934	-0.387364	-0.322635
CG9095	3.54876	-0.492705	-0.422494
CG9747	3.64837	-0.607582	-0.151041
Cht7	3.70261	-0.365529	-0.0832286
dsx-c73A	3.81265	-0.37782	-0.222192
TwdlE	3.72882	-0.401751	-0.218124
CG9416	3.5137	-0.048781	-0.427915
PPO1	3.6358	0.0837178	-0.469412
obst-A	3.96326	-0.253945	-0.537062
fne	3.7602	0.0191214	-0.320905
Vajk4	3.82562	0.0252647	-0.277381
CG14756	3.87461	-0.247826	-0.307056
nyo	3.9678	-0.109537	-0.23896
scb	3.75552	0.416581	-0.134551
CG18265	3.58348	0.215826	-0.0897628
TwdlW	3.52325	0.237958	-0.0651101
Apoltp	3.66444	0.30306	0.0335572
cpo	3.69147	0.243048	0.00943649
bab2	3.54264	0.00816661	-0.236464
Con	3.58591	0.120662	-0.219598
vvl	3.59869	0.0583063	-0.219876
ct	3.57055	0.16136	-0.063789
kon	3.57184	0.12428	-0.0371058
Pxn	3.66765	0.1029	-0.0831104
sns	3.5912	0.109066	-0.129319
Ank2	3.6591	0.0265522	-0.0929388
Fili	3.61437	0.00153619	-0.0471002
CG4467	3.58253	-0.0149105	-0.117594
Toll-7	3.54718	0.0334285	-0.0510534
CG10657	3.3986	0.14255	-0.301619
elav	3.47831	0.230943	-0.207057
scrt	3.38071	0.236593	-0.20818
salm	3.41944	0.0214246	-0.175629
Blimp-1	3.47441	0.0118858	-0.0881105
hbs	3.45842	0.0442088	-0.112826
luna	3.37987	0.0775468	-0.0185528
tey	3.41959	0.0635283	-0.0771623
abd-A	3.33681	0.0598444	-0.0481521
robo1	3.31283	0.0843965	-0.0454905
bi	3.33241	0.105797	-0.141857
Optix	3.35751	0.071648	-0.0978411
ImpE1	4.34472	-0.197181	0.0828356
nur	4.40605	-0.236199	0.046712
CG13159	3.87679	-0.552171	-0.0208767
Spn43Aa	3.92848	-0.329533	0.0886927
CG43332	3.70527	-0.248024	0.0643281
CG9184	3.59809	-0.260208	0.155237
CG14110	3.49712	-0.368728	0.227774
Neurochondrin	3.65017	-0.418211	0.192577
Cyp304a1	3.54496	-0.440582	0.129379
mas	3.55402	-0.442754	0.0943377
CG10621	3.77035	-0.269094	0.356661
Ugt36D1	3.57617	-0.112828	0.278809
CG1632	3.71203	-0.0308578	0.234388
vri	3.70708	0.00265047	0.24198
Cpr64Ad	3.98839	-0.00430882	0.101298
stan	3.92018	0.125534	0.0561496
sls	3.78611	0.148586	0.304038
dpy	3.75799	0.151627	0.0990171
RyR	3.81459	0.177791	0.0648837
haf	3.60164	-0.0803897	0.162201
rols	3.54829	-0.0711019	0.125358
uif	3.49826	-0.0745523	0.121681
Cad86C	3.71762	-0.105232	0.0684197
svp	3.6887	0.0472529	0.0488939
tnc	3.569	0.0163398	0.0657373
ab	3.53946	-0.0752509	-0.0972722
CG11069	3.54856	-0.106569	-0.0606812
bw	3.57939	-0.0913611	0.0159109
Ndg	3.62177	-0.162271	-0.0186973
cas	3.74467	-0.138707	-0.134701
Cht6	3.7356	-0.0477526	-0.138091
verm	3.65479	-0.172989	-0.103384
CG1273	3.69884	-0.207711	-0.0458519
PPO2	3.7205	-0.228156	-0.0654299
Ccp84Ac	3.2073	-0.0521472	-1.03972
Muc91C	3.45717	-0.149435	-1.1618
Cpr66Cb	3.35629	-0.218735	-1.04683
Pepck2	3.34394	-0.310146	-1.08378
CG13297	3.13986	-0.403581	-1.16886
CG32548	2.97581	-0.301229	-1.14962
Cpr65Eb	3.3042	-0.410545	-0.884129
Orct	3.07033	-0.27437	-0.924628
lmd	2.97395	-0.131805	-0.57321
sens	2.95144	-0.106892	-0.552335
atk	3.08637	-0.014953	-0.467975
HmgZ	3.02168	-0.10161	-0.406652
Oatp58Dc	3.16426	0.0783363	-0.742168
grn	3.27364	0.0675704	-0.47448
CG4822	3.155	0.149562	-0.56479
Cyp18a1	3.19334	0.0626724	-0.582028
lncRNA:CR43432	3.32559	-0.133346	-0.476619
nerfin-1	3.28361	-0.03756	-0.525251
CG2150	3.34534	-0.135217	-0.769234
E(spl)m3-HLH	3.44096	-0.123182	-0.617179
btv	2.74873	0.185438	-0.897439
Vajk1	2.93982	0.183722	-0.776384
CG34461	3.30134	0.343496	-0.813087
Cyp309a2	3.09302	0.21296	-1.15442
slbo	2.90978	-0.965939	-0.532399
CG15022	2.87495	-0.577897	-0.862258
CG7080	2.78165	-0.608048	-0.874651
CG12723	2.52462	-0.882717	-1.10838
CG31808	2.65431	-0.612311	-1.35779
CG14866	2.80964	-0.42435	-1.17253
Cpr66D	2.77284	-0.597452	-1.10411
CG42673	2.99526	-0.942123	-0.0382305
Cad89D	3.18113	-0.71033	-0.0346053
St1	3.0563	-0.637276	-0.0948986
Lip1	2.74223	-0.559609	-0.0420075
Obp56a	2.69476	-0.505232	-0.0504703
santa-maria	2.8596	-0.470854	-0.100328
E(spl)malpha-BFM	2.83447	-0.454937	-0.0318542
ImpL1	2.78683	-0.431235	-0.0343312
naz	2.69181	-0.604973	-0.225024
CG13082	2.88593	-0.526987	-0.338673
Ldh	2.77748	-0.480052	-0.240979
CG31690	2.82648	-0.580243	-0.21517
CG4133	2.83264	-0.513389	-0.188695
CG8249	2.64643	-0.451764	0.0228629
lbl	2.59959	-0.483282	0.0623918
CG2812	2.60612	-0.378533	0.0864676
hll	2.60014	-0.424069	0.148768
CG3348	2.6834	-0.423112	0.32174
H2.0	2.76905	-0.332532	0.320052
CG43163	2.58286	-0.228969	0.296175
CG42586	2.6489	-0.28163	0.288486
Smyd4-3	2.6283	-0.302124	0.235812
CG31775	2.54243	-0.349415	0.222064
CG1806	2.55139	-0.288631	0.132148
CG18304	2.52463	-0.338903	0.157541
Esp	2.57578	-0.361766	0.150801
CG12885	3.05184	-0.499764	0.326835
Gbp2	2.87133	-0.546921	0.228518
Npc2g	2.99146	-0.559176	0.190663
CG13362	2.89012	-0.354643	0.230999
Oscillin	2.88054	-0.381549	0.239903
Alp1	2.92301	-0.348013	0.161031
CG12910	2.86151	-0.320001	0.102858
sha	3.0084	-0.346506	0.0449423
AdamTS-A	2.94616	-0.269751	0.000393332
neo	2.9409	-0.353219	-0.00437938
NtR	2.90282	-0.310099	-0.00124323
CG8708	2.94589	-0.447467	-0.0282066
CG12009	2.8774	-0.413111	0.012297
fat-spondin	2.8528	-0.421227	0.0754009
CG46339	2.45558	-1.13413	-0.017259
amd	2.52616	-0.81915	-0.0621318
thw	2.65958	-0.958244	-0.0409546
CG14960	2.21691	-0.632168	0.193844
tn	2.53491	-0.765683	0.311272
CG5639	2.44454	-0.623832	0.171848
Cyp49a1	2.45519	-0.771149	0.155444
CG12964	2.45805	-0.816208	-0.567077
CG9444	2.52035	-0.701359	-0.510714
CG42331	2.30186	-0.624293	-0.428688
CG15506	2.50283	-0.541107	-0.568141
St3	2.49275	-0.561479	-0.525558
CG32645	2.45964	-0.587559	-0.596381
CG6415	2.47849	-0.534558	-0.612523
CG32085	2.34553	-0.734483	-0.0961005
CG14107	2.37605	-0.641188	-0.236979
CG6347	2.43942	-0.746794	-0.261503
CG32855	2.37567	-0.78909	-0.175634
CG4666	2.45288	-0.725783	-0.162682
E(spl)m8-HLH	2.41042	-0.465227	-0.245136
Syt4	2.39345	-0.5126	-0.219757
CG14636	2.51493	-0.498588	-0.242841
st	2.4726	-0.452727	-0.321992
CG2016	2.6587	-0.399683	-0.162257
CG6836	2.68214	-0.453899	-0.163673
Mid1	2.59536	-0.345889	-0.139333
Cyp305a1	2.59736	-0.365457	-0.182043
GluRIID	2.57811	-0.336631	-0.189992
Trh	2.51647	-0.342199	-0.174048
Tsp42Ep	2.56021	-0.383726	-0.215895
CG42237	2.94336	-0.452243	-0.454357
CG6753	3.03917	-0.425905	-0.34754
CG30413	3.02689	-0.426838	-0.418828
CG7227	3.02091	-0.367696	-0.440367
CG2663	3.13087	-0.340298	-0.34867
CG31272	3.10472	-0.27399	-0.419633
b6	2.96932	-0.335733	-0.423028
cysu	2.96556	-0.314513	-0.39731
Ance	3.00066	-0.24126	-0.32916
CG14856	3.01126	-0.26327	-0.384799
CG42747	2.80208	-0.286377	-0.205777
in	2.80954	-0.277756	-0.201814
CG15629	2.86502	-0.328938	-0.253849
CG6972	2.8892	-0.308052	-0.213718
PH4alphaSG1	2.92885	-0.236347	-0.147231
wrapper	2.88355	-0.248522	-0.135779
E(spl)m2-BFM	2.92816	-0.203512	-0.210972
Pxd	2.8737	-0.173387	-0.202056
dve	2.8613	-0.227305	-0.204606
E(spl)m7-HLH	2.89345	-0.213199	-0.197068
tfc	3.00363	-0.336181	-0.221298
Lfg	3.01347	-0.291812	-0.249977
SmydA-8	3.0041	-0.321532	-0.267926
CG7896	3.04752	-0.278429	-0.248538
babos	3.08791	-0.250912	-0.199329
Mgat2	3.04481	-0.259272	-0.177464
insb	3.03647	-0.251412	-0.191945
lncRNA:CR42491	3.03917	-0.242042	-0.204987
CG31313	3.00265	-0.265852	-0.15334
Cad96Ca	3.0607	-0.254512	-0.130553
CG3097	3.04648	-0.255151	-0.0929926
CG7702	2.92401	-0.306579	-0.11478
robo3	2.95116	-0.287246	-0.0716229
CG7330	2.96466	-0.360726	-0.158204
emp	2.93522	-0.303942	-0.168908
kar	2.89013	-0.310549	-0.34222
Nox	2.89684	-0.320092	-0.351794
gcm	2.89205	-0.212207	-0.354119
CDase	2.83114	-0.249695	-0.344072
CG5177	2.83049	-0.265811	-0.323343
Ugt317A1	2.71144	-0.310817	-0.396376
Zip89B	2.73083	-0.247526	-0.373482
CG10264	2.76991	-0.377522	-0.326676
RhoL	2.8162	-0.362161	-0.254586
btl	2.59918	-0.17254	-0.335633
ems	2.64093	-0.121397	-0.304473
Ugt301D1	2.6311	-0.207026	-0.336916
wor	2.66482	-0.215108	-0.367203
bnl	2.71269	-0.139937	-0.307383
Eip78C	2.72936	-0.176316	-0.347253
rau	2.68444	-0.184566	-0.201244
Tsp42Ej	2.69365	-0.226252	-0.188132
Slc45-1	2.60269	-0.222723	-0.272076
CG32808	2.61111	-0.232682	-0.205463
Ldsdh1	2.5755	-0.209551	-0.211173
nau	2.61431	-0.276028	-0.140559
beat-IIb	2.72313	-0.293259	-0.169878
CG10211	2.6733	-0.319552	-0.138407
CG14535	2.67353	-0.367774	-0.230913
CG14312	2.67655	-0.30238	-0.239899
mey	2.63188	-0.315345	-0.219302
TwdlV	2.5816	-0.066409	-0.570622
CG9664	2.64658	-0.192565	-0.500707
CG7724	2.60203	-0.112665	-0.414227
CG31248	2.61733	-0.166748	-0.417952
CG13875	2.567	-0.16467	-0.399589
exex	2.57131	-0.163735	-0.437011
CG11353	2.79919	-0.298894	-0.586164
CG7173	2.65227	-0.406169	-0.56344
CG17127	2.67381	-0.462769	-0.411963
Sr-CI	2.7477	-0.415399	-0.434859
gsb-n	2.8852	-0.121336	-0.320179
eyg	2.81103	-0.0306646	-0.283638
lncRNA:Hsromega	2.81536	-0.0282655	-0.327248
CG10512	2.80791	-0.094325	-0.269226
Scr	2.78957	-0.0548293	-0.251267
CG42741	2.74981	-0.12515	-0.210107
slou	2.7645	-0.161897	-0.156145
Cda5	2.85395	-0.142449	-0.188573
CG13506	2.84489	-0.115356	-0.177023
CG13003	2.83545	-0.158255	-0.238104
CG13492	2.81137	-0.178613	-0.235376
Ubx	2.77779	0.0368684	-0.205354
bru3	2.74769	-0.0121222	-0.228902
Pgant2	2.75045	-0.00266782	-0.195796
Glut4EF	2.81345	-0.0723177	-0.217685
IP3K2	2.84282	-0.0831238	-0.189727
nkd	2.80162	-0.0520929	-0.160938
HGTX	2.80767	-0.0683941	-0.134244
CG32447	2.82682	-0.0810928	-0.13564
kni	2.81644	-0.0786937	-0.135301
spdo	3.0162	-0.0812388	-0.133135
Atet	2.99637	-0.0439949	-0.149514
CG4393	3.01442	-0.0611802	-0.174023
CG44245	2.99329	-0.169998	-0.122465
CG43366	3.01004	-0.127264	-0.157005
Irc	2.97728	-0.107789	-0.153756
SP1173	2.98666	-0.125426	-0.160801
stumps	2.96325	-0.100796	-0.0629289
fj	2.98326	-0.072016	-0.0654817
skl	2.98676	-0.0947487	-0.0758015
rad	3.00736	-0.0501481	-0.0994144
Chsy	2.96411	-0.0919151	-0.132991
Unc-115a	2.97622	-0.0945754	-0.103302
CG17707	2.92166	-0.0736155	-0.255298
CG10348	2.98603	-0.102636	-0.203253
klg	2.99392	-0.0604456	-0.229357
unc-5	2.96921	-0.0732482	-0.23469
grim	2.99066	-0.0175999	-0.180584
al	2.93327	-0.0288905	-0.164539
trv	2.9477	-0.000953235	-0.194502
CrebA	2.89023	0.01992	-0.215047
OtopLa	2.94597	0.0417625	-0.168513
CG12402	2.9202	0.0209355	-0.14192
Pvf3	2.89697	0.0252837	-0.17362
Pgant8	2.69134	-0.0120054	-0.366955
CG30427	2.69386	-0.00820485	-0.299843
CG34038	2.68198	-0.0191112	-0.280821
hth	2.64565	0.100572	-0.25121
Sox21a	2.63156	0.105392	-0.283346
CG31710	2.64068	-0.021618	-0.217262
metro	2.6793	-0.0112018	-0.236811
Appl	2.81502	0.136147	-0.205222
CadN	2.8388	0.163362	-0.155353
CG3216	2.77146	0.203263	-0.300768
chinmo	2.75572	0.11132	-0.257403
brk	2.94672	-0.005913	-0.341418
Spn28Da	2.95697	0.0541283	-0.308204
Poxm	2.80085	0.0376664	-0.367125
unpg	2.82738	0.0218447	-0.34593
CG42255	2.83974	0.0834864	-0.261583
CG43799	2.80495	0.102124	-0.340721
Nepl18	2.84406	0.120993	-0.309387
d	2.82085	-0.0836345	-0.0330508
Nrk	2.8023	-0.100954	-0.0449027
dar1	2.83793	-0.199824	-0.0374107
CG30116	2.79615	-0.160128	-0.000376663
cv-d	2.83971	-0.163957	0.0123927
mirr	2.89926	-0.0737251	-0.140003
shakB	2.88051	-0.0665992	-0.133342
CG30460	2.84277	-0.165717	-0.107352
Karl	2.86674	-0.104352	-0.11233
ko	2.85681	-0.13464	-0.0823071
caup	2.82446	-0.122717	-0.0981256
zormin	2.83262	-0.124155	-0.0845918
if	2.88268	-0.0646654	-0.0197955
FER	2.9376	-0.0878796	-0.0372785
tup	2.90977	-0.0836403	-0.0706784
CG34355	2.90257	-0.152438	-0.00398931
gogo	2.88254	-0.146891	-0.0153014
klu	2.91881	-0.139118	-0.0614721
Rx	2.94097	-0.157156	-0.079437
CG5849	2.9972	-0.107338	0.024488
wgn	3.00558	-0.0784202	0.011683
wb	3.06754	-0.0922828	0.11414
yellow-e2	2.99387	-0.0865132	0.121576
Glt	2.93247	0.00928955	0.0331848
Ets65A	2.93651	-0.0240195	0.0607075
meso18E	2.9258	-0.00181245	0.0861775
teq	2.90653	-0.0158074	0.11313
Mhc	2.86634	0.00923267	0.0702834
ptc	2.83981	-0.0394751	0.0896069
CG12768	2.93138	-0.192583	0.0667091
GstT4	2.94306	-0.176436	0.0500658
AdamTS-B	2.92358	-0.130489	0.103274
CG12075	2.90689	-0.157214	0.0751759
Sobp	2.93743	-0.0780717	0.111758
Sox14	2.92153	-0.0990842	0.16264
CG8192	2.85055	-0.166408	0.118747
mew	2.85066	-0.0956854	0.0887435
p130CAS	2.8659	-0.111867	0.121675
CG34007	2.70727	-0.156092	0.147263
CG4324	2.70435	-0.157631	0.10541
jbug	2.6659	-0.144229	0.114623
CG10300	2.62944	-0.108557	0.186212
betaTub60D	2.60709	-0.106865	0.133778
CG34417	2.61966	-0.10474	0.0887909
eya	2.75766	-0.0259275	0.0839844
lncRNA:CR31781	2.7935	0.0272764	0.0490051
CG13795	2.81951	0.00378559	0.2178
Root	2.78226	0.0330596	0.145103
pk	2.72889	0.0321682	0.173801
rpr	2.7396	0.0152687	0.168961
CG16959	2.59927	0.0117557	0.185726
Cyp4e1	2.613	0.0787145	0.22453
Msp300	2.68862	0.00449582	0.103098
Ppn	2.59284	0.0286707	0.104008
CG7016	2.62214	-0.00156323	0.0765267
Drl-2	2.61371	-0.0298844	0.0673054
sens-2	2.74195	0.102917	-0.00170725
Sur	2.75994	0.111185	0.0485291
Skeletor	2.8299	0.0872656	0.0913946
DOR	2.8215	0.117259	-0.0112839
Lim3	2.85782	0.0565441	0.0050344
Prm	2.82926	0.0529598	0.0104526
ckn	2.80246	-0.0174458	-0.0632881
18w	2.82608	0.0215263	-0.0373499
ltl	2.80642	-0.00598483	-0.00236686
Ptx1	2.8924	0.0539164	-0.0723437
Trim9	2.89808	0.0510595	-0.0822208
bnb	2.85898	-0.00757604	-0.1004
Sema2b	2.87475	0.0175154	-0.0864007
nvy	2.72411	0.0797145	-0.0187682
oc	2.71909	0.0805577	-0.0517877
bru2	2.73981	0.014307	-0.0341857
sli	2.69075	0.0216888	-0.0270953
tai	2.7038	0.0527769	-0.0292239
otp	2.80943	0.0100095	-0.112416
Syn2	2.7739	0.0118396	-0.132013
caps	2.75088	0.0451407	-0.0858839
CG3078	2.72503	-0.000600303	-0.0971454
CG32547	2.73628	0.0284399	-0.113399
rtv	2.7373	-0.0341776	-0.155631
SP2353	2.73503	-0.0455892	-0.135679
CG33978	2.75581	-0.0601312	-0.0894655
Cdep	2.70599	-0.0549548	-0.089071
mesh	2.72325	-0.0401446	-0.0586153
CG43901	2.68144	0.0379118	-0.0976207
fz2	2.66562	0.0714038	-0.133838
lncRNA:CR45559	2.63641	0.0604046	-0.129349
Him	2.70613	0.0562982	-0.162658
sty	2.70859	0.0406169	-0.177264
axed	2.62546	0.047525	-0.179535
dila	2.65839	-0.00735161	-0.174911
CG12605	2.71944	0.157112	-0.0966954
nub	2.67766	0.0980001	-0.185189
l(3)neo38	2.67398	0.134978	-0.185666
snu	2.70213	0.155656	-0.183561
Arpc3B	2.48689	-0.239247	-0.229082
CG6055	2.50541	-0.216906	-0.268034
CG3625	2.52116	-0.285151	-0.204766
Cdk5alpha	2.48906	-0.289829	-0.25159
lft	2.48901	-0.281309	-0.234113
CG31778	2.47876	-0.23265	-0.342219
E(spl)mgamma-HLH	2.57376	-0.28613	-0.359097
Mlp60A	2.46134	-0.271314	-0.278503
CG10660	2.45178	-0.300749	-0.252868
CG34190	2.43417	-0.316083	-0.285302
CG5618	2.39777	-0.327767	-0.327254
nab	2.38808	-0.362383	-0.287842
CG5731	2.3842	-0.207956	-0.257266
Hs3st-A	2.33963	-0.216292	-0.276262
CG14696	2.34497	-0.293525	-0.233715
CG15211	2.30228	-0.262854	-0.252519
CG3106	2.32878	-0.263218	-0.238812
CG9449	2.40936	-0.243006	-0.219016
CG42394	2.43348	-0.209554	-0.218635
CG15347	2.44365	-0.232047	-0.209763
Hr3	2.42754	-0.221499	-0.194449
rdo	2.42463	-0.314061	-0.211015
Inx7	2.37815	-0.270375	-0.212383
Sid	2.37029	-0.30004	-0.182772
Lkr	2.48695	-0.0364845	-0.15611
pnr	2.51866	-0.0757966	-0.143764
CG42404	2.54313	-0.00176241	-0.12714
comm	2.54034	-0.00558364	-0.10459
CG16779	2.57401	-0.0402129	-0.145433
slo	2.57124	-0.0494898	-0.154994
alpha-Catr	2.57677	-0.0151591	-0.133458
CG14989	2.55666	-0.0171406	-0.142139
sff	2.59513	-0.0144151	-0.220446
vg	2.57415	-0.0199495	-0.249595
ap	2.55306	-0.000852401	-0.223832
en	2.53597	-0.00636918	-0.187584
Fas3	2.53783	-0.0275259	-0.208676
Rgk3	2.59081	-0.0932561	-0.223749
ase	2.56718	-0.0812659	-0.181691
CG11438	2.55776	-0.0796315	-0.179958
CHKov2	2.57556	-0.106199	-0.148562
pxb	2.54888	-0.0879548	-0.144551
slf	2.41254	-0.00196211	-0.222004
Nplp2	2.36613	-0.0383208	-0.236015
wupA	2.38796	-0.0654777	-0.210215
CG30419	2.49692	-0.10765	-0.225089
CG34056	2.50109	-0.115493	-0.258373
CG9514	2.45038	-0.0749844	-0.258425
Lim1	2.42742	-0.101548	-0.251371
CG43338	2.33525	-0.169877	-0.116778
CG5022	2.3457	-0.176021	-0.131181
CG4213	2.364	-0.215965	-0.0864443
Dfd	2.34295	-0.22095	-0.123845
Mlc1	2.29874	-0.121724	-0.13184
Dhc93AB	2.34087	-0.095433	-0.103892
PIP5K59B	2.35723	-0.130681	-0.0930405
tsh	2.46581	-0.11906	-0.175424
pyr	2.4314	-0.109325	-0.111566
CG7990	2.42228	-0.139977	-0.115769
Ssk	2.4036	-0.120075	-0.118852
Tm2	2.44072	-0.0715309	-0.154592
LanB2	2.40613	-0.0755634	-0.152467
pain	2.40721	-0.0900057	-0.125129
toy	2.37787	-0.149228	-0.162397
galene	2.39122	-0.144106	-0.200142
lncRNA:CR46216	2.38434	-0.150758	-0.198183
Cluap1	2.38493	-0.11317	-0.184363
unc-13-4A	2.3791	-0.11969	-0.174948
dpr17	2.36125	-0.171688	-0.166493
Lmpt	2.37161	-0.191435	-0.179367
Tace	2.37083	-0.191388	-0.180674
knk	2.41166	-0.170579	-0.133994
Lmx1a	2.39917	-0.195479	-0.164865
CG43394	2.30382	-0.121058	-0.298243
CG9436	2.35074	-0.10486	-0.291753
miple1	2.33138	-0.100631	-0.328153
Wnt2	2.3138	-0.0440498	-0.25674
CG1090	2.32911	-0.0868897	-0.239046
lncRNA:iab8	2.32328	-0.103991	-0.233284
tsl	2.29558	-0.194725	-0.166018
Epac	2.26545	-0.105969	-0.207987
Spn42Dc	2.30037	-0.15196	-0.224795
ara	2.7559	-0.260334	-0.107489
fng	2.78344	-0.258231	-0.0824929
lbm	2.73538	-0.225958	-0.101656
CG4945	2.70307	-0.274076	-0.0882511
Hey	2.69471	-0.263557	-0.121244
CG13284	2.82179	-0.287621	-0.10616
kek2	2.82987	-0.337323	-0.0954969
CG14968	2.75193	-0.325164	-0.0869063
yellow-e3	2.74409	-0.328904	-0.0180497
firl	2.65311	-0.278841	0.0494699
inv	2.70412	-0.33045	0.0356981
spz6	2.65322	-0.353958	0.0230931
CG7432	2.65662	-0.356663	0.0673682
Nep2	2.67919	-0.373157	0.0442787
CG13894	2.53925	-0.264319	0.00444348
melt	2.55823	-0.300961	0.0263441
CG8306	2.67488	-0.303634	-0.0422447
Ocho	2.62497	-0.31685	-0.0189199
Ama	2.65121	-0.23435	-0.0099572
Tom	2.62684	-0.243972	-0.0346932
Gfat1	2.62293	-0.248808	-0.0637758
mspo	2.64238	-0.24275	-0.0608045
nompA	2.73296	-0.265749	-0.0106802
tx	2.70392	-0.268632	0.000741384
gbb	2.74993	-0.186576	0.0366953
TpnC73F	2.71287	-0.164714	-0.0109765
LUBEL	2.72711	-0.259804	0.176773
Obp83g	2.69387	-0.262082	0.141436
CG4194	2.78254	-0.357823	0.0614549
CG6867	2.74722	-0.286315	0.095054
CG17211	2.77273	-0.285736	0.103948
CG2065	2.79299	-0.280954	0.117863
Decay	2.64357	-0.0691969	0.0215648
sob	2.65132	-0.0826369	-0.016868
Inx3	2.61189	-0.120976	0.0404189
Oatp33Ea	2.67404	-0.119186	0.0566049
Timp	2.67612	-0.131549	0.0226636
hig	2.69291	-0.0910184	-0.0701601
CG31030	2.69623	-0.0610162	-0.0229901
Socs36E	2.70447	-0.109061	-0.0075181
Oatp74D	2.73914	-0.115334	0.0464878
trn	2.74386	-0.124127	0.0166829
CG34347	2.74252	-0.0776954	0.0149048
Ca-alpha1D	2.70376	-0.0734951	0.0404193
Gp150	2.73513	-0.0723705	0.0583962
brp	2.5663	-0.0178356	-0.00435535
Toll-6	2.60146	0.00519588	-0.0684528
mid	2.60259	0.00967258	-0.0266298
opa	2.6098	-0.00372057	-0.0441148
CG10362	2.56817	-0.134958	-0.0637461
lncRNA:CR45593	2.58813	-0.108863	-0.10153
ss	2.57185	-0.0736726	-0.0757375
CG8888	2.54632	-0.0404188	-0.0843076
Ugt35E2	2.56793	-0.0398485	-0.0565246
CG9993	2.55122	-0.0631977	-0.0358416
Myo10A	2.56127	-0.0851189	-0.0189657
ASPP	2.51367	-0.079179	-0.00223638
Oaz	2.51936	-0.0966511	-0.0255532
CG10132	2.64406	-0.160378	-0.0979862
CG5819	2.64232	-0.17283	-0.100954
CG46301	2.60563	-0.142052	-0.160615
CG10479	2.67083	-0.136593	-0.150852
Teh4	2.64927	-0.133913	-0.148289
ogre	2.63796	-0.0794091	-0.138238
up	2.64081	-0.062965	-0.149024
Mlp84B	2.63993	-0.0157873	-0.0924678
noc	2.62572	-0.00823332	-0.119885
CG17919	2.6265	-0.0667555	-0.0928348
drm	2.59361	-0.0572867	-0.10519
CG8854	2.48013	-0.223606	-0.129947
slp2	2.45788	-0.236321	-0.138719
CG12594	2.4732	-0.289713	-0.109569
CG14304	2.50333	-0.30272	-0.102606
CG12581	2.55202	-0.219218	-0.103473
CG9919	2.55818	-0.178621	-0.127521
CG1607	2.457	-0.164116	-0.0816681
Ect3	2.47457	-0.202731	-0.0828465
CG14855	2.45792	-0.210221	-0.0994764
lncRNA:CR46489	2.46994	-0.221739	-0.111075
gas	2.51385	-0.192647	-0.0930334
NK7.1	2.49646	-0.169817	-0.110986
Pde8	2.4968	-0.180287	-0.132158
CG13315	2.62055	-0.171141	0.0384112
Gyc32E	2.6201	-0.185603	0.0738
Idgf3	2.65183	-0.175456	-0.0216
CG13377	2.62615	-0.168521	0.00123477
Rchy1	2.63359	-0.174125	-0.0127442
Kank	2.58437	-0.186217	-0.0132094
NetA	2.5519	-0.162934	-0.02142
CG33143	2.50487	-0.220967	-0.0537409
CG6184	2.491	-0.229364	-0.0153637
CG31475	2.46837	-0.203104	0.0622665
TfAP-2	2.50072	-0.137254	0.0112318
CG34396	2.464	-0.119556	-0.00188549
LKRSDH	2.46486	-0.132634	-0.00983231
tw	3.43451	-0.364215	-0.0813733
Cad99C	3.36168	-0.251009	-0.0368695
CG4914	3.41422	-0.245146	0.0144163
CG6040	3.33	-0.400337	0.16188
PKD	3.33259	-0.369468	0.0838243
CG10591	3.37265	-0.495748	0.0861752
Cralbp	3.45777	-0.431981	0.0551252
sano	3.22136	-0.177357	0.0876915
sas	3.24415	-0.170886	0.0152151
PH4alphaSG2	3.30142	-0.259058	0.0624501
Tig	3.29713	-0.313982	0.063494
Cln7	3.37291	-0.294802	0.111472
frac	3.38246	-0.233694	0.106648
CG5080	3.43699	-0.219695	0.209056
CG17047	3.49933	-0.189079	0.132776
Ugt35D1	3.50433	-0.198823	0.16744
Muc30E	3.46675	-0.135808	0.0677446
Pvr	3.4216	-0.164483	0.0730815
cora	3.34278	-0.142375	0.0554058
sick	3.34934	-0.102996	0.129409
CG15080	3.08956	-0.42514	-0.064853
CG17672	3.09619	-0.440015	0.0213206
Msr-110	3.20674	-0.270565	0.00265544
NimC4	3.189	-0.284077	-0.00637553
sing	3.19148	-0.271401	0.00101608
blow	3.19191	-0.26033	-0.0397371
CG43980	3.16744	-0.25283	-0.0260342
CG31121	3.17752	-0.288277	-0.0844761
CG9743	3.25029	-0.276915	-0.070879
kkv	3.07674	-0.239387	0.00866838
Tektin-C	3.13967	-0.240412	-0.0180129
CG33099	3.09936	-0.271856	-0.0670925
CG15365	3.06407	-0.313403	-0.0774358
Gs2	3.09078	-0.319185	-0.0406977
mfas	3.06238	-0.332463	-0.0476285
Prat2	3.16579	-0.277468	0.179201
f	3.14199	-0.343473	0.24598
Hsp67Bc	3.13089	-0.340831	0.276962
CG7763	3.1872	-0.143204	0.214958
bin	3.16344	-0.134845	0.123457
CG18507	3.13075	-0.11779	0.105106
CG42296	3.08019	-0.478087	-0.157255
Cyp301a1	3.13327	-0.477728	-0.18227
CG9689	3.17946	-0.478366	-0.256962
GstE3	3.1574	-0.535733	-0.230573
CG15890	3.19841	-0.346539	-0.290593
CG6959	3.15065	-0.407373	-0.257665
ELOVL	3.20129	-0.38473	-0.297784
mwh	3.19841	-0.414871	-0.281807
Cda4	3.25231	-0.288778	-0.210245
pwn	3.20818	-0.324364	-0.152565
Awh	3.13694	-0.292256	-0.203471
E(spl)mbeta-HLH	3.14024	-0.390953	-0.185944
MFS3	3.13131	-0.38953	-0.202955
Spn100A	3.22771	-0.531517	-0.309454
TwdlG	3.23404	-0.52001	-0.414076
Np	3.37048	-0.445284	-0.230988
CG4115	3.41379	-0.528548	-0.190079
CG7675	3.31216	-0.53941	-0.193803
CG8468	3.50721	-0.0900042	-0.187043
ham	3.4926	-0.0638679	-0.151657
otk	3.47806	-0.100234	-0.144923
mab-21	3.44305	-0.111943	-0.220147
CG16791	3.43336	-0.0844186	-0.163365
salr	3.44179	-0.0898894	-0.149276
CG31038	3.4401	-0.14827	-0.0886981
CG4829	3.47856	-0.140034	-0.109149
fusl	3.48482	-0.177015	-0.0991135
Ncc69	3.4635	-0.176518	-0.125983
CG9628	3.52865	-0.228955	-0.133047
NT1	3.53489	-0.142979	-0.153107
lin-28	3.47324	-0.151635	-0.0153121
Ser	3.45929	-0.120559	-0.0427955
side-IV	3.38587	-0.166112	-0.0567556
bowl	3.42421	-0.0950205	-0.0699684
esn	3.38944	-0.109665	-0.0300033
CG42342	3.35162	-0.033382	-0.0824988
CRMP	3.37987	-0.0432573	-0.120409
tutl	3.32615	-0.117893	-0.0920023
cv-c	3.34241	-0.051757	-0.0490186
Mmp2	3.34003	-0.0751343	-0.0322532
CG11905	3.5343	-0.321069	-0.154372
wbl	3.53376	-0.361453	-0.220171
pip	3.57848	-0.146381	-0.286944
tap	3.53292	-0.157372	-0.285818
repo	3.54758	-0.210715	-0.224668
Oli	3.46963	-0.167259	-0.228966
Vdup1	3.48029	-0.184428	-0.192507
Dr	3.30696	-0.104301	-0.211215
CG15822	3.30868	-0.166061	-0.234173
Tret1-1	3.2763	-0.148552	-0.200004
GATAe	3.33519	-0.0639488	-0.31304
CG13300	3.39588	-0.14644	-0.317057
CG13928	3.35488	-0.134546	-0.278024
Chs2	3.36922	-0.134054	-0.239151
Peritrophin-A	3.2818	-0.321528	-0.154345
Tsp	3.32322	-0.312726	-0.153985
CG5171	3.37946	-0.292032	-0.149975
GEFmeso	3.37783	-0.325631	-0.110169
CG6891	3.35318	-0.338909	-0.324165
serp	3.37362	-0.305853	-0.226586
slow	3.34357	-0.229537	-0.228798
nrv2	3.05547	-0.171723	-0.319359
CG5853	3.05726	-0.102598	-0.312712
CG13920	3.04092	-0.12308	-0.256068
CG6329	3.02098	-0.0942333	-0.273399
so	3.00822	-0.115722	-0.268216
CG17124	3.17383	-0.229361	-0.247843
ome	3.20748	-0.214853	-0.307898
CG16786	3.14829	-0.246447	-0.184153
CG8745	3.1598	-0.224611	-0.146394
meru	3.10992	-0.187036	-0.20206
Wnt4	3.08884	-0.195677	-0.140961
CG31028	3.23542	-0.0718534	-0.337033
CG15760	3.15748	-0.0803233	-0.33418
CG3829	3.18812	-0.082182	-0.272566
CG7470	3.18967	-0.0751441	-0.28578
CG6024	3.26586	0.0356745	-0.265552
PH4alphaEFB	3.18424	0.0665997	-0.237811
smal	3.17933	0.0286628	-0.188848
grh	3.24994	-0.037471	-0.154768
nAChRbeta3	3.23382	-0.00488462	-0.184601
CG3246	3.24381	0.0651139	-0.148314
trh	3.19112	0.0585658	-0.0895858
CG32813	3.14187	0.00817599	-0.134015
Fas2	3.1444	-0.0298787	-0.0782033
nahoda	3.07026	-0.0327295	-0.192071
CG42268	3.10443	-0.0762817	-0.151104
Kah	3.12842	-0.0771655	-0.212397
lncRNA:CR30009	3.0867	0.138841	-0.271102
nrm	3.12364	0.128336	-0.127689
ps	3.08789	0.109367	-0.13908
apolpp	3.11963	0.165595	-0.165731
pros	3.09582	0.153791	-0.20594
CG13293	2.91971	0.118382	-0.128913
tinc	2.9078	0.0927771	-0.131487
fkh	2.9738	0.123064	-0.0977925
NetB	2.94326	0.157113	-0.102114
Abd-B	2.96797	0.0477604	-0.216199
olf413	2.99798	0.0554258	-0.206747
beat-Ia	3.00991	0.0428503	-0.115706
CG31140	3.00399	0.0900101	-0.120723
dally	2.99207	0.0762183	-0.113305
ft	3.24096	-0.0243009	-0.0232573
CG5065	3.22533	-0.0488926	-0.0600408
drl	3.18369	-0.0527227	-0.054079
elB	3.11787	0.0101602	-0.0237637
kn	3.16036	-0.0125845	-0.00845687
CG5973	3.18173	0.000163442	0.0535037
ec	3.16149	-0.0387214	0.0596454
fw	3.16387	-0.0482896	0.0199113
CG30015	3.06263	-0.0994565	-0.099079
nemy	3.10116	-0.154057	-0.111344
CG33993	3.08359	-0.165808	-0.081281
Tps1	3.06707	-0.164899	-0.0756783
side	3.1858	-0.126565	-0.019954
Col4a1	3.14277	-0.122487	-0.108179
ds	3.17616	-0.0740614	-0.0880732
vkg	3.19809	-0.106973	-0.0957805
sr	3.06471	-0.138571	-0.0197244
NimB4	3.09233	-0.119469	0.0337652
Sp1	3.12134	-0.140102	0.0360053
CG32369	3.04857	-0.0417292	-0.0113659
Cht5	3.08228	-0.0373728	0.00332125
SPARC	3.07961	-0.0235316	-0.0544442
CG6847	3.10395	-0.0375887	-0.0833085
tna	3.10199	-0.0295859	-0.07599
Hr4	3.02376	0.173251	0.238389
Strn-Mlck	3.00971	0.195869	0.286722
CG43347	2.99963	0.0866255	0.152245
disco	2.8893	0.0454179	0.14111
LManI	2.90038	0.0254601	0.205095
form3	2.92327	0.0233693	-0.0231288
robo2	2.93166	0.0729745	-0.0168627
pot	3.05351	0.0374084	-0.0490189
trol	3.06132	0.0276167	-0.00495433
hiw	2.98665	0.0414971	-0.0617183
Ror	3.02253	-0.0027641	-0.0583526
CG45263	2.97909	0.19902	0.0489467
peb	3.05935	0.180671	0.0979387
mgl	3.13808	0.0732096	0.161123
bt	3.08568	0.0287808	0.073804
CG6356	3.01213	0.0796649	0.0351602
CG34398	3.01752	0.0146195	0.0572086
org-1	3.02728	0.0245625	0.0270828
Drat	3.44147	0.155578	0.0372076
bark	3.40777	0.0135393	0.158391
tok	3.3764	-0.0156358	0.162201
disco-r	3.32598	0.0139659	-0.00771938
dmrt99B	3.3314	0.0272217	0.0647601
CG45105	3.13073	0.0692295	-0.00150851
side-V	3.14899	0.0793209	-0.0277246
kmr	3.14779	0.111864	-0.0668716
na	3.12041	0.138002	-0.0126136
Tet	3.24779	0.115799	-0.0785441
zfh2	3.23381	0.180275	-0.08453
onecut	3.25771	0.127079	0.0145681
X11Lbeta	3.21037	0.199496	0.0198531
Vsx1	3.24743	0.315338	0.00418994
Sidpn	3.165	0.236927	-0.184186
dac	3.10327	0.213542	-0.120192
lncRNA:CR46003	3.18143	0.233654	-0.0797532
lncRNA:CR44138	1.65242	0.442777	4.97027
mthl8	1.88872	0.42139	4.52879
asRNA:CR45835	1.74261	1.62628	3.49241
CR43105	2.40907	0.966355	3.83349
Cyp6a14	2.70347	0.693302	2.35727
asRNA:CR44975	1.62801	0.7299	2.85343
lncRNA:CR44445	1.65697	0.559264	2.89833
CG16704	2.1935	0.365242	3.01748
Ntl	2.04182	0.376552	2.74798
asRNA:CR45822	2.99005	3.23789	4.05172
Cyp9b2	3.89332	0.443152	2.84823
Ugt37A2	4.46152	0.934576	3.04265
CG42260	3.30373	1.8216	0.456573
CG14692	2.46363	1.59132	-0.143682
CG17839	2.47017	1.70098	-0.04524
bsh	1.88218	2.66371	-0.178384
Tengl3	1.97468	3.70111	0.06353
ix	0.124642	0.0743072	1.31348
CG9021	0.0752788	-0.00547952	1.25206
Cpr72Ea	0	0	1.21503
cathD	-0.0500611	0.130453	1.20712
CG4936	-0.0646395	0.192281	1.15331
Cdk9	-0.0444812	0.201983	1.16781
dgt1	-0.0634143	0.202277	1.17162
snRNA:U12	-0.0390887	0.129807	1.08999
Cbs	0.0269137	0.150617	1.11616
Eaf6	0.0461105	0.123809	1.11734
nxf2	0.0960899	0.0798427	1.12276
Snr1	0.157346	0.140573	1.16198
CG7011	0.157513	0.11662	1.11865
RpII15	0.15908	0.144354	1.10505
atms	0.123937	0.202774	1.13442
CG12184	0.112362	0.187948	1.16742
CG16812	0.0932047	0.244273	1.14
Saf6	0.0723221	0.254547	1.12347
mago	0.0332137	0.214569	1.10953
CG11975	0.0308143	0.252504	1.13039
CG15514	0.0410735	0.253014	1.13762
Edg91	-0.115181	0.00539212	1.19902
fs(1)Ya	-0.236743	-0.132134	1.21967
CG1503	-0.201749	0.0771933	1.03416
lncRNA:CR45225	-0.133769	0.16186	1.07903
Hsp23	-0.0347265	0.0587699	1.01258
Kmn1	-0.0639302	0.0977522	1.01054
CG3700	0.0328925	0.0107556	1.00546
lncRNA:CR44459	0	0	1.09323
18SrRNA-Psi:CR41602	0.0334729	0.174173	1.00284
Ibf2	0.131365	0.161964	1.00154
CG3223	0.175309	0.222795	1.0885
Surf6	0.151018	0.196236	1.10775
Tip60	0.142881	0.20075	1.07324
CG9123	0.189085	0.263927	1.07708
CG33695	0.174964	0.255239	1.03812
CG4452	0.162324	0.225086	1.0473
CG6254	0.124081	0.30032	1.00321
dsh	0.129273	0.290572	1.01491
Hpr1	0.112667	0.243456	1.0554
CG6843	0.107688	0.248562	1.08198
rho-4	0.112802	0.246936	1.08479
DMAP1	0.0815793	0.251959	1.06259
thoc5	0.0886702	0.218311	1.06053
CG10907	0.232107	0.340892	1.04079
Ptpmeg	0.247211	0.319917	1.00732
lolal	0.204889	0.311094	1.02129
Pgm2a	0.198837	0.278243	1.02152
Pp4-19C	0.189649	0.28877	1.02966
CG12121	0.169374	0.334821	1.02892
CG13097	0.196232	0.333269	1.06512
Ubc2	0.221818	0.412918	1.03042
apt	0.190559	0.400014	1.05517
Eb1	0.221034	0.415243	1.06936
l(2)k09022	0.204274	0.379002	1.11074
CG11970	0.24184	0.382281	1.07226
Rrp6	0.23397	0.35326	1.07308
RpII215	0.111744	0.447109	1.01955
CG5815	0.177433	0.408592	1.0059
ago	0.146038	0.374244	1.04148
CG14220	0.148047	0.364056	1.00457
alpha-Cat	0.135562	0.459172	1.09409
l(3)72Ab	0.146445	0.458727	1.12517
CG12299	0.0895038	0.385219	1.07935
CG14478	0.133729	0.381769	1.08682
CG10702	-0.0875898	0.363549	1.08571
Clamp	-0.106092	0.37598	1.10657
CG12818	-0.113126	0.319821	1.10707
Ras85D	-0.117888	0.32716	1.13189
CG14005	-0.0863467	0.297295	1.11608
e(r)	-0.082962	0.327864	1.11202
CG2218	-0.00374901	0.358077	1.11922
CG4617	-0.011799	0.397165	1.13231
Drep2	-0.0399493	0.367729	1.15919
pasha	-0.0582185	0.347678	1.16052
Tnpo-SR	-0.00747127	0.315694	1.14578
ref(2)P	0.00465705	0.34714	1.15565
Taf7	0.00680991	0.327745	1.16888
CG3704	-0.0768515	0.269275	1.00458
dlt	-0.0333629	0.358981	1.03219
CG10038	-0.0539505	0.325332	1.01727
Sf3a1	-0.0344777	0.312244	1.02805
CG11596	0.00967158	0.288495	1.00893
Pex3	0.0217203	0.304495	1.01877
CG7183	0.0514072	0.282352	1.00819
Magi	0.0471224	0.28602	1.03836
CG14641	-0.00754759	0.229111	1.06135
Ykt6	-0.0225703	0.284351	1.0919
CG6201	0.00205752	0.279685	1.06391
CG6951	0.0213699	0.26725	1.09005
Smyd4-4	0.00980387	0.263979	1.08325
Atg7	-0.0221712	0.416807	1.02825
dind	0.0199399	0.365416	1.02315
cin	0.01133	0.352425	1.05173
Start1	-0.00121194	0.349047	1.06089
Nulp1	0.0666171	0.31718	1.07581
Nup205	0.0386039	0.329477	1.08363
Mat89Ba	0.0696929	0.35982	1.02032
Rox8	0.0865762	0.364437	1.0261
Atg16	0.073385	0.392034	1.05151
BTBD9	0.048581	0.389899	1.05745
Ppt1	-0.0274472	0.200191	1.27939
Mad1	-0.069153	0.231475	1.30743
Panx	-0.0554463	0.260441	1.31033
CG2617	-0.02383	0.269076	1.33022
CG31365	-0.0229374	0.281494	1.29514
Cdc6	-0.07916	0.315302	1.29119
CG5439	-0.0554796	0.294285	1.2744
lic	-0.0608999	0.305359	1.19909
CG14710	-0.0924956	0.326164	1.21161
CG7044	-0.0672193	0.341692	1.21939
CG18764	0.00554145	0.314292	1.19958
Cul1	-0.00931826	0.328284	1.23075
Fbw5	-0.0105136	0.29616	1.24055
aurB	-0.0516263	0.250773	1.25964
Det	-0.0652161	0.237564	1.2382
jigr1	-0.0759308	0.259888	1.2358
Tailor	-0.0697779	0.255726	1.20578
Wwox	-0.0387782	0.225606	1.2216
Cbp80	0.106073	0.347599	1.13745
Cwc25	0.102633	0.327131	1.16659
Nup160	0.0433459	0.369137	1.13933
mof	0.0779636	0.383769	1.17005
neur	0.0877537	0.382532	1.1462
CG11103	0.0585234	0.310781	1.19917
CG31683	0.0642068	0.268014	1.18358
CG7974	0.0203829	0.281477	1.16349
dnt	0.0508462	0.287186	1.15742
fws	0.0400647	0.326983	1.15592
Kap-alpha3	0.0394009	0.316284	1.12312
CG3918	0.080845	0.374161	1.23469
row	0.0570712	0.377783	1.18823
Ube3a	0.0578194	0.356549	1.21559
Xpc	0.0764975	0.431177	1.20665
CG1603	0.0258096	0.429474	1.22315
su(sable)	0.0258666	0.417128	1.18428
fu	0.0246643	0.395682	1.2856
Mad	0.0450336	0.40228	1.26542
fs(2)ltoPP43	0.00396118	0.349685	1.27211
Liprin-beta	0.0170875	0.36861	1.24265
CG1407	-0.0116167	0.386649	1.18197
CG10417	-0.0288837	0.430985	1.20284
CG4615	-0.0138208	0.413964	1.22617
RhoBTB	-0.0694158	0.429825	1.24973
CG42360	-0.0272852	0.451125	1.25594
CG18011	0.00599043	0.466425	1.22704
CG9795	0.00294759	0.462796	1.24485
FLASH	-0.00988357	0.464147	1.2427
CG12702	0.281654	0.290862	1.46593
Sep1	0.218272	0.265984	1.4868
Hel25E	0.187427	0.191762	1.43278
Cdc5	0.190054	0.255754	1.43184
pita	0.192247	0.246265	1.41189
Poc1	0.191799	0.252083	1.41971
kuk	0.205349	0.290982	1.36057
cactin	0.257884	0.259193	1.38354
Trf	0.255349	0.270088	1.38733
CG17906	0.296786	0.0329209	1.39828
RhoGEF4	0.314079	0.161205	1.55973
CG3457	0.0515955	0.192628	1.5875
geminin	0.129675	0.215142	1.50783
ncd	0.101849	0.194763	1.53941
Map60	0.118603	0.277182	1.5375
Rcc1	0.134181	0.3085	1.5016
msb1l	0.214059	0.225599	1.55478
Bin1	0.160837	0.181358	1.5718
Mcm7	0.160696	0.175753	1.54574
LBR	0.197357	0.338314	1.42246
Klp61F	0.138249	0.353865	1.50438
mei-38	0.150226	0.375847	1.48597
pea	0.0952402	0.406836	1.46213
retn	0.059822	0.429774	1.48102
RpII140	0.0565682	0.367409	1.50687
SMC2	0.0277247	0.396712	1.4558
hpo	0.058903	0.343858	1.406
NELF-B	0.0565561	0.347762	1.44399
Nab2	0.087412	0.396014	1.41568
Rassf	0.075065	0.395837	1.4112
CG17612	0.054866	0.382301	1.39012
TAF1B	0.0374323	0.37536	1.42201
wls	0.0853284	0.339853	1.35615
Mink	0.131957	0.337582	1.37624
rtet	0.127294	0.339184	1.41191
Smyd4-1	0.112675	0.348363	1.41455
Hmr	0.0539295	0.399881	1.59685
CG12877	0.0840461	0.351771	1.54632
scra	0.0918204	0.353608	1.57366
CycB3	0.0806281	0.327822	1.60896
dup	0.134348	0.339724	1.59238
egg	0.0107103	0.338352	1.48791
Incenp	0.0130993	0.296717	1.49584
asl	-0.039517	0.338681	1.45965
dgt6	-0.0418666	0.284994	1.47736
dob	-0.0348634	0.288906	1.46594
CG13599	-0.0093615	0.31102	1.46114
dah	-0.0233834	0.295918	1.45807
CG1024	0.0296682	0.323509	1.40193
CG15141	0.000523405	0.313129	1.40975
CG9302	0.0504386	0.248755	1.44888
CG6066	0.0589323	0.299164	1.45752
MED15	0.0534057	0.296129	1.4151
Uba2	0.0336138	0.291424	1.43454
Caf1-55	-0.0169604	0.205319	1.33976
Chrac-14	-0.00871414	0.240209	1.35549
Bub3	0.0121507	0.159835	1.35725
Nup62	0.01984	0.196968	1.38723
Spc105R	0.020923	0.260577	1.29425
ash2	0.0507493	0.251662	1.30478
Usp39	0.0543172	0.26487	1.3265
CG2493	0.0533259	0.204934	1.26808
CG31460	0.104759	0.179236	1.29873
CG5854	0.156146	0.217407	1.31628
dUTPase	0.151814	0.187162	1.33846
CG6693	0.148465	0.255547	1.35315
HP1b	0.091946	0.256631	1.33845
zf30C	0.123624	0.248656	1.33029
CG5180	0.0581054	0.286668	1.34477
Sep5	0.045357	0.241642	1.36332
CG8569	0.0411997	0.282417	1.36781
RanGAP	0.0520075	0.271098	1.38936
Hmg-2	0.122276	0.247104	1.39266
HDAC1	0.116811	0.267328	1.41895
CG8478	0.0897201	0.25583	1.40772
Nuf2	0.0937914	0.260249	1.41568
CG11504	0.0908527	0.296589	1.41169
Mau2	0.104432	0.293233	1.39467
mbo	0.127892	0.288903	1.38797
ZIPIC	0.101764	0.305614	1.3688
CG11893	0	0.0390843	1.51204
nenya	-0.122579	0.128635	1.42589
Aladin	-0.0795538	0.175011	1.36621
BthD	-0.0885165	0.124275	1.37801
CG4788	-0.0847013	0.252726	1.35775
fzy	-0.0590306	0.232955	1.38593
ball	-0.02592	0.259342	1.41829
Neos	-0.0697573	0.248774	1.44451
Odj	-0.0704727	0.278516	1.409
CG11164	-0.138556	0.235926	1.53109
mael	-0.174677	0.283982	1.51567
CG17361	-0.241049	0.260846	1.56562
polo	-0.206268	0.31914	1.5566
Orc1	-0.111059	0.336271	1.66825
bora	-0.0286547	0.251771	1.57293
insv	-0.0858456	0.247519	1.58687
tum	-0.0654944	0.28231	1.60317
mars	-0.10721	0.363278	1.56681
Skp2	-0.0965874	0.330233	1.51883
CG14965	-0.0579993	0.487177	1.40363
Cdc16	-0.0761434	0.463164	1.43702
Sfmbt	-0.0596453	0.464102	1.44813
Nct	-0.0652941	0.445019	1.37268
CG17129	-0.0174301	0.428119	1.37967
Su(var)3-3	-0.0327696	0.429157	1.36459
CG4281	-0.0176935	0.386182	1.41121
Nup93-1	-0.0342164	0.367199	1.40412
Cen	-0.0319435	0.41987	1.42495
CR14033	-0.0584465	0.412227	1.40404
CG5522	-0.0354203	0.471962	1.31516
ebo	-0.0489391	0.492499	1.32987
AspRS-m	-0.0155954	0.515552	1.32147
CG31156	-0.0439988	0.514649	1.30285
wdn	0.00435021	0.389778	1.36165
sstn	0.028442	0.369307	1.32435
Wee1	0.00832455	0.373232	1.31133
Ars2	0.0635747	0.450224	1.37529
Pez	0.0204992	0.41993	1.39498
Vps39	0.0405281	0.431564	1.4098
sced	-0.135624	0.466005	1.43165
smid	-0.149366	0.430471	1.4047
CG9062	-0.173224	0.440718	1.43653
Hsl	-0.157586	0.439543	1.43645
Gem2	-0.157243	0.314729	1.46581
zuc	-0.15014	0.347774	1.45062
Kdm4A	-0.103565	0.378694	1.4399
CG8173	-0.154242	0.350031	1.40506
TfIIFbeta	-0.139241	0.326885	1.39687
CG6683	-0.102863	0.351599	1.39046
Drep1	-0.126006	0.361724	1.41274
CG17829	-0.0225727	0.329306	1.34161
CG6962	-0.0246948	0.327094	1.33332
CG14229	-0.0694494	0.329442	1.37022
Hexim	-0.039938	0.363935	1.36321
Rnmt	-0.0284823	0.329423	1.37975
CG7154	-0.0776867	0.385702	1.36344
CG7156	-0.0965041	0.38421	1.37607
CG12391	-0.094554	0.374428	1.31355
CG8379	-0.065897	0.390378	1.32237
CG4880	-0.196517	0.331243	1.40356
Hat1	-0.209277	0.342485	1.36326
CG1943	-0.187012	0.277515	1.38789
CG8460	-0.150667	0.303429	1.36183
Spc25	-0.169812	0.309886	1.379
cav	-0.110623	0.294444	1.3586
CG33332	-0.126954	0.293423	1.34469
CG5003	-0.154238	0.379445	1.36486
crm	-0.136079	0.386134	1.34608
corolla	-0.153727	0.372116	1.32657
Meics	-0.144183	0.371852	1.30796
CG8223	-0.148158	0.32841	1.32427
l(2)37Cd	-0.138854	0.348045	1.31242
Lap1	-0.175108	0.628228	1.55772
CG11263	-0.0906079	0.539903	1.54482
CG5235	-0.0903003	0.533824	1.59244
gwl	-0.21096	0.457648	1.5825
Kebab	-0.242543	0.457148	1.54134
cmet	-0.234114	0.546842	1.47561
Caf1-180	-0.191994	0.498157	1.52757
CG5664	-0.185384	0.514347	1.51793
Cpsf160	-0.00993751	0.610493	1.52046
smg	-0.0561591	0.592752	1.48983
Nup358	-0.115682	0.570872	1.45645
HP5	-0.0481379	0.599765	1.39203
Patr-1	-0.031182	0.570608	1.40848
tej	-0.12367	0.413462	1.51642
Mcm10	-0.0938251	0.467097	1.51836
twe	-0.0817624	0.45696	1.56034
Parg	-0.0177226	0.438756	1.49388
RAF2	-0.0148622	0.460341	1.50897
CG12179	0.00669203	0.509206	1.50692
CG5568	-0.0567653	0.511279	1.47846
Rif1	-0.309499	0.431444	1.46715
uri	-0.253874	0.424677	1.46059
CG4730	-0.256626	0.347428	1.49436
CG6425	-0.212159	0.367961	1.43903
IntS10	-0.25123	0.385656	1.41975
PEK	-0.107119	0.478719	1.29631
CG16868	-0.133966	0.440585	1.30615
CG6650	-0.148328	0.42433	1.31748
TTLL5	-0.134906	0.434295	1.32508
Topors	-0.125308	0.480309	1.35328
Cbl	-0.12612	0.454083	1.37859
CG8027	-0.118537	0.482636	1.39632
CG4497	-0.199294	0.487958	1.37038
CG2924	-0.135832	0.530663	1.35239
EloA	-0.143752	0.521864	1.39255
RASSF8	-0.179786	0.583097	1.33622
tef	-0.277161	0.528069	1.37916
mu2	-0.266662	0.490559	1.42956
Mppe	-0.23464	0.475884	1.40333
Su(var)3-7	-0.241552	0.475687	1.43104
brm	0.346593	0.483219	1.53423
borr	0.386978	0.35118	1.65111
sti	0.423841	0.487263	1.66476
solo	-0.0159644	0.405157	1.84182
Cyp6d4	0.106781	0.550041	1.76518
Top2	0.115316	0.548377	1.61126
BubR1	0.118377	0.506718	1.6008
thr	0.0873696	0.510468	1.62723
CG12868	-0.0127009	-0.588026	1.068
CG2091	0.47392	0.334806	1.37139
Moca-cyp	0.583706	0.355369	1.32204
Akap200	0.662229	0.241424	1.32743
Bap111	0.705591	0.403821	1.43048
gpp	0.49373	0.493479	1.12855
shg	0.551488	0.494027	1.08789
Cyp6a20	0.633228	0.429352	1.17018
CG42724	0.628126	0.36096	1.11121
pyd	0.640264	0.405741	1.12314
x16	0.443356	0.440385	1.17688
dome	0.467972	0.363372	1.22916
Srrm1	0.472805	0.428948	1.2542
MED23	0.536715	0.498404	1.34023
sdk	0.504061	0.574873	1.26453
Cyp4d20	0.613174	0.238404	1.00175
CG4455	0.527005	0.0733544	1.12523
D19B	0.463491	0.258751	1.14431
Srp54	0.543459	0.256122	1.1295
CG31650	0.469438	0.204631	1.04776
Dcp-1	0.427041	0.173112	1.15101
Zif	0.237479	0.181095	1.22839
Set	0.226125	0.215706	1.30445
Bap60	0.274937	0.239912	1.27913
Gcn5	0.249606	0.26046	1.25269
Git	0.247987	0.229942	1.22855
His2Av	0.419024	0.167462	1.29354
Sep2	0.441774	0.127789	1.24955
Jupiter	0.398245	0.222315	1.25037
M1BP	0.356029	0.143867	1.21903
Fpps	0.32267	0.189328	1.17832
Pal1	0.300098	0.216961	1.14936
Psn	0.298516	0.183625	1.15343
Prp38	0.200468	0.162802	1.08829
YL-1	0.232089	0.157444	1.08657
Chrac-16	0.234348	0.165504	1.14941
Prp19	0.253133	0.183113	1.10585
CG1637	0.362579	0.0955104	1.03694
Snx3	0.354512	0.229554	1.00602
CR44906	0.381947	0.213841	1.05274
MBD-like	0.383053	0.198873	1.04002
Taf6	0.2649	0.219428	1.06886
Dlip3	0.305162	0.168392	1.0393
KLHL18	0.264607	0.168539	1.04479
CG12182	0.301879	0.388841	1.13673
mod(mdg4)	0.294303	0.331018	1.16315
Cep135	0.28052	0.298656	1.23212
ssx	0.287827	0.350809	1.22376
pnut	0.348625	0.303782	1.20857
Fip1	0.329731	0.340526	1.21035
Sf3b1	0.345265	0.362014	1.19652
nonA	0.433276	0.282615	1.04466
pzg	0.417774	0.289237	1.03065
CG11030	0.433103	0.321784	1.09667
Sema2a	0.453868	0.302959	1.09392
CG4266	0.346277	0.346797	1.06861
glo	0.298429	0.328589	1.0483
Sap30	0.316044	0.335964	1.02644
Chi	0.338817	0.271251	1.08921
Nf-YB	0.364699	0.279498	1.04308
tgo	0.368795	0.290381	1.03989
CG16898	0.943378	0.052353	1.64837
Ugt302K1	0.609277	0.0532959	1.75082
Mtk	0.844375	-0.0106656	1.46408
CG33468	0.846392	0.0016029	1.2917
Lcp1	0.907552	-0.0830886	1.3218
Lcp2	0.907851	0.243929	1.11113
tra	0.703726	0.0165808	1.12357
CG14961	0.72333	0.0460293	1.23905
lncRNA:CR44295	0.646316	0.135414	1.25259
CG17162	-0.163946	1.32	1.15326
CG2186	0.589991	0.673626	1.23168
CG33474	0.555766	0.742606	1.15154
Kdm4B	0.362993	1.01198	1.31224
CG42354	0.24051	0.881237	1.14376
CG42588	0.256671	0.878297	1.28104
Aasdh	0.0741431	0.440326	1.07218
Pnn	0.0221543	0.418885	1.09578
CG14657	0.00412625	0.442255	1.1586
CG30096	0.0253708	0.422396	1.14633
botv	0.0617673	0.470168	1.16018
CG11248	0.0719311	0.439126	1.15982
CG7139	0.0516535	0.447693	1.16492
brat	0.136617	0.478614	1.20488
Prp4k	0.092	0.493059	1.17733
heix	0.0297372	0.493323	1.14522
stau	0.0705349	0.534683	1.1392
28SrRNA-Psi:CR40596	0.00504314	0.557846	1.02004
alpha-Man-IIb	-0.0166057	0.580193	1.05552
Dl	-0.012988	0.591328	1.10097
Hip1	0.048078	0.622716	1.12599
cana	0.0412271	0.679998	1.07926
lgs	0.0818541	0.642574	1.03789
CG5728	0.107959	0.52539	1.00955
RasGAP1	0.0883168	0.550116	1.00486
ana1	0.111433	0.512588	1.07131
gish	0.059077	0.504087	1.07633
Axn	0.142817	0.54576	1.11178
mt:srRNA	0.121262	0.564765	1.05169
Stat92E	0.0922764	0.566565	1.0878
l(3)psg2	0.1329	0.664764	1.10916
chif	0.145424	0.595066	1.07897
Hcf	0.178671	0.624531	1.0984
Edc3	-0.150654	0.600968	1.02137
emb	-0.132505	0.572052	1.00688
smo	-0.0939981	0.543669	1.041
Cul4	-0.121862	0.497797	1.00527
wapl	-0.159882	0.536749	1.00351
CG8878	-0.0528052	0.484672	1.00209
CG9004	-0.0195341	0.464085	1.00447
cmb	-0.00640353	0.510893	1.02282
Mkrn1	-0.0475642	0.498166	1.04029
Bsg25D	-0.114606	0.452719	1.05008
Grip75	-0.142526	0.440409	1.08557
Stim	-0.12808	0.445588	1.09506
Cdk12	-0.0870897	0.439488	1.1145
ced-6	-0.0767641	0.453365	1.13534
Gbs-70E	-0.019198	0.444066	1.09493
Axud1	-0.0322821	0.448586	1.12608
CG8944	-0.0343563	0.469957	1.11141
CG10492	-0.0640802	0.520686	1.21563
Usp1	-0.0862312	0.529256	1.18517
for	-0.0572737	0.462589	1.17764
Smurf	-0.074942	0.516053	1.14692
CG42240	-0.0476594	0.527257	1.17538
cos	-0.0482763	0.518454	1.17946
disp	-0.0550064	0.581002	1.17208
wech	-0.0405859	0.563942	1.16432
IKKbeta	-0.0455317	0.499605	1.24534
Slmap	-0.0716696	0.552121	1.24848
Gcn2	-0.0764342	0.550387	1.11908
mop	-0.124727	0.515029	1.11264
B4	-0.122867	0.54742	1.08127
CG17490	-0.119562	0.557971	1.10355
fend	-0.189343	0.52897	1.16624
CG7806	-0.180034	0.601475	1.18765
msl-1	-0.158663	0.590198	1.19357
Ulp1	-0.0847499	0.611994	1.20841
CG5877	-0.131107	0.614065	1.23558
Ire1	-0.109015	0.579746	1.22608
CG30440	-0.136026	0.595784	1.10796
Map205	-0.126056	0.672725	1.11199
Usp10	-0.10471	0.773416	1.27657
CG32767	-0.0689178	0.746992	1.18455
sl	-0.0247123	0.774479	1.19703
H	0.0612132	0.57159	1.24156
Rme-8	0.0611304	0.593482	1.24143
mnb	0.0348046	0.594758	1.30791
c(3)G	0.0235455	0.5753	1.2515
Dok	-0.010327	0.591355	1.24989
hob	-0.00712911	0.694521	1.27353
Dcr-2	-0.0340866	0.636747	1.19005
Su(var)2-HP2	0.00536961	0.626803	1.22562
CG2258	-0.0604517	0.656174	1.23674
faf	-0.0241018	0.689258	1.2104
E(bx)	0.0886556	0.74333	1.13433
PlexA	0.00790904	0.783259	1.02997
upSET	0.0293745	0.809662	1.10381
hyd	0.265206	0.786253	1.09249
kis	0.218292	0.748057	1.04897
MEP-1	0.142114	0.842085	1.05551
fwd	0.172124	0.764314	1.00843
Trf2	0.129298	0.786971	1.01628
CG42232	0.184643	0.742433	1.2929
Ptp69D	0.120834	0.652586	1.21543
Tlk	0.183415	0.640847	1.23068
sov	0.115351	0.606996	1.33581
CG7386	0.174248	0.628367	1.29294
SKIP	0.145208	0.587319	1.28809
wcy	0.2893	0.566652	1.33118
JIL-1	0.228134	0.610902	1.31631
ocm	0.235172	0.582212	1.28167
CG10555	0.342382	0.595797	1.18382
Zir	0.308099	0.656868	1.16284
nej	0.37245	0.633447	1.26761
lid	0.278026	0.672372	1.25834
Nup153	0.288174	0.63187	1.25758
polybromo	0.171976	0.450746	1.49897
Phs	0.205827	0.532932	1.56492
glu	0.231745	0.522136	1.51643
Mtor	0.222522	0.496737	1.51962
CG7692	0.198957	0.671257	1.51638
ck	0.21446	0.709865	1.43522
hang	0.246615	0.7104	1.43236
CG43342	0.0408774	0.571217	1.39439
Tl	0.0393771	0.582932	1.43409
CG1647	0.0694408	0.629499	1.47753
CG2926	0.0776917	0.69323	1.39702
ssp3	0.139474	0.667886	1.42129
Cad87A	0.274818	0.656776	1.05269
Smr	0.32337	0.668036	1.01574
arr	0.308452	0.545339	1.02198
kuz	0.294822	0.55561	1.09635
lilli	0.245262	0.584333	1.09634
osa	0.242384	0.596846	1.11078
CDK2AP1	0.407541	0.430277	1.06881
Nf-YA	0.390645	0.481308	1.07314
CtBP	0.359649	0.482156	1.00639
Sulf1	0.41889	0.439199	1.01246
CG8677	0.21312	0.496483	1.03953
trr	0.20029	0.482504	1.02351
Gyc76C	0.30228	0.426941	1.04644
Fhos	0.253771	0.435879	1.15066
CG4119	0.304187	0.474863	1.12509
tho2	0.253038	0.479756	1.10936
mei-S332	0.184497	0.291421	1.30058
TfIIFalpha	0.192954	0.30387	1.30891
Dref	0.154881	0.326853	1.30457
pins	0.188374	0.346851	1.30092
Elys	0.205156	0.348503	1.34524
RhoGAP5A	0.238642	0.351172	1.29775
holn1	0.142482	0.288505	1.24723
Drice	0.102783	0.297799	1.22265
Atxn7	0.124732	0.308253	1.25283
CG6418	0.111995	0.31749	1.24433
Tmem131	0.090748	0.33948	1.27605
vers	0.0847555	0.350674	1.31402
Cap-D2	0.0631716	0.289698	1.26818
CG3995	0.061115	0.32938	1.23477
Mst85C	0.057815	0.322421	1.26592
Nnp-1	0.16547	0.355387	1.15012
Rat1	0.173783	0.340445	1.13017
CG3735	0.116918	0.371537	1.15876
gfzf	0.132463	0.400613	1.15354
CG14650	0.180907	0.355286	1.24452
Df31	0.190047	0.321319	1.22289
hook	0.215945	0.338708	1.20476
CG2199	0.193342	0.396628	1.17149
CG16896	0.230439	0.373654	1.18415
l(3)07882	0.225459	0.346249	1.15561
Chro	0.172715	0.285993	1.14321
CG10139	0.128025	0.271449	1.14276
Galphai	0.124672	0.285944	1.18269
key	0.21593	0.232357	1.13013
Atu	0.260236	0.265067	1.13081
CG13096	0.243285	0.271065	1.13624
CG17249	0.223168	0.271205	1.13026
Spt5	0.23025	0.253854	1.11233
Ced-12	0.232477	0.289361	1.1889
CG9346	0.224178	0.302101	1.20666
beag	0.2099	0.26112	1.20314
prod	0.215526	0.24949	1.23684
U2af38	0.233332	0.251171	1.22053
Abl	0.349896	0.454994	1.30465
pod1	0.346368	0.46452	1.38292
Taf1	0.32635	0.450192	1.36249
Cp190	0.236839	0.515927	1.3943
Ino80	0.292925	0.480536	1.44259
ncm	0.293093	0.480329	1.40283
alt	0.343377	0.400294	1.42462
Iswi	0.37007	0.360101	1.40034
PPP4R2r	0.369465	0.336205	1.41711
CG1677	0.316571	0.318032	1.4059
CG6179	0.327127	0.354636	1.42081
Amun	0.338233	0.333936	1.29072
CG6227	0.304001	0.340794	1.27335
sn	0.324662	0.398531	1.31539
CG6686	0.371354	0.390685	1.27956
Mi-2	0.341649	0.374052	1.29083
CG5787	0.29076	0.313407	1.35628
CG8108	0.315894	0.350766	1.35131
mip40	0.274005	0.281412	1.29073
TH1	0.256678	0.286411	1.30595
mor	0.30514	0.29364	1.31239
Nup35	0.28418	0.303582	1.27813
CG1815	0.209233	0.512717	1.16929
cno	0.213047	0.550958	1.23939
BRWD3	0.296463	0.43566	1.28043
CR40354	0.27945	0.453752	1.22877
lola	0.203728	0.443923	1.26353
Spt6	0.206193	0.450996	1.24963
CG15744	0.226566	0.38764	1.22197
CG9776	0.227104	0.405268	1.24328
Pdcd4	0.0850341	0.483979	1.28861
snama	0.0833391	0.497625	1.25712
CG30020	0.0598517	0.470196	1.31221
DAAM	0.0350294	0.435296	1.30086
pic	0.043051	0.44595	1.27765
Src64B	0.057967	0.445021	1.28579
ear	0.124448	0.466873	1.263
Nup214	0.121839	0.462179	1.27874
Bre1	0.156421	0.452922	1.28924
enok	0.152025	0.480658	1.27547
Top1	0.131432	0.407024	1.25832
CG3542	0.148033	0.380286	1.30709
Pak	0.122262	0.362271	1.30145
RhoGAP93B	0.142817	0.466739	1.36011
CG6791	0.117982	0.507211	1.38922
pygo	0.112695	0.524489	1.36367
Set2	0.225262	0.439911	1.36553
su(Hw)	0.231887	0.419342	1.36325
Dek	0.194302	0.428934	1.37883
mbt	0.171218	0.434578	1.34467
GstD9	-0.131092	0.392377	2.37218
Cyp6a19	-0.289514	-0.0251221	2.07497
dhd	-0.367185	0.0203825	2.1401
alphaTub67C	-0.337939	-0.0495491	1.85209
CG17107	-0.154274	0.0350778	1.91501
CG5535	-0.778397	0.369549	1.85514
bam	-0.786565	0.530532	1.63459
Irbp	-0.631956	0.356207	1.57927
CG11674	-0.674465	0.385083	1.51313
Sse	-0.712425	0.388421	1.56696
RhoGAP54D	-0.43726	0.542226	1.74116
Mgat3	-0.373925	0.450945	1.41342
rhi	-0.482494	0.469357	1.45206
vret	-0.459273	0.465169	1.48235
CG31898	-0.3791	0.458549	1.49482
CycB	-0.383929	0.398402	1.52145
bcd	-0.44559	0.49625	1.53234
dgt5	-0.475458	0.41881	1.54933
tor	-0.458605	0.448175	1.60112
osk	-0.360555	0.22227	1.42689
pav	-0.438524	0.148087	1.43496
pim	-0.338782	0.329304	1.41146
CG2678	-0.361905	0.319694	1.33612
CG34216	-0.351912	0.344868	1.36859
sub	-0.432399	0.340106	1.37808
CG4570	-0.384299	0.297943	1.453
CG7384	-0.394171	0.328015	1.42436
rod	-0.429856	0.330066	1.42865
Elba2	-0.319924	0.284208	1.61309
Trf4-2	-0.431924	0.326829	1.65507
Cks30A	-0.595259	0.199716	1.58677
CycA	-0.50692	0.360319	1.4974
CG32625	-0.463094	0.358866	1.58186
asRNA:CR45171	-0.458389	0.302051	1.58582
aurA	-0.478122	0.287667	1.55514
CG9925	-0.747694	0.501378	1.13143
mus81	-0.788267	0.580756	1.12043
CycE	-0.566052	0.452866	1.08206
yem	-0.600202	0.405597	1.03923
CG15436	-0.615924	0.427231	1.02207
elg1	-0.629174	0.400193	1.01331
Bap170	-0.556728	0.354029	1.10561
CG17359	-0.548934	0.314239	1.10918
CG12713	-0.630368	0.384936	1.13047
spn-D	-0.557691	0.402294	1.18395
lncRNA:CR43837	-0.710351	0.419406	1.14447
swaPsi	-0.707935	0.344291	1.17365
Apl	-0.605576	0.497853	1.22152
mal	-0.598665	0.478569	1.20012
mdlc	-0.632685	0.493728	1.16178
piwi	-0.64021	0.460726	1.14006
BigH1	-0.763538	0.514298	1.40085
Fign	-0.660898	0.399131	1.42835
lncRNA:CR46472	-0.603194	0.631326	1.41832
wisp	-0.604811	0.574747	1.40677
aub	-0.607144	0.493738	1.47705
CG4404	-0.575538	0.540672	1.49708
[truncated: 222 more rows]

## Sheet: DESeq2 CSV
gene name	log2FoldChange.Bdp1_0.1.5	padj.Bdp1_0.1.5	log2FoldChange.Bdp1_6.8	padj.Bdp1_6.8	log2FoldChange.Bdp1_16.18	padj.Bdp1_16.18
128up	-0.613542	0.618345	-0.322356	0.179781	-0.226466	0.0225895
14-3-3epsilon	0.128927	0.744277	0.258571	0.443524	0.453004	3.42355e-14
14-3-3zeta	0.20268	0.694144	0.0518372	0.870365	-0.342703	8.88588e-07
140up	-0.595641	0.637793	-0.209074	0.433158	-0.289229	0.0670883
18SrRNA-Psi:CR41602	0.0334729	0.982032	0.174173	0.625098	1.00284	0.00411959
18w	2.82608	0.0207798	0.0215263	0.94835	-0.0373499	0.826812
26-29-p	-0.523533	0.740076	-0.285616	0.388625	-0.0688775	0.5257
28SrRNA-Psi:CR40596	0.00504314	0.996812	0.557846	0.097232	1.02004	0.000379345
28SrRNA-Psi:CR40741	0.0936024		0.130958		0.603518	0.160152
28SrRNA-Psi:CR41609	-0.208234		0.0144824		0.417818	0.371068
28SrRNA-Psi:CR45848	0.357728		0.127306		0.228269	0.664728
28SrRNA-Psi:CR45851	-0.480897	0.684099	0.0553625	0.893819	0.562207	0.181476
28SrRNA-Psi:CR45853	-0.586135		0.0989108		-0.346395
28SrRNA-Psi:CR45855	0.704269		0.0368214		0.216034
28SrRNA-Psi:CR45859	-0.0941618	0.945574	0.193906		0.574555	0.13597
28SrRNA-Psi:CR45860	-0.240635		0.00694492		0.337804	0.469678
2mit	2.28815	0.101053	0.113669	0.761444	0.163088	0.245486
312	-0.634688	0.409419	-0.168258	0.488895	0.00438392	0.986836
4E-T	-0.14506	0.773197	0.486527	0.121944	0.418041	7.80762e-12
5-HT1A	1.8157	0.227919	-0.130143	0.643707	-0.12156	0.385153
5-HT1B	0.635447		0.037958		0.0561726	0.807881
5-HT2A	0.317494	0.811143	-0.0386303	0.925908	-0.0717477	0.764627
5-HT2B	1.50265		-0.0195242		-0.145504	0.451297
5-HT7	1.69886	0.315115	0.155352		0.0909621	0.561315
5.8SrRNA-Psi:CR45863			0.0142041
5PtaseI	-0.360011	0.68498	0.0678119	0.762671	-0.0509935	0.68356
5SrRNA-Psi:CR33363					0.0306305
5SrRNA:CR33367					0.0306305
7B2	1.73468	0.259606	0.0340637	0.935911	-0.163142	0.046681
7SLRNA:CR32864	-0.608075		0.0163197		0.0931244
7SLRNA:CR42652	0.309514		-0.0473316		0.547747	0.0713669
825-Oak	0.81026		0.00884588		-0.347514	0.355372
A16	-0.254333	0.697754	-0.280825	0.159699	-0.15572	0.315171
AANAT1	1.81785	0.193289	-0.310048	0.339942	-0.241336	0.0017938
AANATL2	1.27819	0.45815	-0.0203275		-0.206903	0.0331418
AANATL3	0.704269		-0.16988		-2.49181	6.31992e-45
AANATL4	0.635447		-0.1669		-3.56194	1.83356e-30
AANATL5					-0.612189	0.0675436
AANATL6	0.613376		-0.0568669		-1.02037	0.00807608
AANATL7	1.54784	0.367657	0.0310928		-0.123296	0.595926
ABCA	-0.0368008	0.95787	0.765727	0.00309216	0.0978737	0.320443
ABCB7	-0.290198	0.681785	-0.173942	0.404468	-0.0778411	0.380828
ABCD	-0.469896	0.655896	0.524708	0.0850201	0.273472	7.41122e-07
ACC	0.166465	0.678915	-0.10873	0.722263	-0.0690373	0.573993
ACXB			-0.0579618		0.00833725
ACXC			-0.0338663		-0.434899	0.152674
ACXD	1.6985	0.148088	-0.0809842	0.836243	0.0239866	0.91562
ADD1	-0.212753	0.734061	0.550022	0.0650289	1.0789	3.67083e-33
ADPS	2.18037	0.0347816	-0.157993	0.54966	0.0913375	0.671824
AGBE	-0.559884	0.725678	0.183568	0.539869	-0.0574169	0.621916
AGO1	0.269092	0.655896	0.584672	0.0469835	0.366961	8.96126e-10
AGO2	0.1585	0.704307	0.212307	0.461227	0.763247	6.07867e-33
AGO3	-0.495245	0.680751	0.603188	0.0639731	1.09146	5.89332e-57
AIF	-0.506009	0.677534	-0.224192	0.359729	-0.0415871	0.736659
AIMP1	-0.219991	0.795574	-0.256358	0.275915	-0.0920679	0.564669
AIMP2	-0.71909	0.448043	-0.319647	0.208717	-0.0139871	0.929785
AIMP3	-0.382268	0.691077	-0.31179	0.167073	-0.128045	0.266806
ALiX	0.0486741	0.893959	0.234797	0.490006	0.978244	7.87669e-46
AMPKalpha	-0.175074	0.764008	0.0614945	0.833531	-0.186888	0.00628301
AMPdeam	-0.738244	0.657285	-0.0350585	0.906857	0.00297776	0.984238
AOX1	0.381165	0.665735	0.395708	0.191665	-0.0462804	0.754025
AOX2	1.84448	0.250339	-0.401551		-0.00897403	0.985268
AOX3	-0.777171	0.655896	0.527222	0.10838	-0.0357996	0.822671
AOX4	0.646316		0.160901		-0.0896861
AP-1-2beta	-0.341444	0.655896	0.13345	0.659858	0.00338758	0.981698
AP-1gamma	-0.406304	0.683739	0.270488	0.334312	-0.0206059	0.878056
AP-1mu	-0.0695466	0.84495	0.165196	0.643484	0.891048	1.45014e-38
AP-1sigma	-0.25916	0.677534	0.316546	0.340155	0.293185	0.000116745
AP-2alpha	-0.388405	0.690938	-0.0973101	0.765258	-0.20267	0.0433248
AP-2mu	-0.197846	0.711299	-0.288991	0.194656	-0.113588	0.295955
AP-2sigma	-0.206642	0.656582	-0.208531	0.352029	-0.220315	0.0570425
APC10	-0.643276	0.655896	-0.269217	0.303485	-0.306986	0.417095
APC4	-0.655183	0.621845	0.35844	0.236361	0.775523	7.14762e-06
APC7	-0.409139	0.787405	-0.287346	0.399585	1.20524	0.00120005
APP-BP1	-0.764532	0.640404	-0.440379	0.0635555	-0.0900961	0.702943
AQP	0.608009		0.115052		-0.166407	0.555858
ARY			0.0142041
ASPP	2.51367	0.0465508	-0.079179	0.756344	-0.00223638	0.988265
ATP6AP2	-0.233501	0.658141	0.194839	0.526365	-0.136662	0.0496087
ATP7	-0.349498	0.693551	0.296813	0.248233	-0.0437567	0.70813
ATP8A	-0.28456	0.713797	0.425574	0.118165	0.143878	0.0837996
ATP8B	1.91046	0.213707	0.186546	0.594305	0.143617	0.250787
ATPCL	-0.25709	0.710657	-0.114399	0.66798	-0.0263564	0.788197
ATPsynB	-0.00590876	0.98995	0.121156	0.640879	-0.243814	0.000157255
ATPsynC	-0.657326	0.605041	-0.182563	0.483832	-0.293201	0.000992012
ATPsynCF6	-0.25379	0.633425	0.11529	0.757255	-0.258406	0.00108092
ATPsynD	-0.407682	0.544262	-0.0823279	0.777753	-0.163436	0.00636625
ATPsynE	-0.0708478	0.855295	0.30013	0.353819	-0.186792	0.00386703
ATPsynF	0.371868	0.390053	0.450346	0.135182	-0.20272	0.000939845
ATPsynG	0.217506	0.753245	-0.0546107	0.89332	-0.375192	0.000499574
ATPsynO	-0.119826	0.736251	0.133603	0.709706	-0.27963	4.64802e-07
ATPsynbeta	-0.517244	0.583973	-0.195692	0.475975	-0.369438	3.26828e-08
ATPsynbetaL			0.0258828		-0.0894596
ATPsyndelta	-0.0700944	0.811667	0.212951	0.537213	-0.182547	0.00438792
ATPsynepsilonL	2.1719	0.127388	0.0248605	0.953566	-0.0978492	0.829259
ATPsyngamma	-0.565136	0.544262	-0.170906	0.490533	-0.192778	0.00186458
ATbp	-0.292659	0.665055	0.367864	0.199931	0.729412	4.56693e-07
Aasdh	0.0741431	0.831786	0.440326	0.1596	1.07218	3.23632e-42
Aatf	-0.236984	0.640187	0.246812	0.350229	0.452191	5.10934e-08
Abd-B	2.96797	0.0179718	0.0477604	0.895001	-0.216199	0.0843203
Abi	-0.102005	0.805558	0.187102	0.473501	-0.0185261	0.881032
Abl	0.349896	0.581419	0.454994	0.172747	1.30465	1.19684e-89
Abp1	-0.270652	0.656906	0.388815	0.256719	0.952094	2.21574e-44
Ac13E	0.211057	0.775054	0.763514	1.35771e-06	-0.0539248	0.769049
Ac3	2.21985	0.11603	0.253406	0.42017	-0.167267	0.0520378
Ac76E	1.81683	0.222652	0.0674612	0.849203	0.028815	0.795949
Ac78C	0.859132	0.647222	0.156469	0.639215	-0.0579294	0.649654
AcCoAS	-0.82924	0.60459	-0.0474266	0.863678	-0.325683	0.263848
Acbp1	-0.418318	0.655966	-0.119298	0.6793	-0.533735	9.16172e-07
Acbp2	1.74759	0.265921	-0.122276	0.704436	-0.450274	5.61226e-10
Acbp3	-0.268553	0.849721	-0.109174		-0.591994	3.58065e-05
Acbp4	0.883946	0.640187	-0.13273	0.718381	-0.648237	4.83854e-11
Acbp5	1.36083	0.495377	-0.542625	0.106646	-1.17734	1.60561e-28
Acbp6	0.459577	0.759644	-0.014599		-0.320791	0.0270126
Ace	2.25736	0.107094	0.0480856	0.902987	-0.1435	0.214238
Acer	0.0743153	0.832046	0.152835	0.558246	-0.0442423	0.712823
Acf	-0.347327	0.695298	0.770975	0.0028757	1.31318	3.2507e-101
Achl	1.72962	0.20218	-0.0412624		-0.105449	0.503418
Ack	-0.547893	0.653749	0.323691	0.133134	0.221828	0.0236535
Ack-like	-0.0949073	0.824585	-0.0860259	0.759117	0.0708903	0.55602
Acn	0.510727	0.589887	0.278618	0.378714	0.961923	2.84802e-33
Acox57D-d	-0.774452	0.665375	0.22403	0.507677	-0.589678	0.000258393
Acox57D-p	-0.741632	0.655896	-0.0736817	0.786197	-0.682919	4.58364e-08
Acp1	0.704269				0.611956	0.109161
Acp24A4			-0.00626875		0.0116016	0.984475
Acp26Aa					-0.220896
Acp26Ab					0.0306305
Acp29AB			0.0142041
Acp32CD			0.0142041
Acp36DE	0.11459		0.0380406		-0.0659496
Acp53C14a					-0.0530407
Acp53C14b					-0.022598
Acp53C14c	0.554147		-0.0258005		0.0637729
Acp53Ea			-0.0142149		-0.022598
Acp54A1	0.699248		0.0681036		0.0306305
Acp62F	0.466277
Acp63F	0.466277		-0.0361764
Acp65Aa	0.573552	0.41419	0.0870537		-0.623915	0.00790213
Acp76A			-0.00626875		-0.022598
Acp95EF	-0.608075		0.0461543
Acph-1	-0.48579	0.613262	0.399272	0.244177	0.841175	9.76503e-32
Acsl	-0.409555	0.683739	0.032657	0.928367	-0.499158	1.0052e-11
Act42A	0.896942	0.441064	-0.040977	0.908416	0.564321	8.30077e-18
Act57B	2.00934	0.158419	-0.234193	0.458211	-0.077172	0.511343
Act5C	0.272874	0.67386	0.196575	0.557639	0.239794	0.00260683
Act79B	0.390838		0.0146597		0.695871	0.0194076
Act87E	2.11729	0.109173	-0.150797	0.593689	0.201685	0.01096
Act88F	0.907552		-0.0085466		-0.185272	0.733514
Actbeta	1.98931	0.165315	-0.0951844	0.743601	-0.198666	0.0597901
Actn	-0.275145	0.655896	-0.0926709	0.737382	0.0194686	0.860765
Actn3			-0.0220506
Acyp2	-0.150703	0.77935	-0.0219461	0.945473	-0.131397	0.564638
AdSL	-0.480825	0.621845	-0.327871	0.125325	-0.100943	0.363842
AdSS	0.141529	0.717244	0.242426	0.477962	0.327934	1.93306e-07
Ada	0.0762175	0.883473	0.104586	0.742948	0.554563	0.00869387
Ada1-1	-0.124269		0.0423348		0.441037	0.290196
Ada1-2	0.0583543	0.941509	0.159281	0.652981	0.971858	3.79416e-07
Ada2a	0.914988	0.563783	-0.719146	8.5839e-05	-1.23568	3.1602e-15
Ada2b	-0.717387	0.611476	0.339665	0.287203	0.956645	2.03537e-44
Ada3	0.0424176	0.895605	0.338313	0.314588	0.838788	6.77305e-30
AdamTS-A	2.94616	0.0167837	-0.269751	0.378428	0.000393332	0.997455
AdamTS-B	2.92358	0.0204347	-0.130489	0.537406	0.103274	0.471441
Adar	-0.115071	0.749256	0.279685	0.251525	0.331141	1.17122e-06
Adat1	0.449724	0.666422	-0.202859	0.451232	0.290076	0.235888
Adck1	-0.493257	0.678915	-0.147485	0.575641	-0.0992061	0.505639
Adck5	-0.282674	0.64513	0.461685	0.154118	0.694873	1.24816e-12
Adf1	-0.343759	0.655896	-0.098991	0.690475	-0.18179	0.0809671
Adgf-A	2.24177	0.0735253	-0.0251735	0.936615	-0.569073	1.0605e-11
Adgf-A2	0.584441	0.26276	0.10428	0.784223	0.0990018	0.863614
Adgf-B	0.159077		-0.0142149
Adgf-C	-0.0103025		-0.0595879		0.104362	0.63461
Adgf-D	1.27624	0.435495	0.0494392		0.36863	0.0501102
Adh	-0.462439	0.76523	-0.0526012		-0.246305	0.61902
Adi1	-0.482833	0.527725	0.195162	0.560113	-0.324219	0.00127389
AdipoR	-0.154116	0.678915	-0.22142	0.386327	-0.171357	0.0110878
Adk2	-0.314822	0.640187	-0.203388	0.334371	-0.0523773	0.499932
Adk3	-0.294409	0.810287	0.0941965	0.799789	-0.214032	0.11323
AdoR	0.819332		-0.30361		0.215668	0.188434
Aduk	-0.49065	0.656226	-0.116038	0.633229	0.0870469	0.662154
Ae2	-0.136676	0.831835	0.687912	0.0319357	0.157029	0.107463
Aef1	-0.464976	0.666945	0.592553	0.0666109	0.0266516	0.825351
Afti	-0.224788	0.794467	0.54241	0.0251918	0.276466	0.0114683
Ag5r	0.422697	0.773765	-0.237527	0.418168	-0.171494	0.0691237
Ag5r2	0.0344323	0.982446	-0.374274		-0.746469	1.58219e-11
AgmNAT	-0.596135	0.674404	0.194746		-0.398204	0.0187487
Agpat1	-0.434587	0.678915	-0.0208254	0.953729	-0.308338	0.0146583
Agpat2	-0.783107	0.614595	-0.114504	0.642968	-0.391488	1.3051e-05
Agpat3	-0.0888849	0.749984	0.178758	0.570343	-0.13531	0.0866221
Agpat4	-0.426918	0.591924	-0.413231	0.0927281	-0.376786	5.51021e-09
Ahcy	-0.49046	0.669881	-0.354507	0.0998651	-0.154307	0.143067
AhcyL1	-0.240692	0.703748	-0.073789	0.794427	-0.23773	0.0146939
AhcyL2	1.98425	0.18438	-0.267648	0.260543	-0.324354	5.1313e-06
Ak1	-0.0719075	0.905021	0.192339	0.451145	-0.203195	0.015978
Ak2	-0.445315	0.549712	-0.181665	0.473123	-0.351225	2.78111e-11
Ak3	0.426055	0.678915	-0.230814	0.342892	-0.225387	0.0914513
Ak6	-0.403543	0.572288	-0.136385	0.54966	-0.297913	0.115887
Akap200	0.662229	0.487591	0.241424	0.45033	1.32743	1.04932e-112
Akh	0.415705	0.746233	0.063472		-0.18348	0.366684
AkhR	1.35358	0.265264	0.122008	0.731413	-0.0761625	0.713885
Akr1B	-0.65273	0.681785	-0.328214	0.321073	-0.222122	0.00351022
Akt1	-0.42936	0.669348	0.0668278	0.83391	-0.150803	0.0954631
AlaRS	-0.396728	0.681785	-0.232329	0.326793	0.486684	3.52453e-07
AlaRS-m	-0.575815	0.666078	-0.297826	0.216289	-0.178704	0.267127
Aladin	-0.0795538	0.800723	0.175011	0.622687	1.36621	3.76711e-84
Alas	-0.039285	0.949935	-0.195437	0.424247	0.774686	1.10179e-25
Ald1	0.341197	0.488422	0.4019	0.228427	-0.150765	0.0968021
Ald2			-0.00180867		0.174534
Aldh	-0.740262	0.663273	0.0172699	0.967509	0.00493705	0.980823
Aldh-III	0.203843	0.698391	0.208282	0.541004	0.0947403	0.225326
Aldh7A1	1.8547	0.128448	-0.173079	0.403718	-0.280492	0.00159842
Alg-2	-0.751114	0.618345	-0.147565	0.538337	-0.344783	2.21363e-06
Alg1	-0.123547	0.78603	-0.244087	0.255429	-0.18421	0.0566072
Alg10	-0.477119	0.678915	-0.141054	0.548675	-0.291097	0.202076
Alg11	0.0736271	0.802036	-0.246165	0.270912	-0.275318	0.00997217
Alg12	-0.0760091	0.854391	0.218096	0.422265	0.159805	0.125158
Alg13	-0.460591	0.656906	0.307572	0.359903	0.52903	0.00920293
Alg14	0.253428	0.74751	-0.196799	0.534937	0.104226	0.769581
Alg2	-0.217536	0.653277	-0.0217063	0.949161	-0.00917647	0.962588
Alg3	-0.426606	0.666078	-0.0311486	0.916778	-0.186414	0.317883
Alg7	0.0396924	0.923371	0.219716	0.474531	0.298056	0.0025823
Alg9	-0.544447	0.674325	-0.0828614	0.738886	-0.191082	0.486174
Alh	0.156944	0.676208	0.300654	0.304487	0.965969	2.38181e-35
Alk	1.74147	0.229276	0.0457712	0.913367	-0.130081	0.254933
AlkB	-0.211787	0.678915	0.366578	0.265499	0.979995	9.35268e-20
Alp1	2.92301	0.0204347	-0.348013	0.192438	0.161031	0.72185
Alp10	0.388885		-0.03123		-2.00315	5.36005e-32
Alp11	1.37689		-0.0721435		0.187485	0.730255
Alp12	0.121753	0.864851	-0.369213	0.185496	-0.172664	0.103538
Alp13					-0.367256	0.41802
Alp2			0.0142041		-0.248496
Alp4	1.53182	0.349523	-0.144313	0.685103	-0.460542	2.67918e-07
Alp5	1.14275	0.603534	-0.206488	0.522773	-0.323029	4.73508e-08
Alp6	1.18239	0.535287	-0.201456	0.554618	-0.304759	1.5476e-05
Alp7	-0.926401		-0.351909		-2.11754	2.00863e-56
Alp8	-0.249636		-0.0997973		-1.92282	3.78504e-40
Alp9	0.375343		-0.33248		-2.50279	1.61873e-46
Alr	-0.535653	0.671579	-0.182192	0.520542	0.734305	1.91991e-13
Als2	-0.525125	0.665216	-0.206825	0.346558	0.00266576	0.985268
Ama	2.65121	0.028791	-0.23435	0.372192	-0.0099572	0.986616
Amacr	-0.379929	0.555057	0.152074	0.62805	-0.216735	0.195351
Amnionless	2.22328	0.0839384	-0.0115878	0.97702	-0.278412	0.042588
Amph	-0.354683	0.697729	0.0357507	0.917039	-0.279194	0.00027312
Amt	1.25541		0.0759551		-0.049086
Amun	0.338233	0.618345	0.333936	0.317544	1.29072	1.7575e-120
Amy-d	0.507928	0.719813	-0.0561795		-0.741291	0.0100708
Amy-p	0.306142	0.820972	-0.435388	0.179998	-0.944671	0.0149349
Amyrel	-0.592809	0.436785	-0.0668648		-0.348441	0.371869
Ance	3.00066	0.0147774	-0.24126	0.350229	-0.32916	1.23913e-08
Ance-2	1.72019	0.269304	-0.191243	0.583152	-0.230327	0.512921
Ance-3	1.12695		-0.111811		0.130787	0.771092
Ance-4	1.26342	0.53897	-0.135978	0.709333	-0.225595	0.0612981
Ance-5	2.09113	0.136664	-0.239627	0.437235	0.0490319	0.61807
Andorra	0.466277		-0.00626875		0.240173	0.524433
Ank	0.0237346	0.967658	0.607781	0.0196195	0.620942	3.24172e-22
Ank2	3.6591	0.00354113	0.0265522	0.945108	-0.0929388	0.390095
Ankle2	-0.565322	0.630202	0.392112	0.216809	0.436775	8.47162e-06
Anp			-0.122361
Ant2	-0.0874299	0.929206	-0.387064	0.246392	-0.339302	0.272349
Antp	2.55794	0.0525842	0.0820262	0.827414	-0.163877	0.33865
AnxB10	-0.31172	0.822126	0.126204		-0.0757682	0.76504
AnxB11	0.512922	0.619702	0.0339889	0.917912	-0.125936	0.117912
AnxB9	0.258209	0.665375	0.185313	0.571251	-0.081346	0.381036
Aos1	-0.741046	0.521156	0.219161	0.442365	0.281484	0.122782
Apc	-0.113511	0.864429	0.124597	0.670239	0.29534	0.00883969
Apc2	-0.411786	0.633649	0.402728	0.23873	1.16571	1.60632e-41
ApepP	-0.41435	0.633425	0.417673	0.223056	0.0877152	0.325051
Apf	-0.0675668	0.910114	0.201391	0.50635	-0.385717	0.0691971
Apl	-0.605576	0.647978	0.497853	0.126576	1.22152	5.23663e-07
Aplip1	2.13879	0.115297	-0.45193	0.163157	-0.258554	0.00483356
Apoltp	3.66444	0.00354113	0.30306	0.319214	0.0335572	0.740091
Appl	2.81502	0.0206995	0.136147	0.669198	-0.205222	0.0484648
Aprt	-0.585724	0.559359	0.221408	0.367019	-0.380637	4.93418e-05
Aps	-0.0895256	0.802036	0.382321	0.261931	1.20014	7.11177e-94
Arc1	0.319806	0.809487	-0.155385	0.649355	0.469931	4.62104e-05
Arc2	-0.508171	0.671579	0.0793931	0.835139	1.25867	1.85152e-11
Arc42	-0.635107	0.651621	-0.113665	0.666851	-0.171261	0.248984
Archease	-0.496728	0.660251	0.0102104	0.976542	-0.0823701	0.675404
Arf102F	-0.370388	0.575835	0.24411	0.457071	-0.151067	0.223646
Arf51F	-0.0500272	0.875188	0.379853	0.223658	0.457714	3.1131e-14
Arf79F	0.312893	0.639345	0.268577	0.390568	0.372187	2.82476e-09
ArfGAP1	-0.24849	0.655837	0.210337	0.527572	0.00253673	0.98377
ArfGAP3	0.332014	0.611476	0.277866	0.403788	0.638448	1.20595e-30
Arfip	-0.592701	0.655896	-0.132242	0.527785	-0.118793	0.438888
Arfrp1	-0.453393	0.655896	0.309006	0.331292	0.113663	0.483159
ArgRS	-0.41825	0.663597	-0.175412	0.439796	-0.185464	0.0313429
ArgRS-m	-0.446449	0.666078	-0.0963208	0.745061	-0.210534	0.256226
Argk	0.642727	0.43613	-0.439888	0.0859248	-0.0702453	0.377215
Argl	1.08095	0.596096	-0.4459	0.182272	-0.613342	1.60304e-15
Arl1	-0.00911518	0.983218	0.157142	0.636236	0.0647962	0.687526
Arl2	-0.223201	0.685674	-0.219234	0.308523	-0.106064	0.686437
Arl4	-0.676459	0.600818	-0.148892	0.506468	-0.338213	0.000226929
Arl5	-0.14462	0.681286	0.286303	0.403284	0.739932	1.02093e-23
Arl6	0.953408	0.466384	-0.094456		-0.438474	0.266736
Arl6IP1	0.00394277	0.98891	0.267928	0.433564	0.881983	6.79141e-16
Arl8	0.0244957	0.933273	0.357188	0.261169	0.349334	0.0014258
Arp1	-0.43149	0.634131	-0.291025	0.172436	-0.241029	0.00189814
Arp10	0.0182789	0.957118	0.262617	0.430412	0.175025	0.176852
Arp2	-0.574243	0.633425	0.101688	0.687887	0.0103453	0.925871
Arp3	0.247858	0.666422	0.251341	0.452845	0.791351	2.7864e-32
Arp5	0.130234	0.77266	0.224245	0.478709	0.901877	9.87816e-19
Arp53D	0.296786		-0.0426749		0.0563578
Arp6	0.263892	0.697754	0.128645	0.709156	0.567826	2.79246e-08
Arp8	-0.135623	0.802353	0.456617	0.165447	0.863347	1.07705e-08
Arpc1	-0.115301	0.776946	-0.118605	0.619449	-0.0916606	0.328665
Arpc2	-0.563571	0.64324	0.327177	0.293031	0.448212	9.47438e-13
Arpc3A	0.249437	0.678915	-0.248055	0.24378	-0.201006	0.0818143
Arpc3B	2.48689	0.0628416	-0.239247	0.326801	-0.229082	0.119307
Arpc4	0.661505	0.486673	0.182187	0.584266	0.09761	0.547043
Arpc5	-0.101712	0.763654	-0.0407473	0.90006	-0.235929	0.0400575
Arr1	1.08661	0.557193	-0.141855		-0.40384	0.00038564
Arr2	0.444218		-0.0760874		-0.0114586	0.979852
Ars2	0.0635747	0.833028	0.450224	0.164469	1.37529	4.31626e-83
Art1	-0.570753	0.619702	0.40125	0.214273	0.607537	1.85371e-15
Art2	0.912917		0.0159374		0.133943	0.793994
Art3	0.117973	0.762577	0.264253	0.433158	0.862391	3.21304e-26
Art4	-0.656026	0.655896	0.260045	0.293785	0.565749	2.82881e-08
Art6	0.159077		-0.00626875		0.0306305
Art7	-0.256665	0.724523	-0.266934	0.255429	-0.343956	0.100766
Art8	0.226947	0.749256	0.128172	0.671582	-0.180948	0.1704
Arts	-0.641093	0.672239	0.336958	0.165889	-0.123129	0.42969
Arv1	-0.253877	0.697754	0.351797	0.272157	0.346239	0.0503079
Asap	-0.465955	0.66642	-0.116498	0.680062	-0.0508823	0.6458
Asator	-0.0126026	0.974233	0.493965	0.0607303	0.153914	0.0322601
Asciz	-0.518895	0.666422	0.0272611	0.935667	0.0743342	0.795308
Ask1	-0.252125	0.71472	-0.126273	0.609703	0.00982739	0.944305
AsnRS	-0.734988	0.552601	0.0370973	0.887845	1.2419	2.15117e-90
AsnRS-m	0.183167	0.767428	0.223087	0.431321	0.569638	3.35653e-05
AsnS	-0.27134	0.516317	0.267505	0.437592	0.994857	4.96146e-56
AspRS	-0.218982	0.738766	-0.309389	0.174109	0.272896	0.000510373
AspRS-m	-0.0155954	0.969781	0.515552	0.109273	1.32147	3.54144e-136
Asph	0.0194783	0.968454	0.0439837	0.868667	-0.102825	0.122088
Ass	1.20444	0.542716	-0.117035		-0.632547	5.4666e-13
AstA	0.84193	0.657285	0.111088		0.0561669	0.711355
AstA-R1	1.40065		0.0171938		-0.234641	0.379285
AstA-R2	1.06641	0.588729	-0.125879		-0.0215067	0.894379
AstC	1.70167	0.314227	0.0731389		-0.0628829	0.661483
AstC-R1			0.0461543		-0.254882	0.411403
AstC-R2	1.18178	0.523271	0.0576351		-0.143401	0.263198
AstCC			-0.00626875		0.555896	0.15633
Asx	-0.399302	0.694686	0.0134225	0.97188	-0.0512299	0.744863
Atac1	-0.166932	0.732337	0.246526	0.444927	0.433158	0.00644906
Atac2	0.141094	0.737953	-0.150047	0.494207	-0.26467	0.166613
Atac3	-0.162455	0.771249	-0.156551	0.45033	0.0277138	0.888334
Ate1	-0.345844	0.619702	0.331876	0.331729	0.240411	0.0302978
Atet	2.99637	0.016937	-0.0439949	0.878146	-0.149514	0.0533477
Atf-2	-0.547908	0.638648	0.101908	0.718121	0.148757	0.446427
Atf3	1.45048	0.393841	0.074942	0.847947	-0.0639158	0.622615
Atf6	-0.443879	0.682195	0.623246	0.0170285	0.0816223	0.375087
Atg1	-0.31973	0.726545	0.556021	0.0534483	0.198663	0.00457832
Atg10	0.384605	0.703007	-0.0098134	0.977603	-0.0813843	0.822671
Atg101	0.028599	0.936787	0.350767	0.261578	-0.0833053	0.446802
Atg12	-0.546529	0.655896	-0.190419	0.503993	-0.445625	0.0388596
Atg13	-0.381379	0.687206	0.562685	0.0523762	0.27164	5.9779e-05
Atg14	-0.301524	0.621845	0.122705	0.646525	0.151276	0.0980913
Atg16	0.073385	0.810987	0.392034	0.250312	1.05151	1.06329e-72
Atg17	-0.456848	0.681785	0.0624341	0.847233	0.0633697	0.559205
Atg18a	0.0386633	0.886485	0.352522	0.292761	0.692861	5.70657e-30
Atg18b	0.171422	0.758004	0.337855	0.201504	0.206288	0.0321617
Atg2	0.00614726	0.987998	0.251558	0.341999	0.0847114	0.312064
Atg3	-0.147961	0.679041	0.0116734	0.97188	-0.159161	0.231284
Atg4a	0.402663	0.592592	0.286465	0.38438	0.371213	2.16639e-06
Atg4b	-0.377061	0.66402	0.538901	0.0767412	0.559775	1.19219e-08
Atg5	-0.345282	0.576415	0.372974	0.270616	0.512636	1.44736e-05
Atg6	-0.294492	0.678915	-0.248906	0.275369	-0.124056	0.296028
Atg7	-0.0221712	0.951778	0.416807	0.198332	1.02825	3.3585e-39
Atg8a	0.359468	0.652388	0.19368	0.522269	0.0667575	0.481784
Atg8b					0.00043171
Atg9	0.25631	0.628496	-0.0982411	0.65888	-0.0807753	0.404284
Atox1	-0.500744	0.603236	0.150145	0.620234	0.0355627	0.806925
Atpalpha	-0.053223	0.896182	-0.182747	0.525058	-0.199104	0.0354437
AttA	-0.369434		0.00397975		0.361035
AttB	-0.369434		0.0649394		0.889202	0.014443
AttC	-0.613345		-0.00626875		0.138639
AttD			0.0339408
Atu	0.260236	0.655896	0.265067	0.442247	1.13081	1.11881e-29
Atx-1	-0.00947104	0.994123	0.132091	0.720949	0.39487	0.393152
Atx2	-0.347292	0.744126	0.0557053	0.827414	-0.101036	0.536442
Atxn7	0.124732	0.746846	0.308253	0.365415	1.25283	7.92841e-72
Aven	-0.464286	0.67522	0.31299	0.320046	0.471115	0.0105924
Awh	3.13694	0.0111518	-0.292256	0.208717	-0.203471	0.320074
Axn	0.142817	0.716619	0.54576	0.0860362	1.11178	3.05797e-63
Axs	-0.653598	0.655896	-0.140773	0.601402	0.281075	0.0610998
Axud1	-0.0322821	0.926605	0.448586	0.183909	1.12608	5.09519e-36
B-H1	2.30684	0.0395928	0.131592	0.633636	-0.232139	0.401953
B-H2	2.39067	0.062966	0.0641521	0.868667	-0.0474576	0.896018
B4	-0.122867	0.810987	0.54742	0.0992137	1.08127	5.95619e-49
B52	0.705284	0.439116	0.19757	0.559203	0.787935	1.71807e-49
B9d1	1.57818	0.233054	-0.0714789	0.858915	-0.235109	0.65207
BBS1	1.588		-0.0197947		-0.128686	0.82079
BBS4	1.72202	0.302652	-0.21359		0.183542	0.70865
BBS5	1.20663	0.148649	-0.212898		-0.0689065	0.895549
BBS8	2.20627	0.0702326	-0.0177621	0.967053	-0.535446	0.151129
BBS9	0.951842		0.115616		0.171751	0.618027
BCAS2	0.238769	0.683518	0.224344	0.508045	0.716271	5.0134e-07
BCL7-like	-0.512447	0.66536	0.494868	0.0491695	0.497062	1.23762e-05
BEAF-32	-0.226627	0.581419	0.217468	0.509989	1.31457	3.29181e-118
BG642163			-0.00626875
BG642312					-0.249431	0.618079
BHD	1.15917	0.419398	-0.36744	0.0961122	-0.0653857	0.74642
BI-1	0.0771523	0.852986	0.230641	0.484044	0.239078	0.000304634
BNIP3	1.26757	0.229106	-0.0940222	0.758336	-0.0750646	0.39039
BOD1	0.1519	0.704498	0.279473	0.396098	0.564354	5.49821e-10
BORCS5	-0.332912	0.776735	-0.0205189	0.953057	-0.176001	0.370723
BORCS6	-0.0753695	0.900779	-0.0833294	0.800788	0.0857347	0.733607
BRWD3	0.296463	0.64237	0.43566	0.193899	1.28043	5.30487e-69
BTBD9	0.048581	0.869642	0.389899	0.256233	1.05745	1.97078e-44
Bacc	1.49474	0.124078	0.139492	0.623506	-0.157326	0.14525
Bace	0.464849	0.765574	-0.0246065	0.949737	-0.0445948	0.779897
Balat			0.052215		0.237091	0.648231
Baldspot	-0.420801	0.665375	0.357018	0.215363	-0.269864	0.000816008
Bap111	0.705591	0.097793	0.403821	0.239468	1.43048	4.22329e-121
Bap170	-0.556728	0.636197	0.354029	0.271853	1.10561	2.23394e-07
Bap55	-0.401832	0.581606	-0.0897403	0.728717	0.129866	0.543982
Bap60	0.274937	0.665375	0.239912	0.48218	1.27913	1.07346e-47
Bbd	0.0587643		0.0379559		-0.0982836	0.865511
Bdbt	-0.75634	0.528693	0.461166	0.172351	0.516387	0.000198041
Bdp1	-0.535533	0.657309	-0.25147	0.362915	-0.19213	0.0678667
Bem46	-0.598169	0.654055	-0.168283	0.417151	-0.181143	0.231281
Best1	-0.590697	0.655896	-0.178934	0.387179	-0.0314333	0.794953
Best2	1.46062	0.30023	-0.362569	0.198332	0.0250229	0.848149
Best3	-0.734299		-1.6503	1.00284e-10	-1.29446	0.000579938
Best4	0.677069		0.0741151		-0.022598
Bet1	0.222823	0.695298	-0.404443	0.0505956	-0.108944	0.50759
Bet3	0.119867	0.783935	0.298684	0.373628	0.804035	2.18961e-18
Bet5	-0.0285087	0.956296	0.0849096	0.789663	-0.0144093	0.960797
Bgb	-0.00271339	0.992192	0.306023	0.30585	0.50115	1.46045e-06
BicC	-0.889235				0.0306305
BicD	-0.353708	0.681154	0.577389	0.0761282	0.764519	3.87669e-42
BigH1	-0.763538	0.655896	0.514298	0.126908	1.40085	1.163e-12
Bili	2.23742	0.112688	-0.0458961	0.914984	-0.0866325	0.546095
Bin1	0.160837	0.771498	0.181358	0.59383	1.5718	1.61526e-54
Bka	-0.0839724	0.811667	0.219443	0.515767	0.510427	1.10192e-05
Blimp-1	3.47441	0.00461588	0.0118858	0.973353	-0.0881105	0.861349
Blm	-0.605927	0.674325	0.216864	0.328949	0.641133	2.42302e-05
Blos1	0.120522	0.859133	0.156206	0.614912	-0.0902553	0.643513
Blos2	-0.0299158	0.959005	0.176755	0.600617	0.726034	2.20558e-10
Blos3	0.127757	0.84612	0.206844	0.460904	-0.00541506	0.985268
Blos4	-0.376705	0.599182	0.411921	0.209156	0.793845	1.56859e-08
Bmcp	-0.737742	0.634051	0.11203	0.667518	-0.145361	0.234902
BoYb	-0.229225	0.734293	0.601681	0.0631106	1.20117	2.89404e-17
BobA	1.58455	0.298984	-0.215239	0.315819	-0.0739831	0.866728
BomBc1	-0.596614	0.476358	0.142317		0.176246	0.738452
BomBc2	1.38029		-0.0983425		-0.721215	0.0730157
BomBc3	-0.722089		-0.0220506		-0.447642	0.315817
BomS1	-0.493299	0.689495	-0.00535982		0.156159	0.779293
BomS2	-0.90051	0.426681	0.0447815		0.043265	0.942733
BomS3	-0.902829	0.633425	0.163775		0.428225	0.347103
BomS4	-0.369434		-0.0472479		0.520849	0.181168
BomS5	-0.734299		0.0142041		0.0287775	0.962588
BomS6	-0.613345				-0.223571	0.624543
BomT1					0.0846578
BomT2					0.214015	0.684687
BomT3	0.547445		-0.104936		-0.0817353	0.776718
Boot	-0.41577	0.788334	-0.00144612	0.997701	0.120738	0.72886
Br140	-0.489218	0.695652	0.477176	0.085846	0.381486	0.00159446
Brca2	-0.27903	0.798922	-0.203085	0.425039	-0.095523	0.686868
Brd	1.96821	0.131853	-0.215084	0.348384	-0.364623	0.449276
Brd8	0.183737	0.717834	0.307004	0.341096	0.733633	1.76578e-11
Bre1	0.156421	0.684099	0.452922	0.176186	1.28924	1.20366e-46
Brf	-0.312993	0.66079	0.331058	0.159797	0.615497	1.04993e-13
Brms1	-0.387287	0.657285	0.107124	0.713523	0.190153	0.188868
Bro	-1.73983	0.11626	-0.00400005		0.196668
Bruce	0.0379902	0.94245	0.145742	0.667518	0.107339	0.299238
Bsg	0.180939	0.678915	0.460357	0.0961122	-0.0429659	0.658523
Bsg25A	-0.924291	0.654579	0.0207753		-0.0848621
Bsg25D	-0.114606	0.790539	0.452719	0.175548	1.05008	2.60788e-42
BtbVII	-0.444914	0.685674	0.0682705	0.790625	0.0145133	0.893577
BthD	-0.0885165	0.813576	0.124275	0.739318	1.37801	2.37578e-32
Btk29A	0.132881	0.74341	0.393878	0.168514	0.786821	6.75551e-35
Btnd	-0.397474		-0.00789679		-0.612725	0.000205077
BuGZ	0.398518	0.621845	0.304921	0.312304	0.521768	4.71662e-12
Bub1	-0.577107	0.653277	0.442884	0.126042	0.26203	0.0123187
Bub3	0.0121507	0.978633	0.159835	0.652426	1.35725	1.98989e-77
BubR1	0.118377	0.758352	0.506718	0.118126	1.6008	4.87883e-110
Buffy	1.64197	0.2528	-0.124571		-0.391297	0.0522691
Bug22	-0.063708	0.86689	0.177919	0.578671	0.192031	0.187766
Burs	0.779019		-0.280693		0.0113096	0.974604
Bx	-0.475238	0.714088	0.0444683	0.879019	-0.232998	0.0501699
Bx42	0.400679	0.565738	0.273785	0.422508	0.900736	2.00699e-37
C15	2.4871	0.0636374	-0.132058	0.593689	0.0882898	0.744863
C1GalTA	-0.326671	0.655896	-0.0903884	0.714189	0.118572	0.448529
C3G	-0.137356	0.84495	0.163929	0.579706	-0.0986966	0.367283
C901	1.93631	0.104901	-0.202171	0.54966	-0.0574698	0.918313
CAH1	1.46284	0.43613	-0.102902	0.786642	-0.121177	0.0884362
CAH13	0.466277		0.00643865
CAH14			-0.132697		0.0306305
CAH15			0.0497805
CAH2	-0.744973	0.639345	0.352734	0.201824	0.0793439	0.591136
CAH3	-0.662624	0.672161	-0.236549	0.294689	-0.248508	0.00207106
CAH4	0.554147		0.00643865		0.00043171
CAH5					0.0306305
CAH6	1.568		-0.294012		-0.56315	0.176325
CAH7	-0.512958	0.666078	-0.0712146	0.799033	-0.38606	0.000585021
CAH8	0.572163		-0.0048647		-0.0128746	0.980775
CAH9	0.76061		0.0482828		0.166789	0.236491
CAHbeta	-0.780959	0.640187	0.126109	0.727106	0.0478235	0.735494
CAP	1.6157	0.172168	0.0343745	0.931476	0.0219219	0.83058
CARPA	1.75886	0.285616	-0.0380848		-0.294936	0.034268
CARPB	-0.107888	0.928585	0.193268	0.572099	-0.0756154	0.765292
CASK	-0.422131	0.690699	0.239749	0.303485	-0.0501256	0.76504
CBP	-0.0772638	0.813565	-0.125231	0.680324	-0.142469	0.0141492
CCAP	0.547445		-0.0876218		-0.356868	0.291486
CCAP-R	1.71396	0.122483	-0.0450166		-0.342666	0.165484
CCDC151	0.704269		-0.00495768		-0.003233	0.995719
CCDC53	-0.617088	0.678915	0.0646743		-0.385344	0.391965
CCHa1	0.779019		-0.135748		0.175607	0.415767
CCHa1-R	3.44806	0.00126115	5.26134	4.14951e-69	-0.168007	0.456947
CCHa2	2.09638	0.143692	-0.0569193	0.861914	-0.00639841	0.974058
CCHa2-R	0.885596	0.547193	-0.0413025		-0.0524276	0.794832
CCKLR-17D1	0.296786		0.0426481		0.0866742	0.814344
CCKLR-17D3	1.41816	0.438706	-0.0636823	0.875104	0.224097	0.199425
CCT1	-0.616714	0.647538	-0.248577	0.317544	-0.181146	0.0143502
CCT2	-0.461809	0.698391	-0.227409	0.362086	-0.152504	0.0368588
CCT3	-0.554778	0.665375	-0.153597	0.509949	-0.116049	0.131181
CCT4	-0.351741	0.701963	-0.239889	0.321073	-0.179042	0.00790458
CCT5	-0.632576	0.627038	-0.308196	0.206684	-0.155726	0.0142708
CCT6	-0.607985	0.655896	-0.374677	0.125325	-0.199961	0.0152517
CCT7	-0.63686	0.640846	-0.296867	0.214708	-0.170166	0.015276
CCT8	-0.648546	0.639345	-0.314304	0.186372	-0.20938	0.0020358
CD98hc	-0.573839	0.646927	-0.23621	0.317125	-0.0503555	0.48784
CDC50	-0.328036	0.639345	-0.0160555	0.955771	-0.0688455	0.480237
CDK2AP1	0.407541	0.233554	0.430277	0.199198	1.06881	1.31506e-44
CDase	2.83114	0.0240645	-0.249695	0.238555	-0.344072	0.000129888
CG10000	1.25465	0.489682	0.0237542		-0.220563	0.0876691
CG10005	2.37811	0.0814808	-0.32994	0.103641	-0.00338688	0.995672
CG10011	0.714308	0.392877	0.0247836	0.947828	0.0295736	0.868708
CG10013	-0.329033	0.762772	0.0945941	0.794717	1.00859	0.00269362
CG10019	1.88592	0.237592	0.155617		-0.0183862	0.927509
CG10026	2.126	0.0818251	-0.401247	0.162846	-0.259348	0.522235
CG10031	0.951242	0.641427	-0.0133139	0.975551	-0.273736	0.00082455
CG10035	-0.987257	0.297488	0.204301	0.555323	0.0612846	0.821929
CG10038	-0.0539505	0.864851	0.325332	0.3429	1.01727	1.99633e-20
CG10041	-0.0678067		-0.160985		0.572037	0.177207
CG10050	-0.297037	0.722608	-0.180665	0.512858	-0.185512	0.279001
CG10051	2.0984	0.143692	-0.345675	0.281732	-0.507462	5.61195e-11
CG10053	0.150219	0.836528	0.0957442	0.756344	-0.22563	0.393435
CG10055	-0.662817	0.65729	-0.124015	0.597585	-0.160812	0.269547
CG10062	1.13109	0.615326	0.114619		-0.284548	0.022828
CG10063	0.167476	0.905145	0.0722319		-0.0366678	0.94905
CG10064	2.11106	0.148752	0.0437424	0.917587	0.0730568	0.896237
CG10068	-0.488271	0.655896	-0.214133	0.338356	-0.259504	0.0376696
CG10073	1.6565	0.284549	0.0222193		-0.122566	0.54584
CG10075	-0.661101	0.548279	-0.0364629	0.916778	-0.252391	0.0734801
CG10077	0.174228	0.666078	0.336317	0.240002	0.0767565	0.287887
CG10081	0.554147		0.0106417		-1.49085	2.07397e-05
CG10082	0.767564	0.414622	0.264303	0.321073	0.271133	7.2498e-07
CG10086	1.00605	0.604438	-0.0383145		-0.278092	0.0323481
CG10089	0.305487	0.819934	0.124669		-0.146451	0.442562
CG10098	-0.347902	0.630202	0.250377	0.452845	0.458288	3.37963e-09
CG10116	1.14698	0.506649	-0.240464	0.478591	-0.0200325	0.916391
CG10126	0.7167	0.639345	0.0040966		0.120322	0.541306
CG10132	2.64406	0.0426224	-0.160378	0.637457	-0.0979862	0.253681
CG10137	1.35462	0.424217	-0.0753687	0.80934	0.135857	0.527756
CG10139	0.128025	0.794335	0.271449	0.413478	1.14276	1.15216e-33
CG10140	0.569118		-0.203622		0.00808886	0.974667
CG10147	-0.47612	0.678915	0.295746	0.287018	0.239747	0.0714669
CG10151	2.38863	0.0788377	-0.369635	0.109273	-0.0718474	0.778755
CG10154			-0.0587334		-0.468239	0.045904
CG10163			0.0280052		-0.23087	0.647872
CG10165	0.393032	0.683518	-0.208966	0.372303	-0.373501	0.00132403
CG10171	-0.470213	0.666136	0.195129	0.354443	0.107874	0.536757
CG10175	2.40151	0.0204347	0.0215792	0.956578	-0.664218	2.0092e-18
CG10177					-0.0676303	0.911922
CG10182	1.93087	0.202243	0.394465		1.81458	4.52914e-89
CG10183			-0.00626875		-0.236788	0.565962
CG10184	-0.340125	0.696152	-0.132511	0.687997	-0.402525	1.48416e-05
CG10185	1.38281	0.118804	-0.148845		0.293046	0.36512
CG10189	0.808821	0.628928	-0.190778	0.387181	0.047794	0.815187
CG10194	-0.57241	0.652217	-0.266549	0.352455	-0.102331	0.492892
CG10195	-0.560515	0.634131	-0.0140856	0.968888	-0.0715315	0.727992
CG10205	-0.369434		-0.0579618		-0.149822	0.560096
CG10208	0.29667	0.746233	0.228551	0.498232	-0.228727	0.0576231
CG10209	-0.710759	0.589373	-0.130348	0.610787	-0.10619	0.59681
CG10211	2.6733	0.0167837	-0.319552	0.164663	-0.138407	0.140689
CG10214	-0.20177	0.663612	0.281596	0.378145	0.0105988	0.949352
CG10222	-0.715776	0.565352	0.265005	0.402243	0.422433	0.0340045
CG10226	1.22254	0.473544	-0.0371932		-0.0276278	0.868795
CG10232	1.60083	0.140614	0.0730559		-0.239909	0.151184
CG10237	-0.769185	0.660251	0.141692	0.658685	-0.130243	0.368357
CG1024	0.0296682	0.923585	0.323509	0.338331	1.40193	9.0805e-83
CG10252	0.554147		-0.0341703		-0.133454
CG10254	-0.563048	0.693551	-0.0383772	0.893622	0.00301537	0.98374
CG10257	-0.0104662		-0.0162267		0.159412	0.591136
CG10264	2.76991	0.0276235	-0.377522		-0.326676	0.421859
CG10265	-0.569799	0.646927	0.0788477	0.765353	0.0395069	0.929044
CG10268	-0.110146	0.791309	0.26877	0.321073	0.354707	0.0544793
CG10274	-0.46574	0.66642	-0.0773594	0.750912	0.0646109	0.738229
CG10280	1.67944	0.0745699	-0.0223443		-0.535461	0.215306
CG10283	2.92742	0.0189582	-0.174812	0.464408	0.3057	0.0569413
CG10286	0.620051	0.520969	-0.270425	0.231031	-0.27435	0.00187071
CG10298					-0.0530407
CG10300	2.62944	0.0475066	-0.108557	0.759694	0.186212	0.111643
CG10301	1.9002	0.224272	-0.28877		-0.403285	0.140035
CG10307	0.64192	0.688936	-0.181138		-0.198106	0.639317
CG10311	1.45625	0.441825	0.0379921	0.927268	-0.138072	0.0294114
CG10317			-0.0510272		-0.323039	0.401408
CG10321	-0.408239	0.666945	0.0927943	0.745288	0.442497	4.84928e-10
CG10324	-0.100615	0.78299	0.254692	0.390307	0.66432	3.71035e-09
CG10333	0.0108544	0.971446	0.305785	0.27676	0.48192	7.54191e-07
CG10336	-0.677269	0.618345	0.246352	0.445486	1.13792	3.48443e-08
CG10337	0.630414	0.674325	-0.112039	0.736124	0.346152	0.00164805
CG10338	-0.517345	0.655896	0.355517	0.110956	0.0883102	0.617308
CG10339	0.897628	0.328467	-0.224492	0.510464	-0.0715652	0.716745
CG10340	0.0659063	0.882258	-0.286743	0.151429	-0.327207	4.89637e-06
CG10341	0.305063	0.666145	0.140438	0.681863	0.240238	0.000599511
CG10343	-0.438492	0.47401	0.186396	0.574989	0.040642	0.852013
CG10344	-0.606056	0.698391	0.0125995		-0.26842	0.181448
CG10345	0.925704	0.342451	-0.147802		-0.117717	0.470534
CG10347	0.138959	0.774079	0.306669	0.365243	0.932889	3.05625e-18
CG10348	2.98603	0.0172684	-0.102636	0.788247	-0.203253	0.481461
CG10352	0.159077		-0.0305383		-0.456082	0.260252
CG10353	0.731261	0.472621	-0.136697	0.631642	-0.0195872	0.851949
CG10357			-0.00626875		0.0388927
CG10359	0.86423	0.655896	0.315131	0.347969	0.286856	0.00090402
CG10361	1.61161	0.354833	-0.305558	0.351494	0.108803	0.387022
CG10362	2.56817	0.0467542	-0.134958	0.710504	-0.0637461	0.722333
CG10365	-0.488823	0.626802	0.270919	0.426617	0.754461	2.21902e-18
CG10366	-0.512995	0.66642	-0.183937	0.411535	0.128285	0.437451
CG10375	0.276552	0.681785	0.143433	0.678937	0.651424	2.48885e-10
CG10376	-0.489451	0.655896	0.267353	0.312128	0.280913	0.00294836
CG10383	-0.50954	0.633649	0.605833	0.056149	0.329803	4.00863e-06
CG10384	1.72943	0.15773	-0.0808541		-0.28057	0.00955979
CG10395	-0.63594	0.647222	0.45278	0.144762	0.355171	0.010779
CG10405	1.21727	0.573435	0.0243596	0.955098	-0.330666	0.00193887
CG10407	1.06502	0.575174	-0.224984	0.483832	0.279025	0.277013
CG10413	-0.00547601	0.990212	0.489213	0.118165	0.715805	7.30546e-41
CG10417	-0.0288837	0.930441	0.430985	0.167964	1.20284	5.46965e-76
CG10418	-0.143554	0.753638	0.143413	0.676428	0.156082	0.576423
CG10425	-0.117015	0.724398	0.360426	0.282679	0.383735	8.10725e-06
CG10428	-0.230361	0.660251	0.308847	0.332734	0.260758	0.131831
CG10431	-0.334072	0.685674	0.569835	0.0609029	1.05867	3.13576e-15
CG10433	1.74321	0.285727	-0.17631	0.586572	-0.229018	0.0178404
CG10435	-0.47369	0.651621	0.361916	0.210413	0.219107	0.0454911
CG10444	-0.620948	0.657285	0.426105	0.121256	0.113636	0.19143
CG10445	-0.482402	0.727228	-0.316475	0.347104	0.162639	0.73218
CG10459	0.572792	0.372401	-0.250799	0.466238
CG10462	-0.498347	0.666254	0.136331	0.575263	0.0132936	0.923416
CG10463	-0.236127	0.68556	-0.351786	0.0872837	0.121285	0.530439
CG10465	-0.424612	0.60459	0.270957	0.411753	0.774719	4.99924e-30
CG10466	0.0726482	0.918649	0.0659903	0.849231	0.149581	0.60702
CG10467	-0.549018	0.621901	0.127831	0.609173	0.190331	0.516277
CG10469	0.60371	0.684274	-0.360502	0.291544	0.302964	0.536442
CG10470	-0.458867	0.367754	-0.289713	0.156632	-0.144657	0.296036
CG10472	0.663398	0.682195	-0.389997	0.256749	-0.661679	9.24671e-19
CG10474			-0.0647525		-2.06452	2.98887e-17
CG10477	0.466277		0.229701		0.00837806	0.989332
CG10479	2.67083	0.0355226	-0.136593	0.556565	-0.150852	0.624514
CG10481					0.0517369
CG10483	1.49904	0.406963	-1.55211	5.05861e-11	-0.230699	0.0391665
CG10486	0.704269		-0.0734598		0.015971
CG10492	-0.0640802	0.901233	0.520686	0.123082	1.21563	5.21393e-09
CG10494	-0.62175	0.657285	0.224551	0.352029	0.473825	0.0699477
CG10495	-0.613873	0.658044	-0.242333	0.371514	-0.0446339	0.848037
CG10505	-0.385301	0.780564	-0.070183		-0.0957673	0.652896
CG10508	2.11815	0.142248	-0.350311	0.309062	-0.089221	0.546356
CG10512	2.80791	0.0254563	-0.094325	0.685855	-0.269226	0.0012869
CG10513	2.12383		-0.173577		-1.143	6.29616e-26
CG10514	0.894589	0.655896	-0.239282		-1.07653	0.000161096
CG10516	0.883717	0.435495	-0.362106	0.105374	-0.0379569	0.851949
CG10527	-0.398865	0.767374	0.123365	0.740635	0.0251214	0.86137
CG10543	-0.160156	0.799496	0.425575	0.123082	0.163397	0.202817
CG10550	2.26439	0.107094	-0.185077	0.600219	0.171379	0.170075
CG10553	0.477217		-0.0660657		-1.0567	4.65095e-09
CG10555	0.342382	0.56891	0.595797	0.0639726	1.18382	1.56019e-33
CG10559	0.503524		0.0624774		0.203561	0.517995
CG10560	1.02887	0.632943	0.007701		-0.346316	2.68765e-05
CG10561	-0.612521	0.653277	-0.313187	0.222664	-0.137223	0.347873
CG10562	2.56954	0.0526016	0.217247	0.444068	0.733766	2.82215e-30
CG10565	0.0755358	0.826215	0.274914	0.417192	0.193579	0.0146866
CG10576	-0.499542	0.659492	-0.247108	0.334255	-0.27847	1.18534e-06
CG10581	1.17521	0.542599	0.217215		-0.0901873	0.86914
CG10584	-0.602578	0.573761	0.396283	0.194281	0.246711	0.0502193
CG10587					0.0306305
CG10588			-0.00325699		-0.10944
CG10589	-0.315938		-0.0185877		-0.0313958
CG10591	3.37265	0.00633012	-0.495748	0.0403404	0.0861752	0.760896
CG10597	0.738259	0.678915	-0.120659		-0.0368309	0.933041
CG10598	1.47064	0.373754	0.15883	0.659433	-0.175845	0.164868
CG10600	-0.515932	0.685621	0.478602	0.0406169	0.270412	0.0130303
CG10602	-0.735812	0.647978	0.087981	0.689305	-0.512495	1.25095e-11
CG10616	-0.350349	0.666078	-0.227871	0.271749	-0.22467	0.0673462
CG10621	3.77035	0.00325818	-0.269094	0.273854	0.356661	1.82909e-08
CG10623	1.54429	0.390469	-0.368004	0.147473	0.0360587	0.818929
CG10628	-0.615145	0.599169	0.0806187	0.792621	-0.013705	0.956527
CG10631	-0.400647	0.747343	0.727809	0.000240794	0.0547361	0.739457
CG10638	-0.610322	0.5598	0.554678	0.00625681	0.988339	5.42239e-22
CG10646	-0.724697	0.588124	0.109176	0.743409	0.216973	0.298098
CG10650	2.19668	0.120859	-0.168561	0.626565	-0.14211	0.232189
CG10651	-0.722089		-0.00626875		0.0306305
CG10654	0.423553	0.668226	0.0163057	0.963224	-0.00241405	0.99298
CG10657	3.3986	0.00354113	0.14255	0.643707	-0.301619	0.0147405
CG10660	2.45178	0.0690311	-0.300749	0.326465	-0.252868	0.0828767
CG10663	2.19682	0.121374	-0.150538	0.609703	-0.110075	0.424032
CG10669	-0.588745	0.656739	-0.250141	0.321581	0.0422598	0.860216
CG10672	-0.7981	0.645343	-0.235218	0.45842	-0.199518	0.0294366
CG10674	-0.481395	0.64438	-0.161362	0.473501	-0.261835	0.0295966
CG10680	0.554147		-0.0311981		-0.0412713
CG10681	-0.490826	0.629214	-0.229304	0.39099	0.145683	0.569048
CG10694	0.477217		0.0224353		-0.0432557
CG10700			-0.0655572		-0.30452	0.467328
CG10702	-0.0875898	0.819988	0.363549	0.290061	1.08571	4.54608e-49
CG10710	1.35831	0.411864	-0.150639	0.658872	0.169858	0.237398
CG10713	0.920888		-0.0309773		0.113375	0.632313
CG10725	0.256511	0.850757	0.0409276	0.895881	-0.0362178	0.712604
CG10730	1.45924	0.229774	0.193585		0.0606879	0.918086
CG10731	-0.439515	0.652388	0.32013	0.319787	0.284988	0.164267
CG10734	0.123133		0.10556		0.0527034
CG10737	0.227433	0.671628	-0.232002	0.306497	-0.183318	0.00268772
CG10738	-0.7492	0.655896	0.294126	0.391007	0.132658	0.473111
CG1074	-0.6384	0.648314	-0.227862	0.323689	-0.0901108	0.517783
CG10747	-0.228128	0.672239	-0.0344316	0.907673	-0.000384534	0.997989
CG10750	0.401723		0.00613866		0.0388927
CG10761	1.40065		0.000942933
CG10764	0.715477		-0.131448		0.0712382
CG1077	1.53483	0.128448	-0.328951	0.334371	0.376429	0.102678
CG10778	-0.724632	0.630202	-0.12224	0.659858	-0.14394	0.248748
CG10793	1.19232		0.0908203		0.150634	0.783255
CG10795	-0.656372	0.654579	-0.21558	0.385499	0.0588278	0.840501
CG10799	1.02892		-0.0278613		0.0820926	0.777645
CG10801	0.432727		-0.00689164		0.007991
CG10802	0.0237209	0.951472	0.274862	0.419645	0.719839	9.68696e-15
CG10803	-0.636395	0.655896	0.158813	0.590627	-0.124669	0.39198
CG10804	1.90242	0.190904	0.052298		-0.145785	0.329881
CG10809	-0.388372	0.64203	-0.208992	0.325834	-0.16579	0.291238
CG10814	-0.472274		-0.157952		0.159881
CG10834	0.699248
CG10839					-0.022598
CG10841	0.791143		0.0142041		0.247943
CG10845	0.466277		0.00804166
CG10853	0.704269		-0.00626875		-0.025766
CG10859	1.46347	0.438706	0.0519225	0.902654	-0.209947
CG10863	-0.510327	0.398051	0.289976	0.399047	0.0636623	0.434206
CG10864	2.13323	0.102742	-0.174821		-0.0210332	0.959327
CG10866	-0.687967	0.671628	-0.0247781	0.949161	0.181554	0.537949
CG10869	0.722524		-0.0703867		-0.162456	0.764627
CG10874	-0.272523	0.678271	0.318488	0.300361	0.164241	0.0751338
CG10877	0.217484	0.765256	0.273027	0.422576	0.212081	0.0302057
CG10887			-0.0142149		0.0306305
CG10898	-0.493992	0.665375	-0.0968885	0.6842	-0.233426	0.196142
CG1090	2.32911	0.0734569	-0.0868897	0.821319	-0.239046	0.0720765
CG10903	0.0607096	0.886946	0.129201	0.652426	-0.0460891	0.75675
CG10904	-0.220227	0.646927	0.204418	0.522083	0.337342	0.0302158
CG10907	0.232107	0.681785	0.340892	0.300297	1.04079	5.3549e-22
CG10910	-0.184396	0.898454	-0.0374382		-0.510164	1.77934e-08
CG10911	0.575547	0.711218	-0.16661	0.506262	-0.273833	2.1716e-05
CG10912	0.200684	0.891498	-0.0369393	0.92287	-0.145554	0.0743537
CG10914	-0.231415	0.731756	-0.353266	0.150349	-0.213974	0.273355
CG10916	0.479116	0.668226	0.0695264	0.827414	0.939579	6.24129e-12
CG10918	-0.0774129		-0.0205726		-0.330962	0.492021
CG10919			-0.00626875		0.0195737
CG1092	2.102	0.121374	-0.270254	0.415567	-0.193009	0.0674681
CG10927	0.000797744	0.998915	0.139487	0.672268	0.323985	0.0582857
CG10931	0.704269		0.00804166		-0.022598
CG10932	-0.642577	0.678915	-0.250278	0.381994	-0.13239	0.188946
CG10934	-0.315938
CG10936	0.652357	0.52062	-0.318682	0.117369	-0.096528	0.279288
CG10939	-0.0754278	0.78638	0.243578	0.443524	0.0797214	0.279158
CG10943	-0.734299		-0.249543		-1.47211	2.68704e-05
CG10947	1.93211	0.209616	0.117734		-0.106632	0.320228
CG10948	0.128671	0.737842	-0.0677548	0.802912	-0.0482091	0.706439
CG10949	-0.181436	0.704719	-0.223899	0.324387	0.174627	0.455498
CG10953	1.45537	0.430017	0.0597893	0.881788	0.112852	0.764627
CG10958	1.58411	0.294502	-0.192842	0.430626	-0.0709903	0.799353
CG10959	-0.547468	0.67548	-0.112411	0.709882	0.1254	0.677849
CG10960	-0.499732	0.686947	-0.173196	0.509989	-0.26056	0.00604999
CG10962	1.14306	0.603236	-0.344149		-0.642597	0.00253601
CG10969	0.554147
CG10970	0.704269		0.108035		0.0878963	0.852031
CG10973	-0.43349	0.551312	0.25413	0.379193	0.0135913	0.942753
CG10979	-0.408402	0.734566	0.254192	0.265161	0.104408	0.48302
CG10984	-0.0452227	0.885847	0.289734	0.365221	0.823921	5.86454e-32
CG10993	0.466277		0.0291535		0.0563578
CG10996	-0.369434		-0.00626875		-0.022598
CG11000	1.31732	0.422908	0.603694	0.0553808	-0.21323	0.0178096
CG11007	-0.557687	0.64438	-0.160986	0.460479	-0.0632699	0.708918
CG11018	1.35267		-0.0937564		-0.022598
CG11029	0.646316		0.142383		0.0314843	0.924394
CG1103	-0.381472	0.591665	0.0371267	0.90595	0.387664	0.00333096
CG11030	0.433103	0.621845	0.321784	0.30164	1.09667	1.588e-76
CG11034	-0.258339	0.677534	0.299747	0.378145	-0.671727	1.89754e-11
CG11035	-0.626608	0.552601	0.309196	0.347355	-0.259723	0.0996974
CG11041	0.719595		-0.0892668		-0.547244	0.0636569
CG11044	1.52045	0.200698	-0.114061		-0.226459	0.256618
CG1105	-0.476893	0.587428	0.453598	0.117361	-0.10062	0.285525
CG11050	-0.36442	0.666078	0.407924	0.180749	-0.0547182	0.664445
CG11052	1.89924	0.228712	-0.147563		-0.194522	0.717028
CG11060	0.704269		0.0391626		0.159881
CG11069	3.54856	0.00354113	-0.106569	0.634439	-0.0606812	0.779293
CG11070	-0.393235	0.666096	-0.121278	0.606932	-0.185267	0.042588
CG11073	2.05294	0.121374	0.00922201	0.983815	0.165158	0.0980913
CG11076	-0.349989	0.655747	-0.206696	0.390276	-0.220911	0.00487576
CG11077	-0.26921	0.666078	0.285047	0.406381	0.124717	0.399791
CG11085			-0.0241372		0.00531436	0.993163
CG11089	-0.536068	0.652388	-0.092314	0.694061	-0.217707	0.00748772
CG11095	-0.21202	0.842636	-0.112464	0.728717	-0.145196	0.621777
CG11099	0.608009		-0.132075		0.060129	0.903636
CG11103	0.0585234	0.879865	0.310781	0.355009	1.19917	1.26962e-28
CG11106					-0.022598
CG11109	-0.241666	0.666096	-0.404124	0.0580024	-0.429969	0.0168664
CG11110	-0.649213	0.665439	-0.178717	0.580732	-0.105337	0.635108
CG11112			-0.0161303
CG11122	0.754038	0.0210159	0.0968741	0.675313	0.126828	0.515494
CG11123	0.0613226	0.89288	0.222787	0.509414	0.693047	4.84477e-24
CG11125	0.330045	0.646927	0.240855	0.453799	0.594345	1.3175e-06
CG11127	0.166735	0.728894	0.259987	0.416086	0.228544	0.202076
CG1113	0.502882	0.706088	-0.0116666		-0.357222	0.43781
CG11131	0.439672	0.768145	0.0249802	0.903292	0.091895	0.31292
CG11134	-0.286656	0.640846	0.194314	0.51604	-0.16002	0.182551
CG11141	-0.084328	0.793737	0.324689	0.3429	0.882342	4.78246e-22
CG11147	1.92696	0.121153	-0.218554	0.528361	-0.300205	0.112826
CG11149	1.54128		-0.120417		-0.384773	0.0573409
CG11151	-0.0566762	0.841856	0.238687	0.478231	-0.233454	0.000911582
CG11155	0.210601	0.812161	0.154865	0.656583	-0.174186	0.00487576
CG11158	1.14761	0.53897	-0.0966439	0.761219	-0.291848	0.0535409
CG11159	0.466277		0.0927615		0.325625	0.506401
CG1116	-0.373391	0.665375	-0.301114	0.163796	-0.0302093	0.90452
CG11162	-0.559316	0.678915	-0.0614053		-0.434058	0.301553
CG11164	-0.138556	0.695652	0.235926	0.492131	1.53109	7.03658e-114
CG11168	0.562697	0.599894	0.238051	0.315819	0.0228117	0.848149
CG11170	-0.437062	0.67548	-0.279685	0.272907	-0.255189	0.495795
CG11178	-0.212095	0.821452	-0.106681	0.625687	-0.184239	0.27096
CG11180	0.0238058	0.936247	0.45375	0.163796	0.5539	1.01484e-17
CG11191	1.85373	0.23005	0.0211417		0.0200454	0.942556
CG11192			-0.0161303		-0.0192369
CG11200	0.822439	0.325892	-0.435112	0.0243212	0.0957709	0.698716
CG11211	0.796525		0.0755814		-0.056694
CG11226			-0.0102915		0.100291
CG11227	0.466277		0.0142041		-0.0583464
CG11236	1.47069	0.199554	-0.298108	0.38328	-0.23167	0.270505
CG1124	2.05949	0.160101	-0.0352239	0.929846	-0.11542	0.202897
CG11241	0.354251	0.668235	0.255403	0.430626	0.14871	0.263949
CG11247	-0.2727	0.707296	-0.157307	0.520373	-0.0958459	0.484143
CG11248	0.0719311	0.852164	0.439126	0.17405	1.15982	4.16005e-79
CG11249	1.58413	0.26276	-0.0040668		0.307969	0.309802
CG11251	0.699248		-0.0818144
CG11257	-0.110288	0.859012	0.340046	0.244892	0.701817	1.25922e-06
CG11263	-0.0906079	0.833197	0.539903	0.10346	1.54482	9.3181e-46
CG11267	-0.691153	0.571051	-0.300929	0.210413	-0.142741	0.143073
CG11275	0.960254	0.555057	-0.251389	0.365414	-0.0845053	0.424263
CG11279	-0.151535	0.793423	-0.173162	0.445718	-0.373539	0.0137793
CG1129	-0.0103156	0.977528	-0.313387	0.1596	-0.231002	0.0352235
CG11291	-0.315938		-0.0341703		-0.116307
CG11294					0.0349033
CG11300	0.572163		-0.0307051		-0.189073	0.561164
CG11307	-0.24843	0.517851	0.280846	0.415046	1.41359	4.73239e-69
CG11309	-0.638467	0.655896	-0.193105	0.44631	-0.2321	0.0246144
CG11313	1.31523		0.0282051		-0.138857	0.805489
CG11317	0.820382	0.655896	-0.0404143		-0.0020724	0.9908
CG11318	1.7764	0.163733	0.0697936		-0.257207	0.0241685
CG11319	2.22773	0.121431	-0.153396	0.593689	-0.492555	3.78927e-07
CG11322			0.0142041		0.0448208	0.936314
CG11327	1.33085	0.509428	0.106418		0.0630948	0.917111
CG11333			0.0280052		0.0426028	0.939411
CG11334	-0.599616	0.603236	0.335798	0.29794	-0.353768	1.93409e-05
CG11342	-0.628971	0.667696	-0.273966	0.352029	-0.249404	0.359143
CG11345	0.690925	0.666422	0.0103433	0.981579	-0.0398568	0.815651
CG11349			0.0142041		-0.022598
CG11350	0.484479		0.060982		0.0632651	0.911145
CG11353	2.79919	0.0209354	-0.298894	0.321035	-0.586164	0.0507767
CG11356	0.763453		0.00178443		-0.0631653	0.888806
CG11357	-0.344754	0.650826	0.30831	0.352429	0.294762	1.3122e-05
CG1136	0.965647	0.621845	0.00661504		0.0688806	0.567722
CG11360	0.298483	0.611476	0.266772	0.409209	-0.255778	0.053457
CG11362	-1.45258		-0.0869847		-0.0311394
CG11367	-0.222471	0.678915	0.400285	0.233615	1.03456	1.00806e-25
CG11368	1.00264		0.0315609		-0.0436566	0.867115
CG11369	0.603606		-0.123729		0.0538618
CG1137					0.00168642	0.996866
CG11370	1.40844	0.461437	0.0624904	0.878146	0.16617	0.0219455
CG11374	0.223687		-0.0301434		-0.223359	0.61902
CG11377	-0.500464	0.647222	-0.297518	0.190672	-0.486227	0.0071947
CG11378	1.72166	0.274764	-0.139025	0.688547	-0.223823	0.000462883
CG11379	0.466277				-0.0744828
CG1138					0.0306305
CG11380	1.97006	0.0192952	-0.130383	0.724321	-1.2619	4.99452e-05
CG11381	0.296786		-0.0296508		-0.0516855	0.779706
CG11382	1.15711	0.448157	-0.366579	0.198319	0.14018	0.563248
CG11384	1.03291	0.640187	0.0173858		0.300432	0.0114384
CG1139	1.20982		-0.0207857		-0.0336704	0.923242
CG11391			0.0340293		0.0711958
CG11396	-0.47265	0.697754	-0.252393	0.389179	-0.231178	0.139773
CG11398	-0.74461	0.657532	-0.0561634	0.870509	0.217122	0.607301
CG11399	-0.495097	0.6701	0.371696	0.252123	0.529233	4.20155e-10
CG11400	1.76557	0.202932	-0.0995675		0.00429775	0.993109
CG11403	-0.685055	0.665375	-0.274259	0.246238	0.475732	0.0637721
CG11404	0.466277		0.0142041
CG11406	0.401723		-0.0220506		-0.424449	0.317883
CG11407	2.08272	0.0244384	-0.407816	0.144762	-0.487562	0.149378
CG11409	1.66772	0.215033	-0.407529	0.0583027	-0.233242	0.196668
CG11413	2.21826	0.109148	-0.123411		-0.0271405	0.880894
CG11414	-0.455282	0.666945	-0.110058	0.594836	-0.175486	0.0503486
CG11417	-0.237613	0.678915	0.391052	0.242877	0.427855	8.78849e-06
CG1142	0.416587	0.666078	0.169092	0.59964	0.171335	0.229865
CG11425	0.572163		0.0646763		-0.7928	9.47282e-07
CG11426	1.433	0.434257	-0.162766	0.647632	-0.286185	0.0467746
CG1143	0.71138	0.668226	0.21426	0.536371	0.109441	0.235913
CG11436	-0.368387	0.669637	0.419333	0.141808	0.710151	4.30097e-10
CG11437	1.01029	0.559359	-0.155062	0.667214	-0.172032	0.168416
CG11438	2.55776	0.0305231	-0.0796315	0.838737	-0.179958	0.14737
CG11444	0.240826	0.666078	0.247431	0.468947	0.315602	3.15052e-05
CG11447	-0.474074	0.627418	-0.233872	0.334371	-0.00854856	0.976331
CG11449	0.619286		-0.0289244		-0.249698	0.630343
CG11453	1.12402	0.53897	-0.0446574	0.906051	-0.13394	0.143983
CG11454	0.412406	0.668235	0.0275662	0.915156	-0.375025	0.0194402
CG11456	-0.529131	0.655896	0.350859	0.169104	0.513482	0.00145597
CG11458			-0.044791		-0.691271	0.0491861
CG11459	1.57544		-0.0139741		0.040277
CG1146	-0.571181	0.680255	-0.103168	0.747806	0.0616704	0.762974
CG11470	0.0118041	0.992465	-0.11566		-0.222218	0.0181324
CG11474	-0.734905	0.646927	0.182306	0.494756	-0.216131	0.00541869
CG11475	-0.67069	0.683739	-0.155231		-0.0831855	0.884682
CG11498	2.16848	0.127964	-0.17991	0.538006	-0.147757	0.779706
CG11504	0.0908527	0.809487	0.296589	0.387562	1.41169	1.31437e-56
CG11523	-0.424099	0.527526	0.322262	0.342086	0.800178	3.03278e-15
CG11529	0.978441		0.0960337		0.257798	0.486437
CG11537	-0.341543	0.692173	-0.13518	0.607722	-0.0955632	0.309678
CG11539	0.18304	0.817274	-0.1504	0.656976	-0.471835	0.0516563
CG11550	1.45924	0.229774	-0.08894		-0.560171	0.105993
CG11555	-0.184195	0.666096	0.185254	0.578566	0.208652	0.057066
CG11560	-0.147099	0.717821	0.259122	0.44631	0.923571	3.83526e-12
CG11562	-0.608833	0.628236	0.176231	0.597585	-0.355424	0.0428778
CG11563	0.102797	0.813696	0.198308	0.560135	0.710225	2.67539e-15
CG11570	-0.0104662		-0.0216564		0.270854	0.411733
CG11581	0.159077				-0.10304	0.821148
CG11583	0.129576	0.79823	0.174246	0.617432	0.583703	1.40837e-10
CG11584	2.20374	0.0407947	0.238734	0.461224	-0.321177	0.4427
CG11585	0.0337683		0.0115496		-0.123366	0.315046
CG11586	0.21792	0.715265	0.141814	0.684345	0.627012	5.96705e-10
CG11590	-0.543515	0.655896	0.0141636	0.968708	0.129421	0.604426
CG11593	-0.54056	0.668995	-0.238848	0.260072	-0.215483	0.0467353
CG11594	1.44477	0.392877	0.500873	0.117929	-0.192185	0.0173107
CG11596	0.00967158	0.971314	0.288495	0.399047	1.00893	1.68997e-48
CG11597	1.35578	0.353609	-0.351561	0.192438	-0.284355	0.406284
CG11598	0.637003		0.0183902		0.0712671
CG11600	0.572163		-0.0298222		0.165355
CG11601	-0.406251	0.656906	0.306044	0.343662	0.00883759	0.967111
CG11608	0.159077		0.039554
CG1161	-0.234122	0.658959	-0.0522947	0.855181	-0.0775222	0.563831
CG11617	1.94351	0.150318	-0.148448		-0.160796	0.367665
CG11619	1.53237	0.370963	-0.0552945	0.887845	0.221972	0.242962
CG11626	0.682597	0.685674	0.0659391		0.633964	0.137731
CG11629	0.466277		0.00804166		0.00833725
CG11630	0.159077		0.0654651		0.0306305
CG11634			0.0142041		-0.28624
CG11635			-0.0260495		-0.0681155
CG11638	1.22973	0.532896	0.0485985	0.88983	-0.336347	0.00562634
CG11655	-0.506042	0.713487	-0.148252	0.661149	0.143163	0.668444
CG11656	1.53464		0.0710128		-0.463128	0.262364
CG11658	0.34397	0.621198	0.33221	0.27209	0.373192	1.12473e-10
CG11659	-0.369434		0.0492983		-0.122234	0.736345
CG11663	0.699248		0.00803541
CG11668	1.18665		-0.290912		-0.458729	0.193745
CG11670	1.58051	0.369188	-0.369031	0.280757	-0.0340741	0.931997
CG11672	0.976106	0.645343	-0.198412	0.533042	-0.3487	4.40437e-06
CG11674	-0.674465	0.666078	0.385083	0.260543	1.51313	8.65253e-10
CG11679	-0.583278	0.52424	0.300478	0.354443	0.239279	0.141432
CG11686	0.756693	0.647538	-0.0583873	0.84607	-0.225142	0.0820326
CG11693	0.659876		-0.108336		-0.022598
CG11694					-0.0681155
CG11695	-0.166306	0.813565	-0.316052	0.202229	0.13987	0.564825
CG11696	-0.410515	0.646927	0.16026	0.600843	0.0618179	0.743634
CG11699	0.943898	0.0354355	0.169922	0.493835	-0.142372	0.250807
CG11700	-0.674326	0.657285	-0.00311158	0.994886	0.508157	0.252266
CG11703	0.97701	0.644497	-0.294613		-0.0641452
CG11710	-0.369137	0.681505	-0.0878604	0.718167	0.176059	0.207207
CG1172	-0.426712	0.671579	0.453587	0.146043	0.280258	0.0019253
CG11722	-0.51876	0.68104	-0.160642	0.629721	-0.456633	0.00098631
CG11723	-0.629939	0.640187	0.0101929	0.97188	-0.0328881	0.882643
CG11726	0.821576		-0.00626875
CG11737	-0.688767	0.656226	-0.0873532	0.735093	-0.342664	0.0124991
CG11741	0.635447		0.0862902		-0.713712	0.0868707
CG11752	0.553339	0.186343	0.315032	0.278091	-0.273167	0.000860471
CG11753	-0.613649	0.452894	0.254186	0.42634	0.213388	0.112211
CG11755	-0.437725	0.655896	0.152047	0.610115	0.271217	0.288435
CG11756	1.78961	0.26754	-0.127409	0.731316	0.224028
CG11760	0.885596	0.547193	-0.0195857		-0.106543	0.852118
CG11768					-0.097367	0.867212
CG11771	-0.12432	0.695652	0.320893	0.350158	0.228571	0.00479805
CG11777	-0.123537	0.780585	0.0750818	0.836151	0.549158	0.00863775
CG11779	-0.426088	0.685674	-0.145757	0.551009	-0.201504	0.00725842
CG11786	1.52131	0.336917	-0.598296	0.06793	-0.846591	0.0108191
CG11788	-0.576153	0.655837	-0.117275	0.691386	-0.0871185	0.869524
CG11790	-0.447153	0.596096	0.203256	0.463766	-0.0838779	0.517147
CG11791	1.05015	0.354068	0.0755285	0.755114	-0.089322	0.245957
CG11807	-0.52002	0.655896	0.0414354	0.864195	0.0086617	0.959285
CG11808	0.248528	0.687288	0.148254	0.675559	0.980888	9.37566e-06
CG11811	-0.241463	0.669831	0.387719	0.24339	0.8971	4.51099e-53
CG11815	0.578441	0.464096	-0.0774058
CG11816			0.0142041		0.0134441
CG11825	0.248872	0.688733	0.563841	0.0873577	0.845874	0.0298141
CG11828	0.659876		0.133934		-0.106607
CG11835	0.86169		-0.0790058		0.155433
CG11836	-0.679632	0.664858	-0.136007	0.618083	-0.0680794	0.872196
CG11837	-0.341928	0.657285	0.235645	0.424247	0.233665	0.0534398
CG11839	-0.650249	0.588743	0.112564	0.721004	0.23597	0.498021
CG11841	0.554147		-0.00421325		-0.0817492	0.879868
CG11842	0.373356		0.017368		0.165877	0.756879
CG11843	-0.530704	0.728681	-0.0350054		0.150346	0.780632
CG11852	0.902406	0.655896	0.00911613	0.981579	0.200623	0.552345
CG11854	-0.613345		0.0412635		-0.0862131	0.767129
CG11857	0.0430233	0.873929	0.264081	0.376196	0.387738	1.07081e-09
CG11858	-0.24211	0.681505	0.30415	0.35874	-0.275798	0.229532
CG11865			-0.00626875
CG11873	-0.0112095	0.985014	0.263464	0.396098	0.185118	0.140557
CG11878	-0.369434		-0.00626875		-0.525657	0.150076
CG11882	-0.407257	0.658573	-0.324346	0.171255	0.271811	0.396814
CG11883	0.454081	0.599632	0.622936	0.0154022	-0.265506	0.000145914
CG11885	-0.515975	0.5053	0.188094	0.547346	-0.000383668	0.998834
CG11892	0.749689		-0.112953		-0.499321	0.00670503
CG11893			0.0390843		1.51204	5.11415e-06
CG11898	1.64436		-0.193231		-0.659918	1.96565e-05
CG11899	-0.722436	0.677534	-0.263535	0.445486	-0.617139	0.00102467
CG11902	-0.306754	0.710121	0.0289962	0.927565	0.0903927	0.667877
CG11905	3.5343	0.00381289	-0.321069	0.155545	-0.154372	0.457334
CG11906	-0.642724	0.589	0.201332	0.46426	0.648041	9.09381e-08
CG11911	1.45801	0.440828	-0.0270608	0.947498	-0.10895	0.273718
CG11912	0.436173		-0.0499745		-0.519022	0.00223544
CG11920	0.0307516	0.928767	0.250386	0.456182	0.521172	1.77311e-07
CG11927	0.159517	0.757154	0.232302	0.490006	0.5122	0.000181604
CG11929	0.699248		0.00793621		0.00688893	0.991307
CG11951	1.53261	0.378278	-0.286697		-0.18983	0.575289
CG11961	1.70122	0.185766	-0.0612355	0.839973	-0.155702	0.0776309
CG11964	-0.22767	0.665821	-0.329243	0.109273	0.011232	0.959023
CG11970	0.24184	0.668226	0.382281	0.258491	1.07226	1.736e-61
CG11975	0.0308143	0.923585	0.252504	0.439257	1.13039	2.56519e-56
CG11980	-0.48022	0.53122	0.205717	0.509989	-0.15445	0.123683
CG11983	0.311763	0.809487	-0.168695	0.630504	-0.155425	0.699408
CG11986	-0.176065	0.666145	0.258814	0.420281	0.802208	2.65992e-07
CG11997	1.48981		-0.119838		-0.20911	0.686437
CG11999	0.179084	0.678915	0.220949	0.511856	0.161846	0.237666
CG12003	0.864755		-0.0876751
CG12004	-0.162444	0.801495	-0.185925	0.453799	-0.0355252	0.694427
CG12007	-0.289273	0.666078	-0.229836	0.309001	0.0282428	0.866748
CG12009	2.8774	0.0230033	-0.413111	0.223998	0.012297	0.974058
CG12010	-0.158344	0.861817	-0.0545347	0.847233	-0.0856439	0.679231
CG12011	2.31109	0.0445222	-0.417417	0.10692	0.104056	0.70813
CG12012	-0.604702	0.633649	0.293944	0.332734	0.132378	0.588936
CG12016			-0.00626875		-0.022598
CG12017	1.75041	0.273556	-0.868296	0.00273862	-0.991049	0.0113574
CG12020	0.503545		-0.0775152		-0.116428
CG12024	-0.424764	0.698391	-0.0593061	0.80934	-0.0531069	0.727241
CG12025	-0.253363	0.685674	0.204181	0.409314	-0.0985765	0.450989
CG12038	0.890938	0.641015	-0.0959204	0.761759	-0.118668	0.406776
CG12054	-0.446605	0.654296	0.352546	0.219593	0.306111	3.6311e-05
CG12056	0.271258	0.76277	-0.160743	0.499479	-0.170653	0.537253
CG12057	1.19985		0.0755159		-0.252754	0.175879
CG12061	-0.385118		-0.135368		-0.022598
CG12065	0.494049	0.596096	-0.138522	0.678937	-0.0490317	0.670382
CG12069	0.552081		-0.162336		0.120862
CG12071	2.12712	0.126446	-0.0944891	0.793324	0.0584011	0.766972
CG12075	2.90689	0.0204835	-0.157214	0.591618	0.0751759	0.526182
CG12078			0.0212718
CG1208	1.56288	0.368584	0.011631	0.978597	-0.0764177	0.447047
CG12081	0.209477	0.678915	0.267014	0.432219	0.948588	3.04449e-41
CG12084	-0.268614	0.681505	0.473726	0.130022	0.459462	3.16047e-11
CG12091	0.114789	0.814817	-0.142381	0.519259	-0.0217201	0.831247
CG12093	-0.23329	0.702042	-0.311792	0.210172	0.0720856	0.634886
CG12096	-0.255474	0.633649	0.0176091	0.949161	0.0364939	0.837265
CG12099	0.471009	0.539473	0.05588	0.850453	0.29852	1.82137e-06
CG12104	-0.0436232	0.87951	0.323789	0.326045	0.913552	4.76523e-26
CG12105	1.37609	0.492441	0.0238614	0.95583	0.00359836	0.977459
CG12106	-0.163369	0.725303	0.340425	0.317544	0.828635	1.06498e-07
CG12107	-0.587479	0.647222	-0.39056	0.0537651	-0.231158	0.0632863
CG12111			0.0142041		0.129159
CG12112	-0.400838	0.648349	0.363728	0.286105	0.928783	2.85929e-21
CG12115	-0.70143		-0.075151		-0.785317	0.0260608
CG12116	0.960741	0.618345	0.10309	0.784303	0.146567	0.226867
CG12118	-0.630348	0.655896	-0.445144	0.0927281	-0.0881439	0.605068
CG12121	0.169374	0.681785	0.334821	0.314169	1.02892	7.98958e-64
CG12123	-0.56666	0.684099	-0.225515	0.491146	-0.0774155	0.744863
CG12128	-0.215189	0.633649	0.259034	0.447672	0.630508	3.81544e-19
CG12129	-0.146117	0.674325	0.301293	0.379822	0.986784	6.18232e-13
CG1213	1.5006	0.412646	-0.0586192	0.877581	0.0229393	0.86166
CG12133	0.609277		-0.059582
CG12134	-0.0961839	0.761971	0.217994	0.510167	0.354559	0.00391895
CG12155	-0.521718	0.646927	-0.00965586	0.973485	0.0167782	0.946245
CG12158					-0.325118	0.386913
CG12159	-0.491983	0.660251	-0.381651	0.0747345	-0.0774473	0.771231
CG12163	0.447917	0.625885	0.204696	0.535371	0.81889	5.95147e-42
CG12164	2.75597	0.0128983	-0.22321	0.516924	-1.08967	4.79081e-07
CG12170	-0.332814	0.666078	-0.221571	0.326223	-0.0850063	0.511457
CG12171	-0.123655	0.763219	0.285691	0.406268	0.221402	0.00269817
CG12173	-0.545236	0.665375	-0.227735	0.427751	-0.316693	0.0105426
CG12177	-0.179357	0.734277	0.288294	0.300424	0.0357682	0.808429
CG12179	0.00669203	0.983905	0.509206	0.112412	1.50692	1.38811e-86
CG1218	-0.695227	0.532695	0.414105	0.207622	0.680418	2.48468e-06
CG12182	0.301879	0.6724	0.388841	0.203562	1.13673	4.44736e-31
CG12184	0.112362	0.909457	0.187948	0.590669	1.16742	0.000747154
CG12194	0.178312	0.811143	0.0247295	0.942802	-0.105679	0.462775
CG12204	-0.376668	0.688807	0.156621	0.585305	0.0285671	0.943217
CG12206	2.15036	0.128788	-0.188267	0.544872	-0.21427	0.0539062
CG12209	0.159077		0.00244373		0.0130144
CG12213	-0.000492631	0.998747	0.298024	0.342487	0.403495	7.20098e-06
CG12219	-0.110761	0.790502	0.33345	0.325933	0.950135	2.2398e-15
CG12224	-0.251574	0.868136	0.0406858		0.632706	0.0804556
CG12229			-0.0214798		-0.22664	0.635513
CG12236	-0.301518	0.78299	-0.0236951	0.927565	0.00912574	0.968558
CG12237	-0.509775	0.673049	0.331062	0.279806	0.0720706	0.660372
CG12239	1.43176	0.422091	-0.0706068	0.847573	-0.218502	0.0139834
CG12241	-0.42912	0.666422	-0.27879	0.24096	-0.152592	0.143211
CG12253	-0.501917	0.575488	0.334292	0.292761	0.15565	0.397877
CG12256	1.83562	0.137945	0.00745536		-0.517097	0.0137644
CG12259	0.094013	0.862281	0.113438	0.727106	0.607167	3.32934e-08
CG12267	0.0401761	0.911649	0.417147	0.162846	0.352335	0.0025909
CG12268	1.93554	0.150318	-0.0652374	0.870936	0.0965321	0.610777
CG1227	-0.213959	0.640187	0.202228	0.556312	0.578002	3.95178e-07
CG12278	0.619286		-0.498106		-0.0327758
CG12279	-0.470518	0.707296	0.04942	0.895184	-0.208988	0.275898
CG12288	-0.440428	0.572288	0.0799197	0.789501	-0.101919	0.474126
CG12290	-0.348473	0.786781	-0.254636	0.44356	-0.139781	0.30403
CG12299	0.0895038	0.757154	0.385219	0.260543	1.07935	3.74168e-55
CG12301	0.139972	0.686947	0.34268	0.309982	0.83978	2.05024e-41
CG1231	0.123133		0.0213764		-0.246852	0.624704
CG12310	-0.470164	0.701019	-0.00588599		-0.423735	0.000526313
CG12316	-0.508013	0.680236	-0.0796032	0.759047	0.109502	0.498127
CG12320	0.0433056	0.95332	-0.25629	0.341186	0.0502682	0.877594
CG12321	-0.400534	0.694083	-0.275064	0.30585	-0.207499	0.386539
CG12325	-0.175961	0.715761	0.328357	0.227666	0.275287	0.000103913
CG1233	-0.0748094	0.907342	-0.220942	0.348183	-0.205931	0.0663212
CG12338	0.427703	0.681785	-0.34127	0.194133	-0.444836	0.0001158
CG1234	0.146603	0.769861	0.264427	0.426335	0.967149	8.37975e-54
CG12341	-0.188941	0.685674	0.180969	0.539869	0.15244	0.309548
CG12343	0.273837	0.666078	0.277499	0.38603	0.661306	1.68638e-16
CG12344	1.03741	0.581419	0.113665		0.311624	0.139126
CG12355	1.09716	0.575578	-0.161958		-0.19352	0.246905
CG1236	-0.366809	0.632073	0.0865763	0.778406	0.177631	0.243027
CG12362			-0.0361764		0.00324076
CG12374	0.832306		-0.0296187		-0.172015
CG12375	-0.56143	0.678915	-0.0867962	0.784593	-0.474647	5.05766e-05
CG12376					-0.022598
CG12379	0.123466	0.894686	-0.246179	0.411652	0.195552	0.414646
CG12384	0.263477	0.572288	-0.132766	0.557653	-0.254218	0.0400381
CG1239	-0.471338	0.715265	-0.174676	0.519259	0.646486	0.0519405
CG12391	-0.094554	0.761061	0.374428	0.260543	1.31355	1.9678e-71
CG12398			-0.0361022		0.0348178
CG12402	2.9202	0.0203362	0.0209355	0.955858	-0.14192	0.29548
CG12420	-0.527101	0.740222	0.0754618		0.0900308	0.872898
CG12426					0.0306305
CG12446	-0.463073		-0.0131091		0.0923456
CG12448			-0.00626875		-0.14282
CG1246	1.47761	0.421147	0.0242407	0.955116	-0.0967979	0.451108
CG12470	0.608009		-0.264224		-0.0857469
CG12477	1.56336		0.19629		0.0770115	0.889042
CG12480	0.680755	0.686939	0.12293	0.742844	-0.0114276	0.927509
CG12483			-0.044791		0.0246285	0.969879
CG12490	0.859771		0.0113158		-0.739704	0.00790696
CG12491					-0.875922	0.00135346
CG12493	1.19102	0.565068	0.346725	0.312572	-0.0045083	0.993978
CG12496	2.21496	0.113404	0.0678618	0.819992	0.0172591	0.974479
CG12498	0.699248
CG12499	-0.469722	0.671628	0.149671	0.586453	0.0850177	0.398372
CG12502	0.471017	0.755643	0.0638676		-0.217566	0.0207716
CG12506	0.159077		0.0194758		-0.691047	3.20524e-06
CG12507	2.35289	0.0626999	-0.299045		-0.455732	0.0196266
CG12512	-0.804991	0.646927	0.0141674	0.969029	-0.40135	1.47659e-07
CG12516					0.0306305
CG12519	2.17031	0.0764547	-0.00072446		-0.757381	0.0339221
CG12520	-0.507034	0.678915	0.336698	0.325933	0.997486	0.00411521
CG12522	-1.92506		-3.76447	2.52438e-12	-1.91102	2.789e-06
CG12523	2.00261	0.0459868	-0.176569		-0.502981	0.265828
CG12531	1.36095	0.376768	-0.107566	0.773135	-0.124831	0.370133
CG12535	1.0036	0.646927	0.274939		-0.441792	0.342246
CG12538					0.0517369
CG12539	-0.368709		-0.128711		-0.193207
CG12540	2.17111	0.132948	-0.482102		-0.0552635
CG12541	1.09046	0.603617	-0.0897277		-0.139848	0.273718
CG12546	0.677069		-0.0151941		-0.189627	0.556877
CG12547	-0.301872	0.671628	0.426278	0.103641	-0.0524676	0.610829
CG12560	2.26229	0.106571	-0.869122	0.000322561	-0.476652	1.2036e-06
CG12567	-0.342067	0.678915	0.617319	0.0491695	1.07703	5.58551e-79
CG12576	-0.536133	0.681785	-0.040735	0.885513	-0.0214352	0.870098
CG12581	2.55202	0.0354078	-0.219218	0.404468	-0.103473	0.324366
CG12589					0.0306305
CG12590			0.0851619		0.151414	0.778863
CG12592	-0.343709	0.77935	0.0418422		0.159972
CG12594	2.4732	0.0692976	-0.289713		-0.109569	0.511343
CG12605	2.71944	0.0177742	0.157112	0.651521	-0.0966954	0.559144
CG12607	1.37571	0.452814	-0.0509627	0.902987	-0.305258	4.15303e-05
CG12608	0.250962	0.681286	0.185558	0.585253	0.931536	3.58777e-45
CG12609					-0.0543073
CG12617			-0.0518118		-0.0446698
CG12637	0.646316		-0.0441745		-0.022598
CG12640					0.00324076
CG12643	2.39386	0.0790234	-0.249602	0.379193	-0.495361	1.10267e-06
CG12645	0.287484		-0.0263221		-0.000984027
CG1265	-0.243201	0.666078	-0.268536	0.254217	-0.273154	0.000695385
CG12655	1.03478	0.612333	-0.0956789		-0.168818	0.521398
CG12659	0.0978608	0.796189	0.254072	0.44631	0.977592	1.90436e-24
CG12661	0.281413	0.852986	0.229478		0.729846	0.0230008
CG12662	-0.763369	0.675592	0.103275		0.162666	0.760038
CG12672	0.677069		0.0875332		-0.159799	0.722334
CG12674			-0.0518118		0.0388927
CG12680					0.00634458
CG12682					0.0306305
CG12684					-0.022598
CG12688	0.401275		-0.029737		-0.0343454
CG12689	0.727285		0.0201361		0.149008
CG12693	0.401723		0.0394382		0.185843
CG12698	1.08701	0.599169	0.229551		0.113202	0.822671
CG12699	0.466277		-0.00599264		-0.111133
CG12702	0.281654	0.655896	0.290862	0.391856	1.46593	2.92062e-37
CG12708	-0.0129483	0.991699	-0.0396063	0.92253	0.403608	0.390416
CG1271	0.190067	0.789698	-0.0708875	0.80454	-0.0503334	0.798262
CG12713	-0.630368	0.601187	0.384936	0.258491	1.13047	1.16057e-17
CG12715			0.0142041		0.217809	0.624801
CG12716					-0.649907	0.0896027
CG12717	-0.566812	0.671579	-0.00597026	0.987053	0.0128713	0.966177
CG12723	2.52462	0.0582064	-0.882717	0.000240794	-1.10838	0.00433626
CG12725			0.0637214		-0.0952135
CG12728	-0.324364	0.612333	0.157102	0.588657	0.15581	0.344447
CG12729					-0.022598
CG1273	3.69884	0.00330764	-0.207711	0.388709	-0.0458519	0.930274
CG12730	2.21134	0.102952	-0.218619	0.391883	-0.0917539	0.523819
CG12744	0.216287	0.752755	0.139393	0.556565	0.668767	8.47162e-06
CG12746	-0.460033	0.578285	0.166285	0.59964	-0.287626	0.00363332
CG1275	-0.556177	0.63126	0.394483	0.250969	0.246844	7.30093e-05
CG12766	0.721798		0.0175065		-0.255356	0.0289509
CG12768	2.93138	0.0192162	-0.192583	0.387169	0.0667091	0.80703
CG12769	0.320362	0.667696	0.000699141	0.998768	-0.49063	0.000783492
CG12773	-0.0072141	0.984007	0.3667	0.272482	0.16543	0.0744959
CG12780					0.159442
CG12782	1.38188		0.0679892		0.00437787
CG12783	0.704269				0.0517369
CG12795	-0.734325	0.655896	-0.174157	0.467156	-0.0455978	0.840849
CG12811	-0.440473	0.689495	-0.164826	0.534259	-0.330877	0.00114845
CG12814	1.80187	0.243161	-0.0643479	0.857405	-0.164445	0.0302178
CG12817	1.23921	0.5374	0.0863432		-0.0503789	0.877536
CG12818	-0.113126	0.763353	0.319821	0.342487	1.10707	3.40168e-24
CG12822	-0.35862	0.666422	-0.318823	0.152407	-0.0671004	0.723481
CG12824	0.159077		0.0109602		-0.577054	0.187044
CG12825	0.903612	0.656906	-0.244855	0.474731	0.0221215	0.904621
CG12826	0.709359		0.00232002		-0.420788	0.00243867
CG12828	0.466277		0.0280052
CG12831	0.466277		-0.0518118		0.0891882	0.823013
CG12836	0.704269		0.0291972		0.183555	0.730441
CG12848	0.264687	0.684099	0.150756	0.666514	-0.0278489	0.844106
CG12851	1.12141	0.601339	0.0750085	0.839074	-0.135838	0.275383
CG12853	0.466277		-0.0678818
CG12857	-0.458016		-0.0357896		-0.414906	0.327113
CG12860			-0.00626875
CG12863	-0.696762	0.638897	0.0163501	0.961908	-0.053142	0.878459
CG12866			-0.190118
CG12868	-0.0127009	0.983586	-0.588026	0.00726347	1.068	3.13143e-20
CG12869	2.10386	0.102454	-0.159312	0.658482	-0.0734553	0.75815
CG12877	0.0840461	0.792764	0.351771	0.306864	1.54632	1.14313e-74
CG1288			-0.0260495
CG12880	2.45188	0.0470803	-0.0109928	0.973437	-0.145778	0.608603
CG12883	-0.565016	0.685674	0.124499	0.709717	0.109892	0.664756
CG12885	3.05184	0.0133768	-0.499764	0.0275587	0.326835	0.280113
CG12895	0.0102803	0.982032	0.170748	0.619449	0.04507	0.835249
CG12896	2.33616	0.0779205	0.857117	1.34356e-06	0.993811	0.00906279
CG12898			-0.00626875
CG12909	0.00892013	0.982446	0.266862	0.422444	0.30625	0.00143298
CG12910	2.86151	0.0138518	-0.320001	0.167782	0.102858	0.605999
CG12911	1.80233	0.256123	-0.147628	0.669209	-0.0224472	0.874681
CG12914	0.727285		-0.0450355		-0.288501	0.501251
CG12917			-0.00626875		-0.015033
CG12920	1.10786	0.619702	-0.694155	0.00244059	-0.0792644	0.894153
CG12923					-0.142776
CG12926	2.30471	0.087234	-0.158793	0.571992	-0.41122	1.95291e-06
CG12929	0.146445	0.836528	-0.352656	0.229307	-0.215337	0.377132
CG12934	0.279981	0.840081	-0.165175	0.626556	-0.415921	1.01067e-10
CG12935	-0.636942	0.592398	0.184408	0.540502	-0.203271	0.183011
CG12942	-0.659791	0.659863	-0.238687	0.253268	0.0774739	0.843311
CG12945	-0.631119	0.678915	0.0162366	0.960108	-0.0924797	0.464361
CG12947	1.39135	0.469673	-0.586469	0.0372357	0.0830123	0.81828
CG12948	-0.317893	0.657285	-0.23287	0.28418	0.0780438	0.743062
CG12951			0.0212718		-0.00186634
CG12963	0.801907	0.656226	-0.0673177		-0.131339	0.175486
CG12964	2.45805	0.0616669	-0.816208	0.00653268	-0.567077	0.00331526
CG12970	0.554147		0.00804166		0.00836781
CG12971	1.21544	0.563435	-0.197476		-0.292563	0.36794
CG12974	1.35205	0.493457	-0.0518645	0.888228	-0.286216	1.06328e-05
CG12975	-0.482214	0.644497	-0.220871	0.321073	-0.261412	0.0857198
CG12983			0.0428009		0.113585
CG12984	0.096563	0.938426	0.13918		0.0195646
CG12985	0.677069		0.0443977		0.163313	0.766322
CG12986	0.941179	0.655896	-0.200937		-0.0128585
CG1299	0.824908	0.66402	-0.152693	0.672928	0.167856	0.11416
CG12990	0.828179	0.656739	0.0474436		0.0550976
CG12991	1.40378	0.314423	0.0357902	0.892413	-0.178352	0.0332299
CG12992	0.77755		-0.00667606		0.0541384	0.927509
CG12995					-0.020553
CG12998	0.11459		-0.0454245		-0.306675	0.0864431
CG13000	-1.93917	0.194466	0.00901302		0.347328
CG13001	0.21503	0.653675	-0.0656527	0.766083	-0.272201	0.0825249
CG13002					0.0306305
CG13003	2.83545	0.0208908	-0.158255	0.539128	-0.238104	0.0360885
CG13004	0.554147				0.0231957
CG13005	-0.581425	0.678915	-0.21863	0.488473	0.437978	0.137198
CG13008			-0.0220506		-0.494884	0.149303
CG13010	1.28398		-0.0421067		0.0306305
CG13012	0.466277		0.0603487		0.0141847	0.971484
CG13014	-0.360181	0.703176	-0.348779	0.228734	-0.0108953	0.974058
CG13016	-0.549361	0.655896	-0.105715	0.643707	-0.0362574	0.898923
CG13018	0.0414978	0.96276	-0.196081	0.539294	-0.259099	0.363971
CG13021					-0.119645
CG13022	0.466277		-0.0220506		0.0333697	0.949488
CG13023	1.89559	0.0354575	-0.425432	0.179781	0.327742	0.393338
CG13024	1.3253	0.491445	0.107376	0.772334	-0.150953	0.339262
CG13026	0.704269		-0.0548721		0.0763807
CG13028	0.58712		0.0148826		0.0175421	0.977878
CG13029	-0.063349	0.955787	-0.23332	0.368469	0.140252	0.803937
CG13031			0.0142041		-0.20482
CG13032	0.0752788		0.0346179		0.00043171
CG13033	1.45871	0.360978	-0.0754613	0.849231	-0.335233	0.000332188
CG13038	0.755231	0.613194	-0.0191845		-0.645177	0.000724897
CG13039	0.554147
CG1304	0.477866	0.759384	-0.0887155		-0.304741	0.0110352
CG13040	0.626592		-0.0220506		-0.89937	0.0255596
CG13041	1.51293	0.234397	-0.00370279	0.994244	-0.347043	2.10083e-06
CG13042	0.766078	0.621845	-0.0563678		-0.671857	0.0262951
CG13043	1.43376	0.229276	0.191363	0.584667	-0.0838907	0.517147
CG13044	1.20766	0.43613	0.0383976	0.927268	0.053014	0.867045
CG13045	1.62054	0.220001	-0.167975		-0.143836
CG13046	1.4784	0.278857	0.2823	0.41163	0.0366615	0.895876
CG13047	2.42836	0.031476	0.134848	0.7047	-0.273547	0.577459
CG13048	2.2261	0.012278	-0.201204	0.52989	-1.07945	0.00556297
CG13049	2.62773	0.00489744	-0.000352106	0.99933	-1.03208	0.00196343
CG13050	1.35007		-0.0731772		-0.00338142
CG13051	0.874539	0.618601	0.117162	0.753633	-0.0630816	0.914532
CG13053					-0.108334
CG13054			-0.00626875		-0.00449896	0.993978
CG13055	0.466277		-0.0941988		-0.203864	0.5232
CG13056	0.585423	0.502371	-0.119083		-0.156207	0.62207
CG13058	0.792883	0.581685	-0.0120312		-0.466075	0.118663
CG13059	0.62728	0.631844	-0.0297674	0.928028	-0.347206	0.000190995
CG13060	1.07244	0.565738	0.0357592	0.931387	-0.197072	0.39503
CG13062					-0.0746957	0.878459
CG13063	1.2872	0.39101	0.0586299	0.886635	-0.444142	8.25553e-13
CG13064	1.89851	0.114438	-0.248128	0.388706	0.104959
CG13065	-0.369434		0.0243707		-0.497981	0.263397
CG13066	0.950156	0.621845	0.163269	0.635082	-0.0117862	0.98367
CG13067	0.813351	0.657285	0.0306128	0.928028	-0.310737	9.9419e-06
CG13068	0.833162	0.655896	0.136529	0.703072	-0.531445	0.09451
CG13069	1.09185	0.475723	0.0442923	0.916778	-0.32872	0.323022
CG1307	-0.0580725	0.852986	0.281268	0.413478	0.571146	1.42849e-09
CG13071					-0.022598
CG13073	0.554147		0.0142041		-0.223616
CG13074	1.38029		0.026963		0.0540946	0.923665
CG13075	0.720185	0.678915	-0.0865085	0.799121	-0.315162	3.26646e-05
CG13077	0.477217		0.113071		-0.20774	0.378217
CG13078	0.704269		0.00437769		-0.284235	0.468365
CG13081	0.727285		0.0397626		0.0306305
CG13082	2.88593	0.0179718	-0.526987	0.033629	-0.338673	0.00615374
CG13083	1.29322		-0.182668		0.0768588
CG13084	0.0752788		0.00198386		0.1183
CG13085	0.939749	0.655896	-0.250343		-0.129766	0.795949
CG13086	2.14906	0.146845	-0.151923		-0.567458	0.00344359
CG13088	-0.468194	0.670346	-0.0620629	0.858711	-0.309646	0.180863
CG1309	-0.467838	0.646927	-0.350413	0.0848943	-0.16739	0.1069
CG13096	0.243285	0.670561	0.271065	0.414355	1.13624	8.34632e-95
CG13097	0.196232	0.666096	0.333269	0.326801	1.06512	8.17975e-69
CG13101	-0.260913	0.741575	0.673234	0.00334327	0.0542686	0.659574
CG13102	1.42573	0.401848	0.0573067	0.888994	-0.408509	5.20647e-06
CG13108	1.70897	0.253729	-0.351846		-0.350757	0.0213463
CG13110					0.0306305
CG13114					-0.022598
CG13116	1.27605		-0.0594643		0.490001	0.278863
CG13117	1.36886		0.0038784		0.351045	0.283499
CG13123	-0.266581	0.711558	-0.322463	0.237009	-0.334678	0.319279
CG13124	1.58349	0.343272	-0.179481	0.589833	-0.0748427	0.331517
CG13126	-0.48794	0.640187	0.237473	0.421815	0.255975	0.0806326
CG13127	0.699248		-0.0548721		0.0538618
CG13131	-0.369434		0.0286513
CG13133	0.741217	0.642194	-0.0496546		-0.165526	0.234864
CG13135	-0.601352	0.506998	-0.0414558		-0.417078	0.125338
CG13137					-0.022598
CG13138	0.0281339		-0.0871384		0.194292
CG1314			-0.00626875		-0.022598
CG13144	1.37689		0.133124		0.276778	0.573993
CG13148	1.29239	0.479293	0.0507218	0.904316	0.0436958	0.903636
CG13151	0.199434	0.796826	0.183032	0.544554	0.381791	0.0698958
CG13154	0.603606		-0.201445		-0.0457026	0.940915
CG13155			-0.00626875		-0.11768
CG13157	1.57113		-0.369342		-0.806189	0.0276313
CG13159	3.87679	0.00231864	-0.552171	0.0128841	-0.0208767	0.965621
CG1316	0.112086	0.754797	-0.129937	0.622407	-0.208071	0.0115596
CG13160	0.567216	0.717972	-0.145828		-0.442141	5.05201e-07
CG13168	0.572163		-0.0017677		0.0437517	0.92902
CG1317	-0.28095	0.685674	-0.00311612	0.993053	-0.139938	0.190501
CG13170					0.0306305
CG13177			-0.00626875		0.353502	0.451077
CG13185	0.0419908	0.93672	0.289238	0.35943	0.0382761	0.739666
CG13186	0.704269		-0.00626875		0.138934	0.7864
CG13192	-0.592975	0.548827	0.274487	0.330438	0.0470432	0.799665
CG13193					0.0376184
CG13196	2.25731	0.063215	-0.297496		-0.444889	0.267489
CG13197	-0.489749	0.67082	-0.374693	0.0932286	-0.1314	0.366947
CG13198			0.0142041		0.116662
CG13202	0.699248		-0.0137247		0.439641	0.292589
CG13203	0.985465	0.634326	-0.299116		-0.249219	0.301646
CG13204	0.781776	0.555433	-0.0963166	0.733235	0.119866	0.507455
CG13215	0.466277		-0.00626875		-0.578948	0.0455994
CG13216	1.90163		-0.482038		-0.149474
CG13217	1.66641	0.209616	0.221684	0.512989	-0.423716	5.1289e-10
CG13218	0.93994	0.584891	0.0536937		-0.1042	0.523114
CG13220	-0.187847	0.665735	0.230913	0.475655	0.0293134	0.820995
CG13223					-0.0461087
CG13226			0.0298137		-0.480063	0.143983
CG13227	0.421683	0.772464	0.23438	0.49432	-0.495228	2.1136e-05
CG13228	0.558169	0.678915	-0.000567088		-0.309787	0.154716
CG13229	1.33791	0.505928	0.278589	0.419378	0.0181106	0.917765
CG13230	-0.70143				-0.0903556
CG13231			-0.0260495		0.00459745	0.993978
CG13239	0.646408	0.000272091	0.585278		-0.180726	0.677612
CG1324	1.41427	0.317718	0.0547574		0.303853
CG13243			-0.00626875		-0.0597572
CG13247	1.65793	0.315883	-0.060159	0.884034	-0.262197	0.152819
CG13248	1.60119	0.142331	0.0777345		-0.196796	0.153494
CG13250			-0.0361764		-0.346755
CG13251	2.27894	0.102145	-0.0881188		0.0203236	0.94322
CG13252	0.167039	0.822099	0.277678	0.304703	-0.152806	0.123468
CG13255	1.42306	0.463813	-0.300388	0.379703	-0.379487	0.000178943
CG13258	1.40918		-0.194347		0.180933	0.663671
CG13272	1.19774	0.551312	-0.488844	0.113183	-0.475853	0.254267
CG13280	0.241439		-0.0161303
CG13282	0.626592		-0.0963607		0.062549	0.917701
CG13284	2.82179	0.0264592	-0.287621	0.309062	-0.10616	0.291238
CG13285	1.47343	0.384487	0.0650283	0.86689	-0.0362484	0.746332
CG13287	1.88295	0.0241074	-0.0467479	0.887307	-0.0330386	0.929044
CG13288	0.872536		-0.0166095		0.0487438	0.903941
CG13293	2.91971	0.0148844	0.118382	0.705804	-0.128913	0.554694
CG13295	0.357616	0.681154	-0.236253	0.355757	-0.13903	0.257513
CG13297	3.13986	0.0106587	-0.403581	0.228614	-1.16886	1.19316e-05
CG13299					0.0321966
CG13300	3.39588	0.00559924	-0.14644	0.616621	-0.317057	0.00893837
CG13305	1.60282	0.202932	-0.0996668		0.0160274	0.977459
CG13306	0.619286		-0.0102915		0.0536873	0.907553
CG13308	0.466277		0.0142041		0.21862
CG13309					-0.0403652
CG13310	0.832011		0.00607435		0.202332	0.623346
CG13311	1.77726	0.272076	0.174032		0.00861751	0.963189
CG13312	1.71739	0.331298	-0.0327076		-0.215107	0.0947575
CG13313	1.1034	0.528426	-0.256566		-0.0186339	0.973245
CG13314	0.788493	0.589865	0.136005		-0.693667	0.0108341
CG13315	2.62055	0.0450398	-0.171141	0.556565	0.0384112	0.740147
CG13318	2.14617	0.0796713	-0.103717		-0.00469739	0.985268
CG13319	-0.758222	0.555632	0.179364	0.583152	0.313316	0.0458589
CG13321	1.87863	0.217863	-0.263836	0.424247	-0.232204	0.00186518
CG13323	0.263199	0.861432	-0.137488		-0.797947	2.04865e-24
CG13324	-0.734299		-0.00626875		-0.139226	0.7864
CG13325	1.39359	0.449599	0.0460208	0.909424	-1.22038	2.80736e-31
CG13326	1.0391		-0.126534		-0.0711193
CG13330	0.0879121		-0.0161303		-0.0462912
CG13331	1.35574		-0.100103		0.0157422	0.976362
CG13332	0.466277		0.016045		0.385896	0.296787
CG13334	0.803843		0.0770877		0.0642455
CG13337			0.0718912		-0.022598
CG13339	-0.631003	0.655896	0.0867645	0.773135	0.0489815	0.853263
CG13344	-0.634666	0.666136	-0.263102	0.231279	-0.0701462	0.689798
CG13358	0.366946	0.794987	0.0705694	0.857544	0.0268035	0.966177
CG13359	0.038103		-0.096317		0.00043171
CG13360	0.575547	0.314423	-0.109419	0.772815	0.0742998	0.893577
CG13361	0.704269		0.0268436		0.153923	0.653395
CG13362	2.89012	0.0221887	-0.354643	0.115772	0.230999	0.519886
CG13364	0.613774	0.641808	0.0123842	0.976896	0.0280451	0.935966
CG13365	0.115498	0.828008	0.12541	0.694061	-0.0804907	0.68761
CG13366	-0.476062	0.686947	-0.124224	0.654087	-0.0798035	0.506046
CG13367	-0.172793	0.786369	-0.267627	0.250956	-0.157756	0.428416
CG13369	0.0778296	0.86279	0.197607	0.569184	-0.228055	0.135828
CG13373	-0.790346	0.645343	0.0296701	0.933281	-0.0108816	0.981034
CG13375	0.341141	0.775465	0.150594	0.562589	-0.26867	0.00508756
CG13376			-0.106077		-0.0432557
CG13377	2.62615	0.0441732	-0.168521	0.534969	0.00123477	0.991589
CG13384	-0.303141	0.576415	-0.255729	0.350229	-0.111836	0.406292
CG13385					-0.022598
CG13386			0.0352894		0.050195	0.916943
CG1339	1.72053		0.111194		0.0566496	0.921098
CG13390	-0.0176146	0.983049	-0.196891	0.490545	-0.134103	0.537812
CG13392	-0.693299	0.655896	-0.32643	0.29553	-0.284951	0.209164
CG13397	-0.696903	0.66642	-0.22518	0.298452	0.146749	0.424028
CG13398	-0.470198	0.703007	-0.110091	0.686927	-0.093189	0.515781
CG13403	0.956346	0.392877	0.231179		-0.0834743	0.784238
CG13404	2.14499	0.109638	-0.124688	0.731316	-0.08079	0.755626
CG13405	0.409795		0.0261559		0.0902877
CG13407	1.46646		0.136672		-0.0087046
CG13408	0.907552		-0.0946157		-0.0481522	0.891733
CG13409	2.10454	0.109145	-0.126687	0.677621	-0.125238	0.401054
CG13423	1.59409		0.0231022		0.105737	0.818319
CG13427	1.50494	0.298006	0.175241	0.453799	0.0473719	0.831645
CG13428	1.37689		-0.0368959		-0.010512	0.985268
CG13436	1.51438	0.417914	0.0301166		0.0981359	0.823256
CG13437	0.659876		-0.0770529		-0.246289	0.468485
CG13438			-0.00626875
CG1344	-0.289669	0.673942	0.506274	0.117308	0.579149	1.77818e-18
CG13443					-0.143267
CG13445	-0.613345		0.0163638		-0.395363
CG13449	0.635447		-0.0713435		-0.254151	0.59918
CG13454	1.20076	0.540761	-0.164934	0.559988	-0.171642	0.730441
CG13455			0.0851619		-0.0418726
CG13457	-0.405063		0.0140025		0.0652589
CG13458	1.29517		-0.123512		0.0696531	0.866728
CG13460	-0.827862		-0.105045		-0.796041	0.0387123
CG13461	-0.867978	0.546398	0.133028		-0.46764	0.00035711
CG13465	0.993551	0.586974	-0.201802	0.361453	0.255249	0.621777
CG13473			-0.00626875		-0.0972741
CG13481			0.0142041
CG13482	0.548856		-0.0887621		-0.153328	0.622205
CG13484	0.136882	0.802886	0.204876	0.545375	0.945492	3.97966e-10
CG13488	0.603606		-0.00119302		0.722069	0.0017075
CG13492	2.81137	0.0240902	-0.178613	0.615522	-0.235376	0.0210613
CG13500	0.466277				-0.0403652
CG13501	0.123133		0.0713334		0.160494
CG13502	1.48981		-0.137189		-0.315597	0.2176
CG13506	2.84489	0.0240902	-0.115356	0.715927	-0.177023	0.0400575
CG13516	2.22807	0.0751559	0.00353872		-0.18068	0.203196
CG13526			-0.0161303
CG13527	0.159077		-0.211875		-0.0446698
CG13531	-0.310903	0.681369	0.286283	0.270495	0.235642	0.0588297
CG13532	1.68349	0.312706	-0.0483105		-0.11991	0.458275
CG13538			-0.00626875		-0.138351
CG1354	-0.378141	0.502342	-0.0438288	0.897932	-0.0875197	0.396502
CG13540	0.159077		0.00617762		-0.203997
CG13544	0.466277		-0.0931712		-0.285438
CG13545	0.677857	0.678915	0.101663	0.730207	0.100382	0.440151
CG13551	0.563902	0.265644	0.311265	0.365985	-0.0342315	0.806925
CG13557					-0.022598
CG13558					0.363311
CG13559	0.946041		0.255036		0.085845	0.859141
CG13560	0.466277		-0.301473		-4.48813	3.71497e-49
CG13561	-1.17627		-0.0341703		-0.0641452
CG13562	0.0675224	0.963648	-0.0938213		-0.731141	0.0530163
CG13563	1.58678	0.379649	0.149317		-0.0849511
CG13564					-0.022598
CG13566	0.659876		-0.0802985		-0.137803	0.80402
CG13575			-0.0185877		0.178754	0.686437
CG13577	0.704269		0.0424162		-0.806447	0.0444319
CG13578	1.03045		-0.0639598		-0.0193847	0.970981
CG13579	1.19232		0.0404549		-0.132426	0.551171
CG1358	-0.572991	0.70342	0.0812998	0.835139	-0.201596	0.031708
CG13581	1.04824		-0.00421325
CG13585	0.962054	0.41423	0.0196945	0.955166	-0.250739	0.00189175
CG13587			0.0142041		-0.0695131
CG13589					0.00833725
CG13590					0.00324076
CG13594	1.64902	0.223458	-0.114338		0.0884286	0.636119
CG13599	-0.0093615	0.980926	0.31102	0.353819	1.46114	4.73082e-28
CG1360	-0.47777	0.655896	0.234038	0.370854	0.514565	0.00533901
CG13601	-0.846027	0.603236	0.187606	0.461227	-0.25445	0.010472
CG13603	-0.585179	0.655896	-0.175106	0.446384	-0.0912527	0.51341
CG13604	0.0781681	0.838243	-0.104814	0.678876	0.00499203	0.979437
CG13605	-0.643042	0.599182	0.129158	0.606086	-0.110539	0.566698
CG13606	1.4412	0.308649	-0.0265229	0.949161	-0.516459	1.82565e-06
CG13607	1.94855	0.122654	0.162181		0.166276	0.429911
CG13609	-0.680608	0.665375	0.337798	0.292188	0.922714	0.000568164
CG13613	0.466277		-0.0946767		-0.022598
CG13614	0.574013	0.422908	0.0588195		-0.172442	0.753312
CG13615	1.72752		-0.180091		-0.178091	0.720791
CG13616	1.64932	0.11626	-0.0806548		0.143042	0.772623
CG13618	0.487381	0.68893	-0.010413	0.981579	-0.42043	0.00166157
CG13622	1.31335	0.0658725	-0.395856	0.245821	-0.110623
CG13623	0.601776	0.665375	-0.147779	0.670115	0.200879	0.38982
CG13625	-0.673479	0.586893	-0.151413	0.472262	0.019533	0.939954
CG13630	-0.540012	0.655896	-0.280937	0.215655	-0.116052	0.451443
CG13631	1.164	0.306683	-0.207298	0.523278	0.0770163	0.692565
CG13634	1.86132	0.136664	-0.189354		-0.061469	0.918313
CG13639	0.466277		-0.0377471		-1.13569	0.0028122
CG13640	0.636184	0.665375	-0.225132		-0.188899	0.563058
CG13641	2.11198	0.148649	0.077802	0.836679	0.314235	0.000358883
CG13643	1.61465	0.195219	-0.0778821	0.844614	-0.233408	0.00826997
CG13653	-0.470432		-0.10033		0.0997792
CG13654	1.8831	0.211544	-0.0949331	0.762609	-0.0714882	0.655161
CG13658	0.123133		0.0827117		0.293178	0.0799367
CG13659	2.33566	0.110246	0.2794		1.65328	1.55138e-49
CG13663	-0.387589	0.646925	0.204628	0.457071	0.423048	0.0101539
CG13667	0.138401	0.789535	0.240843	0.448572	0.324827	0.0192621
CG13670	0.466277		-0.00626875		0.121484
CG13671	-0.505432	0.677534	-0.211394	0.39501	-0.313223	0.177519
CG13674	0.706632	0.621845	0.43039	0.199902	0.013403	0.983238
CG13675	1.14775	0.398089	0.0996784		-0.371971	0.0827305
CG13676	2.55922	0.0500405	-0.055312	0.894034	-0.315682	0.00247349
CG13678	1.0992	0.39644	0.470462	0.160872	-0.0309339	0.95825
CG13679	0.781441	0.548279	0.339249	0.318104	0.00446019	0.993167
CG1368	1.28884	0.428567	0.341959	0.269315	0.0692279	0.586548
CG13685	0.554147		-0.0920237		-0.0973599	0.77749
CG13689	0.317696	0.660251	0.370832	0.229559	0.988785	3.45061e-26
CG13690	-0.796724	0.568268	0.131602	0.666514	0.448164	0.0957277
CG13692	0.926146		-0.0797384		-0.402003	0.395723
CG13693			0.0142041
CG13694	0.574623	0.43012	-0.192427		0.552512	0.0106762
CG13698	-0.579858	0.681785	-0.168138	0.583492	0.0703948	0.591333
CG13699	2.22179	0.0723652	-0.284862		-0.831225	0.0407097
CG13700			-0.0996345		-0.022598
CG13704	2.18431	0.118804	-0.19328	0.516179	-0.0339576	0.771914
CG13705	1.19775	0.573435	0.000547428	0.998768	-0.0529349	0.701821
CG13707	1.16242	0.482484	-0.154103		-0.00915225	0.984475
CG13708	0.520186		-0.029266		0.0361648	0.925359
CG1371	-0.259199	0.678915	0.0224447	0.945801	0.12714	0.18614
CG13711	-0.815725	0.666078	-0.0377471
CG13712	-1.01082	0.640846	0.0905389		-0.11656
CG13713	-0.83222	0.665375	0.0945309		-0.230679
CG13716	-1.25447	0.565352	-0.122183		-0.207677
CG13720			-0.0518118		-0.0407003
CG13721	0.575281	0.714052	-0.000124494		-0.256747	0.158266
CG13722	1.42931	0.414622	-0.132287	0.677621	0.0567449	0.677012
CG13724	0.466277		0.0142041
CG13725			0.0142041
CG13727	1.29375	0.380109	0.0931882		0.00413914	0.988502
CG13728	1.63466	0.228712	0.0844965	0.820808	-0.163416	0.763902
CG13731	1.01101	0.58078	0.0616467	0.877533	-0.0853424	0.626582
CG13733	1.15322		0.0786355		-0.199794	0.660931
CG13737	1.86202	0.0204835	-0.208697	0.525763	-0.625951	0.0296053
CG13738	1.31447	0.453459	0.0762707	0.844614	-0.475646	5.26842e-13
CG13739	1.51796		-0.0316428		-0.117111	0.702943
CG13742	-0.247179	0.666945	0.353167	0.261676	1.32525	6.42585e-40
CG13743	0.570064	0.678915	0.00583324		-0.0287117	0.867594
CG13744	2.38424	0.0652901	-0.337413	0.325933	0.107269	0.82591
CG13747	0.677069		-0.0175872
CG13748	0.625575		0.00397975		0.0333469	0.958134
CG13749	1.01291		-0.0889445		0.111457
CG13751	0.282754	0.742612	0.100347	0.786272	-0.353032	0.07583
CG13760	-0.213394	0.720855	0.449681	0.151198	0.745273	9.51776e-12
CG13766	-0.430149	0.702794	-0.157711	0.541433	-0.0840499	0.695752
CG13771	-0.57521	0.693754	-0.066685		-0.139584
CG13773	-0.719294	0.623717	-0.0249976	0.935756	-0.0770953	0.669107
CG13775	-0.206596	0.825465	-0.254848	0.422246	-0.103456	0.802506
CG13784	-0.109062	0.843992	-0.0319376	0.918928	0.0169981	0.881032
CG13786	0.626592		-0.0770329		0.0684951	0.903938
CG13793	0.699248		-0.0546717		-0.331757	0.342604
CG13794	1.80316	0.174566	-0.223694		-0.651061	5.84381e-05
CG13795	2.81951	0.0162291	0.00378559	0.991961	0.2178	0.161477
CG13796	1.6954	0.230282	-0.624686	0.0212916	-0.455474	0.0523706
CG13806	1.92678	0.203698	-0.552057	0.097988	-0.521732	0.000514204
CG13807	0.25577	0.706841	0.0941144	0.800359	0.268915	0.179521
CG13810	2.068	0.137919	-0.17694	0.619449	0.0146556	0.942673
CG13813	1.78309	0.228182	-0.427428	0.199291	-0.377522	0.355235
CG13827	-0.478727	0.660251	-0.337115	0.239468	-0.641816	0.00528113
CG13829			0.039554
CG13833	0.573688	0.340784	-0.349622		0.0396192
CG13837	0.466277		-0.0608341		-0.75535	0.0218422
CG13838	0.582493	0.489464	-0.0453073		0.0711958
CG13840			-0.0142149
CG13841					0.0535096
CG13842	1.25541		0.000501368		-0.0375629	0.923242
CG13843	0.466277		-0.0214798		-0.022598
CG13847	2.41469	0.0389727	-0.30416	0.378145	-0.565831	0.0343244
CG13850	-0.336206	0.692173	-0.128439	0.591249	-0.154982	0.0554388
CG13855	1.32997		-0.0531814		-0.17661	0.659516
CG13856	1.24161	0.189057	-0.311204		-0.27375	0.328408
CG13857	1.74344	0.0453142	-0.407196	0.231747	0.129922	0.727992
CG13862	0.463038		0.0644599		-0.127716	0.508606
CG13868	2.58616	0.0343696	0.124814	0.66688	0.455892	1.4201e-13
CG13869	1.35007		0.066145		-0.477461	0.227937
CG1387	-0.10487		0.0717654		-0.0772603
CG13870	0.704269		0.0371068		0.00717969
CG13871	0.554147		0.00643865		0.0388927
CG13872	1.69635		0.0526422		0.0784383
CG13875	2.567	0.0497778	-0.16467	0.638932	-0.399589	0.0353356
CG13876	-0.381866	0.651621	0.390273	0.210363	0.60609	2.90541e-06
CG13877	0.113843		0.000237163		-0.495714	0.0563182
CG13884			-0.0142149		0.0306305
CG13887	-0.633824	0.596106	0.143065	0.6277	-0.139282	0.0914785
CG13891	0.466277		0.0142041		0.192773
CG13893	1.83658	0.245083	-0.137419	0.67245	-0.0467523	0.795949
CG13894	2.53925	0.0552644	-0.264319	0.193556	0.00444348	0.975989
CG13895	0.623229	0.652029	-0.235045	0.286105	-0.0405194	0.788163
CG13896	0.017229	0.978423	0.216504	0.479604	0.836248	1.58921e-07
CG13898	-0.315938		-0.0707537		-0.10944
CG13901	-0.116047	0.781154	0.191209	0.554462	0.852996	1.35967e-07
CG13905	0.164007		-0.159969		-0.112393	0.814127
CG13907	-0.322935	0.712432	0.0571701	0.842269	0.0845456	0.393805
CG13912	1.13954	0.544328	-0.143312	0.539869	-0.0818845	0.679164
CG13917	-0.41476	0.711558	-0.121908	0.670183	0.0691143	0.475883
CG13919	-0.0685687	0.94245	-0.186061	0.574048	-0.519308	0.145015
CG13920	3.04092	0.0151861	-0.12308	0.5665	-0.256068	0.0109115
CG13921	0.393241	0.514744	0.133046	0.624214	0.600996	5.49481e-09
CG13924	1.54159		0.0209695		0.0190045	0.971283
CG13926	-0.638391	0.570486	-0.279357	0.317727	-0.100736	0.65133
CG13928	3.35488	0.00645007	-0.134546	0.57067	-0.278024	5.7544e-05
CG13930	0.589041		-0.248522		-0.602949	0.157155
CG13931	0.466277		-0.0472479		0.0306305
CG13933	-0.536194	0.671628	-0.456143	0.0583027	-0.523788	2.80916e-05
CG13937	1.66643	0.328781	-0.435822	0.203562	0.149527	0.262741
CG1394					0.000588546
CG13946	0.159077		-0.144552		-0.461703	0.0302978
CG13947	0.660854	0.660251	0.0368142		-0.447182	0.00172888
CG13949	1.70991	0.110907	-0.0727047		0.559482	0.17392
CG13950	1.29285	0.348283	-0.247983	0.468647	-0.306677	0.194643
CG13954	1.78987	0.0954716	-0.0114055		0.00509483	0.985268
CG13955	0.583921	0.495377	-0.114475		0.185251	0.734148
CG13962	0.589917		-0.070712		-0.669752	0.0416053
CG13970	1.06223		0.0233845		0.0517369
CG13972	1.19154	0.130411	-0.30113		0.218549	0.628478
CG13978					-0.022598
CG13982	-0.200587	0.883956	0.735786		0.413373	0.304728
CG13983	0.762546	0.626802	-0.216796		0.347141	0.162917
CG13984					0.00324076
CG13991	0.554147		0.00643865
CG13992	0.921732		0.0197891		0.214203
CG13994	-0.431456	0.569465	0.135472	0.667249	-0.0660904	0.785487
CG13995	1.47399	0.410363	-0.080809		-0.12307	0.398502
CG13996	0.626592		-0.164256		-0.0437382	0.91815
CG13998			-0.00626875
CG13999	0.659876		-0.0124547		-0.083843	0.826411
CG14005	-0.0863467	0.775239	0.297295	0.38729	1.11608	2.29755e-24
CG14007			-0.0467624		-0.0613914	0.918313
CG14013					-0.022598
CG14014	-1.15073	0.583669	0.0259604		0.156715
CG14015	1.32666	0.411405	0.115296		-0.0119422	0.972023
CG14017			0.00643865
CG14020	0.574298	0.426575	-0.00608408		-0.636052	0.124758
CG14022	-0.608075		-0.0910781		-0.680149	0.0683173
CG14024	1.946	0.190678	-0.0274221		-0.0115683	0.961904
CG14034			0.0142041		0.158213	0.767024
CG14036	-0.472737	0.765122	0.127772	0.731598	0.874871	0.0129761
CG14043	-0.629826	0.639345	-0.370621	0.0767013	-0.157171	0.231204
CG14044	0.699248		-0.0839634		0.0422927	0.929453
CG14050	2.01113	0.155899	-0.239479	0.413478	0.473095	0.122248
CG14052	0.646316		-0.0548831		-0.0717755	0.891298
CG14053	-0.820653	0.665375	0.438769		0.14417	0.757797
CG14054	0.148211		-0.151215		0.0909087	0.852836
CG14062			-0.00626875		0.0581741
CG14069					0.0306305
CG1407	-0.0116167	0.972965	0.386649	0.221411	1.18197	6.24489e-94
CG14071					0.00043171
CG14072	0.659876		0.0340293		-0.673445	0.0729035
CG14073	-0.237644	0.79823	0.388543	0.182922	0.231223	0.0837996
CG14074	-0.57894	0.655896	0.0359636	0.91621	0.45588	0.0353163
CG14075	0.634869	0.685674	0.040853		-0.0550365	0.7878
CG14079	-0.539582	0.678915	-0.0240331	0.949161	-0.136505	0.803363
CG14082	0.841423		-0.000747491		-0.391626	0.0106764
CG14085	1.17378		-0.117185		-0.347901	0.389951
CG14086	0.466277		-0.0140735		0.0875897	0.841724
CG14089			0.0792317		-0.0886718
CG14095	1.38276	0.105648	0.453601	0.144762	-0.651148	0.01483
CG14096	1.59526	0.121726	0.0779145		-0.253296	0.59471
CG14100	-0.468788	0.547193	0.387161	0.241535	0.257804	0.0880534
CG14102	-0.619697	0.667696	0.443433	0.175611	0.061014	0.901172
CG14104	-0.298601	0.742279	0.156511	0.64305	-0.859227	0.0223213
CG14105	0.496387	0.750575	-0.00667615		-0.105612	0.617555
CG14106	0.466277				-0.109896	0.812712
CG14107	2.37605	0.0770619	-0.641188	0.0491695	-0.236979	0.48995
CG14109	2.06147	0.144631	-0.277198	0.421671	0.0309877	0.906004
CG14110	3.49712	0.00502516	-0.368728	0.160872	0.227774	0.565563
CG14111	-0.988222	0.621845	0.12961		-0.0109864
CG14113	0.466277
CG14115	0.466277		-0.0305383		0.0306305
CG14118	1.71894	0.240614	-0.461951		-0.822161	0.00114172
CG14120	0.486757	0.735505	-0.276126	0.372995	-0.960776	5.04536e-42
CG14125	0.466277		-0.00421325		0.205416	0.6306
CG14130	-0.473312	0.653277	0.0960321	0.751899	-0.534291	0.00226761
CG14131	-0.607283	0.677138	-0.218181	0.529965	-0.189	0.0751479
CG14132	1.01077	0.610884	0.0864726	0.824766	-0.0882672	0.447165
CG14135	-0.0274734	0.948062	0.182338	0.556565	0.443476	0.00649229
CG14137					0.0423968
CG14142	-0.0996878		-0.133612		0.0388274	0.943766
CG14143	0.580235	0.475824	0.0165026		-0.0536579	0.922008
CG14147	2.67105	0.012278	0.0637927	0.870365	-1.37564	3.13965e-11
CG14153	0.636184	0.665375	-0.19205		-0.311489	0.201705
CG14154	-0.369434		0.0142041		0.0116377
CG1416	-0.58565	0.594532	0.263552	0.386759	-0.0610282	0.551847
CG14160	0.869191	0.581685	-0.0974259		-0.8026	9.22003e-05
CG14174	-0.2764	0.666422	-0.0595987	0.825232	0.112769	0.667869
CG1418	0.224137	0.678253	-0.331757	0.0943257	-0.183261	0.290017
CG14182	-0.544596	0.61418	-0.0562782	0.838073	0.335881	0.0722419
CG14183	1.60333	0.344322	0.116813	0.740806	0.586252	0.0634494
CG14184	0.0462705	0.911183	0.258012	0.44682	0.700137	2.18292e-13
CG14185	0.466277		0.0187381		-0.495419	0.266179
CG14186	1.74681	0.267529	-0.189976		-0.176828	0.2217
CG14187					-0.0891904
CG14190	0.646316		-0.0111987
CG14191	1.19942	0.445208	0.21385	0.515767	-0.191313	0.140702
CG14194	-0.56284	0.583669	0.0476734	0.864993	-0.0576615	0.68615
CG14195	1.2577		0.0503745		-0.0290067	0.91781
CG14196	1.9993	0.195397	0.090201		-0.259415	0.0258007
CG14200	0.238483	0.666145	0.0778164	0.805198	-0.0302769	0.805773
CG14204	-0.189205	0.860727	0.338505	0.321854	0.687465	0.0995107
CG14205	1.18934	0.559359	0.123631	0.735254	0.541641	1.32098e-16
CG14207	0.689826	0.547193	0.0997061	0.770448	0.051434	0.570677
CG14210	0.494569	0.535287	0.246784	0.44682	0.204439	0.0615663
CG14212	-0.26012		-0.0865974		-0.0929497	0.849076
CG14218	0.0767051	0.95332	-0.0153839		0.11285	0.831247
CG14219	-0.108746	0.942023	0.0848605		-0.252022	0.15567
CG14220	0.148047	0.70342	0.364056	0.258491	1.00457	3.51568e-21
CG14221	0.562898	0.697754	-0.0278401	0.948034	0.366846	0.259834
CG14223	1.81026	0.15773	-0.0594601	0.818551	0.102682	0.780061
CG14227	0.534306	0.728328	0.0716408		-0.0968076
CG14229	-0.0694494	0.824585	0.329442	0.334255	1.37022	2.98473e-75
CG14230	-0.103473	0.718746	0.29472	0.387834	0.660905	1.31991e-13
CG14231	-0.0909702	0.912511	0.272555	0.256749	0.0746783	0.800166
CG14232	-0.0554354	0.929699	-0.233173	0.259332	0.00823122	0.974884
CG14234	1.44277	0.449129	0.0434437		-0.234636	0.0575932
CG14237					-0.117249
CG14238	1.04824		-0.0659272		-0.0233806	0.958667
CG14244	0.466277		-0.0798438
CG14245	0.280895		0.0610777		-0.688948	0.00101307
CG14247	0.913728	0.426681	-0.0819803		0.0657257	0.837188
CG14252	0.616234	0.666078	0.186618	0.418168	0.0514654	0.865109
CG14253	1.41133	0.464824	0.120896		0.0653381	0.547343
CG14257	3.5237	0.0047252	-0.732114	0.0176287	-0.632361	0.00247049
CG14258	0.466277		-0.00626875		-0.099924	0.836067
CG14259			0.00643865		-0.579356	0.122592
CG14260	2.25176	0.102438	0.113504		0.135302
CG14262	0.561227		-0.153757
CG14265	0.592784	0.683739	0.00507671	0.991961	-0.214316	0.327692
CG14269	0.929022		0.0142041		-0.0446698
CG14270	-0.337452	0.530825	0.200225	0.54752	-0.0407315	0.826021
CG14273	1.02607	0.60459	-0.133824		-0.273732	0.0739468
CG14274	0.954875	0.442616	0.0294061		-0.183892	0.215118
CG14275	2.05557	0.158991	-0.0661017	0.868521	0.246086	6.79676e-05
CG14277	0.510894		-0.130602		-0.321532	0.0228963
CG14280	0.554147		-0.0671591		0.0306305
CG14282	0.704269		-0.0870167		-0.0405506
CG14285	2.02496	0.173149	-0.654672	0.0482167	-0.307599	0.116219
CG14286	-0.14678	0.740488	0.203805	0.552886	0.629116	1.92061e-06
CG14292	1.01249	0.60497	0.0900474	0.815813	-0.0739002	0.453195
CG14297	-1.61038		-0.00798979		-0.00273454
CG14298	0.804089	0.665375	0.049966		-0.0608748	0.850293
CG14300	0.124594	0.920873	-0.0425292		-0.418109	0.000182079
CG14301	1.91826	0.217272	0.00182747		-0.394807	0.006528
CG14302	0.286351	0.84071	-0.0756488	0.833531	-0.472155	1.67298e-05
CG14304	2.50333	0.00864054	-0.30272	0.379822	-0.102606	0.659574
CG14305	0.466277
CG14309			-0.0161303		0.0535096
CG14312	2.67655	0.0283054	-0.30238	0.366003	-0.239899	0.340465
CG14313	0.352733		0.0329714		0.312465	0.483475
CG14314	0.25253	0.798316	0.0886384	0.798398	-0.0341452	0.902037
CG14315			-0.00626875
CG14317	-1.0407	0.640187	0.0586959	0.633229	-0.0547606	0.857914
CG14321	1.9738	0.178109	-0.17345	0.463766	-0.273866	0.10805
CG14322	-0.33786	0.7312	0.141139	0.554618	-0.0291956	0.823721
CG14323					-0.00943944	0.986629
CG14324	0.796525		-0.0671697		-0.277512	0.161706
CG14325	0.466277				-0.225138	0.61902
CG14326	-0.0996878		-0.0122595		-0.293261	0.143253
CG14327	0.728961	0.585383	0.330759	0.334371	-0.862788	0.00780869
CG14329			0.0352894		-0.123981
CG14331			0.0371068		-0.287111	0.37397
CG14339	0.466277				-0.246278
CG1434	-0.324831	0.725678	0.160287	0.565891	-0.062906	0.749837
CG14340			-0.0220506		0.0564458
CG14341	-0.0966005	0.861432	0.13196	0.712473	0.0356961	0.902248
CG14342	0.870107	0.466384	-0.191443		-0.013672	0.967044
CG14346	1.34451	0.496284	0.610548	0.060899	0.419064	0.368111
CG14352	-0.58634	0.502371	0.292986	0.370965	0.689025	0.00141321
CG14355			-0.00626875		0.401858	0.320236
CG14356	0.792018		-0.172779		-0.188271	0.627323
CG14357	1.33185		0.0210393		-0.269984	0.559409
CG14362			-0.0368298		0.0743378
CG14367	1.63275	0.23181	-0.260784	0.449977	-0.117532	0.723305
CG14369	-0.722089		-0.0671463		-0.423105	0.0699654
CG14374	1.05424	0.627425	-0.0232931		-0.0114761	0.94053
CG14377	0.445174	0.775851	-0.00730129		0.0278726	0.825398
CG14383					-0.022598
CG14391	1.04824		-0.0518118		0.00370438
CG14395	2.43271	0.0490495	-0.386459	0.250598	-0.00466691	0.993205
CG14397	0.603606		-0.0182563		-0.116996	0.837869
CG1440	-0.396821	0.629604	0.335478	0.293992	0.714332	6.48523e-15
CG14400	0.577687	0.45815	0.149301		0.00324076
CG14401	1.46344	0.355425	-0.000908206	0.998688	-0.191319	0.221591
CG14406			0.0339408		-0.447665	0.326779
CG14407	-0.343308	0.665375	0.190577	0.559504	-0.17446	0.140045
CG14408	-0.603031	0.678915	0.357237	0.26349	-0.121238	0.187422
CG1441	1.33606	0.296839	0.0751786	0.848993	-0.813985	8.6131e-18
CG14410	-0.371869	0.762772	0.227954	0.50435	0.806404	0.0325885
CG14411	-0.30788	0.768497	-0.197963	0.322309	-0.0899776	0.519037
CG14414	0.0511105	0.914485	0.110659	0.745288	0.209219	0.374928
CG14416	-0.369434		-0.0645551		-0.113888
CG14417	1.34917		-0.00626875		-0.0952135
CG14418	0.0752788		0.150224		-0.31366	0.441981
CG14419	2.19328	0.126172	-0.23776	0.49021	-0.184903	0.028495
CG14420			-0.00626875		0.0294162
CG14421	-0.369434				0.00324076
CG14422			-0.00626875
CG14423	-0.839393		0.0390843		0.0306305
CG14424			-0.0548721		0.0306305
CG14427	-0.605148	0.704719	0.101965		0.0694114
CG14431	0.515462	0.701739	0.0343406		-0.086165	0.726326
CG14434	-0.902648	0.630278	0.226575	0.494756	0.0959172	0.751233
CG14435	-0.179234	0.780564	0.530109	0.104299	0.493237	5.45331e-10
CG14439	0.466338	0.767218	0.00214264	0.99674	-0.269136	8.33474e-05
CG14440	-0.443435	0.762138	0.094351	0.806428	-0.0902222	0.557676
CG14441	1.16614	0.270357	0.292171	0.300424	-0.00715521	0.961757
CG14442	-0.281901	0.734061	0.482266	0.129231	0.451525	1.67655e-06
CG14443	0.554147		0.0213764		0.26616
CG14445	0.538472	0.713229	0.0233342		-0.0870732	0.448623
CG14450	-0.526713	0.655896	0.304376	0.308041	0.0969747	0.602293
CG14451	1.14905	0.604344	0.0380668		0.151699
CG14452	0.646316		-0.0651863		-0.367777	0.291941
CG14453	0.680277	0.640187	-0.0512893	0.898375	-0.447616	0.0252536
CG14454	1.71687	0.193289	0.135983		-0.288072	0.0268151
CG14455					0.294601	0.538349
CG14456	0.306524	0.824985	-0.0385453		-0.21764	0.215118
CG14457	1.58646	0.0764547	0.174836	0.622687	-0.173844	0.460564
CG14459	0.554147		0.0207072		0.184291	0.713712
CG14464	-0.554861	0.655896	0.380852	0.244177	0.196526	0.141432
CG14478	0.133729	0.689696	0.381769	0.258909	1.08682	3.13131e-43
CG14483	0.246763	0.717462	0.146777	0.672928	-0.132389	0.368354
CG14488	0.699248		0.080856		-0.872231	0.0296815
CG14490	1.38137		0.082469		-0.200599	0.535171
CG14491			0.0142041		-0.0767494
CG14492			-0.0236771
CG14495	1.41267		-0.171274		-0.409779	0.0389493
CG14499	-0.436622		-0.0645079		0.00065221	0.998834
CG14500	-0.328406		0.0251015		-0.207594	0.131273
CG14502	-0.246729	0.813576	0.520866	0.115263	1.05179	3.09426e-05
CG14505			-0.0211809		-0.022598
CG14506	0.659876		-0.249436
CG14507	1.53907	0.401404	-0.204112		0.139467	0.798927
CG14511	-0.669442	0.627418	0.0874846	0.806428	-0.160802	0.625229
CG14515	1.71367	0.016898	-0.039745		-0.165908	0.657072
CG14516	-0.400795	0.793423	-0.118599	0.752278	0.0944526	0.51637
CG14518					-0.0498886
CG14535	2.67353	0.0289035	-0.367774	0.203393	-0.230913	0.0329603
CG14540			0.0142041		-0.0297359
CG14543	0.162287	0.820887	-0.372938	0.106298	-0.128014	0.515459
CG14544	-0.402221	0.669791	-0.149538	0.609173	-0.33676	0.152022
CG14545	-0.517032	0.730376	-0.131706	0.708146	0.701562	0.0182046
CG14551	0.585423	0.502371	-0.0607474		-0.0157738
CG14556	0.466277				-0.635244	0.13659
CG14561	-0.34364	0.664202	0.197295	0.460479	0.640624	0.0327387
CG14562	-0.333603	0.704117	-0.000982679	0.997734	0.00659928	0.965439
CG14563	-0.734299				0.271948	0.372055
CG14564	0.159077		-0.0280665		-0.293767	0.539538
CG14565	0.513674	0.744126	0.0821974	0.759901	-0.0582009	0.446289
CG14566	1.54012	0.264566	0.0858461	0.815243	0.0355622	0.80121
CG14567	0.0338641	0.979655	-0.0487694	0.908416	-0.0437862	0.911068
CG14568	0.85923	0.656906	0.131925	0.715	0.0292283	0.843776
CG14569	1.03329	0.638798	0.205536	0.554618	0.121096	0.0563985
CG14570	0.72891	0.58189	0.0305261	0.939315	-0.0980199	0.707538
CG14572	0.690912	0.678915	-0.0976572	0.79793	-0.0172538	0.897808
CG14573	0.520132	0.678915	0.463952	0.169682	0.0984945	0.806925
CG14589	0.956529	0.37136	-0.0238948		-0.390877	0.28646
CG14591	1.16841	0.466267	-0.259972		-0.252479	0.0426661
CG14598	1.34529	0.383448	-0.0226953	0.956676	-0.192471	0.121371
CG14605			-0.00626875		0.222397
CG14606	0.64884		-0.145517		-0.531515	0.00270447
CG14607	0.466277		0.000701901		0.0535096
CG14609	0.603606		-0.096506		0.412324	0.351799
CG1461	-0.320022		0.0187381		0.0961618	0.827148
CG14610			-0.0215181		0.00833725
CG14613	-0.591775	0.678915	0.250167	0.379193	-0.119247	0.418713
CG14615	-0.588666	0.672061	0.329252	0.31564	-0.202945	0.210213
CG14618	-0.406647	0.686803	-0.313116	0.217543	-0.246431	0.149658
CG14621	-0.597234	0.619702	-0.075218	0.739318	-0.0897707	0.486611
CG14624					0.0306305
CG14625	0.793026		-0.00689164		-0.162358
CG14626	1.95382	0.178357	-0.533837	0.115772	-0.367394	0.284312
CG14627	0.659876		-0.0220506		0.153344
CG14628	0.946041		0.0415818
CG14629	3.57934	0.00413619	-0.387364	0.109419	-0.322635	0.000839555
CG1463	0.213699	0.706198	0.216514	0.490006	0.803235	3.74645e-23
CG14630	-0.315938		0.0456975		-0.121232	0.829506
CG14634					-0.022598
CG14636	2.51493	0.0601638	-0.498588	0.13852	-0.242841	0.0546283
CG14641	-0.00754759	0.984013	0.229111	0.494756	1.06135	6.40692e-67
CG14642	1.6573	0.317575	0.0991076	0.785532	-0.0722957	0.627022
CG14644	-0.722089				0.383338	0.320466
CG14645	0.704269		0.0142041		-0.0894361
CG14646	-0.148057	0.690699	0.297094	0.317727	0.816355	7.56174e-23
CG14647	-0.63149	0.601283	0.265812	0.392445	0.793458	6.64143e-13
CG14650	0.180907	0.685621	0.355286	0.287018	1.24452	6.442e-109
CG14651	0.817271	0.666078	0.0371919		0.00043171
CG14655	2.16547	0.127388	-0.112945	0.764373	-0.267058	0.171009
CG14657	0.00412625	0.99134	0.442255	0.141991	1.1586	1.55237e-44
CG14658			-0.00626875
CG14661	0.796525		-0.12134		-0.182554	0.400061
CG14662	0.950798		0.0874417		-0.239758	0.476529
CG14664	1.08599		0.0140272		-0.160705
CG14667	-0.55188	0.630539	0.176428	0.555365	0.117901	0.547844
CG14668	0.466277		-0.0229165		0.28682
CG14669	0.0172201	0.989352	0.130597	0.712701	-0.120705	0.400676
CG14671	-0.387373	0.581419	0.0868823	0.774404	-0.247028	0.060266
CG14676					0.0289852
CG1468	0.835439	0.666078	-0.0294702		-0.31418	0.00127409
CG14687	2.26624	0.0658497	-0.474519	0.0141136	-0.35653	0.00831081
CG14688	0.215565	0.739956	0.125035	0.705804	0.292024	0.00314876
CG14689	0.589041		-0.311885		0.00745432
CG14691			-0.0383024		-0.633684	0.0530369
CG14692	2.46363	0.0224123	1.59132	2.98104e-13	-0.143682	0.505782
CG14693	0.159077		0.0648737		-0.104392	0.76629
CG14694	0.737215	0.60459	-0.193799	0.575263	-0.0694836	0.826563
CG14695	0.312111	0.831827	-0.147508		0.989276	1.87339e-05
CG14696	2.34497	0.0831718	-0.293525	0.260543	-0.233715	0.00706258
CG14710	-0.0924956	0.78621	0.326164	0.336555	1.21161	5.15457e-45
CG14711	-0.508005	0.666078	-0.217544	0.348183	-0.0424426	0.831403
CG14712	-0.609461	0.665735	-0.076953	0.752278	-0.0637494	0.691898
CG14715	0.0500565	0.910729	0.147551	0.682065	0.359193	0.000970659
CG14717			-0.0299979		0.30096
CG14718	0.554147		0.0895701		-0.217869	0.629062
CG14720	0.585423	0.502371	0.0152449		-0.0716967
CG14721	-0.631497	0.661427	-0.195489	0.452845	-0.271103	0.0803827
CG14722	0.34364	0.654579	0.267469	0.393072	0.910391	1.31032e-42
CG14731			-0.0495462
CG14736					-0.0432557
CG14739			-0.00626875		0.00043171
CG14740					0.0176278
CG14742					-0.0530407
CG14743			-0.0102915		0.0306305
CG14744					-0.118837
CG14752	2.06565	0.0240645	0.0799185	0.835601	0.117598	0.66111
CG14756	3.87461	0.00262839	-0.247826	0.277249	-0.307056	0.225914
CG14757	-0.322827	0.824585	-0.0984136		-0.774214	0.0493673
CG14760	1.18468	0.121374	-0.207793	0.54966	-1.21925	0.00126836
CG14762	1.79483	0.223811	0.00699775	0.987303	-0.128902	0.13181
CG14763	0.910046		0.150664		-0.116179	0.754348
CG14764	-0.188031	0.683238	0.409253	0.233496	1.0062	1.16758e-66
CG14767	0.0400069	0.875715	-0.244718	0.334371	-0.0420872	0.656686
[truncated: 13,015 more rows]
