# Supplementary material for: A modERN resource: identification of Drosophila transcription factor candidate target genes using RNAi
Source: Genetics. 2023 Jan 19;223(4):iyad004. doi: 10.1093/genetics/iyad004 (PMC10078917; doi:10.1093/genetics/iyad004)
Supplement: iyad004_Supplementary_Data [file iyad004_supplementary_data.zip › modERN_Resource_RNAi_Table_S30_Pdp1_GENETICS-2022-305822.xlsx]

## Sheet: heatmap CSV
gene name	Pdp1_0-1.5	Pdp1_14-16	Pdp1_16-18
asRNA:CR45600	-0.0284905	-2.21035	-2.32225
Cyp309a2	-0.0458599	-1.76207	-0.133941
CG12522	-0.0580511	-1.37084	-0.112614
Sid	-0.00588812	-1.04155	-0.138976
Amy-p	0.00389256	-0.590743	-1.66573
CG7300	-0.00543965	-0.813239	-1.47572
CG10081	0	-0.149002	-1.38795
CG2816	0.00401625	-0.224348	-1.03978
asRNA:CR43767	-0.0159557	-1.71529	-1.60519
Cpr49Ad	0.00631582	-1.59908	-1.43216
Cyp28d1	0.00407958	-1.38731	-1.24347
Crys	0	-1.34149	-1.56114
Pepck2	-0.114525	-1.30081	-1.54109
CG31103	-0.0453464	-1.26442	-0.850058
CG8245	-0.0175516	-1.13018	-0.86774
CG10943	0	-1.20575	-0.570011
CG9682	0.00610918	-1.10343	-0.548315
CG4259	0.00525239	-1.01972	-0.642123
Ugt49C1	0.00525239	-1.01859	-0.76036
CG31808	-0.284768	-0.987748	-1.02327
CG15530	-0.00356678	-0.974586	-1.20842
Oseg4	-0.0349721	-0.928062	-1.19767
CG18180	0	-0.796999	-1.12076
CG8012	0	-0.680843	-1.08549
CG16704	0.00571864	2.60531	2.69092
asRNA:CR44975	0.00220952	2.29259	0.704567
CG11893	0.00467064	2.38498	0.892219
CG1850	0.00351916	1.96015	0.760331
CR43105	0.0163195	1.79743	0.914078
Lsp1gamma	0.019374	2.13601	1.6387
asRNA:CR45835	0.0322873	2.09033	1.42433
CG31436	0.0185412	2.17141	1.43976
asRNA:CR45822	0.0413606	2.3845	1.786
phr	0.158483	2.6565	1.80821
CG12723	-0.00680151	1.39128	0.054607
Osi18	-0.0301529	1.57732	0.0826104
CG12017	-0.0305568	1.29023	0.198724
rpk	-0.00121325	1.2398	0.1907
Osi15	-0.0455488	1.05659	0.0808646
BthD	0.124919	1.11098	0.190929
Marf1	-0.0556889	1.15471	0.28491
Cdc6	-0.0105017	1.0411	0.230617
aurB	0.0765298	1.1194	0.279534
CG7384	0.0392271	1.05861	0.286363
CG17361	0.05627	0.99912	1.08334
CG34215	0.0329214	1.184	1.13278
Cyp4p2	0.0763293	1.18613	1.11634
CycA	-0.0533264	1.03773	0.927589
CG4880	-0.0276535	1.09176	0.92582
CycB3	-0.0661268	1.10806	0.922035
scra	-0.0918343	1.01261	0.911167
smg	-0.118318	1.00291	0.89978
gwl	-0.0709671	1.01474	0.793267
CycB	-0.0726934	1.07326	0.837833
mael	-0.0228284	1.05647	0.837965
bora	0.049907	1.24828	0.929998
CG3457	0.0950393	1.19197	0.953649
swa	0.0978227	1.23029	0.982399
CG4570	0.143386	1.13688	0.95516
borr	0.0641941	1.08445	0.865691
CG11164	0.0983868	1.16184	0.817773
Trf4-2	0.111455	1.15213	0.872256
CG8908	-0.0046698	1.14398	0.893783
nkd	-0.0164225	1.1896	0.896018
tor	-0.0412276	1.15185	0.819959
CG6425	-0.0355839	1.17808	0.837695
Orc1	-0.0227934	1.20001	0.820391
tum	0.0591079	1.30746	0.788417
CG8478	-0.000631657	1.20774	0.792394
aurA	0.00471393	1.25767	0.762382
dob	0.0203346	1.26263	0.781282
mei-38	0.0984636	1.34061	0.430485
CR14033	0.1791	1.2376	0.466245
dUTPase	0.133477	1.18945	0.453564
dah	0.0266583	1.39111	0.58175
lncRNA:CR46472	-0.0563843	1.29268	0.380403
CG12702	0.00659244	1.25546	0.434131
Elba2	0.0412487	1.20865	0.431484
mars	0.0154753	1.05026	0.642594
Sep5	-0.000783086	1.0101	0.573442
RhoGAP54D	-0.0750083	1.03153	0.594665
wisp	-0.0635527	1.08438	0.606631
bcd	-0.0704011	1.06966	0.540077
Rif1	-0.0808758	1.01257	0.536771
insv	0.0673933	1.1388	0.706758
Rcc1	0.0777393	1.13759	0.692759
CG12877	-0.00357398	1.0128	0.734642
msb1l	0.0378139	1.04652	0.714383
mu2	-0.100565	1.10122	0.724425
polo	-0.0144434	1.15418	0.741199
retn	-0.0169201	1.13997	0.738455
CG5568	0.0117437	1.10713	0.711518
tej	-0.00434013	1.09367	0.702871
fzy	-0.0560042	1.10617	0.72875
Kdm4A	-0.039012	1.06578	0.729991
Bap111	-0.0707641	1.04669	0.432937
SoYb	-0.123283	1.02867	0.366931
Chrac-14	0.175535	1.03613	0.500471
CR43669	0.00548774	1.11277	0.433921
ball	0.0668894	1.1198	0.425924
CG13599	0.0848335	1.09588	0.423988
Nek2	0.0745583	1.12357	0.541205
CG7730	0.0552417	1.07955	0.51621
Incenp	0.0238661	1.06749	0.49552
CG15254	-0.00140941	1.02602	1.38374
eIF4E3	0.120957	1.13373	1.4644
CG6738	0.00835655	0.766391	1.53085
Cyp304a1	0.00826031	0.965872	1.56311
Adgf-D	-0.00892277	0.764457	1.04369
RhoGEF4	0.000884879	0.891215	1.0164
twe	0.0381049	0.86804	1.00546
CG18088	-0.0631662	0.360668	1.04196
Cyp6a23	0.0238717	0.489442	1.01934
CG14327	0.00417665	0.429077	1.21573
Lip1	-0.0258466	0.617945	1.25181
Cyp6a8	0.00186519	1.00537	2.32721
Cyp28d2	0.0194285	1.66717	2.00964
asRNA:CR46487	0.014735	1.52838	1.49358
CG18744	0.00187293	1.49692	1.54451

## Sheet: DESeq2 CSV
gene name	log2FoldChange.Pdp1_0.1.5	padj.Pdp1_0.1.5	log2FoldChange.Pdp1_14.16	padj.Pdp1_14.16	log2FoldChange.Pdp1_16.18	padj.Pdp1_16.18
128up	0.015246	0.912302	-0.0756208	0.598381	0.09519	0.453841
14-3-3epsilon	0.0221841	0.875677	0.174612	0.092754	0.154385	0.00493976
14-3-3zeta	-0.0470618	0.765584	-0.140283	0.30142	0.0119903	0.900844
140up	0.0765	0.621342	-0.415983	0.00425441	-0.302406	0.0873873
18SrRNA-Psi:CR41602	-0.000583918	0.993814	-0.000862233	0.997917	-0.0469722	0.885084
18w	-0.0233788	0.735572	0.12436	0.462454	-0.0565557	0.740429
26-29-p	-0.0206325	0.880035	-0.0750546	0.573456	-0.173008	0.101166
28SrRNA-Psi:CR40596	0.00911308	0.902308	-0.231085	0.468684	-0.103492	0.739786
28SrRNA-Psi:CR40741	0.00233682		-0.0812985	0.720683	0.0878212	0.634891
28SrRNA-Psi:CR41609	0.0135795		0.0308183	0.89157	-0.0372769	0.843802
28SrRNA-Psi:CR45848	-0.000213608		-0.0524677	0.802019	0.0872464
28SrRNA-Psi:CR45851	0.0155221	0.798705	0.0317155	0.943568	-0.0352847	0.921786
28SrRNA-Psi:CR45853	-0.00238253		0.00903909		-0.000769168
28SrRNA-Psi:CR45855	0.00489668		0.00692978	0.977251	0.00533024
28SrRNA-Psi:CR45859	-0.00275931	0.956568	0.0346919	0.928669	0.148193	0.455784
28SrRNA-Psi:CR45860	0.000999055		0.0137748		-0.0257667
2mit	-0.0574592	0.216419	-0.14453	0.229172	-0.0167645	0.923555
312	0.108706	0.467315	-0.0500165	0.866777	-0.11334	0.634422
4E-T	-0.108049	0.460512	-0.0144799	0.936463	0.111226	0.24017
5-HT1A	-0.00605782	0.88472	-0.121991	0.443281	-0.113514	0.373194
5-HT1B	0.00149514		-0.0466723	0.894459	0.0536137	0.871222
5-HT2A	-0.0346269	0.531378	-0.335845	0.150179	-0.109876	0.649007
5-HT2B	-0.00811087		-0.029412	0.927335	-0.0427539	0.892495
5-HT7	0.0107333		0.153038	0.342865	0.120404	0.447851
5.8SrRNA-Psi:CR45863			0.00724342		0.0119463
5PtaseI	-0.05997	0.69953	-0.0891116	0.528197	-0.0106093	0.961781
5SrRNA-Psi:CR33363			0.00903909		0.00494467
7B2	0.00546223	0.88538	-0.106688	0.394183	0.00198229	0.991941
7SLRNA:CR32864			0.00099227		-0.0152989
7SLRNA:CR42652	0.00870032		0.0441317		0.00149929
825-Oak	-0.00245922		0.162985	0.533298	0.0503563
A16	0.0553265	0.727047	-0.0328899	0.884591	-0.185516	0.220381
AANAT1	-0.00235368	0.973488	0.0892263	0.459137	0.0586001	0.709504
AANATL2	-0.0163002		-0.247299	0.0362932	-0.160396	0.115158
AANATL3	0.00525239		-0.810743	0.000254365	-0.556507	5.87608e-05
AANATL4	-0.00238253		-0.63514	0.000275858	-0.571416	1.83985e-07
AANATL5			-0.180599	0.197297	-0.0597565	0.781392
AANATL6	-0.000331876		-0.0714223	0.807794	-0.0160536	0.965165
AANATL7	0.00240621		-0.0825271	0.781714	-0.0322472	0.915961
ABCA	-0.0889611	0.548849	-0.032049	0.844325	-0.0186179	0.901271
ABCB7	0.0938073	0.507488	-0.163708	0.0896775	-0.0690515	0.455192
ABCD	-0.0468732	0.765462	0.122005	0.281457	0.133828	0.112847
ACC	-0.0135982	0.941684	-0.107008	0.268643	-0.0540783	0.53136
ACXC			0.0312467	0.860238	0.0498392
ACXD	-0.00492135		0.0830777	0.698636	0.184879	0.18009
ADD1	-0.0520635	0.680158	0.39499	0.000176893	0.388391	1.63283e-06
ADPS	-0.0524724	0.237565	0.0723979	0.775527	0.0649559	0.808684
AGBE	0.114581	0.360138	-0.262753	0.0144147	-0.646084	5.34664e-17
AGO1	-0.101358	0.460512	0.172822	0.166623	0.164322	0.0287135
AGO2	-0.15934	0.246467	0.24874	0.00130804	0.304196	7.22474e-05
AGO3	-0.0360042	0.739517	0.597404	0.0116209	0.514218	0.000505425
AIF	0.0242429	0.887687	-0.0976194	0.460551	-0.117684	0.240123
AIMP1	0.0683514	0.664121	0.0552735	0.787151	-0.188307	0.115772
AIMP2	0.149536	0.174696	-0.103793	0.559778	-0.108869	0.3634
AIMP3	0.0864548	0.564596	-0.0541863	0.754153	-0.0190998	0.918994
ALiX	0.0361638	0.767301	0.58605	2.90846e-11	0.624232	1.10274e-23
AMPKalpha	-0.027255	0.855372	-0.0898794	0.392694	-0.108221	0.200085
AMPdeam	-0.0408538	0.752315	-0.0768571	0.495355	0.00284515	0.987322
AOX1	-0.056978	0.72361	-0.129283	0.107329	-0.00227608	0.987513
AOX2	-0.018336	0.675555	0.0571596		0.073227	0.565723
AOX3	-0.0310412	0.821587	-0.1315	0.362118	-0.198631	0.114409
AOX4			-0.00859856
AP-1-2beta	-0.00603299	0.970341	0.0235218	0.878812	-0.0355425	0.768589
AP-1gamma	-0.0518642	0.646469	-0.0482474	0.738788	0.0461414	0.676143
AP-1mu	0.0366294	0.767301	0.392592	4.25518e-05	0.29215	3.79621e-05
AP-1sigma	-0.0584559	0.702854	0.00411433	0.98329	0.0248066	0.882051
AP-2alpha	-0.00655597	0.972193	-0.0633479	0.60664	-0.0611721	0.554201
AP-2mu	0.0241715	0.888188	-0.0608078	0.651167	-0.0151807	0.921676
AP-2sigma	0.0336921	0.83204	-0.0952678	0.569863	0.072203	0.608379
APC10	0.0233744	0.897269	-0.186136	0.574698	-0.123347	0.673173
APC4	0.0228696	0.889604	0.270835	0.348683	0.0350882	0.920199
APC7	-0.00590653	0.974605	0.00813342	0.978229	-0.211827	0.115158
APP-BP1	0.0428924	0.781688	-0.165814	0.434583	-0.142113	0.54223
AQP	-0.00125527		-0.20004	0.497056	-0.327746	0.0987163
ASPP	-0.055264	0.463574	0.0816289	0.68058	-0.198273	0.0606787
ATP6AP2	0.0832613	0.430971	-0.184849	0.00977825	-0.0863769	0.20623
ATP7	-0.0595042	0.638864	0.0486742	0.780946	-0.105233	0.319676
ATP8A	-0.102244	0.444742	0.046076	0.721336	0.0697512	0.458515
ATP8B	-0.0125549	0.783304	0.0835967	0.600238	0.208067	0.0653557
ATPCL	-0.0692492	0.551063	-0.0917896	0.525855	-0.321054	6.9268e-06
ATPsynB	0.0343009	0.821333	-0.166245	0.0472678	-0.208188	0.00448873
ATPsynC	0.0218861	0.887143	-0.30363	9.76552e-07	-0.187805	6.69785e-05
ATPsynCF6	0.113613	0.345429	-0.271109	0.00123693	-0.173808	0.0504647
ATPsynD	0.0888797	0.467315	-0.195425	0.0196051	-0.243666	4.92046e-05
ATPsynE	0.113684	0.266619	-0.265814	0.000137947	-0.158815	0.0425438
ATPsynF	0.15275	0.0612848	-0.208398	0.0119755	-0.273051	1.89207e-05
ATPsynG	0.139011	0.283432	-0.0980675	0.420476	-0.172547	0.0776133
ATPsynO	0.101784	0.336125	-0.194276	0.0204832	-0.226726	0.00082651
ATPsynbeta	-0.0829399	0.393883	-0.335284	2.27177e-08	-0.202865	0.000530826
ATPsynbetaL	0.00221596		0.0336679		0.0134306
ATPsyndelta	0.11156	0.29446	-0.179575	0.0223616	-0.236291	0.00198263
ATPsynepsilonL	0.0180449	0.603074	-0.0444762	0.916322	-0.102035	0.745513
ATPsyngamma	0.0764539	0.516679	-0.201486	0.0152182	-0.258871	6.2254e-06
ATbp	0.0414313	0.801735	0.154176	0.53474	0.14585	0.536394
Aasdh	0.000946291	0.998283	0.388865	0.00704298	0.318582	0.0177906
Aatf	-0.0206312	0.892683	0.0657758	0.727545	-0.0248161	0.877958
Abd-B	-0.163237	0.0355732	-0.0434568	0.82634	-0.104474	0.473466
Abi	-0.0474595	0.696672	-0.00107992	0.99496	-0.0727394	0.577411
Abl	-0.10037	0.430971	0.629384	7.008e-10	0.538936	2.78088e-12
Abp1	-0.0252343	0.872816	0.218518	0.042399	0.390118	2.20497e-05
Ac13E	-0.0714433	0.646469	-0.00197258	0.992033	0.179069	0.132162
Ac3	-0.0257269	0.692924	-0.334911	0.00041356	-0.0732391	0.566135
Ac76E	0.0243442	0.443508	-0.309405	0.000100524	-0.225752	0.000457283
Ac78C	-0.00752595	0.928875	-0.0920725	0.531349	0.00955768	0.961315
AcCoAS	0.0999211	0.486473	-0.385945	4.92204e-05	-0.101366	0.223447
Acbp1	0.202237	0.0457223	-0.286009	0.0903829	-0.167177	0.209245
Acbp2	0.0286676	0.672706	-0.0900079	0.55339	0.057689	0.551468
Acbp3	-0.000721058		-0.546272	0.00874379	-0.203661	0.410817
Acbp4	0.0201143	0.430971	-0.00619451	0.988489	0.180632	0.453277
Acbp5	-0.000356443	0.998173	-0.092578	0.58728	-0.323632	1.25615e-05
Acbp6	-0.00733838		0.0724993	0.760712	0.240309	0.108492
Ace	-0.0249287	0.574858	-0.155459	0.193651	-0.0056744	0.973152
Acer	-0.0584855	0.666041	0.105052	0.372665	0.00239031	0.990967
Acf	-0.0698887	0.599334	0.743905	5.48073e-19	0.550052	2.89164e-09
Achl	0.0112124	0.767301	-0.0377646	0.814953	0.33224	0.0509556
Ack	-0.0286753	0.81698	0.217643	0.0948516	-0.0207417	0.920071
Ack-like	-0.0334178	0.797211	0.0650686	0.705081	-0.17822	0.189753
Acn	-0.0451135	0.697387	0.394498	2.80971e-05	0.219339	0.00743714
Acox57D-d	0.0358695	0.803601	-0.562324	0.00170617	-0.27547	0.102672
Acox57D-p	0.0448917	0.772525	-0.0332101	0.874393	-0.245943	0.00972972
Acp1	-0.000723057		0.0990001	0.802005	0.275792	0.232722
Acp24A4			-0.00453718		0.0141187
Acp26Aa			-0.0196822
Acp26Ab			0.00903909
Acp32CD			-0.00644943
Acp36DE	-0.00238253		-0.0867753		0.000369536
Acp53C14a			-0.0635957
Acp53C14b			-0.00819795		0.047574
Acp53C14c			-0.00658039		0.0202615
Acp53Ea					-0.000769168
Acp65Aa			-0.0421784	0.873583	0.0668389	0.844137
Acp76A			0.0261983		-0.00644261
Acp95EF			0.091946	0.641204	0.0358943
Acph-1	0.017792	0.898402	0.381673	2.52604e-05	0.364612	6.44279e-06
Acsl	-0.0313149	0.835112	-0.217851	0.00199482	-0.0863723	0.255199
Act42A	-0.0962051	0.414159	0.267658	0.0005122	0.364605	6.34378e-11
Act57B	-0.0831849	0.588256	-0.126272	0.285101	-0.14173	0.0146024
Act5C	-0.0124713	0.922001	0.0545148	0.639985	0.124365	0.0110209
Act79B	-0.00797402		0.30114	0.274492	0.16995	0.525406
Act87E	-0.00469383	0.959721	-0.000697763	0.99496	-0.0132528	0.91424
Act88F	0.00467064		0.0333744	0.928669	0.0632591	0.767257
Actbeta	-0.0476663	0.258974	-0.103363	0.475621	-0.00448792	0.984672
Actn	-0.0515493	0.646248	-0.0534955	0.559431	-0.121788	0.0431418
Actn3			-0.00819795		-0.00644261
Acyp	0.00157592
Acyp2	0.0191439	0.917965	-0.227083	0.199734	0.185103	0.312499
AdSL	-0.0296311	0.829541	-0.05808	0.722192	-0.132045	0.231932
AdSS	0.010087	0.943636	0.113366	0.147884	-0.08807	0.237663
Ada	0.0429097	0.798443	0.296531	0.191776	0.367966	0.0688983
Ada1-1	0.00459379		-0.00506049		0.0119688
Ada1-2	0.000343915	0.999386	0.256686	0.347621	0.221115	0.349601
Ada2a	0.0335029	0.810344	-0.228445	0.211502	-0.27994	0.0751855
Ada2b	0.0425356	0.739058	0.275536	0.00977825	0.298117	0.00240365
Ada3	-0.00757367	0.957263	0.478921	2.77837e-05	0.0663322	0.688144
AdamTS-A	-0.0526086	0.482765	0.0355742	0.814323	-0.123391	0.229532
AdamTS-B	-0.0766887	0.300122	-0.016268	0.951196	-0.317886	0.00280214
Adar	-0.072018	0.59822	0.0779977	0.702649	0.216108	0.0486861
Adat1	0.0306728	0.826905	-0.0921941	0.794898	-0.0175709	0.963335
Adck1	0.093273	0.534443	-0.0787066	0.664187	-0.190324	0.166276
Adck5	0.0883391	0.532113	0.0604589	0.793981	0.243094	0.0824382
Adf1	0.0362153	0.804525	0.0262393	0.889986	-0.0114483	0.956517
Adgf-A	-0.0916675	0.482187	-0.239462	0.0351714	-0.239126	0.000753315
Adgf-A2	-0.012642		-0.190841	0.2359	0.160621	0.285399
Adgf-C			-0.171327	0.552758	-0.12436	0.57892
Adgf-D	-0.00892277		0.764457	9.13096e-06	1.04369	2.40446e-15
Adh	-0.0131265	0.898107	0.00574691	0.982543	0.0906749	0.612503
Adi1	0.114261	0.416263	-0.340135	0.02759	-0.308381	0.00129922
AdipoR	0.0238905	0.877972	-0.0962003	0.42292	-0.0703948	0.455225
Adk2	0.0378815	0.815299	-0.188524	0.0232037	-0.152017	0.175185
Adk3	0.0243375	0.890923	-0.389514	0.0027452	-0.549206	1.31186e-07
AdoR	0.00300604		-0.0407687	0.906378	-0.00630305	0.984882
Aduk	0.171982	0.149037	-0.113391	0.578924	0.111979	0.608379
Ae2	-0.0507392	0.701715	-0.016201	0.904507	0.168064	0.00347149
Aef1	-0.0685512	0.62191	0.0335572	0.849773	-0.043467	0.736154
Afti	-0.120347	0.393903	0.0988949	0.491734	-0.00717714	0.971849
Ag5r	0.00525239		-0.513042	5.80975e-05	-0.149208	0.0629472
Ag5r2	0.00489186		-0.158599	0.40141	-0.191384	0.376325
AgmNAT	0.0232276	0.874601	0.0495854	0.872893	-0.11313	0.59146
Agpat1	0.125898	0.351592	-0.191962	0.358365	-0.108021	0.61942
Agpat2	0.0491738	0.728573	-0.30085	0.00347783	-0.223974	0.00777665
Agpat3	0.0713331	0.576424	-0.0809137	0.540439	-0.0192626	0.892495
Agpat4	0.0467499	0.775041	-0.089436	0.398959	-0.0239543	0.82369
Ahcy	0.0950561	0.491822	-0.070319	0.607713	-0.231034	0.00107226
AhcyL1	0.0239421	0.867784	-0.0502415	0.748277	-0.00695162	0.971127
AhcyL2	-0.0126325	0.873711	-0.0754242	0.55453	-0.0191118	0.901192
Ak1	0.101499	0.495821	-0.246221	0.067726	-0.2294	0.00232952
Ak2	0.0940301	0.514144	-0.206489	0.0417824	-0.150355	0.044281
Ak3	0.0349392	0.827607	-0.389561	0.00373927	-0.263976	0.000270969
Ak6	0.0333671	0.844478	-0.225357	0.3808	0.00217916	0.993547
Akap200	-0.036072	0.763296	0.680991	3.35494e-13	0.637575	3.01788e-18
Akh	-0.000723057		-0.162793	0.547813	-0.136298	0.565616
AkhR	0.000580006		-0.392163	0.0021732	-0.115986	0.625545
Akr1B	0.102643	0.380618	-0.158629	0.0870316	-0.215232	0.00369697
Akt1	-0.0203318	0.885787	-0.102793	0.522683	0.00049234	0.998198
AlaRS	-0.0443176	0.74524	0.0606388	0.754103	-0.140064	0.241851
AlaRS-m	0.0629901	0.675848	-0.12266	0.466869	-0.242997	0.0546318
Aladin	0.0267177	0.868577	0.960175	1.16556e-15	0.6608	5.34202e-11
Alas	-0.0479654	0.768476	-0.264154	0.00316191	-0.264565	0.000649661
Ald1	-0.061591	0.642602	-0.0979094	0.203027	-0.256977	3.60961e-08
Ald2			0.0378063		0.0149794
Aldh	0.0745576	0.552222	0.0770385	0.441799	0.144285	0.092816
Aldh-III	-0.0152256	0.921968	0.0789187	0.42166	0.0581787	0.523817
Aldh7A1	-0.04454	0.780031	-0.0374917	0.789998	0.0698228	0.523841
Alg-2	0.00315104	0.988886	-0.200828	0.149973	0.0410375	0.81819
Alg1	0.0429211	0.779445	0.0616105	0.736683	-0.115007	0.305694
Alg10	0.0641774	0.651287	-0.0429185	0.904987	0.0367763	0.917221
Alg11	0.0681515	0.61887	-0.17086	0.115323	-0.0747478	0.565493
Alg12	-0.0449783	0.78786	-0.244247	0.0219514	-0.202492	0.0850994
Alg13	0.110866	0.459091	-0.246661	0.356968	0.0637137	0.849132
Alg14	0.0822883	0.507698	0.184411	0.5388	-0.251115	0.216915
Alg2	0.00704833	0.970341	0.0402164	0.853275	-0.0432285	0.838831
Alg3	0.103608	0.474589	-0.0288149	0.892817	-0.0452911	0.875313
Alg7	0.0612666	0.685583	0.00394641	0.986265	0.0611688	0.718817
Alg9	-0.0677009	0.638706	-0.187113	0.369753	-0.260493	0.264784
Alh	-0.0589771	0.633391	0.427438	4.97241e-05	0.454969	8.4266e-11
Alk	-0.0360725	0.594186	-0.152205	0.222009	0.120527	0.205722
AlkB	0.0575396	0.719344	0.630797	8.46044e-05	0.111624	0.641375
Alp1	-0.214181	0.000352795	0.0781409	0.836513	-0.142457	0.59005
Alp10	0.00160353		-0.0305458	0.888487	-0.236795	0.332852
Alp11	-0.014167		0.205663	0.533976	0.0434034
Alp12	0.018541	0.910724	0.029921	0.88066	0.102268	0.431273
Alp13			-0.0386467	0.866585	0.157746	0.121583
Alp2			0.00124674		0.0245033
Alp4	-0.00285344		-0.0955419	0.682388	0.29036	0.00109655
Alp5	0.0136837	0.603074	-0.208045	0.103829	-0.169051	0.026837
Alp6	-0.00491216	0.909056	-0.204887	0.0183582	-0.0403075	0.759195
Alp7	0.00149514		-0.473376	0.0539301	-0.0730339	0.821041
Alp8			-0.118738	0.546227	-0.616135	3.06148e-11
Alp9	-0.00739714		-0.00898108	0.965885	-0.740292	1.45107e-08
Alr	0.104777	0.450355	0.0779938	0.701696	0.0381005	0.851979
Als2	-0.0701405	0.606447	-0.130506	0.317708	-0.119509	0.392652
Ama	-0.0203985	0.768348	0.253087	0.250621	-0.0718969	0.817377
Amacr	0.126358	0.389619	0.14064	0.541975	0.306318	0.0397276
Amnionless	0.00224125	0.969116	0.117729	0.521329	0.228607	0.121583
Amph	-0.0994291	0.370406	-0.116824	0.426228	-0.0395655	0.704564
Amt			-0.00299072	0.989341	-0.110515
Amun	-0.0318926	0.794763	0.782353	3.33658e-13	0.578471	1.58454e-20
Amy-d	-0.00202922		0.0946999	0.810667	-0.437663	0.0132975
Amy-p	0.00389256		-0.590743	0.0019529	-1.66573	1.93559e-75
Amyrel			0.039095	0.874393	0.0827533	0.713472
Ance	-0.0389456	0.631337	-0.207477	0.0189605	-0.0331364	0.812093
Ance-2	-0.0470862	0.339265	0.158989	0.601606	-0.0770281	0.819193
Ance-3	-0.0076465	0.826905	-0.172628	0.535578	0.0322383	0.932652
Ance-4	-0.00342964		-0.50814	2.28211e-06	-0.197327	0.0423424
Ance-5	0.00780256	0.883152	-0.186864	0.0256285	-0.110365	0.258406
Andorra			0.0133073		0.018481	0.935537
Ank	-0.0580516	0.636943	0.0452226	0.75658	0.260565	0.000117003
Ank2	-0.12872	0.121004	-0.138918	0.143728	-0.122342	0.0713665
Ankle2	0.00272126	0.986933	0.130718	0.253036	-0.0785444	0.549359
Ant2	-0.0454116	0.620355	-0.0485948	0.90036	-0.0354743	0.924613
Antp	-0.0390978	0.450913	-0.217171	0.281457	0.128887	0.571543
AnxB10	0.0396098	0.815299	0.0705438	0.812177	-0.0395494	0.888453
AnxB11	-0.0163753	0.923567	0.0363126	0.790436	-0.0473529	0.740637
AnxB9	-0.0129394	0.94158	-0.095533	0.417728	-0.120923	0.0481423
Aos1	0.110172	0.371478	0.154604	0.427023	-0.121437	0.533077
Apc	-0.103869	0.467904	0.0793227	0.501981	0.1638	0.0368018
Apc2	-0.0394368	0.791769	0.564681	0.000336613	0.297454	0.0334201
ApepP	-0.0759783	0.575337	0.00965499	0.961758	0.0739197	0.591398
Apf	0.0489179	0.763171	-0.0454959	0.885061	-0.113271	0.668513
Apl	-0.00546271	0.97702	0.153028	0.665131	0.164103	0.541082
Aplip1	-0.0295544	0.561011	-0.0163754	0.928669	-0.131727	0.254165
Apoltp	-0.0900912	0.420392	-0.256406	0.000713467	-0.142185	0.0525087
Appl	-0.14058	0.122833	-0.258415	0.00163101	-0.0686101	0.414491
Aprt	0.10476	0.472578	-0.564332	8.95069e-07	-0.292439	0.00174296
Aps	-0.0359384	0.828033	0.754481	6.20406e-11	0.536215	2.88701e-14
Arc1	0.0983871	0.204773	0.246631	0.427091	0.193849	0.164335
Arc2	0.016955	0.866112	-0.328737	0.172774	-0.0255742	0.94707
Arc42	0.0376512	0.817823	-0.0664337	0.752335	-0.0020103	0.994822
Archease	0.049311	0.760312	-0.0900297	0.695854	-0.0684898	0.717418
Arf102F	0.00686461	0.970341	-0.0394632	0.808246	-0.0737457	0.53222
Arf51F	0.0742386	0.528628	0.0279911	0.885325	0.206415	0.00918907
Arf79F	-0.0419605	0.777909	0.00738245	0.966453	0.14474	0.0142851
ArfGAP1	0.0487548	0.673707	0.0851331	0.539519	-0.0555274	0.69208
ArfGAP3	0.005028	0.974605	0.332742	0.00128608	0.217552	0.015281
Arfip	0.0750637	0.585141	-0.0178017	0.939522	-0.0316278	0.882051
Arfrp1	0.0496287	0.722716	0.0473327	0.864702	-0.0913432	0.659148
ArgRS	-0.0252665	0.874601	-0.191274	0.0630326	-0.0909787	0.434395
ArgRS-m	0.0854959	0.569075	-0.266766	0.169038	-0.243421	0.200472
Argk	-0.0714286	0.636943	-0.14541	0.144613	-0.305869	3.4506e-05
Argl	0.00501489	0.956671	-0.473766	1.0383e-06	-0.346764	2.21243e-06
Arl1	0.0776611	0.542773	0.101161	0.553888	0.0487486	0.823221
Arl2	0.0240074	0.891016	0.0350297	0.909389	0.021918	0.949222
Arl4	0.0075548	0.970258	-0.327278	0.00159245	-0.0490277	0.793483
Arl5	-0.0288684	0.829487	0.409114	7.81284e-05	0.22239	0.0424494
Arl6	-0.00245922		0.0540397	0.895507	-0.0104438	0.980335
Arl6IP1	0.0240322	0.88025	0.557529	1.27599e-07	0.317153	0.00124703
Arl8	0.076035	0.543095	0.179951	0.195041	0.256753	0.00626948
Arp1	0.0544705	0.714715	-0.0964525	0.440238	-0.047619	0.681693
Arp10	0.0935419	0.533231	-0.101536	0.631634	-0.141653	0.339758
Arp2	-0.00642254	0.970691	-0.0789388	0.505452	0.0597144	0.615164
Arp3	0.0807316	0.499975	0.369006	0.000181835	0.31358	1.49544e-06
Arp5	0.0306764	0.842896	0.277304	0.167574	0.249441	0.107565
Arp53D	0.00519564		-0.00819795		-0.017404
Arp6	0.123114	0.351755	0.263102	0.108832	0.0670924	0.743785
Arp8	0.032515	0.84545	0.509741	0.00293029	-0.0248072	0.93961
Arpc1	0.0600769	0.675238	-0.00458304	0.981457	-0.0602339	0.602584
Arpc2	0.000297553	0.999386	0.13271	0.254308	0.134361	0.107261
Arpc3A	0.0585391	0.714226	-0.0283914	0.897869	-0.074715	0.650784
Arpc3B	-0.0284484	0.642602	-0.0904953	0.701908	0.155537	0.301782
Arpc4	0.136687	0.335015	-0.00170041	0.992033	-0.0649011	0.671458
Arpc5	0.0761404	0.57779	0.0479739	0.806258	-0.0811636	0.594279
Arr1	-0.00836589		0.0107734	0.964725	-0.0886943	0.599381
Arr2	-0.00238253		-0.00993306	0.982543	-0.000104395	0.99973
Ars2	-0.0930097	0.486473	0.577787	4.44093e-14	0.388087	0.043905
Art1	0.039567	0.78354	0.443352	1.33723e-05	-0.0194142	0.9186
Art2	-0.00398122		-0.0224612	0.936463	-0.0158292	0.937645
Art3	-0.0250778	0.869371	0.431851	3.58214e-06	0.0432071	0.732073
Art4	-0.0995917	0.460512	0.266614	0.0856301	0.0902109	0.635962
Art6	-0.00245922		0.00903909
Art7	0.029068	0.869714	-0.0467803	0.894459	-0.214375	0.29857
Art8	0.0440237	0.789118	-0.214514	0.16369	-0.170289	0.119714
Arts	-0.0759491	0.550054	-0.0774552	0.750117	-0.301544	0.00510031
Arv1	0.0936872	0.520124	0.233105	0.282575	0.292054	0.162119
Asap	-0.0415173	0.765076	-0.0161424	0.929167	-0.0583719	0.620196
Asator	-0.119216	0.407409	-0.0554435	0.703917	0.0657649	0.533215
Asciz	-0.022682	0.899652	0.107478	0.745737	-0.00800436	0.984603
Ask1	-0.0401888	0.777257	-0.0281118	0.875881	-0.101154	0.371385
AsnRS	0.100593	0.38266	0.0780692	0.547062	-0.0284974	0.849804
AsnRS-m	0.0174192	0.923738	-0.0102522	0.976219	0.0680533	0.79832
AsnS	-0.00181092	0.991924	0.418876	1.76095e-05	0.398561	4.27575e-06
AspRS	0.0429418	0.772743	0.00734498	0.962878	0.064423	0.536239
AspRS-m	-0.0363254	0.793764	0.61704	3.12536e-10	0.560655	4.22852e-11
Asph	-0.0449604	0.780322	-0.220076	0.00773147	-0.244006	0.000287329
Ass	0.010221		-0.0373699	0.878786	0.0178269	0.92886
AstA	-0.0008112		-0.117876	0.524969	0.0101548	0.969034
AstA-R1	-0.00251681		-0.0493594	0.894459	-0.0710112	0.820776
AstA-R2	0.0015077		-0.275045	0.078599	0.0887073	0.483812
AstC	-0.0105507		-0.156306	0.403341	-0.081862	0.599918
AstC-R1	-0.00238253		0.00224927		0.0656603
AstC-R2	0.000859658		0.047895	0.846483	-0.0897334	0.60613
AstCC			-0.100872		0.101057	0.417175
Asx	-0.133789	0.339265	-0.0363669	0.8543	-0.0305591	0.869285
Atac1	0.0559234	0.727047	0.0502368	0.862009	-0.181377	0.32547
Atac2	0.0207152	0.908601	-0.276985	0.086432	-0.0164894	0.947002
Atac3	-0.0172564	0.922001	-0.116829	0.513886	-0.0385753	0.874047
Ate1	0.0183728	0.893486	-0.0132837	0.948415	-0.0919244	0.512657
Atet	-0.083809	0.393549	-0.0369043	0.784536	-0.00579709	0.97156
Atf-2	-0.0178795	0.922614	0.152621	0.484561	0.00975272	0.978161
Atf3	-0.00878868	0.89677	-0.15811	0.16369	-0.00736747	0.972273
Atf6	-0.046367	0.621344	-0.153185	0.508098	-0.289104	0.0109943
Atg1	-0.0918127	0.490506	0.0275281	0.878277	-0.00768652	0.959484
Atg10	0.0204003	0.868641	0.206465	0.504842	0.148695	0.592648
Atg101	-0.00327788	0.988808	-0.138324	0.434053	0.00453298	0.980335
Atg12	0.0562749	0.727047	-0.23423	0.317485	-0.14822	0.49809
Atg13	-0.028632	0.820577	0.0298331	0.864092	-0.10413	0.299693
Atg14	0.0873367	0.534471	-0.0223502	0.913199	-0.0612216	0.677545
Atg16	0.0417596	0.762376	0.422441	1.3128e-05	0.509511	9.75169e-12
Atg17	-0.08466	0.483284	-0.124759	0.268359	-0.0431114	0.759195
Atg18a	0.00130841	0.995824	0.214058	0.059729	0.13359	0.126581
Atg18b	-0.00950147	0.961696	0.0228482	0.905383	0.0302197	0.870483
Atg2	-0.146181	0.229619	-0.0454085	0.711616	-0.0398647	0.810147
Atg3	-0.0586062	0.651688	0.138478	0.35769	0.0424412	0.839465
Atg4a	0.0720897	0.546816	0.0818936	0.571298	0.0554116	0.659148
Atg4b	0.0252881	0.873581	0.0575102	0.732935	0.124864	0.354198
Atg5	0.0729043	0.599334	-0.0103998	0.965879	0.00552215	0.984672
Atg6	0.0848978	0.539822	-0.113569	0.428891	-0.0606884	0.712907
Atg7	-0.0570567	0.711117	0.367716	0.0246613	0.480226	1.8118e-05
Atg8a	-0.0235183	0.885102	-0.0559693	0.709314	-0.0165198	0.903613
Atg8b			-0.0164611		-0.0498582
Atg9	-0.111127	0.40487	-0.0852778	0.547062	-0.0793062	0.482555
Atox1	0.18814	0.110097	0.151329	0.269323	0.163343	0.107829
Atpalpha	-0.0670176	0.547973	-0.205512	0.000417826	-0.118932	0.0217193
AttA			-0.0140875		-0.0141228
AttB	-0.00238253		0.00734822		0.0123962
AttC			-0.0244692		-0.00772992
AttD			0.244878	0.0520657	0.066001	0.0221289
Atu	0.0507347	0.671966	0.808617	1.09755e-13	0.145917	0.343289
Atx-1	-0.0060061	0.92715	0.00591833	0.981457	-0.193191	0.0659783
Atx2	-0.120487	0.398359	-0.0470483	0.807792	-0.0784343	0.548712
Atxn7	-0.0566074	0.657002	0.607479	3.65154e-09	0.497192	7.09799e-12
Aven	0.00101899	0.998173	0.464092	0.0168282	-0.296762	0.111619
Awh	-0.0387759	0.507332	-0.00273811	0.992033	-0.203094	0.339011
Axn	-0.0427287	0.719856	0.480615	4.3049e-07	0.437111	5.03057e-08
Axs	0.0932628	0.508653	-0.15101	0.559436	-0.127507	0.530424
Axud1	-0.120035	0.380964	0.659618	9.81619e-09	0.432616	1.07896e-06
B-H1	-0.0155285	0.787971	-0.0829703	0.794054	0.173833	0.503622
B-H2	-0.0307398	0.440987	-0.127351	0.685542	0.0298175	0.938603
B4	-0.0427011	0.739058	0.627258	4.79907e-09	0.501951	7.46771e-08
B52	-0.0118458	0.943636	0.431712	4.30594e-05	0.120896	0.0961029
B9d1	0.0103226	0.768348	0.102	0.780052	-0.0382589	0.891016
BBS1	-0.0131522		-0.108523	0.776574	0.0338805	0.918834
BBS4	0.00919811		0.0570325	0.888181	-0.166901	0.504003
BBS5	-0.0172443		-0.371537	0.17336	-0.153243	0.570943
BBS8	0.0046789	0.905872	-0.408948	0.117911	-0.048338	0.892962
BBS9	-0.00514991		0.011081	0.978093	0.0313597	0.936638
BCAS2	0.107105	0.407409	0.397641	0.0198105	0.0961784	0.662104
BCL7-like	-0.0382212	0.804377	0.353843	0.0384726	0.0947892	0.671903
BEAF-32	0.0601755	0.626341	0.73548	7.67409e-13	0.650163	1.27887e-17
BG642163					0.00494467
BG642312	0.00525239		-0.154447	0.607758	0.0310772	0.918994
BHD	-0.0271614	0.818821	0.00269669	0.991537	-0.327657	0.0158402
BI-1	0.0470827	0.715513	0.0126726	0.947408	0.093562	0.407941
BNIP3	-0.0312988	0.849238	-0.0942624	0.577248	-0.0427217	0.715884
BOD1	-0.0465868	0.757547	0.174039	0.112467	0.0906587	0.496721
BORCS5	0.0780434	0.614342	-0.0685144	0.784857	0.137706	0.50886
BORCS6	0.0222001	0.883441	0.121406	0.633953	-0.0519577	0.862442
BRWD3	-0.104445	0.434961	0.66474	2.59307e-13	0.564144	2.76865e-13
BTBD9	0.0102927	0.941485	0.676704	1.84381e-06	0.264274	0.0177906
Bacc	0.0242245	0.892509	-0.0586084	0.66224	-0.104318	0.102853
Bace	0.0178929	0.464514	-0.0715553	0.651049	-0.109901	0.216508
Balat	0.00525239		-0.016033		0.104564	0.57892
Baldspot	-0.0152572	0.917658	-0.112376	0.403341	-0.0886122	0.430724
Bap111	-0.0707641	0.51602	1.04669	4.40305e-19	0.432937	1.08972e-05
Bap170	-0.104442	0.461815	0.520902	2.63769e-05	0.332101	0.00096464
Bap55	0.0424828	0.753394	0.162402	0.344058	-0.12587	0.509829
Bap60	0.0776627	0.507488	0.930346	4.55995e-18	0.340794	2.5514e-05
Bbd			-0.111919	0.739604	-0.429023	0.028814
Bdbt	0.128414	0.331566	0.235991	0.163208	0.0657602	0.792936
Bdp1	-0.0298624	0.834589	0.18212	0.130165	-0.083228	0.458253
Bem46	-0.027162	0.873113	-0.0298286	0.909161	-0.0701472	0.747003
Best1	0.00191617	0.993186	-0.165244	0.176352	-0.0672285	0.608345
Best2	-0.00678939	0.893896	-0.0955339	0.52489	-0.125048	0.21901
Best3	-0.0191083		-0.572149	0.0011079	-0.186546	0.0852854
Best4			0.0256135		0.00953087
Bet1	-0.0167562	0.928217	-0.326049	0.0143498	-0.306626	0.0130377
Bet3	0.100517	0.435347	0.130472	0.494221	0.02968	0.892962
Bet5	0.0218284	0.905065	0.196481	0.348616	-0.051258	0.839472
Bgb	0.0421286	0.780284	0.28868	0.00416206	0.0932707	0.462644
BicC	-0.00140798
BicD	-0.0464679	0.750532	0.320347	0.00171054	0.234197	0.00806928
BigH1	0.0729696	0.62191	0.806056	0.000109921	-0.0789393	0.809912
Bili	-0.00393312	0.91284	-0.178576	0.277429	0.0278189	0.901072
Bin1	0.0941225	0.493338	0.520575	8.017e-07	0.324872	0.00841328
Bka	0.112248	0.425113	0.431696	0.00263435	0.0974579	0.511936
Blimp-1	-0.176351	0.00136605	-0.120901	0.732495	-0.314905	0.135056
Blm	-0.100991	0.483284	0.265672	0.199601	-0.12913	0.615131
Blos1	0.0530033	0.742517	-0.0129655	0.959591	-0.0204015	0.935686
Blos2	0.0142725	0.938391	0.223841	0.172238	0.279885	0.065245
Blos3	0.115743	0.432889	0.00979752	0.975655	0.21186	0.296336
Blos4	0.15163	0.266381	0.293518	0.176649	0.288996	0.0959042
Bmcp	0.0914825	0.482278	-0.0191725	0.930901	-0.204464	0.131992
BoYb	-0.0968101	0.484395	0.973076	2.08686e-06	0.190159	0.459633
BobA	-0.0428424	0.659835	0.0869942	0.600796	0.008534
BomBc1	-0.00238253		-0.19102	0.523717	-0.177236	0.503799
BomBc2	-0.0066107		-0.357641	0.19637	0.0251586	0.939226
BomBc3			0.183025	0.499349	0.0402508	0.898405
BomS1	0.00588942		0.377846	0.090336	0.775801	5.20251e-09
BomS2	-0.00117416		-0.0239634	0.957987	0.324195	0.0765509
BomS3			0.0221458	0.959337	0.117178	0.470266
BomS4			-0.108028	0.632192	-0.11924	0.353129
BomS5			0.201513	0.432108	0.269483	0.231392
BomS6			-0.235861	0.417526	0.122796	0.536394
BomT1					-0.0206295
BomT2			-0.0296214		0.0746549	0.721822
BomT3	-0.00238253		0.0318429		0.0442263	0.860787
Boot	0.0402311	0.788588	-0.0218829	0.96082	-0.0469295	0.900844
Br140	-0.0418406	0.768348	0.0234719	0.919088	-0.174162	0.163396
Brca2	-0.00698586	0.973488	-0.0252123	0.945701	0.0568569	0.854025
Brd	-0.0184261	0.815634	0.0144646	0.970434	-0.0253105	0.939618
Brd8	-0.0316982	0.815	0.346986	0.0219514	0.0943571	0.689353
Bre1	-0.0787347	0.556508	0.617751	2.93288e-08	0.423615	0.014295
Brf	-0.0611915	0.605503	0.214524	0.104455	0.0402281	0.810074
Brms1	0.0754249	0.505189	0.167414	0.318146	0.00312185	0.990652
Bro	0.0411094	0.595895	-0.0320819		-0.000789086
Bruce	-0.0774802	0.609077	-0.124287	0.316098	-0.0679805	0.491072
Bsg	-0.0516475	0.738446	-0.183796	0.498859	0.0604863	0.429405
Bsg25A	0.0134646	0.743588	-0.203176	0.146966	-0.145743	0.0338394
Bsg25D	-0.0609476	0.675848	0.640334	1.56927e-06	0.28641	0.00552002
BtbVII	-0.0399014	0.753437	-0.0803506	0.441605	-0.091251	0.307686
BthD	0.124919	0.281566	1.11098	1.00581e-17	0.190929	0.291706
Btk29A	-0.0712363	0.596003	0.320867	0.00340288	0.177116	0.114012
Btnd	0.00852104		-0.18485	0.538224	8.55862e-05	0.99973
BuGZ	-0.0417476	0.762803	0.240109	0.0703068	0.115676	0.295783
Bub1	-0.108375	0.304126	-0.102908	0.573881	0.0215697	0.919647
Bub3	0.0250434	0.867859	0.844606	3.43128e-13	0.570881	1.03578e-11
BubR1	-0.130364	0.358912	0.891801	8.70428e-17	0.598792	0.000725482
Buffy	0.00110941		-0.0180701	0.951196	0.0518409	0.859148
Bug22	0.112396	0.409438	-0.00478494	0.986265	-0.18729	0.288129
Burs	-0.00463528		-0.369168	0.0494994	-0.125507	0.619414
Bx	0.0841986	0.573219	-0.118743	0.59573	0.0666538	0.688106
Bx42	-0.00317223	0.985491	0.415535	0.000267181	0.212141	0.00822667
C15	-0.0199282	0.789943	-0.177878	0.452389	-0.0580668	0.859148
C1GalTA	0.0389252	0.811229	0.0745938	0.656339	0.120325	0.449818
C3G	-0.0889106	0.516556	-0.0725992	0.578038	-0.15165	0.0820673
C901	-0.0116007	0.805144	-0.269533	0.319995	0.0553432	0.780275
CAH1	0.00305942	0.964324	-0.252137	0.00191257	-0.205373	0.00247084
CAH13	0.00149514		0.030983		-0.00644261
CAH14			0.0215486
CAH16					-0.0202451
CAH2	0.102135	0.410928	-0.13937	0.247567	-0.176197	0.00545522
CAH3	-0.0261924	0.845265	-0.128873	0.352015	-0.0776372	0.516244
CAH4			0.0139143		0.00866191
CAH5			-0.00819795		0.00494467
CAH6	-0.00679306		-0.0941256	0.807421	-0.035045	0.913529
CAH7	0.0603755	0.691386	0.0459509	0.832281	0.196027	0.138765
CAH8			0.0103088	0.982309	0.0845475	0.777441
CAH9			-0.13654	0.65936	-0.0963092	0.571687
CAHbeta	0.00369229	0.986605	-0.11157	0.433813	-0.143207	0.28154
CAP	-0.0288753	0.871473	-0.0871668	0.258734	-0.071545	0.32636
CARPA	-0.00388967	0.921968	-0.184101	0.321643	0.0260562	0.917979
CARPB	-0.0275719	0.80547	-0.0551229	0.828475	0.0590251	0.821917
CASK	-0.0111359	0.943636	-0.0720663	0.547813	-0.0557576	0.614206
CBP	-0.0810649	0.521937	-0.158287	0.0882496	-0.0241805	0.8287
CCAP			0.364022	0.187481	0.199442	0.437808
CCAP-R	0.00157592		0.214573	0.425549	0.288211	0.180216
CCDC151	-0.00397653		-0.0397274	0.924203	0.0172054	0.963196
CCDC53	0.0218267	0.873711	0.347586	0.215188	-0.0379522	0.916819
CCHa1			-0.0956662	0.761921	-0.0780448	0.783323
CCHa1-R	0.0622036	0.0127515	-0.13108	0.64847	-0.0765082	0.777441
CCHa2	-0.0248971	0.351755	0.0642764	0.819058	0.233531	0.0993585
CCHa2-R	0.00588948		-0.212724	0.271036	0.0293176	0.917979
CCKLR-17D1	-0.000723057		-0.303701	0.24161	0.051043	0.885205
CCKLR-17D3	-0.00794311	0.846197	-0.0322987	0.919876	-0.000365402	0.999003
CCT1	0.0831734	0.495821	-0.00875602	0.958655	-0.0719873	0.443868
CCT2	0.0410202	0.778714	0.0766368	0.545711	-0.0706797	0.432503
CCT3	0.0786514	0.542773	-0.00870417	0.96313	-0.0466707	0.6799
CCT4	0.0284602	0.8591	-0.098012	0.453761	-0.0933403	0.320367
CCT5	0.0404291	0.794499	-0.03264	0.842894	-0.0976356	0.194849
CCT6	0.0595018	0.634412	0.0109658	0.953016	-0.109638	0.202161
CCT7	0.0859426	0.456493	-0.0318116	0.862811	-0.101629	0.222985
CCT8	-0.00479901	0.9799	-0.0534617	0.677006	-0.196889	0.003095
CD98hc	0.0440182	0.700717	-0.152424	0.0645722	-0.107295	0.149409
CDC50	0.0319021	0.816349	-0.0739938	0.56741	0.0366553	0.780275
CDK2AP1	-0.0327434	0.80941	0.576442	1.27014e-08	0.376577	0.000120806
CDase	-0.0231085	0.668744	-0.0571737	0.674327	-0.150333	0.166551
CG10000	-0.000108102		0.0351193	0.85144	-0.230805	0.0616998
CG10005	-0.0400449	0.596382	0.12342	0.710751	-0.106679	0.665501
CG10011	-0.101596	0.461815	0.0899667	0.61406	0.0658314	0.65302
CG10013	-0.0413376	0.451614	0.183493	0.565211	0.188257	0.274222
CG10019	0.0052936		-0.134533	0.425471	0.0502409	0.816603
CG10026	0.0144397	0.786385	-0.0803368	0.526665	0.160665	0.270123
CG10031	0.00951569		-0.344586	0.00119535	-0.119468	0.292816
CG10035	-0.00378131	0.937464	0.115551	0.496943	-0.417888	0.0199071
CG10038	0.0588629	0.671624	0.473631	0.00984064	0.15685	0.419297
CG10041	0.00949826		0.18462	0.216292	-0.0500043	0.76012
CG10050	0.0132528	0.943636	-0.0876303	0.743878	-0.150722	0.410452
CG10051	-0.00704719	0.910062	0.0256196	0.864121	0.0514378	0.715929
CG10053	-0.0160496	0.92962	0.0694698	0.84119	-0.0976426	0.732575
CG10055	0.0257384	0.867859	-0.072538	0.685863	-0.134312	0.378542
CG10062	0.0176676		-0.480807	4.18664e-06	-0.228515	0.0282458
CG10063	0.0423351	0.336125	0.0382787	0.928419	-0.00689191	0.987261
CG10064	-0.012029	0.715513	0.116247	0.697343	-0.108616	0.438595
CG10068	0.0167993	0.921968	-0.114718	0.507079	-0.132078	0.453381
CG10073	-0.0309543	0.367478	-0.0873324	0.629388	-0.0306965	0.88095
CG10075	0.0904029	0.536778	-0.265481	0.0496346	-0.0881958	0.688644
CG10077	-0.040549	0.749198	-0.0350667	0.783584	-0.122292	0.0557556
CG10081			-0.149002		-1.38795	1.36001e-16
CG10082	-0.169158	0.167013	0.00447551	0.976219	0.0647978	0.489785
CG10086	0.00842716	0.832859	-0.173184	0.180327	-0.0305502	0.845303
CG10089	0.013757	0.880166	-0.640155	0.000384359	-0.506669	0.000265487
CG10098	0.122844	0.345429	0.1893	0.075396	0.186148	0.0862344
CG10104			0.00903909		-0.000731582
CG10116	0.000360981		-0.0436005	0.803338	0.0820422	0.597339
CG10126	0.00550795		-0.389773	0.0126506	-0.201302	0.248292
CG10132	-0.0467223	0.493338	-0.0936923	0.464538	0.0599556	0.570856
CG10137	-0.00801179	0.943111	0.0418712	0.878591	-0.238702	0.196996
CG10139	0.00806299	0.96182	0.530222	2.51602e-06	0.442439	1.71616e-05
CG10140			-0.400018	0.0953842	-0.265957	0.118685
CG10147	-0.104956	0.47881	-0.107292	0.641204	0.109953	0.644174
CG10151	0.00806168	0.921968	-0.111252	0.627237	0.0495923	0.873107
CG10154	0.00149514		-0.0768692	0.840238	-0.276885	0.173226
CG10163			-0.0263418		0.0164672	0.94633
CG10164			-0.0386551		-0.0160199
CG10165	0.0180081	0.915534	-0.125817	0.451762	0.0162546	0.94707
CG10171	0.0354321	0.815299	0.107004	0.592961	0.0677666	0.798769
CG10175	0.0178499	0.780313	-0.159897	0.17336	-0.191029	0.0869888
CG10177			-0.00794883	0.979004	0.0635351	0.810039
CG10182	0.00549414		0.661205	4.89526e-05	0.263893	0.0178517
CG10183	-0.00238253		0.00111586		-0.0465839
CG10184	0.0795706	0.542773	0.0382861	0.855129	-0.103235	0.382529
CG10185	-0.00163985		-0.27034	0.242694	-0.285734	0.184762
CG10189	0.0256844	0.872533	-0.238951	0.219272	-0.0269456	0.917221
CG10194	0.0604085	0.692924	-0.117258	0.571709	-0.156817	0.292713
CG10195	0.0815467	0.596003	-0.0348207	0.905857	0.169316	0.388315
CG10205			-0.171076	0.624801	-0.091307	0.680976
CG10208	0.0831077	0.505243	-0.207335	0.187481	-0.11833	0.438245
CG10209	0.0378629	0.80438	-0.0399903	0.879089	-0.112335	0.592302
CG10211	-0.0169388	0.767586	0.107431	0.388469	-0.144413	0.194849
CG10214	0.0210181	0.894657	-0.10463	0.510672	-0.153435	0.286821
CG10222	0.107932	0.460512	0.0211358	0.955492	0.0792177	0.804074
CG10226	-0.0133861		-0.0328775	0.861365	0.217224	0.0229284
CG10232	-0.00510489	0.902918	-0.0678587	0.750886	0.137306	0.4706
CG10237	0.104104	0.367478	0.0883269	0.668876	-0.0824478	0.688263
CG1024	0.011102	0.943861	0.761836	6.35279e-13	0.551055	1.47741e-07
CG10252			-0.0114143		0.0480269
CG10254	-0.0596253	0.683023	-0.070087	0.631326	0.0689368	0.59872
CG10257	0.00149514		-0.36174	0.147488	-0.19258	0.440996
CG10264	0.00976987	0.828699	0.578563	0.0116209	0.0847937
CG10265	0.081178	0.532276	-0.0945599	0.784851	-0.0323939	0.930196
CG10268	0.0321538	0.845795	0.244697	0.235385	-0.0587093	0.854087
CG10274	0.0669305	0.663053	0.16174	0.370335	0.0273664	0.916819
CG10280	0.0204326		-0.00615472	0.988637	0.00443851
CG10283	-0.0824379	0.349616	-0.0575312	0.843298	-0.130529	0.53547
CG10286	-0.0190801	0.908601	-0.0678641	0.658437	-0.225808	0.00424483
CG10298					-0.017404
CG10300	0.00828819	0.865812	0.249425	0.0312757	0.587099	2.47397e-08
CG10301	0.0058736		-0.0219809	0.957554	0.0300113	0.93961
CG10307	-0.0181082	0.653653	-0.359441	0.194359	-0.164237	0.53136
CG10311	0.0108536	0.828699	-0.283521	0.00816923	0.00369167	0.980945
CG10317			-0.199356	0.377281	-0.00175533
CG10321	-0.00391659	0.979326	0.151611	0.148652	-0.0222065	0.892495
CG10324	-0.0174995	0.922001	0.124127	0.54645	0.239761	0.129979
CG10333	-0.0218962	0.889864	0.0736873	0.655577	0.0717315	0.659148
CG10336	0.101096	0.484278	0.30534	0.285191	-0.0781284	0.816444
CG10337	-0.0663867	0.351755	0.0691345	0.777194	0.159861	0.309034
CG10338	0.00601244	0.974597	-0.0710523	0.776751	-0.0377914	0.871838
CG10339	0.0084655	0.827607	-0.127039	0.477081	-0.140993	0.403866
CG10340	0.0575981	0.687005	-0.249334	0.00577795	-0.19862	0.0514759
CG10341	-0.106016	0.455699	-0.0993354	0.468223	-0.255747	0.000371297
CG10343	0.0984264	0.507454	0.0635461	0.792348	0.012746	0.96631
CG10344	0.0619344	0.688166	0.123597	0.58716	0.349407	0.0287617
CG10345	-0.0107037		-0.037924	0.821693	0.101102	0.605241
CG10347	0.0601896	0.657015	0.298743	0.0731505	0.214133	0.143746
CG10348	-0.0128553	0.699122	0.0595297	0.838747	-0.0381549	0.918631
CG10352	-0.00238253		0.0833757	0.743189	0.0275892
CG10353	-0.0699899	0.645415	-0.121455	0.190916	0.121508	0.0901601
CG10357			0.0579207		-0.00251106
CG10359	0.0141107		-0.294112	0.000398163	-0.171677	0.0297158
CG10361	-0.0105223	0.887687	-0.115627	0.635466	-0.108519	0.414306
CG10362	-0.00689915	0.871998	-0.136423	0.436935	0.0303179	0.892442
CG10365	0.0900281	0.516982	0.0636772	0.65861	0.08334	0.52724
CG10366	0.0353518	0.814547	-0.0987256	0.627022	-0.254066	0.0612277
CG10375	0.0121871	0.943655	0.269082	0.0806439	0.316156	0.0013313
CG10376	-0.0543123	0.737935	-0.069203	0.708648	0.00779869	0.975789
CG10383	-0.00165021	0.994596	0.000866704	0.99593	0.0753302	0.524238
CG10384	-0.0228166		-0.142954	0.255254	0.0218387	0.909097
CG10395	0.00926828	0.962295	0.0451669	0.888181	0.0908091	0.746615
CG10405	0.00151588	0.984152	-0.0487343	0.815471	-0.26133	0.0164055
CG10407	0.0190618	0.79099	0.166162	0.589339	0.0694537	0.839472
CG10413	-0.112994	0.369902	0.253988	0.00942081	0.243713	0.000278693
CG10417	-0.0933355	0.533717	0.468389	7.76344e-06	0.665868	7.46792e-25
CG10418	0.164692	0.211429	-0.344546	0.147524	-0.0273616	0.940498
CG10425	0.0910245	0.480226	0.565588	2.5342e-08	0.269415	0.0122022
CG10428	0.0802794	0.496203	0.0827579	0.734403	0.0931118	0.645428
CG10431	0.0012589	0.997588	0.407427	0.038227	0.389935	0.0241549
CG10433	0.0199775	0.63745	-0.175259	0.31437	0.0347061	0.716792
CG10435	0.0648121	0.603927	-0.0353234	0.86139	-0.0355618	0.854087
CG10444	-0.0190055	0.88503	0.0660927	0.686389	0.177333	0.0688784
CG10445	-0.00286156	0.990277	0.230989	0.411398	-0.0388793	0.912567
CG10459	0.00680864				0.00494467
CG10462	-0.0680181	0.660108	-0.163825	0.167751	-0.071786	0.5421
CG10463	0.0115117	0.949962	0.165694	0.481407	-0.316847	0.0122754
CG10465	-0.0202796	0.910468	0.270945	0.0664478	0.342864	2.62586e-05
CG10466	0.0999082	0.507144	0.027087	0.933354	-0.0813534	0.771362
CG10467	0.0103004	0.95737	0.424713	0.00803003	-0.050155	0.882051
CG10469	0.00130757	0.989577	0.161156	0.646593	0.0429718	0.888855
CG10470	0.147501	0.258974	-0.115176	0.487817	0.133242	0.274002
CG10472	-0.00599472	0.907894	-0.140177	0.381464	-0.136046	0.544897
CG10474			-0.252376	0.382043	-0.00866376	0.982446
CG10477			0.0346623	0.878277	-0.0475045	0.8595
CG10479	-0.0645367	0.46003	0.0879616	0.737574	0.102113	0.706567
CG10483	-0.0674174	0.124812	-0.0441917	0.819047	0.0347004	0.860992
CG10486			-0.0525246	0.797541	0.0168789
CG10492	-0.0882472	0.554499	0.766249	3.98788e-11	0.547757	3.84047e-10
CG10494	0.0460108	0.779144	0.16106	0.639754	-0.0862591	0.792825
CG10495	0.0792716	0.60618	-0.0613024	0.858935	0.0292846	0.916819
CG10505	-0.0274127	0.716431	-0.103743	0.787151	-0.290403	0.0567262
CG10508	0.0045499	0.943636	-0.225341	0.0724779	-0.0250178	0.90726
CG10510	-0.000721058				0.0149794
CG10512	0.00110427	0.994596	-0.146786	0.22915	-0.359004	9.38612e-09
CG10513	0.00351916		-0.332063	0.134306	-0.396892	0.000809008
CG10514	-0.00794406		-0.822508	3.35729e-05	-0.614445	0.00075492
CG10516	0.0182117	0.920201	-0.159966	0.428246	-0.270572	0.0534308
CG10527	0.0445885	0.782466	-0.138398	0.300282	-0.238719	2.73168e-05
CG10543	-0.130338	0.277426	0.112079	0.456487	0.0473871	0.737752
CG10550	-0.00292547	0.933287	-0.022971	0.908801	-0.190128	0.0228906
CG10553	-0.00461918		-0.589608	0.00540431	-0.0359072	0.888081
CG10555	-0.0950537	0.393549	0.752664	8.72795e-09	0.317875	0.00119457
CG10559	0.00426193		-0.271928	0.367076	-0.308953	0.167898
CG10560	-0.000723057		-0.457319	0.0745592	-0.254949	0.00514457
CG10561	0.0744196	0.624025	-0.212085	0.19637	-0.136372	0.44235
CG10562	-0.00508825		-0.590357	2.8012e-05	-0.156576	0.0635996
CG10565	-0.0180339	0.901735	0.22899	0.00827742	-0.0297401	0.810074
CG10576	0.0558076	0.642602	-0.103372	0.277017	-0.106376	0.14309
CG10581	0.018378		0.0713518	0.782478	-0.0815873	0.704452
CG10584	0.104104	0.482422	0.0778324	0.695689	0.133546	0.410817
CG10587					0.00494467
CG10588			0.0139604		0.00494467
CG10589			0.0174211		0.0161287
CG10591	-0.0678665	0.19058	-0.010273	0.958976	-0.0983998	0.713434
CG10597			-0.141472	0.584614	-0.385505	9.28146e-05
CG10598	0.0171348	0.534471	-0.119689	0.468514	-0.164052	0.000999916
CG10600	-0.106165	0.39029	0.0212269	0.912171	0.0709472	0.635773
CG10602	-0.0452358	0.755447	-0.170885	0.0709806	-0.107605	0.19093
CG10616	-0.0323394	0.829487	-0.027877	0.885886	0.0538436	0.777802
CG10621	-0.063984	0.472676	-0.143382	0.175952	-0.0588046	0.539557
CG10623	-0.00963476	0.88953	0.00804541	0.976215	0.101798	0.521027
CG10628	0.0771777	0.568993	0.0503942	0.846483	-0.239432	0.124734
CG10631	-0.0319262	0.853258	-0.0353994	0.825999	-0.104628	0.256914
CG10638	0.0973115	0.406574	0.23437	0.0951149	0.194282	0.204217
CG10646	0.0278504	0.866705	0.00977687	0.976215	-0.0317333	0.920199
CG10650	-0.0312844	0.675757	-0.155406	0.0540803	-0.00411865	0.980529
CG10651	-0.000380967				0.0160369
CG10654	0.0169808	0.910062	-0.0261634	0.916099	0.0473604	0.824475
CG10657	0.0147154	0.79588	0.2253	0.429213	-0.0189969	0.93961
CG10660	-0.00241993	0.975726	0.00794301	0.976219	-0.00383585	0.989118
CG10663	-0.0524908	0.323775	-0.145687	0.407702	-0.0395287	0.864501
CG10669	0.0117226	0.94895	0.0160691	0.958655	0.246675	0.154349
CG10672	0.234445	0.0144279	0.0731111	0.61878	0.158292	0.0998814
CG10674	0.135739	0.339265	-0.0865349	0.596179	0.18581	0.228388
CG10680			-0.0148982	0.940819	-0.0156982
CG10681	0.00680265	0.974319	-0.0925149	0.716431	0.0197974	0.950876
CG10694			-0.0169073		-0.00644261
CG10700	0.00157592		-0.154291		-0.044251
CG10702	0.0100405	0.953937	0.482651	3.4511e-06	0.396371	6.78872e-07
CG10710	-0.00588029	0.898674	-0.0501885	0.822197	0.0311001	0.89015
CG10713	-0.0127054		0.0695432	0.836789	-0.180863	0.42959
CG10725	0.00673983		-0.2244	0.487058	-0.135343	0.23726
CG10730	-0.0124036		0.00615695	0.982847	0.12875
CG10731	0.115561	0.430971	-0.102313	0.699792	0.185274	0.385924
CG10734			0.0746888		0.0400209
CG10737	-0.0121316	0.943655	-0.155133	0.0609751	-0.142767	0.0344043
CG10738	0.0165641	0.927316	0.148105	0.383876	-0.00279601	0.991822
CG1074	0.0801798	0.512719	-0.0230967	0.907152	-0.0862185	0.601932
CG10747	-0.0193385	0.917007	-0.156096	0.370418	-0.162614	0.247211
CG10750	0.00157592		0.00237743		0.0074021
CG10752			-0.0187735
CG10761	-0.00238253		0.00903909
CG10764	-0.00463528		-0.0566539		0.011758
CG1077	-0.0157299		-0.16148	0.552758	0.421432	0.0103346
CG10778	0.0759795	0.56847	-0.00566398	0.979956	0.0971693	0.562528
CG10793	-0.0204112		0.0518353	0.877639	-0.0748575	0.690576
CG10795	0.00212133	0.992955	0.105409	0.728355	-0.118609	0.641676
CG10799	0.0108207		-0.363925	0.166623	-0.123328	0.651846
CG10801	0.00187293		0.0474492		0.0309823
CG10802	0.134852	0.266997	0.0907323	0.592181	0.0849321	0.615164
CG10803	0.00819459	0.961152	-0.0896406	0.665195	-0.0321675	0.896414
CG10804	0.000591464		-0.431639	0.00808071	-0.51134	2.21347e-05
CG10809	0.00854517	0.964324	-0.126454	0.493154	-0.153878	0.329767
CG10814	0.00401625		-0.0292163		-0.0199671
CG10834	-0.00238253				0.024202
CG10841	-0.00238253		-0.0678918		-0.029521
CG10845					0.00494467
CG10853			-0.00819795		0.0160369
CG10859	-0.000852711	0.982493	-0.137111	0.547813	-0.0343757
CG10862	-0.00238253
CG10863	0.0880834	0.432255	-0.11152	0.253311	0.00846833	0.952533
CG10864	-0.0062273		0.338735	0.202101	-0.0813976	0.806771
CG10866	0.00240088	0.990632	-0.0662738	0.870226	-0.110756	0.712606
CG10869	0.0180655	0.587826	-0.235898	0.31267	0.0883346	0.533527
CG10874	0.0743247	0.515688	0.0644351	0.707592	-0.0384197	0.843539
CG10877	-0.0578049	0.690802	0.0121079	0.958655	0.106615	0.502609
CG10887			-0.00819795		-0.000700215
CG10898	0.0502003	0.743673	-0.194563	0.14978	0.0299669	0.928216
CG1090	0.00330707	0.958024	-0.185344	0.114738	0.00208219	0.992321
CG10903	-0.0690467	0.649732	-0.0448296	0.829667	-0.127652	0.324016
CG10904	0.107801	0.440987	-0.000607051	0.997917	0.207213	0.288989
CG10907	0.0363936	0.812134	0.385958	0.027865	0.231903	0.193574
CG10910	0.0089411		0.202067	0.54404	0.395411	6.55728e-09
CG10911	0.00806972		-0.140177	0.484561	-0.154154	0.022645
CG10912	0.00942628		-0.0941836	0.805832	0.21199	0.00347603
CG10914	0.0568933	0.72216	-0.0749973	0.783133	-0.0132286	0.970508
CG10916	0.0774314	0.599334	0.143841	0.51421	0.124651	0.608255
CG10918	-0.00245922		0.0264361	0.944196	0.119014	0.677313
CG10919			0.00964326		0.0167675
CG1092	-0.00372345	0.96287	-0.0274207	0.875881	0.108934	0.43765
CG10927	0.00686074	0.972989	0.0569716	0.879357	-0.147409	0.515009
CG10931					0.0160369
CG10932	0.045719	0.75443	-0.20623	0.147165	-0.246071	0.00451898
CG10934					0.0160369
CG10936	-0.11749	0.409438	-0.0411495	0.798695	-0.165594	0.095192
CG10939	-0.00631724	0.974605	-0.0774796	0.484705	0.0535107	0.636061
CG10943			-1.20575	6.13094e-09	-0.570011	0.000127593
CG10947	-0.00411816	0.887599	-0.154873	0.324156	-0.0274453	0.882051
CG10948	-0.0677351	0.664121	-0.139066	0.264474	0.00342606	0.988002
CG10949	0.104455	0.485251	0.0470209	0.89157	-0.195714	0.332296
CG10950	-0.00630187				-0.000769168
CG10953	0.0196886	0.482278	-0.0852057	0.383586	-0.291562	1.40996e-07
CG10958	-0.0228246	0.801735	0.188972	0.38927	-0.0463255	0.878512
CG10959	0.0561728	0.726948	0.0282522	0.938773	-0.134569	0.604097
CG10960	0.00585393	0.976063	-0.277012	0.00578942	-0.0326227	0.768712
CG10962	-0.00973066	0.815	0.213657	0.299888	-0.116409	0.603482
CG10969	0.00157592				0.00494467
CG10970			0.159025	0.655577	0.20971	0.407427
CG10973	-0.0451086	0.78123	-0.0145224	0.95172	0.0905292	0.614742
CG10979	-0.0567963	0.712355	-0.0583844	0.788415	0.129795	0.442081
CG10984	-0.0482433	0.715513	0.223255	0.0698345	0.290232	0.000608273
CG10993			0.00903909
CG10996			0.0184115		0.0202615
CG11000	0.0306554	0.676915	-0.163669	0.343723	0.0219929	0.89882
CG11007	0.141874	0.254123	0.0643156	0.70864	-0.0159575	0.948021
CG11018	-0.00266063	0.954499			-0.00644261
CG11029			-0.139687	0.691391	-0.254583	0.266392
CG1103	0.0159668	0.914396	0.16005	0.397899	0.0525852	0.821929
CG11030	-0.0434713	0.79099	0.499941	1.41974e-06	0.282393	0.00463073
CG11034	0.0110705	0.943636	-0.738166	5.48073e-19	-0.708754	1.29347e-24
CG11035	0.153751	0.261405	-0.172568	0.369201	-0.235732	0.0859875
CG11041	0.00157592		0.164054	0.589138	0.0247883	0.949171
CG11044	-0.00117793	0.97702	-0.11322	0.626869	-0.213273	0.370243
CG1105	0.00090787	0.99817	-0.0901347	0.491704	-0.139496	0.110983
CG11050	0.0188647	0.882147	-0.112182	0.372083	0.031474	0.810039
CG11052	0.00907819		-0.20476	0.382885	-0.134512	0.356194
CG11060	0.00149514		0.0133073		0.0133897
CG11069	-0.0606553	0.524114	-0.119168	0.556855	0.00373417	0.990652
CG11070	-0.0206886	0.910062	-0.116224	0.355076	-0.0510079	0.722043
CG11073	0.00431753	0.928358	0.318521	0.0390774	-0.24363	0.00904423
CG11076	0.0688254	0.556088	-0.116256	0.327616	-0.0915612	0.325953
CG11077	0.00769025	0.970495	0.249335	0.166111	-0.0421423	0.872103
CG11085			0.0207961	0.930737	0.136687	0.354011
CG11089	-0.000118579	0.999661	0.0356459	0.836718	-0.197466	0.0444126
CG11095	0.0917639	0.539822	-0.202176	0.415315	-0.180541	0.453007
CG11099	-0.000723057		-0.0498474	0.884001	-0.23458	0.299471
CG11103	0.101512	0.467904	0.425488	0.00274514	0.550788	1.4343e-05
CG11109	0.0758853	0.620355	-0.13209	0.558323	-0.19123	0.345097
CG11110	0.0652033	0.675848	-0.0402625	0.899443	0.0259674	0.93961
CG11112			0.00903909
CG11122	-0.00403947	0.979326	-0.0242186	0.89936	0.00243996	0.990735
CG11123	-0.0784996	0.505243	0.443168	2.00501e-06	0.238788	0.00345604
CG11125	0.0832701	0.587826	0.523472	0.000520941	0.0305742	0.91254
CG11127	0.0284994	0.867784	0.0363613	0.876554	-0.215504	0.184262
CG1113	0.0104687	0.843057	-0.199567	0.545653	-0.0303447	0.930205
CG11131	0.0022168	0.703122	-0.339145	0.160198	-0.260547	0.000458229
CG11134	0.084675	0.552222	-0.0834182	0.567009	-0.152223	0.182744
CG11141	0.0441102	0.709032	0.564222	1.8837e-05	0.171625	0.246372
CG11147	-0.00686308	0.910062	0.316415	0.0820644	-0.0878384	0.703339
CG11149	0.000172434		0.00520186	0.989341	-0.200536	0.372134
CG11151	0.205827	0.00877352	-0.0438202	0.753399	0.0519339	0.615118
CG11155	-0.0619215	0.576424	-0.170557	0.23217	0.0325433	0.810074
CG11158	-0.00795319	0.938391	0.0681986	0.766267	-0.107088	0.558451
CG11159	0.00157592		0.0908205	0.814394	0.438813	0.00287411
CG1116	0.0955743	0.521256	0.0543849	0.828865	-0.0531285	0.825533
CG11162			-0.227721	0.442025	-0.16746	0.427931
CG11164	0.0983868	0.369902	1.16184	4.24853e-23	0.817773	1.34915e-17
CG11168	-0.0288552	0.873581	-0.10938	0.343675	-0.0115173	0.947526
CG11170	0.0834807	0.586246	0.224865	0.459156	-0.221903	0.374039
CG11178	0.0339392	0.816621	-0.19467	0.33874	-0.129426	0.502793
CG11180	-0.0752857	0.624847	0.190645	0.252862	0.098655	0.435887
CG11191	0.00694519		-0.225337	0.30886	-0.163819	0.409186
CG11192			0.389044	0.0444103	0.0920797	0.268095
CG11200	0.0405502	0.805144	0.0821824	0.745737	-0.0175091	0.946032
CG11211	0.00467064		0.0410728		0.0318519
CG11226	-0.00238253				-0.0362255
CG11227			-0.0289979		0.0179921
CG11236	-0.0111825		-0.125051	0.526665	-0.0281045	0.921796
CG1124	0.0349134	0.676915	-0.190948	0.0373711	0.0178478	0.908758
CG11241	-0.00302396	0.989268	0.0245668	0.930776	-0.0882488	0.605437
CG11247	-0.0232206	0.883152	0.0196684	0.918773	-0.0321701	0.870494
CG11248	0.03335	0.792178	0.463957	0.000210406	0.693046	1.09963e-19
CG11249	0.00221596		-0.0647635	0.874393	-0.0641013	0.856308
CG11257	0.000570353	0.999046	0.127518	0.611006	0.178645	0.410966
CG11263	-0.00259521	0.990632	0.928538	7.64529e-07	0.686677	2.93307e-06
CG11267	0.127782	0.260975	-0.233327	0.00579377	-0.114753	0.278543
CG11269	0.00157592		-0.00819795
CG11275	0.0739466	0.497269	-0.271238	0.026587	-0.187748	0.028814
CG11279	-0.0192592	0.916171	-0.22506	0.24193	-0.175375	0.260005
CG1129	0.0182674	0.91053	-0.0246252	0.909161	-0.0745537	0.634889
CG11291			-0.018583		-0.0116
CG11294	0.00149514		0.00323773		0.0166333
CG11300	-0.00463528		-0.00364278	0.982543	-0.01083	0.964242
CG11307	-0.0136748	0.93933	0.953177	4.12781e-14	0.723619	2.52221e-11
CG11309	0.120896	0.393903	-0.0623116	0.65305	0.0844374	0.564914
CG11313	0.01243		-0.232078	0.4343	-0.037178	0.904023
CG11317	0.00420971		-0.182602	0.25391	-0.155753	0.249623
CG11318	0.0132578		-0.128163	0.524969	0.0322106	0.882051
CG11319	-0.0150378	0.640705	-0.571023	5.73515e-11	-0.318825	0.000414661
CG11322			-0.0788728	0.660993	-0.0586205
CG11327	0.0141868	0.675238	-0.107772	0.560063	0.0750531	0.758598
CG11333			0.0285647	0.918713	-0.0258627	0.89007
CG11334	0.0743185	0.551063	-0.11613	0.279193	-0.257395	0.000753315
CG11342	0.068435	0.663053	-0.0791302	0.841069	0.131772	0.617189
CG11345	0.0226574		-0.274216	0.0279775	-0.193107	0.0379371
CG11349	-0.00547971		0.0081409		-0.00775809
CG11350	0.00351916		-0.115533	0.763994	-0.292534	0.0182775
CG11353	-0.00456765	0.953309	0.24802	0.42437	0.213552	0.380466
CG11356	-0.000721058		0.0318548	0.912536	-0.0826124
CG11357	-0.0119284	0.932277	0.217662	0.0271378	0.0886461	0.423961
CG1136	0.0151031		-0.0574316	0.784207	0.079768	0.533418
CG11360	-0.132172	0.367478	0.0913886	0.70784	-0.11357	0.457219
CG11362	-0.000723057		0.00903909
CG11367	0.0722628	0.633213	0.513435	5.00379e-06	0.373894	0.00132264
CG11368	0.00149514		0.0575181	0.856454	-0.131326	0.401557
CG11369	0.012284		0.0174211		0.0487193
CG1137			0.0733505	0.674327	-0.0123187
CG11370	0.0299661	0.301759	0.149292	0.390134	0.0228526	0.855249
CG11373					0.00494467
CG11374	0.00682312		-0.424008	0.105425	0.227891	0.297489
CG11377	0.0312519	0.816036	-0.172669	0.276686	0.0422915	0.873596
CG11378	0.0188072	0.590638	-0.142961	0.125	-0.115575	0.110693
CG11379			0.00903909		-0.000789086
CG1138			-0.00819795
CG11380	0.0094499	0.836779	0.33354	0.214613	0.500612	0.00632003
CG11381	0.00682312		-0.253182	0.238211	-0.219762	0.110024
CG11382	0.0143626	0.908601	0.371336	0.00576611	0.0913591	0.737812
CG11384	0.016499		-0.256134	0.0168282	0.0196156	0.917979
CG1139	0.00286398		0.0233024	0.95172	-0.115844	0.691144
CG11391	0.00149514
CG11396	0.100082	0.487289	0.0110501	0.968185	0.0326495	0.907646
CG11398	0.0449667	0.781282	-0.185879	0.584753	-0.0521818	0.885205
CG11399	-0.0311101	0.80941	0.380492	0.000665546	0.15505	0.189769
CG11400	-0.00245922		-0.0976327	0.785378	-0.117672	0.689121
CG11403	0.0372529	0.80941	-0.120328	0.743402	-0.0876445	0.786082
CG11404			0.00903909
CG11406	0.00149514		-0.139268	0.644301	0.0374696	0.823979
CG11407	0.00806972		0.193973	0.457884	0.151215	0.580569
CG11409	-0.0306575	0.780313	0.147169	0.671703	0.177358	0.437266
CG11413	0.0123136		-0.762659	1.51646e-08	-0.233567	0.256349
CG11414	0.0115394	0.947005	-0.0619554	0.672002	0.021672	0.882051
CG11417	-0.0324219	0.815634	0.355953	0.0014328	-0.164697	0.0881392
CG1142	0.0747679	0.588184	0.0269523	0.910918	0.100512	0.507678
CG11425			-0.0630457	0.878004	0.0242524	0.929013
CG11426	-0.000853194	0.991777	-0.0485273	0.843298	-0.0532322	0.816116
CG1143	-0.00509334	0.859819	0.0689744	0.614327	-0.0876858	0.442988
CG11436	0.0231954	0.88582	0.351663	0.022098	0.126011	0.557183
CG11437	-0.0237979	0.624051	-0.167763	0.335446	-0.334351	0.000714538
CG11438	-0.0139668	0.72818	0.0106811	0.966455	-0.20283	0.0598335
CG11444	0.0841031	0.536978	0.108992	0.349583	-0.062026	0.559102
CG11447	0.0909951	0.538002	0.0452729	0.873077	0.00821417	0.981895
CG11449	0.00157592		0.0582335	0.880149	-0.144796	0.497914
CG11453	0.00428151	0.921632	-0.119826	0.217828	0.0481454	0.716785
CG11454	0.115584	0.419724	-0.344077	0.0130176	-0.174942	0.260764
CG11456	0.0621173	0.665634	-0.0524359	0.866585	-0.0583588	0.850692
CG11458			0.00999766		-0.0650497
CG11459	0.00178698		0.0479702	0.889313	0.0478571
CG1146	0.0118282	0.945267	0.223165	0.179816	0.0482649	0.859642
CG11470	-0.00611111		-0.242299	0.257608	-0.0769711	0.528402
CG11474	0.0395361	0.793957	-0.0947599	0.367984	-0.0684959	0.468338
CG11475	-0.0101603	0.910468	-0.34884	0.0986098	-0.12892	0.49277
CG11498	-0.0215481	0.709515	0.00596877	0.988637	-0.0797773	0.804119
CG11504	0.0491135	0.710423	0.723159	2.09486e-14	0.547085	1.07686e-09
CG11523	0.0518398	0.726971	0.180539	0.239792	0.0522101	0.791138
CG11529	0.00149514		-0.38706	0.111298	0.0182979	0.93961
CG11537	-0.0107469	0.939938	-0.175118	0.0559802	-0.048242	0.642531
CG11539	0.0168977	0.913146	-0.0733975	0.848255	-0.0683077	0.835385
CG11550	0.00220427		0.131256	0.629385	0.0257531	0.945138
CG11555	0.0436127	0.76416	0.0583531	0.786822	0.0461787	0.796147
CG11560	0.08292	0.567351	0.319261	0.0872271	-0.134946	0.53502
CG11562	0.194582	0.0825404	-0.126223	0.587455	-0.0240398	0.943685
CG11563	0.057846	0.673707	0.353756	0.0020636	0.0224726	0.893575
CG11570			-0.143247	0.665987	0.0905766	0.772609
CG11581			0.0736778	0.72071	-0.0381903	0.845761
CG11583	0.0244226	0.860614	0.238435	0.0339994	0.00583524	0.975789
CG11584	0.00216158	0.934049	-0.00979653	0.981624	0.300753	0.130747
CG11585	-0.00110498		-0.139063	0.58728	-0.451867	1.62132e-05
CG11586	0.119784	0.397801	0.323165	0.0765993	0.214428	0.136928
CG11588					0.00494467
CG11590	0.0878528	0.534471	-0.0246386	0.933962	0.0683388	0.823234
CG11593	-0.0042894	0.979326	-0.0443626	0.826377	-0.0880361	0.608345
CG11594	0.0280742	0.707027	-0.163004	0.143617	-0.181257	0.0398241
CG11596	0.0509582	0.68133	0.613133	2.91847e-07	0.434837	8.23541e-07
CG11597	-0.00458307	0.96953	-0.374722	0.136107	-0.22397	0.366897
CG11598	-0.00882188		0.0128387		-0.0421441
CG11600	-0.00463528		0.0134515		0.004046
CG11601	0.13972	0.283838	-0.17296	0.479855	-0.137944	0.448274
CG1161	0.0700227	0.633391	0.129187	0.248166	0.129672	0.215726
CG11617	-0.00678536	0.883462	-0.225525	0.1575	-0.0223309	0.93961
CG11619	-0.0583652	0.296134	-0.0477079	0.874162	-0.215048	0.275329
CG11626	0.00316722		-0.0831079	0.650512	0.0220332	0.916164
CG11629	0.00149514		0.0210186		0.00494467
CG11630	-0.00811087		0.00903909		0.00552311
CG11634			-0.0727519		0.0106609
CG11635					0.0201492
CG11638	0.0229487	0.780284	-0.0100127	0.970721	0.0784927	0.679394
CG11655	-0.0486461	0.762951	0.0994648	0.756601	-0.261709	0.240001
CG11656	-0.00463528		-0.290468	0.264438	-0.00120193
CG11658	0.0515622	0.701715	0.103997	0.430268	0.210841	0.0158995
CG11659			0.198902	0.530509	0.0345362	0.920036
CG11668	-0.00463528		-0.385594	0.155272	-0.34747	0.102827
CG11670	0.0164556	0.708018	0.120134	0.67413	-0.0667641	0.820099
CG11672	0.0236794		-0.350085	0.000586818	-0.125367	0.176083
CG11674	0.130226	0.252731	0.425141	0.105366	-0.255613	0.283582
CG11679	0.112153	0.402514	-0.0709479	0.792279	-0.0988361	0.647763
CG11686	0.0422939	0.768476	-0.089795	0.525976	0.135569	0.277074
CG11693	-0.00463528		0.0470368		-0.00387887
CG11694	0.00811519				-0.0253445
CG11695	0.0319284	0.8591	0.0565249	0.863439	-0.0307026	0.927019
CG11696	0.0801109	0.493828	0.0132196	0.960365	-0.0500614	0.84165
CG11699	0.0737133	0.63745	-0.144319	0.353593	-0.104671	0.452431
CG11700	-0.00847781	0.939971	-0.23804	0.337786	-0.0532241
CG11703	0.00401625		-0.0291576		0.013486
CG11710	0.0748165	0.632837	-0.10627	0.574504	-0.105017	0.533758
CG1172	-0.0401605	0.753556	0.0649487	0.669394	0.0381045	0.862298
CG11722	0.0201794	0.910724	-0.312028	0.0595533	-0.222698	0.157984
CG11723	0.138954	0.304126	0.172491	0.381636	-0.144664	0.540831
CG11726			0.0193376
CG11737	0.12157	0.328853	-0.239393	0.090336	-0.121317	0.497914
CG11741	0.00501235		0.288446	0.27226	-0.0640766	0.752987
CG11752	0.173855	0.131814	-0.0122676	0.944331	-0.166397	0.0980805
CG11753	0.125017	0.37098	-0.00743408	0.978326	0.0747611	0.738509
CG11755	0.0121226	0.948623	-0.19059	0.533976	-0.206515	0.390902
CG11756	-0.025745	0.581717	0.0593816		0.0227782
CG11760	-0.00625785		-0.0715949	0.843559	0.0381529	0.878512
CG11768			-0.0447721	0.879089	-0.0787481	0.73994
CG11771	0.0463416	0.705192	-0.0073446	0.965484	-0.0128904	0.940268
CG11777	0.0588887	0.701049	0.405865	0.0478252	0.218396	0.333889
CG11779	0.049191	0.716325	-0.132292	0.190552	-0.112109	0.197087
CG11786	-0.0143865	0.829541	0.782127	0.000398163	0.12876
CG11788	0.0934169	0.524114	0.179259	0.603457	-0.19435	0.434022
CG11790	0.12059	0.390237	-0.0541315	0.713175	0.0231575	0.907384
CG11791	-0.0452955	0.780081	-0.145395	0.360692	0.0587602	0.534892
CG11807	0.0453987	0.755127	-0.0662132	0.700511	-0.155885	0.238942
CG11808	0.108341	0.467315	0.663465	0.0017335	0.155526	0.54155
CG11811	0.0501469	0.675848	0.367021	4.07608e-05	0.395083	2.26679e-07
CG11815	-0.00567537		0.00903909
CG11816			0.0203559		0.0035315
CG11825	0.168892	0.204251	0.52334	0.0330339	0.354913	0.0674618
CG11828	-0.00245922		0.034571		-0.0103244
CG11835	0.00171636		0.0947417	0.710486	0.00309331
CG11836	0.0155051	0.932854	-0.0133459	0.975655	-0.129077	0.637417
CG11837	0.0680011	0.623483	0.31474	0.0115074	0.0127259	0.950876
CG11839	0.147247	0.29446	-0.0872472	0.828475	-0.0929562	0.771362
CG11841			0.159214	0.259949	-0.116494	0.425002
CG11842	0.00187293		0.0119173	0.975937	0.216096	0.275915
CG11843	-0.00513685		0.134175		-0.19042	0.448061
CG11852	0.0060082		-0.226738	0.209329	0.0396497	0.904831
CG11854			-0.1302	0.727545	-0.0105452	0.969134
CG11857	0.00752912	0.960223	0.202154	0.026697	0.0931872	0.329383
CG11858	0.194372	0.0906983	0.335601	0.07326	0.0728546	0.759195
CG11873	-0.117148	0.420392	0.01359	0.95172	0.0684774	0.572534
CG11878			0.0743076	0.777365	-0.0140559	0.972446
CG11882	0.0250674	0.887852	0.121154	0.716431	-0.137944	0.625545
CG11883	-0.0166963	0.928217	-0.272343	0.00100064	-0.0594255	0.578518
CG11885	0.198104	0.0985685	0.0556795	0.883357	-0.213495	0.312499
CG11892	0.00221596		-0.241958	0.356185	-0.239041	0.0974591
CG11893	0.00467064		2.38498	3.41696e-27	0.892219	5.33763e-18
CG11898	0.00571772		-0.309901	0.124062	-0.441527	2.31947e-05
CG11899	0.15884	0.16567	-0.129747	0.723787	-0.474401	0.00447462
CG11902	-0.0715383	0.63745	-0.0440583	0.845502	-0.116986	0.555808
CG11905	-0.099425	0.229148	0.25097	0.16893	0.610435	6.14361e-09
CG11906	-0.00683031	0.9644	-0.0300323	0.915933	0.0444332	0.860126
CG11911	0.0173807	0.349883	0.0877048	0.615539	0.249166	0.144733
CG11912	0.00610918		-0.35566	0.0367718	0.169416	0.434883
CG11920	-0.00890071	0.961827	0.268761	0.0293836	0.00327565	0.987916
CG11927	0.0433514	0.763412	0.155623	0.378304	0.0940907	0.633009
CG11929	-0.00344596		-0.0636838	0.777365	0.239054	0.0871734
CG11951	-0.0023111		0.476492	0.0250224	0.0650669	0.847538
CG11961	-0.0236865	0.893146	-0.200665	0.0108837	0.0891923	0.2198
CG11964	0.00879673	0.961696	-0.25657	0.0885828	-0.125164	0.452092
CG11970	-0.0589778	0.673849	0.519359	5.56154e-07	0.469543	1.35989e-10
CG11975	0.00296851	0.987806	0.645986	1.2455e-10	0.418758	9.35365e-06
CG11980	0.0585945	0.643925	-0.0797245	0.536791	-0.110165	0.285053
CG11983	-0.0159056	0.865812	-0.034006	0.936743	0.0221828	0.953727
CG11986	0.0443975	0.777355	0.37922	0.0441955	0.260772	0.179956
CG11997	-0.00625952		-0.112537	0.632583	0.00941202	0.966766
CG11999	0.0716132	0.605503	0.03919	0.867572	-0.100916	0.547107
CG12003	0.0015077				-0.0115719
CG12004	-0.000251865	0.999386	-0.0724392	0.526263	0.0172531	0.907512
CG12007	0.0254601	0.887143	-0.188031	0.156202	0.0600422	0.744029
CG12009	-0.0142933	0.699122	0.389111	0.0357117	-0.0364555	0.851235
CG12010	0.0571891	0.707027	-0.0850796	0.739364	-0.166358	0.370446
CG12011	-0.0552195	0.476985	0.200871	0.32295	0.0182501	0.904023
CG12012	0.113486	0.436154	0.074994	0.805123	0.126111	0.608379
CG12016			-0.00819795		0.0161287
CG12017	-0.0305568	0.592348	1.29023	2.50186e-10	0.198724	0.318126
CG12020			0.00903909		-0.00644261
CG12024	0.00565973	0.974319	-0.0553371	0.781891	-0.0615017	0.715644
CG12025	0.03947	0.762803	-0.0297084	0.89157	0.0231757	0.896901
CG12038	-0.0167982	0.865812	-0.112247	0.46654	-0.0639183	0.746494
CG12054	-0.00691794	0.9649	0.0397075	0.810056	0.0529681	0.661888
CG12056	0.0124671	0.943111	0.0953557	0.775708	-0.42563	0.0173033
CG12057	0.00149514		-0.376547	0.14987	-0.319741	0.0100679
CG12061	0.00263844		0.0524184		0.0161287
CG12065	0.0611776	0.695354	0.00157925	0.991248	-0.0647807	0.489239
CG12069	-0.00238253		-0.0164611		0.00494467
CG12071	-0.021447	0.408077	-0.120442	0.547062	-0.182604	0.121583
CG12075	-0.0687015	0.440987	0.0248698	0.870226	-0.023841	0.875543
CG12078			0.00903909
CG1208	0.0173196	0.539588	-0.219444	0.0123278	-0.0930551	0.439234
CG12081	-0.0232922	0.867784	0.437347	0.000356075	0.268077	0.00434876
CG12084	-0.0821283	0.520124	0.101639	0.443918	0.0238606	0.883705
CG12091	0.0168772	0.922275	-0.0580491	0.625921	-0.0553531	0.634722
CG12093	0.00725983	0.972325	-0.0310054	0.875881	0.134098	0.399602
CG12096	0.0189975	0.907256	0.0106944	0.964204	0.0168607	0.947202
CG12099	-0.0317581	0.828312	-0.184429	0.0261897	-0.118275	0.209087
CG12104	-0.01768	0.902172	0.402146	0.00336599	0.219507	0.105272
CG12105	-0.0115707		-0.13086	0.403236	0.100448	0.382937
CG12106	0.0377754	0.815299	0.393572	0.0556139	0.183106	0.431483
CG12107	0.152647	0.237565	-0.00682131	0.976399	-0.0928832	0.576035
CG12111			0.0358389		-0.00644261
CG12112	0.0810379	0.516556	0.559421	0.000460826	0.469281	0.000119824
CG12115			-0.0544373	0.779473	-0.0230484	0.941826
CG12116	-0.00642748	0.916296	-0.0684046	0.654963	-0.0758793	0.488428
CG12118	0.0261986	0.884312	-0.0596132	0.753688	-0.15325	0.37359
CG12121	-0.0408284	0.798443	0.386454	0.00010867	0.355019	6.68816e-06
CG12123	0.0508318	0.741196	-0.132366	0.613241	-0.113131	0.646553
CG12128	0.0320443	0.799979	0.251059	0.0506733	0.112078	0.302482
CG12129	0.0517546	0.701715	0.511072	5.89725e-05	0.298294	0.0401679
CG1213	0.00132123	0.974319	-0.257754	0.0682269	-0.00747591	0.96671
CG12133	-0.000331876		0.0174211		0.00457891
CG12134	0.0857411	0.534471	0.282118	0.0499292	-0.206365	0.149023
CG12147					0.00494467
CG12155	-0.00246055	0.989873	-0.0295456	0.905128	0.00587409	0.985143
CG12158			0.000247182		-0.017404
CG12159	0.169888	0.138974	0.106415	0.695569	0.12815	0.608309
CG12163	0.00164892	0.993003	0.151692	0.28187	0.170129	0.0205293
CG12164	0.0128506	0.80547	0.34089	0.0157712	0.205659	0.265002
CG12170	0.0360641	0.830902	-0.032488	0.873077	-0.135504	0.306806
CG12171	0.0872595	0.477998	0.130586	0.36621	0.0504095	0.673681
CG12173	0.145513	0.30252	-0.12716	0.51421	-0.161642	0.396762
CG12177	-0.00997823	0.955728	0.0870419	0.631802	0.0511943	0.752987
CG12179	-0.0710486	0.622605	0.79357	2.55051e-12	0.714515	4.25145e-10
CG1218	0.0541237	0.678893	0.0726799	0.787076	-0.0453026	0.868221
CG12182	-0.0932258	0.533717	0.283695	0.0909489	0.472811	0.0011744
CG12184	0.00307774	0.974605	0.205201	0.431343	0.178016	0.331987
CG12194	0.00322261	0.98683	-0.0865281	0.673224	0.0575681	0.749032
CG12204	0.078009	0.613353	-0.0215222	0.956564	-0.00761842	0.986468
CG12206	-0.015563	0.764108	-0.202892	0.150887	-0.365213	0.000145286
CG12209			0.00903909
CG12213	-0.0802277	0.588256	0.0549079	0.735826	0.167491	0.108458
CG12219	0.102333	0.388342	0.368193	0.0136156	0.128346	0.458624
CG12224	-0.00927331	0.880835	0.531328	0.000753444	0.30538	0.00621811
CG12229	0.00149514		-0.0124452		-0.00791276
CG12236	-0.0725285	0.568191	0.0632407	0.798695	-0.036429	0.884675
CG12237	0.0534886	0.699122	0.0627135	0.783329	-0.156323	0.253972
CG12239	-0.0186606	0.638864	-0.179933	0.175006	-0.0980344	0.394666
CG12241	0.040142	0.789943	-0.0966678	0.569863	-0.145968	0.228828
CG12253	0.0823939	0.523275	0.046397	0.862939	0.199706	0.309769
CG12256	-0.00230717		-0.359821	0.00342567	0.154217	0.569389
CG12259	0.076487	0.588256	0.263414	0.033379	0.166079	0.256259
CG12267	0.0147594	0.933644	0.169975	0.399478	-0.0129406	0.963151
CG12268	0.0138604		-0.141523	0.42437	0.0604442	0.774031
CG1227	0.0818065	0.542458	0.358471	0.0128496	0.142907	0.385682
CG12278	-0.00245922		0.0848201		0.014178
CG12279	0.0761623	0.621313	0.0308289	0.929955	0.0234826	0.935988
CG12288	0.0117675	0.934556	-0.132084	0.390474	-0.0471059	0.777802
CG12289					0.00494467
CG12290	-0.172166	0.19058	-0.0916204	0.589038	0.0146268	0.944635
CG12299	-0.00927954	0.949962	0.565425	5.7945e-07	0.167612	0.141413
CG12301	-0.109577	0.414159	0.408787	0.000229621	0.216718	0.0298114
CG1231	0.00972047		-0.0572743	0.885061	0.146478	0.545878
CG12310	0.00501235		0.00296115	0.994398	-0.0256135	0.947475
CG12316	-0.0469216	0.765749	0.0650555	0.798482	0.147255	0.392549
CG12320	0.0116303	0.945055	-0.216606	0.418168	-0.0119718	0.975789
CG12321	0.106528	0.467315	-0.27609	0.132197	-0.152131	0.440548
CG12325	-0.0517121	0.739058	0.0223147	0.899784	-0.0971282	0.458624
CG1233	0.0227248	0.892299	-0.0793033	0.634397	-0.0316685	0.856642
CG12338	0.0204901	0.88472	0.0692867	0.699902	0.110821	0.459588
CG1234	-0.12279	0.397801	0.425794	9.94351e-05	0.213553	0.0109366
CG12341	0.0736455	0.62378	-0.124343	0.459137	0.134598	0.447217
CG12343	0.065319	0.642602	0.256847	0.0846453	0.27187	0.00412929
CG12344	-0.00238253		-0.00925734	0.98329	-0.298239	0.172704
CG12355	-0.00212793	0.973578	-0.354213	0.0434158	0.00859024	0.978318
CG1236	0.120247	0.339265	0.287487	0.0448874	0.00283435	0.991363
CG12362			0.000560415		-0.00644261
CG12374	0.00564705		-0.018583		0.0305213
CG12375	0.0791231	0.60734	-0.127972	0.408584	-0.172648	0.209208
CG12379	-0.019538	0.879033	-0.0459036	0.912024	-0.0247105	0.947475
CG12384	0.121763	0.332256	-0.204319	0.105366	-0.208776	0.0398675
CG1239	0.0537139	0.739058	0.0059458	0.98905	-0.00289852	0.994863
CG12391	-0.000249026	0.999386	0.588861	6.52347e-10	0.433617	9.85079e-07
CG12395			-0.00819795
CG12398	-0.00238253		0.158268	0.51218	-0.00472558
CG12402	0.00134768	0.991777	0.311935	0.00684974	0.189668	0.217079
CG12420	-0.0124457	0.829085	0.0131173	0.976399	0.0454591	0.888081
CG12438			-0.00819795
CG12446	0.00549414		0.00903909		-0.0116886
CG12448			0.0347685		0.0115924
CG1246	-0.00168586	0.984857	-0.221927	0.0078557	-0.0338957	0.775917
CG12470	-0.00768904		-0.105946		-0.0847071
CG12477	-0.00290738		0.0171742	0.965182	0.00481693	0.990627
CG12480	0.00197836	0.757547	-0.25935	0.29703	-0.118758	0.0751855
CG12481					0.00494467
CG12483			0.0575484	0.795408	-0.0989726	0.529319
CG12490	-0.00245922		-0.230543	0.410046	0.193846	0.454853
CG12491			-0.0603494		-0.233387	0.00133352
CG12493	0.0279506	0.536978	0.393619	0.0344921	0.100566	0.602386
CG12496	-0.00834233	0.872513	0.0207585		0.0361422
CG12498					-0.017404
CG12499	-0.101495	0.495821	-0.128525	0.312157	-0.0425381	0.747475
CG12502	0.00440559		-0.397851	0.00318666	-0.0429857	0.801824
CG12506	-0.00238253		-0.0572361	0.81227	-0.4798	0.000735033
CG12507	-0.0229714	0.586246	0.0906393	0.70671	0.103551	0.711036
CG12512	0.0300349	0.867784	0.122936	0.440109	-0.0775305	0.488086
CG12516					-0.000700215
CG12519	0.000269653	0.998046	0.299994	0.0251257	0.513074	0.00440572
CG12520	0.0117523	0.909935	-0.119459	0.635167	0.0300862	0.917221
CG12522	-0.0580511	0.0023551	-1.37084	1.08496e-10	-0.112614	0.638065
CG12523	0.0147773	0.577506	0.235731	0.451762	0.0604952	0.761863
CG12531	-0.00740594	0.883152	-0.185519	0.0995223	0.0193538	0.901722
CG12535	0.0146359		-0.169204	0.472868	-0.169518	0.476432
CG12538					-0.00644261
CG12539	0.00178698		-0.0523559	0.768177	-0.0720387
CG12540	-0.00493363	0.90725	0.399329	0.0068559	-0.0136339
CG12541	-0.0147155	0.685583	-0.123251	0.489446	-0.060524	0.757234
CG12546			-0.192057	0.505686	0.108369	0.710274
CG12547	-0.10909	0.450355	-0.144685	0.298232	0.0290604	0.865065
CG12560	-0.034176	0.563678	-0.277242	0.0638809	-0.335003	0.00127163
CG12567	-0.0364456	0.827064	0.553749	7.47544e-06	0.486598	2.68419e-08
CG12576	0.039755	0.794388	-0.262983	0.057632	-0.124105	0.0686742
CG12581	-0.0250435	0.724137	-0.0951008	0.378304	-0.135313	0.117111
CG12589					0.00494467
CG12590			0.136873	0.422981	0.00688113	0.970944
CG12592	0.0170968	0.724137	0.218568	0.105425	0.128914
CG12594	-0.000835022	0.988069	-0.00143617	0.994943	0.0869572	0.54701
CG12605	-0.0199179	0.685328	0.00891868	0.973721	-0.167582	0.316522
CG12607	0.0333377	0.400842	-0.158375	0.216908	-0.0337232	0.746615
CG12608	0.0565169	0.666875	0.461973	3.40692e-05	0.245446	0.0015235
CG12609			-0.00859856		-0.000789086
CG12640			0.00903909
CG12643	-0.0358652	0.59822	-0.449546	0.000118771	-0.198859	0.0895893
CG12645			-0.0731666		0.0260831
CG1265	0.12149	0.408077	-0.317371	0.00448735	-0.275395	0.000328823
CG12655	-0.00238253		-0.123267	0.665953	-0.00561939	0.988842
CG12659	-0.00889772	0.964303	0.349486	0.0279779	0.343685	0.0140035
CG12661	-0.0184775	0.556508	0.000247182		0.0221342
CG12662	0.0152847	0.823298	0.110929	0.524065	-0.0267138
CG12672	0.00149514		-0.102845	0.789933	0.025369	0.946984
CG12674			-0.00644943		-0.0425545
CG12680					0.00470144
CG12682			0.0316611
CG12684					0.00494467
CG12688	-0.000380967		-0.0481027		-0.000789086
CG12689	-0.00245922		0.143212		0.0451225
CG12692			-0.0178118
CG12693	0.00555969		-0.00819795		0.0345633
CG12698	0.00644251	0.886534	-0.0835287		0.0202683
CG12699			-0.00819795		-0.0210261
CG12702	0.00659244	0.968261	1.25546	1.06686e-13	0.434131	0.0174202
CG12708	-0.129574	0.302261	-0.0694333	0.84995	-0.200514	0.327878
CG1271	0.0840811	0.533163	-0.125797	0.506124	-0.133283	0.458624
CG12713	0.0245343	0.864769	0.426633	0.0457312	0.368696	0.0458501
CG12715			0.0584344	0.80684	-0.0166887
CG12716			0.193223	0.420407	0.014313	0.96319
CG12717	-0.0827977	0.575992	0.110513	0.693038	-0.147633	0.538287
CG12723	-0.00680151	0.93512	1.39128	1.5471e-12	0.054607	0.405243
CG12725			0.0174256		0.00494467
CG12728	0.0318029	0.846197	0.157218	0.586592	-0.11651	0.63787
CG1273	-0.151895	0.0483262	0.197236	0.443597	0.0678287	0.810411
CG12730	-0.0451389	0.532113	0.0615235	0.791272	0.0299227	0.914489
CG12744	-0.0363176	0.826905	0.331384	0.0864714	0.077564	0.786628
CG12746	0.00898774	0.961757	-0.0493391	0.795699	-0.0950436	0.457219
CG1275	0.0287996	0.828033	0.137509	0.263833	0.19429	0.00604787
CG12766			-0.204316	0.494267	-0.214894	0.211143
CG12768	-0.0356788	0.608034	-0.062641	0.845031	-0.0108476	0.977518
CG12769	-0.142388	0.328922	0.141634	0.673884	0.440037	0.0185338
CG12773	0.0141249	0.921968	0.0859564	0.467291	0.0557412	0.626034
CG12780			0.190082	0.0882507	0.0237717
CG12782			-0.00517902		0.0350034
CG12783			0.00903909		-0.00644261
CG12795	0.0172189	0.898107	-0.18859	0.295372	-0.176324	0.258346
CG12811	0.0977766	0.507332	-0.12856	0.390461	0.0377055	0.843363
CG12814	-0.0271842	0.702231	-0.0897478	0.390954	-0.0969809	0.439527
CG12817	-0.00415527		0.0857145	0.798893	0.0304184	0.938919
CG12818	0.0607089	0.691386	0.283804	0.196079	0.412934	0.00915695
CG12822	0.17787	0.16567	-0.0293781	0.905857	-0.202274	0.238816
CG12824			0.105617	0.680436	0.106116	0.574307
CG12825	-0.00613726		0.0959284	0.657126	0.224735	0.0773883
CG12826			0.185901	0.532437	0.112071	0.453007
CG12828	-0.00547971
CG12831			-0.0209273		0.0170081
CG12836	0.00149514		0.0838806	0.819548	-0.16127	0.463355
CG12848	0.187373	0.121004	-0.0133339	0.950371	-0.170591	0.0850994
CG12849			-0.0187735
CG12851	-0.0094732	0.885102	-0.120039	0.42827	-0.0531085	0.787799
CG12853	-0.00238253		0.00903909
CG12857	-0.000723057		-0.210967	0.363168	-0.113867	0.468338
CG12860			-0.0866453
CG12863	0.167323	0.16567	-0.193064	0.517179	-0.0265253	0.944005
CG12868	0.0937054	0.516371	0.134896	0.576926	0.191048	0.283582
CG12869	0.00546453	0.910062	-0.0877197	0.677507	-0.206375	0.297328
CG12877	-0.00357398	0.981309	1.0128	1.46488e-23	0.734642	5.79898e-14
CG1288			0.00903909
CG12880	-0.080411	0.00626967	-0.133431	0.664666	-0.129099	0.572934
CG12883	0.0881131	0.534443	-0.135003	0.486241	0.140537	0.57435
CG12885	-0.033309	0.646399	0.0951752	0.743402	-0.150123	0.530444
CG12895	0.0803803	0.564081	-0.292295	0.0467139	-0.0258314	0.905409
CG12896	0.0573233	0.534471	0.31577	0.22787	0.147071	0.509471
CG12898			0.060216
CG12909	0.0382769	0.805144	0.102317	0.670335	-0.103413	0.427828
CG12910	0.0150522	0.81698	-0.213937	0.187166	-0.0543819	0.777812
CG12911	-0.0196142	0.796836	0.023474	0.894459	-0.215128	0.0282458
CG12914	0.00157592		-0.0960213	0.657089	-0.0376033
CG12917	-0.00238253		-0.071389		-0.0386474
CG12920	-0.0083027	0.895225	-0.0129702	0.966072	-0.171179
CG12923	-0.00463528		0.0177123		0.0246017
CG12926	-0.0379143	0.413945	-0.144397	0.378304	0.0497735	0.655143
CG12929	0.0827289	0.53792	-0.00580593	0.988266	-0.106637	0.699507
CG12934	0.0119574	0.505243	-0.19342	0.237922	0.0256401	0.870178
CG12935	0.00416001	0.982675	-0.028103	0.899405	0.00176795	0.995435
CG12942	0.00316521	0.984857	-0.113615	0.743402	-0.0550025	0.876737
CG12945	0.00745547	0.968261	-0.360748	0.0281747	-0.131226	0.434201
CG12947	-0.0254945	0.646469	0.979044	1.48033e-08	0.546031	0.00102309
CG12948	0.127815	0.37098	0.182088	0.396006	0.016664	0.96089
CG12951	-0.00245922		0.00104439		-0.0268148
CG12963	0.00626685		0.0893926	0.564655	0.108684	0.458532
CG12964	-0.05077	0.516679	0.161752	0.634397	0.0261774	0.932932
CG12970	-0.00284042		0.0423821		0.0430517
CG12971	0.0116376		-0.0776719	0.801708	-0.0339753	0.929013
CG12974	-0.00958003	0.893644	-0.157121	0.0751481	0.0261144	0.842258
CG12975	0.0143595	0.937464	-0.0770624	0.787076	-0.0142621	0.953483
CG12983			0.0215486
CG12984	0.012899	0.786385	-0.0230318		0.0431978	0.823234
CG12985			-0.0313873	0.941049	0.089171	0.599462
CG12986	-0.00419529	0.916171			-0.0128815
CG1299	-0.0112007	0.779445	-0.0946769	0.565103	-0.0622957	0.664257
CG12990	0.00802085		-0.00850323		0.0192872
CG12991	0.0134591	0.925913	-0.0326525	0.846626	0.0118834	0.950078
CG12992	-0.00113803		-0.0845596	0.789933	-0.0312512	0.900057
CG12995			-0.0932685	0.590028	0.00552311
CG12998	0.00149514		-0.416944	0.017316	-0.50173	0.000728029
CG13000	0.0407602	0.585143	0.0664102	0.761213	-0.0116
CG13001	0.0256349	0.877972	-0.112899	0.572296	-0.107436	0.554201
CG13002			0.0523645		-0.0218805
CG13003	0.012993	0.836253	0.0988646	0.535578	-0.022405	0.918994
CG13004			-0.0282941		-0.00797776
CG13005	0.0599669	0.705423	0.0762459	0.846483	-0.127381	0.65831
CG13008			0.00888844		-0.00373676
CG13010	0.00178698		0.0100466		0.00552311
CG13012	0.012245		-0.219169	0.498262	-0.0478086	0.892442
CG13014	0.0686829	0.656953	-0.140091	0.57788	-0.0229261	0.949373
CG13016	0.0466605	0.757038	-0.0489281	0.872052	0.0447693	0.890168
CG13018	0.0173459	0.903647	-0.132217	0.654344	0.0875797	0.759195
CG13022			-0.0735727	0.847795	-0.184552	0.420706
CG13023	-0.0311708	0.289989	-0.0714483		-0.00772992
CG13024	0.0162542	0.664121	0.026566	0.887804	0.0333519	0.900844
CG13026			0.235489	0.458701	0.0329289
CG13028	-0.0020271		0.228604	0.476928	0.10518	0.656499
CG13029	-0.0141549	0.823532	0.0968215		0.0594238
CG13031			0.00955592		-0.00644261
CG13032	-0.00768904		0.0177123		0.0649516
CG13033	0.0285565	0.416263	-0.0660531	0.601402	0.251447	0.000472805
CG13038	0.0101789		-0.174513	0.476052	-0.400362	0.0218118
CG13039			0.000247182		0.00494467
CG1304	0.0111448		0.0639751	0.709371	0.194909	0.0505941
CG13040	0.00157592		0.0743414	0.845031	-0.292087	0.101538
CG13041	0.00470804	0.836253	-0.0852124	0.326071	0.0808907	0.35783
CG13042	-0.00175218		0.143052	0.40141	0.196019	0.44943
CG13043	0.0318252	0.407409	0.0632901	0.584614	-0.100522	0.341655
CG13044	0.0480829	0.237415	0.274987	0.000775095	-0.119006	0.0919907
CG13045	0.00116698		0.474742	0.0625924	0.0607148
CG13046	0.0014613	0.975417	0.225922	0.232221	0.0920566	0.731975
CG13047	0.00282925	0.945724	0.110544	0.571298	0.143681	0.516795
CG13048	0.00739982	0.828033	0.301388	0.299883	0.0795184	0.0649571
CG13049	0.00321979	0.909118	0.232534	0.460554	0.0920299	0.189592
CG13050			-0.120153	0.720666	0.00489572
CG13051	0.0203057	0.508829	-0.0233307	0.844325	0.46168	0.0188657
CG13053					-0.0128815
CG13054			-0.0969883	0.792569	-0.151627	0.493798
CG13055			0.101871	0.784207	0.196275	0.449117
CG13056	-0.00245922		-0.235441	0.373095	-0.118668	0.68379
CG13058			0.181737	0.432139	0.204843	0.425002
CG13059	0.025857	0.582047	-0.00624361	0.964009	-0.124463	0.0890233
CG13060	0.00954797	0.826905	0.0596466	0.534143	0.218938	0.00354086
CG13062			-0.0208823	0.944484	-0.00584435
CG13063	0.00292631	0.848418	0.0658612	0.717797	0.0871169	0.422039
CG13064	-0.045487	0.344558	0.039506	0.809975	0.0161287
CG13065	0.00412405		-0.145144	0.684978	0.0347309	0.910397
CG13066	0.050052	0.0427544	0.0210153	0.884001	0.770096	2.88397e-11
CG13067	0.0378853	0.12043	-0.0359937	0.839896	0.109072	0.277074
CG13068	0.0179422	0.468278	-0.033047	0.812862	0.437188	0.021838
CG13069	0.00390868	0.804266	0.0466528	0.695689	0.402248	0.0447406
CG1307	0.114832	0.358912	0.35491	0.000758657	-0.0363166	0.827864
CG13073					-0.0271578
CG13074			-0.0422333	0.885103	-0.113867	0.468338
CG13075	0.00667545		-0.282787	0.0528667	-0.144035	0.0439832
CG13077	0.00157592		-0.21051	0.51981	-0.0362573	0.913529
CG13078			-0.0936475	0.637177	-0.085917	0.589706
CG13081	-0.00463528		0.00903909		-0.0284879
CG13082	-0.0991254	0.203178	-0.272874	0.233722	0.0182443	0.937309
CG13083	0.00157592		-0.00819795		0.0103928
CG13084	-0.00113803		-0.00754495		-0.000700215
CG13085	0.00710454	0.893146	-0.402497	0.127514	-0.104208	0.695749
CG13086	0.000528959	0.993186	-0.290803	0.108535	-0.0851657	0.74311
CG13088	0.0569032	0.719394	-0.188184	0.508271	-0.159138	0.54223
CG1309	0.0143584	0.92139	-0.129404	0.326782	-0.0938326	0.452518
CG13096	-0.0773657	0.597663	0.583359	1.43058e-10	0.33306	1.17061e-06
CG13097	-0.0211001	0.88472	0.575659	7.9498e-12	0.259912	0.00181009
CG13101	0.204878	0.0681857	-0.214659	0.0908305	0.144295	0.450026
CG13102	0.0294408	0.48378	-0.0136837	0.935217	0.269135	0.0027541
CG13108	0.00181826		-0.29408	0.0402943	-0.136373	0.461475
CG13113			0.00903909
CG13114			-0.0169073
CG13116	-0.00940776		0.240625	0.252278	0.0489917	0.748704
CG13117	-0.00630187		-0.0196658	0.964566	-0.231082	0.345097
CG13123	0.148569	0.265083	-0.149194	0.644869	0.131533	0.637491
CG13124	-0.111183	0.20044	-0.181764	0.0334819	-0.110314	0.20378
CG13126	-0.0576671	0.666041	0.238036	0.269447	-0.176592	0.327896
CG13127			-0.0433196
CG13131			0.0174256
CG13133	-0.00199332		-0.0947548	0.713613	-0.464352	2.07365e-05
CG13135	0.00149514		0.579102	0.0147509	-0.0231641
CG13138	-0.00597098		0.00811284		0.0233967
CG1314			0.00903909		-0.0301283
CG13144	0.000999055		-0.291317	0.322427	0.115068	0.515277
CG13148	-0.00576399	0.943636	-0.178568	0.436804	0.0391618	0.907384
CG13151	0.0472298	0.763412	0.207998	0.431716	0.0816417	0.80012
CG13154	-0.00706154		-0.338054	0.151991	-0.0619437	0.743592
CG13157	-0.00743637		-0.0773528	0.832845	-0.376478	0.0137217
CG13159	-0.0386263	0.64208	0.623048	0.00787147	0.0875239	0.288129
CG1316	-0.021835	0.882496	-0.176964	0.0708033	-0.149601	0.130178
CG13160	-0.00245922		-0.0530947	0.868112	-0.189453	0.0826909
CG13168	-0.0112384		0.171084	0.601566	-0.00288599	0.994822
CG1317	-0.102273	0.403631	-0.0502349	0.750749	-0.0121939	0.93961
CG13170			0.0180409	0.950212	-0.0243883
CG13177			0.191646	0.0778674	-0.133833
CG13185	-0.112898	0.450355	-0.245447	0.0210832	-0.18479	0.0159906
CG13186			0.019465	0.961758	-0.0777635	0.605293
CG13192	0.0195774	0.902308	-0.101283	0.591992	-0.121855	0.490047
CG13193			-0.0181851		0.0119013
CG13196	-0.0212529	0.549714	0.410018	0.12207	0.0335151
CG13197	0.0491417	0.755447	-0.356	0.00858775	-0.0635301	0.758049
CG13198			-0.109287		-0.0241758
CG13202	0.00555969		0.130048	0.58607	0.0477831	0.84165
CG13203	0.00849254		-0.0929634	0.798622	-0.282209	0.143049
CG13204	-0.036411	0.786257	0.0315401	0.908801	-0.237582	0.158224
CG13215			-0.0956115	0.808071	-0.106854	0.700884
CG13216	-0.0254695	0.556508	-0.0596479	0.822881	0.00569463
CG13217	0.0058949	0.880035	0.0766813	0.379881	0.262433	0.00287411
CG13218	0.000507148		0.160467	0.159158	-0.071503	0.747253
CG13220	0.137725	0.195825	-0.167465	0.202101	-0.187368	0.0977062
CG13223					-0.0298128
CG13226			0.0267485	0.951986	0.317171	0.153015
CG13227	-0.00150248	0.96953	-0.332031	0.242701	-0.105861	0.274647
CG13228	-0.00203154		0.213908	0.259523	0.135757	0.60348
CG13229	0.0220312		-0.0219375	0.932503	0.410511	0.000332229
CG13230			0.0339288	0.888181	0.0107691	0.969034
CG13231			-0.0424952	0.851061	-0.332701	0.0191878
CG13239	0.00412929	0.885787	0.189205	0.574698	0.179493	0.449557
CG1324	0.00149514		-0.00489496		0.0527211
CG13243	-0.00238253		-0.00819795		0.0199643
CG13247	-0.0208947	0.681579	0.0653385	0.770902	0.282212	0.0542406
CG13248	-0.00593188	0.846197	-0.0507698	0.807792	-0.162708	0.272438
CG13250			-0.0265942		-0.0664716
CG13251	-0.00916757		-0.137251	0.526665	0.0726224	0.79047
CG13252	-0.078693	0.440987	-0.0226906	0.899331	-0.0297732	0.863948
CG13255	-0.0191696	0.614342	-0.110497	0.456784	-0.104405	0.533329
CG13258	0.00643717		-0.0532777	0.888241	0.0179749	0.928597
CG13272	-0.0394605	0.473274	0.340188	0.0638449	0.024202
CG13280	-0.00238253		-0.0187735		-0.00644261
CG13282	0.00314125		-0.0454481	0.913043	0.0058745	0.98564
CG13284	-0.0392554	0.664121	-0.0169201	0.9184	0.16359	0.0454379
CG13285	0.00709965	0.872816	-0.0172931	0.909703	0.223379	0.00347603
CG13287	-0.0268216	0.552699	-0.00146291	0.99637	0.0321807	0.930749
CG13288			-0.135923	0.713647	-0.0817791	0.806541
CG13293	-0.0503027	0.388342	-0.0504455	0.838662	0.135975	0.465845
CG13295	0.0116742	0.946904	-0.244391	0.0250731	-0.0468323	0.764869
CG13297	0.0148661	0.829085	0.337113	0.0582449	0.33693	0.112312
CG13299					0.0104146
CG13300	-0.0950787	0.228953	-0.0904539	0.648563	-0.127864	0.468132
CG13305	-0.0306293	0.409857	0.0958702	0.804402	0.246205	0.274002
CG13306			0.0429714	0.904909	0.26636	0.25661
CG13308	-0.00238253		0.0443757
CG13309			0.01744		0.004769
CG13310			0.114161	0.735176	0.20989	0.410515
CG13311	0.0079357		0.0355891	0.874162	0.416727	2.10124e-10
CG13312	0.00149514		-0.0775068	0.824523	0.1356	0.382937
CG13313	-0.00381864	0.889604	-0.0581905	0.885886	0.00560654	0.988979
CG13314	0.00149514		-0.0145213	0.956074	-0.025892	0.947189
CG13315	0.0207696	0.745008	0.0765591	0.584614	0.438109	5.62588e-06
CG13318	-0.000380967		0.0940442	0.66011	-0.270467	0.162241
CG13319	0.0470651	0.757547	0.00667122	0.984075	-0.0558363	0.84323
CG13321	0.0309991	0.762803	0.0145509	0.906385	0.0755189	0.367621
CG13323	0.00149514		-0.191374	0.541975	-0.108086	0.336917
CG13324			0.189622	0.491734	0.50995	0.00297758
CG13325	-0.000927262		-0.1832	0.553888	-0.00317119	0.990652
CG13326	0.00680864		0.0336679		-0.00196766
CG13330			-0.074328	0.806506	-0.0502046
CG13331	-0.00407623		-0.0525637	0.882832	-0.0151572	0.97123
CG13332			0.253456	0.396349	0.178099	0.409148
CG13334	-0.00238253		-0.00819795
CG13337			0.00903909		-0.00772992
CG13339	0.162877	0.231584	-0.175894	0.496428	0.22331	0.323982
CG13344	0.0930175	0.416263	-0.200186	0.311504	-0.365404	0.00337884
CG13358	-0.00493362	0.941485	0.269499	0.14174	0.00417817
CG13359	0.00156512		0.0336679		-0.000731582
CG13360	-0.00630187		-0.0404331	0.906408	0.0153264
CG13361	-0.000523444		-0.0558631	0.787628	-0.00507662
CG13362	-0.100688	0.258974	0.146186	0.450971	0.204239	0.0873376
CG13364	0.169128	0.118807	0.0632542	0.687009	0.081259	0.367219
CG13365	0.140367	0.336125	-0.032264	0.881533	-0.0104534	0.970159
CG13366	-0.0404868	0.783851	-0.0229029	0.909161	-0.0491016	0.747594
CG13367	0.0641026	0.682031	-0.0131196	0.959337	-0.236981	0.147816
CG13369	0.13543	0.336125	0.00232243	0.991456	-0.0266209	0.900279
CG13373	0.122972	0.344558	0.0981935	0.762285	-0.0641406	0.845811
CG13375	-0.055684	0.456567	-0.171539	0.428152	-0.0468638	0.82938
CG13376	0.00157592		0.0570384		-0.00712807
CG13377	-0.052649	0.453533	-0.353573	3.27211e-05	-0.332158	1.34008e-06
CG13384	-0.00647245	0.975135	-0.118201	0.366232	0.0184625	0.932227
CG13385			0.0749853		-0.00161253
CG13386	0.00682312		-0.0175103	0.967551	-0.0541342	0.878512
CG1339	0.00673198		-0.0863352	0.720774	0.0209542	0.92295
CG13390	-0.00816081	0.968261	-0.0662174	0.807646	-0.159611	0.453277
CG13392	0.0843008	0.560895	-0.18119	0.375084	-0.360009	0.0365872
CG13397	-0.025705	0.861295	-0.0989725	0.698946	-0.0910211	0.717319
CG13398	-0.0651009	0.644151	-0.119549	0.496428	0.0243489	0.929013
CG13403	0.0102674		0.0566645	0.861325	-0.0343212	0.919345
CG13404	-0.0116036	0.707027	0.106558	0.74331	-0.0968817	0.728129
CG13405	-0.00342964		0.0201373		-0.0262966
CG13407	-0.000721058				-0.00644261
CG13408	-0.00465344		-0.0836998	0.819815	-0.158461	0.553025
CG13409	-0.0243834	0.685583	-0.0394798	0.855385	-0.0586277	0.764869
CG13423	-0.0144356		0.00523876	0.985463	0.0159533
CG13426	-0.00238253
CG13427	-0.00318553	0.961757	0.0125104	0.962193	-0.754816	2.51603e-07
CG13428	0.00157592		-0.05381		-0.0467725
CG13436	0.00426193		0.00379567	0.992033	-0.0805923	0.80758
CG13437	-0.00470525		-0.196084	0.560063	0.187563	0.473598
CG1344	-0.0545119	0.664121	0.0957599	0.479842	0.136953	0.200347
CG13443	0.00157592		-0.0715506		-0.0639918
CG13445	0.00149514		-0.706515	0.0015294	-0.0493328
CG13449	-0.00245922		-0.20192	0.534662	0.0620651	0.831639
CG13454	-0.0377739	0.623483	0.220855	0.0795847	0.0104873	0.970159
CG13455	0.00631582		-0.0962217	0.707928	-0.0837372	0.512657
CG13457	0.00368657		-0.0132462		-0.0116
CG13458	-0.00245922		-0.636589	0.00537767	-0.450482	0.0238103
CG13460			0.00173639	0.990857	-0.138069	0.62597
CG13461	0.00467064		-0.194595	0.564851	-0.0601119	0.865041
CG13465	-0.00728214	0.94705	0.0138642	0.96537	-0.205	0.28154
CG13473			0.0201373
CG13482			-0.000865924	0.997917	0.372795	0.0718523
CG13484	0.0781491	0.611974	0.300626	0.161672	0.0552701	0.858104
CG13488	-0.00245922		-0.0444705	0.916517	-0.00132363	0.99795
CG13492	-0.0154964	0.847167	-0.171106	0.0302205	0.0241185	0.802595
CG13500			-0.0274604		-0.0164232
CG13501	0.00149514		0.0102701		0.00452914
CG13502	0.00682312		-0.0652332	0.836718	-0.024187	0.945231
CG13506	-0.0641842	0.397801	-0.0642817	0.558843	-0.0204457	0.869982
CG13516	0.00456159		-0.039672	0.853553	-0.135154	0.449535
CG13527	-0.00245922		-0.0114143		0.0315455
CG13531	-0.0183794	0.918612	0.0139518	0.95172	0.0776414	0.634946
CG13532	-0.0120951	0.642602	0.0738043	0.722199	0.0639377	0.766289
CG13538			-0.105107		-0.129373
CG1354	0.0673512	0.59844	0.0434532	0.774377	-0.179601	0.0431968
CG13540	0.00501235		0.0161858	0.95172	-0.0613465
CG13544			0.00751002
CG13545	0.00946667		-0.166637	0.375395	-0.233985	0.00035214
CG13551	0.0974885	0.477998	0.00339149	0.984865	-0.0243027	0.863948
CG13558					0.0202615
CG13559	-0.00625785		0.148931	0.65772	0.0142281	0.97123
CG13560	0.00815896		-0.311531	9.34726e-06	-0.845562	2.58529e-26
CG13561			0.0603984		-0.000700215
CG13562	0.036811	0.652568	-0.573022	0.0114662	-0.192782	0.380466
CG13563	0.00455841		0.00665439	0.977251	0.0814558
CG13564			0.00903909
CG13566	-0.00463528		0.323389	0.213789	0.0459678	0.864453
CG13575			0.000993925	0.997848	0.0727587	0.816067
CG13577			0.0384447	0.902774	-0.0660475	0.722215
CG13578	-0.0146331		0.176026	0.607419	-0.147367	0.599462
CG13579			-0.0604296	0.829667	-0.261388	0.108471
CG1358	0.038457	0.819368	-0.341029	0.00348651	-0.235342	0.00938839
CG13585	0.0664169	0.673447	-0.00387707	0.982543	0.0439411	0.750432
CG13587			-0.0187735		-0.000700215
CG13589			0.0373797		-0.0206295
CG13590			0.000560415		-0.0108421
CG13594	0.01054		0.0757371	0.748416	0.177302	0.139416
CG13599	0.0848335	0.533717	1.09588	3.81117e-10	0.423988	0.0267106
CG1360	0.018104	0.920066	0.158654	0.594399	-0.00176742	0.997107
CG13601	0.0698414	0.624025	-0.0294767	0.902774	0.0190836	0.926044
CG13603	0.0473403	0.745795	-0.197764	0.192066	-0.0524915	0.796425
CG13604	-0.0456231	0.777593	-0.0029455	0.98977	0.084322	0.661696
CG13605	0.0248543	0.866644	-0.0868114	0.613226	-0.00727623	0.978318
CG13606	-0.016589	0.698433	-0.0707677	0.711274	0.0795448	0.627831
CG13607	0.00775429		-0.0189777	0.951072	0.233464	0.179956
CG13609	0.045032	0.745386	0.313171	0.225842	0.208042	0.373732
CG13614	-0.0183635		0.340545	0.173104	0.090536	0.60613
CG13615	-0.0143409		-0.530679	0.00218495	0.105307
CG13616	-0.0176207	0.552699	0.267321	0.240145	0.179165	0.0869288
CG13618	0.0284294	0.358194	-0.287976	0.00029368	0.0978119	0.755375
CG13622	-0.0201386		-0.0375448		-0.0519102	0.789872
CG13623	0.00711585	0.954024	0.00645397	0.985636	0.0477412	0.878466
CG13625	0.0869766	0.52707	0.0119163	0.965879	0.0151972	0.959541
CG13630	0.0908612	0.493828	-0.0612012	0.765332	-0.125751	0.327385
CG13631	-0.044273	0.615473	0.262454	0.079807	0.218488	0.237663
CG13634	-0.00597281	0.818821	0.43198	0.0936533	0.0750742	0.608379
CG13639	-0.00245922		-0.0195189	0.96313	0.0242802	0.945775
CG13640	-0.0163735		-0.271415	0.327035	-0.51323	0.00318587
CG13641	-0.00655094		-0.205887	0.518487	0.0319663	0.874047
CG13643	0.0138901	0.692924	-0.0157605	0.929782	-0.116797	0.406999
CG13653	-0.00220059	0.968155	0.00903909		0.0133897
CG13654	-0.00331641	0.96903	-0.262766	0.0185483	-0.130274	0.345738
CG13658			-0.845965	0.000110355	-0.762589	1.57149e-06
CG13659			-0.314013	0.0579593	-0.163991	0.286892
CG13663	0.109404	0.435271	0.0194073	0.950212	0.214565	0.21901
CG13667	-0.0455478	0.779445	-0.0636144	0.808681	0.0680324	0.784091
CG13670			-0.00519034	0.987872	0.00452914
CG13671	0.060642	0.678724	-0.131827	0.673224	-0.151824	0.536239
CG13674	0.00934482	0.741005	0.0825492	0.564258	0.297734	0.10439
CG13675	0.00648895		-0.0416698	0.826377	0.0796451	0.801819
CG13676	-0.00706507	0.94158	0.119084	0.531349	0.00818015	0.978318
CG13678	0.000974313	0.956568	0.0623084	0.874393	0.283799	0.205108
CG13679	0.00321505	0.841685	0.126947	0.403236	0.554185	0.00287411
CG1368	0.0394116	0.34571	0.0186643	0.903054	-0.344846	3.27106e-06
CG13685	-0.00238253		0.10684	0.783169	-0.141876	0.612663
CG13689	0.0985141	0.507454	0.398311	0.0218857	0.635605	5.73797e-09
CG13690	0.120658	0.351755	0.359716	0.190281	-0.165384	0.540397
CG13692	-0.00447675		-0.189722	0.553354	-0.0839165	0.697308
CG13694	-0.012641		0.494228	0.000409913	0.74069	9.55041e-07
CG13698	-0.0799391	0.534443	-0.0660079	0.69638	-0.0270055	0.901673
CG13699	-0.00329989	0.935725	0.5782	0.0036507	0.218449	0.190785
CG13700			0.00903909
CG13704	-7.98913e-05	0.999596	-0.0544037	0.644425	0.065641	0.53222
CG13705	0.00954843	0.516982	-0.157911	0.531057	-0.108024	0.0840706
CG13707	0.0084345		0.197209	0.532672	0.152568	0.561457
CG13708	0.00135793		-0.149082	0.608721	-0.107922	0.727101
CG1371	-0.154901	0.121004	0.0322562	0.823129	0.086847	0.372036
CG13711	0.0132235	0.872533	0.0210186		-0.00251106
CG13712	0.0109347	0.897974	0.000560415		-0.0116886
CG13713	0.012531	0.871485	-0.0198788		-0.0362255
CG13716	-0.0047677	0.897269	0.0122325		-0.00343677
CG13720			0.000701699		0.010412
CG13721	0.00673983		-0.228205	0.0937582	-0.116801	0.462342
CG13722	0.00102435	0.979326	-0.112587	0.450857	-0.195851	0.0163609
CG13724			0.00903909
CG13727	0.00574773		0.087727	0.684282	-0.0803163	0.749558
CG13728	-0.00136547		-0.0938549	0.808744	-0.147112	0.387437
CG13731	0.01033	0.684969	-0.061532	0.592467	-0.141178	0.0426309
CG13733			-0.234177	0.156015	-0.0372897
CG13737	-0.0220193	0.722464	0.286262	0.224077	-0.0445699	0.905409
CG13738	0.0353336	0.228953	-0.215945	0.11367	0.203253	0.0315466
CG13739			-0.500468	0.017365	0.00772399	0.986019
CG13742	-0.110142	0.459091	0.673394	0.000370924	0.444024	0.0119143
CG13743	0.00157592		-0.158771	0.339114	-0.14675	0.31373
CG13744	-0.0172023	0.585006	-0.152085	0.571211	0.0500572	0.775755
CG13747					0.0160369
CG13748	0.00149514		-0.0972793	0.75632	0.112524	0.640432
CG13749	-0.000313549		0.0784265		-0.0439768
CG13751	0.187831	0.131967	0.26631	0.107468	0.301881	0.0470922
CG13760	0.107492	0.468278	0.344087	0.0334819	0.213567	0.209087
CG13766	0.0444342	0.787971	-0.30954	0.0959452	0.0253184	0.937841
CG13771	0.0117941	0.790245	-0.0632872		0.00418015
CG13773	0.100281	0.467315	0.201249	0.329631	0.151479	0.293986
CG13775	-0.0299144	0.866705	-0.38037	0.150759	-0.132894	0.628308
CG13784	-0.0871847	0.482767	-0.0203949	0.882832	0.137739	0.10546
CG13786	-0.00463528		-0.00334404		0.0105607
CG13793			0.172296	0.61569	0.253704	0.232096
CG13794	-0.0081574		-0.224918	0.395393	0.19725	0.389207
CG13795	-0.014232	0.867784	0.215648	0.267118	0.144901	0.517972
CG13796	-0.0322233	0.397801	-0.256303	0.332018	-0.0887134	0.785349
CG13801			-0.00819795		0.0243333
CG13806	-0.00526806	0.936765	-0.148714	0.381801	-0.107467	0.459588
CG13807	0.0441114	0.792032	0.303599	0.0630128	0.0287849	0.924613
CG13810	-0.0279643	0.503562	-0.191192	0.150411	0.0810933	0.74261
CG13813	0.000290019	0.999046	0.682075	2.87393e-05	0.0710465	0.469677
CG13827	0.121955	0.397801	0.168262	0.509157	-0.0836066	0.785085
CG13829			-0.00819795
CG13833	-0.00109877		-0.00494655		0.0422873
CG13837			-0.226444	0.476438	-0.132427	0.64194
CG13838			-0.00819795
CG13840			-0.00819795		0.00494467
CG13841			0.0279669		-0.0202451
CG13842	-0.000721058		-0.36626	0.100067	-0.172734	0.478499
CG13843	0.00157592		0.0105491		0.0595786
CG13847	0.0281644	0.677223	0.29136	0.315666	0.120868	0.677259
CG13850	0.0561496	0.670789	-0.332343	0.000217086	-0.18928	0.0512553
CG13855	0.0047931		-0.0299572	0.927996	-0.0723308	0.8287
CG13856	0.00374278		-0.182511	0.594718	-0.0387985	0.918567
CG13857	-0.00240536		-0.0609559	0.747944	0.0189255
CG13862	0.00149514		-0.0986403	0.787947	0.0824954	0.658503
CG13868	-0.0841852	0.536978	0.0990806	0.284181	0.187574	0.00199802
CG13869	-0.0057596		-0.0640067	0.833194	0.00244591	0.990889
CG1387	0.00441896		0.00210333		-0.0128921
CG13870	-0.00611111		0.0629613		0.0205058
CG13871	0.00221596		0.118274		-0.00644261
CG13872	0.00157592		0.0499049		-0.0059138
CG13875	-0.020208	0.696415	-0.167423	0.426874	-0.266645	0.19093
CG13876	0.103309	0.477587	0.1864	0.427989	0.0786211	0.765144
CG13877	0.00373007		-0.163198	0.633235	-0.0186835	0.962703
CG13887	0.0689262	0.520124	-0.184327	0.0670496	-0.234298	0.00347149
CG13891			0.00111586		-0.0518148
CG13893	-0.0122974	0.874947	-0.0847982	0.596421	-0.145994	0.284829
CG13894	-0.0095474	0.910062	-0.159662	0.140962	-0.126096	0.248092
CG13895	0.0113704	0.948507	-0.101257	0.501859	-0.000103182	0.999547
CG13896	0.0292666	0.871946	0.301217	0.0897548	0.528478	0.000894556
CG13898			-0.00788535		-0.0152989
CG13901	0.130692	0.37098	0.382037	0.0606401	0.304679	0.0863912
CG13905			0.016125	0.965885	0.266647	0.249623
CG13907	-0.0406636	0.755447	0.0649053	0.559476	0.0286455	0.819243
CG13912	0.0713609	0.414921	-0.152548	0.507285	0.0243522	0.912567
CG13917	-0.0754759	0.607689	-0.0901061	0.434472	-0.0753903	0.512686
CG13919	0.0344936	0.767301	-0.0298957	0.948229	-0.0444513	0.903568
CG13920	-0.107803	0.281418	-0.12591	0.277021	-0.077888	0.541729
CG13921	-0.000511891	0.999046	0.182615	0.177766	0.0974794	0.462354
CG13924	0.00501235		0.105871	0.785396	-0.262368	0.260764
CG13926	0.0254556	0.885787	0.191251	0.35569	-0.0293116	0.919647
CG13928	-0.142972	0.0998533	-0.238916	0.0149403	-0.040627	0.74183
CG13930	-0.00463528		0.00647618	0.988489	0.0666017	0.821022
CG13931					0.00494467
CG13933	-0.0265973	0.867784	-0.143041	0.39007	-0.0421262	0.8189
CG13937	-0.0376284	0.581614	0.0884807	0.573029	0.0442015	0.804158
CG1394			-0.160217	0.346834	0.0390277
CG13946	-0.00238253		-0.204129	0.467666	-0.413438	0.00781363
CG13947			0.0108796	0.977455	-0.335306	0.00430171
CG13949	-0.00038737		0.303395	0.300766	-0.0559239	0.854399
CG13950	-0.000790942	0.986933	-0.0235426	0.950473	-0.22604	0.294188
CG13954	-0.00136547		-0.0536777	0.821602	-0.104712	0.64029
CG13955	-0.00447675		-0.22978	0.443597	-0.0426308	0.801819
CG13962	0.00149514		-0.658734	0.000310485	-0.894981	1.85347e-07
CG13965					-0.017404
CG13970	0.0123635				0.0104311
CG13972	-0.00245922		-0.00846691	0.97844	-0.0293618
CG13978			-0.00819795
CG13982	-0.00950196	0.902308	-0.160716	0.547813	0.0215468	0.94707
CG13983	-0.0167797		-0.18554	0.10418	-0.0116
CG13984			0.000247182		-0.0189813
CG13989	0.00525239		-0.00819795
CG13991			-0.00819795
CG13992			0.00734822		0.00366687
CG13994	0.0675435	0.653653	0.0184636	0.951196	0.0172361	0.956517
CG13995	-0.0020271		-0.151452	0.257187	0.0294572	0.874047
CG13996			0.298769	0.310016	0.031662	0.931395
CG13998					0.0103928
CG13999	-0.0057596		-0.183107	0.569194	0.0686939	0.842108
CG14000					0.00494467
CG14005	0.0330171	0.801735	0.452033	0.0070317	0.211701	0.262869
CG14006	-0.00238253
CG14007			0.0115034	0.971981	-0.099003
CG14013					0.00494467
CG14014	0.0117015	0.85339	-0.113884	0.497407	-0.0656696
CG14015	-0.00433411		-0.0529121	0.879089	0.147972	0.560089
CG14017	0.00149514		0.00903909		-0.00644261
CG14020	0.00271241		-0.115941	0.759578	-0.193985	0.31538
CG14022	0.00157592		0.0324854	0.915933	0.0324633	0.878512
CG14024	-0.00683015	0.871998	-0.140398	0.422372	-0.0175201	0.945138
CG14034	0.00149514		0.0545381	0.860238	-0.0648744
CG14036	0.218814	0.00626967	-0.111536	0.651347	-0.151271	0.525406
CG14043	0.0468056	0.765076	-0.0446422	0.820956	0.00587874	0.981329
CG14044			-0.100865	0.793517	-0.0921063	0.7732
CG14050	0.00489045	0.943636	0.0039586	0.992033	-0.130209	0.642531
CG14052	-0.00463528		0.101261	0.648347	-0.120219	0.288121
CG14053	0.0246869	0.827593	0.0759525		-0.0552616
CG14054	-0.00719726		0.150424	0.516996	0.00385496
CG14062					0.00494467
CG1407	-0.0971244	0.505901	0.401778	0.000345259	0.527386	1.02371e-09
CG14071			-0.00819795		0.00494467
CG14072			-0.195556	0.562635	-0.0193824	0.959577
CG14073	-0.12082	0.397801	0.0813919	0.570585	0.0360519	0.837615
CG14074	0.0262183	0.88472	0.0754974	0.823848	0.0773321	0.80958
CG14075	0.00187293		-0.228345	0.187481	-0.114614	0.540449
CG14079	-0.00397657	0.968672	0.257537	0.387385	0.0954405	0.68909
CG14082	0.00221596		-0.169016	0.493447	-0.190652	0.366249
CG14085	-0.00245922		-0.344441	0.217869	-0.357503	0.0765509
CG14086			-0.108324	0.780257	0.217384	0.343164
CG14089			-0.0535757		-0.130504
CG1409			-0.00819795
CG14095	0.00192541	0.923873	0.391398	0.0895619	0.139558	0.196125
CG14096	0.0123062		0.53994	0.000207147	0.174042	0.33335
CG14100	0.0973609	0.43912	0.102504	0.645258	-0.0926851	0.626373
CG14102	0.0156231	0.932854	-0.250677	0.4063	-0.143668	0.604171
CG14104	0.0390586	0.741196	0.0190522	0.965182	-0.171131	0.482865
CG14105	0.00353551		-0.163578	0.535713	-0.644338	4.92955e-09
CG14106			-0.00644943		0.047773
CG14107	-0.00864601	0.908601	0.33431	0.00997421	0.286569	0.00730324
CG14109	-0.00733151	0.902308	0.0247309	0.927373	0.018001	0.946984
CG14110	-0.110456	0.163575	0.41385	0.117977	-0.219701	0.321292
CG14111	-0.0238749	0.684267	-0.0359567		-0.0997483
CG14118	-0.011446		-0.252069	0.0971769	0.406696	0.0439453
CG14120	0.00302579	0.924788	-0.567218	1.79005e-08	-0.481441	1.37321e-12
CG14125			-0.00371283	0.985696	0.100375	0.399737
CG14130	0.0684224	0.658981	0.00448491	0.988489	-0.229463	0.21172
CG14131	0.0385129	0.818723	-0.209864	0.0633225	-0.00643501	0.974699
CG14132	0.00103181		-0.239972	0.068784	-0.157629	0.144385
CG14135	0.0376503	0.823532	0.0222221	0.952925	0.308491	0.112771
CG14137			0.0233791		0.010412
CG14142			-0.0866445	0.771197	-0.0533582	0.860839
CG14143	0.0047931		-0.48254	0.0201044	-0.0389384	0.91034
CG14147	0.00144649	0.945521	0.132079	0.673334	0.119547	0.390648
CG14153	0.00157592		-0.21866	0.146864	0.0982219	0.752987
CG14154			0.0613598	0.805	-0.019249
CG1416	-0.00563968	0.96953	-0.00831448	0.961557	0.061301	0.554201
CG14160	0.00131394		-0.373551	0.0948674	-0.00420204	0.991562
CG14174	0.0582237	0.715728	0.0682854	0.838747	0.0353436	0.912236
CG1418	0.023956	0.889517	0.0150863	0.957987	-0.0130132	0.967399
CG14182	0.0913272	0.542465	0.105265	0.716431	0.214873	0.335783
CG14183	-0.054838	0.313305	-0.412819	0.113681	0.0202146	0.958229
CG14184	0.113086	0.380625	0.353564	0.0142845	0.203036	0.120183
CG14185			0.0188629	0.962963	-0.113916	0.627189
CG14186	-0.0202974		0.111929	0.665374	0.327665	0.0149989
CG14187			0.00903909		0.027723
CG14190					0.00494467
CG14191	0.0196328	0.534471	0.117074	0.170385	-0.00504926	0.980335
CG14194	0.000464093	0.999046	0.0183173	0.944484	-0.0521001	0.772512
CG14195	-0.000523444		-0.0206488	0.95685	-0.0822757	0.767091
CG14196	-0.000423403		-0.479332	0.0106459	-0.207067	0.0911464
CG14200	0.0081735	0.969116	0.308328	0.00104707	0.325972	6.84715e-06
CG14204	-0.0495497	0.715728	0.0945217	0.632583	0.016171	0.95614
CG14205	0.0189506	0.505884	-0.263625	0.0232866	-0.00252401	0.988002
CG14207	0.0899655	0.430971	-0.0442467	0.685623	0.0588105	0.458624
CG14210	0.0674881	0.663053	0.00327246	0.98977	0.038915	0.843057
CG14212	-0.00104357	0.981568	0.0191932	0.946229	0.0209471
CG14218	-0.0418682	0.733378	0.0344149	0.922986	0.0429834	0.794961
CG14219	0.0015077		-0.0424966	0.918713	0.141663	0.285053
CG14220	0.0264129	0.866112	0.482769	5.04248e-05	0.249481	0.0621992
CG14221	0.0275111	0.733378	-0.14105	0.672002	-0.0858213	0.795334
CG14223	-0.0365023	0.768348	-0.0995434	0.710375	-0.203608	0.414712
CG14227	0.00167378	0.964324	0.00891107		0.00839968
CG14229	0.0535943	0.715728	0.736321	2.71114e-10	0.688008	3.01035e-11
CG14230	0.0542606	0.699122	0.306801	0.0131647	0.00425325	0.984603
CG14231	-0.00878445	0.965589	0.0991455	0.765332	-0.137238	0.601932
CG14232	0.0131866	0.941621	0.00836849	0.975937	-0.15279	0.328687
CG14234	0.00413152		-0.0513616	0.777239	0.0305429	0.865041
CG14237			-0.0942797	0.597874	0.0434742
CG14238	-0.0057596		0.216398	0.494217	-0.215542	0.392549
CG14245			-0.327757	0.251755	-0.647952	2.59148e-05
CG14247	-0.00238253		-0.133	0.705081	-0.0773654	0.818446
CG14252	0.00567235	0.973488	0.0593476	0.832684	-0.0360386	0.91751
CG14253	-0.0122448		-0.328678	0.0424472	-0.00449348	0.986024
CG14257	-0.0520919	0.436113	0.358383	0.0215468	0.432552	0.0307389
CG14258	0.00157592		-0.0113568	0.965182	0.00900861
CG14259			-0.0447505	0.874162	-0.124055	0.667786
CG14260	0.00105221		-0.0281995		-0.0255022
CG14262	-0.00470525		0.00903909		0.00494467
CG14265	0.0306508	0.302884	-0.151203	0.235677	-0.0423191	0.771362
CG14269			0.0499049
CG14270	0.145477	0.240281	-0.0900602	0.581072	-0.0523267	0.830714
CG14273	0.00980809		-0.374806	0.00391745	-0.0312517	0.897846
CG14274	-0.00113803		-0.070046	0.795699	0.161954	0.420706
CG14275	-0.00381453	0.93512	-0.195206	0.295338	0.0545766	0.60839
CG14277	0.0189023		-0.150644	0.441577	-0.249471	0.0494465
CG14280	-0.00238253		0.0215486		0.00494467
CG14282	-0.00238253				0.0237905
CG14285	-0.00806158	0.911313	-0.363287	0.0132887	-0.601092	6.08397e-06
CG14286	0.0526061	0.734477	0.326864	0.0705364	0.15659	0.343832
CG14292	0.0205773	0.477998	-0.025689	0.883273	-0.0137741	0.930281
CG14294			0.030983
CG14297	-0.0174088		0.0134511		-0.000789086
CG14298	-0.000232274	0.998894	0.0190452	0.961272	-0.0267543	0.93961
CG14300	0.0101789		-0.0889273	0.705019	-0.0708633	0.823221
CG14301	-0.0127044		0.00509882	0.984865	-0.0230208	0.926296
CG14302	0.0094392	0.621925	-0.0539768	0.893836	-0.000602706	0.998978
CG14304	-0.0105987	0.874539	-0.280425	0.0426171	-0.24925	0.167774
CG14305			0.000247182
CG14309			0.000247182
CG14312	-0.0310927	0.534861	-0.0667813	0.787151	0.00588169	0.987544
CG14313	-0.00582427		0.282785	0.0972361	-0.0344793	0.856308
CG14314	0.0141203	0.910062	0.0700151	0.826642	-0.0106219	0.977136
CG14316					0.00494467
CG14317	0.0131028	0.815225	-0.128078		-0.10915	0.284701
CG14321	-0.0179368	0.797887	-0.199098	0.285191	-0.108923	0.634533
CG14322	-0.0629382	0.687005	-0.0298586	0.862018	-0.0162186	0.935115
CG14323			-0.101926	0.754368	0.00546217	0.985718
CG14324	0.00300516		-0.55999	0.011661	-0.286315	0.00491492
CG14325	-0.000331876		-0.132575	0.699902	-0.0221185	0.914704
CG14326	0.0101789		-0.145954	0.628198	-0.204932	0.0747111
CG14327	0.00417665	0.882792	0.429077	0.00971817	1.21573	7.11988e-13
CG14329			0.0187112	0.963421	0.0516771
CG14331	-0.00768904		-0.130103	0.725078	-0.0725335	0.829635
CG14332			0.0201373
CG14339			-0.0349774		0.00271671
CG1434	0.0315094	0.857142	-0.0382984	0.882875	0.0142256	0.950675
CG14341	0.0450005	0.784035	0.0274865	0.93535	-0.0423771	0.881643
CG14342	-0.0100407		-0.0365206	0.895507	-0.130779	0.58939
CG14346	0.0200806	0.716431	0.65328	0.00382508	0.182738	0.416351
CG14352	0.12448	0.388342	0.426515	0.0816234	0.0612156	0.852484
CG14354			0.000247182
CG14355			-0.00816256		-0.0810392	0.641635
CG14356	-0.00609487	0.854342	-0.149689	0.67789	0.0962141	0.762967
CG14357	0.00682312		-0.131651	0.686389	0.0625435	0.830194
CG14367	0.0108228	0.775041	-0.0365313	0.918904	-0.384324	0.0556161
CG14369			-0.296627	0.29824	-0.397664	0.0206391
CG14370			-0.0164611
CG14374	0.00673983		-0.483662	0.0493964	-0.550397	2.98095e-19
CG14377	0.00571864		-0.408872	0.0170178	-0.363767	2.83641e-09
CG14384			-0.00819795		0.0161287
CG14391			0.00995346		-0.00644261
CG14395	-0.0411549	0.459091	0.376186	0.070642	0.0538544
CG14397	0.00694519		0.216934	0.495355	0.095738	0.501177
CG1440	0.00270625	0.985491	0.300828	0.00917953	0.164908	0.149409
CG14400			-0.0358966		0.0442174
CG14401	-0.00378483	0.910062	-0.156348	0.358724	-0.084891	0.698463
CG14402			-0.0187735
CG14406			0.235473	0.455226	0.00952778	0.974185
CG14407	0.0921316	0.50753	-0.153257	0.266123	-0.276144	0.0110209
CG14408	0.0140556	0.932277	-0.0862504	0.553016	0.0335743	0.834589
CG1441	0.00921896	0.828033	-0.0640244	0.717203	0.0221299	0.918567
CG14410	-0.0358648	0.796836	0.186209	0.396989	0.0702391	0.700884
CG14411	0.0447886	0.780031	-0.0639701	0.736861	-0.0273183	0.882051
CG14414	0.0508056	0.75945	0.0438115	0.882493	0.0901842	0.719711
CG14416			0.087493		-0.000769168
CG14417			-0.018583		0.0762987
CG14418	0.00501235		0.0444979		0.00879376
CG14419	0.0063216	0.930307	-0.45196	0.000113126	-0.264028	3.44432e-05
CG14420			0.0256135		0.00470144
CG14421	-0.000331876		-0.00819795		-0.0394167
CG14422			-0.00819795
CG14423	-0.00238253		-0.0483491		-0.0309883
CG14424			0.0344152		0.0160369
CG14427	0.00910859	0.898402	-0.0178118		-0.124335
CG14431	-0.00635805	0.918648	0.0716658	0.784726	0.0530253	0.860363
CG14434	0.131808	0.32903	0.136569	0.686348	-0.0136117	0.972446
CG14435	-0.0140305	0.927974	0.305175	0.0413006	0.240205	0.0256069
CG14439	0.0134327	0.60763	-0.159668	0.150418	0.0234767	0.886044
CG14440	-0.00360448	0.982075	-0.105546	0.552758	-0.188432	0.134254
CG14441	-0.176858	0.169953	-0.0733621	0.686571	0.0106606	0.95126
CG14442	-0.0284458	0.828312	0.192211	0.144169	-0.0132761	0.939999
CG14443	-0.00238253		-0.0613047	0.775708	-0.0232387
CG14445	-0.0160155		-0.251341	0.0227773	-0.201606	0.0279848
CG14448	-0.00245922				0.0119463
CG14450	0.0482897	0.753629	0.0784654	0.756299	-0.0261111	0.941906
CG14451	-0.00279047	0.941966	-0.0369386	0.838662	-0.0367811	0.823234
CG14452			-0.0984143	0.800669	-0.216956	0.388144
CG14453	0.00236415	0.880732	-0.317668	1.46366e-06	-0.0243821	0.873683
CG14454	0.0212108		-0.172227	0.220873	-0.110554	0.360874
CG14455			-0.00359214	0.990692	-0.182123	0.240087
CG14456	0.00644522		-0.137956	0.373058	-0.332123	0.0143855
CG14457	-0.0147096	0.675238	0.45644	0.000715947	0.526929	0.000725482
CG14459			-0.0318778	0.917437	0.0421855	0.869285
CG14464	-0.0361895	0.786875	0.0393904	0.927045	0.23859	0.0417881
CG14478	-0.0761223	0.605503	0.47839	2.26607e-08	0.401801	8.84366e-08
CG14483	0.0617686	0.695949	-0.117656	0.611832	-0.173843	0.181795
CG14488	-0.0066107		-0.0483215	0.884001	0.169988	0.377016
CG14490	0.00724478		-0.294485	0.223563	-0.144315	0.59482
CG14491			0.116937		0.00888094
CG14492					0.00494467
CG14495	-0.000721058		-0.284577	0.294622	-0.0649183	0.834768
CG14499			0.193975	0.160484	0.29907	0.0787599
CG14500			-0.275447	0.336231	-0.0328696	0.90684
CG14502	-0.00462652	0.9741	0.0951546	0.802491	0.148929	0.559473
CG14505	-0.00238253		0.00903909		0.00866191
CG14507	-0.00719978		0.298057	0.161672	0.0163039	0.96319
CG14511	0.0391482	0.814242	-0.442651	0.0472406	-0.322407	0.128649
CG14515	0.00823016	0.846197	0.116218	0.653665	-0.132773	0.640417
CG14516	0.00160685	0.993186	-0.233551	0.142501	0.0712094	0.665672
CG14518			-0.0718929		-0.000731582
CG14535	-0.0286294	0.54749	-0.150791	0.254642	-0.013506	0.949953
CG14540			-0.0117009		-0.000731582
CG14543	0.0432843	0.794388	-0.0892124	0.696199	-0.309908	0.0245119
CG14544	0.0487853	0.768348	-0.0121656	0.975428	0.00905467	0.982631
CG14545	0.206669	0.00681056	0.0681393	0.866984	-0.0155151	0.969134
CG14551	-0.013192		-0.0232612	0.95724	-0.0107029
CG14556	-0.00238253		0.148736	0.495955	-0.0414273	0.899951
CG14561	0.0387952	0.807689	0.30006	0.260907	-0.0530052	0.883369
CG14562	-0.0290642	0.859534	0.0292868	0.869748	0.100509	0.491974
CG14563			0.360809	0.186079	0.184354	0.473803
CG14564	0.00401625		0.782311	0.000489923	0.0916592	0.566135
CG14565	0.0257148	0.0612848	-0.0284776	0.951072	0.218947	0.0060569
CG14566	0.00154556		-0.126074	0.486016	-0.0135251	0.925474
CG14567	-0.0295036	0.675611	0.572074	0.0094672	0.0445281	0.901262
CG14568	0.0172596	0.582042	0.0891422	0.536725	0.605981	1.3347e-17
CG14569	0.00484802	0.546159	-0.0284325	0.894535	0.199337	0.00075492
CG14570	0.00676721	0.786146	0.121326	0.49296	0.365201	0.0351233
CG14572	0.0131279	0.552222	0.0170519	0.966183	0.395758	2.69267e-12
CG14573	0.00493688	0.528148	0.15222	0.224077	0.466548	1.49913e-07
CG14589	-0.00245922		0.0597371	0.839896	0.00367682
CG14591	-0.0125064		-0.36104	0.010471	-0.167287	0.251953
CG14598	0.00180646	0.968672	-0.251223	0.0153853	-0.0881441	0.524238
CG14605	-0.00238253				0.0487193
CG14606	0.00187293		-0.0687322	0.864956	0.159767	0.436145
CG14607			0.185907	0.273248	0.00494467
CG14609	-0.00238253		0.0667364	0.799967	0.0743445	0.59835
CG1461	-0.00238253		-0.0391609	0.87908	0.0413809	0.909271
CG14610			-0.00819795
CG14613	0.0841586	0.478129	-0.029249	0.891635	-0.101314	0.538649
CG14615	0.0820615	0.59081	-0.16565	0.370464	-0.0172405	0.955602
CG14618	0.0852644	0.575337	-0.052017	0.8543	-0.392445	0.00486133
CG14621	-0.0310194	0.823179	-0.0910767	0.607527	-0.0154182	0.94707
CG14624			-0.00819795
CG14625			-0.013165		-0.0433128
CG14626	-0.00895895	0.879033	0.507518	0.0160223	0.217852	0.346467
CG14627	-0.00245922		0.173967	0.189378	0.0133897
CG14628			-0.0507049		0.0141187
CG14629	-0.23938	0.011852	0.0247478	0.868295	0.0383973	0.768712
CG1463	0.141607	0.258644	0.355896	0.000148564	0.104164	0.366932
CG14630			0.0531018	0.84266	0.0280622	0.905813
CG14634					0.0201492
CG14636	0.00538694	0.936037	0.359464	0.0108149	-0.0381423	0.849804
CG14641	0.0104027	0.941621	0.488428	7.25453e-08	0.447349	1.71505e-09
CG14642	-0.0120242	0.638568	-0.138468	0.403548	-0.225103	0.0431948
CG14644			-0.165966	0.562084	0.0784301
CG14645			-0.0172172		0.0261115
CG14646	-0.0134473	0.933235	0.342302	0.00787147	0.235561	0.068809
CG14647	0.112751	0.430971	0.0917715	0.673747	0.179192	0.227539
CG14650	-0.0686431	0.624847	0.529626	1.32996e-08	0.479719	1.58227e-08
CG14651	-0.0111089		0.0325773		-0.0189813
CG14655	-0.00434104	0.913899	0.208066	0.221742	0.0413137	0.880985
CG14657	4.83697e-05	0.999661	0.51069	5.56516e-05	0.434713	0.000267478
CG14661	0.00351916		-0.0898834	0.818935	-0.52037	0.000404381
CG14662	0.00680864		-0.332002	0.221157	0.0504358	0.886286
CG14664	-0.00366629		-0.013911		0.0043061	0.984603
CG14667	0.10188	0.496203	-0.0563382	0.843298	-0.130507	0.53222
CG14668	-0.00463528		-0.0723043	0.695689	-0.0746728	0.54222
CG14669	-0.00277896	0.957263	-0.166944	0.221382	0.0378845	0.834589
CG14671	0.0954628	0.520124	-0.0745196	0.673224	0.0638346	0.732575
CG14676			0.00903909
CG1468	0.00673983		-0.388064	0.00862409	-0.113339	0.299186
CG14687	-0.0209644	0.76416	-0.292179	0.0205632	-0.00625095	0.975682
CG14688	0.0572207	0.699122	0.0604942	0.707702	-0.0679349	0.650784
CG14689	-0.00783928		0.0730486		0.0221342
CG14691			0.114359		0.0978482
CG14692	0.00467009		-0.194807	0.40518	-0.229581	0.298139
CG14693	0.00401625		-0.320497	0.259949	-0.0936685	0.767864
CG14694	-0.0110613	0.752315	-0.15489	0.589024	0.0388057	0.917221
CG14695	-0.00245922		0.0526156	0.892817	0.150612	0.569745
CG14696	-0.03749	0.440987	-0.429746	3.25031e-05	-0.34545	7.22753e-07
CG14708			-0.00819795
CG14710	-0.0113249	0.943636	0.559551	0.000422436	0.501521	2.54588e-05
CG14711	0.101297	0.484656	-0.102915	0.645372	-0.0585211	0.793201
CG14712	-0.146866	0.203178	-0.0260914	0.915933	-0.0430406	0.819768
CG14715	0.057841	0.65168	-0.306544	0.0101146	-0.348369	0.000171375
CG14717			-0.0423731	0.835818	0.0301232
CG14718			-0.0879886	0.735176	0.101893	0.558076
CG14720	-0.0055824		-0.00533394		0.00470144
CG14721	0.125039	0.366391	0.027828	0.912513	-0.183333	0.254837
CG14722	0.00546871	0.974319	0.392887	0.000955124	0.308616	2.62782e-05
CG14731			0.00903909
CG14736			0.0217173
CG14739			-0.00819795
CG14740			-0.0421341		-0.00644261
CG14742			0.00903909
CG14743			-0.0166598
CG14744					-0.000700215
CG14752	0.000816724	0.965469	0.0244908	0.956074	0.352911	0.0918554
CG14756	-0.172731	0.0473047	0.175301	0.240304	0.0072103	0.986482
CG14757	-0.00769924	0.941621	-0.168926	0.625027	-0.140198	0.548142
CG14760	0.00501235		-0.0938096	0.812681	-0.157043	0.331704
CG14762	-0.0236612	0.687969	-0.183407	0.0304726	-0.0171914	0.902984
CG14763	0.00149514		-0.00304138	0.994075	-0.073438	0.8287
CG14764	-0.0341808	0.829085	0.596892	2.11107e-09	0.345263	1.31969e-05
CG14767	-0.082258	0.468278	-0.126884	0.165885	-0.0256991	0.834589
CG14770	0.0332152	0.245247	0.445936	0.0455875	0.288248	0.140813
CG14777	0.0250632	0.758446	-0.145655	0.356691	-0.195813	0.0565657
CG14778			0.200132	0.439133	0.07738	0.755956
CG14780	0.00401625		-0.0272923	0.920977	-0.0664921	0.801819
CG14785	-0.0160625	0.854342	-0.319725	0.258682	-0.107002	0.725064
CG14787	-0.0455743	0.474152	0.124654	0.559292	-0.149869	0.480323
CG14795	0.0132175		-0.142571	0.433085	-0.210991	0.0715617
CG14797	-0.0126599		0.178446	0.284181	0.0300177
CG14803	-0.0155924	0.92139	0.573391	0.000130406	0.184099	0.372955
CG14805	0.0231429	0.8591	0.183853	0.08502	0.0423382	0.764869
CG14810	0.00157592		-0.0449202	0.854207	-0.0183383
CG14811			0.0179337		0.0243333
[truncated: 12,754 more rows]
