# Supplementary material for: A modERN resource: identification of Drosophila transcription factor candidate target genes using RNAi
Source: Genetics. 2023 Jan 19;223(4):iyad004. doi: 10.1093/genetics/iyad004 (PMC10078917; doi:10.1093/genetics/iyad004)
Supplement: iyad004_Supplementary_Data [file iyad004_supplementary_data.zip › modERN_Resource_RNAi_Table_S31_repo_GENETICS-2022-305822.xlsx]

## Sheet: heatmap CSV
gene name	repo_0-1.5	repo_14-16	repo_16-18
CG16704	0.0184311	0.9632	1.14904
asRNA:CR43683	-0.0414041	1.26606	0.227374
asRNA:CR44910	-0.00779793	1.53594	0.102514
Cyp4d20	0.0136009	1.15677	0.623
Lcp1	0.0237914	1.52676	0.531896
Lcp2	-0.00292968	1.39754	0.496638
mthl8	0.0245064	2.75259	1.561
TwdlJ	0.0541544	2.35441	0.0818144
Hsp70Bb	0.0540169	-4.11813	-0.265039
fau	0.0134963	-2.92518	0.106085
mt:lrRNA	0.147273	-2.55416	0.183676
asRNA:CR43767	-0.0188471	-0.798122	-1.06663
AANATL4	0.0399173	-1.06185	-0.709066
elfless	-0.0072619	-1.01888	-0.784778
nAChRalpha4	0.142216	-1.03011	-0.236389
anne	0.0901623	-1.0204	-0.323596
uex	0.0712049	-1.02403	-0.277911
l(3)80Fj	0.0538361	-1.14888	-0.342947
myo	0.0792336	-1.14549	-0.298764
p120ctn	0.0627644	-1.08046	-0.213894
IntS3	0.0598423	-1.08854	-0.252816
Parp	0.0629966	-1.06492	-0.240775
CG18213	0.0382408	-1.07545	-0.271677
lncRNA:CR44295	0	-1.07305	-0.271555
CG41099	0.0451343	-1.0573	-0.309369
pho	0.0731878	-1.09574	-0.28242
Dpm3	0.10437	-1.12458	-0.0760641
MFS17	0.0735791	-1.16221	-0.0748424
PIP4K	0.0652581	-1.06884	-0.0554303
CG10465	0.0747962	-1.10334	-0.0990931
Maf1	0.0631024	-1.1144	-0.0658793
PIG-Q	0.0530945	-1.12202	-0.0761212
Nipped-A	0.0546029	-1.15001	-0.22756
ABCD	0.0489652	-1.11682	-0.171245
CG17883	0.0581807	-1.17668	-0.167553
CG17486	0.056252	-1.06602	-0.127867
Gprk1	0.101413	-1.07419	-0.147806
cta	0.0576003	-1.03034	-0.214176
Syt7	0.075456	-1.00635	-0.169453
CG33346	-0.115036	-1.12204	-0.410654
lncRNA:CR46472	0.0606735	-1.38982	-0.332186
Uhg3	0.0845425	-1.23191	-0.193684
Uhg4	0.105554	-1.26866	-0.18525
Vps11	0.0360544	-1.29999	-0.251634
Nipped-B	0.0550857	-1.23664	-0.280413
CG3107	0.0585227	-1.24654	-0.256733
Haspin	0.0497007	-1.25646	-0.237867
mt:CoII	0.0997646	-1.37618	0.338682
CG17724	0.0728207	-1.42842	0.252194
mt:Cyt-b	0.0905423	-1.40817	0.276877
Tpst	0.160224	-1.39371	0.115546
mt:CoI	0.150013	-1.45499	0.152718
mt:CoIII	0.19116	-1.41649	0.193828
CG43391	0.0198254	-1.42238	0.0641249
ChT	-0.0127912	-1.51442	0.188669
ImpL2	0.2903	-1.2128	0.17068
CG40439	0.115047	-1.24886	-0.0228969
CG4455	0.159377	-1.24996	-0.0205343
CG33774	0.0597009	-1.23045	0.0786497
ND-AGGG	0.0614724	-1.28343	0.0633358
CG14464	0.169361	-1.0087	0.0199341
dpr7	0.0522405	-1.01071	-0.00616204
lncRNA:CR44595	0.0340123	-1.00014	0.00544376
Alg-2	0.0612768	-1.0412	0.0245947
MFS10	0.0948439	-1.00129	0.0222425
slmo	0.0960186	-1.13469	0.312895
CG34265	0.0275333	-1.20899	0.150646
lncRNA:roX2	0.0461813	-1.11402	0.204593
CG43390	0.0161622	-1.86587	0.0437857
RpL38	0.0555238	-1.80536	0.137063
RNASEK	0.0684577	-1.75534	0.25975
CG46466	0.0730058	-1.69481	0.0858982
mt:ND1	0.0546462	-1.7268	0.121249
CG45207	0.00332248	-2.11702	0.0453218
CG33217	0.0672371	-2.04202	-0.142089
Uhg1	0.216469	-1.90132	-0.101384
Cyp4p2	-0.14054	-1.52033	-0.767571
AGO3	0.0607247	-1.62378	-0.314419
CG33941	0.0643833	-1.65639	-0.086594
Stlk	0.0765185	-1.75851	-0.0894833
l(3)80Fg	0.074782	-1.44719	-0.100657
Atf6	0.0721755	-1.4123	-0.204215
mthl14	0.0586107	-1.35844	-0.155748
l(2)41Ab	-0.0182208	-1.4136	-0.0883038
lncRNA:CR44922	-0.0275701	-1.50941	-0.0890922
spok	-0.0528469	-1.47061	-0.120622
CG10943	-0.0440996	-1.58455	-0.0674621
CG40298	0.0482913	-1.5738	-0.0313519
sea	0.0626263	-1.54842	-0.0589598

## Sheet: DESeq2 CSV
gene name	log2FoldChange.repo_0.1.5	padj.repo_0.1.5	log2FoldChange.repo_14.16	padj.repo_14.16	log2FoldChange.repo_16.18	padj.repo_16.18
128up	-0.00043626	0.999223	0.253406	0.0785275	0.077157	0.807774
14-3-3epsilon	0.00957556	0.982501	-0.147404	0.286211	-0.05275	0.841587
14-3-3zeta	-0.0654343	0.873024	-0.217098	0.167242	-0.0393185	0.880476
140up	0.0702897	0.896836	0.0782802	0.770098	0.113326	0.672433
18SrRNA-Psi:CR41602	0.0569085	0.823122	-0.176169	0.491023	-0.0360972	0.850437
18w	0.240612	0.559125	-0.123894	0.655522	-0.306222	0.0916328
26-29-p	0.0673054	0.891225	0.156912	0.346028	0.0514021	0.89738
28SrRNA-Psi:CR40596	-0.0186101	0.965847	-0.0563573	0.900595	-0.0162046	0.901907
28SrRNA-Psi:CR40741	-0.0348376	0.894311	0.0436821	0.917641	-0.0238353	0.89738
28SrRNA-Psi:CR41609	0.0194915	0.938763	-0.143353	0.478322	-0.061267	0.66818
28SrRNA-Psi:CR45848	0.000242798	0.999153	-0.00448479	0.990174	-0.0286727	0.81212
28SrRNA-Psi:CR45851	0.0911205	0.574145	-0.318688	0.0403807	-0.000255502	0.998344
28SrRNA-Psi:CR45853	-0.0238649		0.00553338		0.00587153
28SrRNA-Psi:CR45855	-0.0274835		0.0338193		-0.00786833
28SrRNA-Psi:CR45859	-0.00906919	0.981028	0.173796	0.598863	-0.0254087	0.799453
28SrRNA-Psi:CR45860	0.0457148	0.80981	0.0242133	0.936707	-0.0188669
2mit	-0.0294046	0.929107	-0.16269	0.628653	-0.294619	0.248141
312	-0.0399643	0.934641	0.157464	0.531208	0.140835	0.622621
4E-T	0.00263107	0.996241	-0.574791	0.00357037	-0.288463	0.156554
5-HT1A	0.0517172	0.855901	-0.31881	0.0379138	-0.203477	0.435457
5-HT1B	-0.00462543	0.977576	0.0580273	0.884694	-0.152237	0.626636
5-HT2A	0.231333	0.375706	-0.174791	0.511901	-0.0633389	0.856932
5-HT2B	0.0483326	0.734773	-0.314657	0.185845	-0.117655	0.729769
5-HT7	-0.00406096	0.986444	-0.155068	0.553596	0.00597343	0.989204
5.8SrRNA-Psi:CR45854			0.0246504
5.8SrRNA-Psi:CR45857			0.000381635
5.8SrRNA-Psi:CR45863	0.00433179		0.014852
5PtaseI	0.0481369	0.934641	-0.313562	0.024138	-0.0884499	0.739291
5SrRNA-Psi:CR33363	-0.0250906		0.0159426
5SrRNA-Psi:CR33416			-0.0150736		0.00285273
5SrRNA:CR33367			0.0133804
7B2	-0.0303377	0.929107	0.20168	0.382976	0.192154	0.34542
7SLRNA:CR32864	0.00656889	0.966387	0.0224893		0.0133454
7SLRNA:CR42652	0.0108063		0.0530851	0.766462	0.0281193
825-Oak	0.0388453		0.49893	0.0236396	0.0461375
A16	-0.0972239	0.832313	0.46967	0.00187032	0.0875299	0.77137
AANAT1	-0.0578391	0.842905	0.170767	0.331564	0.118923	0.708468
AANATL2	0.0148702	0.953075	0.330372	0.046405	0.224621	0.21517
AANATL3	-0.0192003	0.907318	0.132641	0.712798	0.194044	0.485889
AANATL4	0.0399173	0.856976	-1.06185	1.57476e-10	-0.709066	3.46264e-08
AANATL5			0.0607699	0.744813	-0.0639388	0.740395
AANATL6	0.0567486		-0.267451	0.174024	-0.133789	0.621972
AANATL7	-0.0118934	0.946631	0.180772	0.378423	0.0502031	0.897059
ABCA	-0.110101	0.837779	-0.352923	0.024771	-0.203324	0.484796
ABCB7	0.133967	0.778807	0.226904	0.103975	0.0721055	0.769701
ABCD	0.0489652	0.89553	-1.11682	1.79599e-12	-0.171245	0.582076
ACC	-0.00755331	0.988014	0.244042	0.221938	-0.184157	0.503913
ACXB			0.0180622		0.0069532
ACXC			-0.0875464	0.620006	0.012068
ACXD	0.00597588	0.986249	0.288657	0.0593612	0.145377	0.602229
ADD1	-0.186887	0.705537	-0.0712016	0.804413	-0.113606	0.636879
ADPS	-0.0203117	0.951305	0.0279279	0.930892	0.00566871	0.989785
AGBE	0.120463	0.80981	-0.12557	0.477475	-0.160582	0.477592
AGO1	-0.160214	0.773966	-0.222452	0.384523	-0.272126	0.270615
AGO2	0.00483035	0.990953	-0.0677262	0.794287	0.0136817	0.965421
AGO3	0.0607247	0.863092	-1.62378	5.78604e-32	-0.314419	0.131905
AIF	0.0173758	0.970631	0.209142	0.114907	-0.157481	0.618795
AIMP1	0.155216	0.746584	0.18364	0.439105	0.00538841	0.989126
AIMP2	0.106103	0.832065	0.10565	0.613575	-0.0423195	0.872642
AIMP3	0.136874	0.788669	0.19578	0.354359	0.18084	0.416818
ALiX	-0.0291156	0.946474	0.682371	5.77866e-12	0.695582	1.95761e-09
AMPKalpha	0.007423	0.986378	-0.0187315	0.948763	-0.0507135	0.850437
AMPdeam	0.0505423	0.925019	0.0977002	0.542427	0.126266	0.590549
AOX1	-0.252762	0.400869	0.212225	0.0779387	0.0561227	0.880612
AOX2	-0.0624318	0.864786	0.0701817	0.785126	-0.0211581
AOX3	-0.14079	0.777717	0.097094	0.540877	-0.149346	0.588733
AOX4	0.0207124		0.0979801	0.371757	0.00437615
AP-1-2beta	-0.0838817	0.851074	0.0727751	0.639411	-0.0809928	0.734207
AP-1gamma	-0.0852769	0.87176	-0.100699	0.578417	-0.202065	0.422237
AP-1mu	-0.0102915	0.982501	0.138588	0.513573	0.11134	0.614082
AP-1sigma	0.14388	0.800654	-0.63022	3.98345e-06	0.00540685	0.986673
AP-2alpha	-0.012343	0.981387	-0.276112	0.195404	-0.246812	0.30213
AP-2mu	0.105993	0.80981	0.0386015	0.862724	0.0173906	0.957514
AP-2sigma	0.0504762	0.930349	-0.112921	0.426583	0.0942458	0.695924
APC10	-0.0363617	0.946049	-0.0453823	0.920054	0.022755	0.953107
APC4	0.0280033	0.958235	0.0628343	0.842324	-0.162492	0.615787
APC7	0.0273645	0.958235	-0.0140536	0.946326	-0.145841	0.474956
APP-BP1	-0.0582945	0.904704	0.18065	0.466456	0.0235276	0.947343
AQP	-0.0342193	0.800654	0.0838599	0.797636	0.0586711	0.880612
ASPP	0.211909	0.649363	0.00763627	0.984327	0.0215754	0.947739
ATP6AP2	0.179578	0.691071	0.0128533	0.965857	0.0729766	0.754704
ATP7	-0.12041	0.811285	0.0180946	0.955254	-0.152862	0.629964
ATP8A	-0.0895705	0.863978	-0.107588	0.699393	-0.375653	0.0200142
ATP8B	-0.0341723	0.896477	-0.123004	0.647232	-0.315727	0.0398568
ATPCL	0.0015592	0.996926	0.010577	0.970629	-0.184779	0.305367
ATPsynB	0.0571068	0.886564	0.251812	0.194958	0.114744	0.591559
ATPsynC	0.101856	0.830502	-0.203272	0.245139	0.0927358	0.727556
ATPsynCF6	-0.079745	0.85956	0.32584	0.00914918	0.235833	0.351939
ATPsynCF6L					0.00285273
ATPsynD	0.0249134	0.953193	0.349297	0.0244826	0.263452	0.242094
ATPsynE	0.151973	0.778694	0.0241483	0.934134	0.193065	0.411991
ATPsynF	0.0304913	0.940742	0.267139	0.0984387	0.181512	0.419855
ATPsynG	-0.141937	0.768627	0.187355	0.473436	0.227445	0.347859
ATPsynGL			0.000381635
ATPsynO	0.103849	0.80981	0.23098	0.245871	0.206034	0.32728
ATPsynbeta	0.00558384	0.989428	-0.151728	0.246846	-0.0240584	0.934764
ATPsynbetaL	0.0542108		-0.0459523		0.0159997
ATPsyndelta	0.0657513	0.871193	0.130818	0.524799	0.149549	0.469567
ATPsynepsilonL	-0.0227085	0.907325	-0.150556	0.664198	0.00699878	0.988468
ATPsyngamma	0.113798	0.800654	0.174609	0.395086	0.170897	0.353982
ATbp	0.0803717	0.888716	-0.433674	0.0252218	-0.0318405	0.930917
Aasdh	-0.0856913	0.857673	-0.242951	0.171007	-0.18554	0.490362
Aatf	-0.156718	0.768451	0.280679	0.0783451	-0.097794	0.72567
Abd-B	0.0979251	0.854865	-0.216247	0.36708	-0.112403	0.657494
Abi	0.101235	0.809463	-0.167143	0.267173	0.0397706	0.875703
Abl	-0.0889949	0.834013	0.337238	0.0544992	-0.283908	0.231633
Abp1	-0.0945633	0.809445	-0.0345239	0.880479	0.0729989	0.748801
Ac13E	-0.00934738	0.986378	-0.055149	0.882984	-0.248863	0.322039
Ac3	-0.00810294	0.986378	-0.313788	0.125072	-0.295051	0.252501
Ac76E	-0.0287844	0.925184	-0.179302	0.468669	-0.285951	0.0857494
Ac78C	0.130045	0.734773	-0.161581	0.418559	-0.124483	0.626595
AcCoAS	-0.0564789	0.903215	-0.0295529	0.932825	-0.100118	0.762566
Acbp1	-0.0326421	0.947319	0.173562	0.288492	0.189966	0.401414
Acbp2	-0.0664581	0.863978	0.468083	0.0022189	0.269182	0.298263
Acbp3	-0.0554271	0.820322	0.0694717	0.828784	0.245891	0.30213
Acbp4	-0.031484	0.891923	0.442393	0.00161632	0.255665	0.285628
Acbp5	-0.117126	0.754559	0.481658	7.79657e-06	0.302716	0.0786503
Acbp6	-0.0287958	0.8848	0.148453	0.591343	0.251017	0.288177
Ace	-0.0654387	0.837123	-0.492901	0.0205642	-0.1576	0.619688
Acer	0.048367	0.906682	-0.0792379	0.633088	0.180948	0.424786
Acf	-0.0909146	0.856262	0.240665	0.316682	0.0825823	0.823677
Achl	0.0196359	0.930006	-0.234278	0.184156	0.00391969	0.986378
Ack	-0.0370327	0.941264	-0.0396944	0.868527	-0.0925194	0.747808
Ack-like	-0.0143123	0.978482	-0.113187	0.62802	-0.29789	0.196029
Acn	-0.0886054	0.848982	0.220592	0.135916	-0.011111	0.976865
Acox57D-d	-0.06278	0.899416	0.0710901	0.861624	0.0558961	0.887937
Acox57D-p	0.11868	0.811285	-0.0904069	0.646321	0.0444009	0.881343
Acp1			0.665183	0.00398508	0.139667	0.594453
Acp24A4			-0.169588	0.0832892	0.0324515
Acp26Aa			0.0235619		-0.00177091
Acp26Ab	0.00416882		0.019799
Acp29AB					0.00285273
Acp32CD			0.0163149
Acp36DE	0.0198637		-0.0365096		-0.0177319
Acp53C14a			0.0493985		0.00285273
Acp53C14b			0.0075176		0.00347492
Acp53C14c	-0.0107158		-0.0357304		0.0223087
Acp53Ea			0.00360447		-0.056132
Acp54A1	0.047684
Acp63F			-0.0171378		-0.00641129
Acp65Aa	0.0237914		0.216416	0.351197	0.143209	0.588572
Acp76A			0.000381635		-0.000942439
Acp95EF	0.0130088		0.12814	0.427484	-0.0063224
Acph-1	-0.0470124	0.929169	-0.317124	0.0136951	-0.131075	0.506011
Acsl	-0.00606358	0.989428	-0.267536	0.0974932	-0.421779	0.00160687
Act42A	0.142966	0.755218	0.0192471	0.940911	0.129789	0.662113
Act57B	-0.024136	0.945298	-0.0569846	0.794505	0.104764	0.758566
Act5C	0.0895996	0.828605	0.0938254	0.621243	0.113203	0.651117
Act79B	0.0250447		-0.147795	0.668399	0.0330996	0.926
Act87E	0.0759351	0.895202	0.158871	0.287439	0.0723184	0.806964
Act88F	0.0401827		-0.163209	0.501427	0.0694789	0.729769
Actbeta	-0.0568898	0.888716	-0.651361	3.63898e-05	-0.188437	0.497451
Actn	-0.0111255	0.986249	0.133183	0.390013	0.0205597	0.955686
Acyp2	0.0493497	0.932937	-0.422795	0.0028788	0.169461	0.557569
AdSL	0.140306	0.745244	0.105937	0.600651	-0.102662	0.704243
AdSS	-0.0338492	0.931668	-0.00449329	0.990174	-0.0361479	0.919425
Ada	-0.0118726	0.985392	0.219393	0.318382	0.0254138	0.947739
Ada1-1	0.0237432	0.884185	-0.00739815	0.965857	-0.005406
Ada1-2	0.149333	0.768451	-0.257551	0.393124	0.093193	0.80136
Ada2a	-0.00654921	0.989428	0.0934368	0.653742	0.0333513	0.92577
Ada2b	-0.0469604	0.904704	-0.056455	0.848065	0.00299807	0.993275
Ada3	0.065032	0.87885	-0.0411419	0.87388	-0.0225352	0.944298
AdamTS-A	0.0271823	0.945336	0.155843	0.461887	-0.240285	0.199462
AdamTS-B	0.0841146	0.823122	0.252166	0.207144	-0.0236874	0.936091
Adar	0.0274465	0.958704	-0.808538	5.40583e-06	-0.0479977	0.889147
Adat1	0.0243458	0.963332	0.15777	0.627465	-0.0697893	0.852294
Adck1	0.0863084	0.864122	0.009362	0.973628	-0.00906985	0.979319
Adck5	-0.055207	0.918684	-0.142396	0.37426	0.0351139	0.919425
Adf1	0.102701	0.848434	-0.432646	0.000405546	0.104706	0.696092
Adgf-A	-0.0702601	0.897658	-0.0574681	0.831153	-0.0491934	0.903094
Adgf-A2	-0.0209263	0.892289	0.150968	0.529295	0.0140074	0.949821
Adgf-B			0.0184577		0.00285273
Adgf-C	0.00334272	0.947319	0.0467156	0.903938	0.10934	0.739059
Adgf-D	-0.0595851	0.809445	0.249502	0.221938	0.189273	0.512095
Adgf-E					-0.0048666
Adh	0.097005	0.820583	0.264349	0.269508	-0.0510221	0.856993
Adi1	0.0599802	0.915751	-0.140317	0.437247	0.0736954	0.749221
AdipoR	0.0861862	0.876205	-0.462199	0.00043433	-0.166699	0.383292
Adk2	0.128045	0.809445	-0.143519	0.511353	-0.0155809	0.960788
Adk3	0.0517193	0.929983	0.285097	0.0309505	-0.0405011	0.9087
AdoR	0.00959747	0.945892	-0.0296658	0.944785	0.0618018	0.861981
Aduk	0.217245	0.61952	-0.0990076	0.725655	-0.00501212	0.990369
Ae2	-0.139004	0.805735	-0.278148	0.191341	-0.206939	0.469567
Aef1	-0.154011	0.750354	-0.251884	0.172069	-0.227451	0.335949
Afti	-0.16866	0.768451	-0.0487873	0.892495	-0.289231	0.128943
Ag5r	-0.120801	0.699161	0.207523	0.519429	0.194197	0.321522
Ag5r2	-0.207814	0.497118	0.084993	0.828784	0.0146408	0.964384
AgmNAT	0.0640447	0.905657	0.176273	0.573773	0.129219	0.658839
Agpat1	-0.0215959	0.969353	-0.706774	0.000522478	-0.149262	0.621366
Agpat2	0.0115627	0.986249	-0.362166	0.0363194	-0.0440139	0.910377
Agpat3	0.152918	0.778694	-0.305671	0.0222197	-0.08393	0.727173
Agpat4	0.178718	0.714699	0.174965	0.220626	0.0723926	0.811923
Ahcy	0.100465	0.800654	0.129326	0.6217	-0.0197458	0.946738
AhcyL1	0.0577184	0.92062	-0.436278	6.33556e-06	-0.0946553	0.727556
AhcyL2	-0.0478595	0.907443	0.192891	0.183154	0.113615	0.650701
Ak1	-0.1498	0.788669	-0.0773759	0.797615	0.0386058	0.902403
Ak2	0.113426	0.80981	0.131898	0.501427	0.105795	0.630831
Ak3	0.0128386	0.984429	-0.0779137	0.812456	0.00326329	0.992361
Ak6	0.166771	0.768627	-0.507968	0.0088512	-0.155535	0.582967
Akap200	-0.0635022	0.903215	0.300262	0.0705974	0.0559642	0.850971
Akh	-0.0761699	0.692979	0.185129	0.440796	0.183821	0.522453
AkhR	-0.093362	0.67666	-0.336256	0.036019	0.0142837	0.974558
Akr1B	-0.0875557	0.864122	0.215534	0.345193	0.025784	0.935262
Akt1	0.0109821	0.986249	-0.288315	0.105216	-0.282365	0.186814
AlaRS	-0.0316825	0.937523	0.0602906	0.755867	-0.174668	0.545945
AlaRS-m	-0.0948672	0.830857	0.03496	0.891292	-0.0792778	0.820898
Aladin	0.160982	0.736021	0.0090849	0.984327	0.0420869	0.901907
Alas	0.0996174	0.822473	0.0558511	0.825813	0.00302791	0.993275
Ald1	-0.0670649	0.886437	-0.185449	0.313184	-0.114528	0.580244
Ald2	0.0227374		0.0531096		0.0184672
Aldh	0.0592281	0.886564	0.266984	0.196492	0.0521006	0.894385
Aldh-III	-0.0150284	0.970588	0.171891	0.279181	0.083702	0.802352
Aldh7A1	-0.0360754	0.947319	-0.072687	0.723693	0.137604	0.504668
Alg-2	0.0612768	0.86524	-1.0412	1.02032e-19	0.0245947	0.925077
Alg1	0.166861	0.732927	0.0725806	0.697992	0.133637	0.585098
Alg10	0.13805	0.807708	-0.328368	0.0868634	0.0430869	0.914737
Alg11	0.0845986	0.877282	-0.273933	0.028093	0.0498053	0.86559
Alg12	0.117508	0.823122	-0.298324	0.0114606	-0.0893969	0.725645
Alg13	-0.0260837	0.963332	-0.268115	0.244236	0.0564322	0.886674
Alg14	0.171299	0.759813	0.364198	0.069021	0.28755	0.286392
Alg2	0.059409	0.911244	0.125345	0.574422	0.0938387	0.753853
Alg3	0.251508	0.449448	-0.117771	0.622482	0.105477	0.765605
Alg7	0.154273	0.777717	0.014987	0.950263	0.0455981	0.867141
Alg9	0.144308	0.800654	-0.314368	0.066114	-0.321132	0.206412
Alh	-0.0844989	0.876205	-0.00447089	0.990646	-0.108083	0.69986
Alk	-0.0492363	0.897658	-0.199536	0.486586	-0.37544	0.0733324
AlkB	0.135391	0.809445	-0.520356	0.000335176	-0.0803594	0.794385
Alp1	0.0176749	0.970193	-0.155668	0.649935	-0.0122016	0.946738
Alp10	-0.093598	0.734773	0.0241554	0.898594	-0.0200369	0.930917
Alp11	0.0091014	0.958276	0.220374	0.489287	0.024384
Alp12	-0.0628777	0.903215	0.235278	0.111559	-0.04734	0.885435
Alp13			0.101938	0.617776	0.07974	0.644522
Alp2			0.0248851		-0.102782
Alp4	-0.0364161	0.897658	0.284028	0.0978828	-0.107187	0.669355
Alp5	-0.107191	0.6685	-0.0100942	0.974333	-0.0194983	0.947974
Alp6	-0.159017	0.63208	-0.0320511	0.909372	0.112613	0.728663
Alp7	-0.11521	0.434283	0.0663395	0.752214	-0.0186525	0.95291
Alp8	-0.131993	0.0083821	0.0120378	0.944654	-0.217852	0.453763
Alp9	0.00625698	0.986249	0.0196695	0.91407	-0.0358231	0.864505
Alr	0.203117	0.691071	0.309476	0.110067	0.285212	0.142229
Als2	-0.128867	0.805735	0.0522514	0.837528	-0.165722	0.481478
Ama	0.45209	0.0227019	-0.121951	0.643532	0.429372	0.0325891
Amacr	-0.0674606	0.903028	0.124832	0.637186	0.205166	0.481135
Amnionless	0.0340898	0.907443	0.309365	0.0970379	0.0361208	0.916673
Amph	-0.0954254	0.837489	-0.426584	0.00157856	-0.248497	0.148897
Amt	0.00272797		0.0487172	0.884551	-0.0199382
Amun	-0.152677	0.788669	0.337263	0.0413371	-0.140969	0.634512
Amy-d	-0.0340506	0.874815	0.393052	0.127342	0.0693659	0.856932
Amy-p	-0.251753	0.293924	-0.221705	0.404449	-0.314435	0.223746
Amyrel	-0.0425557	0.834457	0.0261706	0.933358	0.119625	0.673171
Ance	0.146867	0.797152	0.135572	0.342976	0.133651	0.598799
Ance-2	0.147025	0.434283	0.177534	0.510176	-0.0361959	0.916363
Ance-3	0.0664909	0.810365	0.0300057	0.945908	0.0197555	0.945626
Ance-4	-0.0524243	0.856976	-0.0514951	0.860017	0.00227308	0.994444
Ance-5	-0.0622532	0.863978	0.184559	0.300523	0.0175147	0.962159
Andorra			0.0474517	0.782689	0.00532985
Ank	0.00645799	0.989428	-0.705929	0.000119319	-0.2776	0.285524
Ank2	-0.0531351	0.916722	-0.0407244	0.898173	-0.198906	0.368001
Ankle2	-0.0379692	0.937281	0.11644	0.421861	-0.0441852	0.900817
Anp			-0.0150736
Ant2	-0.0285643	0.95128	0.318305	0.226512	0.115459	0.731767
Antp	0.0787949	0.820583	-0.238241	0.427021	-0.413159	0.0420752
AnxB10	-0.000961298	0.998313	0.413362	0.0111764	0.0235849	0.951059
AnxB11	0.138179	0.78666	-0.391191	7.94885e-05	0.0628244	0.823536
AnxB9	-0.157678	0.733227	-0.0456198	0.832719	0.0726687	0.82155
Aos1	0.087786	0.859066	-0.0470214	0.869028	0.0485002	0.902844
Apc	-0.194996	0.725115	0.137241	0.631174	-0.190446	0.400015
Apc2	-0.12013	0.815522	-0.0296419	0.934134	-0.0415834	0.91525
ApepP	-0.0131162	0.974283	0.0465571	0.800268	0.056675	0.869215
Apf	0.0930659	0.864122	0.222441	0.320824	0.129693	0.703314
Apl	0.0751023	0.881291	-0.204038	0.514173	0.0130105	0.975295
Aplip1	-0.0254265	0.940742	-0.063522	0.72165	-0.0679969	0.793956
Apoltp	-0.0432401	0.931668	-0.0460818	0.884866	-0.312273	0.153941
Appl	-0.131088	0.768627	-0.0864068	0.804413	-0.331862	0.115761
Aprt	0.0672862	0.891225	-0.0689856	0.799507	0.0838703	0.744269
Aps	-0.15224	0.681874	-0.242438	0.13481	-0.186999	0.488451
Arc1	-0.111198	0.788669	-0.230707	0.35562	0.370929	0.0990468
Arc2	0.0722142	0.874815	0.15055	0.555054	0.187866	0.528269
Arc42	0.0489427	0.899713	0.304914	0.0821187	0.169889	0.557049
Archease	-0.0777005	0.891225	-0.0023469	0.994604	0.105487	0.727797
Arf102F	0.12811	0.80981	-0.6285	2.26904e-09	0.0509473	0.840041
Arf51F	-0.0425842	0.932937	-0.347915	0.0124663	0.0147416	0.964593
Arf79F	-0.0490541	0.89553	-0.189383	0.157154	-0.0290575	0.918249
ArfGAP1	0.0234576	0.952873	0.120157	0.392094	-0.0653705	0.783608
ArfGAP3	-0.0817764	0.840746	0.00598423	0.983586	-0.0459454	0.881333
Arfip	0.0158854	0.977576	-0.15065	0.424525	0.00892399	0.979319
Arfrp1	0.102457	0.846809	0.031358	0.908397	-0.0910228	0.762912
ArgRS	0.0713554	0.894432	-0.242254	0.0503838	-0.156042	0.552292
ArgRS-m	0.0509502	0.930006	0.0219935	0.95106	-0.113377	0.713985
Argk	0.0214942	0.967327	0.286396	0.176443	0.0316483	0.92577
Argl	-0.110338	0.808061	0.0521903	0.798812	0.145111	0.465536
Arl1	0.0402334	0.929107	0.171709	0.279181	0.139684	0.567636
Arl2	0.043817	0.940145	0.0013069	0.99688	0.218761	0.414381
Arl4	0.0674431	0.87176	-0.774339	2.3103e-10	0.0608638	0.806964
Arl5	-0.0602614	0.89553	0.00189665	0.994243	0.111162	0.715559
Arl6	-0.0164669	0.931614	-0.00642034	0.990646	0.0719632	0.790391
Arl6IP1	0.0283218	0.958235	-0.10227	0.595857	0.0861537	0.77178
Arl8	-0.0370251	0.940742	-0.208343	0.205184	-0.0381035	0.889852
Arp1	0.0687851	0.89553	0.0231408	0.944654	0.103462	0.690748
Arp10	0.0892675	0.866543	0.159512	0.510176	0.229934	0.368212
Arp2	-0.122344	0.788669	-0.208768	0.0991346	-0.166116	0.457659
Arp3	-0.0431227	0.912561	0.047669	0.795651	-0.090272	0.701143
Arp5	0.0429715	0.93245	0.235926	0.278807	-0.0248217	0.936796
Arp53D	0.0683408	0.329358			-0.00176422
Arp6	-0.074194	0.864122	0.0530091	0.838512	0.114463	0.694455
Arp8	-0.0524781	0.911137	0.0463845	0.898173	-0.0388237	0.919425
Arpc1	0.0327716	0.937281	0.212557	0.252514	0.112677	0.584557
Arpc2	-0.00109909	0.998127	-0.384121	0.000881404	-0.130265	0.621557
Arpc3A	0.185107	0.734773	-0.0343962	0.882214	0.109355	0.673545
Arpc3B	-0.0156256	0.963332	0.245601	0.0693885	0.158236	0.547217
Arpc4	0.0770899	0.885438	0.314756	0.0454832	0.166552	0.466065
Arpc5	-0.0685353	0.864721	0.460038	0.00244196	0.154002	0.581032
Arr1	0.00516459	0.986378	-0.138627	0.582717	-0.104848	0.7162
Arr2	-0.0262207		0.300085	0.291266	0.164338	0.592605
Ars2	-0.139742	0.777717	0.186621	0.417528	0.133503	0.644793
Art1	0.13416	0.777626	-0.140104	0.510176	-0.17282	0.489457
Art2	0.07788	0.771674	0.0750539	0.815386	0.129925
Art3	-0.0476567	0.907443	-0.00810962	0.973887	-0.105877	0.744709
Art4	0.0875009	0.839968	-0.36247	0.00786799	-0.242245	0.324398
Art6	-0.039361		0.0317282		-0.0048666
Art7	0.176954	0.734773	0.285049	0.115136	-0.0530279	0.887375
Art8	0.0507847	0.921747	0.0363316	0.902047	-0.153462	0.637984
Arts	-0.182675	0.734773	-0.0310086	0.914937	-0.232138	0.411052
Arv1	0.230538	0.604116	-0.503386	0.00122967	0.0599818	0.872642
Asap	-0.0685199	0.896477	0.0387288	0.895674	-0.196522	0.472749
Asator	-0.0186909	0.970588	-0.454405	0.039769	-0.346959	0.0958067
Asciz	-0.0445175	0.938177	0.176468	0.507797	-0.0256203	0.946318
Ask1	-0.0595021	0.903215	-0.0907489	0.657654	-0.189937	0.422237
AsnRS	0.0345016	0.930006	0.27762	0.0600064	-0.0199691	0.941897
AsnRS-m	-0.0286782	0.958235	-0.106456	0.687493	-0.0478343	0.898943
AsnS	-0.0112884	0.982446	-0.0401646	0.867196	0.00070151	0.998164
AspRS	0.164095	0.755218	0.0166986	0.950877	0.00378375	0.991824
AspRS-m	-0.139416	0.734773	-0.0229103	0.950264	-0.0915379	0.786276
Asph	-0.197764	0.690857	0.0351891	0.897745	-0.0384645	0.909047
Ass	-0.0463146	0.87176	0.0821031	0.692893	0.199864	0.459322
AstA	-0.0549476	0.80981	-0.260515	0.190315	0.133786	0.57368
AstA-R1	0.0153277		-0.507435	0.0228917	-0.14867	0.651786
AstA-R2	-0.0340133	0.89553	-0.26113	0.0893033	-0.138413	0.540405
AstC	-0.0453083	0.89553	-0.15431	0.474358	0.0506422	0.872685
AstC-R1	0.0421645		0.0952443	0.570302	-0.0297694
AstC-R2	-0.0426108	0.848982	-0.47539	0.00312107	-0.0829412	0.806212
AstCC	-0.0107158		0.0381658	0.892164	0.0146759	0.951043
Asx	-0.152223	0.780708	-0.147443	0.577491	-0.233807	0.377279
Atac1	-0.00346229	0.994597	0.0860563	0.729665	0.0690745	0.841587
Atac2	0.101683	0.852178	-0.101265	0.654496	-0.0415261	0.91409
Atac3	0.0358035	0.940742	0.173666	0.328605	0.0605923	0.844789
Ate1	0.0369628	0.943574	-0.0928879	0.579729	0.0519913	0.840041
Atet	-0.0730477	0.895202	0.0660117	0.780395	-0.184436	0.351939
Atf-2	-0.102503	0.823122	0.175227	0.500671	0.0415129	0.913638
Atf3	-0.0827474	0.840499	-0.360227	0.121572	-0.0944705	0.765681
Atf6	0.0721755	0.823122	-1.4123	3.99387e-23	-0.204215	0.428667
Atg1	-0.130649	0.809445	-0.17466	0.391643	-0.20351	0.401414
Atg10	0.0823696	0.869448	-0.00395746	0.992903	-0.041644	0.919349
Atg101	0.0719144	0.890049	-0.417672	0.00175415	-0.0872628	0.72677
Atg12	-0.0160525	0.977259	0.212401	0.270387	0.119621	0.712723
Atg13	-0.0175907	0.97606	-0.424207	0.00297457	-0.0256837	0.936821
Atg14	0.18314	0.725115	-0.0321037	0.89734	0.100521	0.701143
Atg16	-0.071687	0.856705	0.0290688	0.907799	-0.0163841	0.954352
Atg17	-0.165613	0.768627	-0.0515903	0.846601	-0.289943	0.165711
Atg18a	0.0825609	0.832065	-0.0373239	0.844024	0.0184671	0.946481
Atg18b	-0.147312	0.795251	-0.102269	0.549054	0.0631661	0.848376
Atg2	-0.180655	0.742497	0.0995305	0.658257	-0.121662	0.640035
Atg3	0.0437387	0.921747	0.162322	0.372478	0.104017	0.713953
Atg4a	-0.0225706	0.958235	0.0871473	0.593631	0.0365795	0.912803
Atg4b	-0.0525573	0.922828	-0.128424	0.457836	-0.114866	0.626065
Atg5	0.0203126	0.970193	-0.220534	0.172031	-0.0191915	0.952959
Atg6	0.132948	0.800654	0.0228905	0.927356	0.110671	0.710888
Atg7	-0.128104	0.788669	-0.200453	0.227267	-0.13485	0.681152
Atg8a	0.179136	0.718927	-0.39621	0.000623857	0.141067	0.531753
Atg8b			0.0184577		0.00843659
Atg9	0.0849667	0.840345	-0.00326114	0.990646	0.0851478	0.774378
Atox1	-0.17548	0.691071	0.0909895	0.590347	0.0404767	0.880863
Atpalpha	-0.0669618	0.896477	-0.146092	0.491174	-0.246872	0.198047
AttA	-0.0109268		0.0949859	0.456944	-0.0936308	0.538206
AttB	0.000644191		-0.0443448	0.521498	-0.163698	0.358475
AttC			0.01236		0.0523718
AttD			0.0168031		0.00285273
Atu	-0.0872286	0.856705	0.339266	0.0206246	0.106321	0.727173
Atx-1	0.509611	0.000146003	0.161617	0.508636	0.0679335	0.544474
Atx2	-0.0898083	0.864786	0.0251025	0.943559	-0.200162	0.323827
Atxn7	-0.0807531	0.874825	0.240686	0.207672	-0.00863959	0.981986
Aven	-0.00620274	0.989552	0.288902	0.119106	0.173867	0.554376
Awh	0.00657174	0.988278	-0.0110033	0.974333	0.0850988	0.818781
Axn	-0.131605	0.809445	-0.0412539	0.860657	-0.133554	0.627078
Axs	0.103939	0.832065	0.00931512	0.984827	-0.0232869	0.950171
Axud1	-0.00883953	0.986468	-0.411274	0.000571866	0.0146493	0.961752
B-H1	0.0273456	0.934433	-0.102895	0.7356	-0.0416441	0.918249
B-H2	-0.0265542	0.933507	-0.0265676	0.949569	0.0205079	0.959037
B4	-0.157133	0.777626	-0.344042	0.0440939	-0.184038	0.418614
B52	0.205301	0.539632	-0.059143	0.757154	0.0205966	0.951043
B9d1	-0.0181651	0.933763	0.215868	0.446717	0.0581433	0.834477
BBS1	0.0176565		0.201847	0.505774	0.000129663	0.999581
BBS4	0.0260084	0.892875	-0.11729	0.756474	-0.00902866	0.980108
BBS5	-0.0166623	0.943574	0.198099	0.536587	0.0474265	0.885414
BBS8	0.011078	0.958704	-0.0291536	0.950017	0.146564	0.636879
BBS9	0.00426548	0.982119	0.396032	0.099953	0.0465147	0.900274
BCAS2	0.0508741	0.92088	0.0829211	0.780437	0.207313	0.442395
BCL7-like	0.0832615	0.869442	-0.512166	0.00182665	-0.0514117	0.873966
BEAF-32	-0.0292891	0.945336	0.215576	0.221298	0.0655388	0.830724
BG642312	-0.0550299		-0.0818802	0.823809	-0.0735605	0.807759
BHD	0.158061	0.764689	0.0977535	0.71252	-0.0545677	0.866766
BI-1	0.121917	0.820583	-0.360224	0.00102215	0.0398457	0.897276
BNIP3	0.335095	0.139799	-0.442584	0.000175471	0.139033	0.537019
BOD1	-0.210597	0.63208	0.159669	0.280901	-0.0357515	0.908409
BORCS5	0.159764	0.77408	0.329814	0.0407355	0.0218243	0.951043
BORCS6	-0.00520435	0.992334	0.510246	0.00171185	0.151946	0.642242
BRWD3	-0.0724451	0.874825	0.317149	0.0671553	-0.248945	0.201612
BTBD9	-0.0785011	0.876205	0.226357	0.126364	-0.119834	0.621932
Bacc	0.130426	0.805735	-0.140029	0.325706	0.101675	0.652469
Bace	0.00575144	0.98694	0.21293	0.30523	0.202025	0.381463
Balat	-0.0140597		0.0576991	0.819416	0.0219641	0.925819
Baldspot	0.0868143	0.871193	-0.635738	7.34187e-07	-0.17867	0.544474
Bap111	-0.0857497	0.86524	0.304165	0.0342769	0.0261181	0.94029
Bap170	-0.153675	0.777717	0.164925	0.541701	0.100043	0.755415
Bap55	0.0363901	0.940742	0.0111235	0.974848	0.194171	0.513189
Bap60	0.0176985	0.963332	0.162898	0.406647	0.0885072	0.769535
Bbd	-0.00872331	0.958235	-0.484968	0.0297719	-0.101411	0.772091
Bdbt	-0.0953474	0.840746	0.193421	0.327524	0.0407726	0.9087
Bdp1	-0.17899	0.575067	0.179719	0.285001	-0.119647	0.699821
Bem46	0.0633151	0.907443	-0.3145	0.0727634	0.0085598	0.981239
Best1	0.17042	0.734773	-0.0177548	0.939747	-0.0274953	0.925747
Best2	-0.108713	0.74787	-0.169064	0.409224	0.00867742	0.984063
Best3	-0.00629286	0.977576	-0.00713301	0.988166	0.0133394	0.961955
Best4	0.0566622		0.0137324		0.00285273
Bet1	0.0804429	0.869442	0.224572	0.133244	0.191587	0.389118
Bet3	-0.0142618	0.974283	0.297041	0.033357	-0.0338386	0.910743
Bet5	0.0320215	0.95128	0.0355895	0.896255	0.209625	0.403797
Bgb	-0.111977	0.788669	0.189509	0.239575	0.0334514	0.911936
BicC	-0.00464724
BicD	-0.215098	0.609049	-0.289611	0.124141	-0.23022	0.323827
BigH1	-0.233595	0.388329	0.0679388	0.854273	-0.150383	0.589666
Bili	-0.0666586	0.822198	-0.077153	0.804413	-0.215629	0.448792
Bin1	0.21177	0.649363	-0.196983	0.440073	0.101316	0.72527
Bka	0.146802	0.78666	0.108465	0.552297	0.105614	0.660028
Blimp-1	0.0725546	0.883144	0.0907627	0.768009	-0.0438466	0.887375
Blm	-0.154989	0.734773	-0.0751389	0.796534	-0.221225	0.430092
Blos1	0.0728542	0.890049	0.238038	0.220787	0.276127	0.260193
Blos2	-0.08594	0.867494	0.339776	0.0125928	0.203028	0.365594
Blos3	0.0527709	0.929107	-0.155051	0.539127	0.287995	0.28327
Blos4	0.00925916	0.986378	-0.0757285	0.77156	0.0649185	0.862326
Bmcp	-0.0936553	0.832065	-0.0606386	0.760783	-0.0982684	0.719876
BoYb	-0.134979	0.777717	-0.304441	0.259377	-0.15894	0.627379
BobA	0.400411	0.0732092	-0.0679221	0.761856	-0.0340011	0.852602
BomBc1	0.00258185	0.961261	-0.151885	0.551493	0.0679597	0.812359
BomBc2	-0.0238649		-0.563687	0.000750734	0.028971	0.910743
BomBc3			-0.226519	0.416582	0.0486512	0.866056
BomS1	0.0190214	0.897658	-0.388222	0.13711	0.177555	0.556588
BomS2	0.0365811	0.854865	-0.183098	0.338411	0.0246431	0.925602
BomS3	-0.000687113	0.991658	-0.399134	0.107412	0.152187	0.607514
BomS4	-0.00691725		-0.640064	0.000105059	-0.017265	0.959127
BomS5	0.0240566		-0.154731	0.616775	0.0696187	0.840268
BomS6	-0.00770461	0.958235	-0.700171	0.00102215	-0.0907403	0.804477
BomT1			-0.0184973		0.0448752
BomT2			-0.0525203	0.738418	0.0501878	0.866056
BomT3	-0.039361		-0.113967		0.0273431	0.874742
Boot	0.0379216	0.945298	-0.19279	0.557313	-0.191899	0.504892
Br140	-0.0947626	0.861722	-0.015596	0.95106	-0.305535	0.131637
Brca2	0.110623	0.832065	-0.342905	0.105112	0.0676895	0.855294
Brd	0.296406	0.326089	-0.0632631	0.861523	-0.0379883	0.912803
Brd8	-0.0627854	0.903215	0.270683	0.157548	0.0676649	0.848131
Bre1	-0.155525	0.777717	-0.0416912	0.904444	0.0108289	0.973317
Brf	-0.0977117	0.809445	0.058734	0.766677	-0.0164015	0.95291
Brms1	0.15985	0.734773	0.153306	0.376004	0.218325	0.28127
Bro	0.0759404	0.844514	0.0123237	0.926637	0.00451887
Bruce	-0.160012	0.777626	0.0487222	0.898173	-0.388002	0.0355537
Bsg	-0.173867	0.737693	-0.111574	0.721691	-0.266708	0.23422
Bsg25A	0.0277349	0.89425	0.0128134	0.803159	-0.077451
Bsg25D	-0.0714794	0.89274	-0.0370504	0.897757	-0.197497	0.406206
BtbVII	-0.0548349	0.912196	-0.0285072	0.90676	-0.09341	0.668884
BthD	0.0170131	0.969034	0.287678	0.146282	0.0812872	0.812774
Btk29A	-0.165378	0.727111	-0.210869	0.343067	-0.0603423	0.872922
Btnd	0.0345074	0.848982	-0.222024	0.374866	-0.191224	0.482136
BuGZ	0.0921043	0.809463	-0.261035	0.0928009	-0.191593	0.390532
Bub1	-0.115176	0.828605	0.149611	0.439681	-0.167481	0.49657
Bub3	0.155614	0.604116	0.201982	0.218583	0.105732	0.725812
BubR1	-0.124252	0.793783	-0.054968	0.880479	-0.0933973	0.794445
Buffy	-0.0349133	0.854865	0.329728	0.0372248	0.424516	0.0574914
Bug22	0.0197872	0.968964	0.0298388	0.920084	0.0745747	0.812966
Burs	-0.0530117	0.759835	0.142342	0.556475	0.0734546	0.848266
Bx	0.0465416	0.932937	-0.214256	0.218583	-0.132576	0.669078
Bx42	-0.085745	0.845097	0.217748	0.0911176	-0.0326673	0.911936
C15	0.0716013	0.876205	0.336354	0.0483605	0.217089	0.435457
C1GalTA	0.031763	0.94691	-0.0468527	0.853537	0.0650299	0.807694
C3G	-0.149956	0.792069	-0.0671716	0.818477	-0.261544	0.290662
C901	-0.0150437	0.958704	0.27422	0.333664	0.0557305	0.794189
CAH1	-0.23737	0.319118	0.0761992	0.746141	0.138995	0.474456
CAH13			0.0347956
CAH14			0.0266995
CAH15			-0.0171378
CAH16			-0.0468561
CAH2	0.052553	0.904297	0.0577885	0.834114	0.143868	0.491621
CAH3	0.0683659	0.896572	-0.183196	0.18298	-0.058608	0.860886
CAH4			0.0028545		0.00228954
CAH5			-0.0171378
CAH6	0.0328602	0.901859	-0.0691559	0.869028	-0.0327159	0.922386
CAH7	0.119312	0.823122	-0.0312548	0.913535	0.0296602	0.938679
CAH8	-0.0238649		0.0503961	0.911728	0.254404	0.354712
CAH9	-0.0115938	0.966094	0.0728369	0.866725	0.221072	0.401414
CAHbeta	0.123778	0.811285	-0.108439	0.521732	0.12387	0.687305
CAP	-0.162828	0.734773	0.147161	0.464604	-0.0726288	0.832765
CARPA	0.00294736	0.98949	-0.669216	4.71106e-05	-0.217151	0.378634
CARPB	-0.0108171	0.984309	-0.746221	8.02771e-08	-0.248258	0.370624
CASK	-0.0865278	0.864122	0.0765694	0.704844	-0.334901	0.145228
CBP	0.0512959	0.910909	-0.333139	0.0055879	-0.0463977	0.869215
CCAP	0.0757533	0.292042	-0.0820738	0.841663	-0.0237371	0.951043
CCAP-R	-0.0262745	0.891923	-0.33593	0.155739	-0.0198874	0.961373
CCDC151	-0.0108798		-0.0548952	0.903692	0.145568	0.497451
CCDC53	0.245127	0.548234	-0.00493063	0.992237	0.110265	0.733861
CCHa1	0.000860147	0.9963	0.238492	0.295802	0.00363767	0.993619
CCHa1-R	-0.0163183	0.937533	-0.117101	0.70661	-0.0337517	0.932077
CCHa2	0.0891953	0.795251	-0.407984	0.00792559	0.0316621	0.933096
CCHa2-R	-0.0425272	0.800654	0.124467	0.552901	0.0716645	0.839177
CCKLR-17D1	0.0315207		0.0846244	0.802797	-0.0290529	0.941476
CCKLR-17D3	0.0699377	0.807708	0.112986	0.731966	0.033341	0.923586
CCT1	0.00555692	0.98696	0.222013	0.172437	-0.120569	0.643313
CCT2	0.176959	0.699161	-0.0151931	0.958903	-0.0992374	0.734507
CCT3	0.0571444	0.874815	0.112579	0.579106	-0.0279044	0.925747
CCT4	0.22322	0.548234	0.097599	0.668678	0.0274884	0.923034
CCT5	0.100772	0.820583	0.113399	0.627776	-0.0582719	0.834782
CCT6	0.0308029	0.93826	0.209793	0.267292	-0.0764036	0.783985
CCT7	0.142768	0.735055	0.0747647	0.703378	-0.0764646	0.784944
CCT8	0.133527	0.778694	0.0916643	0.686924	-0.00148374	0.996866
CD98hc	0.076247	0.854865	0.0533332	0.764278	-0.0329318	0.899455
CDC50	0.135255	0.799845	-0.0553889	0.804057	0.104873	0.659988
CDK2AP1	0.0707179	0.877282	-0.156753	0.289328	-0.0796443	0.781185
CDase	0.0398676	0.929107	0.0779042	0.7356	0.0585472	0.835436
CG10000	-0.0397838	0.856401	0.217044	0.101027	-0.111192	0.744269
CG10005	0.00787876	0.986378	-0.13627	0.703158	0.0525133	0.866605
CG10011	-0.0425056	0.940742	-0.0180489	0.970779	-0.128026	0.705413
CG10013	0.0729582	0.874815	0.0515887	0.893736	-0.0119568	0.968564
CG10019	-0.0549958	0.800654	-0.422437	0.0577996	-0.133119	0.668832
CG10026	0.0426037	0.904704	0.228623	0.0455877	0.0765469	0.673285
CG10029					0.00285273
CG10031	0.0751869	0.80981	-0.262343	0.0709652	0.124155	0.716831
CG10035	0.210932	0.449616	-0.000985948	0.994604	0.174704	0.146827
CG10038	0.0353232	0.945336	-0.0572197	0.837348	0.123536	0.664157
CG10041	0.043418	0.853694	-0.225198	0.352693	0.177541	0.396262
CG10050	0.0733329	0.89553	-0.102875	0.706186	-0.0673596	0.861002
CG10051	-0.0451305	0.923351	-0.0334848	0.894422	0.000631608	0.998724
CG10053	0.00265485	0.995923	0.161897	0.52052	0.145527	0.658865
CG10055	-0.164526	0.734773	0.0735611	0.740492	-0.173346	0.475111
CG10062	-0.0845288	0.777717	-0.59833	5.24834e-05	-0.211939	0.424033
CG10063	-0.0334879	0.907443	0.184906	0.570833	0.0978805	0.745106
CG10064	0.0395292	0.89553	0.305897	0.275361	0.194758	0.128943
CG10068	0.18278	0.734773	-0.392195	0.00233293	-0.0767141	0.804615
CG10073	-0.0286005	0.89553	-0.653014	6.06664e-06	-0.253846	0.157319
CG10075	0.0766042	0.886942	0.249393	0.193368	0.130252	0.652822
CG10077	-0.0387715	0.935734	-0.0590828	0.796017	-0.109463	0.633056
CG10081	0.00416882		0.100937	0.629392	0.0321855	0.862326
CG10082	-0.079354	0.886299	-0.0550754	0.818968	-0.101059	0.656024
CG10086	-0.0941376	0.732927	0.093127	0.574422	0.127557	0.530474
CG10089	0.017922	0.946474	-0.205635	0.42128	-0.19309	0.496364
CG10098	0.0483201	0.931614	0.057353	0.767854	0.0394797	0.885414
CG10116	-0.0584649	0.823122	0.149393	0.413386	0.216638	0.459216
CG10126	-0.122178	0.559125	0.216661	0.157074	0.157425	0.616931
CG10132	-0.0387637	0.897437	0.278376	0.014946	-0.138152	0.478875
CG10137	-0.0239909	0.958235	0.300786	0.0544344	-0.0664983	0.849441
CG10139	-0.00578795	0.989666	0.177097	0.474981	0.189999	0.350853
CG10140	-0.00874634	0.945892	0.290909	0.283119	-0.0947065	0.749221
CG10147	0.0280248	0.958704	-0.522753	0.00357097	-0.350581	0.114251
CG10151	-0.0489381	0.906682	0.23926	0.245931	0.00390227	0.993275
CG10154	-0.0429076	0.809445	-0.0267489	0.889933	0.122936	0.713791
CG10163	-0.0109268		-0.0326129	0.911992	0.0402818	0.870936
CG10164					0.00843659
CG10165	0.16502	0.76942	-0.499025	0.000331438	0.229152	0.336229
CG10171	0.120783	0.823122	-0.500283	3.26182e-05	0.015607	0.966853
CG10175	-0.0828745	0.806463	-0.0498632	0.787462	-0.0219504	0.936651
CG10177	-0.027495		0.187278	0.33128	0.069769	0.811923
CG10182	-0.132079	0.244753	0.912607	7.23814e-06	0.479511	0.0200142
CG10183	-0.0230783		-0.00478848	0.988871	-0.0314013
CG10184	0.104509	0.848982	0.36228	0.0227248	0.136097	0.616931
CG10185	0.0296469	0.821019	0.169411	0.565518	-0.191791	0.511201
CG10189	0.130764	0.80981	-0.0880407	0.702354	-0.0712059	0.806948
CG10194	0.0493544	0.931668	0.0950617	0.685753	-0.0437836	0.886674
CG10195	0.0805854	0.877282	-0.0495025	0.878144	0.0471737	0.894406
CG10205	-0.0366551	0.820322	0.121192	0.744374	0.229116	0.421227
CG10208	0.0200345	0.969098	0.105571	0.689644	0.281809	0.123951
CG10209	-0.0260451	0.954188	0.206266	0.220421	0.0260757	0.944553
CG10211	-0.254451	0.434507	0.100658	0.674321	-0.0333295	0.93292
CG10214	-0.0135777	0.981074	-0.265387	0.0685038	-0.133319	0.617123
CG10222	-6.38841e-05	0.999671	0.292063	0.253458	0.0696582	0.850601
CG10226	-0.0395341	0.891637	-0.0548705	0.777332	-0.115736	0.622621
CG10232	-0.0928621	0.734773	-0.34069	0.039218	-0.171027	0.532243
CG10237	0.31084	0.15816	0.0836093	0.774557	0.0294935	0.924435
CG1024	-0.206053	0.433621	0.132917	0.495862	0.0429148	0.894385
CG10252	0.0177531		0.0833425	0.729665	0.0371389
CG10254	-0.0228081	0.963687	-0.0174875	0.959992	-0.279609	0.0634315
CG10257	0.00909899	0.953013	0.192624	0.540877	0.16998	0.582076
CG10264	-0.0211064	0.941935	0.015579	0.976331	0.0687068	0.51196
CG10265	-0.0718082	0.89261	-0.00236546	0.99547	0.00446496	0.992763
CG10268	-0.00359083	0.99433	0.0463648	0.867161	0.14766	0.65557
CG10274	-0.169768	0.691071	0.231511	0.194958	0.0400372	0.913448
CG10280	-0.0343614	0.89851	0.227618	0.420256	0.0134537
CG10283	0.123335	0.794617	0.0972159	0.783487	0.111903	0.746639
CG10286	-0.00876396	0.986249	0.0508598	0.823239	-0.13272	0.626595
CG10298	0.0274698		0.0388593		0.0140463
CG10300	0.00458521	0.986378	0.241802	0.062565	0.318289	0.187071
CG10301	-0.0531785	0.82096	0.061639	0.885819	0.107545	0.758679
CG10307	0.0476828	0.842905	-0.0627345	0.887818	-0.0919009	0.770457
CG10311	0.00142395	0.996535	-0.428553	0.00151356	0.10528	0.763183
CG10317			0.298946	0.183154	-0.0787766
CG10321	-0.18229	0.565153	0.113694	0.424936	-0.128806	0.627535
CG10324	-0.0932968	0.828886	0.233523	0.304534	-0.0156479	0.969528
CG10333	0.0155764	0.970588	0.219493	0.0857645	0.0909784	0.79909
CG10336	-0.0795565	0.851238	0.08264	0.813721	-0.0647562	0.866141
CG10337	0.0154847	0.961261	-0.764049	8.65477e-10	0.077441	0.827552
CG10338	0.111968	0.828605	-0.48594	1.04715e-05	-0.0662813	0.812359
CG10339	-0.00254571	0.993291	0.296385	0.0270457	0.0558768	0.887631
CG10340	0.191363	0.691071	0.101033	0.676544	0.154005	0.42324
CG10341	-0.0265375	0.947319	-0.00655467	0.985398	-0.0212663	0.94167
CG10343	-0.160753	0.660162	0.164514	0.353486	0.0940938	0.76589
CG10344	0.169446	0.760203	-0.0317635	0.939024	0.100709	0.763107
CG10345	0.020863	0.91668	0.299759	0.0631151	0.0692387	0.78937
CG10347	0.00920641	0.986378	0.0798067	0.702551	-0.129186	0.66818
CG10348	-0.0140689	0.964119	-0.128758	0.641119	0.0774413	0.836563
CG10352	0.00332248		-0.0693153	0.808219	-0.00297844
CG10353	-0.0413052	0.940742	-0.148107	0.473382	-0.142186	0.568644
CG10357			-0.0150736		-0.0048666
CG10359	-0.0121258	0.968964	0.322541	0.00676066	0.267284	0.260193
CG10361	-0.0518169	0.880086	0.00259389	0.994491	0.112455	0.744709
CG10362	-0.0372401	0.902585	0.207798	0.262492	0.0319113	0.923403
CG10365	0.0490603	0.929107	0.0309185	0.883823	-0.0399127	0.891623
CG10366	0.202927	0.688101	0.169733	0.449086	0.0345414	0.920719
CG10375	-0.0394406	0.93401	0.170998	0.305513	0.119509	0.625631
CG10376	0.024396	0.96316	-0.448187	0.00267107	-0.0626232	0.807759
CG10383	-0.131533	0.803289	-0.0445748	0.865608	0.0579267	0.849441
CG10384	-0.0480406	0.832065	0.0624959	0.77549	-0.12885	0.608072
CG10395	0.0621145	0.873489	-0.696391	0.000668143	-0.116929	0.701143
CG10405	-0.0369337	0.931668	0.246023	0.252595	0.247306	0.141726
CG10407	0.0469216	0.904704	-0.11751	0.74542	0.0905047	0.804477
CG10413	-0.0766051	0.877282	-0.417761	0.0137555	-0.200844	0.44675
CG10417	-0.0409329	0.932937	-0.411646	0.00985452	-0.0791306	0.828173
CG10418	-0.106977	0.80981	0.0598586	0.876267	0.0130919	0.976802
CG10425	0.0363659	0.940742	0.00660854	0.981192	-0.0379529	0.921503
CG10428	0.0499118	0.914055	-0.0204595	0.952341	-0.0956998	0.749221
CG10431	-0.115661	0.819379	0.00769348	0.987304	0.0379773	0.920895
CG10433	-0.119568	0.734773	-0.182539	0.250169	0.049253	0.904107
CG10435	-0.113605	0.780708	0.091115	0.681971	0.0500797	0.872522
CG10444	-0.0229017	0.965847	-0.326004	0.0533295	-0.15375	0.562315
CG10445	0.108292	0.839153	0.115383	0.713421	-0.00440213	0.99069
CG10459	0.0257931	0.886299	-0.0150736
CG10462	-0.0882314	0.842602	-0.155157	0.465673	-0.159349	0.609299
CG10463	0.100395	0.854073	0.0032205	0.993179	-0.0363605	0.92105
CG10465	0.0747962	0.834029	-1.10334	1.44776e-33	-0.0990931	0.695924
CG10466	0.116897	0.823122	0.132802	0.628957	0.0342669	0.930494
CG10467	0.16039	0.768627	0.262457	0.310103	0.0027293	0.994444
CG10469	0.0826639	0.846396	-0.0926187	0.807004	-0.0305569	0.923586
CG10470	0.0176492	0.967327	0.410387	0.000386283	0.148725	0.561161
CG10472	-0.119017	0.734773	0.279009	0.204344	0.205105	0.366898
CG10474	0.000644191		-0.00511225	0.976331	-0.098995	0.781789
CG10477	-0.0602435		-0.0640995	0.706186	0.110136	0.688903
CG10479	0.176358	0.734773	0.235595	0.275752	0.101674	0.775952
CG10481					0.00285273
CG10483	0.0943781	0.795251	0.030365	0.899584	0.0356797	0.92064
CG10486	0.0188685		0.187996	0.385038	0.0324608
CG10492	-0.130933	0.80981	-0.0853133	0.752152	-0.131093	0.576266
CG10494	-0.162501	0.755218	0.250717	0.406928	0.100949	0.773818
CG10495	-0.0200426	0.970631	0.15939	0.489278	-0.0107347	0.979492
CG10505	-0.0413587	0.907443	0.0514049	0.909372	-0.0442378	0.861282
CG10508	-0.0237217	0.940145	0.177976	0.241733	-0.0123346	0.972091
CG10510	0.00332248		-0.0184973		0.00285273
CG10512	0.172416	0.742497	-0.089964	0.735931	0.0359774	0.912505
CG10513	-0.0541089	0.828605	-0.0750241	0.828076	-0.0385649	0.912803
CG10514	-0.0929749	0.709058	0.065843	0.864726	-0.0846748	0.812359
CG10516	0.0480824	0.93401	0.0398957	0.902268	0.0604288	0.849441
CG10527	0.141854	0.740368	0.0991931	0.725963	0.0449483	0.901882
CG10543	-0.187777	0.734773	-0.0829332	0.797486	-0.267352	0.181642
CG10550	0.016039	0.958704	-0.16685	0.336982	0.0141187	0.974222
CG10553	-0.0395375	0.823122	-0.43125	0.0631151	-0.108467	0.749221
CG10555	-0.193126	0.707834	-0.110754	0.543304	-0.177592	0.567817
CG10559	-0.0322588	0.817445	0.0591951	0.894714	0.136745	0.673285
CG10560	-0.12112	0.661165	-0.342248	0.0355424	0.0587486	0.833949
CG10561	0.0296733	0.958235	-0.00560271	0.990482	0.219018	0.381463
CG10562	-0.00430158	0.986357	-0.350943	0.0230017	0.166243	0.574958
CG10565	-0.128674	0.744966	0.148044	0.281234	-0.120797	0.668671
CG10576	0.0588055	0.896477	0.0536613	0.836138	-0.0600442	0.857199
CG10581	0.0645891	0.788669	0.0467956	0.892495	0.0863171	0.618795
CG10584	0.165658	0.764689	-0.110348	0.611299	0.106067	0.738732
CG10588			-0.0150736		-0.00536955
CG10589			-0.0482749		0.00168648
CG10591	-0.0204746	0.938875	-0.0991026	0.751913	-0.0462516	0.744709
CG10597	-0.0919069	0.73587	0.396908	0.0317374	0.0659646	0.771534
CG10598	0.0404988	0.872507	0.416077	0.0208505	0.0864449	0.735182
CG10600	-0.20316	0.709058	-0.0561248	0.871854	-0.244033	0.350853
CG10602	0.0481673	0.903215	0.221337	0.057519	0.0235123	0.941071
CG10616	0.0653032	0.896882	-0.0674207	0.708073	0.0467204	0.878468
CG10621	0.0263649	0.960058	0.263852	0.115401	0.243365	0.1992
CG10623	0.0707647	0.877282	0.145873	0.398417	0.168288	0.557767
CG10628	0.0765452	0.864786	0.289253	0.119093	0.085666	0.807199
CG10631	-0.172132	0.758803	0.0935038	0.746141	-0.299284	0.175357
CG10638	0.032045	0.951627	-0.267276	0.0753126	0.0444791	0.900817
CG10646	-0.130669	0.7821	0.362111	0.0533546	0.0149227	0.970096
CG10650	-0.109427	0.779593	0.0260369	0.919602	0.174166	0.324398
CG10651	0.0212044
CG10654	0.0477628	0.934641	0.0502407	0.883719	-0.0209268	0.951059
CG10657	-0.0584559	0.895747	0.234798	0.359585	0.124893	0.715405
CG10660	-0.0744994	0.864122	0.201934	0.29116	0.00103303	0.997733
CG10663	-0.0955984	0.80981	0.0770323	0.770071	-0.00641841	0.989204
CG10669	0.0270181	0.958235	0.214336	0.219166	-0.189976	0.528269
CG10672	0.0312395	0.954188	0.130718	0.578533	0.165419	0.512095
CG10674	0.0478196	0.928149	0.265861	0.0487096	0.216038	0.396262
CG10680	-0.0109268		0.0298577	0.926637	0.0354732
CG10681	0.190238	0.734179	0.0949612	0.758989	0.142875	0.66818
CG10694			0.0159953		0.00285273
CG10700	-0.0181769		0.0954269	0.45709	0.00989426
CG10702	-0.089076	0.851074	0.0813887	0.597777	-0.00185604	0.996185
CG10710	-0.018485	0.945347	0.310722	0.0835486	0.100078	0.775398
CG10713	0.0162456	0.946474	0.163333	0.484435	0.123731	0.713791
CG10725	-0.0882427	0.797152	0.322358	0.173644	0.271775	0.199462
CG10730	0.0577863	0.817355	-0.0785511	0.769373	-0.0150848
CG10731	0.035909	0.947319	-0.0915629	0.766951	-0.00628941	0.988961
CG10734	0.0342993	0.830679	0.0611302	0.692654	0.0634182
CG10737	-0.142034	0.768451	-0.0202203	0.94106	-0.0445349	0.9087
CG10738	-0.188079	0.734773	0.114591	0.574651	-0.165692	0.565093
CG1074	-0.163808	0.649363	0.146171	0.532487	-0.0332308	0.918599
CG10747	-0.126518	0.809445	0.0739464	0.730995	0.0991293	0.758281
CG10750	0.0273		0.0793747		0.00437615
CG10752	0.00416882		0.0680729
CG10761	0.0342242		0.0159426		0.00957947
CG10764	-0.018983		-0.236303	0.0666705	-0.0121298
CG1077	0.0313945	0.868235	0.320634	0.207144	0.0557879	0.887631
CG10778	0.0950892	0.85535	0.0485488	0.854736	0.00133223	0.997368
CG10793	-0.026891		0.114605	0.746141	0.0191606	0.944306
CG10795	0.0620287	0.90508	0.125405	0.643089	0.113806	0.734973
CG10799	-0.0494886	0.649363	-0.214001	0.438606	0.082991	0.820419
CG10801	0.0188936		-0.0192686		-0.0361973
CG10802	-0.0186274	0.96536	0.274028	0.0321986	-0.00560983	0.988961
CG10803	0.0440976	0.932937	-0.515399	0.0127305	-0.142924	0.619688
CG10804	0.0240084	0.897658	-0.490955	0.0160901	-0.427051	0.0325891
CG10809	0.146063	0.763189	0.000730043	0.997807	0.0863216	0.765147
CG10814			0.00358628	0.985161	-0.0358793
CG10834	0.0199886
CG10841	0.0889515	0.191243	0.0372904		-0.000946128
CG10845			0.0165654
CG10853	-0.0107158		0.0242905		-0.000946128
CG10859	0.0486378	0.851074	0.471652	0.0175281	-0.00679207	0.979492
CG10862	0.0142337				-0.0048666
CG10863	-0.0629537	0.886564	0.356484	0.0347985	0.289995	0.0893925
CG10864	0.0373231	0.80981	0.152372	0.658631	-0.26282	0.229599
CG10866	0.065754	0.904704	-0.175338	0.548635	-0.0123039	0.978998
CG10869	-0.0528807	0.823122	0.299681	0.203287	-0.0681119	0.734983
CG10874	-0.0478629	0.930064	-0.0581016	0.780395	0.0262493	0.941299
CG10877	-0.169029	0.764689	0.20436	0.164521	0.137872	0.512095
CG10887					0.00285273
CG10898	-0.00158793	0.997309	-0.164957	0.268918	0.0827254	0.814929
CG1090	-0.0626701	0.836068	-0.217492	0.420639	-0.552582	0.00271352
CG10903	0.0386818	0.943574	-0.203483	0.293977	0.0312537	0.92064
CG10904	0.0327087	0.951627	0.0115803	0.974333	0.138509	0.659988
CG10907	-0.109196	0.814784	0.117512	0.589238	-0.0279955	0.94229
CG10910	-0.127346	0.764689	0.180139	0.536293	0.154486	0.616845
CG10911	-0.159888	0.541837	-0.0245296	0.943614	0.0113129	0.968583
CG10912	-0.134162	0.691071	0.161525	0.437156	0.27103	0.221906
CG10914	0.176796	0.734773	0.228063	0.224959	0.0547151	0.869816
CG10916	-0.0160509	0.977576	0.233673	0.266962	0.0918734	0.781829
CG10918	-0.163942	0.38566	0.268806	0.0516411	0.148866	0.579537
CG10919			-0.0335288	0.804413	0.0174814
CG1092	-0.117056	0.755218	-0.230499	0.0432107	0.0554085	0.889109
CG10920					-0.0048666
CG10927	-0.0778398	0.888716	0.0872279	0.803173	-0.0301618	0.937503
CG10931					-0.00177091
CG10932	0.107382	0.826837	0.162677	0.459196	-0.0123748	0.970822
CG10934			-0.0150736		0.00285273
CG10936	-0.141567	0.804659	0.035582	0.905259	-0.0250642	0.947739
CG10939	0.112677	0.78666	-0.0657967	0.686081	0.0518193	0.894721
CG10943	-0.0440996		-1.58455	8.08854e-22	-0.0674621	0.860894
CG10947	-0.0256594	0.92088	-0.271125	0.0374057	-0.0584603	0.841711
CG10948	-0.0272575	0.95128	0.171036	0.289093	-0.231308	0.305884
CG10949	0.13223	0.803765	0.203517	0.456944	-0.0333448	0.93199
CG10950	-0.0107158		-0.0140192		0.00437615
CG10953	0.0331783	0.877282	0.168711	0.493369	0.0705954	0.764733
CG10958	-0.0135715	0.979981	0.368744	0.0280047	0.0348227	0.927566
CG10959	0.0654378	0.897658	0.291557	0.247855	0.00473339	0.992361
CG10960	0.0810204	0.877981	-0.335627	0.0146666	-0.103575	0.705579
CG10962	-0.0525179	0.844721	0.121106	0.695839	0.0559739	0.885604
CG10969					0.00285273
CG10970	-0.0605889	0.691071	0.0667711	0.876267	0.0272611	0.94167
CG10973	0.0102791	0.982446	-0.413591	0.00126637	-0.0230217	0.948176
CG10979	0.0252149	0.963332	-0.373113	0.00598554	-0.212765	0.409674
CG10984	-0.179817	0.564029	0.0937687	0.605693	-0.0892185	0.701382
CG10993			-0.0714698		0.00587936
CG10996			-0.0171785
CG11000	-0.186749	0.590953	-0.352639	0.0526255	-0.302053	0.178577
CG11007	0.140964	0.795251	0.142951	0.445317	0.0828543	0.76388
CG11018	0.080057	0.805735	0.0317243		-0.000942439
CG11029	0.00572127		0.027487	0.955254	0.135412	0.683159
CG1103	0.211564	0.635497	-0.109081	0.641765	0.124222	0.70218
CG11030	-0.0544923	0.903215	0.0266954	0.911836	-0.00310262	0.99363
CG11034	-0.10523	0.809445	-0.204394	0.0974466	-0.193365	0.470903
CG11035	0.0695783	0.897658	0.140599	0.485013	0.0974617	0.716863
CG11041	-0.00394013	0.981074	0.137409	0.651662	-0.00738016	0.986243
CG11044	-0.0832727	0.797152	-0.0224125	0.932825	0.0239763	0.948176
CG1105	0.00724041	0.988278	-0.126522	0.558291	0.0618735	0.863912
CG11050	-0.02696	0.945347	-0.269659	0.0735409	0.00612223	0.987443
CG11052	0.043784	0.820583	-0.186592	0.472874	0.0428666	0.827322
CG11060			0.0931772	0.495264	0.011102
CG11068			-0.0171785
CG11069	-0.00208804	0.996094	0.0195687	0.949464	0.0773328	0.810319
CG11070	-0.0318349	0.946503	-0.0820632	0.733997	-0.0998285	0.652469
CG11073	-0.140206	0.649363	0.419701	0.00103583	0.052587	0.882341
CG11076	0.101512	0.846396	-0.238092	0.066114	-0.0980905	0.740511
CG11077	0.03832	0.945336	-0.00914398	0.98167	0.33089	0.10213
CG11085	0.00475512		-0.189242	0.368067	0.0311304
CG11089	0.125369	0.777717	0.0358752	0.900017	-0.175867	0.550894
CG11095	0.121892	0.82096	0.117238	0.722625	0.152453	0.63371
CG11099	-0.0101832		0.124556	0.651282	0.0876584	0.770457
CG11103	0.0912213	0.853694	0.249973	0.284475	0.187702	0.410989
CG11109	0.073514	0.895913	0.121153	0.673559	0.0511287	0.886674
CG11110	-0.0843222	0.853694	0.295677	0.115442	0.113354	0.713791
CG11112			0.0133804
CG11113			-0.0171378
CG11122	-0.106255	0.843983	0.388767	0.0162701	-0.210403	0.343314
CG11123	0.0773889	0.857321	-0.0204898	0.929271	-0.144311	0.628443
CG11125	0.0437728	0.936287	0.200682	0.290867	0.113796	0.677382
CG11127	0.0700896	0.889796	0.0618718	0.837087	0.0328115	0.92105
CG1113	-0.00616404	0.982796	0.392155	0.126833	0.0652539	0.830565
CG11131	-0.148028	0.72217	0.0359919	0.935099	0.180456	0.411052
CG11134	0.0144189	0.978324	0.102839	0.641119	0.0791119	0.738533
CG11141	-0.0717932	0.87885	0.229913	0.131371	-0.059345	0.868481
CG11147	-0.105537	0.780708	0.117898	0.651153	-0.0883965	0.795538
CG11149	-0.061926	0.82096	-0.0269198	0.955798	-0.00644715	0.983913
CG11151	-0.0153659	0.975011	0.383282	0.0010402	0.201433	0.351939
CG11155	-0.0747785	0.889796	-0.908167	4.38907e-07	-0.112024	0.686392
CG11158	0.00320164	0.99433	0.154282	0.518731	0.0302066	0.927572
CG11159	0.0112145		-0.0508639	0.906677	0.112215	0.511201
CG1116	0.127498	0.803765	0.0484654	0.87946	0.146499	0.628443
CG11162			0.0777181	0.847623	0.222356	0.32168
CG11164	-0.11769	0.777717	0.49427	0.00305176	0.143311	0.617123
CG11168	-0.051808	0.925694	-0.028166	0.899284	-0.128326	0.593075
CG11170	-0.0170448	0.977514	-0.112391	0.769886	0.00744742	0.987763
CG11178	0.0563081	0.906682	0.0742934	0.77156	-0.0188882	0.95896
CG11180	-0.186102	0.453975	-9.62377e-05	0.999597	-0.182856	0.512095
CG11191	-0.0179976	0.943777	0.11063	0.703211	0.131987	0.673545
CG11192	0.00416882		-0.0636403	0.573805	-0.0320037
CG11200	0.0778083	0.891259	0.00704323	0.984827	0.192718	0.505373
CG11211	0.0767501	0.63205	0.125724	0.539127	0.0434453
CG11226			0.00626108		0.00967899
CG11227			0.0136509		-0.0106573
CG11236	0.000221973	0.999197	0.216894	0.235024	0.163034	0.533612
CG1124	0.0010004	0.997309	-0.0433755	0.820352	0.0713913	0.822823
CG11241	0.0153367	0.977576	-0.060648	0.82714	0.0038783	0.992763
CG11247	-0.0377903	0.940145	-0.222894	0.0902321	-0.0903964	0.765779
CG11248	-0.26209	0.214288	0.0021715	0.994604	-0.161624	0.589846
CG11249	-5.52026e-05	0.999426	0.360059	0.182346	0.151436	0.617972
CG11251	0.0264267
CG11257	-0.0476142	0.932937	-0.0163588	0.963432	0.19186	0.511201
CG11263	-0.0971855	0.840345	0.0401865	0.920725	-0.142811	0.659988
CG11267	0.107515	0.809445	0.0982438	0.617776	0.0126921	0.964593
CG11269	0.0188936		0.00626108
CG11275	0.0214253	0.968946	-0.0822407	0.705125	0.0680361	0.849441
CG11279	0.0838314	0.87885	-0.0712473	0.798264	0.0686969	0.807759
CG1129	-0.0271557	0.95128	-0.0155019	0.953516	0.0255848	0.925929
CG11291	-0.0107158		0.0494007	0.809724	0.0670775
CG11294	0.00416882		0.0533146	0.840089	-0.0105674
CG11300	-0.151365	0.0025473	0.00243226	0.979117	-0.8465	1.05022e-09
CG11307	0.0323006	0.95128	0.06137	0.832497	0.0229067	0.946318
CG11309	0.087664	0.868235	-0.0672974	0.695531	0.0858663	0.736538
CG11313	-0.00205074		-0.0182578	0.971075	-0.0814533	0.78937
CG11317	0.0159818	0.958704	0.0889519	0.744851	0.0966452	0.70733
CG11318	0.0360128	0.823122	-0.0654345	0.797636	-0.195591	0.342735
CG11319	-0.0239854	0.925184	-0.595277	0.00437318	-0.210535	0.453719
CG11322	-0.0107158		-0.0128851	0.964522	0.010085
CG11327	0.0461534	0.820156	0.0994004	0.768854	0.0496399	0.821782
CG11333			0.252854	0.225873	0.0844135	0.654044
CG11334	0.0718989	0.865305	0.0909727	0.719947	-0.0157608	0.959087
CG11342	0.122244	0.820583	-0.297525	0.27629	-0.0744652	0.843565
CG11345	0.0804063	0.691071	0.0576965	0.804112	0.0692794	0.783044
CG11349	0.0188936		0.00836016	0.974333	-0.00516525
CG11350	0.0237198	0.846396	-0.0336482	0.945908	0.0933506	0.79028
CG11353	-0.104162	0.807947	0.16689	0.536183	0.0557701	0.855294
CG11356	0.000729114		0.0870647	0.68901	0.0261727
CG11357	0.00347185	0.993695	-0.241414	0.0383662	-0.0946914	0.74216
CG1136	0.0239331	0.937533	-0.0744552	0.714739	0.0658236	0.859924
CG11360	-0.00900504	0.986468	-0.282212	0.254437	-0.312539	0.22885
CG11362	0.00332248				0.00285273
CG11367	0.0796537	0.873523	-0.281821	0.0295526	0.168339	0.469567
CG11368	-0.0511164	0.793965	-0.08551	0.796534	0.140288	0.671924
CG11369	0.0371418		0.0108365		0.00777763
CG1137	-0.0109268		0.0719048	0.639127	-0.00177091
CG11370	-0.167916	0.589801	0.157916	0.629392	0.218276	0.245123
CG11373			0.00626108
CG11374	0.0162173	0.921747	-0.653038	0.00456147	-0.0948788	0.683373
CG11377	0.0305933	0.95444	0.121395	0.556358	-0.0338431	0.925047
CG11378	0.0379455	0.916516	0.152342	0.416582	0.11614	0.622274
CG11379			-0.0396757		0.00600456
CG1138			-0.0150736		0.00285273
CG11380	-0.0324086	0.940145	0.224516	0.476151	0.0149512	0.949685
CG11381	-0.0401386	0.837123	0.308571	0.137346	0.121224	0.723401
CG11382	0.050009	0.919928	0.468866	0.00144092	0.25132	0.36992
CG11384	-0.050636	0.842905	-0.0830057	0.642195	0.0573988	0.853818
CG1139	-0.0391237	0.840746	-0.159858	0.629753	-0.0368437	0.925357
CG11391			-0.0150736		-0.0134737
CG11396	0.171551	0.760192	0.130025	0.553393	-0.0266063	0.937236
CG11398	0.0446028	0.936835	0.0228349	0.961931	-0.0712399	0.850972
CG11399	0.0708374	0.891225	-0.226102	0.117109	-0.159416	0.477744
CG11400	-0.0362667	0.87176	0.185744	0.542804	0.128814	0.687278
CG11403	0.000355257	0.999223	0.102678	0.787462	0.198587	0.505929
CG11404	-0.0107158
CG11406			0.0102702	0.984324	0.0780975	0.683159
CG11407	0.0835536	0.798305	0.846712	1.71617e-08	0.184537	0.480965
CG11409	0.038735	0.938823	0.341099	0.0594576	0.111794	0.738685
CG11413	0.00546439	0.976847	0.0627482	0.862562	0.128623	0.668884
CG11414	0.0340393	0.940982	0.0529866	0.768568	-0.0365555	0.891956
CG11417	-0.193152	0.686829	0.402253	0.000292423	-0.1257	0.660028
CG1142	-0.0700009	0.890216	0.237797	0.0858415	0.089765	0.71373
CG11425	-0.0761228	0.777626	-0.0011285	0.996134	-0.360199	0.0888994
CG11426	-0.0835596	0.809445	-0.178188	0.357255	-0.0418997	0.91409
CG1143	-0.0521821	0.845097	0.422725	0.00390585	0.393277	0.0749871
CG11436	-0.0660551	0.897658	-0.0192118	0.949522	-0.115564	0.739291
CG11437	-0.0828066	0.831319	0.129164	0.545768	0.164438	0.576266
CG11438	-0.015342	0.970631	0.136148	0.595994	0.229063	0.323986
CG11444	-0.0177833	0.961635	0.202509	0.262492	0.0400854	0.885737
CG11447	0.116691	0.809445	0.187417	0.37451	0.0423529	0.915809
CG11449	-0.0206582		-0.0631145	0.885704	0.0513156	0.820362
CG11453	-0.0714296	0.828886	0.240755	0.0579823	0.217948	0.455308
CG11454	0.00334676	0.994832	0.0825536	0.669662	0.0522743	0.86559
CG11456	0.0365235	0.943574	-0.0514971	0.887265	-0.119913	0.722096
CG11458			-0.0465247		-0.0268742	0.889349
CG11459	-0.0234482	0.893258	-0.0567616	0.881243	0.0016288
CG1146	0.037646	0.942581	0.220454	0.11146	0.184508	0.49657
CG11470	-0.107206	0.703912	-0.250695	0.361697	0.0127798	0.967302
CG11474	-0.055192	0.896545	0.0462359	0.813642	0.067292	0.850932
CG11475	-0.00878107	0.986378	-0.0630512	0.863659	-0.0552431	0.861981
CG11498	0.0527494	0.89553	0.409361	0.108704	0.110768	0.705413
CG11504	-0.00131225	0.997309	0.318528	0.0848577	0.193764	0.322039
CG11523	0.0619639	0.90448	-0.242031	0.251217	-0.000971053	0.997733
CG11529	-0.0447389	0.859646	-0.090925	0.815283	-0.0199783	0.951059
CG11537	0.137313	0.79865	-0.445201	0.000713775	-0.149882	0.557569
CG11539	0.115864	0.811285	0.0246335	0.955914	-0.0405214	0.920439
CG11550	-0.00882463	0.958235	-0.105487	0.728653	0.00442573	0.99069
CG11555	-0.036976	0.940145	-0.0129399	0.966614	-0.0432047	0.87862
CG11560	-0.0908734	0.832716	0.101657	0.710397	-0.0565666	0.875703
CG11562	0.134916	0.805505	0.0553227	0.846887	0.00136287	0.997733
CG11563	-0.152228	0.691071	0.114075	0.579106	-0.0420763	0.909427
CG11570	0.0207641		0.196738	0.54553	0.0615683	0.853432
CG11581	0.00332248		0.026204	0.879317	-0.324543	0.0674503
CG11583	-0.0632302	0.86524	0.18919	0.122697	-0.00326528	0.993275
CG11584	-0.0755812	0.874825	0.387105	0.022567	0.0582499	0.674412
CG11585	-0.0248234	0.897738	-0.0430756	0.920823	0.109846	0.66818
CG11586	-0.0412579	0.929107	0.153349	0.409224	0.202555	0.377279
CG11590	0.115475	0.828119	0.147348	0.508079	0.0148776	0.971748
CG11593	0.0280958	0.954713	-0.0520471	0.864636	0.0116429	0.971443
CG11594	0.0800991	0.866543	0.137237	0.301159	0.103697	0.742356
CG11596	-0.104647	0.788669	0.1458	0.399555	0.0379519	0.903687
CG11597	0.0675856	0.877282	-0.0546497	0.88884	0.0193907	0.962702
CG11598	0.0130399	0.926582	-0.0353929	0.853594	0.0275058
CG11600	0.0273		0.127557	0.556755	0.088194
CG11601	0.0548748	0.923114	-0.293697	0.10671	0.0191917	0.951043
CG11608	-0.00270432		-0.0171378		-0.0048666
CG1161	0.0703545	0.890049	0.131022	0.440796	0.154335	0.616361
CG11617	-0.0792446	0.778694	0.173148	0.272617	0.102974	0.770594
CG11619	-0.0542947	0.886437	-0.0413491	0.898594	0.0869262	0.809942
CG11626	0.00760481		0.119394	0.676544	0.12671	0.411209
CG11629			-0.0171378		0.0016288
CG11630	-0.00102228		0.0431778		0.00444266
CG11634			-0.0334645		0.00285273
CG11635			-0.0150736		-0.000942439
CG11638	-0.020116	0.966387	-0.100585	0.601868	-0.0540825	0.861981
CG11655	0.153389	0.778373	0.149596	0.584187	0.000976916	0.998165
CG11656	0.0232879		0.130295	0.680167	0.0192556	0.938679
CG11658	-0.00314341	0.993885	-0.157939	0.234449	-0.0214177	0.94167
CG11659	0.0247147	0.901859	0.208383	0.502204	0.173333	0.540277
CG11666	-0.0109268
CG11668	0.0014657	0.99433	-0.181701	0.568189	0.0385936	0.920215
CG11670	-0.0145279	0.966387	0.106114	0.747328	0.0407503	0.919943
CG11672	0.0163615	0.956513	-0.142988	0.425064	0.128451	0.587933
CG11674	0.0454884	0.929107	-0.0591161	0.891292	-0.17401	0.532243
CG11679	0.066883	0.902585	0.0881192	0.703378	0.00101712	0.998119
CG11686	0.399635	0.0163295	-0.280109	0.259377	0.0588662	0.871473
CG11693			0.0430127	0.720661	0.0186702
CG11694			0.00647082
CG11695	0.174358	0.741104	0.278546	0.289328	0.0814229	0.824206
CG11696	0.0264009	0.954188	0.319934	0.0395572	0.191373	0.478981
CG11699	0.257493	0.444392	0.0731449	0.818968	0.237988	0.309214
CG11700	0.0516032	0.89553	-0.197823	0.497238	0.0130735	0.958378
CG11703	0.0379812		0.138462	0.336696	0.0147462
CG11710	0.144572	0.78666	0.121004	0.595994	0.0789107	0.806964
CG1172	0.0485189	0.931668	-0.393935	0.000571866	-0.0705369	0.812966
CG11722	0.0739339	0.89553	-0.159651	0.454289	0.105826	0.689724
CG11723	0.118741	0.823122	-0.111353	0.639202	0.0172932	0.964722
CG11726					0.0112877
CG11737	0.0933687	0.85535	0.0282514	0.920823	0.0716103	0.806425
CG11741	0.0177531		0.0644069	0.872247	0.00117673	0.997606
CG11752	0.124786	0.777717	0.33039	0.0236857	0.238115	0.349067
CG11753	0.15594	0.778807	-0.0142618	0.971242	0.0952798	0.770594
CG11755	-0.0218666	0.967497	-0.392578	0.0978295	0.0485069	0.905816
CG11756	0.0822379	0.777717	0.011911	0.967791	-0.0532624
CG11760	-0.0487367	0.72217	0.0422037	0.878144	-0.0537251	0.802042
CG11768			0.0120162	0.976254	-0.115724	0.298263
CG11771	-0.136752	0.754559	0.00120572	0.995757	-0.160209	0.525434
CG11777	0.213606	0.606249	0.0887067	0.786806	0.277955	0.284987
CG11779	-0.00713225	0.986378	0.0441822	0.87388	-0.0967079	0.738685
CG11786	-0.00470177	0.989428	0.00311607	0.992028	0.0155493	0.934764
CG11788	0.12639	0.80981	-0.0121066	0.982651	0.0383158	0.919425
CG11790	0.0969874	0.856976	0.131328	0.343519	0.180744	0.523416
CG11791	0.279026	0.405435	-0.329556	0.0254619	0.101352	0.7021
CG11807	-0.0533346	0.923203	-0.232125	0.132307	-0.00982918	0.979319
CG11808	-0.0834991	0.86524	0.080944	0.843975	0.198149	0.506106
CG11811	-0.0461396	0.92088	-0.171276	0.252603	-0.0195765	0.946318
CG11815	0.00908967	0.947319	0.00523389		-0.0048666
CG11816			0.0612294	0.788802	-0.0193518
CG11825	0.119315	0.809445	-0.574341	1.07249e-05	-0.00103938	0.997733
CG11828	-0.00272188		0.0538132	0.631736	0.0943011
CG11835	-0.0121619	0.962417	0.0920565	0.695839	0.0128976
CG11836	0.127753	0.811285	-0.425293	0.0418258	0.0457694	0.908601
CG11837	0.084234	0.870604	0.161801	0.427556	-0.0301474	0.92832
CG11839	-0.124648	0.800654	0.209884	0.510176	-0.10345	0.749221
CG11841	-0.00556543		-0.0333761	0.882785	-0.0133298	0.956179
CG11842	0.0333792	0.840746	0.0729474	0.844809	-0.0560146	0.850601
CG11843	0.0322355	0.89929	0.273919	0.166931	-0.0764564	0.823749
CG11852	0.0125781	0.938449	0.00876443	0.983195	0.0750046	0.840041
CG11854	-0.0179383	0.916441	0.13285	0.713436	0.117417	0.718937
CG11857	0.160297	0.765245	-0.359205	0.0129458	-0.120411	0.549313
CG11858	0.02196	0.964709	0.287868	0.10131	0.163447	0.540277
CG11865			-0.0150736		0.00285273
CG11873	-0.191455	0.734773	-0.0477767	0.917716	-0.168553	0.586751
CG11878	-0.0243223	0.849418	-0.0443262	0.906699	-0.0474292	0.89086
CG11882	0.0951648	0.859467	-0.154606	0.593196	-0.104211	0.766613
CG11883	0.110887	0.828886	-0.340387	0.0618436	-0.358893	0.0171416
CG11885	0.0679648	0.897658	0.0925989	0.780395	-0.15031	0.640035
CG11892	-0.0133816		0.200416	0.52735	0.0471447	0.875121
CG11893			0.178549	0.420256	-0.0143831	0.954352
CG11898	-0.150188	0.0823716	0.250745	0.136682	-0.043003	0.898943
CG11899	0.0407989	0.940742	-0.019921	0.957201	-0.448078	0.0382912
CG11902	-0.0459734	0.927578	0.107994	0.664717	-0.230417	0.407926
CG11905	-0.0235559	0.958235	0.193914	0.373582	-0.0159698	0.968852
CG11906	-0.0105546	0.986249	0.0407561	0.875796	0.00941187	0.981239
CG11911	-0.0823425	0.809445	0.165909	0.543304	0.356366	0.0338129
CG11912	-0.040171	0.861812	0.440995	0.00457671	0.322578	0.194825
CG11920	0.0123506	0.98509	-0.172761	0.356845	-0.124933	0.644522
CG11927	-0.0251289	0.958235	0.123685	0.585424	0.190615	0.463608
CG11929	0.0172778		-0.0320615	0.926637	-0.0118268
CG11951	-0.0929277	0.737693	-0.194365	0.518917	-0.0656445	0.858398
CG11961	0.134776	0.809445	-0.186955	0.246844	-0.11241	0.727556
CG11964	0.0987952	0.823122	0.00754406	0.983237	-0.113949	0.660976
CG11970	-0.178493	0.734773	0.16663	0.386671	-0.0682122	0.805472
CG11975	0.0480423	0.931668	-0.0747455	0.664198	-0.0630116	0.825631
CG11977			0.0104225
CG11980	0.0137665	0.981028	-0.030107	0.889933	-0.0715793	0.830844
CG11983	-0.0546337	0.89553	-0.470837	0.0570425	-0.0850665	0.810797
CG11986	-0.0536999	0.904704	0.269934	0.248393	0.112647	0.733861
CG11997	-0.0183168		-0.119395	0.664406	0.0497788
CG11999	0.164415	0.734773	0.0976507	0.713611	0.104049	0.710667
CG12003	-0.00691725		0.0411038
CG12004	0.185116	0.734773	-0.292404	0.0435243	0.0279508	0.925047
CG12007	0.166205	0.711748	0.110658	0.589658	0.0172068	0.951043
CG12009	-0.0138289	0.951627	-0.0291643	0.950263	-0.100229	0.656083
CG12010	0.102285	0.853694	-0.0564296	0.858247	0.00865725	0.983158
CG12011	-0.01125	0.986378	-0.00535293	0.988593	0.411669	0.0171416
CG12012	0.0716495	0.89553	-0.140125	0.504004	0.142434	0.659988
CG12016					-0.00799989
CG12017	-0.0867537	0.806675	0.203111	0.494252	0.0303635	0.895118
CG12020	0.0205765		-0.00269082		0.0342372
CG12024	0.111123	0.832065	-0.142296	0.413891	0.0937952	0.755414
CG12025	0.0482414	0.9236	-0.693906	1.06045e-07	-0.148312	0.528899
CG12035					-0.0048666
CG12038	-0.0372076	0.940742	0.120306	0.523	0.21388	0.383292
CG12054	-0.0785828	0.874504	-0.100842	0.73716	-0.157187	0.601317
CG12056	0.10616	0.843983	0.161868	0.545766	0.131188	0.701143
CG12057	-0.011122	0.944143	0.0501103	0.875796	0.0657928	0.827552
CG12061	-0.00839622		0.0663688	0.636444	0.0361901
CG12065	-0.0518474	0.929107	0.122795	0.489044	0.0413434	0.910743
CG12069	-0.0413216		0.0180622		-0.0048666
CG12071	0.00127841	0.9971	-0.193433	0.301758	-0.268771	0.148436
CG12075	-0.0196465	0.958235	0.164119	0.32816	0.0337562	0.931227
CG1208	0.0518951	0.785994	-0.186002	0.17578	0.104667	0.746248
CG12081	-0.0547399	0.907325	0.145862	0.438606	0.057458	0.835436
CG12084	-0.0826656	0.86524	-0.054679	0.813721	-0.228694	0.305953
CG12091	0.06002	0.877282	0.216134	0.131929	0.0946768	0.687356
CG12093	-0.0198834	0.970631	0.253605	0.0411495	0.282645	0.254333
CG12096	0.0854266	0.852524	-0.107336	0.585397	-0.0181688	0.952903
CG12099	-0.180542	0.691071	0.0605902	0.7356	-0.142314	0.444313
CG12104	-0.0693965	0.890049	-0.0993277	0.70661	0.0858973	0.773232
CG12105	-0.0330763	0.86524	0.174342	0.402023	0.0649858	0.865971
CG12106	-0.00988337	0.986378	0.163497	0.523864	0.0381683	0.923403
CG12107	0.06847	0.896477	-0.000591228	0.998051	-0.00181419	0.995821
CG12111	0.00332248		-0.0756298		0.0373783
CG12112	0.0199969	0.971635	-0.272322	0.0514543	0.0423954	0.897384
CG12115	0.0181363	0.930006	0.098805	0.580349	-0.0240906	0.91525
CG12116	-0.0598819	0.877282	0.20589	0.271234	0.0904175	0.728572
CG12118	0.14965	0.792069	0.0422014	0.837429	0.129378	0.672287
CG12121	-0.0329411	0.944143	0.0120514	0.959494	0.0867765	0.701143
CG12123	0.168327	0.768451	-0.109614	0.64073	0.107287	0.749221
CG12128	-0.0557456	0.902142	0.115601	0.440963	-0.114825	0.688208
CG12129	-0.0671215	0.897658	-0.0749979	0.823019	-0.0131321	0.975686
CG1213	0.00139739	0.99433	0.104598	0.589377	0.133485	0.694357
CG12133	0.0682881	0.661773	0.0104101		0.0256287
CG12134	0.127542	0.793514	0.0912371	0.61376	-0.0485304	0.884159
CG12147					-0.0048666
CG12155	0.160382	0.723175	0.0706691	0.756376	-0.145978	0.547802
CG12158			0.149473	0.217524	0.0537917
CG12159	0.212702	0.677148	-0.231837	0.250722	0.0648271	0.854005
CG12163	-0.0206125	0.963332	0.162115	0.421195	0.12716	0.533612
CG12164	-0.148268	0.778807	0.76167	4.95077e-05	0.0436121	0.765147
CG12170	0.101291	0.840746	0.278399	0.120574	0.137791	0.506053
CG12171	0.0598801	0.893043	0.229077	0.165808	0.126996	0.529876
CG12173	0.00164987	0.997309	-0.0123366	0.971759	0.0885605	0.725812
CG12177	0.102141	0.853694	0.206651	0.256367	0.223983	0.217074
CG12179	-0.186651	0.679204	-0.0919462	0.794049	-0.0439701	0.87165
CG1218	0.0198731	0.964215	0.172905	0.520242	0.0335915	0.925857
CG12182	-0.0108629	0.986378	0.0897698	0.770533	-0.100513	0.727797
CG12184	0.0636726	0.880086	-0.166486	0.596546	-0.0490928	0.866224
CG12194	0.0661865	0.90114	0.0110827	0.970215	0.0842821	0.780371
CG12204	0.0316659	0.946474	0.206598	0.491174	0.212311	0.469567
CG12206	0.024034	0.945892	-0.230098	0.108886	0.0796755	0.786276
CG12209	-0.0538403		0.0141532		0.0120865
CG12213	-0.0899516	0.828886	-0.0873555	0.66368	-0.161471	0.418019
CG12219	0.216494	0.500524	0.0712778	0.795485	0.0529348	0.861002
CG12224	-0.000338728	0.999016	0.0619324	0.774889	0.065257	0.738533
CG12229	0.0232879		0.121751	0.538218	0.0259354
CG12236	-0.00416849	0.994087	-0.133285	0.50053	-0.0880765	0.806948
CG12237	0.088006	0.864737	0.0222225	0.949464	0.0628882	0.840268
CG12239	-0.105317	0.686829	0.222822	0.174002	-0.111532	0.629689
CG12241	0.132991	0.805735	-0.0172362	0.949522	-0.114896	0.662197
CG12253	0.122434	0.80981	-0.147349	0.489278	-0.0136282	0.972282
CG12256	0.10092	0.598909	0.292803	0.038735	0.032037	0.808632
CG12259	-0.100724	0.823122	0.350825	0.00512221	0.128995	0.654594
CG12267	-0.00831201	0.98696	-0.118832	0.644673	-0.091748	0.765247
CG12268	0.0368082	0.895202	0.0391719	0.853537	0.137503	0.681152
CG1227	0.0649396	0.896477	-0.155263	0.337812	0.149252	0.520638
CG12278	-0.0146153		0.0228611	0.823809	-0.00728564
CG12279	0.0518136	0.929107	0.138705	0.635349	0.269038	0.258578
CG12288	-0.00705	0.987101	-0.0782894	0.754989	-0.145242	0.641498
CG12290	-0.118387	0.80981	-0.242592	0.320874	-0.126042	0.66818
CG12299	-0.0986352	0.807708	-0.0612326	0.803226	-0.0926093	0.700124
CG12301	-0.291342	0.157733	0.0829081	0.729866	-0.106467	0.676392
CG12307			0.0133804
CG1231	0.0113346		-0.080778	0.829895	-0.190707	0.472702
CG12310	-0.146319	0.734773	-0.0085557	0.976331	-0.0050878	0.989204
CG12316	-0.104004	0.823122	0.153931	0.464163	-0.222638	0.358475
CG12320	-0.0315354	0.956375	0.182392	0.437848	0.0681335	0.85369
CG12321	0.164373	0.734773	0.341146	0.0270271	0.055935	0.881387
CG12325	-0.139043	0.764689	-0.240795	0.147761	-0.231587	0.401262
CG1233	0.0864179	0.87282	-0.0198988	0.944323	-0.156757	0.441334
CG12338	0.0919529	0.864122	0.00320712	0.992237	0.102458	0.694455
CG1234	-0.0268079	0.947319	-0.0246544	0.931504	-0.107727	0.714847
CG12341	0.113152	0.809445	0.0982019	0.6217	0.123357	0.705014
CG12343	0.0935467	0.820583	0.100154	0.582717	0.183548	0.418499
CG12344	0.0540529	0.715119	-0.106519	0.75861	-0.16964	0.590568
CG12355	0.00297374	0.993507	-0.830658	5.9698e-09	0.0375396	0.92105
CG1236	-0.0317767	0.945048	0.256691	0.0938916	0.0345396	0.911936
CG12362	0.00416882		-0.00663376		-0.0048666
CG12374	-0.0218076	0.896477	0.0156738	0.934636	0.00227868
CG12375	0.104432	0.823122	0.118854	0.487663	0.032564	0.919425
CG12379	0.054648	0.923114	-0.0599932	0.871465	0.112993	0.74216
CG12384	0.0604243	0.903215	0.0611136	0.779055	0.167442	0.521837
CG1239	0.214156	0.65312	-0.0647003	0.88359	-0.0039312	0.992763
CG12391	-0.0856185	0.820322	0.0889609	0.705125	-0.0488618	0.867395
CG12395			0.00351914
CG12398	-0.0192365		-0.0187677	0.948652	-0.0131381
CG12402	0.00317527	0.99433	-0.269486	0.167679	-0.221399	0.370289
CG12420	0.239859	0.104757	0.0297752	0.95134	0.116888	0.714118
CG12426	0.00923877		-0.0150736
CG12438			-0.0150736
CG12446	0.00835126		-0.0184973		0.0201324
CG12448			0.0203581	0.917277	0.00630992
CG1246	-0.0448428	0.906682	-0.0454306	0.849336	0.162769	0.530474
CG12470	0.0163227		0.0239703	0.947295	0.0799525
CG12477	0.0699068	0.665045	-0.143152	0.685816	0.0189011	0.954755
CG12479					0.003846
CG12480	-0.036052	0.895747	0.116243	0.662798	0.0933654	0.794348
CG12483			0.0465505	0.905179	0.104247	0.644522
CG12490	-0.0108798		0.0192593	0.965054	0.0535514	0.893171
CG12491			-0.00813661		0.138062	0.617972
CG12493	0.123516	0.754298	-0.0189215	0.966614	-0.00556022	0.98226
CG12496	0.0932572	0.80981	-0.0130614	0.971062	0.212715	0.100932
CG12499	-0.016347	0.975764	-0.248188	0.200435	-0.207443	0.411137
CG12502	-0.0190054	0.940145	-0.323694	0.0875937	-0.211417	0.464963
CG12506	0.00592119	0.987038	0.01183	0.955254	0.0456893	0.861996
CG12507	-0.0966718	0.788669	0.0213691	0.939024	0.0744461	0.80721
CG12512	-0.209507	0.598909	0.293761	0.0447918	0.0632898	0.850437
CG12516					0.0182126
CG12519	0.139505	0.15816	0.168356	0.575189	0.12855	0.449263
CG12520	0.0330807	0.941654	-0.441584	0.0399779	0.210383	0.329649
CG12522	0.1014	0.809445	0.412024	0.101236	0.202274	0.447969
CG12523	-0.0129214	0.966084	0.170986	0.548081	0.0669706	0.533615
CG12531	-0.0119473	0.970954	-0.253457	0.307711	-0.347744	0.136719
CG12535	-0.0190586	0.945298	0.571475	0.00957998	0.00697454	0.986844
CG12539	-0.0583592	0.734773	-0.0792302	0.676492	-0.0340737
CG12540	-0.0515071	0.809445	0.0150257	0.96204	0.0752164	0.511201
CG12541	-0.0595666	0.819379	-0.414559	0.00638088	-0.0649055	0.860604
CG12546			0.109327	0.760031	0.09233	0.775398
CG12547	0.0146286	0.981859	-0.686346	1.28384e-05	-0.264624	0.195781
CG12560	0.0198252	0.958235	-0.125456	0.409224	-0.118465	0.666748
CG12567	0.00483509	0.993251	-0.716963	4.22884e-05	-0.198725	0.477296
CG12576	0.0223016	0.966387	-0.322385	0.056494	-0.000159339	0.999581
CG12581	0.230617	0.61952	-0.128943	0.483368	0.00926781	0.981432
CG12589	0.00923877		0.000381635
CG12590	0.0345674		-0.041254	0.804112	-0.0354325
CG12592	0.0814121	0.736966	-0.0512287	0.777081	0.0381531
CG12594	-0.0175754	0.951627	-0.185608	0.23976	-0.0879884	0.780238
CG12605	-0.0421403	0.89553	-0.154915	0.595686	-0.271885	0.322039
CG12607	0.0974194	0.734773	-0.367417	0.00633831	0.0952601	0.79297
CG12608	-0.108048	0.80981	0.359745	0.0495484	-0.0110305	0.978183
CG12609	0.0188936		0.0544916		0.0131567
CG12617			-0.0341008		0.0131567
CG12637	-0.0163877	0.906682	0.0159953		0.0069532
CG12640			0.0133804		0.00600456
CG12643	0.0243824	0.958704	-0.444989	3.89144e-05	0.0289053	0.930917
CG12645	-0.0419536		0.0425806	0.766462	-0.00799989
CG1265	0.0489496	0.931057	-0.0439232	0.866266	0.202867	0.442395
CG12655	-0.0324363	0.891225	0.193952	0.328673	0.206474	0.478981
CG12659	0.0657869	0.896477	-0.018971	0.95292	0.00193806	0.995821
CG12661	-0.0128829	0.940742	-0.0320342		-0.0126304
CG12662	0.0647683	0.856705	-0.0572117	0.726563	0.00262098
CG12672	-0.00203539	0.972712	0.259994	0.389315	0.0392424	0.92064
CG12674			-0.0154959	0.922693	-0.00152921
CG12680			-0.0435094		-0.0048666
CG12688	-0.0805757	0.430532	0.109277	0.488243	0.0204019
CG12689	-0.018983		-0.0317126		0.0476613
CG12691			0.000381635		0.00285273
CG12692			0.00909698		-0.015785
CG12693	-0.00272188		0.000503482	0.998051	0.0128884
CG12698	0.0208208	0.940742	0.14587	0.573773	0.0334275
CG12699	0.0142337		-0.0150736		0.0301921
CG12702	0.158755	0.649363	0.180102	0.439105	0.136266	0.68688
CG12708	0.121039	0.822721	0.26947	0.364682	0.157815	0.469567
CG1271	0.0974306	0.859858	0.301054	0.109124	0.0302733	0.932898
CG12713	-0.125447	0.764689	-0.0765052	0.802797	-0.0435376	0.913673
CG12715	-0.0109268		0.166292	0.391773	0.026482
CG12716			0.0718518	0.828153	-0.0393985
CG12717	-0.151846	0.736475	0.0141435	0.979117	-0.214866	0.459899
CG12723	-0.100144	0.809445	0.489694	0.0497733	0.0314855	0.651117
CG12725			0.010468		-0.00316645
CG12728	0.138227	0.777717	-0.949965	6.48265e-08	-0.132753	0.639527
CG1273	-0.0132714	0.977177	-0.183336	0.577491	-0.0424422	0.911936
CG12730	0.0346872	0.937281	-0.295693	0.010461	0.156243	0.63371
CG12744	0.0610733	0.904704	-0.143791	0.531101	0.085338	0.809242
CG12746	0.0421684	0.931668	0.261624	0.0574772	0.0849981	0.774675
CG1275	0.115885	0.823122	-0.122546	0.580353	0.206181	0.361157
CG12766	-0.0129162	0.940145	0.475639	0.00588189	0.210911	0.426059
CG12768	-0.012289	0.979917	-0.226292	0.271742	-0.136034	0.671401
CG12769	-0.0735255	0.89553	-0.25688	0.27658	-0.0832846	0.823749
CG12773	-0.0805052	0.876205	-0.00656676	0.98042	-0.134186	0.55456
CG12780			0.0196401	0.92503	-0.000942439
CG12782	0.0111703	0.933763	0.0463339	0.789757	0.0159254
CG12783			0.00415867		-0.00177091
CG12795	0.108183	0.822198	0.238202	0.239773	0.138623	0.655005
CG12811	0.109926	0.834457	-0.0862804	0.649332	0.0651209	0.850437
CG12814	-0.0768664	0.843965	-0.266931	0.108282	0.0169738	0.965882
CG12817	0.00109153	0.996214	-0.158968	0.548635	0.0165341	0.969545
CG12818	-0.0393933	0.940742	0.331702	0.063158	0.110019	0.713791
CG12822	0.128539	0.803765	0.0982526	0.767725	0.127999	0.643313
CG12824	-0.00650639		0.199727	0.390414	-0.00402818	0.991527
CG12825	-0.0796306	0.809445	-0.101528	0.64997	0.0524361	0.859924
CG12826	-0.0540821	0.846396	0.488377	0.00860449	0.379516	0.0426222
CG12828			-0.0181879
CG12831	-0.025727		-0.105255	0.310649	-0.019726
CG12836	0.0171765		0.142981	0.685681	0.0619167	0.820362
CG12848	-0.0915779	0.838576	0.428083	0.0164646	0.241089	0.324398
CG12851	-0.0195977	0.957499	-0.224065	0.411522	-0.220725	0.435457
CG12853			0.0374438
CG12857	-0.00462543	0.977576	-0.0499907	0.852901	-0.0347132
CG12860			-0.0220635		-0.0048666
CG12863	0.0207997	0.971102	0.0792522	0.836129	-0.00302491	0.994444
CG12866	0.021821
CG12868	-0.10683	0.840746	0.068181	0.802797	0.350565	0.0828286
CG12869	-0.0565227	0.856976	0.185663	0.345417	0.00093832	0.998165
CG12877	-0.11139	0.809445	0.24914	0.229946	0.0181684	0.954352
CG1288					0.00285273
CG12880	-0.0260044	0.943574	-0.275241	0.312585	-0.331426	0.145228
CG12883	0.121993	0.820583	0.100067	0.655884	0.180569	0.560108
CG12885	-0.0651823	0.877694	0.356876	0.0630793	0.0955343	0.793101
CG12895	0.272204	0.324728	-0.287647	0.022839	-0.177031	0.404055
CG12896	-0.0086619	0.986378	0.275747	0.246444	0.0731937	0.705014
CG12898			-0.0484778		0.0069532
CG12909	-0.00979777	0.986378	0.0144355	0.973146	-0.119222	0.68459
CG12910	-0.0230267	0.946997	0.260601	0.185954	0.365495	0.121581
CG12911	-0.0576247	0.869448	0.305876	0.00961502	0.0957492	0.732112
CG12914	0.0943125	0.4158	-0.105281	0.454289	0.000256498
CG12917	-0.0266864		0.0384902	0.670965	-0.0354572
CG12920	-0.0983061	0.754559	-0.185965	0.574291	0.0529144	0.8004
CG12923	0.00416882		0.0595873		-0.0280831
CG12926	-0.0319476	0.92088	0.0616834	0.747006	0.0733907	0.784944
CG12929	0.0683619	0.900696	0.00539163	0.990646	0.086713	0.812966
CG12934	-0.265529	0.277117	-0.210299	0.398646	0.0389918	0.913952
CG12935	-0.0182442	0.975065	-0.123494	0.454289	0.057946	0.859173
CG12942	0.107031	0.838138	0.127655	0.72817	-0.0687823	0.855118
CG12945	-0.0524191	0.927578	-0.388772	0.0229451	-0.268206	0.168134
CG12947	0.0345548	0.932937	0.373062	0.115637	0.252678	0.373593
CG12948	0.0263477	0.958235	0.150446	0.491294	0.238592	0.343314
CG12951	-0.0515643		0.147832	0.467681	0.110132
CG12963	-0.130572	0.606249	0.113187	0.554272	0.216882	0.196836
CG12964	-0.120326	0.797152	0.363826	0.0995914	0.0391681	0.831322
CG12970	-0.021682		0.0537747	0.747932	0.00913043
CG12971	0.0116679	0.958235	0.432486	0.0273776	0.0731211	0.79909
CG12974	-0.204336	0.604116	-0.0735977	0.651452	0.107324	0.650701
CG12975	0.00791025	0.988066	-0.155746	0.491023	-0.0556128	0.875808
CG12983			-0.00139705
CG12984	0.013955	0.954385	-0.0209266	0.912227	-0.0260075
CG12985	-0.0109268		0.206871	0.500539	0.0750482	0.682484
CG12986	0.0114127	0.956513	0.021269		-0.00675153
CG1299	-0.0223107	0.930006	0.182172	0.246073	0.230723	0.415619
CG12990	0.0547241	0.817445	0.0275302	0.919107	0.0188634
CG12991	0.061861	0.90706	-0.278992	0.012463	0.0426932	0.905867
CG12992	-0.043476		0.0489249	0.903252	0.00314381	0.989439
CG12995			-0.0809181	0.70661	-0.0048666
CG12998	0.0288794		-0.13606	0.52479	0.0310975	0.861587
CG13000	0.0466004	0.897595	0.0673687	0.77156	0.00435119
CG13001	0.0790059	0.864737	0.153753	0.359585	0.0965058	0.763183
CG13002			-0.0100271		-0.0144496
CG13003	0.0517373	0.876258	0.162121	0.503853	-0.0500205	0.900697
CG13004	-0.0241366		-0.0138311		-0.0102663
CG13005	0.113608	0.822473	0.308851	0.251664	-0.0467471	0.908409
CG13008			0.258591	0.0600064	0.00617166
CG13010	0.00416882		-0.00271219	0.991108	-0.0126304
CG13012	-0.000417222	0.997426	0.318982	0.226735	0.211851	0.442395
CG13014	0.121524	0.820583	0.30613	0.21415	-0.10909	0.748801
CG13016	0.0846386	0.877282	0.0297938	0.945093	0.0147808	0.971978
CG13018	-0.0566979	0.923114	0.0439705	0.911509	0.0639386	0.866141
CG13021	0.0165014				0.00285273
CG13022			-0.0394728	0.930663	0.0689701	0.798712
CG13023	-0.0308748	0.93401	0.0776232	0.717818	-0.00866989
CG13024	0.0345959	0.907443	-0.195878	0.280901	0.0928709	0.794385
CG13026			-0.0214647	0.965857
CG13028	-0.00476716	0.982501	0.162775	0.626484	0.0613524	0.841587
CG13029	0.121927	0.698972	-0.206197	0.267389	0.0681335	0.769657
CG13031			-0.0147506	0.955798
CG13032	0.00556995		0.0438765		-0.0048666
CG13033	0.0825355	0.769448	0.325695	0.0430454	0.0941308	0.681463
CG13038	0.0282367	0.868759	0.321408	0.0533465	0.201646	0.494285
CG1304	-0.031551	0.902142	0.118931	0.613526	0.243498	0.190998
CG13040	0.00028173		0.205645	0.524396	0.290052	0.179041
CG13041	0.0808527	0.777717	0.231509	0.304329	0.072929	0.724972
CG13042	0.0183519		0.366411	0.0955036	0.110101	0.638363
CG13043	0.0179604	0.945818	0.328683	0.058053	0.0983054	0.704243
CG13044	0.0475288	0.87885	0.034287	0.933455	0.23393	0.411209
CG13045	-0.00864097	0.972712	0.297096	0.278401	0.0228624
CG13046	0.0397379	0.886437	0.401443	0.0155788	0.0672558	0.67982
CG13047	0.0149404	0.974283	0.267543	0.261494	0.0580494	0.660976
CG13048	0.0290105	0.932937	0.203128	0.385442	0.0337162	0.820581
CG13049	0.00902093	0.983857	0.0928048	0.72613	0.0349538	0.747864
CG13050	-0.01373		0.330926	0.139636	0.0257131
CG13051	0.11299	0.0276887	0.209759	0.437848	0.0603482	0.574367
CG13053	-0.0230783		-0.00663376		0.0472918
CG13054	0.0163227		0.16514	0.596565	-0.0765244	0.727173
CG13055	-0.00642741		-0.237746	0.413192	-0.107652	0.758679
CG13056	0.00148702		0.00817007	0.985297	0.160647	0.550904
CG13058	0.0463165	0.422812	0.443253	0.0102052	0.0866485	0.785392
CG13059	0.0759721	0.778807	0.282726	0.167804	0.0840473	0.694455
CG13060	0.100447	0.61952	-0.0970585	0.765497	0.0688763	0.732112
CG13062			0.00954642	0.975942	0.0322934
CG13063	0.110391	0.604116	0.0774412	0.799507	0.0600447	0.763183
CG13064	0.0345181	0.92088	0.0117648	0.973887	0.00444266
CG13065	-0.0312076		-0.17037	0.609528	0.0642558	0.740618
CG13066	0.0674824	0.263584	0.206601	0.36604	0.0565768	0.604535
CG13067	0.0557318	0.812269	-0.130455	0.498703	0.042286	0.82446
CG13068	0.0819057	0.0799533	0.252716	0.280901	0.049249	0.656024
CG13069	0.0965995	0.250265	0.30022	0.132984	0.0586008	0.6477
CG1307	0.159857	0.72469	-0.165228	0.465592	0.0116815	0.975686
CG13071			0.0242905
CG13073			0.0685401		-0.0532624
CG13074	0.0278345		-0.0633605	0.85904	0.0154052
CG13075	-0.130942	0.742497	-0.317473	0.039414	0.0919711	0.753856
CG13077	0.0304525	0.847607	0.142306	0.686446	0.212767	0.469567
CG13078	-0.00770778		-0.242643	0.315256	0.0240944	0.911184
CG13081	0.0221344		-0.00773903		0.00285273
CG13082	-0.0234329	0.958235	0.156333	0.454649	0.27109	0.229637
CG13083	0.0142288	0.928204	-0.0184973		-0.00177091
CG13084	0.0447307		0.0799452		-0.0263228
CG13085	-0.0189768	0.955039	-0.280515	0.323725	-3.58446e-05	0.999796
CG13086	0.0390369	0.883306	0.0849551	0.738337	0.23143	0.335991
CG13088	0.107762	0.83959	0.0464677	0.898173	-0.0991885	0.783099
CG1309	0.0844268	0.861722	0.0380782	0.849918	0.0995712	0.673545
CG13096	-0.0809713	0.869448	0.332719	0.0486794	-0.0633433	0.861787
CG13097	-0.165161	0.734773	0.178511	0.280678	-0.0980808	0.689818
CG13101	0.123808	0.750354	-0.864215	5.4127e-08	0.0346014	0.930494
CG13102	-0.128908	0.663414	-0.143101	0.364811	0.228719	0.337709
CG13108	0.00877346	0.972712	0.135236	0.619588	0.0997155	0.747414
CG13110			-0.0279261
CG13113			-0.0150736
CG13114			0.0558189	0.643557	0.00285273
CG13116	-0.00676984		0.326569	0.231153	-0.0343476	0.854005
CG13117	0.00311917		0.2184	0.4619	0.260875	0.349067
CG13123	-0.0401733	0.941264	0.226486	0.395676	-0.00943027	0.983913
CG13124	-0.132384	0.773966	-0.170872	0.298471	-0.060291	0.828391
CG13126	-0.0481552	0.9236	0.0288967	0.919602	-0.144592	0.568644
CG13131	0.00416882		0.0159953		-0.0048666
CG13133	-0.0278906	0.854444	0.264293	0.184153	0.170413	0.588289
CG13135	-0.0857609	0.121213	0.267261	0.289093	-0.0323839	0.802316
CG13137					0.00285273
CG13138	0.0130205		-0.0542516	0.742892	0.0148192
CG1314			-0.00823078		-0.0048666
CG13144	-0.0195733		0.0823384	0.841645	0.0156677	0.941162
CG13148	0.0192637	0.964215	0.149157	0.500539	-0.0704913	0.850437
CG13151	0.113071	0.832065	0.160975	0.603136	0.154521	0.639409
CG13154	0.0337768	0.82936	-0.298754	0.28418	-0.0591907	0.780371
CG13155	-0.0107158		0.0184577		-0.00197038
CG13157	-0.0292016	0.901469	-0.0883851	0.812746	-0.291761	0.228417
CG13159	-0.0124636	0.975011	0.14064	0.509257	0.0679779	0.65343
CG1316	0.26296	0.276259	-0.158334	0.239773	-0.0418881	0.900274
CG13160	-0.0419534	0.889007	-0.0392563	0.911836	-0.00822468	0.986243
CG13168	0.000889823	0.995625	0.146458	0.656483	-0.0327855	0.919425
CG1317	-0.108718	0.807708	-0.0835344	0.656043	-0.118708	0.581626
CG13170			-0.0267957	0.915731
CG13177			-0.0268076		0.0615576
CG13185	-0.250419	0.52476	0.020242	0.960977	-0.389126	0.0832056
CG13186			0.12652	0.715358	-0.0412824
CG13192	-0.0192998	0.969679	0.101673	0.643532	-0.0322933	0.916463
CG13193			-0.0049364		0.0166166
CG13196	-0.0386663	0.886942	0.172445	0.553857	-0.0234724	0.893119
CG13197	-0.060973	0.905656	-0.083151	0.705838	-0.079712	0.781789
CG13198	0.00416882		0.0108365		0.0209815
CG13202	-0.0314602	0.830502	0.230539	0.28185	0.0646022	0.687278
CG13203	0.017336	0.940742	0.277075	0.273431	0.036812	0.923586
CG13204	0.0618257	0.911137	-0.0385661	0.902268	0.222464	0.352898
CG13215	0.0103851	0.943574	0.105019	0.78033	-0.0795507	0.830852
CG13216	-0.106184	0.564095	0.0855052	0.813972	0.0139202	0.920895
CG13217	0.165988	0.4158	0.458037	0.000514285	0.0889844	0.703314
CG13218	-0.0105539	0.958235	0.585963	0.000127878	0.252244	0.358236
CG13220	0.0654518	0.903215	0.146937	0.361697	0.0878211	0.754272
CG13223	0.152113	0.0163295	0.038871	0.837344	0.032328
CG13226	0.0369011		0.425147	0.102153	0.202047	0.380656
CG13227	-0.0142498	0.963332	-0.28471	0.252261	0.0257623	0.926035
CG13228	0.0201352	0.888958	0.791404	1.13483e-10	0.412274	0.0560386
CG13229	0.0104334	0.963332	-0.266951	0.0787597	0.0836672	0.780107
CG13230	-0.122436	0.0025473	0.016214	0.653482	0.00627603	0.949685
CG13231	-0.0290543		-0.0119888	0.973887	-0.0575393	0.851463
CG13239	0.000949887	0.994111	0.198925	0.480166	0.0159612	0.941897
CG1324	0.0685803		0.0624809	0.672176	-0.0319386
CG13243	0.0142337		-0.00947413	0.942725	-0.0048666
CG13244			-0.00663376
CG13247	-0.0364326	0.911137	-0.0679475	0.783487	0.0648204	0.865942
CG13248	-0.0212008	0.938763	-0.0168638	0.959773	-0.114772	0.701143
CG13250			0.0500088	0.842121	0.0650939
CG13251	0.0493178	0.863978	0.0893887	0.735313	-0.0328816	0.93434
CG13252	0.012515	0.984577	-0.362271	0.00315641	-0.00394017	0.991051
CG13255	-0.0928159	0.777717	-0.241449	0.0427663	0.114251	0.738732
CG13258	-0.0109268		0.0427078	0.906766	0.0755052	0.664847
CG13272	-0.033568	0.89553	0.0696294	0.72077	0.0135571	0.868761
CG13280	0.0242545		0.0640061		-0.0180924
CG13282	0.0624204	0.649363	0.00136999	0.997607	-0.219085	0.343658
CG13284	0.0274604	0.944143	0.156232	0.3421	0.131423	0.60941
CG13285	-0.0234017	0.945892	-0.377797	0.00068993	0.202269	0.453658
CG13287	-0.0197131	0.946818	0.0270728	0.948652	0.00174237	0.997368
CG13288	0.0231098		-0.0666125	0.870499	0.112282	0.746639
CG13293	0.0554011	0.89553	-0.233884	0.155745	-0.0417767	0.91525
CG13295	0.184904	0.734773	0.00561852	0.98539	0.05829	0.842793
CG13297	-0.104393	0.781899	0.225879	0.46137	0.144536	0.467896
CG13299			0.0778563		0.00818398
CG13300	0.00984155	0.986378	-0.154014	0.527346	-0.0787827	0.81373
CG13305	0.0306324	0.901859	-0.155124	0.651496	0.147727	0.566914
CG13306	0.0163227		0.120464	0.70056	0.116617	0.703208
CG13308			0.0733943	0.765497	-0.0129987
CG13309			-0.0279261		-0.037277
CG13310	-0.0275171	0.869448	0.0510468	0.892164	0.0513415	0.894406
CG13311	-0.0337593	0.903215	0.0351488	0.894911	0.42059	0.00147834
CG13312	-0.0138521	0.937281	0.138269	0.611636	0.252486	0.368212
CG13313	-0.0370241	0.877282	0.0551094	0.899901	0.0337269	0.923586
CG13314	-0.0162245		0.332665	0.115637	0.0793751	0.72677
CG13315	-0.067085	0.87753	0.272048	0.0634099	0.0868126	0.704243
CG13318	-0.0913271	0.641725	0.257432	0.273326	0.10564	0.72527
CG13319	0.117463	0.820583	-0.244845	0.259377	-0.115804	0.736538
CG13321	-0.0947719	0.809445	0.349384	0.043045	0.357983	0.0828286
CG13323	-0.27556	0.0965322	-0.0428831	0.91193	0.236914	0.343941
CG13324	-0.0751729	0.660162	-0.0417431	0.885774	0.0409472	0.908409
CG13325	0.0785972	0.706439	-0.293558	0.274506	-0.268772	0.248141
CG13326	0.00905464	0.958235	0.127866	0.0689654	-0.0208275
CG13330	-0.0211606		0.456414	0.00982193	-0.0466762
CG13331	0.0261261	0.877789	-0.121655	0.692133	0.0549759	0.848706
CG13332	0.0163227		0.299706	0.298471	0.103201	0.755838
CG13334	-0.00455348		0.0628583	0.617231	0.0275078
CG13337			-0.0239716
CG13339	0.089611	0.871193	0.036549	0.930132	0.118659	0.703555
CG13344	-0.0825903	0.853694	0.106856	0.554916	-0.0667579	0.835387
CG13358	0.0818704	0.818915	-0.136466	0.544823	0.0680907	0.72677
CG13359			-0.0216441		0.00625267
CG13360	0.0258921	0.891225	0.340149	0.206113	0.0334546
CG13361	-0.0211119		0.164478	0.227888	0.0423681
CG13362	-0.0563917	0.897594	0.124951	0.709172	-0.0100221	0.97291
CG13364	-0.156247	0.777717	0.696229	8.61058e-07	0.194503	0.332522
CG13365	0.103913	0.842905	0.304	0.183231	0.233762	0.401414
CG13366	-0.127337	0.784404	-0.0932525	0.697576	-0.112762	0.699119
CG13367	0.254499	0.326089	0.230567	0.279072	0.141859	0.632966
CG13369	0.0527013	0.92062	0.0665752	0.830228	0.0517322	0.889349
CG13373	0.0940282	0.864122	-0.106273	0.740724	0.0380127	0.924047
CG13375	0.0810694	0.870086	-0.931237	4.43204e-09	-0.221288	0.406032
CG13376	0.0130088		-0.0707183	0.705125	0.0184824
CG13377	-0.0958054	0.823122	-0.187725	0.11272	0.0767598	0.817641
CG13384	0.0776023	0.891225	-0.322978	0.10065	0.108856	0.754592
CG13385			0.0404887	0.854599	0.0175121
CG13386	0.0163227		0.314636	0.270823	0.0834463	0.811923
CG1339	0.023702	0.89425	-0.219088	0.412573	-0.0284058
CG13390	0.0995426	0.856401	0.370693	0.0169914	0.199286	0.463608
CG13392	0.0512829	0.930349	0.131644	0.611686	0.178074	0.514225
CG13397	-0.0181495	0.970168	-0.210741	0.269447	-0.0959348	0.777227
CG13398	0.0870063	0.87541	-0.372012	0.0397701	-0.0518985	0.895501
CG13403	0.0475894	0.809445	0.253089	0.241476	0.164777	0.589666
CG13404	0.0423846	0.896477	0.0127458	0.976331	0.18979	0.513386
CG13405	-0.0597984		-0.0263061		0.00285273
CG13407	-0.00358382	0.985418	-0.0150736
CG13408	0.0133718		-0.0667443	0.878731	-0.11055	0.749221
CG13409	0.0476701	0.89553	-0.240283	0.0660788	-0.00988926	0.980424
CG13423	0.0220798	0.937281	-0.0697179	0.609128	-0.055358
CG13426	0.00923877		-0.0184973
CG13427	0.226236	0.0965322	0.0243422	0.938738	0.826367	5.68617e-11
CG13428	0.0720656	0.304497	0.151488	0.419232	-0.0222565
CG13436	0.0593972	0.820322	0.0769114	0.858238	0.0572889	0.840041
CG13437	0.0199886		-0.00614494	0.990646	0.0582645	0.861733
CG1344	-0.114611	0.800654	-0.429436	0.00694646	-0.240474	0.217655
CG13442			0.000381635
CG13443	-0.018983		-0.0291801		-0.000942439
CG13445			-0.414988	0.103549	0.0109023
CG13449	-0.0267611	0.833871	0.162266	0.636444	0.19767	0.44422
CG13454	0.335018	0.0922198	-0.10063	0.624797	0.166739	0.342212
CG13455	0.023136	0.82096	-0.0608888	0.842443	-0.0658251	0.733579
CG13457	0.0360883		-0.0708447		0.0261721
CG13458	0.0313945	0.868235	-0.311481	0.25656	-0.128901	0.701143
CG13460	-0.108789	0.636807	-0.000499717	0.997082	-0.392371	0.0873323
CG13461	-0.312452	0.0357012	0.0542824	0.829574	0.055923	0.849465
CG13465	0.303954	0.295317	-0.178198	0.494652	0.0288757	0.923403
CG13473			0.00638504		0.00285273
CG13481			0.0413297
CG13482	-0.118804	0.426734	-0.0972432	0.774889	0.245979	0.375293
CG13484	-0.0882768	0.850811	0.374187	0.0124441	0.212059	0.455579
CG13488	9.30071e-05		-0.358615	0.185095	0.00904494	0.983913
CG13492	-0.0401574	0.907443	0.203706	0.144423	-0.0729044	0.789965
CG13494					0.00285273
CG13500			0.0331095		0.0153318
CG13501	0.000152992	0.999223	0.0862095	0.567231	0.043981
CG13502	-0.0543446	0.760192	0.18283	0.462732	0.064271	0.862799
CG13506	-0.0785955	0.855901	-0.25121	0.0787256	-0.132045	0.624372
CG13516	0.000317249	0.999016	-0.044063	0.876059	0.226356	0.415422
CG13526					0.00285273
CG13527	0.00835126		0.0755391		0.00437615
CG13531	-0.0137562	0.982446	-0.138447	0.534639	-0.222767	0.354712
CG13532	0.0469936	0.858432	0.0729191	0.710594	0.0229865	0.947192
CG13538			-0.00226754		0.0819875
CG1354	0.136431	0.773966	-0.0480767	0.832719	-0.0337696	0.911936
CG13540	0.0244644		-0.0558645	0.676239	0.0158271
CG13544			0.00950786		-0.0048666
CG13545	-0.0151035	0.962417	-0.0153533	0.971368	0.250544	0.352145
CG13551	0.125966	0.777717	0.217361	0.315444	0.225477	0.343941
CG13557			0.0133804
CG13558			0.000381635		0.0201324
CG13559	-0.0412862		0.346532	0.149579	0.236225	0.401414
CG13560	-0.040333	0.871311	0.123609	0.555054	0.107153	0.724952
CG13561	0.0757533	0.292042	0.0276492		-0.0234755
CG13562	0.121748	0.774392	-0.102512	0.75159	0.0383991	0.885747
CG13563	-0.0213798	0.932615	0.161738	0.355931	-0.0627415
CG13564			0.00647082		-0.00799989
CG13566	-0.0602435		0.166681	0.616049	0.0222707	0.933756
CG13575	-0.0107158		-0.148138	0.653742	0.151504	0.619499
CG13577	-0.00272188		-0.0200365	0.95909	0.205135	0.136719
CG13578	0.00396539		0.195079	0.548459	0.0733815	0.825904
CG13579	0.0142337		-0.0156291	0.967791	-0.0241313	0.946318
CG1358	0.156374	0.779525	-0.411017	0.041756	-0.296747	0.166228
CG13581			0.0159953
CG13585	0.0609066	0.907443	0.0237103	0.913166	0.149879	0.61132
CG13587			0.0178194
CG13589			-0.00746302		-0.0063224
CG13590			0.000381635		0.0253292
CG13594	-0.0216798	0.93401	0.218266	0.120574	0.106467	0.670626
CG13599	-0.00945064	0.986378	-0.142258	0.636858	0.187911	0.524033
CG1360	0.0293871	0.954832	0.195899	0.475296	-0.101498	0.763183
CG13601	0.115569	0.807947	0.223366	0.270437	0.190889	0.471864
CG13603	0.249937	0.548234	-0.407259	0.0010136	0.169352	0.415619
CG13604	-0.0524656	0.92088	-0.222981	0.177261	-0.146847	0.573401
CG13605	0.0509932	0.916373	0.00878958	0.980985	0.0566542	0.866056
CG13606	0.0357796	0.876777	-0.329912	0.0105275	0.0326891	0.901907
CG13607	-0.00597317	0.973568	0.0770412	0.778858	0.0223527	0.953634
CG13609	-0.31276	0.0799847	-0.216242	0.498623	-0.0720413	0.847112
CG13613	0.00956853	0.945336	0.000381635
CG13614	-0.0318812	0.905656	0.379755	0.127408	0.101978	0.36499
CG13615	-0.0425865		-0.225174	0.373965	-0.0218867
CG13616	-0.0246737	0.928204	-0.0240764	0.94767	0.00140868
CG13618	0.0938982	0.545127	-0.0030051	0.992237	0.0791017	0.640035
CG13622	-0.00935318	0.975011	0.0486442	0.878946	-0.0659406	0.68688
CG13623	0.0152813	0.972712	-0.0280353	0.949522	0.206251	0.480965
CG13625	-0.18868	0.691071	0.428443	0.00378865	0.0344167	0.92064
CG13630	0.0809815	0.877202	0.142529	0.602765	-0.0789747	0.754347
CG13631	-0.0296349	0.944143	-0.413464	0.000283571	0.0206991	0.955395
CG13634	0.00819514	0.965847	0.172048	0.591131	0.101201	0.534273
CG13639			-0.211562	0.492166	0.05597	0.834477
CG13640	-0.0990136	0.510839	-0.0388488	0.935747	-0.0312818	0.937503
CG13641	0.0542857	0.74745	0.0290424	0.944654	0.0795931	0.742089
CG13643	-0.0282566	0.929107	0.133529	0.390414	0.0284112	0.929843
CG13653	0.0647867	0.688232	-0.0079369		0.0112877
CG13654	-0.000544132	0.999016	-0.284235	0.0167188	-0.0524573	0.852757
CG13658	-0.0250906		-0.359507	0.183154	-0.0351419	0.923586
CG13659	-0.0596388	0.755919	-0.0200479	0.954217	0.185529	0.401414
CG13663	-0.141862	0.777717	0.0483734	0.872247	0.0304344	0.930917
CG13667	-0.105394	0.828605	0.00703907	0.984873	-0.289262	0.221781
CG13670	-0.0232357		0.216641	0.253668	0.0268599
CG13671	0.0189219	0.973573	-0.207553	0.398646	-0.163508	0.603252
CG13674	0.0964387	0.298967	0.125122	0.600419	0.0697344	0.590916
CG13675	0.0833347	0.68281	0.0608576	0.794287	0.0303803	0.867395
CG13676	-0.026627	0.95128	0.129946	0.499584	0.0898831	0.807199
CG13678	0.0446377	0.807947	0.00115153	0.997607	0.0861512	0.68459
CG13679	0.0834004	0.49973	-0.0290473	0.948759	0.0607649	0.589666
CG1368	-0.0259042	0.946023	0.299099	0.155509	0.107433	0.662113
CG13685	-0.000262954		-0.354616	0.195763	-0.134459	0.689836
CG13689	-0.136	0.804899	0.31292	0.0477026	0.0536883	0.857281
CG13690	0.0296379	0.946631	-0.16146	0.616049	-0.0782349	0.817108
CG13692	0.00686661	0.967369	0.10314	0.791198	0.0750039	0.713953
CG13693	0.00349518	0.94691	0.0520508
CG13694	0.0546855	0.7988	0.104335	0.648752	0.619921	0.000258396
CG13698	-0.0375444	0.943574	-0.430175	0.00112892	-0.135633	0.573401
CG13699	-0.0540249	0.854073	0.131072	0.707889	0.0158681	0.946318
CG13700	0.0163227		0.0262081
CG13704	-0.0318068	0.938763	-0.0621353	0.80452	0.210477	0.456853
CG13705	0.0132341	0.940742	0.0780761	0.813054	0.159311	0.626347
CG13707	0.00142166	0.99433	-0.146288	0.679896	0.0343563	0.929369
CG13708	0.0132971	0.940982	0.153435	0.574016	-0.0571488	0.874467
CG1371	-0.104902	0.823122	-0.0202668	0.933455	-0.178932	0.497961
CG13711	0.059218	0.822473	0.00523389		-0.0134737
CG13712	0.0224964	0.95128	0.0075176		-0.00176422
CG13713	0.0920722	0.814784	5.25545e-05	0.999652	-0.0394746
CG13716	-0.00957853	0.974283	-0.00937315		0.00132626
CG13720	-0.0107158		-0.0603312	0.71252	-0.000946128
CG13721	-0.00656164		-0.00783622	0.977019	0.0344119	0.895871
CG13722	0.0203417	0.931614	0.102764	0.559765	0.0168726	0.95929
CG13724	0.0163227		0.0131354
CG13727	-0.121035	0.292042	0.40937	0.00488651	0.158901	0.579537
CG13728	0.0131434	0.958704	0.146463	0.667699	-0.00383619	0.987763
CG13731	0.0235232	0.904704	-0.0523864	0.804413	0.0525076	0.862897
CG13733	0.0242545		0.164312	0.280901	0.0463737	0.832765
CG13737	-0.0157063	0.96096	-0.202101	0.49201	0.11822	0.65005
CG13738	0.127175	0.0881244	-0.131732	0.590347	0.0291709	0.895391
CG13739	-0.00155988		-0.0575977	0.898173	-0.337255	0.046936
CG13742	0.11572	0.828698	-0.515434	0.0148963	-0.0568477	0.88631
CG13743	-0.0219193	0.937281	-0.100919	0.735099	-0.112945	0.727173
CG13744	-0.00702863	0.978353	-0.0473443	0.899901	0.0526562
CG13747	0.0508784		-0.0171378		-0.0048666
CG13748	0.0166513		0.319343	0.22799	0.289343	0.0833211
CG13749	0.0198669	0.927578	-0.00664597	0.985398	0.0372903
CG13751	-0.0333775	0.948553	0.226288	0.295487	0.148303	0.643796
CG13760	-0.0198886	0.967692	0.0641941	0.802131	-0.0258203	0.943723
CG13766	0.189764	0.734773	-0.496394	0.00348623	-0.0403148	0.917287
CG13771	0.0077542	0.982446	0.115755	0.548459	-0.0247464
CG13773	-0.0388185	0.941264	0.0392642	0.893912	-0.124543	0.698537
CG13775	0.0538841	0.925694	0.0727631	0.858962	0.0256865	0.946318
CG13784	-0.0195262	0.966387	-0.108006	0.636534	-0.12455	0.633117
CG13786	-0.00273937		0.121826	0.427556	0.0714993
CG13793	0.0345674		-0.294148	0.275361	0.185502	0.530573
CG13794	-0.0617477	0.803765	-0.403482	0.0950374	0.0418769	0.916463
CG13795	0.102495	0.809445	-0.618748	0.000123625	-0.117721	0.727556
CG13796	-0.0101239	0.97841	-0.974327	6.99459e-08	0.0611394	0.874324
CG13801			-0.0359495
CG13806	-0.100101	0.807947	-0.142204	0.467659	0.0946212	0.751138
CG13807	0.0200242	0.967692	0.157197	0.569273	0.142651	0.668832
CG13810	-0.0559276	0.844514	-0.0195734	0.945587	0.172541	0.587773
CG13813	0.0463823	0.906682	-0.0538844	0.853537	-0.135946	0.491101
CG13827	0.0900607	0.870317	-0.271142	0.162912	-0.0456737	0.909796
CG13829			-0.0238838		0.00285273
CG13833	0.0227634	0.928204	0.0790968	0.74162	0.0209815
CG13837	0.0241384		-0.109884	0.773049	0.0630991	0.865971
CG13838	-0.0192365		-0.0150736		-0.000946128
CG13840	0.0142337		0.00636633		0.00285273
CG13841			-0.0509053		-0.0227046
CG13842	-0.0111718		0.0688613	0.843975	0.152429	0.633117
CG13843			0.00351914		-0.00909223
CG13847	-0.0727518	0.848434	0.393925	0.0605812	0.0841261	0.773818
CG13850	0.0573225	0.922096	-0.103844	0.529963	-0.104413	0.695464
CG13855	0.0342744	0.778694	0.0793329	0.797192	0.015617	0.972081
CG13856	0.0165014		-0.156939	0.651153	-0.0602458	0.873061
CG13857	0.0195883	0.922139	0.075719	0.711628	0.0526871
CG13862	-0.0137076	0.940742	0.32519	0.208948	0.445693	0.0325891
CG13868	-0.0432012	0.897658	0.155088	0.212188	-0.0460465	0.87794
CG13869	0.015378	0.92088	-0.0251501	0.947277	0.101258	0.588733
CG1387	0.00598971	0.970588	0.0139094		0.017823
CG13870			0.0995153	0.430609	0.0431486
CG13871	0.00332248		-0.0171378		-0.0272497
CG13872	0.0253337		-0.0384968	0.873558	-0.0129399
CG13875	-0.0541776	0.826548	0.0294733	0.932857	0.0275581	0.944553
CG13876	-0.00614832	0.990868	-0.261898	0.140512	-0.0147494	0.968852
CG13877	0.0421699	0.805735	0.131672	0.685595	0.400437	0.0819605
CG13884	0.00332248		0.000381635		0.00600456
CG13887	0.117877	0.803159	-0.285143	0.0661591	-0.164161	0.465536
CG13891	-0.0257528		0.0033586		0.00699771
CG13893	-0.00197651	0.995625	0.173332	0.225732	0.173081	0.459216
CG13894	0.0894238	0.854865	0.0881198	0.594386	0.114933	0.734543
CG13895	0.228982	0.574145	-0.0173372	0.944496	0.227836	0.254609
CG13896	-0.0827895	0.869448	0.171443	0.515826	0.0301789	0.935262
CG13898			0.100476	0.641119	0.0392519
CG13901	-0.000298887	0.999223	0.342237	0.144423	0.0322833	0.926035
CG13905	-0.0748681	0.430103	0.3952	0.135056	0.150279	0.643632
CG13907	0.00178986	0.996621	-0.367536	0.00326268	-0.300458	0.104364
CG13912	0.0636125	0.891225	0.134626	0.4823	0.229429	0.411209
CG13917	-0.184579	0.734773	0.140893	0.566762	-0.237743	0.288177
CG13919	0.129472	0.793783	-0.030635	0.949605	0.0214222	0.955615
CG13920	-0.0346714	0.941264	-0.0851395	0.664198	0.156209	0.615787
CG13921	-0.0498694	0.931668	0.0746867	0.712798	-0.063334	0.858398
CG13924	-0.0488571	0.809463	0.173153	0.607027	0.110097	0.740618
CG13926	0.147495	0.790439	0.388786	0.0155788	0.137071	0.6477
CG13928	-0.0744576	0.87176	-0.0523614	0.800755	-0.109577	0.604535
CG13930	0.0225197		-0.0133237	0.979487	-0.141696	0.511201
CG13931	-0.00272188
CG13933	0.0858619	0.874815	-0.683648	1.89977e-08	-0.581656	3.61459e-07
CG13937	-0.0432628	0.907719	0.214063	0.250722	0.204291	0.402999
CG1394			-0.00167521	0.994604	-0.00501782
CG13946	-0.0963654	0.778694	0.0359489	0.818146	0.0453928	0.87862
CG13947	-0.0415473	0.928204	0.125352	0.525503	0.0742032	0.787546
CG13949	0.0669709	0.736475	0.378097	0.164521	0.109857	0.667343
CG13950	0.0356689	0.896836	0.334121	0.205947	-0.0809606	0.829594
CG13954	0.0159195	0.932937	0.309349	0.192541	-0.302817	0.165711
CG13955	0.0733361	0.687044	0.179829	0.576764	0.0521487	0.769729
CG13962	0.0303008	0.852524	0.10671	0.715152	0.0372021	0.920895
CG13970	-0.0364521		0.0159953
CG13972	0.000148486		0.134203	0.491023	-0.0193572
CG13978			0.039507
CG13982	-0.033787	0.940982	-0.00131054	0.997607	0.0152731	0.948176
CG13983	0.0496055	0.856976	0.182886	0.255045	-0.0453931	0.6801
CG13989			0.0179765
CG13991	0.00332248				-0.00176422
CG13992	-0.000284548	0.99586	0.00416756	0.989835	0.0353309
CG13994	0.10652	0.8381	0.130409	0.668399	0.179196	0.554994
CG13995	0.0291663	0.905656	-0.15844	0.382976	-0.052503	0.867395
CG13996	0.0172778		0.131229	0.715152	0.153321	0.63371
CG13999	-0.0369745	0.828605	0.0261036	0.952341	-0.0372864	0.92385
CG14000			0.00496027
CG14005	0.0630745	0.877691	0.0810769	0.788458	0.0027562	0.994444
CG14007	-0.00556032		-0.106617	0.668159	0.0666699	0.807199
CG14011			-0.0150736
CG14013			0.0537605		-0.0048666
CG14014	0.0405147	0.871193	0.0103202	0.867196	-0.10461	0.156173
CG14015	0.0474361	0.78666	0.0657816	0.837087	0.0364624	0.924883
CG14017			-0.0273891		-0.0157849
CG14020	-0.0173934	0.896974	-0.044012	0.92503	0.0560633	0.828173
CG14022	0.0130088		-0.0642573	0.857535	0.0175336	0.938679
CG14024	0.0232524	0.92217	-0.341013	0.0936698	-0.0987334	0.776526
CG14034			-0.0582866	0.853594	-0.0460756	0.835763
CG14036	0.0632595	0.897658	-0.0415983	0.928294	0.00895709	0.97291
CG14043	-0.030379	0.95128	0.0535121	0.792586	-0.0476899	0.869816
CG14044	-0.0412862		0.0885938	0.825109	0.259375	0.303692
CG14050	0.151905	0.540435	0.333544	0.208493	0.106993	0.709805
CG14052	-0.0131354		-0.0982897	0.702841	0.139748	0.373593
CG14053	-0.0418839	0.93401	0.0695328	0.764278	0.0152985	0.936274
CG14054	0.041423		0.122703	0.61758	0.0313238
CG14069					-0.0048666
CG1407	0.0465389	0.932878	-0.457996	0.00247379	-0.0574826	0.855118
CG14071			-0.0171785
CG14072	0.00332248		-0.0120901	0.982575	-0.0379083	0.92064
CG14073	-0.0879129	0.823122	0.0594876	0.860098	-0.261229	0.320728
CG14074	-0.049542	0.920968	-0.0244373	0.953953	-0.0310903	0.937503
CG14075	-0.00586515	0.985632	0.213713	0.403524	0.138884	0.631164
CG14077			0.00647082
CG14079	-0.0916637	0.83876	0.170324	0.61117	-0.0324896	0.915772
CG14082	-0.00990712	0.958235	-0.30343	0.16724	-0.0623002	0.865971
CG14085	-0.00205362	0.99171	-0.124727	0.7356	0.0527697	0.858398
CG14086	-0.0364297		-0.0141485	0.979117	0.107349	0.745633
CG14088	0.00416882
CG14089	-0.0230783		0.103045	0.47484	-0.0725272	0.485902
CG1409	0.0273
CG14095	0.0177419	0.936343	0.268616	0.366742	0.0516126	0.754347
CG14096	0.0155395		0.284892	0.329655	0.0757385	0.628443
CG14100	-0.0433483	0.937533	0.0963406	0.714141	-0.139234	0.607514
CG14102	0.00617506	0.990868	0.00104639	0.998051	0.0444931	0.913353
CG14104	0.00927388	0.986378	-0.469307	0.0643192	0.0694573	0.832845
CG14105	-0.0708303	0.779593	-0.0709272	0.856161	0.101048	0.731787
CG14106			-0.0159261		-0.0183716
CG14107	-0.035067	0.931614	-0.0438807	0.926054	0.0168239	0.835763
CG14109	-0.0930077	0.774392	0.437801	0.0233796	0.291993	0.147692
CG14110	-0.0224092	0.936307	-0.283525	0.333664	0.0325145	0.918249
CG14111	0.0437626	0.848434	0.223244	0.0554394	0.0517827
CG14115	0.0217344				0.00285273
CG14118	-0.0504817	0.809445	0.176289	0.339851	0.0880142	0.731605
CG14120	-0.147064	0.459053	-0.220245	0.207795	-0.0207916	0.945237
CG14125			-0.206101	0.105321	0.00461228
CG14130	0.102462	0.846396	0.107612	0.618673	0.130429	0.690637
CG14131	0.0719342	0.894746	0.061572	0.792586	0.0124237	0.974077
CG14132	-0.0959107	0.776458	-0.264697	0.192541	-0.0940166	0.753853
CG14135	-0.0209712	0.970588	-0.577831	0.00125419	0.0509857	0.895362
CG14137			-0.00663376		-0.0219217
CG14142	0.0177531		0.205586	0.519006	0.0223699	0.939037
CG14143	0.024438	0.854444	0.913286	1.20343e-07	0.244111	0.114251
CG14147	0.0300211	0.932937	-0.136458	0.701101	0.0284087	0.843399
CG14153			-0.58826	0.000110677	-0.000865845	0.998165
CG14154	0.0198637		0.0705121	0.831153	0.00211264
CG1416	-0.0513174	0.9236	-0.182203	0.17639	-0.140773	0.484233
CG14160	0.0151209	0.940742	-0.325368	0.131693	-0.0182923	0.965364
CG14174	0.0246356	0.965413	0.12864	0.641605	0.0256952	0.947279
CG1418	0.200685	0.661165	0.0410214	0.883719	0.0361848	0.925146
CG14182	0.200563	0.712554	-0.161481	0.487663	-0.0096649	0.983158
CG14183	-0.0360938	0.923114	-0.141467	0.685184	-0.0979777	0.770353
CG14184	-0.0893038	0.838138	0.212105	0.135194	0.136379	0.629732
CG14185	0.0173641		0.216157	0.42506	-0.00318774	0.993275
CG14186	-0.0838479	0.778694	-0.13728	0.476151	-0.386833	0.0977867
CG14187			-0.0175739		-0.00177091
CG14190			0.0165215
CG14191	0.0692362	0.807947	0.0748754	0.831697	0.0821655	0.703556
CG14194	0.0324959	0.940145	-0.26806	0.095085	-0.270264	0.14982
CG14195	-0.0236267	0.87282	0.243855	0.248904	0.112061	0.74216
CG14196	-0.0559445	0.856976	0.0874414	0.756362	0.120657	0.693137
CG14200	0.0353423	0.946002	0.171076	0.338885	-0.196864	0.453719
CG14204	0.112449	0.810965	-0.0710449	0.811421	0.0267598	0.913812
CG14205	0.0364657	0.876205	0.079448	0.632219	0.0554592	0.888987
CG14207	-0.0603673	0.901859	0.196335	0.163668	0.121157	0.695924
CG14210	0.0454035	0.927644	0.0289103	0.932624	0.0427599	0.878253
CG14212	0.0397616	0.755218	-0.0603713	0.804708	-0.0225533
CG14218	0.00133193	0.997309	-0.063145	0.868527	0.0162636	0.925747
CG14219	-0.0250059	0.883144	-0.108198	0.669662	0.146734	0.654034
CG14220	0.00942831	0.986145	0.153415	0.456944	0.145052	0.512095
CG14221	-0.0212587	0.958235	0.164292	0.586017	0.227586	0.411209
CG14223	-0.13326	0.807947	0.0704938	0.803948	0.178036	0.56844
CG14227	-0.012089	0.962084	0.0343799	0.901549	0.022792
CG14229	-0.110307	0.823122	0.125955	0.609217	0.119868	0.667343
CG14230	-0.158928	0.734773	0.377669	0.00526179	-0.123866	0.655215
CG14231	0.128581	0.809463	-0.0849093	0.815386	-0.126999	0.69525
CG14232	0.0633377	0.895202	0.135267	0.554916	0.0636133	0.839739
CG14234	0.00826706	0.972751	-0.277535	0.0714396	-0.191691	0.411209
CG14237			-0.0413128		-0.00314101
CG14238	-0.0386069		0.00028176	0.999311	0.0409789	0.915772
CG14244			-0.0079369
CG14245	-0.0608997	0.768451	0.285137	0.310239	0.117499	0.731547
CG14246					0.0184672
CG14247	-0.0418425	0.806675	0.354069	0.127342	0.216805	0.45868
CG14252	0.0356744	0.94702	-0.0992397	0.7356	0.0121763	0.979184
CG14253	-0.082219	0.759812	-0.464418	0.0308089	-0.337639	0.0617186
CG14257	-0.100852	0.813438	0.497982	0.00579004	0.0484229	0.778664
CG14258			0.141868	0.374866	-0.0546917
CG14259	-0.0107158		0.152426	0.614122	0.0359731	0.919425
CG14260	-0.00397548	0.986378	-0.0409148	0.887415	0.0503209
CG14262	0.00416882		-0.0150736
CG14265	-0.0582981	0.886564	0.191315	0.514378	0.280985	0.298574
CG14269			0.00427818	0.976331
CG14270	0.0985146	0.814784	0.132055	0.454649	0.119217	0.628443
CG14273	0.0314987	0.877202	0.138364	0.669406	0.246963	0.285628
CG14274	-0.0837845	0.606249	-0.915151	1.10559e-12	-0.22664	0.418959
CG14275	0.0593958	0.848982	-0.245149	0.212637	0.311023	0.168134
CG14277	-0.0700926	0.800654	0.252037	0.068089	0.128943	0.704361
CG1428	0.0369011
CG14280			0.0200585		0.0142091
CG14282	0.00416882		0.0656614		0.100118
CG14285	-0.068312	0.845097	0.0859263	0.795288	0.0671458	0.847396
CG14286	0.0851616	0.871193	0.207728	0.387193	-0.0214277	0.947343
CG14292	-0.0764783	0.823122	0.121472	0.645313	0.224499	0.415619
CG14294					0.00379245
CG14297	0.0492733	0.856976	-0.0294332		-0.0189244
CG14298	-0.0620203	0.810574	-0.0919095	0.754534	0.160672	0.598799
CG14300	-0.0714686	0.800654	-0.0238952	0.955798	0.044441	0.8607
CG14301	-0.00235168	0.990868	-0.31931	0.0217489	0.10849	0.748776
CG14302	-0.163913	0.517275	0.186354	0.454565	0.27179	0.215607
CG14304	-0.0533106	0.854865	-0.0941674	0.669791	0.048951	0.802103
CG14305	0.0163227
CG14309	0.00572127		-0.0484778		0.00780964
CG14312	-0.0374266	0.911137	-0.0559171	0.882244	0.214057	0.455308
CG14313	0.042992		-0.0867366	0.734443	0.0216815
CG14314	-0.0102231	0.986249	0.128892	0.590347	-0.0323162	0.930917
CG14316	-0.0107158
CG14317	0.0419587	0.840746	0.0317693	0.803226	0.360675	0.000822086
CG14321	0.221528	0.55623	0.104012	0.651153	0.265135	0.330275
CG14322	-0.0260808	0.958235	-0.29142	0.151843	-0.183953	0.469567
CG14323			0.0111661	0.984324	0.0417826
CG14324	0.000168005		0.20295	0.529837	0.29126	0.279633
CG14325	-0.0107564		0.125169	0.702841	0.0251638	0.902844
CG14326	0.0142337		0.116538	0.730018	0.0628325	0.738685
CG14327	-0.0136239	0.9236	0.0441037	0.91843	0.0178561	0.947471
CG14329			0.252723	0.305999	-0.0870766	0.631164
CG14331	0.0232879		-0.2092	0.48376	0.183065	0.542518
CG14332			0.000381635		0.00285273
CG14339					-0.0177319
CG1434	0.000841016	0.998695	0.107772	0.590839	-0.0030673	0.993275
CG14340					-0.0182316
CG14341	-0.190138	0.718106	0.432031	0.0234901	0.330339	0.159311
CG14342	0.0498207	0.811285	0.100907	0.641119	0.131494	0.677382
CG14346	0.0948751	0.797152	0.0467128	0.919064	0.0721955	0.787195
CG14352	-0.186903	0.647955	0.298374	0.196103	-0.165876	0.60941
CG14355	-0.0238649		-0.0150736		-0.00534037
CG14356	0.00274306	0.988278	-0.356129	0.167826	0.0771979	0.832568
CG14357	-0.0705555	0.616414	-0.147311	0.593835	-0.109814	0.472421
CG14362	0.0134963
CG14367	0.0277778	0.925184	0.08489	0.783798	0.0105189	0.980227
CG14369	0.0315207		-0.345351	0.12262	0.00464391	0.99232
CG14374	0.042058	0.864122	0.0524227	0.903391	0.268585	0.28327
CG14377	0.0160192	0.951339	0.110168	0.758989	0.260078	0.293566
CG14384			0.00647082
CG14391			-0.0359614		0.0116754
CG14395	-0.0042189	0.987038	-0.193173	0.555054	-0.0850601	0.651117
CG14397	-0.0241155		-0.0975304	0.794253	0.0315333	0.880612
CG1440	-0.0641235	0.882284	0.114509	0.521564	0.0570283	0.864238
CG14400	-0.00823126		0.132115	0.348508	-0.0279976
CG14401	-0.0396666	0.903215	0.209476	0.201016	0.152926	0.643313
CG14406	-0.0107158		-0.268925	0.366216	0.0514675	0.778631
CG14407	0.164423	0.734773	0.246887	0.135497	0.184017	0.391714
CG14408	-0.188936	0.649363	-0.070833	0.715358	-0.19238	0.319276
CG1441	0.0770236	0.852524	-0.0632602	0.782624	-0.0120964	0.949685
CG14410	-0.0611721	0.909596	-0.0774633	0.783487	-0.0529441	0.775398
CG14411	0.104701	0.828605	-0.0954893	0.551406	-0.0758959	0.824944
CG14414	0.123908	0.809445	0.212531	0.353553	0.00509979	0.991784
CG14416	-0.00687156		0.0339513	0.891291	-0.0373173
CG14417	0.047684		0.0271129	0.863659	-0.0462814
CG14418	0.0108751	0.946631	0.122782	0.283901	-0.099248	0.4252
CG14419	-0.00268057	0.993885	0.270302	0.153142	0.164058	0.586707
CG14420			0.0802521	0.627776	-0.0108788	0.840041
CG14421	-0.0211119		0.0387766		-0.0332642	0.453658
CG14422					-0.0191204
CG14423	-0.0483143	0.780708	0.188082	0.103874	-0.00869951	0.673545
CG14424	-0.0238649		0.0829246	0.596439	-0.0394033
CG14427	0.127647	0.434283	0.011119	0.926128	-0.0333014
CG14431	-0.0562718	0.871246	0.112961	0.708422	-0.0501495	0.896279
CG14434	-0.00635804	0.988912	0.0540228	0.878144	0.0467501	0.909047
CG14435	-0.192191	0.687044	-0.0416351	0.908904	-0.235224	0.384326
CG14439	-0.0401945	0.863516	-0.136975	0.448253	0.0516089	0.866605
CG14440	-0.0576496	0.901158	-0.113622	0.478694	-0.0803897	0.749221
CG14441	-0.0931862	0.864737	-0.209227	0.392094	-0.17818	0.548803
CG14442	-0.109308	0.820322	0.0999408	0.570833	-0.0829305	0.731547
CG14443	0.0203686		-0.0463892	0.848659	0.058084
CG14445	-0.064144	0.840746	0.0162534	0.96204	0.111173	0.738685
CG14448					-0.0048666
CG14450	0.0398001	0.943574	-0.21016	0.323763	0.00253318	0.994444
CG14451	0.0602036	0.764689	0.0593253	0.803516	0.0319289
CG14452	0.0142337		-0.0438741	0.922693	0.266591	0.272499
CG14453	0.0181649	0.944143	0.178422	0.416099	0.288628	0.279222
CG14454	0.024915	0.877202	0.107332	0.710273	0.0646501	0.750045
CG14455			-0.0153263	0.959883	-0.00564897	0.987763
CG14456	-0.0628282	0.806463	0.156737	0.351617	0.0691214	0.813514
CG14457	0.0300244	0.906274	-0.047224	0.841663	0.0240619	0.946318
CG14459			-0.0184266	0.940204	-0.114655	0.555454
CG14464	0.169361	0.763189	-1.0087	6.60705e-21	0.0199341	0.94167
CG14478	-0.0540284	0.901859	-0.0649225	0.778647	0.0702608	0.753893
CG14483	-0.186804	0.649363	0.162425	0.229946	0.204022	0.411209
CG14488	0.00393652		0.0348331	0.939747	0.060909	0.812966
CG14490	-0.00475809	0.986249	0.446452	0.0565666	0.246176	0.344304
CG14491	0.00416882		-0.00365042	0.984479	0.0494067
CG14492			0.0476017		0.0217341
CG14495	0.0287496		-0.407463	0.0811845	0.00980877	0.983111
CG14499	0.0162964		-0.0504096	0.771939	0.0298778	0.925047
CG14500	-0.0373327	0.896477	0.132689	0.584323	0.326879	0.161338
CG14502	-0.00341743	0.994111	-0.389747	0.136626	-0.0431224	0.912996
CG14505			-0.0150736		0.0140463
CG14506	0.00416882
CG14507	-0.0705254	0.788669	0.457698	0.0326006	0.181811	0.343314
CG14511	0.0945031	0.864122	-0.197996	0.454244	-0.0977388	0.783683
CG14515	0.0413708	0.904704	0.403623	0.0397874	0.152299	0.534273
CG14516	-0.0160859	0.972712	-0.103265	0.60001	-0.126697	0.695993
CG14518			0.0987929		-0.00522439
CG14535	-0.123743	0.750354	-0.0232458	0.953181	-0.247442	0.347113
CG14540			0.00523389		-0.00436092
CG14543	0.260836	0.430532	0.229299	0.279072	0.176633	0.429127
CG14544	0.13784	0.807947	0.0447058	0.90928	-0.126184	0.711632
CG14545	0.275187	0.434283	-0.121656	0.727883	-0.00490753	0.991833
CG14551	-0.0220065	0.913383	0.0582234	0.893265	3.32826e-05
CG14556	-0.027495		0.0299594	0.894911	-0.26115	0.136465
CG14561	0.134648	0.800542	-0.0420612	0.924901	0.00682385	0.986055
CG14562	-0.0677446	0.89553	-0.346871	0.0623606	-0.30792	0.107349
CG14563	-0.0107158		0.149832	0.667052	0.0205346	0.9444
CG14564	0.00416882		0.49991	0.0435276	0.0719916	0.627535
CG14565	0.0954249	0.320147	0.251005	0.278873	0.0515004	0.778631
CG14566	-0.0357984	0.89425	0.0319532	0.948114	0.150835	0.608293
CG14567	-0.0436706	0.915751	0.0801812	0.823484	0.150866	0.647678
CG14568	0.0921485	0.114804	0.309754	0.0941425	0.0437029	0.751079
CG14569	0.0488968	0.809445	0.131905	0.565827	0.113892	0.695993
CG14570	0.0600149	0.559125	0.285008	0.0863643	0.265338	0.307606
CG14572	0.085504	0.734773	0.291569	0.188393	0.0924517	0.719876
CG14573	0.121815	0.118894	0.253959	0.262492	0.066727	0.628443
CG14589	-0.0490847	0.819379	0.0505822	0.868527	0.018727
CG14591	-0.00528978	0.982874	-0.232093	0.158978	-0.148495	0.581626
CG14598	0.0266745	0.926582	0.032098	0.893777	0.138806	0.673285
CG14605			0.00638504		0.00437615
CG14606	-0.0282693	0.915751	0.0130273	0.977019	0.0932828	0.793943
CG14607			0.0499138	0.815044	-0.00176422
CG14609	0.00396539		0.150534	0.57265	0.048232	0.833085
CG1461	-0.0233466	0.89553	-0.177786	0.391773	-0.0430654	0.916463
CG14610	-0.0109268		0.0506965	0.576764	-0.00404061
CG14613	0.149056	0.78666	-0.109898	0.566762	-0.105552	0.715996
CG14615	0.0421472	0.940982	-0.192065	0.30532	0.0638337	0.856932
CG14618	0.0128012	0.977576	0.263414	0.143454	-0.0745073	0.835387
CG14621	0.0873516	0.872982	-0.340179	0.0048698	-0.127721	0.654537
CG14624			0.0133804		0.0134997
CG14625	-0.0109268		0.114453	0.555542	-0.0281541
CG14626	-0.130625	0.734773	0.191138	0.544282	0.11481	0.719108
CG14627	0.0273		0.0873414	0.354668
CG14628	0.0512522	0.596667	-0.0150736		0.0243862
CG14629	-0.0208056	0.968882	0.311901	0.0675576	0.227874	0.394313
CG1463	-0.209159	0.61952	0.250043	0.056494	-0.00254227	0.994411
CG14630	-0.0205481		-0.0563346	0.858091	-0.000176637	0.999581
CG14634			-0.0100069
CG14636	-0.200212	0.392301	0.367284	0.0912179	0.189496	0.488654
CG14641	0.100571	0.809445	0.0867318	0.723041	0.0473362	0.881019
CG14642	-0.012083	0.968882	0.146165	0.453235	0.168344	0.576266
CG14644	0.00332248		0.298479	0.233064	-0.0101475
CG14645			0.00562031	0.974333	0.01733
CG14646	0.0764351	0.87878	-0.153814	0.337364	-0.000688356	0.998182
CG14647	0.0374952	0.945298	-0.0344129	0.896255	-0.00819729	0.983913
CG14650	-0.149632	0.7821	0.0419252	0.869028	-0.0867731	0.757234
CG14651	-0.00256482		-0.00555248		-0.00737635
CG14655	-0.0194822	0.944648	0.154772	0.463749	0.0294772	0.938753
CG14657	-0.00977607	0.986249	-0.248717	0.168965	-0.0130584	0.970043
CG14658	0.0221344		0.000381635
CG14661	0.0111448	0.958235	-0.234976	0.448704	0.176162	0.574546
CG14662	0.051003		-0.134576	0.681741	-0.0786624	0.821573
CG14664	-0.039361		0.0176707	0.946024	0.118995
CG14667	0.164427	0.737815	-0.0991738	0.731125	0.00497044	0.99056
CG14668			0.0364062	0.809713	-0.00737635
CG14669	-0.0558927	0.886437	-0.489064	0.0234747	-0.279728	0.188493
CG14671	0.0065998	0.989428	0.272086	0.0955036	0.260823	0.286392
CG14676			-0.0263816
CG1468	-0.0448644	0.850811	0.118855	0.576307	0.249724	0.125928
CG14687	-0.122671	0.788669	-0.252394	0.169582	-0.0976768	0.726161
CG14688	0.0170821	0.975616	0.361448	0.053204	0.0758907	0.758506
CG14689	0.0180863	0.910284	0.01985		-0.0412804
CG14691			-0.0789994	0.720334	-0.0485382
CG14692	-0.0153283	0.945336	-0.265767	0.209952	-0.228946	0.403715
CG14693	0.0180298		-0.0996587	0.799548	0.0904273	0.783985
CG14694	0.0374309	0.897658	0.131908	0.669662	0.0397554	0.919425
CG14695	-0.057956	0.418536	0.285573	0.300523	0.17006	0.584869
CG14696	-0.0424527	0.915751	0.0839103	0.714355	0.129929	0.695464
CG14708			-0.0150736		0.00885208
CG14710	-0.122668	0.795251	0.219857	0.244838	0.046293	0.875712
[truncated: 13,133 more rows]
