# Supplementary material for: A modERN resource: identification of Drosophila transcription factor candidate target genes using RNAi
Source: Genetics. 2023 Jan 19;223(4):iyad004. doi: 10.1093/genetics/iyad004 (PMC10078917; doi:10.1093/genetics/iyad004)
Supplement: iyad004_Supplementary_Data [file iyad004_supplementary_data.zip › modERN_Resource_RNAi_Table_S32_scro_GENETICS-2022-305822.xlsx]

## Sheet: heatmap CSV
gene name	scro_0-1.5	scro_12-14	scro_16-18
CG1077	-0.0089947	-0.439352	1.19508
CG2064	-0.0112719	0.727547	1.00916
Rpb11	-0.113727	1.21242	-0.413722
RpII18	-0.105216	1.05976	-0.429152
MED21	-0.206618	1.04258	-0.11885
Ubc10	-0.148527	1.01552	-0.126876
l(2)k09848	-0.111132	1.14925	-0.145406
Trm7-32	-0.119778	1.10463	-0.136668
Dlip2	-0.197715	1.16294	-0.147629
pen-2	-0.1976	1.1425	-0.212562
Nlp	-0.0353589	1.11154	-0.251428
lncRNA:CR43857	-0.021997	1.1015	-0.198397
CG1542	-0.0373344	1.10957	-0.207666
snRNP-U1-C	-0.0439269	1.09461	-0.213616
MED4	-0.00119474	1.00335	-0.239553
CG32373	0.0191077	1.03812	-0.239244
tsr	0.033577	1.05334	-0.220055
CG33096	-0.080323	1.05959	-0.151983
crok	-0.0754452	1.07795	-0.128085
Dlc90F	-0.0409714	1.06085	-0.13827
Nsun5	-0.0200681	1.05596	-0.131388
CG14894	-0.0222797	1.09979	-0.122523
Tom20	-0.0295647	1.07254	-0.112396
CG11586	-0.0400148	1.01889	-0.180474
CG15237	-0.0511419	1.01404	-0.20897
RpS5b	-0.0265202	1.01728	-0.219056
Rlb1	-0.0978297	1.00877	-0.180213
CG34008	-0.068804	1.01184	-0.155016
CG14184	-0.0781916	1.03981	-0.174047
CG34159	-0.0619401	1.04151	-0.176523
CG1273	-0.171403	1.00966	-0.235939
Nca	-0.129964	1.00003	-0.230194
HIP-R	-0.103667	1.06434	-0.246397
CG11777	-0.133906	1.0371	-0.191605
CG14410	-0.103303	1.06291	-0.200831
CG10375	-0.0817975	1.00432	-0.284019
Taf13	-0.0706908	1.03196	-0.252564
Phf5a	-0.0772773	1.0569	-0.34267
CG32022	-0.0320106	1.04842	-0.313413
mas	-0.0495507	1.02404	-0.340599
CG4293	0.144996	1.12046	-0.0435304
Hakai	0.191514	1.17841	-0.0660252
CG2116	0.103484	1.08037	0.0163316
CG8132	0.145763	1.07511	-0.0115064
clos	0.0779848	1.10611	0.0250532
MESR6	0.0803347	1.099	0.00967825
CG32262	0.0915009	1.11245	-0.0061537
CG33213	0.0909469	1.13319	0.0064681
CG9853	0.076709	1.1284	0.00505774
eIF3m	0.0743379	1.11928	-0.00168853
Arp6	0.0509427	1.12949	0.014034
solo	0.0442273	1.14681	0.00816021
CG7341	0.0453982	1.12013	-0.0306967
Spt	0.055862	1.15368	-0.0192306
CG4686	0.103987	1.01205	-0.143236
Coop	0.111207	1.01404	-0.181035
bmm	0.0150684	1.00787	-0.118361
CG10428	0.022027	1.00419	-0.124642
CG5756	-0.0110305	1.01658	-0.118055
Rpb5	0.00244142	1.0274	-0.137981
HP1c	0.0170454	1.06476	-0.130602
RpS10b	0.0511033	1.0182	-0.120842
Arv1	0.0132484	1.06757	-0.0634986
CG7849	0.0121496	1.06748	-0.0801415
CG3511	0.0186258	1.03349	-0.0767861
Or43b	0.00348322	1.04934	-0.0746356
ea	0.0578841	1.02052	-0.0644101
CG7970	0.0607441	1.06221	-0.0471992
Pgant7	0.0565311	1.05988	-0.0390872
CG14210	0.0848805	1.1653	-0.237969
CG11444	0.0107533	1.15547	-0.20464
Rpe	0.0321007	1.15511	-0.214023
Prp18	0.0166718	1.19572	-0.124997
eIF3g1	0.0257427	1.20843	-0.109668
SmF	0.0319207	1.21762	-0.124861
RpS14b	0.091699	1.22783	-0.104455
CG3909	0.0681032	1.2071	-0.134912
CG7049	0.0531231	1.20654	-0.094528
CG15877	-0.0288969	1.11392	-0.0918031
GstE13	-0.0223072	1.11018	-0.087491
RpLP0-like	-0.0232892	1.09423	-0.104289
Vamp7	-0.0289298	1.0903	-0.0901498
CG3709	-0.0207471	1.11907	-0.0676416
dbe	-0.0103568	1.08497	-0.067997
Obp19c	-0.00442239	1.10506	-0.0615022
eIF3k	0.021972	1.15491	-0.0346535
ben	0.038225	1.17961	-0.0513359
CG8229	0.0251623	1.17436	-0.0488665
CG15107	-0.00215592	1.16658	-0.0469164
CG32409	-0.0290634	1.17706	-0.0463837
CG5510	0.0125756	1.19276	-0.0759215
CG6712	-0.0206994	1.18107	-0.0960969
CG8372	-0.010064	1.1843	-0.109623
Gos28	0.0318531	1.17083	-0.126671
MED7	0.0155539	1.13949	-0.136904
ranshi	-0.0233686	1.13527	-0.101786
Sf3a2	0.00096508	1.13824	-0.110253
snf	-0.0260568	1.1562	-0.166961
Taf11	-0.00570107	1.10557	-0.154636
CG11837	-0.00636943	1.11957	-0.1356
Nnf1a	-0.0119007	1.1082	-0.141986
CG8314	0.0729187	1.12722	-0.0790265
LysRS	0.0680265	1.09931	-0.0910487
CG12134	0.0484779	1.0982	-0.143311
betaTub56D	0.0427939	1.11346	-0.167845
CstF64	0.0461635	1.09932	-0.167234
CG31937	0.0978208	1.14129	-0.154381
CG1307	0.0587114	1.15235	-0.13692
vls	0.076231	1.13412	-0.141148
Su(var)205	-0.128894	1.30754	-0.155601
CG18178	-0.138111	1.25857	-0.152845
janA	-0.146335	1.2584	-0.136248
SCCRO4	-0.0941387	1.29682	-0.0196074
Uch-L5	-0.108118	1.2968	-0.039202
AlkB	-0.0922537	1.3107	-0.0564814
CG11808	-0.0718511	1.29593	-0.051852
CG2678	-0.148974	1.30699	-0.0317763
CG42445	-0.136956	1.2642	-0.0269584
Lsm11	-0.132466	1.27167	-0.069393
ave	-0.154333	1.22639	-0.0186598
Hsp23	-0.182558	1.22817	-0.0392272
Uev1A	-0.090588	1.22422	-0.0633682
CG6843	-0.118577	1.22842	-0.0356219
CG8326	-0.11807	1.24244	-0.0488068
Ibf1	-0.124967	1.21785	-0.086618
l(1)10Bb	-0.141193	1.21511	-0.0952595
CG32147	-0.126607	1.21013	-0.049653
CG34261	-0.128239	1.19736	-0.0758705
CG6685	-0.15223	1.19463	-0.0626659
Hus1-like	-0.0564005	1.16127	-0.124226
CG11583	-0.0668066	1.18914	-0.113161
MED11	-0.0477926	1.18664	-0.113891
CG11563	-0.0737196	1.23125	-0.124416
Taf12	-0.0707358	1.24546	-0.0945471
vito	-0.0842673	1.23397	-0.0999976
CG4278	-0.0236898	1.25247	-0.0770545
YL-1	-0.037184	1.25168	-0.0718251
CG13484	-0.0591726	1.20947	-0.0717841
SF2	-0.0510193	1.21621	-0.0886507
CG12128	-0.0377136	1.21662	-0.0606116
wus	-0.0311359	1.2179	-0.0908739
CG9992	-0.0427409	1.14858	0.00374985
lncRNA:CR44766	-0.0286201	1.15288	0.00629943
thoc7	-0.0369948	1.1844	0.0173541
tut	-0.051978	1.18507	0.0130397
CG13690	-0.0637069	1.2125	-0.012682
peng	-0.0451677	1.19814	-0.0018283
TfIIB	-0.0357746	1.20158	-0.0132067
CG10465	-0.0544082	1.19156	-0.0491969
CG30440	-0.0191095	1.20721	-0.0362791
CG3700	-0.0334285	1.19507	-0.0304318
Prps	-0.0405997	1.19482	-0.0286043
asRNA:CR43460	-0.00527008	1.2133	0.0558874
TM9SF3	0.00222496	1.2144	0.054454
Pka-C2	-0.00468187	1.22443	0.037722
Cdk4	-0.0136081	1.21491	0.0385251
CG1637	-0.00943951	1.21842	0.0285292
Sam-S	-0.0331945	1.22293	0.0236887
CG1234	-0.0327581	1.21317	0.0415603
Rab30	-0.0222774	1.2247	0.0399487
CG14227	-0.0121135	1.18704	0.019928
homer	-0.0227324	1.18665	0.0390256
CG31244	0.00117014	1.15003	-0.00664754
CG3355	0	1.1564	-0.0157586
Non2	0.00798418	1.19514	0.0118005
CG18536	0.00811899	1.19185	-0.013512
Sgt	0.0170731	1.17882	-0.0030042
CG12343	-0.00278547	1.1656	0.0249105
tra	0.00436497	1.1749	0.0319116
Arp3	0.028096	1.16649	0.019316
CG14931	0.0196345	1.18191	0.0210785
CG11523	0.0287075	1.25021	-0.00758179
CG6985	0.0403732	1.23478	-0.00434966
CG10222	0.029114	1.21722	-0.00767409
CSN4	0.0129368	1.21799	-0.0166204
Ing5	0.0190043	1.22997	-0.0226546
CG8010	0.0520239	1.21226	-0.0234275
Eip55E	0.0582932	1.23051	-0.0287311
Dnz1	0.0513086	1.18973	-0.015198
RfC38	0.0615946	1.19396	-0.0392079
CG4968	-0.0107279	1.25243	-0.0157456
CG8838	-0.00214065	1.26923	-0.00928108
AGO3	-0.0156777	1.27689	-0.0336266
Nelf-E	0.00225221	1.26607	-0.0348194
c(3)G	0.00509629	1.29193	-0.0182673
CstF50	0.0279281	1.27982	0.00067578
conu	-0.0429262	1.24005	-0.0168079
mod	-0.0433695	1.25618	-0.0227781
CG3594	-0.0436297	1.22424	-0.0314936
Torsin	-0.0253098	1.23666	-0.0355614
CG9953	-0.00905815	1.20754	0.00104009
Osi12	-0.026824	1.2165	-0.00302168
Upf3	-0.035924	1.24491	0.00918074
Acph-1	-0.0232462	1.23746	0.0221185
ApepP	-0.0152213	1.23465	0.0229522
Gem3	0.0156118	1.31591	0.0676092
eIF3a	0.0209404	1.32306	0.0750916
Wwox	0.0139953	1.32395	0.0825987
Gp210	0.0199909	1.3541	0.0732751
CG14502	0.0014963	1.34039	0.0562868
Liprin-beta	0.000477441	1.33646	0.0613139
eIF3l	0.0124306	1.33877	0.0486932
Pxt	0.0169936	1.32852	0.0588684
alpha4GT1	0.00186487	1.33384	0.0913154
Dhx15	-0.00473893	1.32864	0.0873338
SMC2	0.000745271	1.35224	0.0912425
Tfb4	0.0138653	1.34198	0.0898163
CG5522	-0.0147228	1.35993	0.0891611
CG2608	-0.0244846	1.36197	0.0817198
Vps51	-0.0243861	1.36043	0.0856533
CG3223	0.00109476	1.35484	0.0740536
Mat89Ba	-0.0122001	1.35009	0.0756012
CG9795	0.00131041	1.31901	0.107614
CG12182	-0.00541005	1.32748	0.104357
CG5033	0.000169835	1.32492	0.109863
pod1	-0.00171707	1.32877	0.114175
Clamp	-0.0167725	1.34458	0.117007
CtBP	-0.0100423	1.3364	0.111009
Utx	-0.00532155	1.33672	0.109177
TH1	-0.0220034	1.31692	0.10834
Top1	-0.0192267	1.32147	0.129358
CG14657	-0.0359243	1.33409	0.0976914
CTPsyn	-0.021255	1.32881	0.0915083
CG12567	-0.0301287	1.34795	0.0640811
CG6005	-0.0417032	1.34898	0.0815936
ced-6	-0.0238492	1.32654	0.0740799
heix	-0.0367459	1.32693	0.0666188
Psn	-0.0452496	1.31947	0.0607225
gish	-0.0249142	1.23694	0.0722535
CG13901	-0.0454998	1.243	0.0606036
CG1407	-0.0473782	1.2388	0.0555077
GatB	-0.0286911	1.24298	0.0476956
Snx3	-0.0258767	1.24659	0.0569319
key	-0.0496144	1.27979	0.0528923
Ykt6	-0.0154867	1.26298	0.0362616
CG2875	-0.025126	1.26379	0.0535789
rho-4	-0.0285408	1.26038	0.0475898
Cog4	0.0249464	1.26475	0.0290066
CG17612	0.0235129	1.27492	0.0320094
Tbc1d15-17	0.030002	1.26993	0.0357086
RIOK1	0.00496208	1.25076	0.0332082
CSN7	0.00159495	1.2461	0.0311096
MCU	-0.000625332	1.24348	0.0272798
CG9123	-0.00570692	1.27147	0.0235109
ifc	-0.00116129	1.2725	0.00869532
CG12608	-0.0153153	1.30673	0.0590441
CG14641	-0.0225176	1.30973	0.0515825
CG14230	-0.0024897	1.31139	0.0337198
CG3995	-0.0172511	1.29497	0.0335668
CG17162	0.00271686	1.30207	0.0534292
CG1971	0.00633166	1.30798	0.0472495
DMAP1	-0.00846542	1.29686	0.0588719
Miro	0.00546094	1.29197	0.0676996
Slmap	0.00799108	1.28971	0.0533666
CG4572	0.0244105	1.30359	0.0516795
ebi	0.0271504	1.29054	0.0551778
CG12081	-0.000904843	1.28818	0.0416977
CG5966	0.015985	1.28207	0.0428846
gd	0.00905042	1.28684	0.0305566
CG10139	-0.0883964	1.20942	0.00184307
Tctp	-0.0853714	1.23285	-0.000558709
STUB1	-0.110674	1.25161	0.00942172
CG18259	-0.122899	1.22152	0.0192656
CG31109	-0.13389	1.24223	0.022994
ppan	-0.0553174	1.25812	0.0298675
Meics	-0.0789951	1.27559	0.0252921
par-6	-0.0728249	1.26245	0.0175003
D1	-0.0621985	1.21686	0.0246455
CG14722	-0.0618272	1.21912	0.0508171
Lsm10	-0.0659903	1.23244	0.055328
e(r)	-0.153948	1.28038	0.0173496
CG6683	-0.113041	1.29102	0.0336759
mbm	-0.106375	1.29132	0.021351
CG8545	-0.110283	1.25696	0.0798877
CG9246	-0.114337	1.23914	0.0846296
holn1	-0.101557	1.26814	0.0588794
HP1b	-0.116894	1.27666	0.0547291
CG12301	-0.0931457	1.25364	0.0402579
r2d2	-0.108621	1.24765	0.0486768
Pdcd4	-0.0623367	1.26508	0.105375
Scamp	-0.064264	1.25691	0.109468
Rbbp5	-0.0491218	1.25875	0.0696511
CG10431	-0.0551167	1.26996	0.0810007
CG8490	-0.0596038	1.26085	0.0831565
CG7632	-0.0298558	1.26312	0.0942976
CG17249	-0.0390942	1.25763	0.077554
CG31650	-0.0318918	1.25116	0.0809885
CG42360	-0.0887235	1.28275	0.0985349
Nnp-1	-0.0823328	1.30362	0.118419
CG5144	-0.0562833	1.32379	0.089649
PPP4R2r	-0.0462106	1.31787	0.0865513
CG14352	-0.0683382	1.32185	0.0717063
CG5815	-0.063658	1.31413	0.0840586
CG11030	-0.0614559	1.28032	0.0822155
CG13096	-0.0597412	1.29752	0.0913758
Dd	-0.041976	1.2813	0.0881626
Golgin84	-0.0488111	1.2884	0.0778229
Nse4	-0.0474054	1.28796	0.0672558
CG3045	-0.0620974	1.30554	0.0200599
Eb1	-0.0734533	1.29331	0.0314405
CG6171	-0.0553872	1.30478	0.0496086
CG12818	-0.0422441	1.32137	0.0420487
CG3735	-0.03317	1.30403	0.0418238
CG9948	-0.0980651	1.34119	0.0211931
vers	-0.0675796	1.34186	0.045121
CG2199	-0.0895243	1.30575	0.0823288
Sms	-0.0889204	1.32185	0.0605959
sstn	-0.121262	1.31977	0.057567
CG33332	-0.0982484	1.3454	0.0797381
CG8441	-0.0970652	1.34596	0.0626566
Cdk9	0.0427015	1.38159	0.0151701
Gga	0.0428069	1.36144	0.0165959
CG7246	0.0339509	1.38767	0.0432939
Sas10	0.0352083	1.3879	0.0380698
CG11103	0.0148639	1.37798	0.0340462
CG31301	0.0155893	1.38741	0.0190484
CG5664	-0.0252345	1.37787	0.0320204
Axud1	-0.020968	1.39018	0.0419393
Fpps	-0.0331093	1.38794	0.04872
CG4854	-0.00443793	1.36348	0.0429969
CG9839	-0.00670306	1.36318	0.0578124
CG13097	-0.0124429	1.33973	0.0460783
CNPYb	-0.0226175	1.35319	0.0347395
lncRNA:CR44691	-0.0256618	1.3506	0.045105
Rab35	-0.0291694	1.35979	0.0434355
CG7824	0.00920436	1.35108	0.0296137
CG10347	0.00151344	1.33627	0.0263094
Sap30	-0.00701687	1.34493	0.0291802
GAPsec	0.0107446	1.33757	0.00723371
CG4069	0.0180519	1.33981	0.0246718
wcd	0.0209376	1.33545	0.0185346
CG15812	0.00691972	1.30512	0.00446612
CG5181	-0.00480972	1.30598	0.0169161
Panx	-0.0200746	1.31208	0.0105325
Psf1	-0.0216716	1.31549	0.0166951
PGAP2	-0.00830977	1.33258	-0.00739045
CG4287	-0.0139996	1.314	0.00370813
c12.1	-0.0186779	1.31727	-0.00712205
CG4424	-0.0140143	1.32267	-0.00835903
Mtl	0.00703778	1.33367	-0.0297103
CG15098	-0.00454072	1.3485	-0.0492144
CG32803	0.00479415	1.37288	-0.0434577
d4	-0.0392993	1.38309	-0.015236
MRG15	-0.0422577	1.36655	0.00632312
alien	-0.0204191	1.34882	0.0114822
Rbm13	-0.0272654	1.33921	0.0039887
CG2260	-0.0126568	1.35419	-0.016923
CG7974	-0.00864424	1.35713	0.0125464
I-2	-0.00237356	1.36697	-0.00190741
Cul6	-0.0373254	1.41733	0.0161195
Sld5	-0.036709	1.40231	0.0209765
Sgf29	-0.0217195	1.38602	0.00419148
asRNA:CR43971	-0.00592748	1.40229	-0.00582911
Eaf6	-0.0150211	1.40732	0.000565468
Rh2	0.00569367	1.41663	0.000431552
CG17359	0.0105446	1.43171	-0.00560834
narya	0.012258	1.42581	-0.00810245
CG32425	-0.000788549	1.41999	-0.0162796
CG8460	0.000722216	1.40534	-0.025456
28SrRNA-Psi:CR45851	0.0125959	1.45807	-0.0178086
HDAC11	0.0219662	1.44045	-0.0229961
CG13742	-0.0175841	1.45925	-0.0253156
CG18213	-0.00699174	1.45149	0.00163553
Prosbeta3	0.0534609	1.4326	-0.0732788
CG5880	0.0635279	1.42701	-0.0185044
Prosbeta7	0.0495303	1.43623	-0.0417951
asRNA:CR43257	-0.00978598	1.46118	-0.0534986
lncRNA:CR43837	-0.0171537	1.45411	-0.0686613
Dpy-30L1	-0.011727	1.42403	-0.0891653
ImpE3	-0.0311434	1.43496	-0.074253
RpII15	-0.00463791	1.39599	-0.0531897
MED27	0.0162475	1.39323	-0.050826
Spec2	0.00729609	1.40139	-0.0472827
aph-1	-0.0420591	1.4212	-0.0492364
Cypl	-0.0275761	1.38517	-0.0422651
CG14710	-0.0481241	1.33647	0.0136315
CG8507	-0.0571978	1.31548	0.00205162
mago	-0.0861597	1.32866	-0.00924349
Ada1-2	-0.0648127	1.34417	-0.0261013
CG14229	-0.0781071	1.33997	-0.0146529
Nufip	-0.0684116	1.3303	-0.0200127
Bdbt	-0.0494099	1.2835	-0.00562667
CG32075	-0.0387933	1.28747	-0.00995487
corolla	-0.040189	1.2891	-0.0151716
CG31673	-0.0208698	1.29953	-0.0384968
CG9272	-0.0249969	1.29595	-0.024082
CG31360	-0.0194444	1.32187	-0.0341852
CG5554	-0.0388196	1.31317	-0.019984
Arl6IP1	-0.0514595	1.31616	-0.0778452
Ibf2	-0.0726342	1.31022	-0.0725715
Dera	-0.0329815	1.31009	-0.0931576
hng2	-0.0598838	1.30138	-0.103341
ntc	-0.0231357	1.32925	-0.069147
Ran	0.00252789	1.3647	-0.0911513
wds	-0.0114779	1.34175	-0.111517
Set	-0.149723	1.37522	-0.00866587
squ	-0.126408	1.36416	0.000116033
Tsen54	-0.13333	1.36958	0.0282319
CG30096	-0.11334	1.38184	0.0469958
CG6357	-0.107281	1.36342	0.0320209
CG6951	-0.154353	1.38663	-0.0613514
Paf-AHalpha	-0.110885	1.34825	-0.0735655
CG18600	-0.101478	1.39075	-0.100321
CG5516	-0.0623318	1.3789	-0.0966812
Rpb7	-0.0588983	1.39639	-0.0752362
CG44005	-0.0842768	1.37944	-0.013531
ix	-0.0669485	1.40518	-0.0238407
RPA3	-0.0634488	1.38698	-0.0265843
CG12112	-0.121328	1.40959	-0.0373739
CG1943	-0.088643	1.39594	-0.0548585
CG7275	0.06279	1.25905	-0.0159024
eIF3e	0.0736172	1.24741	-0.0134775
CG10927	0.0629706	1.25928	0.0116476
Sirt7	0.0622011	1.25572	0.0287016
l(2)k09913	0.066737	1.31457	0.0231974
CG3732	0.0547078	1.29485	0.00770942
Sce	0.0414574	1.3175	0.0117924
CG3788	0.057842	1.32471	-0.0285257
Rcd5	0.034162	1.32436	-0.0161896
Sptr	0.0781787	1.30501	-0.0275761
CG3527	0.0557305	1.30533	-0.0287171
CG6674	0.0527351	1.29038	-0.0189857
CG2310	0.151317	1.28064	-0.067765
Pss	0.0752906	1.28221	-0.0748029
Ref1	0.11802	1.30946	-0.00702601
CG4935	0.102779	1.31291	0.0170215
CG7840	0.103515	1.33203	0.0184335
Stt3A	0.092449	1.3481	-0.0359106
CG9393	0.076917	1.37552	-0.00902617
e(y)1	0.0918218	1.38878	-0.0100409
CG15435	0.139048	1.21166	-0.0110869
Cht11	0.135533	1.23911	0.0310017
feo	0.174833	1.26292	0.0441246
fs(1)Ya	0.231261	1.22059	0.108966
CG14814	0.157881	1.18006	0.0585698
spd-2	0.184645	1.13366	0.083323
Rs1	0.0169492	1.24983	0.0525286
Stim	0.0129832	1.2554	0.0542118
CG14805	0.0296211	1.25605	0.0763795
CG8336	0.0254771	1.246	0.059396
lili	0.0315163	1.24361	0.0581579
CG11241	0.0492345	1.25367	0.061665
IleRS	0.041389	1.26013	0.0459573
CG31633	0.0271789	1.27037	0.0532344
clt	0.0432938	1.28218	0.0490612
GlyS	0.0768472	1.24585	0.102558
CG11986	0.055923	1.26517	0.0756717
CG5800	0.0549936	1.25131	0.0993607
CG6398	0.0385106	1.25109	0.0977798
CG2224	0.031927	1.21478	0.085488
CG18011	0.0321622	1.21968	0.0689944
CG7536	0.033927	1.22208	0.07222
BicD	0.0535034	1.22933	0.106928
CG8578	0.060913	1.23431	0.101627
FucTB	0.0712617	1.22297	0.0888874
CG3165	0.0510597	1.2208	0.0845256
MetRS-m	0.0505443	1.22727	0.0911101
CG17528	0.0112136	1.18533	0.049315
CG46338	0.0323309	1.18149	0.0521739
rnh1	0.0361364	1.19188	0.0685061
CG15914	0.0525827	1.19145	0.0208547
CG17715	0.0438741	1.21322	0.0566448
fidipidine	0.0565253	1.20113	0.0483848
CG16957	0.0311758	1.22031	0.0432531
Start1	0.0374693	1.22276	0.0511775
LTV1	0.0266414	1.20625	0.0291313
OstDelta	0.0314866	1.21937	0.0319437
CG8768	0.0763375	1.22358	0.0203578
mal	0.0956606	1.21582	0.0303829
NitFhit	0.0852677	1.19763	0.0236637
CG9723	0.087951	1.21386	0.078084
KLHL18	0.0879659	1.23461	0.054837
MED16	0.11763	1.23231	0.126438
mr	0.104064	1.23127	0.0967811
Zwilch	0.115615	1.23025	0.0987055
CG6927	0.108798	1.19088	0.139106
l(2)05287	0.0922256	1.19831	0.108716
Jasper	0.0830279	1.26794	0.110165
CG8389	0.0776488	1.26638	0.128135
Mcm5	0.0737375	1.28192	0.127153
CG30467	0.112836	1.25788	0.140439
Cyp6v1	0.0932179	1.27794	0.136508
Pp2A-29B	0.097103	1.26554	0.128697
cana	0.0456782	1.24575	0.130626
emb	0.0287367	1.23837	0.136115
mRNA-cap	0.0343662	1.2315	0.155248
DNAlig3	0.0549341	1.23431	0.138215
Cul4	0.0566579	1.22658	0.137691
GCC185	0.0575478	1.22131	0.141861
GCC88	0.0813221	1.26834	0.165466
Tes	0.0802583	1.25825	0.192725
CG31612	0.0601081	1.25669	0.141228
yrt	0.0561742	1.25284	0.148819
CG2685	0.0805062	1.25014	0.146108
Lnk	0.0740193	1.2351	0.149526
CG43736	0.0552166	1.25007	0.175411
CG8915	0.0515179	1.24745	0.168666
tamo	0.0645926	1.21993	0.17737
CG8878	0.0647294	1.232	0.169237
Sf3b3	0.060951	1.23653	0.16688
Arp5	0.0366527	1.18916	0.0995555
CG8679	0.0576443	1.1903	0.100574
eIF3c	0.0512582	1.18101	0.101047
CG2938	0.0510773	1.16834	0.117113
gfzf	0.0407903	1.1497	0.112159
ZnT49B	0.0367083	1.1639	0.108779
gw	0.0185678	1.20048	0.128016
SMC5	0.0241301	1.19133	0.13808
Stam	0.0225128	1.1898	0.131995
CG30394	-0.0081707	1.17809	0.136929
CG5445	-0.00509377	1.18907	0.132041
dlp	0.00705976	1.17442	0.140219
Rab10	0.0107446	1.19098	0.134764
Art4	0.0109932	1.19023	0.14723
CG7352	0.0167826	1.19098	0.144711
CG8176	0.0558019	1.20261	0.130379
Ada2b	0.046595	1.19894	0.159557
CG13609	0.0499754	1.21505	0.155648
arm	0.0312936	1.18346	0.145531
sdk	0.0337078	1.17774	0.16245
row	0.0330285	1.19786	0.174588
FoxK	0.0153678	1.19732	0.158565
tho2	0.0201008	1.20042	0.161705
vimar	0.0203021	1.20516	0.162183
Cad87A	0.035129	1.16827	0.205581
hyd	0.0173659	1.16735	0.200994
shg	0.0175018	1.17607	0.180333
su(sable)	0.0152399	1.18	0.170537
CG9636	0.0217196	1.16674	0.165837
Tak1	0.0256496	1.16161	0.174634
CG9646	0.0255252	1.15362	0.162994
Vps35	0.0223635	1.16207	0.154466
Srrm234	0.0562076	1.17844	0.204453
XNP	0.0784067	1.15459	0.18992
cal1	0.0559461	1.18735	0.151134
CG1513	0.0632621	1.18329	0.170216
phtf	0.0656621	1.19087	0.163855
CG15160	0.0843081	1.20935	0.171533
cnn	0.0749617	1.20088	0.154616
CG8188	-0.063445	1.11534	0.187289
CG8671	-0.015564	1.07993	0.182012
mop	-0.0405874	1.05834	0.197202
Trf2	-0.00551561	1.19773	0.20156
Ythdf	-0.015423	1.18984	0.207645
aop	-0.0365396	1.16651	0.227069
N	0.000301554	1.17391	0.241846
Gprk2	0.0554088	1.13847	0.200258
ric8a	0.0482312	1.12393	0.187464
E(bx)	0.0367372	1.13571	0.194828
kel	0.0478961	1.1408	0.18818
Acn	0.0343818	1.11569	0.174137
CG1440	0.0532524	1.10403	0.1832
lncRNA:CR45036	-0.0118223	1.09928	0.161163
Cortactin	-0.00636398	1.11851	0.156962
lgs	-0.00320594	1.11143	0.172766
CG32344	0.0283094	1.1192	0.201421
Dlg5	0.0169107	1.12526	0.210335
Eato	0.0141052	1.08786	0.19996
CG12325	0.0142016	1.09098	0.187906
CG4872	0.0172219	1.10033	0.187938
alpha-Est5	-0.12229	1.18305	0.152126
nonA-l	-0.0414958	1.16165	0.156645
Syx7	-0.0490472	1.18154	0.147284
CG7183	-0.0425759	1.20363	0.153051
Orc6	-0.0549689	1.19073	0.169634
CG8939	-0.0533038	1.20451	0.106489
Tsr1	-0.0519369	1.19397	0.113684
beag	-0.0267949	1.21823	0.11162
Hen1	-0.0259801	1.20264	0.11817
Kmn1	-0.0357157	1.21052	0.116612
ncm	-0.0654042	1.2305	0.136032
Su(var)3-9	-0.0321266	1.23994	0.129553
CG11927	-0.0506257	1.15694	0.111992
CG12520	-0.0667357	1.13449	0.106603
nonA	-0.0546037	1.13183	0.116133
CG17806	-0.0309152	1.11175	0.109339
CG5316	-0.043868	1.12991	0.104494
Slu7	-0.0269775	1.12814	0.0979602
PAN3	-0.0306277	1.10308	0.130852
CG3323	-0.00652198	1.10701	0.12494
Mfap1	-0.0106271	1.09683	0.117845
CG6665	-0.0680417	1.0947	0.0602797
CG9328	-0.064364	1.09039	0.0679729
wap	-0.0310118	1.0721	0.0769584
Naxd	-0.0455049	1.08768	0.0657886
Sema2a	-0.0481675	1.07982	0.0762501
E(var)3-9	-0.0160041	1.09179	0.0889909
Nup154	-0.00659528	1.08931	0.0857736
CG13876	-0.0113561	1.10909	0.0941102
unk	-0.00946948	1.11122	0.0818343
mrva	0.0175326	1.08499	0.0646428
nst	0.0161649	1.09643	0.0616841
Gyc76C	-0.00529081	1.08049	0.054231
JMJD5	-0.0209033	1.07717	0.0557501
14-3-3epsilon	-0.0181182	1.10254	0.0411778
l(2)34Fd	0.00627245	1.10784	0.0463515
fs(1)K10	-0.0321507	1.19973	0.078627
CG3335	-0.0143818	1.17407	0.0632064
RNaseX25	-0.0191161	1.19262	0.0633712
Rexo5	-0.00120807	1.19106	0.0895691
Ranbp16	0.000720254	1.19542	0.0981227
ttv	0.00814455	1.19268	0.0955751
rump	0.022427	1.17858	0.106144
Btk29A	0.0130584	1.18148	0.108635
CG6686	0.0114388	1.18027	0.108653
Gbs-70E	-0.0240914	1.18218	0.0913322
Cdc42	-0.0174052	1.173	0.1024
CG31510	-0.00759629	1.18217	0.095284
Tnpo	-0.0166092	1.15436	0.112201
PlexA	-0.00641354	1.1544	0.0903922
Zir	0.00696146	1.16268	0.102327
MICU1	-0.0548692	1.13159	0.0318572
CG4502	-0.0461981	1.15678	0.0424884
Dph2	-0.040779	1.13907	0.0456793
Snx6	-0.0392931	1.14557	0.0521227
CG7407	-0.0503094	1.16065	0.0729083
CG10324	-0.0613068	1.16346	0.0576248
sqd	-0.0735117	1.15727	0.0702066
CG17746	-0.0744201	1.15958	0.0602477
Hrb98DE	-0.0791226	1.16262	0.0638691
CG14883	0.00148415	1.14003	0.0245052
cta	-0.00534776	1.13918	0.0143738
CG9143	0.0104081	1.14828	0.0470417
CR43972	-0.00531007	1.13392	0.0430313
l(1)G0193	0.00297169	1.14083	0.0726254
CR43671	-0.00576147	1.11666	0.0625383
Bet3	0.00578372	1.12515	0.0699753
Srp54k	0.0048711	1.11574	0.0646512
Ist1	-0.0315396	1.11239	0.0633833
sax	-0.0253235	1.13984	0.0689008
CG9300	-0.0429811	1.08256	0.011881
CG2063	-0.0491769	1.08746	0.00230132
nudE	-0.0546871	1.08013	-0.00134209
CG42598	-0.0624173	1.08833	0.0257357
CG4949	-0.072505	1.07328	0.015289
Pex2	-0.090394	1.05933	0.0138708
SkpA	-0.111508	1.08249	0.00411989
Arl5	-0.0875448	1.10351	0.0191345
Spf45	-0.101496	1.10966	0.0508444
HIP	-0.109586	1.08956	0.0885725
Hrb87F	-0.11979	1.06381	0.101319
nom	-0.0998443	1.07615	0.112233
CG12104	-0.165636	1.04412	0.0313937
CG6254	-0.105216	1.05693	0.0447637
CG9253	-0.072115	1.05189	0.0492746
Pdxk	-0.0885245	1.00478	0.0458151
Rap1	-0.119903	1.02596	0.0492488
caz	-0.131238	1.13501	0.0631361
CG5589	-0.115963	1.13015	0.0504776
akirin	-0.0925818	1.1501	0.067483
CG13689	-0.0892328	1.15192	0.0405409
Surf6	-0.111679	1.18528	0.0208884
l(2)05714	-0.091486	1.1786	-0.000591053
Nf-YB	-0.114527	1.16714	9.27913e-05
bys	-0.0607721	1.18305	0.0357235
CG10907	-0.0644235	1.16897	0.0398966
CG42354	-0.090444	1.18297	0.0556597
CG10417	-0.076032	1.20208	0.04932
CG1463	-0.0818027	1.20051	0.0402234
Rcp	-0.128729	1.12132	-0.0243101
lolal	-0.155583	1.0997	-0.0156164
RhoGDI	-0.140561	1.09186	-0.029351
Blos4	-0.172054	1.15137	0.00794545
TBCC	-0.136916	1.12808	0.00978912
CG8149	-0.0751191	1.15432	-0.0220959
Rad23	-0.0566262	1.15552	-0.0103081
CG32590	-0.0778678	1.12101	-0.00923926
AP-1mu	-0.0493759	1.12408	-0.00131244
Ras85D	-0.0498479	1.12213	-0.0236787
CG8461	-0.0784156	1.09055	-0.0819553
Ns1	-0.089293	1.09598	-0.061329
CG13896	-0.123354	1.138	-0.0640416
CG9231	-0.0973737	1.13065	-0.0628467
SrpRbeta	-0.0987332	1.14118	-0.0655815
CG44004	-0.00835334	1.02004	0.00106436
CG8004	-0.0225405	1.01193	-0.00433212
CR43727	-0.0214925	1.01858	0.0211422
Qtzl	-0.0425379	1.02207	0.0199106
Ubc4	-0.0475968	1.04745	0.000975137
CG11811	-0.0582526	1.03214	-0.00840539
Ubc7	-0.0637716	1.01867	-0.0223571
CG5645	-0.0823985	1.03172	0.0011965
Fer1HCH	-0.0627516	1.02218	0.0124405
PIG-H	-0.101529	1.02798	-0.0528778
His3.3B	-0.083387	1.06141	-0.0450431
HP4	-0.0945285	1.06907	-0.0699642
CG7523	-0.0113665	1.04886	-0.0530865
Haspin	-0.0202472	1.02775	-0.0531957
CG9083	-0.0333856	1.00893	-0.0526626
pho	-0.0253869	1.03142	-0.0347719
lncRNA:CR46064	-0.0315848	1.0145	-0.038257
noi	-0.0264257	1.01676	-0.0272846
MCTS1	-0.0311896	1.04955	-0.0915716
PIG-Q	-0.011461	1.0518	-0.0915167
CG1789	-0.0564463	1.06046	-0.0873416
CG2767	-0.04746	1.04059	-0.0765916
CG12267	0.00978697	1.00198	0.0161471
asRNA:CR44045	0.00024827	1.03627	-0.0140166
CG2611	0.0089219	1.03836	-0.00507281
CG33230	0.0160854	1.01121	-0.0354917
IntS3	-0.00824335	1.00125	-0.0265045
Osi3	-0.00124554	1.00862	-0.0108104
lncRNA:CR32027	0.0438694	1.01827	0.0105092
CG9018	0.0737794	1.00895	0.0172437
PIG-B	0.0758642	1.00815	0.00978301
Pih1D1	0.0425995	1.01494	0.0435673
CG30291	0.0529298	1.02287	0.0500278
cm	0.0553548	1.02067	0.0420533
Atac1	0.0226324	1.03157	0.0354096
CG2100	0.0289841	1.04755	0.0582501
CG17163	-0.0113021	1.10893	-0.0274104
CG4332	-0.00594997	1.11802	-0.0276698
CG1785	-0.00344196	1.0909	-0.0458609
mTTF	-0.0131174	1.09013	-0.0280664
CG17834	0.0244111	1.09805	0.0027113
qkr58E-1	0.0136427	1.09315	0.00529589
CG12171	0.0310688	1.11572	0.000616748
CG7737	0.0177226	1.10923	-0.00489922
CG15443	0.0142495	1.07855	-0.0204138
CG3793	-0.00657889	1.08905	0.00876526
lncRNA:CR45184	0.00241823	1.0896	-0.00697234
rdgBbeta	-0.0192422	1.10943	-0.00156625
mrj	-0.034063	1.11375	0.023955
alpha-Cat	-0.029584	1.096	0.019466
Dlip3	-0.0341225	1.09817	0.00498785
CG17270	-0.017945	1.07423	-0.012244
eff	-0.0344969	1.07438	-0.0109853
CG14646	0.0029993	1.06009	0.0237365
elgi	-0.0167118	1.05829	0.0193177
p120ctn	-0.0200524	1.0758	0.024049
eEF2	0.046528	1.08156	0.0859559
Taf5	0.0378204	1.09001	0.0882525
CoRest	0.0439533	1.06435	0.0855368
IntS11	0.0665251	1.07291	0.0820363
CG10565	0.0543262	1.08118	0.0051652
CG7414	0.033946	1.08659	0.0230731
CG8207	0.0502476	1.09409	0.0327408
Act5C	0.0146801	1.12372	0.0235077
CG7137	0.0259737	1.11435	0.0334751
asRNA:CR46256	-0.00380084	1.0973	0.0281213
CG4849	0.0128493	1.08903	0.0246381
MAGE	-0.0839019	1.60581	-0.0674411
CG34216	-0.0356665	1.60978	-0.0811843
Chrac-16	-0.0153728	1.62307	-0.115351
BCAS2	0.0383201	1.57166	-0.0953078
Spt7	0.0594366	1.54529	-0.0813102
CG18789	0.0241165	1.66055	-0.0329452
CG12106	0.0880425	1.63303	-0.0374078
CG2617	0.0671063	1.65574	0.0110627
asRNA:CR45171	-0.132529	1.45538	-0.115966
CG14286	-0.117002	1.47553	-0.16608
CG1896	-0.0695012	1.45402	-0.172088
CG9662	-0.147941	1.54967	-0.149528
Uxt	-0.0635093	1.52387	-0.123007
Spc25	-0.00536451	1.49516	-0.0048185
CG12129	-0.028092	1.47544	-0.01927
RpII33	-0.0213709	1.4906	-0.026782
Smn	-0.00412348	1.53401	-0.00761018
bcd	-0.0138923	1.53375	-0.0203715
CG6961	-0.000924767	1.53524	-0.0223886
CG2656	-0.0129072	1.5132	-0.0495554
CG31460	-0.0281702	1.53105	-0.0411878
Ublcp1	-0.0693191	1.47881	-0.0374555
His2Av	-0.0621606	1.44868	-0.0206851
Ripalpha	-0.0793905	1.46193	-0.00798145
pim	-0.0942316	1.52475	-0.0197641
plu	-0.133201	1.49853	-0.0332487
CG7519	-0.0210009	1.23814	-0.202695
CG9773	-0.00219666	1.20444	-0.227135
CG1227	-0.069497	1.24866	-0.180787
CG14135	-0.0691162	1.20249	-0.249211
Csl4	-0.0591124	1.25538	-0.261813
CG11920	-0.0542448	1.25961	-0.230222
CG43064	-0.0330169	1.25485	-0.229333
l(2)35Be	-0.032495	1.2507	-0.233112
CG1738	-0.0631125	1.36187	-0.348994
CG12909	-0.0762499	1.36358	-0.25001
CG4565	-0.059283	1.2966	-0.273111
CG7006	-0.034406	1.32876	-0.291966
Bka	0.0386414	1.30325	-0.196821
Sgf11	-0.0129821	1.33643	-0.192116
spt4	-0.0557163	1.34339	-0.199465
GstO2	-0.0368194	1.25073	-0.148722
Prx6005	-0.0122058	1.25058	-0.159365
CG4045	-0.000257095	1.29406	-0.156932
ClpP	0.00938674	1.28497	-0.145773
Psf2	-0.0230887	1.283	-0.180603
Taf10b	-0.0398524	1.3038	-0.154226
cerv	0.0410353	1.32142	-0.117506
RNaseMRP:RNA	0.0130382	1.30666	-0.103783
CG5292	-0.00669575	1.27383	-0.117692
l(1)G0004	0.0266811	1.25281	-0.104414
SmB	0.16895	1.41085	-0.144314
CG2004	0.0827963	1.47949	-0.125484
CG18004	0.0854731	1.42633	-0.161351
CG4020	0.0737136	1.40641	-0.181019
CG18787	0.00866896	1.47986	-0.229376
r-l	0.0034676	1.49192	-0.184859
pr	0.00295476	1.39532	-0.119791
CG30105	-0.0668882	1.43033	-0.12876
CG16753	-0.066778	1.40983	-0.153904
Nxt1	-0.0603543	1.38674	-0.147783
CG1503	-0.109194	1.43299	0.0901863
Pnn	-0.118374	1.38841	0.104801
ssp	-0.0741881	1.4	0.0748979
tant	-0.0920706	1.40448	0.0515721
daed	-0.0644407	1.3986	0.031131
CycC	-0.0551132	1.39996	0.0411784
nenya	-0.061372	1.39936	0.0447372
Ppt1	-0.0706292	1.37114	0.0283874
Art3	-0.0775952	1.38134	0.041469
cav	-0.0728763	1.38165	0.0493046
cactin	-0.0630196	1.35233	0.112577
RASSF8	-0.0425753	1.37479	0.118497
CG7785	-0.0292725	1.39838	0.0758041
RluA-2	-0.0292975	1.4011	0.0914306
CG31381	-0.0598375	1.37329	0.0672976
Dok	-0.0543807	1.38401	0.0785821
gus	-0.0414635	1.37953	0.0772406
CR15345	-0.078997	1.45959	0.031042
O-fut1	-0.0813371	1.45424	0.0192178
CG11560	-0.0732035	1.48056	0.0149664
tef	-0.0596527	1.48656	0.0208665
Aps	-0.038607	1.46711	0.0391303
tej	-0.021522	1.46577	0.0425599
Df31	-0.0340362	1.48786	0.0128514
Pbp95	-0.0214277	1.47434	0.0219226
CG17129	-0.0464124	1.46624	0.0113598
CG4880	-0.0414434	1.47527	0.011352
lncRNA:CR45082	-0.0240855	1.45417	0.0169566
Mst85C	-0.0300654	1.46702	0.0114966
Drep1	-0.0355074	1.44786	0.0587465
Hexim	-0.0243206	1.45476	0.0692237
CG11596	-0.0238469	1.44635	0.0726602
CG5854	-0.0234582	1.44647	0.0723141
Neos	-0.013451	1.44066	0.033892
Drice	-0.00350834	1.44094	0.0525694
Sting	-0.0191782	1.43764	0.0517043
Nup62	-0.0252803	1.41058	0.0471357
Sep1	-0.0344937	1.42425	0.0583227
Jupiter	-0.0342615	1.42584	0.0427122
scpr-C	-0.0409408	1.42798	0.0495577
AsnS	-0.0635261	1.47143	0.0894138
CG17361	-0.0484107	1.46203	0.1109
CG4497	-0.0378908	1.45756	0.0872334
CG14965	-0.0764025	1.436	0.0650754
CG6066	-0.0485574	1.4308	0.0841944
prg	0.0968154	1.44163	0.0837386
swa	0.0931195	1.45861	0.0829763
Mau2	0.0956534	1.47012	0.107277
Tnpo-SR	0.0905566	1.47929	0.1173
bip1	0.0835968	1.44071	0.115657
pic	0.0759811	1.45442	0.115315
CG7154	0.0736124	1.45556	0.128842
Ube3a	0.0757639	1.44342	0.125703
CG7806	0.142076	1.42004	0.0636491
CG4119	0.115993	1.43416	0.125863
CROT	0.104018	1.41609	0.119345
Moca-cyp	0.109958	1.41694	0.131673
cbc	0.101368	1.39615	0.114916
FLASH	0.107455	1.40573	0.106252
Pink1	0.134576	1.38919	0.126418
Git	0.117391	1.3824	0.116235
IPIP	0.121783	1.39019	0.114845
crn	0.0320105	1.38718	0.114332
MED15	0.0501263	1.38647	0.118428
Spt5	0.0469585	1.38132	0.120095
dbo	0.0428216	1.36979	0.132271
egg	0.0393801	1.362	0.129371
CG8950	0.0391035	1.38399	0.132214
l(3)05822	0.0461249	1.37464	0.139233
pea	0.0430856	1.38071	0.143119
CG6418	0.0447468	1.35323	0.116186
CG9776	0.0340207	1.35663	0.122338
Cen	0.0338925	1.35689	0.111181
CG31643	0.0363811	1.36108	0.115917
asl	0.0625275	1.35792	0.116608
Fbw5	0.0520195	1.34573	0.132362
Grip91	0.0585778	1.35642	0.132055
Ns4	0.018816	1.3989	0.0845308
Nup160	0.015708	1.39731	0.0935949
Mon1	0.0254067	1.39387	0.0786661
CG8569	0.025465	1.38776	0.0814509
sip1	0.0269757	1.3835	0.0838931
CG7601	-0.000187501	1.38896	0.0919895
pnut	-0.00498101	1.3909	0.102388
smo	0.0169585	1.39144	0.102369
CG7044	0.0132591	1.37426	0.098241
Dref	0.0179232	1.37496	0.111536
Dek	0.0173126	1.38068	0.127208
CG1647	0.0153807	1.37663	0.138886
CG5787	0.0144229	1.38136	0.146067
Ssdp	0.00798506	1.36014	0.112785
CG4452	-0.00324836	1.35831	0.112906
pins	-0.00502712	1.36057	0.114041
Klp61F	-0.0150868	1.3646	0.129205
CG7728	0.00154156	1.36786	0.124097
Es2	0.00597507	1.3749	0.13029
mdlc	-0.000834246	1.38213	0.128035
Pex3	-0.0032092	1.37712	0.127907
D19B	0.0683049	1.41136	0.110686
msl-3	0.066549	1.4301	0.0992712
sip2	0.0610085	1.43844	0.0952859
CG18764	0.0607485	1.42541	0.0882052
MED23	0.0562079	1.41946	0.0986591
bur	0.0462042	1.44461	0.118905
CG4282	0.0490985	1.44157	0.126998
CG5245	0.0234085	1.43789	0.126922
Dronc	0.0302571	1.44135	0.112253
EDTP	0.0369502	1.40773	0.125566
Sf3b1	0.043676	1.41499	0.130195
Ced-12	0.0296798	1.41572	0.111726
dgt4	0.0233405	1.40623	0.116449
CG32767	0.025738	1.42074	0.165773
ADD1	0.0244233	1.39852	0.144938
EloA	0.039514	1.39998	0.143161
lola	0.0356069	1.40136	0.141871
fend	-0.0162173	1.41867	0.132632
msl-1	-0.0229799	1.4246	0.12971
Tip60	0.00891684	1.42883	0.132683
Iswi	-0.00500517	1.40287	0.144663
Patr-1	-0.00335682	1.40894	0.14884
HP5	0.0112909	1.41769	0.14918
sn	0.000696533	1.42032	0.15207
fs(2)ltoPP43	-0.0137405	1.4854	0.0879039
Gem2	-0.0277972	1.47314	0.0915608
cin	-0.0208723	1.45376	0.116813
Cbl	-0.0120175	1.45598	0.100141
prod	-0.00701445	1.45854	0.101027
qin	-0.0043824	1.45835	0.0960959
Mkrn1	-0.018415	1.44871	0.0819378
CG2258	-0.00849976	1.44719	0.0896906
neur	-0.0116453	1.44591	0.0857522
IKKbeta	0.0432147	1.45183	0.086841
Map60	0.0249065	1.44443	0.0992432
Rox8	0.0293351	1.44313	0.0920209
Nopp140	0.0102907	1.46594	0.0911201
twe	0.00996474	1.45579	0.113145
HDAC1	0.0130013	1.4474	0.103052
Tl	0.00857141	1.43912	0.101826
Mcm10	-0.0162978	1.42519	0.0913571
Fgop2	-0.010533	1.41675	0.082339
put	-0.00217019	1.41629	0.0862517
BEAF-32	0.0112382	1.42101	0.103438
Prp38	0.0141531	1.42176	0.0960899
CG2924	0.00301613	1.4221	0.109772
wls	-0.00147167	1.42079	0.101669
CG16812	-0.00016642	1.4157	0.0645991
Pbp45	0.00522138	1.4265	0.0612846
hpo	0.0210887	1.44005	0.0719576
Nuf2	0.0198985	1.43147	0.0680285
TfIIFbeta	-0.000400232	1.43885	0.0714406
vlc	0.00520252	1.4413	0.0812549
CG8944	0.0169971	1.4195	0.0843003
Hpr1	0.0341545	1.42032	0.0827214
TTLL5	0.0294339	1.42316	0.0879245
CG4768	0.04212	1.4302	0.0783233
Snm1	0.0449983	1.42564	0.0579663
CG2493	0.0329933	1.41763	0.0263096
CG7011	0.0148431	1.41079	0.0217489
Hlc	0.0190649	1.3912	0.0443423
uri	0.0118901	1.39189	0.0539063
Odj	0.00596739	1.38088	0.0575356
krz	0.0119042	1.39233	0.0701675
l(3)72Dp	0.0133006	1.39382	0.0632638
Mad1	0.0735212	1.40977	0.0794448
Nup93-2	0.0822387	1.4191	0.0862623
CG3847	0.0874516	1.39173	0.0900271
CG9004	0.0677416	1.40105	0.0955217
Pal1	0.0735041	1.39361	0.0920923
pll	0.0488292	1.3952	0.0907146
dgt1	0.0613835	1.40724	0.067676
Pgm2a	0.0707029	1.39446	0.0768912
CG15445	0.069872	1.38752	0.0676292
Rpt4	0.0648719	1.39003	0.0708931
CG15514	0.0743741	1.46712	0.0427972
RnpS1	0.0676685	1.45808	0.0677442
Ote	0.0627208	1.428	0.0351155
GluRS-m	0.0731847	1.42492	0.0515755
Sry-delta	0.0789216	1.42474	0.063711
MYPT-75D	0.0427134	1.4042	0.254617
Su(var)2-HP2	0.0574388	1.40069	0.234162
dor	0.055439	1.41749	0.235966
hang	0.0542976	1.41776	0.251824
Abl	0.0866541	1.41624	0.252955
Spt6	0.0934168	1.39578	0.256762
ana1	0.0819415	1.37767	0.248875
lilli	0.0951413	1.38713	0.281163
nej	0.101715	1.47376	0.321267
BRWD3	0.0963244	1.44578	0.283849
osa	0.0907081	1.45356	0.292498
CG1815	0.0204176	1.4414	0.274129
l(3)psg2	0.0569539	1.41495	0.292837
Smr	0.0843229	1.42438	0.275238
Trf4-1	0.0454995	1.45207	0.311093
unc	0.0698793	1.42917	0.325223
Brd8	0.0999459	1.44472	0.243993
l(1)G0007	0.122626	1.42646	0.223388
wapl	0.132185	1.44654	0.238978
CG6511	0.121188	1.48645	0.213493
DAAM	0.132563	1.48615	0.205464
Nup214	0.102247	1.49327	0.225767
ocm	0.105284	1.48612	0.243007
CG1578	0.201037	1.47353	0.243782
DNApol-zeta	0.197829	1.47074	0.1824
CG9114	0.149458	1.47639	0.198514
polybromo	0.159567	1.49635	0.177971
APC4	0.0949843	1.44476	0.200845
ago	0.0842683	1.46247	0.17555
CG2218	0.0963927	1.44904	0.16873
CG14478	0.0571616	1.46458	0.198652
Pez	0.057434	1.47447	0.187967
Srrm1	0.0588146	1.44428	0.168772
Fip1	0.05379	1.44226	0.178256
pzg	0.0516856	1.4486	0.176571
Set2	0.0465414	1.45165	0.193863
CG30020	0.0556669	1.4347	0.19093
ebo	0.0501993	1.43994	0.188563
lid	0.0603613	1.44441	0.247089
Nup358	0.0542353	1.43271	0.237671
RpII215	0.0610731	1.44307	0.228935
B4	0.0559901	1.45988	0.20879
Topors	0.0566223	1.45268	0.211581
Acf	0.0645165	1.46252	0.230395
Mi-2	0.0619146	1.46035	0.237523
Tlk	0.0342733	1.43649	0.21388
brm	0.0527302	1.44227	0.214633
Mtor	0.0547311	1.42971	0.203896
cos	0.0318743	1.40961	0.193035
ear	0.0577211	1.41836	0.180488
SKIP	0.0437957	1.42418	0.178315
trem	0.0397033	1.42701	0.183295
Kcmf1	0.122611	1.41742	0.177629
Pen	0.114767	1.40886	0.160806
Ptpmeg	0.122402	1.39206	0.165939
not	0.120309	1.37005	0.201
snRNA:U11	0.11197	1.36013	0.188033
Magi	0.0874612	1.36834	0.196385
mus81	0.0907995	1.37075	0.189143
Ire1	0.0715629	1.38884	0.185252
CG14650	0.0723528	1.38533	0.190579
Tsc1	0.0727602	1.37922	0.192041
Atxn7	0.1019	1.40759	0.201624
Ice2	0.0915499	1.38732	0.219223
Nup188	0.0779862	1.39672	0.209928
flfl	0.0859497	1.36813	0.148985
CG16868	0.0971701	1.36906	0.16048
grp	0.0865409	1.36847	0.163176
Tmem131	0.0862428	1.36308	0.157418
a6	0.103555	1.38662	0.14671
CG14220	0.083373	1.38918	0.136521
CG5439	0.0947122	1.38784	0.134101
CG2691	0.0677792	1.42985	0.150887
Sfmbt	0.0632959	1.42761	0.154662
dlt	0.0753309	1.41423	0.159804
Ino80	0.0821065	1.4292	0.166879
apt	0.0501472	1.39781	0.161455
disp	0.0531354	1.39965	0.173233
dgo	0.0588743	1.40605	0.166088
dsh	0.0591089	1.40659	0.175193
Usp16-45	0.0718276	1.37306	0.163082
botv	0.0635861	1.39228	0.15267
CG3744	0.0715365	1.38713	0.162654
CG43295	-0.0602148	1.47712	0.290611
Bre1	-0.0150846	1.47819	0.188633
Dl	0.00849129	1.45142	0.213592
CG7692	0.024038	1.45213	0.186442
CG9213	0.0228711	1.48191	0.18608
Dbp21E2	-0.0176626	1.428	0.179497
ldbr	-0.0291217	1.42486	0.195247
zpg	-0.0211253	1.43005	0.190835
asRNA:CR46479	-0.00556385	1.44519	0.168111
Edc3	-0.028198	1.43642	0.155392
CG5808	-0.0555563	1.47512	0.160741
GalT1	-0.0169956	1.48324	0.145932
Mink	-0.0284683	1.47001	0.142232
Amun	0.00646383	1.39101	0.232875
CG11970	-0.00266702	1.37761	0.244302
nxf2	-0.0182631	1.37926	0.251934
CG15484	-0.0158933	1.34225	0.292945
CG7099	0.04414	1.3377	0.260263
CG2926	0.0206729	1.36074	0.264018
Nup153	0.0409732	1.36191	0.264139
Map205	-0.00116221	1.36418	0.198663
RasGAP1	0.0166611	1.3593	0.209418
Cp190	0.00995905	1.34747	0.156557
for	0.0169961	1.35055	0.151929
spn-F	0.0229106	1.35546	0.153621
dnt	0.024365	1.3581	0.169224
Lap1	0.028521	1.37164	0.160706
Rcd1	0.0554842	1.36392	0.157174
Sf3a1	0.0540236	1.35062	0.158637
CG7139	0.0476486	1.37279	0.185594
Rat1	0.0486806	1.36412	0.177957
CPT2	0.062714	1.3682	0.184141
Dcr-2	0.05864	1.38237	0.179896
Ptpmeg2	0.0576143	1.3766	0.186805
tral	0.0820964	1.34505	0.197156
CG8841	0.0644015	1.35501	0.204891
SPoCk	0.0585104	1.34831	0.200371
Raf	0.0503531	1.35304	0.174079
RhoGAP71E	0.0483047	1.34561	0.180814
CG1951	0.0603587	1.33085	0.174123
Smurf	0.0563199	1.33645	0.194725
cdm	0.0801175	1.30811	0.165765
ck	0.070179	1.3168	0.201858
pum	0.0857084	1.32162	0.195636
CG4022	0.0397355	1.32353	0.208349
CG44838	0.0447286	1.33554	0.2065
crp	0.0343155	1.30108	0.178766
Ulp1	0.0302953	1.31601	0.182898
CG13760	0.185482	1.30004	0.113232
Mcm2	0.168082	1.24558	0.162816
kz	0.140504	1.30512	0.153419
CG15439	0.133172	1.28255	0.160507
Mos	0.136004	1.27603	0.139189
spel1	0.144642	1.3307	0.276308
yem	0.175059	1.3277	0.246591
DNApol-eta	0.197714	1.37471	0.24442
Irbp	0.153395	1.40223	0.22481
CG10702	0.130398	1.28062	0.184819
Mvd	0.116989	1.28201	0.200543
obe	0.112994	1.28513	0.208564
jvl	0.0861183	1.33949	0.225367
stc	0.110602	1.35305	0.233035
Atg4b	0.0944838	1.32051	0.21865
TppII	0.108203	1.31037	0.223284
Pep	0.115602	1.32927	0.189511
zld	0.101897	1.32916	0.201237
Atg7	0.0528126	1.3023	0.0631975
Mtr4	0.0598785	1.30795	0.078169
CG10425	0.0464871	1.3139	0.0496797
cact	0.0366173	1.32928	0.0628224
p115	0.0558263	1.33304	0.0603235
Nup133	0.0747584	1.36276	0.06519
sra	0.0614368	1.3723	0.05837
CG16790	0.04654	1.35362	0.0621248
CG7483	0.0374361	1.35781	0.0435903
Atg16	0.0835941	1.36659	0.0870945
rept	0.0832719	1.37489	0.0819757
Nulp1	0.0726783	1.35808	0.103813
Su(var)2-10	0.0664912	1.35606	0.0900608
Aasdh	0.0496787	1.32616	0.0873906
CG12121	0.05782	1.33205	0.0909806
Tango6	0.0467497	1.34509	0.104456
Faf2	0.0402187	1.3374	0.0912217
Zif	0.0359429	1.34187	0.088022
CG3542	0.0426755	1.34775	0.083658
TAF1B	0.0517128	1.34589	0.0826263
AspRS-m	0.0444503	1.36738	0.109437
U2af50	0.0307647	1.37445	0.104
CG8379	0.0423565	1.37389	0.0838722
fal	0.0354422	1.35765	0.0895642
CG7386	0.0728366	1.31553	0.121923
f-cup	0.074458	1.30631	0.11161
CG1523	0.0796669	1.33881	0.112717
Tango2	0.0788446	1.33693	0.0970952
CG3407	0.0863297	1.31245	0.0747144
CG9346	0.0993174	1.2738	0.0847598
CG6791	0.108238	1.35034	0.167927
Gcn2	0.10673	1.3275	0.164923
Gcn5	0.0916752	1.35156	0.127992
CG11125	0.0931607	1.3257	0.126497
CG3857	0.0913847	1.332	0.133373
CG30496	0.141217	1.32641	0.0987768
Cse1	0.117324	1.36146	0.0909015
fws	0.11389	1.36813	0.0849378
Kap-alpha1	0.108969	1.33938	0.096146
RnrL	0.120146	1.35851	0.109489
Pdk	0.0277056	1.2434	0.186995
JIL-1	0.0104225	1.2314	0.19878
CG11436	0.00796558	1.23208	0.180068
chif	0.001997	1.23331	0.178238
snRNA:U1:95Cc	0.0038565	1.20815	0.181989
fwd	0.0256485	1.21297	0.200836
rb	0.026865	1.22147	0.184712
CG42724	0.0376551	1.23757	0.224461
Vrp1	0.0313098	1.25323	0.24305
CG7065	0.0470834	1.29246	0.227715
l(3)72Ab	0.0499628	1.27481	0.229626
Tao	0.0526546	1.26034	0.21055
faf	0.0452284	1.28506	0.192162
Gpdh3	0.0562925	1.28708	0.210461
Taf1	0.0475954	1.27876	0.205622
CG15861	-0.0102417	1.30915	0.151693
CG5726	-0.0097707	1.29384	0.147944
CG4266	-0.00715752	1.2854	0.16214
fl(2)d	-0.0127218	1.28432	0.174214
CG5728	-0.0272572	1.2964	0.157621
Cwc25	-0.0246654	1.27649	0.158764
RN-tre	-0.0389062	1.29083	0.127014
Akap200	-0.0512673	1.28845	0.144344
CG3448	-0.0463708	1.28734	0.144012
TfIIFalpha	-0.0591284	1.32227	0.16273
CG8435	-0.0429009	1.32402	0.132369
ssx	-0.0347291	1.32258	0.132852
Ars2	0.00506545	1.30891	0.162677
CG42588	-0.00865447	1.30398	0.177663
Rrp6	0.00476894	1.30316	0.181466
hob	0.0216347	1.3298	0.180058
snama	-0.0049911	1.3312	0.191416
CG14435	-0.0130374	1.2925	0.20236
MTA1-like	0.018797	1.30364	0.206668
TAF1C-like	0.0317268	1.29403	0.217193
RhoGAP93B	0.0223652	1.26979	0.213793
asRNA:CR45189	0.017093	1.27873	0.203144
CG30122	0.0163417	1.28964	0.20955
ATbp	-0.0132165	1.25301	0.165943
CG15545	-0.00411794	1.23802	0.132786
CG43218	0	1.246	0.144428
nmo	-0.0120466	1.26689	0.13965
stau	-0.0126699	1.25367	0.128169
roq	0.0115279	1.2386	0.125547
LIMK1	0.0102844	1.22942	0.1146
tgo	0.00959837	1.22747	0.119234
Xpc	-0.0111492	1.23144	0.0989534
CG10413	0.00154865	1.23209	0.105468
Vps26	-0.00286686	1.22739	0.110389
dind	0.0109288	1.24062	0.0942922
l(2)k01209	0.00337382	1.25272	0.0900088
Nse1	0.0315903	1.30038	0.116919
elg1	0.0381995	1.30106	0.122663
Taf8	0.0403885	1.29612	0.125888
CG8726	0.0429141	1.28397	0.118323
PIG-T	0.0550677	1.28988	0.113721
CalpB	0.034343	1.27887	0.104341
CG1218	0.034699	1.26474	0.0993717
CG6967	0.0273831	1.26928	0.0982019
Sep2	0.033222	1.29376	0.09506
zf30C	0.0429885	1.29059	0.0818505
Prp4k	0.0151267	1.27769	0.0780575
sl	0.0186052	1.2989	0.0805553
CG31156	0.00471327	1.29782	0.0839078
CSN6	0.0048383	1.28914	0.0842387
hook	0.00501376	1.29212	0.0838104
CG17168	-0.0187593	1.30192	0.0856622
l(3)07882	0.00323132	1.31381	0.0958174
CG31365	0.00160116	1.30687	0.104897
Kap-alpha3	0.00234225	1.30429	0.097928
glo	0.00988364	1.25795	0.113021
ref(2)P	-0.00976579	1.27078	0.115843
Cep135	-0.000332083	1.27278	0.126688
CG7839	-0.00786665	1.26435	0.125301
Cul1	-0.0178975	1.27896	0.103827
Pak	-0.000649644	1.2881	0.1259
psq	-0.01059	1.29543	0.114584
swaPsi	0.0268217	1.28102	0.177177
CG6701	0.0117518	1.28657	0.162286
l(2)k09022	0.0104498	1.28766	0.150931
Cdk12	0.0402014	1.29418	0.1526
CHMP2B	0.0443225	1.30612	0.157427
Chro	0.0513277	1.30129	0.148474
CG8155	0.0478751	1.27846	0.142046
ens	0.0238705	1.28188	0.135967
su(Hw)	0.0227503	1.28204	0.146581
AdSS	0.0661597	1.3279	0.144063
Ptp69D	0.0479107	1.32239	0.144836
CG5745	0.0284808	1.31352	0.153317
ssp3	0.0232547	1.31937	0.161163
Nab2	0.0362178	1.33968	0.151097
Axn	0.0431356	1.32864	0.159674
Rme-8	0.0445234	1.33261	0.151515
CG12391	0.0217161	1.34824	0.126336
CG1603	0.0130218	1.34969	0.121929
heph	0.0126057	1.3204	0.11987
wech	0.0273333	1.32662	0.133133
Stat92E	0.0111924	1.30064	0.11833
CG11248	0.0232042	1.29445	0.129308
fs(1)M3	0.0232853	1.30078	0.130383
alpha-Man-IIb	0.0171593	1.31338	0.0985834
ZIPIC	0.025097	1.31007	0.100022
Kdm4B	0.0411795	1.31056	0.0984744
Vps39	0.0339438	1.32568	0.105125
CG2186	0.192869	1.55214	0.225539
dome	0.133736	1.56701	0.244961
slam	0.167892	1.61346	0.260193
CG10492	0.0769337	1.64393	0.225988
CG14803	0.095765	1.66763	0.216038
Elys	0.0968106	1.65414	0.233801
Atu	0.154297	1.61044	0.211617
scra	0.135724	1.64818	0.213459
bora	0.0632753	1.60605	0.11475
pch2	0.0742034	1.60515	0.11491
Mcm7	0.087895	1.59499	0.118148
Rcc1	0.0847823	1.61705	0.120836
borr	0.104431	1.5809	0.123942
Hmr	0.0906744	1.5846	0.149759
CG11504	0.0848796	1.57932	0.200726
Su(var)3-7	0.0864185	1.59298	0.192808
CG11141	0.0806769	1.62045	0.167826
l(2)37Cd	0.077352	1.60187	0.157641
fu	0.088814	1.61285	0.199743
gwl	0.107669	1.62634	0.178293
Pms2	0.097923	1.62493	0.19064
U4-U6-60K	0.094891	1.6303	0.184832
Hsp26	0.0820241	1.65424	0.340826
mxc	0.0803676	1.64201	0.349337
csul	0.0414558	1.59589	0.179363
Nup50	0.0266183	1.60683	0.180307
LBR	0.0205334	1.62724	0.1957
atms	0.0377954	1.63724	0.178892
mol	0.0344429	1.6344	0.182096
H	0.0453664	1.62501	0.248419
Usp10	0.0105581	1.60903	0.22592
mei-S332	-0.0488672	1.55526	0.216595
CG15312	0.030014	1.57218	0.220991
mnb	0.030084	1.56635	0.198453
CG42232	0.0563644	1.54482	0.23483
IntS9	0.0378974	1.52776	0.229755
timeout	0.0354656	1.53528	0.222824
hng3	0.00851992	1.52513	0.228279
Sse	0.0125107	1.57092	0.253705
CG15436	-0.039168	1.6648	-0.0037308
CG31875	-0.0447553	1.65558	0.0136545
CG4408	-0.020626	1.69654	0.0141463
CG8420	-0.00427295	1.67544	0.0329316
rpk	0.00627041	1.6714	0.0118191
BoYb	-0.0412594	1.71233	0.0550124
CG7208	-0.00876813	1.70334	0.0458741
lncRNA:CR43989	-0.00319941	1.69476	0.0490808
CR40354	0.00526792	1.70159	0.0854418
mad2	-0.00318713	1.6921	0.0858594
CG8173	-0.0327148	1.63005	0.0647869
hpRNA:CR32207	-0.0191606	1.63339	0.0417909
Mppe	0.0116877	1.64086	0.0700535
snk	0.0114161	1.65751	0.077605
SoYb	0.0155983	1.66045	0.0759656
Chrac-14	-0.01808	1.65815	0.0513415
fzy	-0.0207443	1.67697	0.0642532
Marf1	-0.00177049	1.67469	0.0552546
CG42240	0.0225813	1.63179	0.148569
Bap60	0.00452416	1.64199	0.150694
CycA	0.00293203	1.63408	0.135071
CG8223	-0.0248086	1.63349	0.143345
Kdm4A	-0.0151012	1.60824	0.130228
lncRNA:CR43836	-0.0248478	1.61012	0.131992
asun	0.0346945	1.66513	0.127392
CG14005	0.0358102	1.65616	0.106584
polo	0.0369083	1.64158	0.116361
CG3309	0.0441863	1.60754	0.13228
CycB3	0.0536084	1.63819	0.140849
pygo	0.0493289	1.62063	0.160773
smg	0.0487524	1.61047	0.149211
BthD	-0.0838741	1.65761	0.172025
rhi	-0.0593394	1.64105	0.127758
CG13599	-0.0133794	1.70989	0.139377
dob	0.0120765	1.71772	0.201666
CG3281	0.0295627	1.48199	0.133158
wek	0.0398198	1.47536	0.137918
gro	0.012969	1.46002	0.150335
Usp1	0.020372	1.45221	0.137642
smid	0.0532764	1.47211	0.134801
CG12877	0.0653258	1.46815	0.140384
glu	0.0618936	1.45787	0.147623
alt	0.0382007	1.45492	0.137415
Phs	0.0366288	1.46151	0.140174
Mybbp1A	0.0465031	1.44304	0.153268
Top2	0.0307596	1.4443	0.152627
CG5003	0.0816828	1.50021	0.129013
dnk	0.0834563	1.49007	0.14032
Hsl	0.0698686	1.49495	0.138698
BubR1	0.0426352	1.49818	0.132351
Saf6	0.0516976	1.5042	0.119105
Cdc5	0.0605895	1.48269	0.155616
Ptp61F	0.0487999	1.496	0.167141
Spc105R	0.0493917	1.48133	0.172625
Ada3	0.0580482	1.52092	0.156272
Nek2	0.0577912	1.51872	0.158512
abo	0.0775892	1.50753	0.154862
Nup93-1	0.0688484	1.50801	0.151076
qkr54B	0.00317303	1.47892	0.117073
Ugt316A1	0.00359066	1.5025	0.125072
Su(fu)	0.0221277	1.50054	0.113659
CG32365	0.0228673	1.5057	0.124762
dgt6	0.0145082	1.49965	0.121999
Sep5	0.00661953	1.479	0.147929
CG12179	-0.00113709	1.50615	0.151728
CG16896	-0.00221276	1.49702	0.155804
Bsg25D	0.0266417	1.50872	0.155223
TMEM216	0.0184483	1.50049	0.139257
mu2	0.0206022	1.51291	0.141167
Src64B	0.023326	1.50965	0.140318
CG5877	-0.00842563	1.51293	0.14345
CG31495	0.00832223	1.51723	0.133524
CG7156	0.0104659	1.5114	0.145545
Mad	0.00740025	1.50573	0.136717
CG3918	-0.00257007	1.53526	0.0996859
sced	-0.00399894	1.53389	0.126048
GstO1	-0.0120069	1.51152	0.093093
asRNA:CR45208	-0.00436203	1.51228	0.0745394
Cdc16	-0.00874564	1.52443	0.0822787
CG9302	0.00733876	1.5012	0.0946007
Taf6	0.00231111	1.4932	0.0990927
geminin	0.0113719	1.5181	0.09626
msb1l	0.00766865	1.50795	0.0967976
RhoGEF4	0.00365282	1.51288	0.0948093
CG3704	0.0400243	1.53299	0.0759338
icln	0.0500081	1.54303	0.078262
CG7133	0.0685058	1.53229	0.0701207
CG8301	0.0544522	1.52749	0.072599
mud	0.0530992	1.51704	0.0750914
CG12299	0.0816109	1.55293	0.0803739
Ranbp9	0.0784724	1.54372	0.0724781
xmas	0.0848335	1.53855	0.0731299
CG1024	0.0739153	1.54752	0.105597
Nf-YA	0.070783	1.53167	0.0980827
CG11164	0.0386636	1.58354	0.101404
zuc	0.0360787	1.57581	0.102256
ash2	0.054781	1.56548	0.0878231
Uba2	0.0468701	1.55729	0.111643
CG11263	0.0616793	1.52327	0.127939
CG8027	0.0568273	1.5215	0.122345
kuk	0.0485587	1.54664	0.12661
mod(mdg4)	0.0584132	1.54037	0.138563
CG9062	0.0306509	1.53268	0.123922
CG1636	0.0469807	1.51903	0.0999358
Mvb12	0.047895	1.52159	0.101596
CG5026	0.0547777	1.52988	0.102959
Cpsf160	0.058008	1.52543	0.111289
XRCC1	0.00353365	1.57675	0.141195
CG4936	0.021246	1.56963	0.13404
mbo	0.0316779	1.56601	0.118464
Nct	0.0295571	1.5741	0.126311
BTBD9	0.0530421	1.57193	0.184241
Mgat3	0.056972	1.58978	0.148654
Su(var)3-3	0.0333448	1.58	0.150073
CG17260	0.042189	1.58057	0.146516
CG6179	0.0435585	1.5829	0.148615
CG43342	0.0146582	1.52385	0.170628
CG8924	0.0124265	1.53877	0.154888
RAF2	0.0302985	1.51678	0.186605
CG17807	0.047262	1.53863	0.172275
Pif1	0.0359008	1.53576	0.160025
Cbp80	0.0623817	1.55856	0.15057
Klp67A	0.0829624	1.54924	0.166152
Smyd4-4	0.0506207	1.54749	0.189115
Srp54	0.0597437	1.54229	0.17965
IntS14	0.0754999	1.53645	0.19326
wcy	0.077744	1.55386	0.196396
CG7091	0.184061	1.49999	0.101024
NELF-B	0.146537	1.52189	0.112895
aurB	0.151007	1.613	0.134193
wdn	0.154876	1.58669	0.132659
Mcm6	0.162888	1.53469	0.166013
CG6227	0.122357	1.56097	0.156704
hb	0.112124	1.54517	0.157184
mars	0.115454	1.5544	0.171726
Ge-1	0.0703229	1.50057	0.212349
PEK	0.0700968	1.50524	0.190631
CG4617	0.0677311	1.48763	0.20093
RhoBTB	0.0592449	1.4924	0.186802
CG1677	0.0914646	1.53272	0.216126
mor	0.0810737	1.54621	0.2169
SAK	0.0660256	1.535	0.216597
CG12219	0.0725438	1.551	0.207104
CG15744	0.0641328	1.54771	0.209893
Snr1	0.104945	1.52647	0.0996629
Uba4	0.10432	1.52776	0.112578
CG4281	0.101683	1.55176	0.132694
CG5608	0.0916604	1.53632	0.125555
CG8108	0.118845	1.47058	0.152473
Apc2	0.100551	1.49078	0.158551
dup	0.101594	1.49404	0.146886
CG7110	0.121485	1.52033	0.156681
thr	0.108509	1.50986	0.144714
Arp8	0.0942252	1.48953	0.177557
brat	0.0941255	1.52274	0.16956
pita	0.0813385	1.52014	0.175269
Aladin	-0.0377765	1.57846	0.0814698
Trf	-0.0302757	1.57422	0.0774759
Taf7	-0.0398041	1.54029	0.0793811
CG14764	-0.0194198	1.55772	0.077189
Nepl3	-0.017478	1.54168	0.0721774
Nnf1b	-0.028924	1.54484	0.0722127
CG15141	-0.0401049	1.58146	0.123512
dgt5	-0.00196625	1.58945	0.0979964
CycD	-0.00405412	1.59668	0.113548
Kebab	-0.0151553	1.60003	0.10417
lncRNA:CR44111	-0.0660763	1.58744	0.0286494
Cks30A	-0.0369786	1.59908	0.0108396
spn-D	-0.0233145	1.58887	0.00579952
CG3919	-0.0197354	1.5408	0.0293977
x16	-0.0276273	1.54842	0.0253125
CG3679	-0.00985034	1.59226	0.0354291
CSN3	-0.00556256	1.56721	0.0398525
CG6650	0.000417838	1.51372	0.0497746
Su(H)	-0.00744715	1.53263	0.0334515
Bub3	-0.0146156	1.52561	0.0452398
mael	-0.0169554	1.52202	0.0398006
mof	0.0195588	1.53473	0.0583852
Wee1	0.022368	1.5415	0.063483
CG6693	0.00360238	1.55491	0.0607591
Snp	-0.0127752	1.54964	0.0529614
CG4911	-0.0246229	1.5063	0.0483727
mip40	-0.0383416	1.49338	0.0493744
CG12713	-0.0701261	1.53543	0.0508926
Rnmt	-0.0558282	1.51443	0.0439085
Cbs	0.0710896	1.51543	-0.00963115
CG11367	0.0538699	1.51604	-0.00531974
Rtc1	0.0810089	1.47031	0.00983471
rtet	0.105589	1.50836	-0.00851243
CDK2AP1	0.0227433	1.48079	0.0338796
CG33695	0.0262087	1.48809	0.0338381
Hel25E	0.030945	1.50611	0.0425198
Art1	0.0213199	1.50701	0.0265189
cathD	0.0281427	1.50814	0.0303116
PCID2	0.0448256	1.47438	0.0137009
EndoU	0.041293	1.50445	0.0176282
CG3457	0.0307694	1.48989	0.0185182
lwr	0.0356922	1.48668	0.0212632
CG11975	0.04258	1.4539	0.0305283
CSN1b	0.0208401	1.44895	0.0378783
CG10336	0.0396099	1.47844	0.0607051
Fkbp39	0.0339759	1.49065	0.0613339
B52	0.0355727	1.44932	0.0672713
jigr1	0.0332843	1.45606	0.0615163
SF1	0.0258192	1.45958	0.0617183
M1BP	0.0214489	1.44732	0.0606575
CG11123	0.0261176	1.44987	0.0654784
pasha	0.0212078	1.45328	0.0680461
CG9705	0.0104388	1.46945	0.0647572
Dcp-1	0.0217867	1.46115	0.0533385
Galphai	0.0185838	1.46481	0.0565847
CG5180	0.0424007	1.5092	0.0812563
Spx	0.0493978	1.51398	0.0882798
Bx42	0.031305	1.50455	0.0967462
Parg	0.0283796	1.51638	0.0914348
Drep2	0.0436318	1.48878	0.113109
Rassf	0.0394662	1.48515	0.0932984
Rbf2	0.0653586	1.49599	0.108085
Gle1	0.0568154	1.47224	0.10094
Tailor	0.0634602	1.47572	0.083834
Hat1	0.073619	1.51373	0.0547047
RpII140	0.0789254	1.50475	0.0425438
lic	0.0664102	1.50777	0.0755093
CG10038	0.0510608	1.49976	0.0687608
pont	0.0589527	1.5	0.0744878
sub	0.098673	1.53016	0.0677213
Chi	0.097644	1.52587	0.0800905
thoc5	0.0881863	1.53154	0.0773043
sti	0.0874924	1.5088	0.0751268
tor	0.104179	1.51065	0.087116
cid	0.100364	1.47876	0.0691811
MBD-like	0.111545	1.49159	0.0963287
Pp4-19C	0.0863646	1.56967	0.0471495
PSR	0.0692007	1.5814	0.0609934
CR44003	0.0591249	1.57412	0.0190571
Grip75	0.0452869	1.58499	0.0383273
CG32095	0.084204	1.55091	0.0254207
CG12659	0.0572754	1.54602	0.0208176
Prp19	0.0717005	1.54691	0.00942736
aub	0.0249947	1.5566	0.0346928
U2af38	0.0307301	1.54504	0.014128
CG8617	0.0521182	1.52789	0.0387613
RanGAP	0.0431937	1.52612	0.0472459
IntS10	0.038719	1.56104	0.0546164
CG8478	0.0504766	1.54088	0.0502509
spn-E	0.0605242	1.54843	0.0502892
rumi	0.041935	1.61579	0.00323641
CG30383	0.00134603	1.60857	0.0075514
Cdk1	0.0165623	1.62988	0.00224923
koko	0.0188026	1.61907	0.0241762
Hmg-2	0.0365759	1.60076	0.0896606
insv	0.0348883	1.59467	0.0878302
CG17829	0.0320817	1.58829	0.0799873
muskelin	0.0258916	1.59864	0.0822786
CG5568	0.00721889	1.59205	0.0792514
CG4788	0.00986627	1.60941	0.0684116
CG11307	-0.00603266	1.60529	0.0613289
Ubc2	-0.00279047	1.60726	0.0587378
CG1622	0.055976	1.63083	0.0953334
CG7384	0.0444007	1.63896	0.082068
Cenp-C	0.0776145	1.62765	0.0893753
RhoGAP5A	0.0690668	1.63424	0.11063
CG4570	0.0700708	1.62277	0.0757388
Usp39	0.0668358	1.61203	0.0728791
CG7101	0.0854703	1.60658	0.0603277
Elba2	0.0791263	1.6041	0.0580348
Skp2	0.0738908	1.60319	0.0598968
JhI-21	0.042699	1.62429	0.0387055
CG5235	0.0401565	1.63246	0.0640082
MAN1	0.0298362	1.61506	0.0630777
osk	0.122578	1.61868	0.0354793
Caf1-55	0.0966737	1.55689	0.0480455
vret	0.107322	1.54665	0.0412841
Nup35	0.122574	1.56986	0.0790581
CycE	0.111978	1.55001	0.0830248
krimp	0.103754	1.54623	0.0734915
ALiX	0.113798	1.29483	0.520348
Bap170	0.081243	1.51602	0.403542
sbb	0.157859	1.38595	0.401832
Spt20	0.14079	1.38158	0.433331
Hr4	-0.164243	1.01545	0.507025
rush	0.199649	1.01723	0.216754
prage	0.111155	1.03445	0.235133
Wdr81	0.120948	1.0153	0.248991
CG42674	0.14196	1.05443	0.249437
Daxx	0.123196	1.05209	0.220007
Qsox1	0.108375	1.0815	0.104622
TfIIA-L	0.111778	1.09666	0.121316
CG8475	0.0905601	1.05103	0.14884
drosha	0.116818	1.06519	0.179287
hfp	0.131259	1.09803	0.199831
Prp8	0.12693	1.10342	0.216778
mi	0.0971511	1.09387	0.212956
PTP-ER	0.121097	1.08942	0.238783
Ipk1	0.116286	1.12219	0.170696
SIDL	0.125074	1.14155	0.17944
Cpsf6	0.145423	1.14616	0.154185
dpa	0.143856	1.11392	0.144136
Fit1	0.00798703	1.01996	0.0951503
ohgt	0.0103569	1.00002	0.101722
CG31013	0.00696142	1.01702	0.0721278
Hip1	-0.0220636	1.00632	0.0752865
CG4440	-0.0173257	1.02292	0.0734235
Abp1	-0.0135808	1.01481	0.0670272
rost	-0.0106344	1.02046	0.0664458
CG14036	-0.0272659	1.0307	0.137211
lncRNA:CR45225	-0.0205121	1.05872	0.134151
nuf	-0.0351576	1.06767	0.107751
CG1965	-0.0449183	1.07306	0.133017
Psi	-0.058881	1.07045	0.145074
Sur-8	-0.0387008	1.04503	0.0754098
fz	-0.00853254	1.03418	0.0813158
lncRNA:CR44779	-0.0209021	1.0462	0.0970433
mRpS30	-0.016565	1.03915	0.0937233
Slip1	-0.0591724	1.03597	0.129138
Oatp30B	-0.0288636	1.01518	0.129937
Sdr	-0.0328417	1.00989	0.115041
CG8611	-0.000419836	1.08652	0.139941
CG31705	0.0167498	1.07877	0.12576
out	0.0183949	1.07462	0.125845
DCTN2-p50	0.0530422	1.08908	0.135448
Sra-1	0.0414956	1.08911	0.13724
mip130	0.05246	1.09023	0.156698
msn	0.044167	1.09159	0.16854
Cnot4	0.0263422	1.07969	0.153479
dbr	0.0233428	1.10722	0.150277
Csp	0.0164554	1.02122	0.139159
stg	0.00668825	1.03477	0.146086
Eip63E	0.00683046	1.02504	0.133072
Traf6	0.00465178	1.03181	0.134562
alpha-Man-Ia	0.0481274	1.03483	0.154359
Mipp2	0.0390373	1.04023	0.160539
Claspin	0.0424201	1.04851	0.126812
Vha100-1	0.0639187	1.04927	0.141294
dia	0.0863997	1.04889	0.209789
Jarid2	0.0613745	1.04973	0.214652
dco	0.0566602	1.01162	0.197865
inaE	0.058373	1.0116	0.1776
CG7903	0.0400432	1.04165	0.187563
Rep	0.0637481	1.05178	0.185231
Tbc1d8-9	0.0618988	1.05373	0.197389
l(1)G0289	0.0037804	1.03507	0.186307
EcR	0.0140683	1.01826	0.196082
Rgl	0.0123496	1.02122	0.201582
ph-d	0.0251744	1.08135	0.220021
ZAP3	0.0254545	1.06842	0.197782
ed	0.0330163	1.05319	0.210307
trio	0.0379111	1.05527	0.202082
Ssl1	0.125124	1.02682	0.0595104
CG11771	0.104562	1.0352	0.0547407
cN-IIIB	0.100714	1.02241	0.060795
CG18586	0.0781766	1.03487	0.0703394
CG31344	0.0855263	1.01868	0.0512656
Iru	0.0777036	1.02779	0.110344
qkr58E-2	0.0479418	1.01191	0.100033
Hrd3	0.0853535	1.00707	0.130139
Trc8	0.0940636	1.01147	0.147929
GM130	0.104456	1.05338	0.101837
adp	0.119255	1.03218	0.0966202
Vps16B	0.124172	1.02923	0.109435
Smu1	0.0997592	1.16579	0.0493643
wmd	0.0862628	1.16117	0.0346558
CG13667	0.0655717	1.15304	0.039856
Non1	0.0742714	1.15559	0.0611909
CG3631	0.0786306	1.15486	0.0871056
CG4622	0.0780722	1.1585	0.102382
Taf2	0.0724542	1.16572	0.111333
Lrrk	0.118714	1.17775	0.0918011
piwi	0.112504	1.13694	0.0987892
EMC2B	0.0312913	1.13366	0.084694
lncRNA:CR46102	0.0212503	1.12472	0.0737959
CG11257	0.0591071	1.12164	0.0858126
nSMase	0.0375605	1.1107	0.0648701
Tudor-SN	0.0463838	1.10105	0.0771878
CG5149	-0.00689209	1.128	0.102744
ArfGAP3	0.0168318	1.14196	0.0967482
CG11417	0.0132369	1.13498	0.0881419
CG12184	0.0145283	1.09654	0.0902231
CG17565	0.00880338	1.09043	0.107363
CG1344	0.0251993	1.1194	0.0976895
Lon	0.0279189	1.1085	0.118101
Graf	0.0262742	1.10295	0.10432
sowah	0.0363753	1.10349	0.105336
CG3618	0.0438313	1.15457	0.15669
PAN2	0.0383551	1.14683	0.145745
Sulf1	0.0126522	1.13647	0.168744
Hcf	0.00670165	1.14899	0.154209
Sirt1	0.0174575	1.14141	0.149103
CG44303	0.0113675	1.13373	0.128306
Klp31E	0.017773	1.12404	0.131434
HEATR2	0.0273196	1.16608	0.132212
CG17802	0.00788395	1.15976	0.139568
TBC1D5	0.00428693	1.15717	0.126513
hyx	0.0704758	1.1667	0.129175
Sf3b2	0.0700257	1.14563	0.116781
Tpr2	0.0759941	1.14202	0.133604
EndoB	0.0875833	1.15026	0.15003
Glos	0.064271	1.13848	0.160946
Cyp6a22	0.0874026	1.11202	0.116804
slx1	0.0710802	1.127	0.115029
Vps50	0.0753698	1.10799	0.149814
Bdp1	0.0555817	1.10549	0.163023
Rab3-GAP	0.0545823	1.10556	0.15007
CG7985	0.220061	1.03017	0.358107
dikar	0.0686202	1.02142	0.426627
CG11951	-0.00163218	1.07967	0.372489
spen	0.0111887	1.09207	0.361599
kek5	0.02165	1.13635	0.321612
kis	0.00382828	1.1561	0.311281
Dab	0.0753898	1.14908	0.310537
cmb	0.0473079	1.13494	0.309969
Gug	0.0459912	1.1576	0.295044
Slik	0.0246745	1.12144	0.24809
lig	0.0687883	1.13359	0.250723
Ufd4	0.0787263	1.12282	0.247214
CG11399	0.053217	1.13526	0.256656
CG30046	0.0606332	1.13122	0.271027
S6KL	0.0634828	1.12436	0.279938
BOD1	0.0418683	1.06463	0.273968
ari-1	0.0569192	1.0985	0.269968
arr	0.0493914	1.09105	0.251313
hdc	0.0559158	1.09157	0.251654
CG43867	0.0733021	1.1049	0.317881
IntS6	0.078785	1.08143	0.316432
CG8677	0.078459	1.11023	0.287904
gig	0.0682545	1.08371	0.290048
CG31635	0.0615686	1.03285	0.343992
CG43783	0.0921482	1.04852	0.283364
chb	0.0864439	1.01277	0.283987
Camta	0.0696621	1.01315	0.251472
CG6752	0.0720958	1.01129	0.259384
CG5098	0.057643	1.02907	0.261757
l(1)G0196	0.055601	1.0217	0.26762
Usp47	0.0561029	1.03808	0.246861
sgg	0.0514573	1.02924	0.223418
Vps8	0.0431319	1.02296	0.230648
Tis11	-0.0109903	1.05898	0.259881
pyd	0.0437309	1.02126	0.297363
CG4887	0.0156601	1.02848	0.297015
Not1	0.0109587	1.03846	0.2805
MESR4	0.0318692	1.20262	0.363673
Psc	0.0150229	1.26993	0.364036
mre11	0.0926921	1.30874	0.285763
trr	0.109172	1.30955	0.277813
sov	0.0881667	1.27701	0.287855
CG7546	0.076155	1.28925	0.265482
cno	0.0560036	1.29517	0.272638
kuz	0.0347764	1.32535	0.290409
dom	0.0382196	1.31234	0.307218
upSET	0.0204736	1.31452	0.316577
CG46385	0.0335953	1.27207	0.279065
simj	0.0167871	1.29652	0.290582
Gen	0.0847948	1.26706	0.405803
CG3726	0.0968582	1.30651	0.348888
cnk	0.0919422	1.26019	0.350582
enok	0.0661123	1.27648	0.346419
Helz	0.0342071	1.35167	0.351494
gpp	0.1292	1.33651	0.328381
Hrs	0.129177	1.33952	0.319718
CG31549	0.138165	1.19756	0.193704
SNF4Agamma	0.113179	1.22525	0.193428
CG6051	0.0887319	1.22001	0.192
Fur2	0.0877018	1.22523	0.179197
e(y)3	0.133311	1.27592	0.275516
shtd	0.143948	1.24918	0.273595
Dph1	0.145123	1.29713	0.246064
Flacc	0.174799	1.27396	0.226737
Ankle2	0.15048	1.12444	0.291761
CG3520	0.169104	1.17116	0.24896
CG1737	0.130914	1.14282	0.23031
Saf-B	0.138605	1.16742	0.221066
Alh	0.0922342	1.20493	0.302305
vir	0.109018	1.20851	0.301177
hop	0.0849935	1.22758	0.299985
Spn	0.110273	1.23255	0.314706
CG6695	0.0946561	1.23222	0.242433
ash1	0.0902531	1.18635	0.232282
cic	0.0760737	1.18887	0.267753
MED1	0.073186	1.1832	0.267151
28SrRNA-Psi:CR40596	0.0280062	2.71778	0.0598564
asRNA:CR44155	-0.00998131	2.15389	0.0293605
snRNA:U12	0.0674737	2.01138	0.0938701
28SrRNA-Psi:CR45859	0.0109377	2.00978	-0.0119919
TrxT	-0.000627581	2.05833	-0.00243247
crm	0.136479	1.72335	0.271326
Nup205	0.203168	1.77537	0.312593
Caf1-180	0.0267149	1.77882	0.309972
Bap111	0.135201	1.82588	0.239986
otu	0.111905	1.80321	0.212074
RhoGAP54D	0.120977	1.78503	0.239286
CG12702	0.131342	1.98105	0.294267
Spn28Da	0.000791644	1.90939	0.408789
CR44906	0.01277	1.9055	-0.0198746
mtrm	0.0381636	1.89671	0.0690889
Det	-0.0499498	1.81845	0.00981895
moon	-0.0650344	1.79444	0.0218646
lncRNA:CR46472	-0.00615823	1.77832	0.0266731
msd5	-1.36838e-05	1.79286	0.001454
CR14798	0.00961403	1.73225	0.0303556
lncRNA:CR43973	0.0417379	1.75498	-0.0155649
CG6962	0.0680105	1.70467	0.0868217
cmet	0.0758648	1.7163	0.0862191
CG31457	0.0583887	1.6975	0.0975343
Rcd4	0.052017	1.69451	0.082835
CG7504	0.0995472	1.74342	0.0544915
CG31898	0.0979491	1.69443	0.025858
CG32625	0.0752746	1.70713	0.0159775
dUTPase	0.0607315	1.71848	0.00927113
Tango4	0.176079	1.76389	0.0215607
CG7730	0.104998	1.82564	0.0557818
pav	0.13308	1.80668	0.0837661
CG10555	0.115344	1.63157	0.13472
CG4730	0.109617	1.63426	0.140632
Cap-D2	0.115615	1.67291	0.170725
CG11674	0.125678	1.67178	0.148345
Poc1	0.169554	1.71586	0.125547
rod	0.153371	1.72343	0.13095
CG4586	0.182129	1.67988	0.163247
rig	0.167923	1.66545	0.139963
CG2091	0.168264	1.76554	0.193335
Rif1	0.139942	1.76804	0.19931
Orc1	0.145436	1.72167	0.203851
Incenp	0.126168	1.72259	0.167393
mbt	0.146099	1.70587	0.173847
ncd	0.136215	1.6998	0.170106
asp	0.106916	1.71674	0.117009
dah	0.130925	1.7501	0.124645
tum	0.11342	1.74851	0.159302
CG4615	0.0755775	1.70463	0.152916
wisp	0.0770967	1.69022	0.170454
CycB	0.0798351	1.74969	0.181619
retn	0.0760241	1.75176	0.172225
aurA	0.0545418	1.74836	0.151893
Cdc6	0.0503759	1.71839	0.17114
yl	0.203451	1.89622	0.119146
bam	0.180335	1.89228	0.0818052
CG31517	0.186095	1.851	0.0725999
lncRNA:CR43961	-0.00787656	1.80138	0.193016
CG30148	0.00262648	1.8429	0.122553
msd1	-0.00385642	1.77892	0.132851
CG6425	0.0315833	1.76852	0.125778
CG9925	0.0211564	1.77557	0.0985279
Trf4-2	0.0661745	1.78674	0.137143
ball	0.078347	1.82306	0.150541
mei-38	0.11494	1.82683	0.164674
Fign	0.120709	1.88792	0.193722
CG4404	0.0494401	1.86199	0.150573
CR14033	0.0812101	1.86809	0.160259
CG32512	0.07691	1.81653	0.210321
Smyd4-1	0.0552799	1.8687	0.223267
BomBc2	-0.00450136	-3.21518	-0.0296109
CG7900	-0.00418366	-2.30668	-1.80989
CG11131	-0.00590365	-2.90465	-1.59619
spartin	0.125624	-2.87992	-1.48362
Muc96D	-0.00124058	0.472536	-1.16121
Alp8	-0.00472529	0.0792993	-1.48785
CG11300	-0.000971352	0.166967	-1.27482
Alp7	-0.00796303	-0.333708	-1.36051
GstD5	-0.0352275	-0.231153	-1.6334
CG7798	-0.00351387	-0.984201	-1.33386
CG12766	-0.00451506	-0.536606	-1.19817
CG4000	-0.0114122	-0.618965	-1.09156
mt:ND1	-1.11693	-0.588187	-0.0249101
CG30197	-0.00707469	-1.06315	-0.228276
CG42246	-0.00355094	-1.06216	-0.238766
CG33269	-0.0159741	-1.09849	-0.203742
Ugt35B1	-0.00381647	-1.08548	-0.217821
CG34107	-0.00450136	-1.12289	-0.237111
CG42728	-0.00674384	-1.10057	-0.25036
CG4377	-0.00794861	-1.09268	-0.236867
CG7742	-0.00381647	-1.08323	-0.246729
Sr-CI	-0.0290105	-1.00155	-0.219258
CapaR	0.00607626	-1.04686	-0.143559
Gr28b	-0.00119078	-1.03863	-0.125862
CG10062	-0.00783909	-1.0542	-0.175241
Cpr76Bb	-0.0124578	-1.07301	-0.171768
lncRNA:CR44595	0	-1.02382	-0.192527
asRNA:CR45281	-0.000858553	-1.0316	-0.16113
CG33500	-0.0057126	-1.03819	-0.164353
CG31454	-0.00907741	-1.03024	-0.0954406
CG43110	-0.00945335	-1.02284	-0.0982961
CG14589	-0.00640071	-1.0016	-0.0818028
CG32006	0.00384382	-1.02153	-0.077298
lncRNA:CR43953	-0.00687221	-1.01904	-0.0491203
CG12998	0.000485431	-1.04984	-0.0863829
CG5162	-0.00362975	-1.04039	-0.0706487
lncRNA:CR46234	-0.00355094	-1.0441	-0.0611977
ppk13	-0.00119078	-1.04884	-0.0660618
CG44163	0	-1.12674	-0.0541085
CG31370	-0.00710688	-1.07991	-0.0512734
lncRNA:CR45585	0	-1.09202	-0.0239382
CG45116	-0.00613805	-1.11619	-0.141179
CG42792	-0.00121783	-1.12286	-0.130133
CG9459	-0.00450136	-1.11522	-0.124344
CG33914	-0.00586713	-1.13825	-0.0784279
CG43066	-0.0193338	-1.14567	-0.0978931
CG15892	-0.00187193	-1.15212	0.0185494
CG15125	0	-1.11415	0.0555472
RhoGAP102A	0.010155	-1.14197	0.0548394
Dh44	-0.00383192	-1.00499	0.0304679
CG4053	-0.00186052	-1.03217	0.00483869
CanA1	-0.00921689	-1.0253	0.0277153
CG42402	-0.00872326	-1.03995	0.0216888
lncRNA:CR45215	0.00334907	-1.06563	-0.00161157
gudu	0.00320473	-1.09797	0.0231848
Smvt	-0.021155	-1.08636	0.0463365
CG15553	-0.00119078	-1.19052	0.0423732
PGRP-SB1	-0.00640071	-1.22314	0.0215877
Ugt302K1	-0.00391789	-1.24819	0.129164
CG14219	-0.00733225	-1.17647	0.112628
CG5644	0	-1.2169	0.0854141
CG7365	-0.00242021	-1.41974	0.0755632
Cpr73D	-0.00856855	-1.32094	0.12746
lncRNA:CR45223	-0.00179414	-1.35667	0.0923739
BomS6	0.001529	-1.43077	-0.194447
Cpr76Ba	-0.00393893	-1.38629	-0.216885
lncRNA:CR44148	-0.003359	-1.40093	-0.206067
lncRNA:CR43148	-0.0152098	-1.26488	-0.144663
CG34220	0.00698676	-1.31427	-0.0307197
CG7031	0	-1.21736	-0.0339141
CG11425	-0.00298195	-1.21617	-0.0919388
Cpr56F	-0.0164393	-1.24819	-0.0638264
CG14324	-0.0011498	-1.09576	0.299145
Rdl	-0.00296482	-1.00807	0.252158
beat-VII	-0.00521019	-1.00645	0.126377
eg	-0.00513149	-1.01827	0.126821
bma	-0.0117523	-1.00738	0.0764623
CG14253	-0.00752199	-1.05545	0.076549
CG8861	-0.00734706	-1.11917	0.116924
CG34386	-0.000255088	-1.10271	0.125766
SPR	-0.00293783	-1.0939	0.12316
CG12971	-0.00791848	-1.04283	0.203349
jeb	-0.0078922	-1.07	0.170645
Cpr76Bd	0	-1.25766	0.342379
BomS1	-0.00391789	-1.47077	0.429329
CG14326	0.000270124	-1.49395	0.390485
CG32237	-0.0106865	-2.2899	-0.718819
asRNA:CR43767	-0.0151119	-1.95435	-0.823649
Cpr47Eb	-0.00243797	-1.74271	-0.618342
Crys	-0.00243252	-1.8422	-0.669864
lncRNA:CR44922	-0.0053789	-1.81988	-0.68157
CG30054	-0.00634496	-2.17255	-0.195989
CG45273	0	-2.25558	-0.240107
Sid	-0.011248	-1.87613	-0.108789
BomS2	0.00425485	-1.9946	0.0453902
CG31380	0	-1.92449	0.0276539
CG8541	0.000591058	-1.62349	-0.323499
lncRNA:CR43855	-0.0175604	-1.58264	-0.482333
lncRNA:CR43436	-0.00121783	-1.68677	0.0286232
CG12523	0.00129379	-1.56589	-0.0513559
fau	-0.00270851	-1.53045	-0.0807156
CG33346	-0.00270851	-1.36539	-1.34426
AANATL4	0.00238387	-1.48435	-1.06414
CG15530	-0.00682529	-1.57034	-1.0964
CG9988	-0.00381647	-1.07424	-0.909286
Ass	-0.00674445	-1.02874	-0.757419
CG4229	-0.0157829	-1.01601	-0.726111
CG14694	0.000662994	-1.23317	-0.308052
CG31269	-0.00381647	-1.25848	-0.303585
CG10943	0.000501641	-1.19067	-0.452848
CG6908	-0.00654596	-1.17547	-0.456964
lncRNA:CR44832	-0.00450578	-1.17632	-0.451676
Hpd	-0.00401293	-1.18836	-0.374508
CG5550	-0.0203714	-1.16573	-0.38118
Lcp65Ag3	-0.00871503	-1.15071	-0.370439
CG15717	-0.132739	-1.04794	-0.48665
CG43348	-0.00821397	-1.07594	-0.502296
CG13705	-0.00695715	-1.00952	-0.368342
CG18765	-0.0198328	-1.13905	-0.296702
ChT	0.00411363	-1.16129	-0.322945
CG17477	-0.00119078	-1.11842	-0.343846
CR43186	-0.00205292	-1.07026	-0.359804

## Sheet: DESeq2 CSV
gene name	log2FoldChange.scro_0.1.5	padj.scro_0.1.5	log2FoldChange.scro_12.14	padj.scro_12.14	log2FoldChange.scro_16.18	padj.scro_16.18
128up	0.0261904	0.850511	0.0264757	0.899051	-0.165233	0.66918
14-3-3epsilon	-0.0181182	0.910705	1.10254	2.87885e-07	0.0411778	0.916076
14-3-3zeta	-0.145911	0.0646004	-0.41899	0.00784867	-0.107042	0.761821
140up	0.0200017	0.916329	-0.1786	0.419038	-0.34353	0.287523
18SrRNA-Psi:CR41602	0.0147261	0.704786	0.542128	0.212238	-0.0278497	0.93067
18w	-0.120427	0.026188	0.148105	0.66375	0.285092	0.199206
26-29-p	0.0851245	0.353353	0.222292	0.316844	0.12475	0.785029
28SrRNA-Psi:CR40596	0.0280062	0.559664	2.71778	2.76079e-15	0.0598564	0.893747
28SrRNA-Psi:CR40741	0.0120186		0.840453	0.0631237	-0.139647	0.750178
28SrRNA-Psi:CR41609	-0.0033379		0.64509	0.233033	-0.0569759	0.851309
28SrRNA-Psi:CR45848	0.00214299		0.823875	0.0392883	-0.00592241	0.988786
28SrRNA-Psi:CR45851	0.0125959	0.695536	1.45807	0.00167712	-0.0178086	0.910043
28SrRNA-Psi:CR45853	-0.00179414		0.221219		0.0656404
28SrRNA-Psi:CR45855	0.00471042		0.614109		0.000477682
28SrRNA-Psi:CR45859	0.0109377	0.793006	2.00978	4.53368e-06	-0.0119919	0.981532
28SrRNA-Psi:CR45860	0.00934871		0.191365		-0.0570584	0.780368
2mit	-0.0260673	0.548557	-0.392905	0.0666594	0.429621	0.165826
312	0.0514518	0.774169	0.0404735	0.906825	-0.0818601	0.851463
4E-T	0.0192391	0.917531	0.988506	5.82837e-09	0.0531156	0.910043
5-HT1A	-0.010723		-0.718176	0.000841703	0.178475	0.565381
5-HT1B	-0.000447229		-0.295254	0.328303	0.295902	0.416864
5-HT2A	-0.00451569	0.922438	-0.490765	0.117845	0.102309	0.807834
5-HT2B	0.00201295		-0.423318	0.212369	0.181339	0.707262
5-HT7	-0.00931273		-0.205472	0.399735	0.205737	0.526812
5.8SrRNA-Psi:CR45854					-0.0108429
5.8SrRNA-Psi:CR45863					-0.00490126
5PtaseI	0.0681169	0.675352	-0.27199	0.199435	0.0132509	0.968889
5SrRNA-Psi:CR33356					0.00495191
5SrRNA:CR33367			0.055642
7B2	-0.014597	0.710727	-0.343437	0.163774	-0.0891721	0.841056
7SLRNA:CR32864	0.00335826		0.0350152		-0.0571031
7SLRNA:CR42652	0.00382347		0.0924439		-0.0638953
825-Oak	0.00852648		-0.393117	0.441846	-0.0997763	0.557077
A16	0.0598872	0.733669	0.21839	0.419923	-0.12632	0.771523
AANAT1	-0.0262855	0.478703	-0.577379	0.00431185	-0.0996747	0.825339
AANATL2	-0.00682964	0.79618	-0.513099	0.0278389	-0.0954132	0.821206
AANATL3	-0.00497589		0.357403	0.530185	-0.406252	0.214105
AANATL4	0.00238387		-1.48435	0.0014484	-1.06414	1.32518e-08
AANATL5			0.0190052		-0.563994	0.00242269
AANATL6	-0.00450136		0.11991		-0.373347	0.298457
AANATL7	-0.00716725		-0.300652	0.236118	-0.0244148	0.953366
ABCA	0.0751667	0.633886	0.762493	8.76643e-05	0.208311	0.668554
ABCB7	0.120251	0.22033	-0.449633	0.093044	0.0936901	0.787052
ABCD	-0.00494542	0.965982	0.769302	0.0017116	-0.00315999	0.994874
ACC	0.152616	0.104961	-0.218368	0.392754	0.367005	0.312458
ACXA					0.014664
ACXB			0.055642		0.00495191
ACXC			0.293294		0.0316822
ACXD	-0.00884623	0.751757	-0.224763	0.237089	0.194264	0.610802
ADD1	0.0244233	0.849067	1.39852	4.35754e-06	0.144938	0.761821
ADPS	-0.0444541	0.0851284	-0.0871309	0.797998	-0.0670974	0.872206
AGBE	0.203783	0.0103666	-0.249569	0.28874	-0.198969	0.515889
AGO1	0.0147569	0.939606	0.882234	1.45371e-06	0.21342	0.65646
AGO2	-0.1509	0.195555	0.621411	0.00231968	0.0420152	0.930674
AGO3	-0.0156777	0.802567	1.27689	7.3968e-09	-0.0336266	0.912069
AIF	0.112958	0.265392	-0.100316	0.60084	-0.0241781	0.950455
AIMP1	0.150456	0.195952	0.168897	0.387782	-0.268834	0.530715
AIMP2	0.0603502	0.69355	-0.0621889	0.777003	-0.265451	0.283183
AIMP3	0.0565768	0.745624	-0.414334	0.0559531	-0.116621	0.790232
ALiX	0.113798	0.196045	1.29483	2.11644e-07	0.520348	0.0529025
AMPKalpha	0.0907869	0.304259	-0.106494	0.607135	0.0278151	0.945611
AMPdeam	0.0946161	0.345776	-0.38883	0.0597033	0.0872958	0.787147
AOX1	-0.00611657	0.975682	-0.385702	0.334701	0.0713475	0.853685
AOX2	-0.0076693		-0.0918187	0.875867	0.115406
AOX3	0.0488333	0.752732	0.219021	0.409841	0.0572221	0.904223
AOX4	0.00385799		-0.0259507		0.00659305
AP-1-2beta	0.136516	0.155134	0.171492	0.393534	0.157388	0.67836
AP-1gamma	0.153894	0.129795	0.246329	0.188656	0.278928	0.519113
AP-1mu	-0.0493759	0.745624	1.12408	0.00019975	-0.00131244	0.9978
AP-1sigma	-0.104307	0.438811	0.309152	0.0907417	-0.203511	0.630479
AP-2alpha	0.133307	0.209296	-0.304452	0.129197	0.215622	0.548596
AP-2mu	0.167138	0.0904479	-0.179541	0.289828	0.0360467	0.914854
AP-2sigma	-0.0308184	0.857292	-0.336098	0.0371056	-0.25699	0.493094
APC10	-0.0259432	0.893083	0.138444	0.690978	-0.296546	0.480662
APC4	0.0949843	0.36188	1.44476	4.87739e-07	0.200845	0.681078
APC7	0.093958	0.342241	0.922059	0.0654648	0.026161	0.838392
APP-BP1	0.0617344	0.708998	-0.00168433	0.996195	-0.098244	0.807656
AQP	0.0017356		-0.642529	0.0339604	-0.144741	0.753315
ASPP	-0.0424557	0.40634	-0.294353	0.22942	0.35446	0.0884612
ATP6AP2	0.118861	0.13657	-0.0461041	0.849425	0.0382969	0.910566
ATP7	0.168957	0.0977586	0.349595	0.0318558	0.211015	0.608036
ATP8A	0.00621803	0.975682	-0.126834	0.593516	0.212528	0.64705
ATP8B	-0.0288036	0.316956	-0.620193	0.0179725	0.382458	0.214105
ATPCL	0.111177	0.22851	0.429293	0.205387	0.141158	0.761821
ATPsynB	0.0650884	0.65959	-0.0835165	0.703947	-0.125619	0.779207
ATPsynC	-0.000641553	0.996477	-0.250038	0.147466	-0.192915	0.579348
ATPsynCF6	-0.0782418	0.622008	-0.13533	0.596534	-0.215613	0.653389
ATPsynCF6L					0.00495191
ATPsynD	0.00609846	0.976443	-0.224848	0.338741	-0.19128	0.696937
ATPsynE	0.00855179	0.966535	-0.157353	0.433457	-0.206366	0.656119
ATPsynF	0.0324768	0.860731	-0.136984	0.504938	-0.15824	0.738018
ATPsynG	-0.056846	0.736936	-0.0227394	0.939905	-0.270475	0.516719
ATPsynO	-0.0324103	0.852072	-0.138152	0.52185	-0.231756	0.584592
ATPsynbeta	-0.0768451	0.422622	-0.324667	0.0557733	-0.14981	0.598874
ATPsynbetaL	0.00197395		-0.0259507		-0.00802003
ATPsyndelta	0.0680007	0.560174	0.0691218	0.793769	-0.258603	0.569716
ATPsynepsilonL	0.0032667		-0.187858	0.719557	-0.135664	0.775963
ATPsyngamma	0.00866169	0.965382	-0.175127	0.358571	-0.184065	0.691997
ATbp	-0.0132165	0.946969	1.25301	9.49474e-07	0.165943	0.736356
Aasdh	0.0496787	0.779403	1.32616	5.87816e-06	0.0873906	0.849858
Aatf	-0.0270483	0.884492	0.916932	0.00171543	0.0510509	0.89669
Abd-B	-0.10562	0.030077	-0.587046	0.0070795	0.152838	0.622411
Abi	0.0370037	0.835228	0.281125	0.139791	-0.00910809	0.984649
Abl	0.0866541	0.557216	1.41624	1.78354e-06	0.252955	0.571989
Abp1	-0.0135808	0.941116	1.01481	6.21433e-05	0.0670272	0.884494
Ac13E	0.064416	0.656983	0.134301	0.636877	0.592166	0.0086479
Ac3	-0.0311463	0.543763	-0.483679	0.00373155	0.2854	0.516719
Ac76E	-0.0120328	0.695231	-0.714701	0.00965184	0.294503	0.42167
Ac78C	0.0129798	0.911224	-0.570959	0.00765464	0.237066	0.538513
AcCoAS	0.174414	0.0268052	-0.0194902	0.933348	0.115323	0.783012
Acbp1	-0.078551	0.589496	-0.215168	0.249578	-0.275202	0.52782
Acbp2	-0.0255897	0.402293	-0.496775	0.0986208	-0.13346	0.778222
Acbp3	-0.0075005	0.705173	-0.00572311	0.994144	-0.190181	0.672518
Acbp4	-0.0152641	0.517909	-0.526082	0.166791	-0.224854	0.635053
Acbp5	-0.0150635	0.430518	-0.552869	0.0165637	-0.229205	0.623299
Acbp6	-0.00411742		-0.127203	0.744389	-0.0249313	0.953834
Ace	-0.0232088	0.351759	-0.624565	0.011682	0.227114	0.596232
Acer	0.0633798	0.680722	0.307106	0.153564	0.064138	0.838392
Acf	0.0645165	0.670511	1.46252	1.10729e-05	0.230395	0.591176
Achl	-0.0114493		-0.483767	0.00323037	0.191793	0.670635
Ack	0.0934097	0.468315	0.442921	0.0474776	0.248603	0.565681
Ack-like	0.135185	0.125757	0.00618816	0.986009	0.315651	0.138426
Acn	0.0343818	0.799335	1.11569	2.28863e-05	0.174137	0.723034
Acox57D-d	0.156	0.091292	0.452417	0.0465606	0.0204632	0.964413
Acox57D-p	0.0785417	0.447141	-0.0884239	0.68438	0.0758664	0.803381
Acp1			0.802949	0.118524	0.150377	0.760488
Acp24A4					-0.0252819
Acp26Aa			0.0927571		-0.00148153
Acp32CD			0.0440154		0.0107696
Acp36DE	0.0017356		0.135153		0.00495191
Acp53C14a					-0.0132752
Acp53C14b			-0.0711905		-0.0481831
Acp53C14c			-0.0259507		0.0127984
Acp53Ea			0.055642		0.0108758
Acp54A1	0.00181439
Acp63F	-0.00119078		-0.0711905
Acp65Aa	-0.00119078		-0.773498	0.102323	-0.260977	0.568695
Acp76A			0.0487174
Acp95EF			-0.141809	0.770236	0.0527667
Acp98AB					-0.00802003
Acph-1	-0.0232462	0.903868	1.23746	4.6345e-06	0.0221185	0.965263
Acsl	0.0933345	0.493717	-0.429798	0.0175356	0.161576	0.741794
Act42A	-0.0549916	0.716189	0.929329	3.7207e-05	0.0498005	0.911214
Act57B	-0.0338351	0.471213	-0.390341	0.10429	-0.0893162	0.846743
Act5C	0.0146801	0.935259	1.12372	1.139e-05	0.0235077	0.951421
Act79B	0.00249343		-0.108348	0.801762	0.231816	0.571989
Act87E	-0.150754	0.0236224	-0.393519	0.123384	-0.144278	0.730532
Act88F			0.135071	0.793769	-0.0569442
Actbeta	-0.0432205	0.147299	-0.660501	0.00257481	0.190966	0.668554
Actn	0.118503	0.136817	-0.281946	0.158752	0.0420354	0.916076
Acyp2	-0.120226	0.351911	-0.21034	0.373833	-0.334851	0.380488
AdSL	0.12388	0.203551	-0.00280465	0.990167	-0.234291	0.489624
AdSS	0.0661597	0.539638	1.3279	2.97891e-07	0.144063	0.737359
Ada	-0.112771	0.389539	0.879217	0.00284374	-0.0292869	0.951871
Ada1-1	-0.00373569		0.133466		-0.00967626
Ada1-2	-0.0648127	0.670511	1.34417	1.02239e-05	-0.0261013	0.956065
Ada2a	0.0037734	0.98013	-0.0232169	0.933976	-0.0168996	0.971242
Ada2b	0.046595	0.754809	1.19894	1.61369e-07	0.159557	0.749681
Ada3	0.0580482	0.736936	1.52092	4.65017e-10	0.156272	0.750958
AdamTS-A	-0.0637213	0.0592057	-0.335893	0.118218	0.250565	0.489624
AdamTS-B	-0.0261883	0.392304	-0.0271853	0.91806	0.17271	0.681161
Adar	-0.0915104	0.533699	0.462171	0.0446374	0.0302978	0.951253
Adat1	-0.0178324	0.909338	-0.418014	0.264924	-0.25219	0.584592
Adck1	0.111411	0.362072	0.163516	0.664103	-0.175147	0.577363
Adck5	0.0383654	0.808331	0.987645	6.93643e-06	0.155873	0.743768
Adf1	-0.0605567	0.728184	-0.227028	0.419236	-0.233213	0.538513
Adgf-A	-0.110076	0.302873	0.0567271	0.828889	-0.384384	0.076634
Adgf-A2	-0.00587239		0.325052	0.547214	0.271974	0.109399
Adgf-C	-0.000409555		-0.212103	0.715041	-0.0696884	0.853373
Adgf-D	0.00155063		-0.456856	0.304885	-0.163897	0.723034
Adgf-E			-0.0743835		-0.00802003
Adh	-0.0259132	0.740277	-0.556104	0.317178	-0.140026	0.637947
Adi1	0.0247042	0.896545	0.166275	0.518633	-0.232449	0.51516
AdipoR	0.0471576	0.784613	-0.378522	0.0697091	-0.118742	0.761966
Adk1			0.055642
Adk2	0.0561546	0.659339	-0.434593	0.0138576	-0.207913	0.564749
Adk3	0.115683	0.37213	-0.195217	0.368126	-0.145346	0.761966
AdoR	-0.0022216		-0.129573	0.778658	0.256265	0.450904
Aduk	0.0937197	0.453709	0.30446	0.0902031	0.00250396	0.995212
Ae2	0.0172007	0.930147	0.965984	3.60161e-05	0.143437	0.765086
Aef1	-0.0722075	0.662352	0.496776	0.0108643	0.0965684	0.827575
Afti	-0.00310601	0.986603	0.537597	0.00859536	0.252686	0.57785
Ag5r	-0.00858172	0.754747	-0.356245	0.484979	-0.156743	0.71779
Ag5r2	-0.00742594	0.795072	-0.28935	0.239415	-0.452168	0.124215
AgmNAT	0.0256656	0.861941	-0.162459	0.581825	-0.245206	0.567511
Agpat1	0.186945	0.0274365	-0.408043	0.307338	0.01838	0.971704
Agpat2	-0.00621122	0.972999	-0.28125	0.222557	-0.177478	0.605263
Agpat3	0.0446122	0.789925	0.330705	0.0413509	-0.139129	0.736356
Agpat4	0.0368686	0.827213	-0.238319	0.183283	-0.108147	0.786437
Ahcy	0.149163	0.162491	0.0392924	0.843617	-0.128534	0.783505
AhcyL1	0.0220234	0.909982	-0.411012	0.0601887	-0.0944117	0.76913
AhcyL2	-0.013133	0.674418	-0.591573	0.10484	-0.0223072	0.957748
Ak1	-0.0279244	0.847296	-0.221914	0.425625	-0.0995817	0.810901
Ak2	0.0653274	0.605068	-0.298369	0.216002	-0.214969	0.60871
Ak3	-0.0438794	0.789939	-0.177058	0.468047	-0.307079	0.268837
Ak6	-0.151014	0.181261	-0.606685	0.058136	-0.488937	0.0240357
Akap200	-0.0512673	0.740938	1.28845	7.42729e-05	0.144344	0.765416
Akh	-0.00444573		-0.369515	0.281367	-0.0533565	0.909215
AkhR	-0.00959932		-0.786963	0.0183844	-0.112517	0.764691
Akr1B	-0.0104359	0.957453	-0.279601	0.164272	-0.474192	0.0627237
Akt1	0.0420641	0.786672	-0.365327	0.0407072	0.119122	0.766756
AlaRS	0.122666	0.251976	0.0890199	0.79603	-0.115453	0.767624
AlaRS-m	0.0505824	0.748146	-0.255366	0.177485	0.0797464	0.828022
Aladin	-0.0377765	0.791996	1.57846	1.35396e-07	0.0814698	0.859252
Alas	0.110131	0.381169	-0.23183	0.171061	-0.0089428	0.98596
Ald1	-0.0402655	0.78871	0.216339	0.212877	-0.0908922	0.756371
Ald2			-0.0153795		0.0517377
Aldh	0.0596163	0.66675	-0.20205	0.46924	0.110691	0.790062
Aldh-III	0.0118093	0.938487	0.600502	0.0042962	0.212357	0.550419
Aldh7A1	-0.0872632	0.504034	-0.110622	0.603306	0.0840916	0.825339
Alg-2	-0.00736961	0.967641	-0.470355	0.134177	-0.373209	0.302231
Alg1	0.177871	0.0615818	-0.0732719	0.710085	0.00497314	0.990941
Alg10	0.181182	0.0572431	0.000498079	0.99865	-0.251356	0.52909
Alg11	0.0616412	0.652884	-0.123882	0.518588	-0.190162	0.565876
Alg12	-0.00886807	0.965921	-0.0122736	0.956716	-0.116777	0.756156
Alg13	-0.0627816	0.719852	0.81665	0.00112379	-0.168581	0.71779
Alg14	0.0482056	0.733669	-0.000857364	0.998335	-0.236664	0.590297
Alg2	0.0443003	0.774316	0.14608	0.539586	-0.156575	0.633593
Alg3	0.113225	0.371733	0.0234209	0.912089	-0.166545	0.709593
Alg7	0.0960876	0.458376	0.799524	0.000111434	0.0497189	0.895113
Alg9	0.087165	0.554652	-0.048557	0.884053	-0.269332	0.542288
Alh	0.0922342	0.501028	1.20493	1.41545e-08	0.302305	0.480441
Alk	-0.0352368	0.499686	-0.589551	0.0202148	0.484404	0.0569258
AlkB	-0.0922537	0.525984	1.3107	9.45879e-10	-0.0564814	0.905211
Alp1	-0.0166987	0.525984	0.352777	0.518633	-0.000499478	0.998818
Alp10	0.0044863		0.423414	0.394523	-0.5513	0.0513548
Alp11	-0.003359		-0.184192	0.729485	0.0581923	0.856965
Alp12	-0.0271392	0.868929	-0.278596	0.0889951	-0.03478	0.921639
Alp13			0.0437325		-0.0648321	0.850478
Alp2					-0.256163	0.130334
Alp4	-0.00267078	0.933655	-0.355804	0.386048	0.110802	0.785951
Alp5	-0.00735294	0.81011	-0.710379	0.00940142	-0.00364398	0.993262
Alp6	-0.00877369	0.807343	-0.276373	0.278587	0.0615771	0.854342
Alp7	-0.00796303	0.61885	-0.333708	0.518633	-1.36051	1.59933e-20
Alp8	-0.00472529		0.0792993	0.890128	-1.48785	2.58137e-23
Alp9	0.00335388		0.216511	0.721237	-0.550945	0.0513548
Alr	0.0823167	0.557052	-0.320642	0.101182	-0.134367	0.772375
Als2	0.116013	0.24149	-0.157942	0.521785	0.305391	0.375722
Ama	-0.0631822	0.242876	0.536954	0.24918	0.107141	0.805096
Amacr	0.00856061	0.966535	0.134296	0.570111	-0.233481	0.455934
Amnionless	0.00166153	0.973249	-0.199257	0.324112	0.126564	0.761821
Amph	-0.0144864	0.937647	-0.564389	0.011797	-0.00933587	0.985475
Amt			-0.0276243	0.961451	0.00320395
Amun	0.00646383	0.963626	1.39101	2.64173e-05	0.232875	0.621472
Amy-d	0.00493849	0.827213	0.408838	0.463422	0.203702	0.668554
Amy-p	2.71769e-05	0.99791	-0.0081294	0.990472	-0.533142	0.0435015
Amyrel	-0.000975539		0.270318		0.0128398	0.974559
Ance	-0.194157	0.00733784	-0.288842	0.16564	0.0547226	0.89669
Ance-2	0.0187208	0.448609	0.190958	0.626473	-0.0249556	0.958872
Ance-3	-0.0062064		-0.687927	0.0424029	-0.104496	0.805096
Ance-4	-0.00440563	0.857167	-0.466452	0.283019	0.130283	0.701149
Ance-5	0.00145779	0.972999	-0.465554	0.111628	-0.00845591	0.981532
Andorra			0.282931	0.513409	0.0324327
Ank	-0.0122836	0.922706	0.607902	0.00145617	0.0908112	0.845914
Ank2	-0.138791	0.00181834	-0.336949	0.0618823	0.341251	0.281573
Ankle2	0.15048	0.0311113	1.12444	1.10161e-05	0.291761	0.49245
Anp	-0.00586713		-0.169785		0.00495191
Ant2	-0.00537806	0.954415	0.0996258	0.851177	-0.219863	0.644093
Antp	-0.0111505	0.772385	-0.463227	0.0511681	0.346044	0.329504
AnxB10	0.139794	0.242245	-0.0559921	0.849566	0.0748144	0.865505
AnxB11	-0.00646586	0.974304	-0.173314	0.496638	-0.0886025	0.816046
AnxB9	-0.0846896	0.436411	0.359262	0.0526122	-0.0965874	0.800229
Aos1	0.0637735	0.66675	0.824595	0.000662726	-0.138387	0.770267
Apc	0.0291434	0.86959	-0.0240304	0.908571	0.544209	0.0110108
Apc2	0.100551	0.319199	1.49078	9.05415e-06	0.158551	0.743008
ApepP	-0.0152213	0.922751	1.23465	7.84861e-06	0.0229522	0.954936
Apf	-0.0565605	0.716685	-0.306359	0.271164	-0.122167	0.794653
Apl	0.0449123	0.786672	0.38683	0.404344	0.44309	0.149716
Aplip1	-0.0217714	0.514504	-0.320507	0.101461	-0.0528892	0.884349
Apoltp	-0.116422	0.0221966	-0.468241	0.00447828	0.181318	0.62643
Appl	-0.194815	0.0127131	-0.446199	0.0292654	0.34135	0.201159
Aprt	0.00328385	0.985573	-0.289241	0.0785657	-0.184147	0.686499
Aps	-0.038607	0.830094	1.46711	3.24023e-08	0.0391303	0.935618
Arc1	0.0950192	0.148451	0.406972	0.0282589	-0.17442	0.596198
Arc2	-0.0637609	0.584003	0.230655	0.451968	-0.117904	0.790232
Arc42	0.0841686	0.569275	0.0435996	0.840226	-0.102124	0.810204
Archease	-0.0421967	0.808486	-0.0871895	0.753479	-0.282677	0.433851
Arf102F	-0.123038	0.330746	0.31451	0.137686	-0.262592	0.450869
Arf51F	-0.137731	0.204752	0.697694	0.00122728	-0.0319031	0.946544
Arf79F	-0.113884	0.153017	0.767657	0.000733341	0.00844019	0.987462
ArfGAP1	0.0718756	0.512255	0.287973	0.100003	-0.0463115	0.882134
ArfGAP3	0.0168318	0.926811	1.14196	4.74873e-06	0.0967482	0.83848
Arfip	0.0944145	0.399287	-0.19078	0.451099	-0.0100955	0.979084
Arfrp1	-0.0516523	0.733669	0.716609	0.0012016	-0.0928664	0.801519
ArgRS	0.125712	0.127482	-0.178524	0.324766	-0.154691	0.695182
ArgRS-m	0.124087	0.264106	-0.123169	0.672141	0.0361907	0.929937
Argk	0.0710711	0.599414	-0.000993857	0.997738	-0.208735	0.64705
Argl	-0.0139637	0.856474	-0.615424	0.0213554	-0.153131	0.707262
Arl1	-0.0297888	0.849048	0.662368	2.11369e-05	-0.302832	0.282957
Arl2	-0.0366655	0.832771	-0.0141891	0.965371	-0.25634	0.551938
Arl4	-0.101291	0.46833	-0.632174	0.0114083	-0.29809	0.439533
Arl5	-0.0875448	0.403382	1.10351	4.72845e-07	0.0191345	0.962436
Arl6	-0.00786045		-0.756002	0.0591766	-0.158026	0.731179
Arl6IP1	-0.0514595	0.733669	1.31616	6.24638e-08	-0.0778452	0.865849
Arl8	-0.0528098	0.740277	0.961221	3.31113e-05	0.0853995	0.833803
Arp1	0.00393644	0.98333	-0.335871	0.044753	-0.13333	0.732894
Arp10	0.114209	0.288669	0.637095	0.000314124	-0.106198	0.782599
Arp2	0.0315482	0.828856	0.2358	0.227473	0.0885601	0.844125
Arp3	0.028096	0.846873	1.16649	2.81519e-05	0.019316	0.970657
Arp5	0.0366527	0.804764	1.18916	8.17716e-06	0.0995555	0.830793
Arp53D	0.00197395		0.055642		0.00495191
Arp6	0.0509427	0.746184	1.12949	6.39162e-06	0.014034	0.974411
Arp8	0.0942252	0.349995	1.48953	1.36108e-11	0.177557	0.702837
Arpc1	0.0962128	0.411018	-0.168609	0.357224	0.0548057	0.886939
Arpc2	0.000119889	0.99928	0.73896	0.000976546	-0.0370125	0.935551
Arpc3A	0.0676543	0.642242	-0.167927	0.460525	-0.169809	0.71779
Arpc3B	-0.0333908	0.390627	-0.372621	0.0779908	-0.284028	0.499913
Arpc4	-0.0200226	0.915478	0.648399	0.000989337	-0.114831	0.783505
Arpc5	-0.0181442	0.927637	-0.085471	0.685527	-0.126418	0.780368
Arr1	-0.0114899		-0.446627	0.0519844	-0.253279	0.56597
Arr2	0.000501641		-0.494026	0.384548	0.0176073	0.971704
Ars2	0.00506545	0.977573	1.30891	1.2143e-05	0.162677	0.740938
Art1	0.0213199	0.868929	1.50701	4.90364e-08	0.0265189	0.951742
Art2	0.012085		-0.129978	0.821046	-0.0524779
Art3	-0.0775952	0.518222	1.38134	1.36263e-05	0.041469	0.931631
Art4	0.0109932	0.957453	1.19023	1.13479e-06	0.14723	0.758989
Art6	0.00181439		0.0642969
Art7	0.15184	0.183561	0.106313	0.755879	0.00933057	0.986135
Art8	-0.0674009	0.695487	0.709191	0.00391623	-0.114326	0.753123
Arts	0.0882097	0.512635	0.125219	0.645086	0.115571	0.803867
Arv1	0.0132484	0.945611	1.06757	2.53278e-09	-0.0634986	0.891838
Asap	0.122228	0.308643	-0.0903173	0.660533	0.264929	0.447901
Asator	-0.030526	0.868637	0.0563872	0.823616	0.223361	0.633894
Asciz	0.0253542	0.893929	0.573219	0.0267376	-0.0752341	0.851951
Ask1	0.0859691	0.474968	-0.124174	0.604682	0.251962	0.428129
AsnRS	0.11693	0.183381	-0.0544258	0.800629	-0.184554	0.660278
AsnRS-m	-0.0596157	0.734659	0.658945	0.0223441	0.0362016	0.939702
AsnS	-0.0635261	0.555775	1.47143	5.19749e-06	0.0894138	0.847538
AspRS	0.14755	0.149278	-0.201852	0.241337	-0.148874	0.673365
AspRS-m	0.0444503	0.795944	1.36738	6.30697e-06	0.109437	0.805096
Asph	-0.0844735	0.522728	-0.14711	0.479214	0.185336	0.659148
Ass	-0.00674445		-1.02874	0.004703	-0.757419	9.86755e-10
AstA	0.00318257	0.920718	-0.42067	0.166685	0.0110312	0.980565
AstA-R1	0.00568156		-0.969145	0.0173476	0.106545	0.821206
AstA-R2	0.00760124	0.79792	-0.797314	0.00181668	0.213754	0.446456
AstC	0.0011042	0.978805	-0.761524	0.00975277	-0.194749	0.621472
AstC-R1	0.000591058		0.637844	0.186453	-0.0283583
AstC-R2	-0.0104584		-0.815366	9.45705e-05	0.261606	0.535568
AstCC	0.00181439		-0.174805		-0.134188
Asx	0.034248	0.850511	-0.351185	0.0748171	0.408485	0.0335878
Atac1	0.0226324	0.904662	1.03157	9.07744e-05	0.0354096	0.935618
Atac2	0.0584643	0.733669	-0.358095	0.098947	-0.0844695	0.807443
Atac3	0.0897537	0.454383	-0.0146077	0.956734	0.0715993	0.863888
Ate1	-0.0195367	0.901664	0.749156	0.000754851	0.103002	0.779076
Atet	-0.0610091	0.209296	-0.5235	0.00137836	0.270048	0.394309
Atf-2	0.0107068	0.958059	0.472914	0.0974183	-0.0666428	0.852801
Atf3	-0.0335738	0.554875	-0.792444	0.00397361	0.128543	0.76913
Atf6	-0.0207739	0.723112	-0.174474	0.669804	-0.128164	0.783505
Atg1	0.0672974	0.69596	0.391155	0.0245909	0.311748	0.393877
Atg10	-0.0340353	0.73486	0.00486811	0.9914	-0.165942	0.731179
Atg101	-0.117661	0.363929	0.518919	0.0353816	-0.0676581	0.871007
Atg12	-0.0689067	0.66675	-0.454531	0.0551489	-0.287283	0.500598
Atg13	-0.0074772	0.970092	0.864873	1.89342e-05	0.208613	0.656083
Atg14	0.111402	0.393436	0.226524	0.242924	0.142388	0.668554
Atg16	0.0835941	0.39173	1.36659	4.7921e-06	0.0870945	0.851352
Atg17	0.0714835	0.643094	-0.327474	0.113007	0.420921	0.0285909
Atg18a	0.046637	0.785323	0.87313	4.02719e-05	0.111044	0.807443
Atg18b	-0.0100513	0.959368	-0.00291732	0.990652	0.125175	0.732263
Atg2	0.0710069	0.642423	0.117795	0.706033	0.292057	0.46925
Atg3	-0.239343	0.00372864	0.135828	0.526598	-0.144691	0.703701
Atg4a	0.0476227	0.768069	0.937875	1.30115e-07	0.10984	0.79795
Atg4b	0.0944838	0.465875	1.32051	1.14221e-11	0.21865	0.64705
Atg5	-0.0280701	0.879542	0.83346	1.18169e-05	-0.0868124	0.837306
Atg6	0.0890127	0.551232	-0.364745	0.073689	-0.0169716	0.971242
Atg7	0.0528126	0.765654	1.3023	6.27705e-06	0.0631975	0.88949
Atg8a	-0.13886	0.240221	0.438477	0.010729	-0.155005	0.720321
Atg8b					0.00495191
Atg9	0.103735	0.374105	-0.220958	0.237089	0.0759787	0.826016
Atox1	-0.135679	0.232603	0.135623	0.544279	-0.193502	0.477551
Atpalpha	0.0710826	0.621967	-0.379405	0.0392815	0.188449	0.461125
AttA			0.0855095		0.126078
AttB	0.00494372		-0.0991275		0.13083	0.703263
AttC			-0.0259507		-0.0460452
AttD	-0.00119078		0.388204	0.250079	-0.00802003
Atu	0.154297	0.126576	1.61044	3.94726e-07	0.211617	0.663493
Atx-1	-0.00121861	0.975682	-0.0813898	0.900678	-0.0219536
Atx2	0.0264305	0.886033	-0.0172349	0.951781	0.213291	0.584592
Atxn7	0.1019	0.334363	1.40759	3.81272e-06	0.201624	0.679193
Aven	0.151345	0.152911	0.845373	0.00301942	0.106935	0.775963
Awh	-0.0267478	0.367668	-0.492634	0.0199894	-0.208737	0.619976
Axn	0.0431356	0.80173	1.32864	4.41505e-06	0.159674	0.739046
Axs	0.0694737	0.644107	0.189355	0.558397	0.0781955	0.827694
Axud1	-0.020968	0.915947	1.39018	1.15968e-07	0.0419393	0.930722
B-H1	-0.0322793	0.0930979	0.0322859	0.936988	0.251131	0.584592
B-H2	-0.0164947		-0.709675	0.0273587	0.121589	0.790232
B4	0.0559901	0.744017	1.45988	1.31359e-07	0.20879	0.658761
B52	0.0355727	0.822367	1.44932	2.98763e-12	0.0672713	0.851951
B9d1	-0.00854499		-0.0557507	0.92588	-0.20085	0.64002
BBS1	0.00335826		-0.507925	0.355983	-0.216274	0.465929
BBS4	0.00369319		-0.0375588	0.951196	0.146147	0.761966
BBS5	-0.00647108		-0.0537939	0.916777	-0.281911	0.531047
BBS8	-0.0180022		0.000810257	0.998592	0.103432	0.827694
BBS9	-0.00436538		-0.0150789	0.973891	0.203852	0.67069
BCAS2	0.0383201	0.80957	1.57166	1.98202e-08	-0.0953078	0.822758
BCL7-like	-0.0994495	0.474968	0.850364	4.44572e-05	-0.0315226	0.948873
BEAF-32	0.0112382	0.942678	1.42101	1.0734e-05	0.103438	0.827694
BG642312	-0.00270851		-0.11699	0.841975	-0.119569	0.773748
BHD	-0.0281604	0.841968	-0.148763	0.535252	-0.153804	0.711432
BI-1	-0.00631413	0.975106	0.748035	2.9684e-06	-0.16242	0.681161
BNIP3	-0.139761	0.168878	-0.48005	0.0342753	-0.152224	0.748905
BOD1	0.0418683	0.746184	1.06463	2.54595e-05	0.273968	0.49245
BORCS5	0.17429	0.0957582	-0.0614957	0.82287	-0.0428659	0.918705
BORCS6	0.00726902	0.968109	-0.0416572	0.88757	-0.178292	0.71779
BRWD3	0.0963244	0.482598	1.44578	1.53073e-06	0.283849	0.508762
BTBD9	0.0530421	0.750091	1.57193	4.36881e-08	0.184241	0.705985
Bacc	-0.167153	0.0734916	0.255476	0.13088	-0.168692	0.6868
Bace	-0.00346731	0.893753	-0.463694	0.289446	-0.2813	0.36256
Balat	-0.0052651		0.387889	0.47451	0.233882	0.50668
Baldspot	0.0250456	0.896545	0.116797	0.668237	-0.0387883	0.930674
Bap111	0.135201	0.166932	1.82588	4.9305e-09	0.239986	0.60356
Bap170	0.081243	0.567562	1.51602	1.01741e-06	0.403542	0.256679
Bap55	0.100637	0.316956	0.521808	0.00977772	-0.106112	0.807834
Bap60	0.00452416	0.975634	1.64199	5.48589e-08	0.150694	0.761821
Bbd	0.00722392		-0.0299564	0.960287	0.0411488	0.929937
Bdbt	-0.0494099	0.776941	1.2835	1.31694e-05	-0.00562667	0.991804
Bdp1	0.0555817	0.7253	1.10549	6.63636e-05	0.163023	0.734785
Bem46	-0.0101844	0.958059	-0.25755	0.287268	-0.224417	0.59025
Best1	0.102317	0.36931	-0.362199	0.210382	0.0587791	0.857525
Best2	-0.0336355	0.39219	-0.568605	0.00473013	0.397754	0.0421138
Best3	-0.00687221		-0.57605	0.297437	-0.359012	0.0181309
Best4			0.211601		-0.0142771
Bet1	-0.0120394	0.95298	-0.394217	0.0834204	-0.440157	0.120604
Bet3	0.00578372	0.976958	1.12515	6.1491e-05	0.0699753	0.85232
Bet5	-0.0863979	0.570161	0.181663	0.371757	-0.298573	0.386391
Bgb	0.052753	0.668033	0.841059	0.000722515	0.0470663	0.904761
BicC	-0.00232586				0.0138338
BicD	0.0535034	0.75716	1.22933	3.9365e-07	0.106928	0.818163
BigH1	-0.0470717	0.78871	0.937317	0.0643109	0.0849276	0.846903
Bili	-0.0094377	0.790847	-0.385629	0.0991716	0.373949	0.284152
Bin1	-0.14377	0.0928742	0.963118	4.46602e-06	-0.185061	0.662513
Bka	0.0386414	0.81194	1.30325	3.62552e-08	-0.196821	0.468884
Blimp-1	-0.0281968	0.277235	-0.294939	0.624779	-0.16785	0.734643
Blm	0.124925	0.240297	0.901862	0.00647265	0.196937	0.688576
Blos1	-0.0921243	0.52646	0.313532	0.164638	-0.10103	0.809704
Blos2	-0.0635039	0.708662	0.961381	0.000327461	-0.167151	0.640382
Blos3	-0.135852	0.264106	0.209389	0.314251	-0.0498092	0.914854
Blos4	-0.172054	0.0871755	1.15137	5.42603e-06	0.00794545	0.988961
Bmcp	0.0218218	0.884808	0.0864732	0.768677	0.0666377	0.851352
BoYb	-0.0412594	0.810081	1.71233	4.16415e-07	0.0550124	0.859644
BobA	-0.020599	0.725621	0.15426	0.788705	0.00662805
BomBc1			-0.0697411		0.296182	0.245099
BomBc2	-0.00450136		-3.21518	2.35318e-12	-0.0296109	0.89669
BomBc3	0.00382347		-0.578873	0.200086	0.0370306	0.923087
BomS1	-0.00391789		-1.47077	0.00137843	0.429329	0.196177
BomS2	0.00425485		-1.9946	7.42584e-07	0.0453902	0.91085
BomS3	-0.00518789		-0.335858	0.562505	0.376965	0.312458
BomS4			-0.784476	0.0164619	-0.296471	0.317003
BomS5			-0.0989822		0.194943	0.668554
BomS6	0.001529		-1.43077	0.00288053	-0.194447	0.688895
BomT1					0.0130202
BomT2			-0.113641		0.050768	0.846903
BomT3	-0.00284291		0.0516154		0.0427086
Boot	0.107809	0.332284	0.670578	0.123266	0.167503	0.699452
Br140	0.133844	0.248409	0.558491	0.0241291	0.193319	0.68622
Brca2	0.128225	0.297953	0.0864644	0.782697	0.122838	0.782107
Brd	-0.0776765	0.267864	0.126794	0.843102	0.168796	0.681078
Brd8	0.0999459	0.407093	1.44472	1.03412e-06	0.243993	0.589371
Bre1	-0.0150846	0.931126	1.47819	4.97249e-07	0.188633	0.701344
Brf	0.0936463	0.398163	0.954538	8.74153e-05	0.243551	0.589994
Brms1	0.035319	0.834813	0.559417	0.0112634	0.0176106	0.956395
Bro	0.000810415	0.992415	0.172091		-0.00123452
Bruce	0.0539169	0.735397	-0.205283	0.297497	0.379629	0.302231
Bsg	-0.0937052	0.509553	0.231162	0.304217	0.170635	0.691997
Bsg25A	0.0591225	0.548429
Bsg25D	0.0266417	0.888569	1.50872	5.53368e-07	0.155223	0.750178
BtbVII	0.129287	0.104452	-0.189051	0.348437	0.266409	0.383036
BthD	-0.0838741	0.569382	1.65761	2.04293e-07	0.172025	0.72214
Btk29A	0.0130584	0.947963	1.18148	4.34832e-07	0.108635	0.808318
Btnd	0.0176751		-0.174321	0.776709	-0.114099	0.761966
BuGZ	-0.0117797	0.94811	0.971389	9.03693e-07	0.0954064	0.827694
Bub1	0.0416489	0.760653	0.743576	0.00041954	0.13563	0.764691
Bub3	-0.0146156	0.928883	1.52561	3.26387e-06	0.0452398	0.923972
BubR1	0.0426352	0.809552	1.49818	9.8846e-06	0.132351	0.766756
Buffy	0.00830398		-0.563498	0.0473777	0.148744	0.740938
Bug22	0.0130192	0.937467	0.809609	3.66988e-06	-0.18847	0.62248
Burs	-0.0113475		-0.0373346	0.936738	-0.09477	0.841386
Bx	0.104974	0.399999	-0.315839	0.133843	0.298919	0.203527
Bx42	0.031305	0.817921	1.50455	6.04772e-08	0.0967462	0.836604
C15	-0.045067	0.166536	0.115641	0.686129	-0.0497964	0.91404
C1GalTA	0.119075	0.32657	-0.259085	0.211002	0.149926	0.71684
C3G	0.0288668	0.871119	-0.0339745	0.918113	0.456947	0.121914
C901	-0.0319701	0.0887509	0.59866	0.27512	-0.0628299
CAH1	-0.0123788	0.714963	-0.544859	0.0114356	-0.0939552	0.832295
CAH13			0.055642		0.00495191
CAH14					-0.0142771
CAH16			-0.239779		0.00495191
CAH2	-0.0364786	0.822322	-0.0526265	0.846416	0.0944384	0.805096
CAH3	0.0189691	0.923685	-0.393894	0.159356	-0.11805	0.753315
CAH4			-0.0259507		-0.0420921
CAH5			-0.0397895		-0.00148153
CAH6	0.000421686		0.37398	0.476706	0.0750698	0.869328
CAH7	0.0205058	0.912843	-0.402774	0.0781982	-0.0702002	0.81978
CAH8	0.000591058		-0.541029	0.311764	-0.297772	0.489624
CAH9	-0.00118468		-0.0650767	0.922138	-0.204664	0.659148
CAHbeta	0.025388	0.893753	-0.463344	0.134834	-0.166452	0.71779
CAP	-0.0860396	0.458373	-0.502574	0.0132179	0.314725	0.263384
CARPA	-0.0042206		-0.680169	0.00653139	0.0738147	0.858639
CARPB	0.0451454	0.662214	-0.216351	0.504938	0.278541	0.511908
CASK	0.193519	0.0236224	-0.217326	0.247179	0.453229	0.162593
CBP	-0.0690963	0.670978	-0.352867	0.0727418	-0.0701558	0.852096
CCAP	0.00197395		-0.28766	0.582174	-0.238023	0.60871
CCAP-R	-0.00537497		-0.0195262	0.964048	0.0262224	0.95743
CCDC151	-0.00119078		0.110746	0.856772	-0.00740778	0.988961
CCDC53	0.0447053	0.766951	0.18322	0.721929	-0.417632	0.229953
CCHa1	0.00181439		-0.529677	0.183033	0.0903041	0.822758
CCHa1-R	-0.00228788		-0.191928	0.578831	0.312348	0.350272
CCHa2	-0.000727899		-0.383461	0.184368	-0.0343511	0.927159
CCHa2-R	0.00674366		-0.221109	0.409259	0.22762	0.562873
CCKLR-17D1	-0.00401358		-0.409013	0.447392	0.170138	0.731179
CCKLR-17D3	-0.0151824		-0.233354	0.349579	0.0814646	0.831594
CCT1	0.136823	0.062239	-0.0840988	0.732266	-0.150187	0.71067
CCT2	0.10952	0.34988	-0.153839	0.52185	-0.238958	0.543222
CCT3	0.173897	0.0345162	-0.0265972	0.901404	-0.164952	0.723034
CCT4	0.217198	0.00181368	-0.0217903	0.928555	-0.101905	0.780368
CCT5	0.145636	0.0787934	-0.0465203	0.827183	-0.113845	0.783505
CCT6	0.167388	0.0187563	-0.158649	0.391917	-0.192448	0.668283
CCT7	0.19627	0.00142527	-0.0382759	0.885967	-0.111521	0.772375
CCT8	0.109111	0.286488	-0.102568	0.652752	-0.194348	0.621927
CD98hc	0.153156	0.081525	-0.211334	0.302341	0.00569203	0.989398
CDC50	0.0656389	0.598331	-0.149694	0.462293	-0.0918062	0.816046
CDK2AP1	0.0227433	0.900505	1.48079	3.01461e-08	0.0338796	0.945611
CDase	-0.0262743	0.424632	-0.289332	0.0697091	-0.0163736	0.969394
CG10000	-0.0127954		-0.330284	0.416156	-0.0455121	0.910108
CG10005	-0.0509311	0.408353	-0.137715	0.819166	-0.4872	0.0884612
CG10011	0.109629	0.40768	-0.0273459	0.934485	0.511249	0.0236127
CG10013	-0.0326067	0.621836	0.817471	0.116194	-0.0648066	0.879806
CG10019	-0.000192342		-0.76859	0.0132154	0.129709	0.765086
CG10026	-0.0143638	0.715805	-0.691867	0.0203649	-0.0849539	0.853373
CG10029					-0.00802003
CG10031	-0.00649848	0.561025	-0.807897	0.0406241	-0.188781	0.653389
CG10035	-0.00444218	0.903052	0.697629	0.131777	0.0028079	0.986268
CG10038	0.0510608	0.724297	1.49976	1.56934e-08	0.0687608	0.879806
CG10041	-0.00228064		0.427292	0.450055	0.0305804	0.930273
CG10050	0.0653068	0.707326	-0.0658907	0.873794	-0.0278009	0.945611
CG10051	-0.040494	0.0871755	-0.370949	0.0282819	0.136868	0.732508
CG10053	-0.0431337	0.800063	0.0974187	0.809383	-0.126675	0.78597
CG10055	0.0838574	0.41494	0.0358045	0.89416	0.179534	0.691997
CG10062	-0.00783909		-1.0542	0.000165031	-0.175241	0.640354
CG10063	-0.000525666	0.990108	-0.34307	0.561536	-0.04777	0.914979
CG10064	-0.00510083		-0.158911	0.802665	0.0267355
CG10068	-0.0305928	0.867324	-0.644038	0.000798719	-0.131797	0.768779
CG10073	-0.00313217	0.924036	-0.414002	0.2409	0.0481833	0.879806
CG10075	0.0931839	0.476717	0.0796511	0.706686	-0.1516	0.743553
CG10077	0.0486592	0.785552	0.213406	0.271734	0.185993	0.591839
CG10081	-0.00119078		-0.16513		-0.184082	0.698995
CG10082	-0.0516779	0.772385	0.269137	0.168757	0.236198	0.498805
CG10086	-0.0115781	0.63574	-0.270697	0.228857	0.121611	0.721982
CG10089	-0.0187119	0.702182	-0.46459	0.159153	0.129788	0.730319
CG10098	0.140438	0.0874908	0.91004	2.68866e-08	0.0519203	0.905353
CG10104					0.00495191
CG10116	0.000840046	0.975682	-0.669577	0.0112727	-0.084898	0.842841
CG10126	-0.0171129	0.318083	-0.450138	0.0661891	-0.216829	0.592223
CG10132	-0.0404369	0.274799	-0.238846	0.150278	0.233598	0.475445
CG10137	-0.0290438	0.727552	-0.00505191	0.985818	0.142514	0.731862
CG10139	-0.0883964	0.553173	1.20942	0.000254016	0.00184307	0.997364
CG10140	-0.00270851		-0.381343	0.508724	0.0952274	0.827694
CG10147	0.010046	0.958828	0.357877	0.0800618	0.0637761	0.88752
CG10151	-0.0279724	0.655554	0.0513893	0.877272	-0.0411292	0.931416
CG10154	-0.00450578		0.17942	0.700589	-0.386107	0.126036
CG10163			-0.0103845		-0.0289302	0.942475
CG10165	-0.0380763	0.817431	-0.380631	0.055153	-0.389717	0.15831
CG10171	0.0193965	0.921486	0.119669	0.670735	-0.113444	0.794876
CG10175	-0.00552647	0.870275	-0.319081	0.0456111	0.0202815	0.958491
CG10177			0.284774		0.156951	0.681161
CG10182	-0.0107311	0.302797	0.0409142	0.951196	-0.0469062	0.900067
CG10183			-0.262063	0.607203	-0.0416998
CG10184	0.0407123	0.771816	-0.162398	0.550186	-0.118831	0.764691
CG10185	-0.003359		-0.608187	0.0619193	0.436427	0.189989
CG10189	0.00992561	0.957778	0.567055	0.00400234	-0.01643	0.969434
CG10194	0.0480801	0.788256	-0.283661	0.212181	0.00135623	0.997552
CG10195	0.0980606	0.489177	-0.0932035	0.78139	-0.00396747	0.993375
CG10205	-0.00369683		-0.291942	0.579893	0.016315	0.974506
CG10208	0.0843095	0.388508	-0.273756	0.397089	-0.0909009	0.807656
CG10209	-0.0737619	0.622008	0.0391297	0.886497	0.0578068	0.894373
CG10211	-0.126518	0.0026029	0.822076	0.0511209	0.285406	0.406998
CG10214	-0.0949173	0.352025	0.668786	0.00143957	-0.211685	0.430924
CG10222	0.029114	0.863907	1.21722	6.48459e-08	-0.00767409	0.988961
CG10226	-0.00319208		-0.536684	0.0760789	0.1749	0.691052
CG10232	-0.0236992		-0.760901	9.21299e-05	0.276653	0.313991
CG10237	0.172061	0.020036	-0.283791	0.235766	-0.0581793	0.89669
CG1024	0.0739153	0.62349	1.54752	2.11958e-06	0.105597	0.821206
CG10252			0.00993049		-0.031574
CG10254	0.0681712	0.670511	-0.377304	0.0393024	0.238949	0.416484
CG10257	-0.00270851		-0.207219	0.723875	-0.136	0.761966
CG10264	-0.00722388		0.338716	0.387019	-0.0642507	0.689917
CG10265	-0.0564994	0.737112	0.621708	0.0246759	0.0679896	0.871959
CG10268	-0.0484948	0.76275	0.358076	0.300371	-0.121442	0.790232
CG10274	0.13193	0.137116	0.0546036	0.81897	0.211746	0.595604
CG10280	0.00347924		-0.427917	0.182053	-0.111201	0.592169
CG10283	-0.0654956	0.119172	0.43906	0.445103	-0.0389726	0.928199
CG10286	0.0282441	0.876291	-0.244176	0.133307	-0.1226	0.761821
CG10298	-0.00121783		0.229284
CG10300	-0.00447967		-0.290387	0.0958246	0.0250785	0.948321
CG10301	-0.00427767		-0.0428851	0.90343	-0.125617	0.787052
CG10307	0.000790144		0.0893786	0.870878	-0.147519	0.761966
CG10311	-0.0155582	0.588599	-0.619456	0.0311645	-0.11824	0.773146
CG10317			-0.118481		0.031033
CG10321	0.159443	0.0248	0.663991	0.00166637	0.156534	0.753315
CG10324	-0.0613068	0.720516	1.16346	2.14579e-06	0.0576248	0.892919
CG10333	0.0867131	0.408353	0.870504	5.50352e-05	0.0686607	0.879806
CG10336	0.0396099	0.810194	1.47844	5.17962e-07	0.0607051	0.89669
CG10337	-0.0212342	0.806694	-0.280819	0.290014	-0.119243	0.77789
CG10338	-0.0204555	0.916611	0.201477	0.391027	-0.0875623	0.844019
CG10339	-0.0104614		-0.395539	0.0608651	-0.0846635	0.819121
CG10340	0.0476646	0.787875	-0.311637	0.0572563	-0.192479	0.670843
CG10341	-0.0718443	0.551933	0.986097	0.000154893	-0.0723476	0.841386
CG10343	-0.0951191	0.490132	0.28716	0.257805	-0.308594	0.196177
CG10344	0.0332567	0.857184	-0.200705	0.487247	0.205409	0.571882
CG10345	0.000473392		-0.608808	0.14428	0.0916804	0.825802
CG10347	0.00151344	0.99089	1.33627	3.9228e-06	0.0263094	0.954979
CG10348	-0.00951962		-0.236031	0.411543	0.183759	0.707602
CG10352			-0.0892774	0.878752	-0.0341324
CG10353	-0.0191151	0.922157	-0.339165	0.0536395	0.215752	0.564749
CG10357	0.0017356		-0.0259507		0.00465314
CG10359	-0.00867879	0.634498	-0.577775	0.086289	0.0513297	0.890443
CG10361	-0.0139636	0.741772	-0.0555664	0.842187	-0.125773	0.761821
CG10362	-0.0162811		-0.475443	0.0134358	0.25517	0.337274
CG10365	-0.0167069	0.933683	-0.274578	0.223845	-0.162992	0.72214
CG10366	0.165259	0.071095	-0.170716	0.409988	0.0542277	0.885933
CG10375	-0.0817975	0.589496	1.00432	0.000500341	-0.284019	0.312545
CG10376	-0.0409142	0.813286	0.285247	0.140029	-0.081457	0.849687
CG10383	0.0862987	0.459959	0.440344	0.144303	0.0983288	0.790232
CG10384	-0.0196811		-0.492399	0.00702089	0.216876	0.520681
CG10395	-0.0391372	0.810902	0.904822	0.00139604	-0.214951	0.657631
CG10405	-0.0273203	0.545645	-0.359809	0.319751	-0.175243	0.699761
CG10407	-0.0100448	0.885443	0.550124	0.202754	-0.240167	0.584592
CG10413	0.00154865	0.991346	1.23209	6.37907e-07	0.105468	0.819229
CG10417	-0.076032	0.633221	1.20208	4.41505e-06	0.04932	0.914244
CG10418	-0.0655806	0.699378	0.555657	0.0405577	-0.214818	0.611372
CG10425	0.0464871	0.76428	1.3139	1.43794e-07	0.0496797	0.91512
CG10428	0.022027	0.885443	1.00419	1.2164e-08	-0.124642	0.770912
CG10431	-0.0551167	0.734187	1.26996	5.66227e-07	0.0810007	0.861865
CG10433	-0.0142272	0.734967	-0.478338	0.00564977	0.0468638	0.910116
CG10435	0.0422913	0.774316	0.577266	0.0224414	0.0568981	0.882038
CG10444	0.0629259	0.719081	-0.163416	0.591461	0.0251883	0.953226
CG10445	0.143103	0.22561	0.323145	0.587041	0.1185	0.721773
CG10459	-0.00883301		0.055642
CG10462	0.0142629	0.937647	-0.0118583	0.954143	0.107101	0.77098
CG10463	0.0288534	0.872884	0.131859	0.618585	-0.0631946	0.87688
CG10465	-0.0544082	0.737961	1.19156	1.8211e-08	-0.0491969	0.916113
CG10466	-0.132855	0.274083	0.758876	0.0279819	-0.400144	0.15015
CG10467	0.0298021	0.861941	0.023967	0.930921	-0.116957	0.798013
CG10469	-0.00394334	0.965982	-0.71199	0.132837	-0.133801	0.761966
CG10470	-0.0508288	0.774788	-0.321036	0.134365	-0.316367	0.426061
CG10472	-0.0134356	0.6326	-0.655351	0.0356967	-0.0830319	0.851309
CG10474	-0.00689621		0.354563		-0.477199	0.128519
CG10477			0.0190052		-0.197588	0.584592
CG10479	-0.0817263	0.0957582	0.0297529	0.9234	0.0906116	0.846903
CG10481			0.055642		-0.00802003
CG10483	-0.0166929	0.753874	-0.362401	0.0503569	0.238975	0.450869
CG10486			-0.634193	0.182109	0.0516474
CG10492	0.0769337	0.632425	1.64393	9.03109e-08	0.225988	0.630083
CG10494	0.0436552	0.778537	0.795721	0.0011325	0.143684	0.761821
CG10495	-0.032327	0.851198	0.0044162	0.991105	-0.138861	0.721073
CG10505	-0.0262289	0.399661	-0.265123	0.6384	-0.0409621	0.929937
CG10508	-0.0226414	0.507152	-0.322411	0.186142	-0.133963	0.773941
CG10510			-0.0623534		-0.00802003
CG10512	-0.0174378	0.788256	-0.60662	0.00555779	-0.17627	0.637009
CG10513	-0.00514042		-0.110801	0.865371	-0.513664	0.050113
CG10514	0.00198337		-0.0370348	0.924057	-0.614592	0.0201807
CG10516	0.00611059	0.976443	0.326162	0.316559	-0.119205	0.753315
CG10527	0.033015	0.857167	-0.114863	0.583048	-0.0618715	0.88949
CG10543	0.0409443	0.818013	0.0683114	0.790828	0.392612	0.0736136
CG10550	-0.0204283	0.517715	-0.55955	0.0176503	-0.104452	0.785944
CG10553	0.00131793		-0.264106	0.651872	-0.218366	0.531047
CG10555	0.115344	0.359185	1.63157	1.56934e-08	0.13472	0.77098
CG10559	0.00396453		-0.155634	0.799777	0.24031	0.594781
CG10560	-0.00360271	0.864013	-0.616127	0.0668527	-0.272318	0.281737
CG10561	0.0431277	0.807587	-0.0183613	0.94303	-0.00101922	0.998022
CG10562	-0.00681651	0.699737	-0.803482	0.000294609	0.101099	0.798013
CG10565	0.0543262	0.662214	1.08118	1.0304e-05	0.0051652	0.991347
CG10576	0.0676385	0.615241	-0.0658626	0.788461	-0.156059	0.691997
CG10581	0.0148896		0.0862947	0.896366	-0.123781	0.727565
CG10584	-0.0141247	0.935259	0.882982	0.000138367	0.0595552	0.882708
CG10588			-0.0258451
CG10589			-0.00669334		0.00495191
CG10591	-0.0154669	0.543526	0.524702	0.348925	0.0319312	0.945611
CG10597	-0.00917768		-0.659808	0.157331	-0.119806	0.799384
CG10598	-0.00753034	0.753874	-0.575316	0.209384	-0.13506	0.772375
CG10600	0.0275644	0.880408	0.748906	0.0027932	0.206788	0.661423
CG10602	0.0586309	0.606083	-0.246315	0.205889	-0.0990967	0.771228
CG10616	0.0869013	0.516708	0.135201	0.5652	-0.0183843	0.9628
CG10621	-0.0682433	0.114957	-0.114335	0.859508	0.110497	0.787525
CG10623	-0.0164975	0.800638	-0.505131	0.17056	0.193025	0.552274
CG10628	0.0879588	0.489177	0.232429	0.293631	-0.121139	0.790232
CG10631	0.128116	0.286924	-0.339927	0.0825124	0.356352	0.312458
CG10638	0.0214895	0.893929	0.200482	0.330743	-0.237882	0.4976
CG10646	0.0719039	0.617058	0.421259	0.131132	0.0251902	0.956096
CG10650	-0.0350411	0.264106	-0.292748	0.114651	-0.136018	0.740904
CG10654	-0.0217197	0.872513	-0.216126	0.302521	-0.0375854	0.921639
CG10657	-0.0130005	0.78762	-0.469958	0.00409412	-0.0897844	0.790129
CG10660	-0.0187802	0.536949	-0.148883	0.478554	-0.241111	0.548241
CG10663	-0.00998321	0.745029	-0.211928	0.395134	0.264825	0.430446
CG10669	0.100915	0.457936	-0.0747372	0.831642	0.104552	0.807881
CG10672	0.0933368	0.515087	-0.17085	0.382175	-0.0560369	0.884494
CG10674	0.0225745	0.907411	-0.250836	0.13778	-0.30781	0.424287
CG10680	-0.00121783		0.165844		0.00104654
CG10681	-0.0253836	0.895527	-0.048812	0.863093	-0.139208	0.770267
CG10694			0.0865954
CG10700	-0.00119078		0.00979588		-0.0709282
CG10702	0.130398	0.13988	1.28062	4.08892e-05	0.184819	0.711324
CG10710	-0.0422957	0.0777421	0.0191283	0.944702	-0.191706	0.681984
CG10713	-0.008778		-0.286126	0.27669	-0.0684891	0.882688
CG10725	-0.00195032	0.886033	-0.227311	0.697834	-0.0824598	0.846903
CG10730	-0.000940025		-0.00472119	0.995081	-0.119803
CG10731	0.000102215	0.999405	0.594228	0.00777802	-0.135104	0.723767
CG10734	-0.00119078		-0.09297		-0.00387654
CG10737	0.023441	0.885443	-0.502081	0.00170556	0.0930576	0.803253
CG10738	-0.0375566	0.832771	0.146295	0.623586	0.326736	0.312458
CG1074	0.0196526	0.901533	-0.300599	0.0922545	-0.0228334	0.943613
CG10747	-0.158621	0.157632	0.114089	0.599868	0.0764175	0.824944
CG10750			0.0693181		-0.00473725
CG10752			0.0804097
CG10761	0.00181439
CG10764	0.000591058		0.416963	0.414438	0.162246
CG1077	-0.0089947		-0.439352	0.442972	1.19508	1.68132e-11
CG10778	0.127453	0.168701	-0.310192	0.144836	-0.118435	0.732263
CG10793	0.000288451		0.752639	0.145793	0.0565257	0.867908
CG10795	0.013016	0.939338	0.202759	0.444352	-0.0790939	0.851951
CG10799	0.00222117		-0.764332	0.104353	-0.239013	0.600175
CG10801	-0.00179414		-0.109987		-0.0290497
CG10802	0.0327449	0.849048	0.995639	3.50587e-05	-0.0292244	0.945611
CG10803	0.0818012	0.584574	-0.392263	0.117771	0.0777007	0.847513
CG10804	-0.00200936		-0.376449	0.140781	0.417255	0.177615
CG10809	-0.0665658	0.626649	-0.322742	0.104295	-0.081409	0.847237
CG10814			0.566008	0.307047	-0.0530221
CG10822					-0.0142771
CG10834	0.00335826		-0.0259507		0.00495191
CG10841			-0.174805		0.0306994
CG10845					0.0138338
CG10853					0.00495191
CG10859	0.00853618		-0.265742	0.636629	-0.0526951
CG10862					-0.00802003
CG10863	-0.0560883	0.749281	0.353649	0.222561	-0.102225	0.801229
CG10864	-0.0117732		-0.0777881	0.814134	0.213455	0.536454
CG10866	0.0751912	0.597488	0.198217	0.58105	-0.108036	0.81978
CG10869	0.00113444		-0.328629	0.554312	0.0815916	0.781194
CG10874	-0.0110595	0.94164	0.785036	0.000166005	0.0501251	0.865683
CG10877	-0.0292741	0.861941	0.49211	0.0033393	0.0266747	0.935618
CG10887			0.199056
CG10898	0.0878066	0.543882	-0.479557	0.0149126	-0.171801	0.691997
CG1090	-0.00635942	0.868139	-0.423043	0.0193998	0.570333	0.0433475
CG10903	-0.0222466	0.896545	0.543753	0.0144983	-0.197832	0.59025
CG10904	0.002738	0.986603	0.680842	0.00657263	-0.092928	0.809704
CG10907	-0.0644235	0.708323	1.16897	0.00030228	0.0398966	0.932241
CG10910	-0.00757186	0.704133	0.172058	0.782249	0.0569303	0.864208
CG10911	-0.00307202	0.801164	-0.871529	0.000531791	-0.392846	0.194311
CG10912	-0.00859392	0.676499	0.0322423	0.936884	-0.167505	0.702466
CG10914	0.101639	0.467513	-0.0679194	0.770404	-0.139873	0.738091
CG10916	0.037598	0.806694	0.489125	0.00697635	-0.108785	0.795073
CG10918	0.0034276	0.868929	0.38929	0.29143	0.135545	0.768501
CG10919			-0.0623534		-0.0153926
CG1092	-0.0202778	0.435366	-0.583365	0.00116711	-0.17944	0.682635
CG10927	0.0629706	0.716231	1.25928	6.27383e-05	0.0116476	0.981228
CG10931	0.0017356				-0.00522279
CG10932	0.0958334	0.382772	-0.190359	0.409841	-0.158666	0.70724
CG10934					0.0107696
CG10936	-0.0442821	0.80173	0.0539863	0.87687	0.230692	0.51516
CG10939	-0.104339	0.340577	0.0512548	0.862412	-0.0823166	0.82625
CG10943	0.000501641		-1.19067	0.00772376	-0.452848	0.132721
CG10947	-0.00638813	0.811798	-0.493913	0.0213034	0.153435	0.70724
CG10948	-0.046341	0.778537	0.0965319	0.700789	0.193498	0.507398
CG10949	0.0845665	0.562384	-0.0833226	0.82894	-0.107019	0.809704
CG10950			-0.0259507		0.00435695
CG10953	-0.00775247	0.753874	-0.403226	0.484932	-0.130798	0.783505
CG10958	-0.00564061	0.955131	0.259154	0.260229	0.476901	0.0861053
CG10959	0.0889501	0.544611	-0.124684	0.773444	-0.0165537	0.974411
CG10960	0.135327	0.239081	-0.247877	0.168346	0.144382	0.763426
CG10962	-0.00273411		-0.186239	0.498203	0.0257115	0.958491
CG10970	-0.00119078		-0.398339	0.476592	-0.10563	0.824944
CG10973	-0.0810389	0.49478	0.676775	0.000523016	-0.216628	0.551938
CG10979	0.0811357	0.607177	0.237763	0.314958	0.124304	0.772538
CG10984	-0.0488924	0.713694	0.944752	0.000874131	0.0732959	0.874961
CG10993			-0.0623534		-0.0209026
CG10996					-0.0142771
CG11000	0.0225352	0.782895	-0.97117	1.20595e-05	0.321679	0.327075
CG11007	0.0779146	0.524383	-0.157366	0.442972	-0.0442124	0.918705
CG11018	0.0102713		0.00894568
CG11029	-0.00270851		0.0293667	0.965344	-0.00728285	0.989314
CG1103	0.0478126	0.754022	0.76183	8.34448e-06	-0.0540187	0.89262
CG11030	-0.0614559	0.61326	1.28032	3.45785e-05	0.0822155	0.859252
CG11034	0.105385	0.342198	0.266811	0.3206	-0.132113	0.761966
CG11035	-0.056934	0.74483	-0.417876	0.22163	-0.0860439	0.837952
CG11041	0.000421686		0.285273	0.440582	-0.214518	0.657631
CG11044	-0.00558145		-0.357786	0.0493184	-0.264369	0.55572
CG1105	0.0809138	0.514825	0.0253256	0.913533	-0.0507056	0.881902
CG11050	0.0629701	0.699844	0.61743	0.000287791	0.148809	0.723034
CG11052	0.00117975		-0.830067	0.113441	-0.128579	0.665246
CG11060	0.0017356		0.234582		-0.0481831
CG11069	-0.07125	0.091292	-0.070368	0.788634	-0.108816	0.771305
CG11070	0.176603	0.0317218	-0.201186	0.255199	0.196917	0.622919
CG11073	-0.0131714	0.672099	-0.0449601	0.852901	0.0214607	0.966188
CG11076	0.01642	0.922157	-0.278826	0.0953881	-0.149454	0.723034
CG11077	-0.120873	0.309808	0.950765	6.92027e-06	-0.264456	0.263384
CG11085			-0.171244	0.78021	-0.0548089	0.864208
CG11089	0.124	0.142087	-0.309991	0.0959917	-0.0637532	0.861865
CG11095	0.063716	0.704786	0.0783937	0.814042	0.169448	0.703819
CG11099	-0.00119078		-0.64158	0.116803	-0.247957	0.587606
CG11103	0.0148639	0.939338	1.37798	5.71108e-06	0.0340462	0.944194
CG11109	0.120198	0.316956	-0.21916	0.451099	-0.156933	0.71779
CG11110	0.0724293	0.65959	-0.145437	0.662423	-0.140426	0.764505
CG11112			-0.0259507
CG11113			-0.0259507
CG11122	0.343884	4.92285e-06	0.0311723	0.90801	0.617863	0.00157594
CG11123	0.0261176	0.865462	1.44987	9.03693e-07	0.0654784	0.877143
CG11125	0.0931607	0.522785	1.3257	7.5197e-07	0.126497	0.750178
CG11127	0.062334	0.656673	0.768059	5.6404e-05	-0.113916	0.766053
CG1113	-0.0147281	0.75035	0.0283418	0.956734	-0.00473972	0.991804
CG11131	-0.00590365	0.687956	-2.90465	7.76419e-19	-1.59619	1.41494e-22
CG11134	-0.0541381	0.737112	0.0166377	0.944299	-0.264816	0.490702
CG11141	0.0806769	0.417982	1.62045	1.82587e-08	0.167826	0.734785
CG11147	-7.78937e-05	0.997564	-0.426923	0.0196674	-0.0969554	0.830694
CG11149	-0.0102788		0.132602	0.790956	-0.033881	0.943613
CG11151	-0.052674	0.751637	-0.00383247	0.989883	-0.143352	0.764691
CG11155	-0.0226753	0.836917	-0.691913	0.0205442	-0.00911094	0.986938
CG11158	-0.0415424	0.521067	-0.33258	0.119972	-0.161042	0.670003
CG11159			-0.0832531	0.877488	-0.0874466	0.76913
CG1116	0.0727494	0.598331	-0.0358094	0.909656	-0.208209	0.605518
CG11162	0.00656333		0.128351	0.843826	-0.230689	0.567511
CG11164	0.0386636	0.823319	1.58354	5.99363e-06	0.101404	0.831028
CG11168	-0.0462077	0.787875	0.0884024	0.725666	0.188785	0.607171
CG11170	-0.0262116	0.886251	0.0675662	0.866246	-0.000501919	0.998818
CG11178	0.130079	0.262241	-0.0342413	0.923773	0.0704694	0.853518
CG11180	-0.263184	3.20968e-05	0.876329	0.00865508	-0.0458017	0.920179
CG11191	-0.0106108		-0.217846	0.480035	-0.0730017	0.870343
CG11192			-0.055353		-0.0770222
CG11200	0.0133508	0.94576	0.425669	0.238665	-0.28166	0.447758
CG11211	0.0033228		-0.0374446	0.943556	-0.0156474
CG11226					-0.00802003
CG11227			0.00894568		0.0570113
CG11236	-0.00682489		-0.121912	0.741487	0.0564981	0.888874
CG1124	-0.0128338	0.806041	-0.368704	0.243535	-0.0575871	0.878698
CG11241	0.0492345	0.781718	1.25367	6.03005e-08	0.061665	0.851873
CG11247	0.0335722	0.843224	-0.32994	0.0366581	0.0398712	0.905353
CG11248	0.0232042	0.880937	1.29445	5.57963e-05	0.129308	0.771228
CG11249	-0.00898242		-0.717611	0.178646	-0.00293863	0.995333
CG11257	0.0591071	0.733669	1.12164	3.88284e-05	0.0858126	0.851873
CG11263	0.0616793	0.720715	1.52327	3.62906e-06	0.127939	0.783589
CG11267	0.00178115	0.990697	-0.258022	0.163427	-0.224319	0.622703
CG11275	0.0153048	0.918373	-0.317271	0.39721	-0.133948	0.753315
CG11279	-0.0349398	0.843941	-0.343521	0.132468	-0.303987	0.421788
CG1129	-0.0566135	0.725621	-0.267122	0.142136	-0.276641	0.237084
CG11291			-0.196374		0.0225059
CG11294			-0.10816		-0.0283351
CG11300	-0.000971352		0.166967		-1.27482	1.68348e-23
CG11307	-0.00603266	0.969775	1.60529	9.58232e-07	0.0613289	0.89652
CG11309	0.123416	0.262241	-0.278203	0.0927077	0.0472946	0.898521
CG11313	-0.00121783		-0.853007	0.0627507	-0.199226	0.619053
CG11317	-0.00926226		-0.404345	0.0608929	-0.0452549	0.908926
CG11318	-0.0122637		-0.705984	0.0176899	0.155931	0.625948
CG11319	0.00134208	0.970403	-0.601149	0.0161677	0.152633	0.750178
CG11322			-0.10816		-0.00599639
CG11327	-0.00545807		0.265448	0.59744	0.00259416	0.995212
CG11333			0.426387	0.362135	0.0449125	0.909198
CG11334	0.0851045	0.378545	0.0164221	0.93985	-0.0920314	0.839438
CG11342	-0.0390286	0.822367	-0.335383	0.384721	-0.335001	0.326766
CG11345	-0.0130824	0.601865	-0.532924	0.336528	-0.0203939	0.968372
CG11349			0.289211		-0.0457371
CG11350	-0.000734651		-0.239894	0.671726	-0.115172	0.795075
CG11353	-0.00523809		0.0019761	0.996195	-0.0507254	0.785951
CG11356	-0.00119078		-0.441523	0.427014	-0.0529841
CG11357	0.0178368	0.929043	0.824581	1.57702e-05	-0.0025297	0.995621
CG1136	-0.00419246	0.888616	-0.453652	0.0131182	0.115894	0.732508
CG11360	-0.0201209	0.892083	-0.468754	0.118588	0.242026	0.580507
CG11362	0.00396453		0.055642		-0.021455
CG11367	0.0538699	0.697214	1.51604	3.34727e-08	-0.00531974	0.992298
CG11368	0.000288451		-0.0878907	0.879714	-0.307654	0.386342
CG11369					-0.00802003
CG1137			-0.0665688	0.918521	-0.0140971
CG11370	-0.0116367	0.761004	0.239845	0.511906	-0.0727635	0.875622
CG11374	0.000591058		-0.795599	0.0922431	0.136029	0.771228
CG11377	0.044038	0.778537	-0.175142	0.356149	-0.174848	0.681771
CG11378	-0.0238444	0.34988	-0.550728	0.0862409	-0.0296252	0.945611
CG11379			0.0350152		0.00495191
CG11380	-0.0065727		-0.360946	0.0618951	-0.0397666	0.794536
CG11381	-0.00315997		-0.528653	0.270208	0.269323	0.445329
CG11382	0.0147137	0.918684	0.634709	0.066953	-0.113118	0.807656
CG11384	-0.00655471		-0.3687	0.528878	0.138178	0.742503
CG1139	-0.00334659		-0.298125	0.458171	-0.0417557	0.926696
CG11396	0.131358	0.229863	-0.19349	0.452658	-0.190968	0.614577
CG11398	0.0551	0.717692	-0.487343	0.186411	-0.00623682	0.991347
CG11399	0.053217	0.76412	1.13526	3.99148e-10	0.256656	0.562873
CG11400	-0.00132726		0.265688	0.654536	0.0224562	0.965263
CG11403	0.116993	0.258638	0.403611	0.31338	0.0967511	0.838392
CG11404					-0.00165808
CG11406	-0.00284291		-0.296301	0.623753	-0.0108761
CG11407	-0.0137108		-0.473299	0.385819	0.0991892	0.832649
CG11409	-0.032237	0.800638	-0.112884	0.668589	-0.0699241	0.835091
CG11413	-0.010928	0.578489	-0.115409	0.847644	-0.193131	0.690505
CG11414	0.150315	0.0481883	-0.18172	0.274859	0.0199805	0.959554
CG11417	0.0132369	0.945189	1.13498	0.000432013	0.0881419	0.846903
CG1142	-0.141217	0.218607	0.978713	5.24753e-06	-0.207687	0.569677
CG11425	-0.00298195		-1.21617	0.0156568	-0.0919388	0.842841
CG11426	-0.0293227	0.39383	-0.241822	0.341793	-0.17581	0.651792
CG1143	-0.0109543	0.717692	-0.38602	0.508434	-0.152633	0.758742
CG11436	0.00796558	0.96026	1.23208	2.01595e-06	0.180068	0.71779
CG11437	-0.0136342	0.639969	-0.512818	0.155115	-0.0856732	0.831028
CG11438	-0.0305021	0.104452	-0.279736	0.26429	-0.133305	0.77789
CG11444	0.0107533	0.949376	1.15547	4.07725e-07	-0.20464	0.576788
CG11447	0.0192045	0.921646	0.102122	0.68275	-0.104343	0.787921
CG11449	-0.00121783		0.266202	0.602056	0.0291747	0.945611
CG11453	-0.0073974	0.7966	-0.74211	0.0285637	-0.0986385	0.804216
CG11454	-0.0190411	0.920843	0.150912	0.526905	-0.196111	0.62643
CG11456	-0.0361284	0.808782	0.968581	1.03295e-05	0.0494799	0.916034
CG11458			-0.0852132		0.0647092	0.846903
CG11459	-0.00420842		0.228105	0.644705	-0.0777478
CG1146	0.106482	0.309157	-0.497002	0.0653308	-0.0631773	0.892728
CG11470	-0.00716307	0.715861	-0.371636	0.439188	-0.257531	0.567237
CG11474	0.04819	0.765456	-0.459715	0.0877007	-0.0462358	0.891376
CG11475	0.0090452	0.897936	-0.0728123	0.913533	0.103173	0.809704
CG11498	-0.00739672	0.804764	-0.112375	0.632736	-0.102412	0.795073
CG11504	0.0848796	0.43697	1.57932	8.04018e-07	0.200726	0.671471
CG11523	0.0287075	0.866869	1.25021	3.29621e-07	-0.00758179	0.988984
CG11529	-0.0165045	0.188825	-0.628897	0.204864	0.151797	0.753819
CG11537	0.0308259	0.867742	-0.569321	0.00257809	-0.00813955	0.985475
CG11539	0.01748	0.905881	-0.141629	0.680515	-0.261857	0.538513
CG11550	0.0017356		-0.0752342	0.782813	0.122699	0.786194
CG11555	-0.0475773	0.78871	0.76453	0.000121504	-0.204175	0.538513
CG11560	-0.0732035	0.65449	1.48056	5.50679e-08	0.0149664	0.974411
CG11562	-0.0785053	0.609581	0.152386	0.473121	-0.178807	0.703789
CG11563	-0.0737196	0.627509	1.23125	9.30854e-05	-0.124416	0.773941
CG11570			0.0188856	0.979126	-0.323246	0.399328
CG11581			-0.290779		-0.219261	0.307107
CG11583	-0.0668066	0.593094	1.18914	0.000134607	-0.113161	0.773748
CG11584	0.00856155	0.778537	-0.493804	0.221562	-0.0476943	0.810179
CG11585	-0.0102833	0.586967	-0.437197	0.4253	-0.0391708	0.933318
CG11586	-0.0400148	0.817052	1.01889	0.000103385	-0.180474	0.5917
CG11588					-0.0132752
CG11590	0.0613492	0.717692	0.353414	0.166038	0.0682733	0.872626
CG11593	0.0785971	0.611244	-0.423232	0.0687695	0.0556582	0.870734
CG11594	0.00260533	0.974304	-0.555858	0.0712783	-0.124738	0.718897
CG11596	-0.0238469	0.866869	1.44635	4.41505e-06	0.0726602	0.874961
CG11597	-0.0074464	0.937647	-0.291631	0.522261	-0.099229	0.828971
CG11598	0.000304871		0.113154		-0.0121301
CG11600	-0.00121783		-0.143962		-0.00752011
CG11601	-0.0315952	0.849048	0.0198683	0.944177	-0.318664	0.176636
CG11608					-0.00148153
CG1161	-0.0205247	0.903448	0.0744645	0.746014	-0.0540988	0.902473
CG11617	-0.0149319		-0.235423	0.335606	-0.0834918	0.847751
CG11619	-0.0139915	0.774316	-0.747154	0.00690983	0.126622	0.787147
CG11626	0.00997979		0.43477	0.441226	0.0134724	0.960815
CG11629	-0.00121783		0.055642
CG11630			-0.0623534		0.0462268
CG11634			-0.0589484		0.00425463
CG11635					-0.00802003
CG11638	-0.00150777	0.986603	-0.343584	0.150945	0.0968785	0.800845
CG11655	-0.0119714	0.952202	-0.0327802	0.934968	-0.209748	0.665201
CG11656			-0.287818	0.632938	-0.10139	0.750958
CG11658	0.0303649	0.863216	0.439835	0.0117239	0.139387	0.740938
CG11659	-0.00266023		-0.263043	0.551129	-0.0169869	0.974411
CG11668	-0.00563078		-0.20212	0.670315	-0.168501	0.71779
CG11670	-0.0237814	0.43077	-0.315001	0.401899	-0.0969837	0.834183
CG11672	-0.00669958	0.802134	-0.608948	0.00884953	-0.119618	0.732263
CG11674	0.125678	0.233744	1.67178	2.64123e-06	0.148345	0.728286
CG11679	0.0399764	0.818746	0.449029	0.0474776	0.0408368	0.913454
CG11686	-0.0509336	0.597488	0.0529078	0.877593	-0.493756	0.0583622
CG11693	-0.0037203		0.823047	0.0854058	-0.035039
CG11694					0.00495191
CG11695	0.253306	0.00680971	-0.0533404	0.84396	-0.12535	0.776538
CG11696	0.149626	0.0958745	0.645501	0.00126318	0.0172804	0.965263
CG11699	0.0818286	0.578851	-0.360557	0.0522315	-0.317507	0.421788
CG11700	0.00536273	0.946013	-0.0902407	0.889767	-0.0707032	0.785143
CG11703	-0.0084231		0.38179	0.376686	-0.00802003
CG11710	0.088537	0.534196	-0.113634	0.606288	0.141116	0.688576
CG1172	0.0202246	0.916611	0.25722	0.310846	0.0691358	0.870894
CG11722	0.0441604	0.802567	-0.416744	0.0583152	-0.347393	0.327543
CG11723	-0.0261074	0.858192	0.168389	0.441846	-0.233679	0.512425
CG11726			-0.50848		0.00432108
CG11737	0.0889018	0.430291	-0.330924	0.0503309	-0.142542	0.726454
CG11741			-0.457664	0.419627	-0.068983	0.857822
CG11752	0.028988	0.872739	-0.0325163	0.885535	-0.168529	0.732894
CG11753	0.0291121	0.869323	0.84303	0.00265323	-0.225473	0.480052
CG11755	-0.00574754	0.978451	0.491751	0.0752679	-0.18162	0.670003
CG11756	0.00941221	0.778639	0.0443233	0.939154	-0.0908406
CG11760	0.000591058		0.47131	0.40871	-0.00911888
CG11768			-0.161289	0.784435	0.0420134
CG11771	0.104562	0.342241	1.0352	1.65366e-06	0.0547407	0.905217
CG11777	-0.133906	0.22033	1.0371	4.74835e-05	-0.191605	0.591513
CG11779	0.0705255	0.59801	-0.186354	0.29838	0.0615361	0.871092
CG11786	-0.0151164	0.360136	0.30343	0.611322	-0.0296942	0.820777
CG11788	0.0616688	0.714903	0.803035	0.0111922	-0.0218563	0.965358
CG11790	-0.0337653	0.821269	-0.308805	0.0900615	-0.205553	0.577363
CG11791	-0.103007	0.438105	-0.208912	0.391185	-0.126528	0.768501
CG11807	0.0337481	0.804927	0.168124	0.342424	0.157031	0.632264
CG11808	-0.0718511	0.665879	1.29593	1.64916e-05	-0.051852	0.910043
CG11811	-0.0582526	0.6432	1.03214	1.02155e-05	-0.00840539	0.988385
CG11815	-0.00119078
CG11816			-0.0862348		0.0127559
CG11825	-0.00455057	0.980031	0.040812	0.933976	0.513348	0.0780309
CG11828	-0.00121783		0.307478	0.595479	0.114939
CG11835	0.00382347		0.245413	0.688112	0.00309619
CG11836	-0.0106538	0.957946	0.727813	0.0387489	-0.157638	0.750958
CG11837	-0.00636943	0.969611	1.11957	3.6644e-05	-0.1356	0.691997
CG11839	-0.0128582	0.947178	0.653774	0.0147475	-0.146251	0.761966
CG11841	0.000501641		-0.00178236		-0.101384	0.77789
CG11842	0.000301034		0.204611	0.735983	0.0704887	0.866743
CG11843	-0.013062		-0.32135	0.579872	0.088502	0.850097
CG11852	-0.00849846	0.741356	0.0395201	0.940673	-0.1532	0.755572
CG11854	-0.00635768		0.120776	0.808036	0.0145449	0.97856
CG11857	-0.0526111	0.750091	0.788489	0.000390286	0.0557015	0.902982
CG11858	-0.026715	0.883383	0.247574	0.446402	-0.150119	0.759273
CG11865			-0.055353
CG11873	0.035152	0.846547	0.0847381	0.687926	0.484453	0.00216228
CG11878	-0.00270851		-0.0572887		-0.00753654	0.989314
CG11882	0.0418625	0.812237	0.103978	0.741908	-0.0130683	0.981228
CG11883	0.126264	0.308923	-0.771623	0.00182313	0.28682	0.352511
CG11885	-0.0193989	0.921307	0.84121	0.00217596	-0.231659	0.577056
CG11892	-0.00450136		0.0680268	0.91806	-0.493198	0.00924516
CG11893	0.0017356		-0.221567		-0.0121085	0.976132
CG11898	-0.0117756		-0.567676	0.0491956	0.0582724	0.899104
CG11899	0.111943	0.350701	0.152456	0.786391	-0.700415	0.00144041
CG11902	0.0624366	0.71709	-0.318867	0.124134	0.333858	0.315601
CG11905	-0.0670582	0.0380686	-0.67603	0.00176838	-0.352776	0.335887
CG11906	0.0762425	0.505437	0.974532	1.54871e-05	0.0737484	0.872537
CG11911	-0.00960347	0.75035	-0.701205	0.00355965	-0.132687	0.761966
CG11912	-0.00322403		-0.730651	0.11898	0.0745457	0.870894
CG11920	-0.0542448	0.692509	1.25961	5.46302e-06	-0.230222	0.450869
CG11927	-0.0506257	0.734824	1.15694	9.12905e-08	0.111992	0.768501
CG11929	0.0017356		0.432797	0.444922	0.259171	0.23074
CG11951	-0.00163218		1.07967	1.93361e-05	0.372489	0.263384
CG11961	-0.0380539	0.830076	-0.496061	0.0622742	-0.12096	0.749681
CG11964	0.0452708	0.772186	-0.167268	0.516668	-0.211401	0.531047
CG11970	-0.00266702	0.986603	1.37761	6.27705e-06	0.244302	0.594781
CG11975	0.04258	0.7966	1.4539	1.9049e-06	0.0305283	0.950601
CG11977					0.0107696
CG11980	-0.0391832	0.806459	0.453344	0.0324645	-0.195502	0.577056
CG11983	0.0338054	0.682281	-0.338695	0.40871	-0.0624835	0.893747
CG11986	0.055923	0.728184	1.26517	5.99281e-05	0.0756717	0.86827
CG11997	-0.00121783		0.0803386	0.900105	0.00821318
CG11999	0.0889685	0.518017	0.687672	0.000225541	-0.366596	0.0513548
CG12003			-0.055353		-0.0138786
CG12004	0.136367	0.182411	-0.362364	0.0890228	-0.0948375	0.805096
CG12007	0.0492839	0.752732	-0.312484	0.184502	-0.0312176	0.930054
CG12009	-0.0206822	0.438811	0.623173	0.233051	-0.464734	0.00424618
CG12010	0.0924397	0.524776	-0.136073	0.626483	-0.00858194	0.984486
CG12011	-0.0382535	0.22627	0.454086	0.42375	0.00449295	0.977964
CG12012	-0.0445854	0.787083	0.160595	0.450005	-0.326174	0.381923
CG12017	-0.0151297	0.524383	0.785491	0.122364	-0.131795	0.667309
CG12020			-0.0259507		0.00495191
CG12024	0.126529	0.264882	-0.197932	0.385342	-0.173899	0.698995
CG12025	-0.0576862	0.742195	-0.233789	0.304884	-0.170827	0.669421
CG12035			-0.0259507
CG12038	-0.0450046	0.677157	-0.155701	0.506024	-0.14769	0.756371
CG12054	0.0630587	0.607177	0.562188	0.000560998	0.150937	0.743768
CG12056	-0.00655261	0.970395	0.0934315	0.807216	-0.128918	0.764691
CG12057	-0.00695811		0.226251	0.707038	-0.0729647	0.859746
CG12061	0.00226486		0.301119		0.0396231
CG12065	0.00095329	0.994201	-0.379395	0.133307	0.168004	0.656083
CG12069	0.00765672		0.130978		0.0109806
CG12071	-0.0332805	0.265392	-0.594214	0.0045102	-0.0496466	0.911214
CG12075	-0.0834833	0.237915	-0.17225	0.411218	0.460938	0.0562947
CG1208	-0.00717917	0.822094	-0.823515	0.033351	-0.130939	0.716353
CG12081	-0.000904843	0.993721	1.28818	6.02858e-07	0.0416977	0.928199
CG12084	0.0839871	0.554054	0.949612	1.13861e-05	0.248258	0.58557
CG12091	0.0830345	0.561414	-0.203873	0.246245	-0.0368397	0.930632
CG12093	0.00272369	0.987128	-0.319892	0.0558506	-0.130471	0.764095
CG12096	0.0387827	0.79628	0.487269	0.00552348	-0.0732381	0.861318
CG12099	0.0160412	0.920718	0.356057	0.148044	0.15721	0.726222
CG12104	-0.165636	0.0428896	1.04412	2.40884e-06	0.0313937	0.946103
CG12105	-0.0140182	0.658131	-0.531329	0.185403	0.263087	0.379797
CG12106	0.0880425	0.529307	1.63303	2.27231e-10	-0.0374078	0.935618
CG12107	0.0300615	0.86731	-0.210702	0.19975	-0.298124	0.381923
CG12111			0.0190701		0.08052
CG12112	-0.121328	0.161377	1.40959	2.69602e-07	-0.0373739	0.939541
CG12115	0.00418584		0.0942449		-0.181277	0.585035
CG12116	-0.015934	0.66675	-0.523908	0.00201033	0.0541911	0.884349
CG12118	-0.0455052	0.787083	-0.575609	0.0383759	-0.160385	0.710146
CG12121	0.05782	0.714903	1.33205	6.7409e-07	0.0909806	0.846903
CG12123	0.10608	0.432273	0.133927	0.673743	-0.0349127	0.935618
CG12128	-0.0377136	0.795685	1.21662	2.48069e-05	-0.0606116	0.893747
CG12129	-0.028092	0.832771	1.47544	7.42918e-07	-0.01927	0.970734
CG1213	-0.0126509	0.715805	-0.574917	0.13721	-0.0225933	0.951936
CG12133	-0.00450136		-0.0259507		0.00495191
CG12134	0.0484779	0.719456	1.0982	1.21619e-05	-0.143311	0.723767
CG12147					0.00495191
CG12155	0.0493181	0.766104	0.0106447	0.96406	0.188916	0.545682
CG12158					0.0686646
CG12159	0.0752002	0.597488	-0.206086	0.517212	-0.201936	0.636422
CG12163	0.0153578	0.92376	0.781355	0.00109049	0.0707179	0.870734
CG12164	-0.00962493	0.741791	-0.527923	0.00787276	-0.0595325	0.742003
CG12170	0.144608	0.214532	-0.0707236	0.732169	-0.0481024	0.905994
CG12171	0.0310688	0.866869	1.11572	4.74335e-06	0.000616748	0.998818
CG12173	-0.00538829	0.979649	-0.267693	0.166627	-0.204643	0.59489
CG12177	0.0523352	0.766317	-0.290525	0.179347	-0.0971413	0.827694
CG12179	-0.00113709	0.993721	1.50615	2.92268e-06	0.151728	0.747007
CG1218	0.034699	0.80461	1.26474	2.33195e-06	0.0993717	0.821532
CG12182	-0.00541005	0.97956	1.32748	3.2617e-06	0.104357	0.822758
CG12184	0.0145283	0.87786	1.09654	0.0101714	0.0902231	0.82098
CG12194	0.0081938	0.956173	0.138352	0.531668	0.00605637	0.987462
CG12204	0.0411975	0.817312	-0.363953	0.320157	-0.00213281	0.996988
CG12206	-0.0327772	0.326939	-0.00290067	0.992609	0.144233	0.723644
CG12209	-0.00284291		0.36513		0.0143797
CG12213	-0.0325418	0.858192	0.612091	0.00192164	-0.0124943	0.97856
CG12219	0.0725438	0.541302	1.551	5.9549e-08	0.207104	0.584592
CG12224	-0.0120299	0.772385	-0.218545		-0.0179759
CG12229	-0.0012157		-0.102499	0.86166	-0.0196543
CG12236	0.0625546	0.708998	-0.27792	0.204944	0.270302	0.411761
CG12237	0.192176	0.00501786	0.202982	0.264834	0.00647219	0.988961
CG12239	-0.00327734	0.896545	-0.369013	0.0342333	0.0986367	0.805096
CG12241	0.165044	0.0912952	-0.203184	0.38588	-0.0629593	0.837952
CG12253	-0.0248428	0.869323	0.846582	3.04131e-07	-0.0998072	0.780368
CG12256	-0.0115406		-0.21355	0.481434	0.0419035	0.930722
CG12259	-0.00559765	0.979172	0.845926	0.00439384	0.0995798	0.802526
CG12267	0.00978697	0.958702	1.00198	0.00058988	0.0161471	0.971704
CG12268	-0.0176264	0.200096	-0.410457	0.0587721	0.0271999	0.951693
CG1227	-0.069497	0.579439	1.24866	7.57432e-07	-0.180787	0.653557
CG12278	-0.00119078		-0.0259507		-0.0483385
CG12279	-0.0467422	0.792038	-0.779508	0.00172972	-0.735714	0.00119747
CG12288	-0.0762343	0.619582	0.350312	0.185672	-0.173141	0.560964
CG12290	-0.0754987	0.632998	-0.569977	0.00728177	0.192374	0.621472
CG12299	0.0816109	0.561025	1.55293	3.19406e-08	0.0803739	0.862438
CG12301	-0.0931457	0.373527	1.25364	0.000132476	0.0402579	0.933718
CG12307					0.00495191
CG1231	0.00181439		-0.427017	0.365643	-0.185076	0.691997
CG12310	-0.000826914	0.940461	-0.02036	0.969262	-0.645834	0.00352665
CG12316	0.136071	0.0765059	0.100515	0.653392	0.299012	0.267943
CG12320	0.0910423	0.518111	-0.146271	0.620523	-0.167444	0.732913
CG12321	0.0494932	0.782673	-0.114452	0.639655	-0.134618	0.762122
CG12325	0.0142016	0.932889	1.09098	0.000192173	0.187906	0.703645
CG1233	0.0278297	0.882747	-0.358172	0.0190573	0.265029	0.331088
CG12338	0.0134073	0.937376	-0.293018	0.0902899	-0.121457	0.775963
CG1234	-0.0327581	0.812237	1.21317	0.000283826	0.0415603	0.931487
CG12341	-0.0421365	0.797735	0.346271	0.126876	-0.237148	0.565681
CG12343	-0.00278547	0.987128	1.1656	7.45789e-06	0.0249105	0.953834
CG12344	-0.00424284		-0.412185	0.40092	0.104532	0.81541
CG12355	-0.0102803	0.831651	-0.641814	0.0289646	-0.601527	0.0132178
CG1236	-0.00336586	0.984665	0.463962	0.0514391	-0.0884594	0.782795
CG12362			-0.105438		0.0138338
CG12374	-0.00450136		-0.0674005		-0.00802003
CG12375	0.049271	0.778537	-0.332975	0.055814	-0.24544	0.40306
CG12376	-0.00119078				0.00495191
CG12379	0.00181957	0.988032	-0.473444	0.136157	-0.243356	0.584592
CG12384	-0.00126038	0.993278	-0.177434	0.422162	-0.232763	0.577363
CG1239	0.0135037	0.945171	0.155078	0.747961	-0.202301	0.671471
CG12391	0.0217161	0.867898	1.34824	4.64845e-06	0.126336	0.787052
CG12395					-0.0138786
CG12398			0.00786663	0.9914	-0.0063999
CG12402	-0.0512237	0.172673	-0.566675	0.00974084	0.058504	0.882688
CG12420	0.0266275	0.507684	-0.0698182	0.892655	-0.180855	0.673014
CG12446	0.00335826		-0.0259507
CG12448			0.124181		-0.0158457
CG1246	-0.0165867	0.626283	-0.297629	0.259558	0.0178673	0.971212
CG12470			-0.116342		-0.0217507
CG12477	0.00542152		-0.864944	0.0935257	0.189115	0.681984
CG12480	-0.00958456	0.766951	-0.880813	0.00300597	-0.0573877	0.876756
CG12483	0.00306923		-0.108305		-0.084949	0.827822
CG12490	-0.000973657		-0.529706	0.34597	-0.0932276	0.840236
CG12491			-0.0862348		-0.134812	0.731179
CG12493	-0.0369339	0.363596	0.445439	0.416788	0.0835562	0.84034
CG12496	-0.0122611	0.669329	0.514723	0.342828	0.0357233
CG12498			-0.0259507		0.00495191
CG12499	0.0364716	0.833033	0.567458	0.0144878	0.207943	0.640382
CG12502	-0.00943971		-0.379345	0.445447	0.188338	0.619976
CG12506	-0.00197741	0.917267	0.109546	0.800979	0.0784228	0.86671
CG12507	-0.00229834		-0.315609	0.204628	-0.0286503	0.953747
CG12512	-0.0476283	0.78871	-0.34186	0.170898	0.106393	0.782241
CG12519	0.0081103		-0.293487	0.604682	-0.0467117	0.784741
CG12520	-0.0667357	0.38665	1.13449	0.0160574	0.106603	0.771523
CG12522	-0.0369171	0.222413	0.397926	0.0919954	-0.203888	0.584592
CG12523	0.00129379		-1.56589	6.46949e-13	-0.0513559	0.622919
CG12531	-0.0141185	0.774788	-0.551572	0.000553087	0.435386	0.117964
CG12535	0.000323813	0.991456	0.102046	0.873227	-0.0302907	0.863651
CG12539	-0.00338482		0.274681		-0.0495489
CG12540	-0.00121783		0.865743	0.0586449	-0.00442141
CG12541	-0.00530906		-0.783096	0.000977254	-0.103203	0.805096
CG12546	-0.00293762		-0.666576	0.199647	-0.325572	0.419919
CG12547	-0.0573006	0.740324	0.0550727	0.847073	0.0624708	0.890486
CG12560	-0.0294715	0.6154	-0.506949	0.0128144	-0.136493	0.684507
CG12567	-0.0301287	0.861941	1.34795	2.52728e-09	0.0640811	0.875622
CG12576	0.0659213	0.642404	-0.568642	0.00153295	0.0223852	0.953998
CG12581	-0.0693796	0.338282	-0.338017	0.113894	0.0517544	0.870894
CG12589			0.055642
CG12590			0.00781833		0.0260814
CG12592	0.00207743	0.966535	0.198532		0.0970013
CG12594	-0.00819464		-0.362305	0.065542	0.164177	0.625567
CG12605	-0.0258234	0.342241	-0.567135	0.0100306	0.2535	0.455462
CG12607	-0.00411646	0.921486	-0.424763	0.42886	-0.264873	0.563294
CG12608	-0.0153153	0.935241	1.30673	0.000125346	0.0590441	0.896933
CG12609					0.0371401
CG12617			-0.191622		-0.00718849
CG12637					0.00495191
CG12640					0.0336989
CG12643	-0.0452096	0.34	-0.901116	0.00137393	-0.165409	0.647942
CG12645	-0.0016822		0.453656		0.0142739
CG1265	-0.0173617	0.931859	-0.698873	0.000341319	-0.127828	0.780368
CG12655	-0.00245066		-0.097161	0.814558	0.0221935	0.965263
CG12659	0.0572754	0.720516	1.54602	2.71354e-09	0.0208176	0.966188
CG12661	0.00438418		0.923987	0.0600985	0.0301055
CG12662	0.0218422	0.787083	-0.00115404	0.998291	-0.0619328
CG12672			-0.68012	0.168497	-0.00833036	0.988446
CG12674			-0.0764813		-0.013388
CG12680			-0.0259507		0.00458893
CG12682			-0.0259507		-0.0158457
CG12688	0.000421686		0.0557816		0.0684863
CG12689			-0.198167	0.741866	-0.0169403
CG12691			0.055642		0.00495191
CG12692	0.000275552		0.0190052		-0.00165808
CG12693			-0.191622		0.01575
CG12698	-0.00840856	0.85665	0.72826	0.155616	-0.0259045	0.940758
CG12699			0.0884548		-0.0129157
CG12702	0.131342	0.173723	1.98105	6.45392e-12	0.294267	0.499771
CG12708	-0.344242	5.5937e-05	0.12031	0.852333	0.0355104	0.919143
CG1271	0.0760037	0.570226	-0.313863	0.13778	0.0312065	0.93926
CG12713	-0.0701261	0.639101	1.53543	8.71294e-07	0.0508926	0.912622
CG12715			-0.190503		-0.0643049
CG12716			0.682262	0.124407	0.0751044	0.780368
CG12717	0.129357	0.188825	-0.176196	0.571288	0.0807904	0.860517
CG12723	-0.0177574		0.944052	0.0203907	-0.0383764	0.773748
CG12725					0.00495191
CG12728	-0.0321639	0.852845	0.471353	0.0477604	-0.338127	0.386011
CG1273	-0.171403	0.000177243	1.00966	0.0391827	-0.235939	0.484139
CG12730	-0.0555147	0.0767081	-0.292205	0.226892	-0.159808	0.693299
CG12744	-0.11665	0.36398	0.734714	0.000283363	-0.160326	0.723592
CG12746	-0.0182995	0.909982	0.186711	0.386048	-0.018399	0.964604
CG1275	-0.0613167	0.727552	0.766338	0.000679293	-0.048296	0.890443
CG12766	-0.00451506		-0.536606	0.269065	-1.19817	5.17193e-17
CG12768	-0.0281013	0.63431	0.0768318	0.75226	-0.0448729	0.92289
CG12769	-0.0264133	0.875033	-0.609165	0.0223226	-0.0545737	0.837114
CG12773	0.0695374	0.659438	0.845687	7.25202e-05	0.120202	0.7792
CG12780			-0.13663		-0.00569506
CG12782			0.0580744		0.0154342
CG12783	-0.00119078		0.0955793		0.0108758
CG12795	0.00619551	0.975682	0.138336	0.600322	-0.0228363	0.961752
CG12811	0.0584559	0.737961	-0.240949	0.186628	-0.149429	0.681928
CG12814	-0.0915015	0.0228383	-0.557376	0.0283476	-0.125829	0.771228
CG12817	-0.012756		-0.178355	0.58899	-0.148585	0.761979
CG12818	-0.0422441	0.81011	1.32137	4.42099e-05	0.0420487	0.927159
CG12822	0.107837	0.373873	-0.111469	0.65947	-0.190899	0.591176
CG12824	-0.00119078		-0.0481772		0.0470568	0.906595
CG12825	-0.00619377	0.854156	-0.575703	0.179689	-0.397675	0.089488
CG12826	-0.00141344		0.227119	0.715187	-0.0780686	0.866743
CG12828			-0.0852132		0.00495191
CG12831			-0.0912797		-0.0106821
CG12836			-0.161058	0.71064	-0.0862314	0.849687
CG12848	-0.00203998	0.990108	0.395999	0.102213	-0.118867	0.790232
CG12851	0.00860875	0.872513	-0.530337	0.016712	0.229829	0.557077
CG12853			0.149286		0.00495191
CG12857	0.00722392		-0.403501		-0.0962605	0.768501
CG12860			0.0869023		-0.00802003
CG12861			-0.0259507
CG12863	-0.00044399	0.997564	-0.117639	0.748973	-0.150308	0.750958
CG12866	-0.00121783		-0.0259507
CG12868	-0.0382077	0.831651	-0.124916	0.609425	-0.0425865	0.923972
CG12869	-0.0201642		-0.413225	0.0393024	0.0520493	0.89581
CG12877	0.0653258	0.627509	1.46815	2.84727e-05	0.140384	0.765086
CG1288			0.0710428
CG12880	-0.0289337	0.271203	-0.442073	0.341793	0.0313992	0.945929
CG12883	0.0537215	0.761867	-0.361267	0.113548	-0.0448995	0.915227
CG12885	-0.0542733	0.165791	-0.226946	0.563495	0.241536	0.571989
CG12895	-0.126046	0.272324	0.759722	0.00095801	-0.365921	0.0475799
CG12896	-0.0631018	0.445076	-0.191822	0.759307	0.0549331	0.865269
CG12898					0.00495191
CG12909	-0.0762499	0.588291	1.36358	1.29706e-06	-0.25001	0.319998
CG12910	-0.0259425	0.436237	-0.186432	0.401588	0.138614	0.726222
CG12911	-0.0277771	0.552835	-0.288166	0.249704	-0.0511095	0.905211
CG12914			-0.148689		0.0148236
CG12917			-0.224444		-0.00431142
CG12920	-0.00571632		0.783729	0.086565	-0.13735	0.551938
CG12923	-0.00307856		-0.0862348		0.0198452
CG12926	-0.0229399	0.568502	-0.644555	0.00257809	-0.160575	0.699761
CG12929	0.0420261	0.78871	-0.21267	0.480101	-0.205328	0.671976
CG12934	-0.0024186	0.914484	-0.200053	0.546924	0.000693164	0.998818
CG12935	-0.0283482	0.866869	-0.00778848	0.97788	-0.186781	0.622919
CG12942	0.105221	0.313537	0.0687981	0.844177	-0.019964	0.96917
CG12945	0.0134873	0.945611	-0.30995	0.125361	-0.0887136	0.807656
CG12947	-0.0180718	0.708323	-0.414819	0.149677	-0.479146	0.126036
CG12948	0.0297864	0.853205	0.257522	0.280585	-0.0222279	0.958057
CG12951	0.000501641		0.0487174		0.0158526
CG12963	-0.00480633	0.851999	-0.545367	0.136285	-0.132208	0.772375
CG12964	-0.00678059	0.802134	0.18541	0.609212	-0.064437	0.773748
CG12970			-0.0319265		0.00918749
CG12971	-0.00791848		-1.04283	0.0190978	0.203349	0.671471
CG12974	-0.0185654	0.709086	-0.423228	0.0760965	-0.0340977	0.924499
CG12975	-0.130994	0.272324	-0.339345	0.149578	-0.32685	0.386342
CG12983			0.00752322		-0.0132752
CG12984	-0.0117909	0.767206	0.0590051		0.0196667
CG12985			-0.475325	0.399611	-0.052122	0.883522
CG12986	-0.00493118		-0.180676		0.0108246
CG1299	-0.00358706	0.935051	-0.378021	0.501811	0.0560689	0.901158
CG12990	-0.0116609		-0.200124		-0.0113792
CG12991	-0.0223047	0.868929	-0.257877	0.292108	-0.0335176	0.936403
CG12992	0.000419963		-0.295658	0.607437	0.0935319	0.743742
CG12995			-0.211751	0.723875	-0.000842502
CG12998	0.000485431		-1.04984	0.0227891	-0.0863829	0.846903
CG13000	0.0194719	0.836789	0.209202	0.729149
CG13001	0.0285106	0.870283	-0.326211	0.0790054	0.0440206	0.907032
CG13002					0.0103326
CG13003	-0.0248115	0.468735	-0.160339	0.412601	0.357282	0.11979
CG13004			-0.0593569		0.0043114
CG13005	0.155006	0.114957	-0.0195798	0.966024	0.0509532	0.913329
CG13008			0.0924439		-0.0718043	0.833777
CG13010	0.0017356		-0.0468925		-0.00597109
CG13012			-0.201707	0.675051	-0.128444	0.785092
CG13014	0.0152461	0.937376	0.0971703	0.732094	-0.131595	0.759496
CG13016	0.121096	0.219768	-0.183065	0.53214	-0.228385	0.584592
CG13018	-0.00143875	0.991265	-0.233032	0.420318	-0.244988	0.593034
CG13021	0.000275552				0.0132191
CG13022			0.113162		0.0916589	0.844019
CG13023	-0.0135942		-0.119363		-0.000130349
CG13024	-0.00385097		-0.71341	0.0192748	-0.0570048	0.873728
CG13026			-0.486484	0.386145	-0.0486435
CG13028			-0.263841	0.466469	-0.115517	0.785728
CG13029	-0.0314191	0.432609	-0.0181712	0.980811	-0.0707603	0.80321
CG13031			-0.0208241	0.97281	0.00729364
CG13032	0.000421686		0.541476		0.0276164
CG13033	-0.0105908	0.774788	-0.336829	0.546534	0.0242919	0.960994
CG13038	-0.00477086		-0.429019	0.148028	-0.395921	0.269064
CG13039			-0.055353		0.00495191
CG1304	-0.00633351		-0.444492	0.383293	-0.203822	0.529586
CG13040			-0.79996	0.116425	-0.333402	0.226393
CG13041	-0.0054434	0.888121	-0.44553	0.435893	-0.0863477	0.847237
CG13042	0.000591058		-0.473364	0.404085	-0.164298	0.650555
CG13043	-0.00938312	0.794738	-0.285838	0.637807	0.00788473	0.988961
CG13044	-0.00483555	0.896744	-0.35246	0.550066	0.00790906	0.988961
CG13045			-0.0812122	0.765597	-0.0179705	0.824089
CG13046	0.00210601		-0.529514	0.114884	-0.119265	0.693416
CG13047	0.000604781	0.981608	-0.317025	0.335039	-0.0568476	0.775921
CG13048	-0.00357495		-0.306094	0.128182	-0.025804	0.805096
CG13049	-0.00716673		-0.157825	0.421482	-0.0308676	0.78823
CG13050			0.0625695	0.919696	-0.0115991
CG13051	-0.003136	0.907588	-0.411195	0.447988	-0.0695486	0.807656
CG13053					-0.0830354
CG13054	-0.00119078		-0.58646		0.117754	0.756371
CG13055	-0.00332837		-0.0773124	0.865371	0.0140077	0.979632
CG13056	-0.000765791		-0.784319	0.0999204	-0.129526	0.783505
CG13058	0.00522589		-0.464593	0.265057	-0.208592	0.653148
CG13059	-0.014127	0.736936	-0.508866	0.364999	-0.169673	0.725012
CG13060	-0.00664331	0.884492	-0.462285	0.397871	-0.076256	0.869328
CG13062			-0.545883		-0.042778
CG13063	-0.00332662	0.921075	-0.354515	0.546426	-0.166649	0.731179
CG13064	-0.0132436	0.646428	0.340332	0.498004	-0.0209026
CG13065	-0.00119078		-0.495888	0.358523	-0.347285	0.11979
CG13066	-0.00350881	0.864013	-0.261809	0.621611	-0.0716652	0.826642
CG13067	-0.0103949	0.783922	-0.357265	0.51787	-0.355776	0.349384
CG13068	-0.00505734	0.806669	-0.367852	0.473971	-0.266955	0.532993
CG13069	-0.00399195	0.876878	-0.409666	0.453164	-0.106913	0.723767
CG1307	0.0587114	0.685057	1.15235	3.36513e-05	-0.13692	0.737288
CG13073			0.055642		0.0178161
CG13074	-0.00300232		0.398274	0.475256	-0.0681608
CG13075	-0.0024564	0.943007	-0.859899	7.19604e-05	-0.204141	0.671471
CG13077	0.000356185		0.178803	0.760882	-0.24374	0.596198
CG13078	-0.00121783		-0.345415		-0.0488275
CG13081	-0.00119078				-0.00151908
CG13082	-0.133218	0.0140543	0.0111859	0.981442	-0.116326	0.798484
CG13083	-0.00450136		0.186515		0.0109806
CG13084	-0.00450136		-0.0158095		-0.00123452
CG13085	-0.00315337	0.95691	-0.225699	0.663007	-0.203656	0.666849
CG13086	-0.011932		-0.96546	0.0094758	-0.287156	0.512425
CG13088	0.093694	0.514814	-0.243891	0.40871	-0.107064	0.807834
CG1309	0.0296459	0.830907	-0.146908	0.578505	-0.121122	0.704062
CG13096	-0.0597412	0.6432	1.29752	0.000199391	0.0913758	0.844795
CG13097	-0.0124429	0.931126	1.33973	0.000136016	0.0460783	0.921639
CG13101	0.146129	0.0889853	-0.600631	0.114651	-0.0800772	0.841117
CG13102	-0.00724705	0.78762	-0.690499	0.0112984	-0.245874	0.56597
CG13108	-0.0121928		-0.549966	0.028856	-0.0847889	0.851873
CG13110			-0.093517
CG13114			0.13061		-0.00802003
CG13116			0.0315571	0.955462	-0.241382	0.391943
CG13117	0.00181439		-0.883437	0.0704369	-0.274539	0.536454
CG13123	-0.0463283	0.789679	-0.0969242	0.79066	-0.016406	0.974411
CG13124	-0.044721	0.442403	-0.511544	0.00197688	0.0100722	0.981228
CG13126	0.015598	0.921075	0.832261	1.08654e-06	0.000534182	0.998818
CG13131					0.0244468
CG13133	-0.00322916		-0.709261	0.0060457	-0.284868	0.498333
CG13135	0.00743969		-0.267151	0.660976	-0.0096681
CG13137			-0.0259507		0.0159316
CG13138	0.00070702		0.14245		-0.0150381
CG1314			-0.155975		-0.00165808
CG13144	-0.00439114	0.847509	-0.34201	0.529991	-0.0746912	0.802601
CG13148	-0.00316777	0.966535	-0.433209	0.0483234	0.485947	0.076674
CG13151	0.0264612	0.887312	0.905763	9.1217e-06	0.00711464	0.988984
CG13154	0.00207614		-0.00159989	0.997746	-0.0675356	0.846903
CG13155			0.0927571
CG13157	0.000585786		-0.0448067	0.9447	0.340526	0.380488
CG13159	-0.245804	1.57925e-06	-0.0363602	0.922557	-0.0476523	0.71779
CG1316	0.0223332	0.884605	-0.250716	0.131132	-0.0993764	0.810356
CG13160	-0.00438409		-0.642058	0.0936446	-0.0766165	0.837114
CG13168			0.525053	0.175174	0.336948	0.391943
CG1317	0.0316131	0.864055	-0.268353	0.152207	0.181627	0.65408
CG13170			-0.15112		-0.00181553
CG13177	0.00237918				0.0954411	0.761821
CG13185	-0.0623395	0.582892	0.0123878	0.963401	0.380118	0.275213
CG13186			-0.883299	0.0802969	-0.0464812
CG13192	0.00710276	0.967641	0.644456	0.000781567	-0.071341	0.846743
CG13193			-0.0623534		-0.00148153
CG13196	-0.00658271		0.332942	0.408975	-0.0380805	0.821179
CG13197	-0.00619477	0.975682	-0.38996	0.0358165	0.0332112	0.926849
CG13198					0.00187696
CG13202	-0.00355094		-0.0173179	0.978251	0.0822396	0.768779
CG13203	-0.0132664		0.0808121	0.848763	0.0366948	0.928199
CG13204	0.0173227	0.917735	-0.0744087	0.807229	-0.0228744	0.962625
CG13215	-0.00401358		-0.114027	0.850662	-0.245992	0.557077
CG13216	-0.00121783		0.965073	0.0494876	-0.136924
CG13217	-0.00290412	0.959998	-0.340973	0.565305	-0.162409	0.742851
CG13218	-0.0140841	0.463882	-0.309571	0.606418	-0.0795827	0.86458
CG13220	-0.0658694	0.653732	0.235051	0.166213	-0.241639	0.421788
CG13223	0.00657959		0.559485		-0.09046
CG13226	0.0033228		-0.0900575		0.1774	0.720633
CG13227	-0.00918886	0.715863	-0.952091	0.0195304	0.0438166	0.909731
CG13228	-0.00515534		-0.161678	0.800699	0.0868989	0.851352
CG13229	-0.00934697	0.822322	-0.429378	0.104727	0.14621	0.71543
CG13230	0.00485103		-0.00178236		-0.097645	0.0702283
CG13231			-0.354815	0.496772	0.0506108	0.858639
CG13239	0.00203129		-0.717829	0.0680608	-0.0573201	0.720321
CG1324	0.00197395				0.0140426
CG13243			-0.0791104		0.0108758
CG13244			-0.0259507
CG13247	-0.015525		-0.117459	0.626483	-0.202983	0.668554
CG13248	-0.00845329		-0.254571	0.221151	0.263151	0.531047
CG13250			-0.0991275		-0.0390016
CG13251	-0.0109933		-0.408004	0.0365959	0.105097	0.798013
CG13252	-0.0250165	0.809552	-0.5082	0.0439363	-0.00837908	0.98557
CG13255	-0.00900865	0.821269	-0.838699	0.0138739	-0.273904	0.472734
CG13258	-0.00270851		-0.388072	0.507419	-0.0646904
CG13272	-0.00520998	0.82356	0.556154	0.298891	-0.11444	0.380565
CG13280	0.000501641		0.376734	0.492593	-0.00577789
CG13282	-0.00179414		-0.19381	0.73889	-0.194113	0.661423
CG13284	-0.0536995	0.167513	-0.405895	0.0103485	-0.206767	0.60871
CG13285	-0.0138064	0.670978	-0.864929	0.00300618	-0.147409	0.756156
CG13287	-0.016558		-0.485077	0.0549931	0.0214243	0.965361
CG13288	-0.00270851		-0.251492	0.664609	-0.0785157	0.86671
CG13293	-0.0318725	0.264106	-0.345506	0.229051	0.280719	0.471099
CG13295	0.122373	0.282669	-0.554227	0.00565372	0.0820079	0.791062
CG13297	-0.0170789		-0.361067	0.0528842	-0.0610064	0.737833
CG13299			-0.0623534		0.00848056
CG13300	-0.0482068	0.161377	-0.44924	0.0513169	0.118091	0.742503
CG13305	-0.00505946		-0.0293952	0.944702	-0.0918205	0.809704
CG13306			-0.778722	0.115803	-0.217392	0.644559
CG13308			0.374407	0.523052	-0.0132752
CG13309			0.0878626		-0.00523735
CG13310			-0.249798	0.474116	0.287681	0.515889
CG13311	-0.00276093	0.917531	-0.462345	0.199686	0.0563469	0.893747
CG13312	-0.00507845		-0.822577	0.118524	0.231532	0.445929
CG13313	-0.0121534		0.291136	0.449829	-0.169031	0.716441
CG13314	-0.00853369		-0.220863	0.70344	-0.146817	0.742503
CG13315	-0.0017039	0.969611	-0.562753	0.000665424	-0.183076	0.711027
CG13318	-0.00949074		-0.230929	0.351506	-0.0224939	0.964724
CG13319	-0.0114895	0.955764	0.432761	0.107101	-0.382029	0.261969
CG13321	-0.0241074	0.642242	-0.223285	0.338182	-0.100605	0.831028
CG13323	-0.0123017	0.557052	-0.785695	0.00583178	-0.27523	0.538513
CG13324	-0.00476333		0.029651		-0.339254	0.396097
CG13325	-0.00421364		-0.358377	0.503301	-0.0436236	0.92464
CG13326	-0.00587239		0.47855	0.261274	0.0148146
CG13330			-0.530413	0.345382	0.103723	0.662662
CG13331	-0.00270851		-0.0137714	0.976515	-0.0687102	0.88237
CG13332	0.00379246		-0.526097	0.292161	-0.0667329	0.884349
CG13334	0.00100172		0.135942		0.00729364
CG13337			-0.0259507		-0.0132752
CG13339	-0.0599407	0.733669	0.0610592	0.872533	-0.157099	0.71779
CG13344	0.0784308	0.475881	-0.0902196	0.685804	0.188705	0.583643
CG13358	-0.00416926	0.934555	0.511363	0.365833	-0.00219169	0.99581
CG13359	-0.00294711				-0.0290556
CG13360			-0.529666	0.340509	-0.2488	0.209242
CG13361	0.00181439		0.0161246		0.0109808
CG13362	-0.10783	0.00589808	0.847759	0.090582	0.0103056	0.974411
CG13364	-0.066543	0.688329	0.64612	0.0280752	-0.154317	0.750178
CG13365	-0.0261121	0.890684	0.129795	0.57089	-0.246261	0.577056
CG13366	0.156743	0.0811592	-0.0572089	0.809279	0.286154	0.290087
CG13367	0.0773222	0.571807	-0.114845	0.625084	-0.16206	0.74093
CG13369	0.0973414	0.488258	0.352016	0.0386814	-0.238528	0.583886
CG13373	0.11052	0.230504	-0.0788518	0.848378	-0.138509	0.761821
CG13375	-0.0544922	0.403382	-0.693488	0.053923	0.139058	0.771228
CG13376			0.726846	0.173001	-0.00802003
CG13377	-0.0451808	0.331706	-0.48152	0.0134977	-0.0433896	0.893747
CG13384	0.0395406	0.815983	-0.0948188	0.684659	0.120769	0.732894
CG13385			-0.0623534		0.0194993
CG13386			0.207295	0.670711	-0.127318	0.787052
CG1339	0.00334907		0.111092	0.84984	-0.173545
CG13390	-0.0379407	0.825597	-0.171684	0.47137	-0.118615	0.798077
CG13392	-0.0793798	0.579592	-0.423513	0.108428	-0.361911	0.246199
CG13397	0.145046	0.0757016	0.374283	0.288212	0.301927	0.406171
CG13398	-0.0220937	0.909043	-0.500617	0.0280229	0.113799	0.787525
CG13403	0.00197395		-0.54898	0.22427	-0.207488	0.668554
CG13404	-0.00899423		-0.391287	0.191431	-0.102119	0.821206
CG13405	0.00859279		0.359412		0.0875749
CG13407	-0.00121783		0.055642		0.0118653
CG13408	-0.00228788		-0.47333	0.266004	0.0576342	0.89669
CG13409	-0.0268726	0.319796	-0.299749	0.167397	-0.0570693	0.865973
CG13423	-0.00284291		-0.183185		-0.0331865
CG13427	-0.00165052	0.98013	0.323868	0.41431	-0.0469521	0.772401
CG13428			0.425234		-0.133794
CG13436	-0.0106105		-0.523248	0.200383	0.0945816	0.837985
CG13437	-0.00361606		-0.630738	0.205959	-0.151371	0.761821
CG13438			0.176744		-0.0227747
CG1344	0.0251993	0.891062	1.1194	8.67405e-06	0.0976895	0.837952
CG13442			0.0869023
CG13443			0.0190052		-0.0410665
CG13445			-0.741522	0.162565	-0.305944
CG13449	-0.00339011		-0.600153	0.194162	-0.225261	0.607171
CG13454	0.00935724	0.845747	0.60015	0.276675	-0.011535	0.979011
CG13455	-0.00284291		0.512283	0.281466	0.0270554
CG13457	0.00334907		-0.0259507		0.0364991
CG13458	-0.00450136		0.110877	0.854593	-0.077166	0.863888
CG13460	-0.000951192		0.22027	0.592602	-0.662652	0.00150509
CG13461	-0.00267939	0.929043	0.377832	0.507419	0.152408	0.759783
CG13465	-0.0239149	0.774169	-0.0707104	0.917201	-0.0187338	0.95743
CG13473			-0.0711905		0.00495191
CG13481			-0.0259507
CG13482	0.000962768		-0.208451	0.618046	-0.209967	0.668283
CG13484	-0.0591726	0.73486	1.20947	2.47116e-05	-0.0717841	0.836888
CG13488	-0.00647937		-0.701194	0.1897	-0.200402	0.681771
CG13492	-0.0194443	0.479329	-0.275898	0.174764	0.281529	0.501649
CG13500			-0.0881068		-0.035039
CG13501	0.00633815		0.377684		-0.0427757
CG13502	0.00494372		-0.309726	0.302596	-0.195154	0.674974
CG13506	-0.0705414	0.217586	-0.544254	0.0041596	0.0734884	0.859231
CG13516	-0.0193433		-0.546105	0.000962385	-0.273031	0.46925
CG13527	-0.00119078		-0.0165617		0.0212674
CG13531	0.101663	0.447141	0.190206	0.327521	0.261939	0.536454
CG13532	-0.0200011		-0.541648	0.0017905	-0.0612174	0.890443
CG13538					-0.0346417
CG13539					-0.0149224
CG1354	0.0762305	0.445528	0.084839	0.669557	-0.262516	0.343412
CG13540	0.000501641		0.0763421		-0.0502386
CG13544	0.00181439		-0.0894207		0.0138918
CG13545	-0.0140566	0.598331	-0.689897	0.015087	-0.10761	0.820777
CG13551	0.00197009	0.990322	0.647473	0.00585993	-0.2092	0.607171
CG13558			-0.0711905		-0.0296359
CG13559	0.00207614		-0.333051	0.323607	-0.140345	0.771228
CG13560	-0.0118922	0.427299	0.00175817	0.997691	-0.368318	0.303117
CG13561	0.00396453		-0.0913965		-0.0255801
CG13562	-0.00357089	0.966535	0.154148	0.618872	-0.1199	0.771228
CG13563	0.00271911		0.237312	0.617568	-0.0440922	0.879977
CG13564			-0.0711905		-0.000935813
CG13566	-0.00119078		-0.219297	0.676256	-0.12662	0.750178
CG13575	0.00335826		-0.386979	0.503301	-0.0508947	0.910733
CG13577			-0.464186	0.401136	0.193723	0.651792
CG13578	-0.00720265		-0.228059	0.683759	-0.108039	0.819668
CG13579	-0.00315997		-0.674077	0.0140786	0.222547	0.583028
CG1358	0.189996	0.0652683	-0.662194	0.00537134	0.0604141	0.852801
CG13581			0.190772		-0.00802003
CG13585	-0.0270027	0.88703	-0.134437	0.536002	-0.188188	0.704084
CG13587			-0.0436535		0.00465314
CG13589			0.149286		0.0354114
CG13590					-0.00802003
CG13594	-0.00642756		-0.144819	0.645859	0.362546	0.135892
CG13599	-0.0133794	0.937467	1.70989	7.1783e-07	0.139377	0.771305
CG1360	-0.0242043	0.893753	0.948826	0.000176547	-0.00738112	0.987949
CG13601	0.0682894	0.625077	0.102535	0.687893	-0.0903802	0.818578
CG13603	-0.0243162	0.888121	-0.256864	0.213709	-0.243979	0.386342
CG13604	0.00722662	0.971731	-0.0742953	0.733755	0.0759875	0.844107
CG13605	0.21254	0.00245989	0.0525289	0.838573	0.0987645	0.790062
CG13606	-0.00859817		-0.585528	0.0255144	-0.266149	0.557917
CG13607	0.000591058		-0.41256	0.309036	-0.10075	0.810204
CG13609	0.0499754	0.753874	1.21505	0.000205928	0.155648	0.736443
CG13613			-0.0711905
CG13614	0.00419921		-0.653344	0.207793	-0.132769	0.720357
CG13615	0.000750353		-0.237392	0.629342	0.0317962
CG13616	-0.0162102		-0.243878	0.688897	-0.101842
CG13618	-0.00027275	0.98918	-0.386901	0.501019	-0.0227995	0.964429
CG13622	-0.00587239		-0.0414179		0.0120478	0.971245
CG13623	0.0308411	0.774169	-0.256599	0.396604	-0.212983	0.660783
CG13625	-0.0205129	0.916916	0.156419	0.465834	-0.0341005	0.928199
CG13627			0.055642		-0.00802003
CG13630	0.124488	0.301561	-0.147421	0.476446	-0.243926	0.577363
CG13631	-0.135152	0.0595968	0.0693392	0.87043	-0.150849	0.761781
CG13634	-0.00316497		0.77661	0.025665	-0.120019	0.768888
CG13639	-0.00270851		0.171531		-0.31381	0.441468
CG13640	-0.00543526		0.0885034	0.891482	-0.41696	0.210876
CG13641	-0.0146673	0.465212	-0.557956	0.257937	0.0433941	0.915227
CG13643	-0.00900134	0.801792	-0.645072	0.0162675	0.0451236	0.919638
CG13653	0.00374839		-0.0834041		-0.00802003
CG13654	-0.0405592	0.148956	-0.472822	0.00423634	0.191002	0.557077
CG13658	0.00382347		-0.817597	0.116194	-0.37159	0.203443
CG13659	0.000534197		-0.81336	0.102574	-0.109404	0.763785
CG13663	-0.0502489	0.770908	0.428304	0.165685	-0.0556221	0.89669
CG13667	0.0655717	0.692232	1.15304	1.08814e-08	0.039856	0.932006
CG13670			0.268539	0.65354	-0.0279151
CG13671	0.0849781	0.522785	-0.182372	0.534702	0.00172049	0.997364
CG13674	0.00112352	0.972061	-0.310289	0.596434	-0.0426253	0.846743
CG13675	-0.00153597		-0.364302	0.531899	-0.0163911	0.974411
CG13676	-0.0342267	0.468315	-0.393919	0.0331383	-0.114579	0.805096
CG13678	0.00281763	0.926811	-0.306157	0.593288	-0.0636307	0.78597
CG13679	-6.50428e-05	0.99791	-0.318747	0.588274	-0.0458883	0.851352
CG1368	-0.0158829	0.670157	-0.367823	0.374901	-0.115314	0.805096
CG13685	-0.00431958		-0.737292	0.112553	0.155997	0.755514
CG13689	-0.0892328	0.514825	1.15192	0.00220291	0.0405409	0.933318
CG13690	-0.0637069	0.62996	1.2125	0.000144759	-0.012682	0.981329
CG13692	0.00181439		-0.504901	0.348897	-0.0814574	0.851352
CG13693	0.0010176		0.889495	0.040047	0.0107696
CG13694	-0.00464043		-0.789441	0.0827861	-0.189744	0.68606
CG13698	-0.0165472	0.933745	-0.0117219	0.974891	0.0438998	0.89669
CG13699	-0.00554727		0.377933	0.312951	-0.159433	0.593883
CG13700			0.236398
CG13704	-0.0217438	0.66675	-0.472215	0.0329031	-0.228977	0.625948
CG13705	-0.00695715	0.772165	-1.00952	0.000194436	-0.368342	0.210451
CG13707	-0.0040619		0.032131	0.939154	-0.256234	0.577129
CG13708	-0.0063212		-0.220741	0.46071	0.184599	0.707686
CG1371	0.00858245	0.961396	0.145034	0.506024	0.0861533	0.846903
CG13711	0.000278848	0.99717	-0.0259507		0.00495191
CG13712	-0.0133899	0.887061	0.055642
CG13713	0.00348138	0.967641	0.055642		-0.00802003
CG13716	-0.00590401	0.917531	0.210578		-0.00191089
CG13720			0.16512	0.776022	0.0356342
CG13721	-0.000892286		-0.725663	0.146654	-0.234995	0.577292
CG13722	-0.010507	0.738359	-0.76315	0.0442492	-0.0286832	0.953366
CG13724			-0.0259507		-0.00148153
CG13727	-0.00374716		-0.397212	0.187385	-0.0153091	0.977675
CG13728	-0.0104428		-0.723677	0.053101	-0.0543702	0.850478
CG13731	-0.00641644	0.827213	-0.74299	0.112133	-0.0782454	0.864208
CG13733	-0.00124554		0.134295		0.0539756
CG13737	-0.0285278	0.215848	-0.222222	0.310342	-0.167735	0.691997
CG13738	-0.0131828	0.747229	-0.585298	0.274904	-0.171844	0.720465
CG13739	-0.0077191		-0.0805694	0.876673	0.819797	0.000189295
CG13742	-0.0175841	0.930156	1.45925	2.47809e-08	-0.0253156	0.947891
CG13743	-0.00621944		-0.73281	0.0376828	0.256048	0.40548
CG13744	-0.0116833		-0.668864	0.2036	-0.00301692	0.993579
CG13747			-0.0623534		0.00495191
CG13748	-0.00450136		0.422448	0.427105	-0.356348	0.305392
CG13749	-0.00763044		0.303044		0.0127327
CG13751	-0.0209417	0.90411	0.397371	0.131084	-0.283608	0.51516
CG13760	0.185482	0.0312928	1.30004	9.31455e-08	0.113232	0.801269
CG13766	0.0395142	0.806694	-0.362811	0.289828	-0.11164	0.780368
CG13771	-0.0027372		0.236398		0.00745297
CG13773	-0.12758	0.238379	-0.149702	0.554502	-0.317243	0.312458
CG13775	0.00158957	0.991265	-0.331309	0.340549	0.0129987	0.980751
CG13784	0.0521565	0.74433	-0.531721	0.0139784	0.225315	0.568695
CG13786	0.0017356		0.0851118		-0.0655607
CG13793	0.000421686		-0.619119	0.253069	0.19021	0.681012
CG13794	0.0064878		-0.658287	0.0293825	-0.0514332	0.910199
CG13795	-0.0215248	0.445875	-0.49293	0.14798	0.15543	0.726454
CG13796	-0.0182656	0.399661	-0.432896	0.255199	-0.349099	0.375722
CG13806	-0.0126082	0.653215	0.00701138	0.973891	-0.115138	0.79615
CG13807	-0.0805565	0.606083	0.622648	0.0200059	-0.109763	0.770267
CG13810	-0.0178189		-0.269682	0.117132	-0.0359664	0.939355
CG13813	-0.0129663	0.837867	-0.111207	0.759966	-0.0317821	0.873728
CG13827	0.0145415	0.940095	-0.215774	0.449488	-0.158407	0.723034
CG13833	-0.00287608		0.335609	0.570746	-0.0449673
CG13837			0.172588	0.788037	0.0718398	0.875622
CG13838	-0.00357495		0.0865954		-0.00802003
CG13840			-0.189611
CG13841			-0.155122		-0.0149224
CG13842	-0.00543184		-0.569355	0.154286	0.13796	0.764226
CG13843	0.00404314		-0.0894207		-0.00971975
CG13847	-0.00237146		-0.0543156	0.891046	-0.0700877	0.779207
CG13850	0.157513	0.0787934	-0.220142	0.20427	-0.0535603	0.876287
CG13855	0.000421686		-0.438877	0.139059	0.00779288	0.988961
CG13856	-0.0119773		0.444945	0.37319	-0.235061	0.613318
CG13857	-0.00853369		0.120435		-0.172209
CG13862	-0.00621944		-0.645914	0.22594	-0.129371	0.770267
CG13868	-0.105703	0.249479	-0.476498	0.0647264	0.142129	0.750178
CG13869	-0.00333036		0.0594128	0.926349	-0.156122	0.64104
CG1387	-0.00587239		-0.0623534		0.00232094
CG13870	-0.00450136		0.0583605		0.0372406
CG13871			-0.0791104		0.0186494
CG13872	-0.00357495		0.013285	0.981442	0.00847399
CG13875	-0.0154259	0.650971	0.00344167	0.992273	-0.200452	0.651792
CG13876	-0.0113561	0.95435	1.10909	0.000446158	0.0941102	0.841094
CG13877	-0.0029225		-0.326878	0.561599	-0.0862295	0.851352
CG13884			-0.105438		-0.00802003
CG13887	-0.106181	0.183441	-0.102245	0.59614	-0.233825	0.492207
CG13891	-0.00119078		-0.165057		0.0617276
CG13893	0.00967542	0.882587	-0.607232	0.0885591	-0.0675984	0.866743
CG13894	-0.0277525	0.534196	-0.479019	0.0438934	-0.024062	0.958057
CG13895	-0.15665	0.169401	-0.511729	0.00244616	-0.0608925	0.845914
CG13896	-0.123354	0.32027	1.138	5.95769e-05	-0.0640416	0.88662
CG13898			-0.142155		0.0725353
CG13901	-0.0454998	0.798483	1.243	0.000165036	0.0606036	0.869328
CG13905	0.00222117		-0.372141	0.518093	-0.220886	0.614969
CG13907	0.122855	0.316956	0.0110624	0.972105	0.136514	0.756371
CG13912	-0.0318404	0.774788	-0.251947	0.308126	-0.173734	0.685802
CG13917	0.0828608	0.591282	-0.278953	0.137223	0.406755	0.089488
CG13919	-0.0197473	0.857292	-0.0542971	0.90679	-0.150315	0.761821
CG13920	-0.158882	0.0112228	-0.152365	0.515945	-0.0651501	0.883689
CG13921	0.182311	0.0149515	0.962197	5.47622e-05	0.324335	0.284144
CG13924	-0.00420842		0.0546162	0.922138	-0.193253	0.673129
CG13926	0.0136445	0.945085	-0.086724	0.741395	-0.273552	0.535615
CG13928	-0.193823	2.63569e-05	-0.179556	0.421698	-0.0239597	0.953366
CG13930	-0.00815303		0.396697	0.362233	0.00471704	0.992575
CG13933	0.0987594	0.459626	-0.313242	0.0916289	0.209535	0.418536
CG13937	-0.015072	0.717159	-0.206414	0.211742	-0.0909723	0.846903
CG1394			-0.202028	0.664898	0.0366144
CG13946	-0.00343459	0.836344	0.0317268	0.944489	-0.116623	0.721085
CG13947	-0.00593486	0.821269	-0.0990408	0.872161	-0.128228	0.785951
CG13949	-0.00866579		-0.0158989	0.983745	0.0392662	0.916113
CG13950	-0.016595		-0.310049	0.338178	-0.228566	0.622919
CG13954	-0.00916233		-0.30193	0.200494	0.527312	0.050113
CG13955	-0.00163218		-0.228665	0.625084	0.122178	0.756371
CG13962	-0.00565756		0.321911	0.563495	-0.33451	0.380285
CG13970	0.00850424				0.0108758
CG13972	-0.00420842		-0.244506	0.692441	-0.110268
CG13978	0.00181439		-0.0259507		0.0138338
CG13982	0.0020553	0.980031	0.501492	0.367376	-0.0908781	0.834911
CG13983	-0.00150749		0.826755	0.107764	-0.0249179	0.237084
CG13984					0.00495191
CG13989			-0.0259507
CG13991			-0.0259507
CG13992	0.00363985		-0.0176869		0.0724188
CG13994	-0.0190506	0.923741	0.380617	0.162229	-0.222514	0.591513
CG13995	-0.000765113	0.983722	-0.753443	0.00498925	0.0341205	0.93979
CG13996	0.00572705		-0.661322	0.202574	0.0338262	0.945611
CG13999	0.00601459		-0.50572	0.162421	-0.0639175	0.890443
CG14000					0.00495191
CG14005	0.0358102	0.822367	1.65616	1.92656e-10	0.106584	0.814096
CG14007			0.112122	0.850962	0.0455962	0.906595
CG14011			0.055642
CG14013					0.0103326
CG14014	0.0264054	0.809552	0.00752322		0.00495191
CG14015	-0.0060449		-0.619593	0.0382694	-0.107552	0.804349
CG14017	-0.00450136
CG14020	-0.00355094		0.182465	0.73169	-0.0201267	0.965358
CG14022	-0.00338482		-0.620263	0.192676	0.0363299	0.896156
CG14024	0.00395107		-0.641688	0.0303374	0.153418	0.668554
CG14034			-0.179235	0.750285	-0.0282925
CG14036	-0.0272659	0.881768	1.0307	0.0336153	0.137211	0.699761
CG14043	0.0689631	0.640794	-0.198296	0.281367	0.0395298	0.904223
CG14044	0.00222117		-0.32664	0.470731	0.0759184	0.86827
CG14050	0.011943	0.790847	-0.231682	0.619021	-0.0116022	0.982862
CG14052	0.00765672		-0.111797	0.863834	0.0850503	0.780368
CG14053	-0.0193743	0.888569	0.638913	0.171349	0.0139971
CG14054	-0.00338482		-0.32443	0.588917	0.0828458
CG14062					-0.016717
CG1407	-0.0473782	0.78871	1.2388	1.15707e-06	0.0555077	0.904223
CG14071			-0.0388204		-0.00381742
CG14072	-0.00119078		-0.277298	0.586669	-0.065871	0.886227
CG14073	0.0118185	0.954598	-0.0428034	0.829601	0.323921	0.427924
CG14074	-0.039021	0.827728	0.566919	0.0337189	0.0559316	0.89669
CG14075	0.00790056		-0.350047	0.160393	-0.0661166	0.870894
CG14077			-0.0259507
CG14079	-0.000401406	0.995385	0.6613	0.154817	-0.0591288	0.890443
CG14082	0.000967899		-0.60614	0.102839	0.0512464	0.896128
CG14085	0.00347924		-0.373238	0.490984	0.0753824	0.864208
CG14086	0.0017356		0.280297	0.610071	-0.0271965	0.956017
CG14089					-0.0619576	0.268767
CG1409			0.0955793
CG14095	0.0161097	0.32154	-0.362193	0.537095	-0.0558145	0.746838
CG14096	0.00334907		-0.240313	0.676957	-0.0413168	0.783505
CG14100	-0.00379254	0.981584	0.743589	0.00889163	-0.0233796	0.958491
CG14102	0.0313469	0.862391	0.341997	0.458894	-0.235226	0.593913
CG14104	-0.0735832	0.470243	-0.391244	0.427068	-0.00725347	0.989475
CG14105	-0.00953021	0.725621	0.264871	0.603089	-0.134446	0.745136
CG14106					0.00795738
CG14107	-0.0188826	0.362422	0.865866	0.0632169	0.0878729
CG14109	-0.0206253		0.0122847	0.966848	-0.116608	0.800017
CG14110	-0.0272327	0.368375	0.708644	0.0986208	-0.155547	0.72514
CG14111	0.00156079	0.981584	0.055642		-0.0243533
CG14115			0.177813
CG14118	-0.00800764		-0.543867	0.179636	0.0531646	0.89669
CG14120	-0.00740845	0.8265	-0.797967	0.0411614	0.0899586	0.846951
CG14125			-0.29167		-0.0700873
CG14130	-0.00586447	0.977981	0.0813885	0.768917	-0.234855	0.577056
CG14131	0.0125645	0.949793	-0.477283	0.0580144	0.184484	0.536454
CG14132	-0.0098728	0.745029	-0.456044	0.0278204	-0.322144	0.268837
CG14135	-0.0691162	0.683735	1.20249	1.72652e-07	-0.249211	0.535531
CG14137			0.0564055		-0.010662
CG14142			-0.641081	0.241222	-0.014876	0.974505
CG14143			-0.195824	0.712353	0.0121898	0.979011
CG14147	-0.00606953	0.872513	-0.685989	0.00370664	-0.0558959	0.732658
CG14153	-0.00119078		-0.920265	0.0659166	-0.175927	0.723034
CG14154			-0.39032	0.5041	-0.00809156
CG1416	-0.0802444	0.435366	0.299825	0.114579	-0.12916	0.723767
CG14160	0.000275552		-0.0420378	0.92761	0.000106364	0.999643
CG14174	-0.0170836	0.933683	0.688838	0.00225716	-0.0961256	0.805096
CG1418	-0.00105137	0.994201	-0.358356	0.0511165	-0.341344	0.248602
CG14182	-0.0744588	0.633744	0.22766	0.334701	-0.269524	0.522041
CG14183	-0.0226581	0.691495	-0.245061	0.560742	0.213545	0.660783
CG14184	-0.0781916	0.610156	1.03981	0.000974262	-0.174047	0.545682
CG14185	-0.00119078		-0.148426	0.81491	-0.0066618	0.988879
CG14186	-0.0120342		-0.277137	0.238111	0.217454	0.577292
CG14187					-0.176101
CG14191	0.00067662	0.98495	-0.531452	0.224943	-0.0260728	0.954728
CG14194	0.0360533	0.839252	0.111993	0.651872	-0.0539642	0.866743
CG14195	-0.00338482		-0.391274	0.257937	0.051012	0.909215
CG14196	-0.00431827		-0.755618	0.0396667	0.099877	0.787921
CG14200	0.103292	0.402852	-0.100214	0.614003	0.491404	0.050135
CG14204	-0.0514901	0.699844	0.718875	0.169002	-0.0126204	0.974411
CG14205	-0.0092716	0.725213	-0.615054	0.168989	0.192456	0.571989
CG14207	-0.0225884	0.906886	0.256216	0.318789	-0.0459447	0.893747
CG14210	0.0848805	0.524776	1.1653	4.13034e-07	-0.237969	0.450887
CG14212	0.00359472		-0.0900575		0.0552216
CG14218	-0.00985432	0.938199	-0.00035568	0.999411	-0.0733652	0.782709
CG14219	-0.00733225		-1.17647	0.0122124	0.112628	0.787921
CG14220	0.083373	0.575667	1.38918	4.00143e-07	0.136521	0.764691
CG14221	0.00520195	0.946612	-0.0657587	0.873581	-0.273465	0.54061
CG14223	-0.0213384	0.868139	-0.255258	0.453791	-0.120265	0.798547
CG14227	-0.0121135		1.18704	0.0118912	0.019928
CG14229	-0.0781071	0.586163	1.33997	1.74273e-05	-0.0146529	0.978534
CG14230	-0.0024897	0.988537	1.31139	5.68005e-05	0.0337198	0.943413
CG14231	0.249851	0.00891008	0.502394	0.0166152	-0.262002	0.489624
CG14232	0.136907	0.162491	0.055363	0.82664	-0.111824	0.788541
CG14234	-0.00375949	0.923506	-0.81203	0.00825419	0.245135	0.318207
CG14237			0.102791		0.00381427
CG14238	0.000421686		0.19779	0.652752	0.0996735	0.835091
CG14245	0.000288451		-0.371305	0.503737	-0.22037	0.625114
CG14246	0.0017356				-0.00148153
CG14247	-0.00381647		-0.351906	0.540172	-0.212099	0.622919
CG14252	-0.047305	0.759415	-0.122941	0.675112	0.0394866	0.93552
CG14253	-0.00752199		-1.05545	7.41424e-06	0.076549	0.833769
CG14257	-0.000424893	0.988537	0.423012	0.289887	-0.0622398	0.771228
CG14258			0.0983969	0.875478	-0.0137917
CG14259			-0.409637		-0.136761	0.774295
CG14260	-0.00933072		-0.33587	0.519489	-0.0733395
CG14262			0.0865954		-0.0132752
CG14265	-0.0133111	0.723866	-0.563849	0.304967	-0.112115	0.805096
CG14269	0.00181439		-0.268987		-0.0126056
CG14270	-0.0646477	0.653732	0.258011	0.192676	-0.227373	0.431361
CG14273	-0.00436538		-0.10432	0.712576	-0.00497877	0.989993
CG14274	-0.0044458		-0.718063	0.0102424	-0.0852216	0.851951
CG14275	-0.0262905	0.316814	-0.649275	0.00636622	-0.183809	0.673129
CG14277	-0.0104395		-0.367383	0.154006	-0.118925	0.791062
CG1428					-0.0149335
CG14280			-0.016566		0.00495191
CG14282	-0.00121783		0.0704848		0.00444603
CG14285	-0.0107719	0.809552	-0.0365561	0.887272	-0.0968761	0.82625
CG14286	-0.117002	0.363929	1.47553	4.46225e-07	-0.16608	0.580599
CG14292	-0.0107003	0.740277	-0.385152	0.364283	-0.152225	0.760124
CG14294			-0.0259507		0.00495191
CG14297	0.0169177		0.283503	0.603429	0.069519
CG14298	0.00512519	0.901664	-0.623185	0.00873173	-0.056591	0.905292
CG14300	-0.00410706	0.857504	-0.46443	0.215593	-0.40544	0.139596
CG14301	-0.00962822		-0.453788	0.0695324	0.275784	0.358543
CG14302	-0.00758464	0.749792	-0.545554	0.137298	-0.211977	0.650555
CG14304	-0.0373887	0.0588736	0.0831606	0.807216	0.0733793	0.855013
CG14309	0.00542152		0.0190052
CG14312	-0.0193686	0.425725	-0.200182	0.557818	-0.237413	0.612102
CG14313	-0.00121783		0.183707	0.771807	0.0382092
CG14314	0.0911796	0.318689	0.0970836	0.755739	0.142889	0.761821
CG14315			-0.0623534
CG14316			-0.0711905
CG14317	0.0275097	0.724928	0.581383	0.22427	0.00495191
CG14321	-0.0190208	0.705173	-0.0792856	0.732319	-0.224815	0.630646
CG14322	0.111913	0.34784	-0.203906	0.272638	0.290282	0.428736
CG14323			-0.241219	0.688426	-0.0249879
CG14324	-0.0011498	0.950687	-1.09576	0.0290434	0.299145	0.355988
CG14325			0.2966	0.602335	-0.0305236	0.933586
CG14326	0.000270124		-1.49395	0.00208746	0.390485	0.0578066
CG14327	0.00320473		-0.976343	0.000722703	-0.048967	0.782709
CG14329	0.00222117		-0.477828	0.402128	-0.153958	0.685639
CG14331	-0.00119078		-0.0108931	0.987318	-0.149971	0.761821
CG14339					-0.00429369
CG1434	0.161056	0.0838543	0.712435	5.46302e-06	0.449944	0.0167032
CG14340					0.00495191
CG14341	-0.0920508	0.52344	0.662947	0.0152495	0.000557156	0.998818
CG14342	-0.0130304		-0.291587	0.193978	-0.118415	0.801257
CG14346	-0.0200667	0.581361	-0.31773	0.580014	-0.0369109	0.917591
CG14352	-0.0683382	0.631809	1.32185	4.29992e-06	0.0717063	0.871959
CG14355					0.144397
CG14356	-0.00381362		0.489049	0.373233	-0.160966	0.746071
CG14357	0.000501641		-0.0467746	0.9447	0.113434	0.761821
CG14362					-0.00802003
CG14367	-0.00849239	0.855507	-0.215243	0.58582	-0.270611	0.548668
CG14369	0.00326144		-0.338231	0.561231	-0.2519	0.53707
CG14374	-0.0115816	0.577558	0.0103927	0.988	0.0752743	0.869845
CG14377	-0.0114579	0.601941	-0.120156	0.837988	-0.0166799	0.974411
CG14384					0.00910072
CG14391	-0.00355094		-0.217146		-0.0660136
CG14395	-0.0398063	0.221632	0.640306	0.144827	-0.141036	0.658465
CG14397			-0.441702	0.0844195	-0.184094	0.438303
CG1440	0.0532524	0.716189	1.10403	2.99289e-06	0.1832	0.71543
CG14400			-0.112156		-0.0985145
CG14401	-0.00646874		-0.682812	0.0164166	-0.106358	0.807592
CG14402			-0.0931929
CG14406			-0.52948	0.321635	0.0990987
CG14407	0.112974	0.34702	0.150977	0.44764	-0.1824	0.689547
CG14408	0.0829347	0.512255	-0.293862	0.108428	0.214414	0.439566
CG1441	-0.00612983	0.861941	-0.369433	0.398931	0.207311	0.668554
CG14410	-0.103303	0.394442	1.06291	0.0337585	-0.200831	0.625746
CG14411	0.181094	0.0454268	-0.022669	0.931868	0.104671	0.749681
CG14414	-0.0428499	0.806669	0.590708	0.00117985	-0.346266	0.358465
CG14416			0.178664		-0.158393
CG14417	0.00181439		-0.239424		-0.162853	0.112712
CG14418	0.00119226		0.0784901		-0.0904465	0.418536
CG14419	-0.0203228	0.316814	-0.449413	0.0484256	-0.126048	0.787921
CG14420			-0.0711905		-0.111938	0.0818745
CG14421	0.000421686		-0.0468925		-0.0164023	0.214711
CG14422					-0.039294
CG14423			-0.0176869		-0.0273857	0.465929
CG14424	-0.00121783		-0.0259507		-0.0368716	0.31927
CG14427	0.0384816	0.500289
CG14431	-0.00713517	0.888852	-0.349276	0.227512	0.413726	0.12521
CG14434	0.0240037	0.901533	0.542749	0.0730302	-0.242788	0.531047
CG14435	-0.0130374	0.937036	1.2925	1.03801e-07	0.20236	0.673014
CG14439	-0.00622736	0.889212	-0.729894	0.069508	0.0601277	0.854342
CG14440	0.132573	0.151278	-0.153662	0.409193	0.110769	0.746791
CG14441	-0.137335	0.211005	-0.0549289	0.838766	0.339038	0.301227
CG14442	0.16462	0.0123061	0.908904	7.38423e-07	0.286921	0.409807
CG14443	0.000275552		0.0786089	0.889508	-0.0309505
CG14445	-0.00414523	0.863907	-0.465803	0.414634	-0.20154	0.584592
CG14448			-0.110837		0.00495191
CG14450	-0.0892426	0.445875	0.644986	0.00122875	-0.0584021	0.865683
CG14451	0.00789633		0.609795	0.156095	0.00577115
CG14452	0.000565888		-0.529417	0.346828	-0.20128	0.681057
CG14453	-0.0149995	0.6584	-0.889716	0.0237483	-0.159904	0.74117
CG14454	-0.00702196		-0.496198	0.381372	-0.194299	0.691997
CG14455	-0.00450136		0.430105		-0.0732751	0.858639
CG14456	-0.00284619		-0.546832	0.0714651	-0.185951	0.702887
CG14457	-0.000895935		0.111262	0.777098	0.143202	0.76847
CG14459			-0.258349		0.137445	0.539752
CG14464	-0.237457	0.0129735	0.744738	5.96265e-05	-0.155433	0.756254
CG14478	0.0571616	0.719027	1.46458	2.902e-08	0.198652	0.681928
CG14483	-0.127041	0.300707	0.140254	0.615097	-0.284445	0.36771
CG14488			-0.694199	0.157521	-0.0638307	0.870111
CG14490	-0.0121949	0.726204	-0.365485	0.468977	0.0481179	0.918705
CG14491			0.0190052		-0.116559
CG14492					-0.00802003
CG14495	-0.00270851		-0.455918	0.382903	-0.240726	0.566792
CG14499	0.00347924		-0.091266	0.846851	-0.255592	0.447758
CG14500	-0.00555966	0.795072	0.0993566	0.879904	-0.0527346	0.868718
CG14502	0.0014963	0.990108	1.34039	4.39327e-05	0.0562868	0.89669
CG14505			0.0884548		-0.00802003
CG14506					0.00495191
CG14507	-0.00915597		-0.27626	0.307338	-0.12485	0.761821
CG14511	-0.0339881	0.849067	0.00425032	0.99046	-0.269165	0.505884
CG14515	-0.00686332		-0.345141	0.145196	-0.0350263	0.884494
CG14516	0.166728	0.0131781	0.276306	0.446734	0.194558	0.64705
CG14518			-0.115507		-0.0196117
CG14535	-0.0217631	0.52684	-0.555964	0.0259642	0.249003	0.342724
CG14540			-0.0881068		0.00495191
CG14543	0.0520217	0.734824	-0.0293346	0.927005	-0.310157	0.431869
CG14544	-0.0132053	0.946624	-0.127814	0.728742	-0.317586	0.389884
CG14545	0.0838423	0.585164	0.359748	0.507419	0.170034	0.653557
CG14551	-0.00357495		0.0205277	0.973323	-0.0816426	0.728049
CG14556			0.154702		-0.0027142	0.993579
CG14561	0.0599639	0.704428	0.824166	0.00319015	-0.128248	0.785143
CG14562	0.0948301	0.508156	-0.194614	0.304967	0.295914	0.349546
CG14563			-0.423054		0.162876	0.733515
CG14564	0.0111905				0.165549	0.445329
CG14565	-0.0168414	0.475737	-0.250571	0.682962	0.121974	0.764095
CG14566	-0.0149072	0.474054	-0.567588	0.136335	-0.176815	0.71779
CG14567	-0.028368	0.637363	0.984427	0.0100465	-0.0858558	0.851951
CG14568	-0.00549611	0.828682	-0.230825	0.667241	-0.0531542	0.908743
CG14569	-0.0167812	0.554697	-0.473569	0.401899	-0.0666216	0.882708
CG14570	-0.00288987		-0.230372	0.640941	-0.0562224	0.818578
CG14572	-0.0131604	0.544611	-0.423178	0.360003	0.00927397	0.986471
CG14573	-0.00368769	0.89439	-0.191163	0.721311	-0.0242873	0.960815
CG14589	-0.00640071		-1.0016	0.0495808	-0.0818028
CG14591	-0.017708		-0.603479	0.000724906	-0.277512	0.399668
CG14598	0.000900553	0.98333	-0.946596	0.0121832	-0.256353	0.566089
CG14605	-0.00119078		0.0903878		0.00233188
CG14606	-0.00563236		-0.541648	0.29957	0.289772	0.398745
CG14607			-0.0158095		0.0296424
CG14609	0.0017356		-0.270267	0.658463	0.015231	0.965263
CG1461	0.00794808		-0.336338	0.547888	-0.50407	0.0955538
CG14610	-0.00278755		-0.0743835		0.0130202
CG14613	0.149616	0.0524177	-0.028969	0.893972	-0.1497	0.660783
CG14615	0.065904	0.705188	-0.318798	0.169085	0.00361357	0.992786
CG14618	0.0580262	0.73261	-0.133439	0.604484	-0.20281	0.668554
CG14621	0.0617537	0.714963	0.0179078	0.933976	-0.0397225	0.913454
CG14624			-0.0259507
CG14625	0.00181439		0.316195	0.578918	-0.031574
CG14626	-0.0180024		0.0783948	0.846416	-0.0664891	0.844107
CG14627	0.000591058		-0.147471	0.809567	0.018308
CG14628	0.0017356		-0.0259507		-0.00802003
CG14629	-0.347282	5.71758e-10	0.0519146	0.866925	-0.215686	0.657631
CG1463	-0.0818027	0.593669	1.20051	0.000183759	0.0402234	0.932241
CG14630	0.00335826		-0.414638		-0.252509	0.456097
CG14634			0.172355		0.00465314
CG14636	-0.0124195	0.733669	0.00336769	0.989696	-0.191094	0.696635
CG14641	-0.0225176	0.87786	1.30973	1.00576e-05	0.0515825	0.910722
CG14642	-0.0140623		-0.335009	0.214636	-0.0736302	0.873728
CG14644			-0.737434	0.167137	-0.0402675	0.898823
CG14645	-0.00284291		-0.0179612		-0.00575716
CG14646	0.0029993	0.986603	1.06009	1.57318e-05	0.0237365	0.960815
CG14647	0.0776012	0.590932	0.97457	0.000282	-0.215748	0.648333
CG14650	0.0723528	0.592605	1.38533	4.29992e-06	0.190579	0.697742
CG14651	0.00259359		0.154527		0.0218422
CG14655	-0.00917017	0.705498	-0.13259	0.480584	-0.192679	0.691997
CG14657	-0.0359243	0.844145	1.33409	1.07836e-07	0.0976914	0.837604
CG14658			-0.0259507
CG14659			-0.0259507
CG14661	-0.0118461		-0.414169	0.476592	-0.204596	0.668554
CG14662	-0.00640071		0.348469	0.450005	0.0205942	0.968144
CG14664	-0.00640071		0.278842		0.10122
CG14667	0.0169847	0.927547	0.811785	4.72317e-06	-0.0809539	0.841094
CG14668			-0.471995		-0.0501676
CG14669	-0.0015903	0.975682	-0.733773	0.00649694	0.289597	0.44292
CG14671	0.0943244	0.517909	-0.050886	0.837604	-0.102985	0.824089
CG14676					0.0125108
CG1468	-0.0069013	0.774788	-0.702491	0.048733	-0.10885	0.785029
CG14684	-0.00121783
CG14687	-0.0450243	0.0789863	-0.39851	0.0230361	-0.324679	0.388076
CG14688	-0.137303	0.184324	-0.289174	0.138801	-0.273063	0.531047
CG14689	-0.0111939		-0.0894207		-0.00802003
CG14691			-0.183185		-0.025308
CG14692	-0.00554727		-0.775432	0.00545951	-0.0580824	0.896156
CG14693	-0.00119078		-0.478875	0.397308	0.0445899	0.919799
CG14694	0.000662994		-1.23317	0.000800105	-0.308052	0.430446
CG14695	0.00382347		-0.432492	0.346725	-0.198049	0.681057
CG14696	-0.0567318	0.114957	-0.748947	3.9228e-06	-0.107833	0.790232
CG14708			-0.0852132		0.0125108
CG14710	-0.0481241	0.776941	1.33647	9.21713e-05	0.0136315	0.98028
CG14711	0.0599781	0.726519	-0.101066	0.703947	-0.149968	0.756371
CG14712	0.168075	0.0192526	0.203074	0.465616	0.30338	0.161516
CG14715	-0.163975	0.138258	0.68022	0.00406342	-0.253369	0.429063
CG14717			-0.400689		0.00136721
CG14718			-0.185485	0.677304	-0.203015	0.268713
CG14720	-0.00450136		0.285147	0.636656	-0.0191825
CG14721	0.0481097	0.753874	-0.0709034	0.783244	-0.372584	0.076634
CG14722	-0.0618272	0.701501	1.21912	3.34992e-05	0.0508171	0.913425
CG14731			0.055642
CG14736					-0.00802003
CG14739			-0.0881068		-0.00802003
CG14740			0.101163		0.00326101
CG14742	-0.00357495
CG14743			0.149286		0.0178521
CG14744	0.0017356		-0.0894207		0.0138718
CG14752	0.0107323		-0.56131	0.055935	-0.0586154	0.745856
CG14756	-0.218907	6.97945e-06	0.808797	0.0550418	-0.0833839	0.76847
CG14757	-0.00666236	0.93959	0.0664603	0.900105	-0.0912404	0.836604
[truncated: 12,944 more rows]
