# Supplementary material for: A modERN resource: identification of Drosophila transcription factor candidate target genes using RNAi
Source: Genetics. 2023 Jan 19;223(4):iyad004. doi: 10.1093/genetics/iyad004 (PMC10078917; doi:10.1093/genetics/iyad004)
Supplement: iyad004_Supplementary_Data [file iyad004_supplementary_data.zip › modERN_Resource_RNAi_Table_S33_scrt_GENETICS-2022-305822.xlsx]

## Sheet: heatmap CSV
gene name	scrt_0-1.5	scrt_10-12	scrt_16-18
CG12535	-0.0306147	-0.650562	-1.05973
asRNA:CR45053	-0.0610872	-0.263751	-1.07631
CG11584	0.10173	-0.158083	-1.10877
CG7568	-0.0975259	-1.37393	-0.601861
asRNA:CR44095	-0.0572383	-1.18968	-1.18223
scrt	-0.143358	-1.02573	-1.0314
AANATL4	-0.0256203	-0.502327	-2.57157
elfless	-0.0152281	-0.434546	-1.91891
asRNA:CR31144	-0.162341	-1.18417	-1.69605
asRNA:CR45926	-0.243083	-0.783791	-1.55114
Cyp6a17	-0.0331203	-0.865749	-1.77888
asRNA:CR45798	-0.44494	-1.67931	-1.69843
asRNA:CR43767	-0.0668677	-1.62263	-2.19775
Hsp70Bb	-0.248174	-1.6536	-1.9969
mt:ATPase6	0.0853992	1.19376	1.4752
mt:srRNA	0.129732	0.946355	1.10436
mt:ND6	0.0838564	1.26067	0.139053
28SrRNA-Psi:CR45851	0.00971726	1.81198	0.0129679
mt:ATPase8	0.0865064	1.76679	0.408531
mt:ND2	0.104495	1.52116	0.343042
RNASEK	-1.20148	0.0056062	0.133225
RpL38	-1.02695	-0.17842	-0.258993
CG13946	-0.0200096	-1.07348	0.633431
CG12522	-0.00748621	-0.377317	1.09378
CG17283	-0.0104718	0.0840623	1.02017
lcs	-0.0223958	0.259029	1.02555

## Sheet: DESeq2 CSV
gene name	log2FoldChange.scrt_0.1.5	padj.scrt_0.1.5	log2FoldChange.scrt_10.12	padj.scrt_10.12	log2FoldChange.scrt_16.18	padj.scrt_16.18
128up	-0.0229945	0.976811	-0.159862	0.907096	0.107121	0.714128
14-3-3epsilon	0.0679769	0.914749	0.279199	0.671631	0.128703	0.552897
14-3-3zeta	0.0656837	0.910999	-0.0122646	0.998317	-0.0142594	0.973134
140up	-0.0235623	0.98214	-0.091391	0.998317	-0.0396746	0.91534
18SrRNA-Psi:CR41602	-0.0416221		0.570479	0.0364495	0.500588	0.103455
18w	-0.051604	0.926834	0.144866	0.998317	-0.0835158	0.854753
26-29-p	-0.071726	0.861729	-0.0797502	0.998317	0.0640146	0.844964
28SrRNA-Psi:CR40596	-0.032353	0.864827	0.896073	0.000250747	0.921905	0.000330723
28SrRNA-Psi:CR40741	0.0277552	0.524132	0.481755	0.120992	0.214156	0.5659
28SrRNA-Psi:CR41609	-0.0134617		0.387061	0.330489	0.194507	0.62687
28SrRNA-Psi:CR45848	-0.0152281		0.450079	0.0826471	0.272956	0.391986
28SrRNA-Psi:CR45851	0.00971726	0.97759	1.81198	6.38351e-21	0.0129679	0.975298
28SrRNA-Psi:CR45853	0.0313132	0.498134	-0.037252	0.998317	-0.107976	0.594075
28SrRNA-Psi:CR45855	-0.0152281		-0.000580182	0.999683	0.0335918
28SrRNA-Psi:CR45859	0.031319	0.738387	0.455022	0.261808	0.250856	0.586876
28SrRNA-Psi:CR45860	0.00819272		0.0514428	0.998317	-0.0773821	0.282683
2mit	0.0183211	0.948156	0.147941	0.998317	0.0791946	0.890374
312	0.00987508	0.99069	-0.180287	0.911966	0.0656329	0.867073
4E-T	-0.250722	0.25777	0.338393	0.641502	0.226789	0.385864
5-HT1A	-0.0192493		-0.121476	0.998317	-0.0887593	0.810194
5-HT1B	0.0292712		0.298002	0.776106	0.19155	0.596768
5-HT2A	-0.0245404	0.962147	0.0911547	0.998317	0.0766088	0.890444
5-HT2B	-0.0145651		0.142449	0.998317	0.062362	0.909174
5-HT7	0.0121318		0.0410997	0.998317	-0.16144	0.644937
5.8SrRNA-Psi:CR45854					-0.00915294
5.8SrRNA-Psi:CR45863			-0.0072164	0.998317	-0.00915294
5PtaseI	-0.155432	0.531883	-0.0388731	0.998317	-0.0584701	0.838258
5SrRNA:CR33366			0.0219699	0.998317
7B2	-0.00407372	0.989949	-0.0295041	0.998317	-0.00466427	0.988827
7SLRNA:CR32864			0.0571142	0.964105	-0.0150822
7SLRNA:CR42652	0.00483312		-0.0785692	0.796212	0.0210816
825-Oak	0.0128634		-0.168174	0.981621	-0.116793
A16	-0.0183871	0.985322	-0.199289	0.828173	-0.0303884	0.939993
AANAT1	0.0019815	0.995438	-0.195636	0.977457	-0.0797415	0.713684
AANATL2	-0.00183494	0.993091	0.0473069	0.998317	-0.18941	0.359921
AANATL3	-0.0146776		-0.493505	0.314555	-0.140701	0.644937
AANATL4	-0.0256203		-0.502327	0.188102	-2.57157	1.23106e-74
AANATL5			-0.0616302	0.887248	-0.0251273	0.969909
AANATL6	-0.00322666		-0.153372	0.965003	-0.0539622	0.939454
AANATL7	0.00581339		-0.0522438	0.998317	-0.123399	0.792681
ABCA	0.153313	0.755597	0.27765	0.790606	0.0626944	0.906758
ABCB7	-0.0603983	0.919442	-0.0823168	0.998317	-0.0891119	0.645225
ABCD	-0.616099	5.45099e-08	0.407247	0.454586	0.145122	0.627199
ACC	0.0394597	0.962147	0.113016	0.998317	0.13859	0.465726
ACXB			0.0249983	0.998317	0.0203031
ACXC			0.0435943	0.998317	0.0214872
ACXD	0.00690972	0.983347	-0.159827	0.998317	0.0580226	0.865399
ADD1	0.191545	0.656416	0.347714	0.63808	0.48031	0.209928
ADPS	0.0251481	0.899277	-0.0979039	0.998317	-0.187529	0.63637
AGBE	-0.04884	0.934129	-0.113778	0.998317	0.175802	0.467987
AGO1	0.139766	0.782828	0.257609	0.866691	0.139014	0.575695
AGO2	0.00108771	0.999357	0.0982144	0.998317	0.307048	0.432963
AGO3	-0.406579	0.0155644	0.493834	0.334337	0.36127	0.391986
AIF	0.100773	0.795082	-0.127396	0.998317	-0.139191	0.482138
AIMP1	0.0451404	0.962147	-0.195123	0.873251	-0.167101	0.582746
AIMP2	-0.167954	0.550237	-0.253942	0.658318	0.063868	0.792408
AIMP3	-0.0579626	0.934129	-0.171466	0.998317	-0.174109	0.539888
ALiX	0.140601	0.700999	0.444085	0.210524	0.754551	8.94181e-09
AMPKalpha	0.0604047	0.895326	-0.0773174	0.998317	-0.14573	0.428056
AMPdeam	0.0477474	0.933442	-0.0468643	0.998317	-0.0135927	0.978606
AOX1	0.0853244	0.887413	0.0451474	0.998317	-0.132689	0.721114
AOX2	0.0684009	0.653947	-0.0514998	0.998317	0.0514834	0.918148
AOX3	0.0473497	0.961168	0.291997	0.688982	0.187913	0.6888
AOX4	0.00483312		-0.0746142	0.968915	-0.0508799
AP-1-2beta	0.0499958	0.938987	-0.111414	0.998317	-0.0562114	0.869029
AP-1gamma	0.149646	0.722211	0.102198	0.998317	0.0235089	0.96077
AP-1mu	-0.00698005	0.99069	0.313561	0.546725	0.259366	0.565987
AP-1sigma	-0.441403	4.97452e-06	0.205569	0.858776	0.142188	0.511265
AP-2alpha	0.133444	0.691529	-0.00593754	0.99968	0.138677	0.663771
AP-2mu	0.0315239	0.967248	-0.00913577	0.998317	-0.0326134	0.918704
AP-2sigma	-0.0796188	0.857435	-0.0274764	0.998317	-0.150716	0.54123
APC10	-0.0508712	0.942886	-0.0759573	0.998317	0.402038	0.260151
APC4	0.065501	0.923821	0.0662411	0.998317	0.22424	0.582746
APC7	-0.025343	0.967248	0.147643	0.838616	0.280498	0.441654
APP-BP1	0.00301552	0.997233	-0.284504	0.592903	0.0861865	0.83247
AQP	-0.00258458		-0.22434	0.92147	0.0175483	0.979714
ARY			0.0102443	0.998317
ASPP	0.0133459	0.989949	-0.0306462	0.998317	0.134739	0.567947
ATP6AP2	-0.0381881	0.950838	-0.0153429	0.998317	-0.118769	0.437275
ATP7	0.128249	0.784704	0.0675484	0.998317	0.0643247	0.811985
ATP8A	0.101356	0.827639	0.24011	0.593007	0.106458	0.759131
ATP8B	-0.00604095	0.985689	0.199059	0.924593	0.000749614	0.998744
ATPCL	0.0849187	0.865508	0.102117	0.998317	0.00212464	0.9942
ATPsynB	-0.0414534	0.948089	-0.225974	0.884467	-0.257047	0.00509919
ATPsynC	-0.0209961	0.983088	-0.00141343	0.999683	0.0519897	0.870596
ATPsynCF6	-0.0688064	0.895702	-0.190213	0.960497	-0.0672882	0.661166
ATPsynCF6L			0.0102443	0.998317
ATPsynD	-0.0227663	0.981615	-0.261682	0.815288	-0.168759	0.294806
ATPsynE	-0.0601271	0.923821	-0.113748	0.998317	-0.0582011	0.81943
ATPsynF	-0.0416727	0.962147	-0.100891	0.998317	-0.0676466	0.829269
ATPsynG	-0.0811537	0.895702	-0.218067	0.866691	-0.0994229	0.514588
ATPsynO	-0.145895	0.682239	-0.176322	0.972464	-0.116415	0.404444
ATPsynbeta	-0.0885151	0.837863	-0.0141585	0.998317	-0.0219595	0.929769
ATPsynbetaL	-0.0138601		0.0287285	0.998317	-0.0078311
ATPsyndelta	-0.130258	0.783092	-0.183528	0.963765	-0.164518	0.250587
ATPsynepsilonL	-0.0319309	0.746878	0.0859931	0.998317	-0.0291873	0.972441
ATPsyngamma	-0.0775176	0.894148	-0.176507	0.989276	-0.149447	0.349842
ATbp	-0.154688	0.700131	0.249299	0.879919	0.193178	0.680876
Aasdh	0.0609676	0.936707	0.415255	0.422047	0.376921	0.383744
Aatf	0.155689	0.682239	-0.0870819	0.998317	-0.0208237	0.963768
Abd-B	0.000454902	0.999357	0.0572021	0.998317	-0.0382595	0.941007
Abi	-0.0299487	0.964246	0.0181783	0.998317	-0.0517642	0.861018
Abl	0.194982	0.651674	0.3849	0.520342	0.208036	0.658493
Abp1	0.0728641	0.908755	0.482765	0.194029	0.300846	0.522576
Ac13E	0.168465	0.626238	-0.0139306	0.998317	-0.0934769	0.850122
Ac3	-0.014218	0.98214	0.0536617	0.998317	0.0852647	0.861018
Ac76E	0.0088514	0.975788	0.0293506	0.998317	0.0477091	0.913685
Ac78C	0.0719027	0.817911	0.163221	0.998317	-0.0101952	0.981578
AcCoAS	0.103233	0.830769	-0.139832	0.998317	-0.174875	0.256394
Acbp1	0.0617819	0.934129	-0.255962	0.579244	-0.00527449	0.988827
Acbp2	-0.0102554	0.97616	-0.154564	0.998317	-0.305565	0.00891694
Acbp3	-0.0227711	0.441147	-0.449244	0.400263	0.0754995	0.805647
Acbp4	-0.00539265	0.985689	-0.12925	0.998317	-0.400625	0.000619831
Acbp5	-0.0129975	0.962147	-0.198125	0.972464	-0.0949933	0.730332
Acbp6	-0.00245379		-0.152575	0.998317	-0.126688	0.76255
Ace	-0.00607036	0.985689	0.103758	0.998317	-0.0484193	0.919408
Acer	0.0876811	0.840323	0.0211157	0.998317	0.150693	0.45794
Acf	0.184943	0.670223	0.538477	0.25791	0.289288	0.500007
Achl	0.0330842		-0.0101152	0.998317	-0.561974	0.108973
Ack	0.0823605	0.895739	0.131084	0.990705	0.206743	0.38485
Ack-like	0.103535	0.819239	-0.0487956	0.998317	0.149798	0.574686
Acn	0.154261	0.719956	0.213359	0.901857	0.274711	0.510937
Acox57D-d	0.026971	0.970564	-0.0856698	0.998317	0.257086	0.282105
Acox57D-p	-0.144701	0.637092	-0.0615718	0.998317	-0.180129	0.551918
Acp1	-0.0104718		0.00633797	0.99968	0.35673	0.421222
Acp24A4			-0.0310599	0.998317	0.00917986	0.986499
Acp26Ab			0.0102443	0.998317	0.0367896
Acp32CD			-0.0711077	0.998317
Acp36DE	-0.00396459		0.148446	0.908186	0.0303788
Acp53C14a					0.0213177
Acp53C14b			0.0102443	0.998317	-0.000124792
Acp53C14c			0.0990709	0.866691	-0.0628564
Acp53Ea	0.0124003				0.00917907
Acp54A1	-0.0148231		-0.0072164	0.998317	0.00993304
Acp63F			-0.0323039	0.998317
Acp65Aa	0.012824		-0.00586498	0.99968	-0.259959	0.575094
Acp76A			0.160417	0.616312	0.00993304
Acp95EF	-0.0155351		0.0460833	0.998317	0.0094885
Acph-1	-0.041878	0.961573	0.512371	0.252901	0.295974	0.512798
Acsl	0.105496	0.834602	0.15687	0.954976	-0.113492	0.76255
Act42A	-0.000294228	0.999599	0.197707	0.826003	0.14271	0.717671
Act57B	0.0111616	0.971723	-0.0742172	0.998317	-0.0730271	0.799675
Act5C	-0.0147276	0.989291	0.231842	0.678875	-0.125584	0.630646
Act79B	0.0269372		-0.176124	0.998317	-0.415244	0.329097
Act87E	0.000731789	0.999357	-0.0204684	0.998317	-0.129474	0.500839
Act88F	0.00483312		0.0544209	0.998317	0.180669	0.582061
Actbeta	0.0278166	0.943884	0.104223	0.998317	-0.110163	0.784443
Actn	0.0603811	0.906691	-0.117857	0.998317	-0.0581086	0.817757
Actn3					0.0188496
Acyp					0.00993304
Acyp2	-0.111031	0.830184	-0.0225487	0.998317	-0.155249	0.562894
AdSL	0.0282733	0.967248	-0.156164	0.944662	0.00751401	0.986985
AdSS	0.0726369	0.885069	0.431763	0.357638	0.114103	0.433156
Ada	0.0713873	0.917195	0.0210991	0.998317	0.235774	0.592912
Ada1-1	0.0166709		0.218138	0.475956	0.000916865	0.997811
Ada1-2	-0.0817731	0.898513	0.382605	0.463851	0.277865	0.551918
Ada2a	-0.0365318	0.967248	-0.0666269	0.998317	0.0912855	0.788592
Ada2b	0.0360952	0.964246	0.26732	0.807299	0.217014	0.652343
Ada3	-0.0506759	0.943884	0.336003	0.591671	0.129644	0.759978
AdamTS-A	0.0217806	0.962044	0.063595	0.998317	0.0413076	0.89217
AdamTS-B	0.00202277	0.997166	0.0276163	0.998317	0.0678006	0.83763
Adar	-0.160842	0.662399	0.16493	0.998317	0.368442	0.038867
Adat1	-0.0865267	0.878238	-0.290095	0.750865	-0.510022	0.0324444
Adck1	0.121007	0.73808	-0.0780764	0.998317	0.064421	0.84431
Adck5	0.114712	0.813911	0.394872	0.329655	0.261589	0.303384
Adf1	-0.228482	0.300338	-0.035216	0.998317	0.0482824	0.890997
Adgf-A	0.00936177	0.992178	-0.0319582	0.998317	-0.0622806	0.879084
Adgf-A2	-0.0141958		0.074484	0.998317	0.0591665	0.868334
Adgf-B	0.00483312		-0.0323039	0.998317
Adgf-C	-0.0150112		0.19381	0.960497	-0.0310526	0.964483
Adgf-D	-0.0224726		-0.132182	0.998317	-0.370227	0.234904
Adgf-E					0.0230709
Adh	-0.0408282	0.945072	0.0615976	0.998317	-0.0491257	0.937426
Adi1	-0.104929	0.81369	-0.064693	0.998317	0.081789	0.764785
AdipoR	-0.179789	0.627652	0.0088333	0.998317	-0.137944	0.539128
Adk2	-0.0496846	0.910999	-0.0429905	0.998317	-0.027353	0.927241
Adk3	0.162479	0.717031	-0.190036	0.946725	-0.0911654	0.823778
AdoR	-0.0116543		-0.0831892	0.998317	-0.0660251	0.873786
Aduk	0.0128778	0.988987	-0.0243758	0.998317	-0.0450923	0.907308
Ae2	0.094289	0.864266	0.498323	0.326085	-0.0168368	0.969526
Aef1	0.030251	0.975864	0.118898	0.998317	-0.02028	0.95467
Afti	0.20671	0.608977	0.29572	0.714296	0.257865	0.226723
Ag5r	-0.0274296	0.616062	-0.401692	0.459361	-0.128115	0.68005
Ag5r2	-0.0302487	0.393834	0.000545157	0.999683	-0.0539989	0.906225
AgmNAT	-0.0383865	0.968297	-0.222779	0.935726	-0.0493417	0.89709
Agpat1	0.0695216	0.906499	0.0374419	0.998317	-0.226693	0.539128
Agpat2	-0.196113	0.420531	-0.00474756	0.99968	0.0660229	0.772273
Agpat3	-0.229994	0.298978	0.00562937	0.999677	0.0386349	0.882046
Agpat4	-0.0728642	0.906499	-0.156135	0.998317	-0.381588	0.00998159
Ahcy	-0.0647426	0.933304	-0.183292	0.961543	0.0871058	0.762045
AhcyL1	-0.0833058	0.858397	0.00318539	0.999683	-0.183871	0.421384
AhcyL2	-0.039555	0.871248	-0.190097	0.986691	-0.111438	0.68005
Ak1	0.0201897	0.985322	-0.158628	0.998317	0.00113773	0.997521
Ak2	-0.134191	0.782828	-0.19614	0.912515	-0.192581	0.127007
Ak3	0.0119132	0.99069	-0.0901258	0.998317	-0.100785	0.629304
Ak6	-0.228437	0.447361	-0.258869	0.702731	-0.0396828	0.92759
Akap200	0.160068	0.709131	0.297776	0.716987	0.217161	0.616587
Akh	-0.00727767		0.171061	0.998317	-0.076175	0.861805
AkhR	-0.0103426		0.0958057	0.998317	-0.0172069	0.976735
Akr1B	0.129518	0.772022	-0.162013	0.998317	-0.0801117	0.836937
Akt1	0.0844126	0.859645	0.0905076	0.998317	0.0290627	0.95644
AlaRS	0.12017	0.769163	-0.148341	0.928709	0.132649	0.626802
AlaRS-m	0.174342	0.635356	-0.0428467	0.998317	0.0901306	0.755571
Aladin	-0.0877116	0.817911	0.54674	0.210523	0.221793	0.622123
Alas	0.0953921	0.821022	-0.096371	0.998317	-0.137329	0.461467
Ald1	0.0468683	0.942434	0.0206007	0.998317	-0.0681459	0.814257
Ald2	0.0128813				0.00993304
Aldh	0.0406454	0.934129	-0.122643	0.998317	-0.320605	0.00147423
Aldh-III	0.00794938	0.99069	0.0904771	0.998317	0.0122342	0.978606
Aldh7A1	0.0197378	0.985322	0.017539	0.998317	-0.0369439	0.931423
Alg-2	-0.783692	1.00117e-11	-0.0786892	0.998317	-0.192393	0.358359
Alg1	0.0280593	0.975788	-0.180949	0.830006	0.0278543	0.94706
Alg10	-0.0456182	0.95815	-0.135595	0.998317	0.0486502	0.939951
Alg11	-0.163353	0.626594	-0.0259709	0.998317	-0.0950885	0.638704
Alg12	-0.100135	0.817798	-0.053415	0.998317	-0.0205991	0.964561
Alg13	0.00379458	0.997166	0.23145	0.826003	0.0440531	0.936221
Alg14	0.0639589	0.922685	-0.110727	0.998317	-0.198376	0.600655
Alg2	-0.0411356	0.964246	-0.165667	0.907917	-0.223586	0.426625
Alg3	-0.00891863	0.99188	-0.103609	0.998317	-0.0654761	0.874305
Alg7	-0.122256	0.800908	0.177319	0.859228	0.0823368	0.849766
Alg9	-0.191322	0.400432	0.0283517	0.998317	0.22973	0.638045
Alh	0.114977	0.807519	0.265547	0.798328	0.386476	0.348995
Alk	-0.0148972	0.973957	-0.0899787	0.998317	0.0732827	0.894199
AlkB	-0.341229	0.00279587	0.343464	0.578925	0.206365	0.682232
Alp1	-0.0019159	0.996948	-0.035656	0.998317	0.535127	0.14234
Alp10	-0.0334885		-0.0935025	0.998317	0.309427	0.477734
Alp11	-0.0101299		-0.0575341	0.998317	-0.0122519	0.981276
Alp12	0.126936	0.795082	-0.199987	0.918715	-0.15418	0.533938
Alp13			0.0176942	0.998317	0.0129268	0.981276
Alp2					0.166046	0.586184
Alp4	-0.0128348		-0.0436807	0.998317	-0.129065	0.752664
Alp5	-0.027073	0.799708	-0.0589361	0.998317	-0.204504	0.192035
Alp6	0.0189262	0.913067	-0.024324	0.998317	-0.320281	0.0888696
Alp7	-0.0244404		-0.473337	0.364783	0.289703	0.509931
Alp8	-0.0146646		0.00230595	0.999683	0.241325	0.598143
Alp9	-0.00631134	0.988987	0.0028546	0.999683	0.315737	0.491069
Alr	-0.0392329	0.96511	-0.291382	0.686587	-0.222354	0.36287
Als2	0.114415	0.79609	0.0434523	0.998317	0.126868	0.545696
Ama	-0.0759778	0.781502	-0.255025	0.869454	0.0838308	0.899401
Amacr	-0.051508	0.946924	-0.275885	0.638966	-0.0670151	0.879084
Amnionless	0.0233315	0.898755	-0.11994	0.998317	-0.163993	0.625505
Amph	0.0655699	0.93145	-0.0858075	0.998317	-0.275978	0.233372
Amt			0.0970504	0.998317	-0.0446151	0.876766
Amun	0.219713	0.565302	0.366429	0.576712	0.235172	0.622634
Amy-d	-0.0257419	0.837863	-0.179195	0.998317	0.17322	0.65994
Amy-p	-0.0456782	0.728743	-0.353502	0.621058	0.342909	0.0635553
Amyrel	-0.0149012		-0.00976537	0.998317	0.486254	0.141935
Ance	-0.0394589	0.92679	-0.173419	0.839637	0.0462674	0.836132
Ance-2	0.0128754	0.946309	-0.0854134	0.998317	0.0797761	0.907308
Ance-3	-0.00990542		-0.156091	0.998317	-0.288688	0.539458
Ance-4	-0.0170819	0.847057	-0.173753	0.998317	-0.129989	0.684593
Ance-5	0.029037	0.835177	-0.141758	0.998317	-0.131933	0.487247
Andorra			-0.0822532	0.998317	0.000816983	0.998096
Ank	-0.122494	0.81369	0.302664	0.722381	0.363845	0.203969
Ank2	0.0739506	0.821046	0.161752	0.92205	0.0134187	0.979749
Ankle2	0.111837	0.817911	0.0819771	0.998317	0.222398	0.39692
Anp	0.011498		0.00870138	0.998317	0.0188496
Ant2	-0.0280538	0.964246	0.0663235	0.998317	0.0309124	0.966444
Antp	0.0046747	0.992302	0.0755149	0.998317	0.184079	0.710229
AnxB10	-0.0228282	0.976567	-0.190946	0.990386	-0.137963	0.725528
AnxB11	-0.00284594	0.996948	0.000471087	0.999683	-0.086244	0.723232
AnxB9	-0.0534369	0.896944	-0.128359	0.977457	-0.138457	0.229594
Aos1	0.00111414	0.999357	-0.129735	0.998317	0.298873	0.280315
Apc	0.200181	0.636174	0.15207	0.998317	0.0308877	0.949442
Apc2	0.139141	0.783092	0.42245	0.431848	0.473661	0.241919
ApepP	-0.00616965	0.994308	0.320142	0.504246	0.0846717	0.814915
Apf	0.0292506	0.975788	-0.141084	0.998317	-0.03425	0.953805
Apl	-0.124339	0.808671	-0.118992	0.998317	-0.236931	0.610314
Aplip1	-0.00552767	0.989949	-0.191891	0.823894	-0.170391	0.404444
Apoltp	0.0348226	0.962147	-0.132346	0.982269	0.0736113	0.804885
Appl	0.0693412	0.870053	-0.00885428	0.998317	-0.0910573	0.84973
Aprt	-0.118157	0.768162	-0.189652	0.852587	-0.236572	0.295836
Aps	0.029053	0.97616	0.371827	0.562239	0.332824	0.412185
Arc1	-0.0222345	0.98114	0.190671	0.951109	-0.154012	0.654504
Arc2	-0.111077	0.829141	-0.0858267	0.998317	0.0925408	0.876766
Arc42	-0.0873298	0.870825	-0.273368	0.763099	-0.334636	0.137959
Archease	-0.0636714	0.918794	-0.141472	0.966762	-0.0741616	0.799085
Arf102F	-0.395575	0.00080956	0.0675254	0.998317	0.0115469	0.973858
Arf51F	0.013614	0.990055	0.229106	0.892948	0.157765	0.596454
Arf79F	0.082828	0.889164	0.242995	0.751086	0.149301	0.582323
ArfGAP1	-0.0149084	0.985689	-0.0927516	0.998317	-0.141404	0.510937
ArfGAP3	0.094146	0.831641	0.252178	0.809181	0.162981	0.623591
Arfip	-0.0149223	0.987761	-0.00710305	0.998317	-0.13858	0.59736
Arfrp1	-0.0940924	0.842313	0.0140474	0.998317	0.122297	0.785992
ArgRS	-0.00483111	0.995102	-0.0840594	0.998317	0.0791496	0.772184
ArgRS-m	0.0580593	0.925383	-0.154647	0.966762	0.137492	0.7113
Argk	-0.00429056	0.996948	-0.306162	0.219808	0.145279	0.594062
Argl	-0.02793	0.964246	-0.141302	0.998317	-0.286557	0.180443
Arl1	-0.0512439	0.927905	-0.0135862	0.998317	0.0752547	0.80155
Arl2	-0.185402	0.447946	-0.20375	0.845122	-0.0765503	0.860762
Arl4	-0.563284	2.00902e-09	-0.0711451	0.998317	-0.00563012	0.988827
Arl5	0.0241258	0.97924	0.289532	0.645616	0.181401	0.57283
Arl6	0.0310441		-0.112511	0.998317	0.0581064	0.93529
Arl6IP1	-0.123436	0.664537	0.341327	0.634155	0.190668	0.689234
Arl8	-0.0074359	0.993091	0.210159	0.911864	0.0351198	0.917008
Arp1	-0.0209261	0.979914	-0.102389	0.998317	-0.0272588	0.939454
Arp10	-0.12777	0.775605	-0.00293545	0.999683	0.0367385	0.927241
Arp2	0.0794563	0.898513	0.045221	0.998317	-0.013522	0.981276
Arp3	0.0326937	0.962147	0.328019	0.570555	0.202641	0.627135
Arp5	0.00051274	0.999357	0.291886	0.513724	0.323342	0.361918
Arp53D	-0.0104718		0.0102443	0.998317	-0.02135
Arp6	0.0322687	0.969221	0.104379	0.998317	0.111494	0.82607
Arp8	0.0114982	0.989949	0.0571194	0.998317	0.184769	0.677858
Arpc1	0.045231	0.935447	-0.132431	0.998317	-0.266843	0.0406373
Arpc2	-0.0700939	0.872197	0.15205	0.998317	0.118849	0.759131
Arpc3A	-0.135278	0.779674	-0.129503	0.972667	-0.128638	0.598714
Arpc3B	0.0190466	0.963617	-0.163679	0.998317	-0.266969	0.352606
Arpc4	-0.140186	0.671958	-0.13867	0.995148	-0.225278	0.352606
Arpc5	-0.00120377	0.999357	-0.232852	0.748442	-0.137499	0.559081
Arr1	-0.0106212		-0.315931	0.641502	-0.549297	0.00753696
Arr2	-0.0155351		0.0591028	0.998317	0.203703	0.676003
Ars2	0.182462	0.67387	0.419861	0.431848	0.255249	0.535564
Art1	-0.00386797	0.996475	0.0888802	0.998317	0.309378	0.24202
Art2	0.0117306		-0.209035	0.501863	-0.0252215	0.961943
Art3	0.143429	0.749017	0.387371	0.510598	0.292888	0.446599
Art4	-0.0361034	0.967248	0.0103564	0.998317	0.362648	0.0888696
Art7	0.035989	0.967248	-0.0757725	0.998317	0.134372	0.782651
Art8	0.0172053	0.983347	0.0272275	0.998317	0.149298	0.545696
Arts	0.156234	0.746323	-0.151579	0.998317	0.295786	0.31295
Arv1	-0.335804	0.00525847	0.222978	0.869454	0.0265542	0.972441
Asap	0.136144	0.78331	0.0422705	0.998317	0.0754273	0.810194
Asator	0.00855695	0.992607	0.263844	0.754472	0.214389	0.318817
Asciz	0.0331488	0.970564	0.0176344	0.998317	0.167465	0.672225
Ask1	0.177646	0.441147	0.0655444	0.998317	-0.00394949	0.988827
AsnRS	-0.0255819	0.968297	-0.253922	0.770098	-0.00348853	0.990131
AsnRS-m	0.0699637	0.915005	0.107958	0.998317	0.104452	0.810194
AsnS	0.0738789	0.889164	0.492696	0.314555	0.26479	0.415334
AspRS	0.0564489	0.910999	-0.0502476	0.998317	0.0656247	0.838996
AspRS-m	0.138882	0.782828	0.495816	0.319951	0.254509	0.545696
Asph	0.144261	0.774455	-0.029029	0.998317	0.110856	0.648964
Ass	-0.00274539		-0.0734475	0.998317	-0.132668	0.599347
AstA	-0.00823348		-0.0371926	0.998317	-0.0583822	0.860548
AstA-R1	0.0166885		0.0916332	0.998317	0.210384	0.622123
AstA-R2	-0.0027501		-0.0704097	0.998317	-0.0270237	0.927241
AstC	-0.00674638		0.0310554	0.998317	-0.0370431	0.939425
AstC-R1			-0.00483601	0.999069	0.0361957	0.811952
AstC-R2	0.018671		-0.0384717	0.998317	0.208269	0.601866
AstCC			-0.00335101	0.998317	0.0290966	0.939425
Asx	0.0537368	0.946676	0.0272345	0.998317	0.046163	0.906138
Atac1	-0.0474566	0.938987	0.0800044	0.998317	0.0666245	0.876881
Atac2	0.0587359	0.935447	0.0264741	0.998317	0.0472829	0.93529
Atac3	0.11094	0.749017	-0.186746	0.824239	-0.146997	0.684593
Ate1	0.00209258	0.998654	0.379209	0.315265	0.234207	0.254888
Atet	-0.0151481	0.974094	-0.122812	0.998317	-0.188779	0.420736
Atf-2	0.115467	0.813947	0.10218	0.998317	0.223669	0.471804
Atf3	0.0153997	0.97051	0.000263848	0.999701	-0.0533408	0.905742
Atf6	-0.459665	0.00265135	0.183726	0.977457	0.0375	0.94352
Atg1	0.151488	0.764834	0.275456	0.651858	0.0181419	0.961943
Atg10	0.0184022	0.98267	0.0361078	0.998317	-0.0795933	0.888736
Atg101	-0.0435995	0.963617	0.258184	0.633233	0.0493154	0.906225
Atg12	-0.00814763	0.993091	-0.320413	0.518115	-0.131799	0.72861
Atg13	-0.0351887	0.97051	0.300864	0.68183	0.0988568	0.640331
Atg14	-0.0809162	0.817911	-0.0466231	0.998317	-0.0421766	0.921321
Atg16	0.080694	0.878238	0.558272	0.188102	0.239406	0.596281
Atg17	0.17718	0.682239	0.0486739	0.998317	0.011649	0.981276
Atg18a	0.000569624	0.999357	0.305598	0.521734	0.277486	0.488069
Atg18b	-0.0582343	0.930048	0.1193	0.998317	-0.159623	0.557091
Atg2	0.168941	0.706775	-0.0571332	0.998317	0.0978081	0.785046
Atg3	-0.136022	0.647217	-0.129123	0.998317	-0.115837	0.645547
Atg4a	0.069353	0.910928	0.17078	0.956897	-0.067107	0.873667
Atg4b	0.106974	0.821657	0.456063	0.325046	0.22849	0.584808
Atg5	-0.000892413	0.999357	0.258813	0.69943	0.123818	0.708737
Atg6	0.0996836	0.782828	-0.178954	0.910315	-0.0837012	0.765688
Atg7	0.0517011	0.946676	0.451172	0.377025	0.300603	0.510635
Atg8a	-0.235273	0.392727	0.0697705	0.998317	-0.117259	0.54912
Atg8b			-0.0072164	0.998317
Atg9	-0.0218883	0.974733	-0.105331	0.998317	0.0229318	0.939951
Atox1	-0.0168388	0.984188	-0.030976	0.998317	0.0389018	0.907308
Atpalpha	0.156817	0.6437	-0.0709161	0.998317	-0.114894	0.57557
AttA	-0.0152281		0.0300019	0.998317	0.0290446	0.937677
AttB			-0.0529818	0.956897	0.0606597	0.814858
AttC			-0.0698876	0.823894	-0.083465	0.824307
AttD	0.00483312		-0.0754186	0.954976	0.0536443
Atu	0.0994702	0.815574	0.363341	0.508006	0.331111	0.439611
Atx-1	-0.0238975	0.948156	-0.0898698	0.998317	0.151503	0.644937
Atx2	0.169678	0.687428	-0.000993431	0.999683	-0.0748877	0.777933
Atxn7	0.165702	0.682239	0.443704	0.30488	0.229677	0.605083
Aven	0.0658692	0.899277	0.261674	0.739642	-0.0200429	0.973758
Awh	-0.00957787	0.981615	-0.035388	0.998317	0.178542	0.678326
Axn	0.180351	0.682239	0.381446	0.53736	0.341229	0.431351
Axs	0.055644	0.934129	-0.0771395	0.998317	0.301746	0.212705
Axud1	-0.0392127	0.967248	0.454669	0.377025	0.385511	0.352445
B-H1	-0.0132239	0.967248	0.134135	0.998317	-0.069672	0.913685
B-H2	-0.0184271	0.964246	0.206095	0.963832	-0.253621	0.544957
B4	0.175323	0.690928	0.474032	0.356605	0.417411	0.309387
B52	-0.149834	0.615119	0.214163	0.849916	0.155342	0.629772
B9d1	0.0190095		-0.024048	0.998317	-0.00883169	0.988827
BBS1	-0.0228553		-0.0223537	0.998317	-0.847195	0.00308375
BBS4	0.0248597		-0.0847372	0.998317	0.155075	0.78315
BBS5	0.00470682		-0.252073	0.878798	0.0508925	0.942617
BBS8	-0.00945008		-0.439634	0.397579	-0.168063	0.751392
BBS9	0.00812305		-0.226855	0.918715	-0.0768327	0.907703
BCAS2	-0.110109	0.797275	0.108762	0.998317	0.197407	0.601136
BCL7-like	-0.177965	0.613967	0.126299	0.998317	0.0646976	0.900882
BEAF-32	0.0526867	0.908525	0.398585	0.434617	0.264885	0.548084
BG642163			0.0102443	0.998317
BG642312			-0.335167	0.337894	0.223234	0.648631
BHD	-0.0356926	0.969429	-0.184966	0.880442	-0.0696784	0.877662
BI-1	-0.237481	0.213296	0.214801	0.797242	-0.10886	0.580044
BNIP3	-0.226531	0.51571	-0.0759772	0.998317	-0.0835301	0.8336
BOD1	0.163072	0.722211	0.238622	0.807483	0.115621	0.788541
BORCS5	0.0381315	0.965982	-0.0892395	0.998317	-0.162752	0.64864
BORCS6	-0.0207147	0.984188	-0.179625	0.925528	-0.236818	0.496196
BRWD3	0.206018	0.623879	0.465929	0.346564	0.23313	0.608348
BTBD9	0.102696	0.834721	0.459218	0.387538	0.104197	0.858782
Bacc	0.0240402	0.982153	-0.0424673	0.998317	-0.105019	0.565585
Bace	-0.0101659	0.954773	0.0273714	0.998317	-0.516078	0.0284416
Balat	0.00483312		-0.172162	0.913542	0.0315119	0.951579
Baldspot	-0.22008	0.378849	0.00229762	0.999683	-0.0838617	0.776884
Bap111	0.0893519	0.785202	0.424584	0.406422	0.182535	0.71542
Bap170	0.135539	0.782828	0.24234	0.869454	0.229811	0.619484
Bap55	0.08175	0.842733	-0.134227	0.987833	0.274402	0.271403
Bap60	0.0424568	0.95113	0.376265	0.498512	0.358301	0.383744
Bbd	-0.0153937		0.147588	0.907096	-0.124772	0.82345
Bdbt	0.0726699	0.855344	0.209425	0.867179	0.138074	0.779911
Bdp1	0.176872	0.563319	0.101735	0.998317	0.295562	0.326491
Bem46	-0.270767	0.111138	0.0121752	0.998317	-0.139189	0.637225
Best1	-0.0932951	0.779674	0.0908406	0.998317	0.0482703	0.909455
Best2	0.0152248	0.969429	-0.0521634	0.998317	0.061284	0.891092
Best3	0.00532127		-0.0617892	0.998317	0.0582411	0.915859
Best4			-0.0103251	0.998317	-0.0183945
Bet1	-0.0357941	0.968609	-0.200392	0.866719	-0.16724	0.504856
Bet3	0.173681	0.670223	0.231734	0.868452	0.0852338	0.877662
Bet5	-0.0428969	0.962147	-0.0173899	0.998317	0.0538585	0.890565
Bgb	0.00458285	0.995173	-0.00572689	0.999184	0.0935482	0.858459
BicC	-0.00517656
BicD	0.13908	0.783092	0.330884	0.616312	0.364473	0.334437
BigH1	0.10656	0.831641	-0.145968	0.998317	0.234511	0.616479
Bili	-0.00341254	0.99069	0.187775	0.983349	0.0182877	0.976735
Bin1	-0.106485	0.78331	0.236983	0.817852	0.105425	0.819508
Bka	-0.119647	0.78331	0.315977	0.530718	0.08016	0.890565
Blimp-1	-0.0375509	0.900322	0.0791877	0.998317	0.0171217	0.981276
Blm	0.18883	0.635356	0.130617	0.998317	0.299069	0.511265
Blos1	-0.000818519	0.999357	0.110617	0.998317	0.150779	0.579279
Blos2	0.0121808	0.989949	0.131571	0.998317	0.24371	0.583357
Blos3	-0.156619	0.722211	0.0802995	0.998317	0.016992	0.980125
Blos4	-0.0724976	0.888328	0.239073	0.805105	0.238997	0.581771
Bmcp	0.0580951	0.934129	0.0496087	0.998317	0.0458323	0.895663
BoYb	0.0785248	0.906499	0.428974	0.40315	0.361248	0.39878
BobA	-0.0841397	0.812703	-0.219015	0.738016	0.00507953	0.981986
BomBc1	0.00483312		-0.176339	0.914735	-0.0341352	0.939425
BomBc2	-0.00335497		-0.3824	0.529197	-0.22609	0.539128
BomBc3	-0.0104718		-0.0379196	0.998317	-0.194341	0.695579
BomS1	0.0270183		-0.364987	0.516516	-0.0382199	0.962233
BomS2	0.0174682		-0.490399	0.279026	-0.250122	0.593245
BomS3	-0.0148231		-0.138251	0.998317	-0.329238	0.432963
BomS4			-0.247813	0.883316	-0.233409	0.608851
BomS5	0.00483312		0.154743	0.373848	-0.0859065	0.898762
BomS6	0.00483312		-0.0375727	0.998317	-0.00619703	0.99132
BomT1			-0.00512766	0.998317	0.0295871
BomT2			-0.0395676	0.998317	-0.114184	0.848209
BomT3	-0.00898623		0.0759895	0.998317	0.0437011	0.942372
Boot	0.108114	0.799485	0.167665	0.998317	0.28674	0.532474
Br140	0.100212	0.852038	0.177854	0.934729	-0.0667913	0.861225
Brca2	0.0337005	0.969429	-0.0964338	0.998317	0.0763295	0.890997
Brd	-0.217356	0.453974	-0.355846	0.559458	-0.134883	0.803138
Brd8	0.14529	0.670519	0.175236	0.949157	0.0975758	0.867268
Bre1	0.17325	0.691529	0.488671	0.337894	0.252039	0.56138
Brf	0.127706	0.785202	0.29021	0.639918	0.235444	0.582623
Brms1	-0.00773887	0.99069	-0.16401	0.868452	-0.0359128	0.949983
Bro	-0.0307859	0.970564	0.11015	0.998317	0.000150065
Bruce	0.242121	0.404538	0.108753	0.998317	0.166551	0.653555
Bsg	0.169999	0.696607	0.162115	0.998317	-0.136833	0.596768
Bsg25A	-0.0367634	0.967248
Bsg25D	0.0523211	0.951458	0.328482	0.698219	0.347993	0.338084
BtbVII	0.164042	0.682239	0.0624332	0.998317	-0.0687657	0.813186
BthD	0.00376275	0.996046	0.381818	0.515151	0.365351	0.395367
Btk29A	0.100502	0.852018	0.2226	0.936209	0.324509	0.295373
Btnd	-0.00227204		-0.0195574	0.998317	-0.0165318	0.981276
BuGZ	-0.00273767	0.997395	0.236879	0.870494	0.206931	0.42126
Bub1	0.146336	0.767511	0.240125	0.861962	0.193806	0.410292
Bub3	-0.00706537	0.99069	0.416216	0.421502	0.211352	0.646726
BubR1	0.101304	0.849504	0.586975	0.202009	0.2714	0.496512
Buffy	0.0127557		-0.205293	0.912515	-0.145811	0.6888
Bug22	-0.101648	0.772151	-0.111461	0.998317	0.144062	0.710229
Burs	-0.0170298		0.090768	0.998317	-0.132655	0.739417
Bx	0.0106449	0.989949	0.127484	0.998317	0.0382284	0.939454
Bx42	0.117323	0.782828	0.305501	0.641502	0.152452	0.756027
C15	0.0283025	0.962489	-0.00369425	0.999683	-0.0231932	0.973134
C1GalTA	0.00154944	0.999357	-0.0485642	0.998317	-0.160322	0.581471
C3G	0.212248	0.590367	0.15218	0.998317	0.0739074	0.880077
C901	0.0490469	0.682239	-0.0537655	0.998317	0.0856163	0.838258
CAH1	-0.012843	0.964246	-0.0637197	0.998317	-0.0880979	0.649264
CAH13			-0.0616302	0.887248	0.00993304
CAH14			-0.0655891	0.986691
CAH15			0.0102443	0.998317
CAH16			0.0120541	0.998317	-0.0200816
CAH2	0.0233967	0.975788	-0.0623143	0.998317	-0.12314	0.766644
CAH3	-0.160634	0.637092	-0.0262318	0.998317	-0.140045	0.455187
CAH4	-0.0104718		-0.0291989	0.998317	-0.0163649
CAH5			0.0192722	0.998317	0.00993304
CAH6	0.01341		-0.174568	0.998317	0.16318	0.76255
CAH7	-0.0600783	0.933096	-0.190843	0.933668	-0.0483011	0.88424
CAH8	0.00483312		0.106823	0.998317	-0.063288	0.927288
CAH9	-0.00933408		-0.275434	0.679995	0.0946141	0.664935
CAHbeta	-0.128272	0.787405	-0.0486925	0.998317	-0.321647	0.205247
CAP	0.167864	0.670935	-0.0201858	0.998317	-0.00655918	0.98726
CARPA	0.0243452		-0.0301844	0.998317	-0.129955	0.772273
CARPB	0.0835062	0.81369	0.210303	0.918715	0.134203	0.695034
CASK	0.127526	0.78766	0.171527	0.949157	-0.0460597	0.927241
CBP	-0.0333316	0.967248	0.0300072	0.998317	-0.0247745	0.924316
CCAP	0.00535882		0.0297076	0.998317	-0.259741	0.539813
CCAP-R	0.0160781		0.101159	0.998317	-0.0903275	0.864753
CCDC151	-0.0168873		0.103906	0.998317	0.0458262	0.945898
CCDC53	0.0108383	0.99069	-0.205509	0.966762	-0.178476	0.739417
CCHa1	0.00500576		-0.0301153	0.998317	-0.00827259	0.988827
CCHa1-R	-0.00778894		0.233695	0.912748	0.212741	0.580096
CCHa2	-0.0445053	0.799485	-0.181794	0.998317	0.0484661	0.916797
CCHa2-R	-0.0242488		-0.0312446	0.998317	-0.0792204	0.844212
CCKLR-17D1	0.00305968		-0.106342	0.998317	0.127013	0.793111
CCKLR-17D3	-0.023292		-0.0410114	0.998317	-0.146876	0.658211
CCT1	0.0840581	0.80274	-0.114088	0.998317	0.0307583	0.916797
CCT2	-0.12506	0.784527	-0.128057	0.998301	-0.0786621	0.821942
CCT3	-0.0233867	0.971392	-0.205396	0.775206	0.0139991	0.965129
CCT4	-0.120803	0.782828	-0.157517	0.954976	0.0446995	0.881592
CCT5	-0.0903244	0.799485	-0.16859	0.92147	0.0146587	0.963801
CCT6	-0.0025759	0.998313	-0.247749	0.707508	-0.0333961	0.895663
CCT7	-0.0456879	0.936996	-0.149341	0.962909	-0.0122944	0.976203
CCT8	-0.0433808	0.948483	-0.138697	0.977457	0.068168	0.77398
CD98hc	0.085617	0.811739	-0.0779434	0.998317	-0.0268971	0.911476
CDC50	-0.0953442	0.800908	0.0288285	0.998317	-0.101943	0.57853
CDK2AP1	0.0430541	0.960814	0.394482	0.46921	0.265542	0.568184
CDase	0.00063106	0.999357	-0.0938862	0.998317	0.0863931	0.736951
CG10000	-0.00848252		-0.0317122	0.998317	0.0655455	0.891627
CG10005	-0.0110171	0.985689	-0.096345	0.998317	0.111641	0.84508
CG10011	0.191791	0.644069	0.10781	0.998317	0.0465842	0.915676
CG10013	-0.0249143	0.944655	0.0558046	0.998317	0.204062	0.655491
CG10019	0.0463545		0.140991	0.998317	-0.108177	0.842994
CG10026	0.0514114	0.807519	-0.0530722	0.998317	-0.133437	0.819508
CG10031	0.00417223		0.0831873	0.998317	-0.154693	0.522576
CG10035	-0.0422869	0.897533	-0.148331	0.0165895	-0.00805043	0.959423
CG10038	0.0640742	0.865764	0.366658	0.459684	0.299721	0.511265
CG10041	0.00791442		-0.237412	0.824239	-0.202695	0.543934
CG10050	-0.0630701	0.923821	-0.0660138	0.998317	0.156516	0.580181
CG10051	0.0202428	0.964246	-0.0716144	0.998317	-0.14167	0.496512
CG10053	0.118175	0.784704	-0.105436	0.998317	0.0429656	0.939884
CG10055	0.217148	0.565977	0.039623	0.998317	0.0635136	0.882046
CG10062	0.00480565		0.0629149	0.998317	0.0641908	0.868311
CG10063	0.014821	0.969429	-0.00635753	0.999307	-0.109698	0.858702
CG10064	0.00655741		-0.329215	0.654357	-0.0449477	0.910692
CG10068	-0.126296	0.775605	-0.017734	0.998317	-0.172662	0.488461
CG10073	0.0108649		-0.0345745	0.998317	0.253664	0.472075
CG10075	-0.0534341	0.939543	-0.146217	0.998317	-0.136293	0.633259
CG10077	0.00944517	0.99069	0.0593947	0.998317	0.0260613	0.919408
CG10081	0.00483312		-0.110879	0.541429	0.260085	0.576617
CG10082	0.0972167	0.842933	0.0139972	0.998317	-0.0783768	0.672673
CG10086	-0.0211297		-0.161242	0.998317	-0.172437	0.550594
CG10089	-0.0364024		-0.0489206	0.998317	-0.0532692	0.915831
CG10098	-0.0914971	0.818041	0.168638	0.910078	0.0892888	0.853698
CG10104			0.0102443	0.998317
CG10116	0.00955		-0.363119	0.578111	-0.329461	0.224327
CG10126	0.00689682	0.969391	-0.055043	0.998317	-0.0815088	0.818211
CG10132	0.0592627	0.794227	-0.117626	0.998317	-0.0994542	0.682389
CG10137	0.045337	0.92842	-0.202023	0.817852	-0.206326	0.479757
CG10139	0.148872	0.752099	0.504496	0.261808	0.202749	0.638704
CG10140	-0.0145651		0.118197	0.998317	-0.126647	0.77563
CG10147	-0.119241	0.812703	0.104731	0.998317	-0.0461831	0.926048
CG10151	-0.00621666	0.99069	-0.122383	0.998317	-0.203665	0.60698
CG10154	-0.0143288		0.113597	0.848968	0.62256	0.000543357
CG10163	0.0124003		0.0398333	0.998317	-0.260359	0.475824
CG10165	-0.123683	0.797426	-0.0454605	0.998317	0.0140969	0.973134
CG10171	-0.249698	0.282099	0.0907769	0.998317	-0.0218221	0.969877
CG10175	0.0657613	0.513727	-0.00162997	0.999683	-0.226864	0.458869
CG10177	-0.0104718				0.0930649	0.87797
CG10182	-0.0239151		0.00558203	0.99968	-0.170577	0.702823
CG10183			0.0322884	0.998317	-0.0332232	0.947695
CG10184	-0.00500009	0.996046	-0.0434049	0.998317	0.0388954	0.908492
CG10185	-0.0152281		0.132428	0.998317	0.127726	0.836086
CG10189	-0.0604076	0.927905	-0.154615	0.991516	0.072902	0.845722
CG10194	0.0147128	0.989291	-0.118897	0.998317	0.0530072	0.868334
CG10195	0.040455	0.963363	-0.0125069	0.998317	-0.3198	0.199598
CG10205	-0.0146776		0.0283241	0.998317	0.424687	0.192634
CG10208	0.0734014	0.895702	-0.1728	0.998317	-0.135408	0.561828
CG10209	-0.0291628	0.974094	0.0545283	0.998317	0.200193	0.4961
CG10211	0.100673	0.744903	-0.00966829	0.998317	0.0954412	0.796989
CG10214	-0.0466465	0.942886	0.0699841	0.998317	0.174647	0.57853
CG10222	-0.0595719	0.888067	0.196818	0.96078	0.000721904	0.998744
CG10226	0.000717113		0.0947063	0.998317	0.158639	0.552897
CG10232	0.0150231		-0.093548	0.998317	0.126641	0.740092
CG10237	-0.0762422	0.87884	-0.134001	0.998317	-0.318232	0.269974
CG1024	0.151091	0.694672	0.544415	0.22027	0.255184	0.543984
CG10252	-0.00898623		0.0143267	0.998317	-0.0078311
CG10254	0.103729	0.818041	0.063822	0.998317	0.0306821	0.927241
CG10257	-0.000300666		-0.160056	0.998317	-0.107484	0.851755
CG10264	0.0170194		-0.0117215	0.998317	-0.168206	0.608213
CG10265	0.0383288	0.942878	-0.0428491	0.998317	0.0151135	0.981578
CG10268	-0.0830093	0.840323	0.225357	0.812259	0.197393	0.548428
CG10274	0.0871282	0.818235	0.0576739	0.998317	0.170991	0.514588
CG10280	0.0365095		-0.00826265	0.998317	0.0753172	0.876986
CG10283	-0.042487	0.942344	-0.00712855	0.998317	-0.0233099	0.974453
CG10286	0.0529497	0.93335	-0.0911448	0.998317	0.0891154	0.786484
CG10298			-0.169253	0.9735
CG10300	0.000528292		0.118436	0.998317	-0.129317	0.787386
CG10301	0.00500576		-0.0621327	0.998317	-0.18007	0.6888
CG10307	0.0324496		-0.102726	0.998317	0.199076	0.698954
CG10311	-0.00176638	0.99439	0.0728933	0.998317	-0.0525765	0.810194
CG10317	0.00483312		-0.0298355	0.998317	-0.0411004	0.930149
CG10321	0.0991059	0.834721	0.0174888	0.998317	0.0823684	0.878701
CG10324	0.157535	0.694938	0.102098	0.998317	0.22663	0.626802
CG10333	0.165079	0.661947	0.0450553	0.998317	0.298022	0.361156
CG10336	0.0756095	0.865508	-0.026063	0.998317	0.149955	0.792681
CG10337	-0.0769081	0.788042	-0.246093	0.823383	0.0250867	0.960532
CG10338	-0.202925	0.57084	0.00644614	0.99968	-0.0244924	0.961689
CG10339	0.00616369		-0.319164	0.64985	0.0899789	0.849672
CG10340	-0.0494513	0.95766	-0.140124	0.998317	-0.0548433	0.840456
CG10341	-0.0395366	0.946676	0.217446	0.877369	0.0330429	0.939454
CG10343	0.0786622	0.896039	-0.160465	0.92147	-0.0565592	0.87797
CG10344	0.0299858	0.973957	-0.0406752	0.998317	-0.196133	0.607328
CG10345	0.0151737		-0.0508981	0.998317	-0.272541	0.458869
CG10347	-0.0846202	0.847493	0.336166	0.477938	0.17031	0.672277
CG10348	0.0597968	0.661947	-0.0967038	0.998317	0.249791	0.534952
CG10352	0.0173962		0.0204989	0.998317	-0.0839183	0.681718
CG10353	0.143698	0.687533	0.076724	0.998317	-0.0398173	0.898228
CG10357			-0.0367434	0.989276
CG10359	-0.00606501	0.978328	-0.0733531	0.998317	0.117726	0.614471
CG10361	0.059253	0.823498	-0.0804963	0.998317	0.111506	0.622634
CG10362	0.032922		-0.165123	0.954678	-0.0561085	0.866123
CG10365	0.0449494	0.945072	-0.0817608	0.998317	-0.134654	0.594062
CG10366	0.0479661	0.925966	0.216294	0.73841	0.177359	0.628746
CG10375	0.0561171	0.938987	0.144836	0.967646	0.0683482	0.913685
CG10376	-0.107513	0.831641	0.155458	0.966762	0.0112751	0.981578
CG10383	0.0248651	0.976567	0.0240346	0.998317	0.364963	0.0926137
CG10384	0.0423258	0.772022	-0.0659388	0.998317	-0.15907	0.430315
CG10395	-0.618817	4.81168e-12	0.125746	0.998317	0.191936	0.626802
CG10405	0.00383893	0.99069	-0.236744	0.907132	-0.315345	0.0248689
CG10407	-0.0347426	0.946676	-0.13251	0.998317	0.0975132	0.880077
CG10413	0.038038	0.968457	0.363125	0.555225	0.24159	0.510937
CG10417	-0.0401086	0.964246	0.424607	0.445487	0.246122	0.580044
CG10418	0.0417988	0.964246	-0.208563	0.85507	0.232591	0.559102
CG10425	0.14746	0.700658	0.310817	0.59174	0.33871	0.124793
CG10428	0.0426953	0.962147	0.0027478	0.999683	0.0384374	0.929769
CG10431	0.136412	0.784704	0.431335	0.441551	0.389473	0.370749
CG10433	-0.0275223	0.879809	0.0634586	0.998317	-0.136575	0.552897
CG10435	0.130933	0.775605	-0.0593893	0.998317	0.0516809	0.902747
CG10444	-0.0512572	0.946676	0.163389	0.960497	-0.12324	0.601866
CG10445	0.147815	0.644813	-0.0451777	0.998317	-0.0999644	0.877662
CG10459	0.015524		-0.19432	0.874109
CG10462	0.0243153	0.98114	0.0493012	0.998317	0.170846	0.320961
CG10463	-0.022823	0.97616	-0.167909	0.93035	0.126487	0.652515
CG10465	-0.554795	2.41523e-11	0.337951	0.514535	0.241677	0.5659
CG10466	0.0739181	0.895561	-0.11845	0.998317	-0.121392	0.794127
CG10467	-0.0493795	0.929964	-0.145062	0.971673	0.124244	0.792681
CG10469	0.00381409	0.995438	0.0704124	0.998317	0.0105894	0.988827
CG10470	0.0457526	0.951533	-0.270918	0.650988	-0.172452	0.456956
CG10472	-0.0432135	0.656416	-0.065717	0.998317	-0.240566	0.021462
CG10474	-0.00743973		-0.089997	0.998317	-0.259032	0.579279
CG10477			-0.0561508	0.998317	-0.095776	0.838799
CG10479	-0.0481241	0.946309	-0.0402956	0.998317	-0.152571	0.788541
CG10481			-0.031277	0.998317
CG10483	0.0247042	0.92679	-0.151717	0.964105	-0.0889156	0.78754
CG10486	0.0124003		-0.0214672	0.998317	-0.0470684
CG10492	0.151033	0.767567	0.512523	0.310627	0.231263	0.617741
CG10494	0.143639	0.772022	0.0712785	0.998317	0.122002	0.818211
CG10495	0.0781973	0.837604	-0.150086	0.998317	0.00333633	0.993835
CG10505	-0.0383749		0.0304634	0.998317	0.272189	0.478019
CG10508	0.0235062	0.944655	-0.231079	0.678875	-0.199771	0.31295
CG10510			0.0102443	0.998317	-0.0523482
CG10512	-0.0809072	0.805918	-0.0383047	0.998317	0.0801501	0.838258
CG10513	-0.0212325		0.0500473	0.998317	0.192098	0.418796
CG10514	0.0390902	0.821022	0.181526	0.998317	0.407559	0.325799
CG10516	-0.0888676	0.837604	-0.192863	0.866691	-0.0380486	0.944186
CG10527	-0.122	0.81369	-0.276728	0.677641	0.0176216	0.969877
CG10543	0.111528	0.831052	0.129103	0.998317	0.0947438	0.812243
CG10550	0.0572009	0.682239	-0.19384	0.878892	-0.338061	0.0946402
CG10553	-0.00540123		-0.10912	0.998317	-0.13731	0.720688
CG10555	0.150637	0.767567	0.449745	0.407726	0.348932	0.401472
CG10559	0.0074594		-0.0999423	0.998317	0.281407	0.525472
CG10560	-0.0346966		-0.034689	0.998317	-0.129345	0.730766
CG10561	-0.0622559	0.919442	-0.17708	0.977457	-0.0119501	0.981276
CG10562	-0.0154955		-0.0427675	0.998317	0.0172429	0.971598
CG10565	0.113554	0.782828	0.207811	0.912515	0.121562	0.583357
CG10576	0.00794751	0.99188	-0.0709725	0.998317	0.0513441	0.845656
CG10581	-0.00121929		-0.223543	0.833218	0.0546409	0.907308
CG10584	0.0448879	0.950838	0.178124	0.967646	0.159765	0.646014
CG10587			0.0102443	0.998317	0.0188496
CG10588	-0.0104718		-0.105551	0.910853	-0.00710714
CG10589					-0.00915294
CG10591	0.0107021	0.975788	-0.00150186	0.999683	-0.121248	0.835589
CG10597	-0.00733499	0.96511	-0.0336395	0.998317	-0.0142224	0.981276
CG10598	-0.020098	0.910999	-0.0646672	0.998317	-0.383952	0.0617171
CG10600	0.145264	0.769163	0.125024	0.998317	0.210218	0.39878
CG10602	0.0732722	0.895561	-0.0932608	0.998317	-0.122388	0.593368
CG10616	0.0654243	0.854938	-0.100869	0.998317	-0.133453	0.545696
CG10621	-0.0707715	0.827338	-0.0771283	0.998317	-0.123494	0.679705
CG10623	-0.0735312	0.782478	-0.126577	0.998317	0.0463276	0.867073
CG10628	0.0166386	0.983347	-0.308303	0.599931	-0.188324	0.539458
CG10631	0.145564	0.774407	0.150653	0.948046	0.0428882	0.91872
CG10638	-0.0427212	0.940912	-0.0317394	0.998317	-0.0476526	0.906603
CG10646	0.0123822	0.989949	0.0413357	0.998317	0.0537682	0.918149
CG10650	0.0375555	0.878789	0.00110298	0.999683	-0.115964	0.676162
CG10651	0.00437939
CG10654	0.030383	0.974094	-0.169187	0.89784	-0.109703	0.749193
CG10657	0.0553307	0.418483	-0.0128293	0.998317	0.0638576	0.847424
CG10660	0.0817255	0.595066	-0.08741	0.998317	-0.160499	0.633562
CG10663	0.0127869	0.976811	0.23211	0.809181	0.0156774	0.981276
CG10669	0.10192	0.806138	-0.0826654	0.998317	0.0344855	0.945265
CG10672	-0.0368988	0.964246	-0.176592	0.992674	-0.186253	0.35398
CG10674	-0.0371326	0.962147	-0.116483	0.998317	-0.0778347	0.851046
CG10680	0.0141679		-0.085405	0.998317	0.0204944
CG10681	-0.0540658	0.946676	0.0306598	0.998317	-0.00230727	0.995954
CG10694			-0.0072164	0.998317	-0.00915294
CG10700	0.021237		0.204393	0.556951	-0.062461
CG10702	0.148384	0.747099	0.416329	0.342122	0.434909	0.258842
CG10710	0.0288959	0.835168	-0.166859	0.954976	-0.0633636	0.848209
CG10713	-0.00352076		0.0317803	0.998317	-0.194456	0.5659
CG10725	-0.00680582	0.671752	0.132155	0.998317	0.151792	0.27465
CG10730	0.0395398		0.0936785	0.998317	0.179795	0.622123
CG10731	-0.100926	0.837863	0.108327	0.998317	0.18576	0.584448
CG10734	0.00983908		-0.0429009	0.998317	0.141277	0.501373
CG10737	0.0902592	0.826174	-0.110322	0.998317	-0.0356922	0.882298
CG10738	0.0511466	0.947197	-0.0482596	0.998317	-0.0738695	0.870122
CG1074	0.147512	0.706189	-0.0629586	0.998317	-0.152254	0.594062
CG10747	0.0852115	0.875662	0.00162973	0.999683	0.0640001	0.824894
CG10750	-0.0104718		0.00913481	0.998317	0.0116364
CG10752			-0.0382151	0.998317	-0.00915294
CG10761	-0.0146776		-0.0299366	0.998317	-0.00915294
CG10764	0.00985964		0.422697	0.346384	0.0102978	0.981276
CG1077	-0.00567418		-0.500406	0.330223	0.0837513	0.878353
CG10778	-0.182423	0.418483	-0.174766	0.926795	-0.193582	0.323558
CG10793	-0.000369823		-0.206568	0.966762	0.210483	0.579279
CG10795	0.0492414	0.954024	-0.0733303	0.998317	0.0385715	0.94956
CG10799	-0.0195625		-0.0410031	0.998317	-0.312443	0.41206
CG10801	-0.0176943		0.102976	0.998317	0.030792
CG10802	0.118456	0.779674	0.114378	0.998317	0.0934435	0.81943
CG10803	0.0149326	0.989949	0.098057	0.998317	0.0258998	0.967323
CG10804	-0.0114701		0.192869	0.967646	0.130003	0.793857
CG10809	0.000914513	0.999357	-0.171798	0.907096	-0.157712	0.557246
CG10814	-0.00421241		-0.275399	0.720622	0.000150065
CG10841	0.0281468		0.0102443	0.998317	0.0236148
CG10845					-0.00915294
CG10853	-0.0104718		0.0102443	0.998317	0.0393327
CG10859	-0.00962599		-0.114424	0.998317	0.332297	0.190396
CG10862			0.0944854	0.876773	0.000714423
CG10863	0.0645445	0.895561	0.0671082	0.998317	0.00147635	0.994727
CG10864	-0.00191488		0.0311135	0.998317	0.168903	0.755571
CG10866	-0.305485	0.0549282	0.0414508	0.998317	-0.0190777	0.981276
CG10869	0.000843231		-0.139391	0.983349	-0.00344753	0.992048
CG10874	0.0339095	0.964246	0.0915822	0.998317	0.0684021	0.882315
CG10877	0.065161	0.923821	-0.0511695	0.998317	-0.160383	0.536611
CG10887	-0.0020207
CG10898	-0.104685	0.782985	-0.0565133	0.998317	0.013095	0.981578
CG1090	-0.0109942	0.97887	0.0130058	0.998317	-0.0111667	0.988585
CG10903	-0.0262876	0.975788	0.0519871	0.998317	0.126919	0.600986
CG10904	-0.128171	0.686038	-0.00164221	0.999683	0.167774	0.585865
CG10907	0.128594	0.758076	0.199519	0.962909	0.0592323	0.92969
CG10910	-0.0204642	0.628466	-0.106841	0.998317	0.08215	0.788009
CG10911	-0.0236931	0.709131	-0.367882	0.57955	-0.477932	0.000130612
CG10912	-0.0211326	0.575257	-0.0470057	0.998317	-0.18829	0.507688
CG10914	0.128853	0.785202	-0.200119	0.909522	0.0157672	0.976981
CG10916	-0.0684689	0.92679	0.0178417	0.998317	0.0144744	0.981578
CG10918	-0.0160747	0.419331	0.100769	0.998317	0.5915	0.0888696
CG10919			-0.0323039	0.998317	-0.0502023	0.849766
CG1092	0.0802409	0.590367	-0.0521869	0.998317	-0.219903	0.405038
CG10927	0.0225982	0.982269	0.251001	0.809181	0.219032	0.584448
CG10931			0.00302046	0.998317	-0.00915294
CG10932	-0.00865585	0.991623	-0.028873	0.998317	0.0365979	0.939088
CG10934					0.00993304
CG10936	0.326628	0.0828597	0.0130674	0.998317	0.0511969	0.861209
CG10939	0.0248095	0.976811	0.0671867	0.998317	-0.168038	0.546048
CG10943	-0.0104718		-0.133337	0.998317	-0.332369	0.41206
CG10947	-0.00306585		0.10243	0.998317	-0.0764605	0.77428
CG10948	0.179707	0.565302	-0.00610235	0.99968	-0.0166933	0.969526
CG10949	0.0219844	0.979914	-0.21391	0.828173	-0.175861	0.591774
CG10950			-0.0562955	0.998317	0.00993304
CG10953	-0.00448719	0.98214	-0.023007	0.998317	-0.0664499	0.827827
CG10958	0.104753	0.799485	-0.132466	0.998317	0.141584	0.744321
CG10959	-0.0159517	0.985689	-0.0573412	0.998317	-0.249821	0.550999
CG10960	0.00652234	0.99439	0.0410486	0.998317	0.0129717	0.981134
CG10962	0.0344514	0.886309	0.175932	0.998317	0.179219	0.597322
CG10970	-0.0240953		0.000563946	0.999683	0.302886	0.503215
CG10973	-0.24075	0.254618	0.0359542	0.998317	-0.154368	0.659305
CG10979	0.0289188	0.974708	0.0395299	0.998317	0.0261537	0.963768
CG10984	0.193446	0.632857	0.310163	0.648108	0.331728	0.41522
CG10993			-0.0571042	0.998317	-0.0152189
CG10996			0.0398333	0.998317	0.00993304
CG11000	-0.0360962	0.916725	-0.0606819	0.998317	-0.0697033	0.842122
CG11007	-0.142454	0.623674	-0.130759	0.998317	0.0626941	0.854691
CG11018	-0.0317646		-0.0631437	0.998317
CG11029	-0.0138601		0.0126025	0.998317	0.0624049	0.91458
CG1103	-0.197581	0.494061	-0.00224522	0.999683	0.0261439	0.966047
CG11030	0.137852	0.747099	0.315873	0.715985	0.398305	0.349786
CG11034	0.100763	0.837863	0.155124	0.92147	-0.0418886	0.925318
CG11035	0.0196978	0.982269	-0.145193	0.998317	-0.123781	0.641939
CG11037					0.0188496
CG11041	0.0158215		-0.309672	0.720622	0.0850716	0.899591
CG11044	0.0279633		-0.12801	0.998317	-0.259284	0.456956
CG1105	-0.198385	0.259317	-0.0976275	0.998317	0.098931	0.774179
CG11050	-0.00535349	0.995292	0.11088	0.998317	0.00602643	0.986499
CG11052	-0.013668		-0.0511409	0.998317	-0.164258	0.586038
CG11060	-0.00898623		0.0902953	0.998317	0.0168641
CG11069	-0.0136479	0.97616	-0.0193214	0.998317	-0.0753715	0.882315
CG11070	0.102541	0.806883	0.0881575	0.998317	-0.107522	0.585894
CG11073	0.0373708	0.780856	-0.029496	0.998317	-0.147462	0.720551
CG11076	-0.0552978	0.931904	-0.00669233	0.998618	-0.0376523	0.899401
CG11077	-0.144017	0.767567	0.202192	0.879919	0.074925	0.847424
CG11085			0.109996	0.998317	-0.127253	0.761403
CG11089	0.0409453	0.942434	-0.0528515	0.998317	-0.0686041	0.82345
CG11095	-0.0165528	0.989497	-0.0383278	0.998317	-0.0150149	0.981578
CG11099	0.0128328		-0.244415	0.878205	-0.267767	0.573864
CG11103	0.0288307	0.972096	0.387392	0.431848	0.380004	0.372332
CG11109	-0.091142	0.860922	-0.261594	0.729158	-0.0421626	0.939454
CG11110	-0.124907	0.800541	-0.302628	0.623955	-0.0315182	0.958818
CG11122	0.301459	0.165144	0.142317	0.960497	0.0864879	0.703417
CG11123	-0.0550464	0.92679	0.349322	0.579068	0.307809	0.329097
CG11125	0.131931	0.767631	0.429881	0.388027	0.257394	0.523723
CG11127	0.0393132	0.946584	-0.106055	0.998317	-0.0417106	0.915859
CG1113	0.00581257	0.990055	0.00622795	0.99968	0.00866293	0.988827
CG11131	-0.0227337	0.360297	-0.0633337	0.998317	0.130112	0.730332
CG11134	-0.0316846	0.970564	-0.0787406	0.998317	-0.104743	0.648964
CG11141	0.119949	0.788042	0.402723	0.470765	0.234571	0.562021
CG11147	0.0328095	0.808853	0.0483183	0.998317	0.0791473	0.829012
CG11149	-0.00737816		0.0437675	0.998317	0.0971518	0.788592
CG11151	-0.0628416	0.914589	-0.106644	0.998317	-0.31476	0.0429772
CG11155	-0.108468	0.81369	0.032029	0.998317	0.0172898	0.97349
CG11158	-0.0474914	0.910999	0.118867	0.998317	0.169199	0.622123
CG11159	0.0124003		0.0909782	0.998317	-0.244355	0.479099
CG1116	-0.0430209	0.961573	-0.0970627	0.998317	-0.304653	0.189639
CG11162	-0.0152281		0.00953602	0.998317	0.338106	0.447205
CG11164	0.110582	0.769163	0.583076	0.188102	0.235064	0.553431
CG11168	0.0462378	0.961573	0.104891	0.998317	0.179231	0.401094
CG11170	0.055336	0.942434	0.0233036	0.998317	0.00981554	0.988827
CG11178	-0.0655482	0.865508	0.105687	0.998317	0.0612054	0.884399
CG11180	0.180096	0.682239	0.294667	0.787998	0.183394	0.580044
CG11191	0.0203714		-0.218483	0.950795	-0.105959	0.833609
CG11192			-0.031277	0.998317	-0.117776
CG11200	0.0187343	0.985689	-0.119294	0.998317	0.0816805	0.864932
CG11211	0.0265867		-0.024912	0.998317	-0.0493727
CG11226	0.0120223		0.0225499	0.998317	0.000668722
CG11227			0.0102443	0.998317	-0.0520254
CG11236	-0.00583086		0.033441	0.998317	-0.100417	0.80155
CG1124	0.0334406	0.854352	0.142838	0.998317	-0.280116	0.0749329
CG11241	0.0579494	0.929854	0.127974	0.998317	0.233076	0.397941
CG11247	0.0392977	0.962346	0.0170721	0.998317	-0.111502	0.728966
CG11248	0.216046	0.57084	0.388328	0.521734	0.273791	0.527578
CG11249	-0.0319067		0.107802	0.998317	0.078011	0.89343
CG11251			-0.0072164	0.998317
CG11257	-0.0609056	0.928461	0.292622	0.775206	0.377779	0.349842
CG11263	0.168557	0.687533	0.478517	0.349778	0.308608	0.402945
CG11267	-0.0358843	0.968297	-0.184018	0.921733	-0.069993	0.774188
CG11269	-0.00898623				-0.00915294
CG11275	-0.0332773	0.969429	-0.0774829	0.998317	-0.0488149	0.905173
CG11279	-0.118011	0.814817	0.0115216	0.998317	-0.0284813	0.942411
CG1129	-0.109911	0.755597	0.0332515	0.998317	-0.0602002	0.87797
CG11291	0.00483312		0.00657301	0.998317	0.0172856
CG11294	0.0124003		-0.00169447	0.999683	-0.071579	0.794269
CG11298	0.00483312
CG11300	-0.0150112		0.244145	0.30488	0.0954248	0.724966
CG11307	0.0134958	0.985322	0.629047	0.133122	0.255766	0.542102
CG11309	0.0526505	0.919442	-0.0163973	0.998317	-0.0349652	0.915859
CG11313	0.0124003		0.0590288	0.998317	-0.0953769	0.883094
CG11317	-0.0148121		-0.134878	0.998317	-0.106647	0.642128
CG11318	0.0150692		0.194026	0.982269	-0.0603589	0.873667
CG11319	-0.0308532		-0.0103801	0.998317	-0.20777	0.58372
CG11322	0.0128896		-0.129037	0.998317	-0.0385216	0.910886
CG11327	-0.0141542	0.962147	-0.213291	0.829388	-0.167613	0.716063
CG11333	-0.00421241		-0.129716	0.775035	-0.0909367	0.873667
CG11334	0.00177473	0.999005	-0.137159	0.998317	-0.10319	0.602184
CG11342	-0.219711	0.340534	-0.0240979	0.998317	0.162024	0.658552
CG11345	0.00934722	0.969429	0.0412532	0.998317	0.183268	0.538104
CG11349	-0.0104718		0.0327609	0.998317	0.0210816
CG11350	-0.0144315		-0.0199938	0.998317	0.254732	0.539128
CG11353	0.0383387	0.758076	0.0287914	0.998317	-0.247596	0.602253
CG11356	-0.0128626		0.0194038	0.998317	0.000834446	0.997521
CG11357	-0.0738682	0.894019	0.248635	0.845231	0.00379754	0.988827
CG1136	-0.00846063		-0.0711251	0.998317	-0.0892513	0.742614
CG11360	-0.3068	0.0482008	0.0794454	0.998317	0.114214	0.853233
CG11362	0.00500576		0.0550337	0.972464	-0.0278359
CG11367	0.0150029	0.986861	0.316987	0.696568	0.290987	0.535289
CG11368	-0.0201273		0.0486371	0.998317	0.196131	0.625474
CG11369	-0.00267437		-0.0443286	0.998317
CG1137	0.00985964		-0.0736025	0.998317	0.0151571
CG11370	-0.0511016	0.270195	-0.612125	0.142281	-0.10089	0.733421
CG11374	0.0114291		0.146296	0.998317	-0.0568348	0.934842
CG11377	0.0499835	0.942434	-0.0232264	0.998317	-0.0874915	0.874099
CG11378	-0.0027622	0.99069	-0.0277108	0.998317	-0.273577	0.14234
CG11379			-0.0072164	0.998317	-0.00915294
CG1138	0.0121173		-0.0072164	0.998317	0.00993304
CG11380	0.0937099	0.392291	0.00501254	0.99968	-0.138134	0.800857
CG11381	-0.00918213		0.0416487	0.998317	-0.0485413	0.910886
CG11382	0.0589158	0.936996	-0.016337	0.998317	-0.0483139	0.918802
CG11384	-0.0126881		-0.017737	0.998317	-0.0852854	0.835507
CG1139	-0.0154925		-0.0924776	0.998317	0.13694	0.78092
CG11391	0.00483312		0.0102443	0.998317
CG11396	0.00229865	0.999099	-0.32162	0.458453	0.0251123	0.961714
CG11398	-0.0710729	0.864514	0.0105598	0.998317	0.206565	0.661327
CG11399	0.0678535	0.912195	0.423072	0.413402	0.188696	0.591235
CG11400	-0.00848252		0.149611	0.998317	-0.233408	0.62738
CG11403	0.189866	0.34906	-0.196768	0.97746	0.131451	0.818171
CG11404			0.0102443	0.998317	0.0193085
CG11406	0.00305968		-0.0983127	0.998317	0.143943	0.672893
CG11407	-0.0246869		-0.501222	0.156165	0.0608012	0.929755
CG11409	0.0861845	0.837863	-0.101705	0.998317	-0.063375	0.903988
CG11413	-0.0190759	0.682239	-0.505349	0.323311	-0.0563671	0.904665
CG11414	0.0839235	0.819891	0.0217872	0.998317	-0.00930646	0.980384
CG11417	0.176792	0.651674	0.114885	0.998317	0.137726	0.685118
CG1142	0.077269	0.821605	0.0300661	0.998317	-0.00253307	0.993276
CG11425	-0.0143245		-0.00866417	0.998317	-0.0127237	0.986405
CG11426	-0.0124133	0.973508	0.0391215	0.998317	-0.194674	0.500839
CG1143	0.0190406	0.870053	-0.0182037	0.998317	-0.121484	0.73124
CG11436	0.202775	0.62725	0.329477	0.648108	0.31606	0.323186
CG11437	-0.0120715	0.946676	-0.182568	0.967646	0.0443084	0.935798
CG11438	0.0331329	0.906499	-0.164624	0.887248	0.0133321	0.981699
CG11444	-0.00712033	0.991458	0.163833	0.970832	-0.00805534	0.982802
CG11447	0.103416	0.784527	0.00261099	0.999683	-0.0394315	0.953887
CG11449	0.0141679		-0.0495943	0.998317	-0.0550596	0.924546
CG11453	0.054854	0.627652	-0.138006	0.998317	-0.35916	0.244638
CG11454	-0.010527	0.99069	-0.351527	0.377025	-0.334812	0.055949
CG11456	0.0910778	0.838145	0.0772246	0.998317	0.246265	0.591235
CG11458			-0.0198046	0.998317	0.0469304	0.914999
CG11459			-0.0945119	0.998317	0.0181096
CG1146	-0.00132373	0.999357	-0.127321	0.998317	0.131041	0.722233
CG11470	-0.0223138		-0.21376	0.960497	-0.161916	0.524377
CG11474	0.0977875	0.781467	-0.051935	0.998317	-0.0313001	0.936221
CG11475	0.0808992	0.837604	0.0198595	0.998317	0.0993731	0.868813
CG11498	-0.00592755	0.989949	-0.0873424	0.998317	-0.13894	0.812325
CG11504	0.0784139	0.831641	0.466182	0.310627	0.215364	0.602199
CG11523	-0.135229	0.645754	0.255271	0.662704	0.274961	0.535289
CG11529	-0.0226338	0.469738	-0.124724	0.998317	-0.134756	0.774179
CG11537	-0.0906202	0.821657	0.0967844	0.998317	-0.0858826	0.781807
CG11539	0.0938782	0.864809	-0.0913651	0.998317	-0.128964	0.793103
CG11550	0.0157919		-0.0793157	0.998317	-0.300201	0.525472
CG11555	-0.158291	0.59378	0.0861699	0.998317	-0.000610973	0.998714
CG11560	0.104026	0.784704	0.382056	0.442994	0.148272	0.774188
CG11562	-0.0870502	0.839747	-0.127921	0.998317	0.13885	0.644775
CG11563	0.0494613	0.944655	0.265866	0.811405	0.171216	0.680876
CG11570	-0.0104718		-0.0868377	0.998317	0.13317	0.811512
CG11581			0.0478535	0.998317	0.398193	0.329097
CG11583	0.151656	0.694133	0.230199	0.901857	0.116118	0.787379
CG11584	0.10173	5.16245e-05	-0.158083	0.998317	-1.10877	1.12351e-06
CG11585	-0.0161395		0.0385023	0.998317	0.12028	0.795376
CG11586	0.0688892	0.894308	0.162392	0.966762	0.17484	0.689259
CG11588	-0.0104718
CG11590	-0.0218783	0.97616	-0.0416569	0.998317	0.193384	0.576684
CG11593	0.0214895	0.97616	-0.0115781	0.998317	-0.00812028	0.982802
CG11594	0.0238185	0.957866	-0.051278	0.998317	-0.0691958	0.789059
CG11596	0.0991126	0.831641	0.412669	0.463851	0.342911	0.42126
CG11597	-0.0148682	0.979914	-0.40664	0.346564	-0.0922108	0.879741
CG11598	-0.0307874		-0.154871	0.816	-0.0241008
CG11600	0.00483312		-0.0845939	0.699867	0.00162122
CG11601	-0.150807	0.670223	-0.0383688	0.998317	0.112857	0.660894
CG11608	-0.0152281		-0.0141144	0.998317	0.00993304
CG1161	-0.0658352	0.868597	-0.0543569	0.998317	-0.145668	0.542102
CG11617	0.010356	0.970564	-0.106361	0.998317	0.00908627	0.987199
CG11619	0.0355702	0.900322	0.145925	0.998317	0.240937	0.491969
CG11626	0.00537602		0.10666	0.998317	0.0331107	0.962134
CG11629			0.00305288	0.998317	-0.00915294
CG11630	-0.0104718		0.00939614	0.998317	0.000714423
CG11634			0.0502234	0.961543	0.00917907
CG11635					0.00993304
CG11638	0.0416188	0.927294	-0.0681011	0.998317	0.0924412	0.797734
CG11655	-0.0435821	0.964246	0.0393831	0.998317	-0.127353	0.779712
CG11656	0.011498		-0.147844	0.998317	-0.152728	0.600682
CG11658	0.0474676	0.946676	0.130494	0.998317	0.0359924	0.919408
CG11659	-0.0189639		0.00832314	0.998317	-0.169316	0.59736
CG11663	0.00483312		-0.0072164	0.998317
CG11664	0.00451976
CG11668	-0.0429072		-0.224175	0.89784	-0.0864572	0.89343
CG11670	0.00190561	0.995173	-0.169894	0.964105	0.0791117	0.891627
CG11672	-0.00375281	0.981615	0.0703753	0.998317	-0.0919834	0.759931
CG11674	-0.0858231	0.832209	0.197837	0.97746	0.0781856	0.908492
CG11679	0.0209047	0.980112	0.0259796	0.998317	0.0809172	0.839069
CG11686	-0.0131246	0.985384	-0.03857	0.998317	-0.0758068	0.868312
CG11693			0.00397557	0.99968	0.00993304
CG11694	-0.0153937
CG11695	0.103365	0.837863	-0.128635	0.998317	-0.0603674	0.890997
CG11696	-0.0531631	0.913067	0.00558479	0.99968	-0.0383008	0.954116
CG11698			-0.0072164	0.998317
CG11699	0.0241749	0.98214	-0.194795	0.936608	-0.12982	0.655491
CG11700	-0.0712166	0.831052	-0.125574	0.998317	-0.0320081	0.963391
CG11703	0.030577		0.0124109	0.998317
CG11710	0.105602	0.782828	-0.0324655	0.998317	-0.029218	0.939454
CG1172	-0.156484	0.728743	0.073898	0.998317	-0.135656	0.659664
CG11722	-0.0679023	0.922685	-0.0243298	0.998317	0.00638172	0.988827
CG11723	-0.110384	0.746323	0.0560148	0.998317	0.122785	0.72266
CG11726			0.020795	0.998317	0.00993304
CG11737	-0.0889198	0.837863	-0.112445	0.998317	-0.151273	0.557216
CG11741			0.204209	0.964105	-0.128696	0.779911
CG11752	0.0188525	0.985689	-0.196389	0.949157	-0.175013	0.509278
CG11753	-0.07809	0.858397	0.149898	0.966762	0.313436	0.221303
CG11755	-0.148947	0.690711	0.087482	0.998317	0.0894492	0.866123
CG11756	-0.0371478	0.845224	0.0335637	0.998317	-0.0216883
CG11760	0.0303315		-0.145576	0.998317	-0.0720196	0.892594
CG11768			-0.0165016	0.998317	-0.0890613	0.849456
CG11771	0.0954374	0.849504	0.0938722	0.998317	0.0363422	0.902747
CG11777	0.0740228	0.889164	0.0280521	0.998317	0.305229	0.319098
CG11779	0.150074	0.638763	-0.119657	0.998317	-0.0154668	0.966888
CG11786	0.0422542	0.838145	-0.0436822	0.998317	-0.136518	0.755571
CG11788	0.0498052	0.935976	-0.255335	0.858585	0.286378	0.545696
CG11790	-0.0904815	0.837863	-0.173774	0.869048	-0.00484471	0.989863
CG11791	-0.162793	0.682239	0.0628925	0.998317	-0.0513085	0.838996
CG11807	0.0350685	0.963617	0.0512181	0.998317	0.08818	0.725896
CG11808	0.120728	0.790612	0.142252	0.998317	0.154257	0.785992
CG11811	0.118809	0.81369	0.239639	0.830392	0.36175	0.0745295
CG11815	-0.011894		-0.0417088	0.998317	-0.00915294
CG11816			0.10119	0.898013	0.053857	0.789375
CG11825	-0.0300486	0.975788	0.506962	0.194571	0.0286612	0.954081
CG11828	-0.00396459		-0.0869975	0.998317	0.00162122
CG11835	-0.000623777		0.00374357	0.999683	0.160474	0.652275
CG11836	-0.178945	0.563319	-0.0397151	0.998317	0.0273062	0.973578
CG11837	-0.117851	0.769163	0.145325	0.994445	0.16229	0.52182
CG11839	-0.0212873	0.97616	-0.116412	0.998317	0.238425	0.620983
CG11841	-0.0104718		0.0428174	0.998317	-0.0377104	0.946087
CG11842	0.0231568		-0.121928	0.998317	-0.00669058	0.990131
CG11843	-0.0224536		-0.0145018	0.998317	0.356234	0.4294
CG11852	-0.0598675	0.0101373	-0.49277	0.310627	0.0991886	0.864176
CG11854	-0.0143755		-0.29721	0.508006	0.31194	0.387149
CG11857	0.0252199	0.973957	0.328473	0.541078	0.268589	0.344634
CG11858	-0.0700441	0.893341	-0.185863	0.907132	-0.105413	0.745528
CG11873	0.157751	0.746323	0.00812953	0.999133	-0.0138688	0.979067
CG11878	-0.0104718		-0.0754186	0.954976	-0.010832	0.988827
CG11882	-0.0040831	0.996475	-0.246692	0.739188	-0.24226	0.573608
CG11883	0.0988514	0.81369	0.0744455	0.998317	0.0773762	0.843302
CG11885	0.00671675	0.993313	-0.23085	0.812259	-0.116561	0.759131
CG11892	-0.0152281		0.0430486	0.998317	0.335171	0.30513
CG11893	0.0100335		0.0947546	0.648108	-0.0803422	0.899787
CG11898	0.00214961		-0.0166486	0.998317	-0.0835112	0.853457
CG11899	-0.0289656	0.97343	-0.00576063	0.99968	0.172456	0.709022
CG11902	0.0841759	0.883689	-0.0849842	0.998317	0.283086	0.320961
CG11905	0.0357885	0.906499	-0.0234983	0.998317	0.334541	0.231102
CG11906	-0.0207182	0.983088	0.0968366	0.998317	0.256211	0.507811
CG11911	-0.0288888	0.717408	-0.00524669	0.99968	0.135432	0.456956
CG11912	-0.0020207		0.0690204	0.998317	0.0511143	0.918971
CG11920	-0.103891	0.784704	0.297188	0.730919	0.0679854	0.874305
CG11927	0.113795	0.728743	0.15382	0.998317	-0.0299447	0.963768
CG11929	0.00658074		-0.00809221	0.998317	-0.135614	0.634445
CG11951	0.00013122		0.00339942	0.999683	0.288573	0.447421
CG11961	0.0137893	0.989949	-0.130104	0.998317	-0.400317	0.0912272
CG11964	0.0158372	0.985299	-0.0607359	0.998317	0.0376067	0.919648
CG11970	0.1244	0.800158	0.433153	0.409541	0.365546	0.400334
CG11975	-0.0582053	0.906499	0.544511	0.188102	0.275911	0.540221
CG11980	0.000625846	0.999357	-0.0563495	0.998317	0.0891807	0.666407
CG11983	0.0237265	0.969429	0.0763537	0.998317	0.134893	0.81943
CG11986	0.0563255	0.899277	0.269536	0.775206	0.30339	0.510937
CG11997	0.0128896		0.152366	0.998317	-0.0558621
CG11999	-0.121332	0.80274	-0.0243377	0.998317	-0.0325574	0.928154
CG12003	-0.00396459		-0.0601819	0.998317	-0.0189401
CG12004	-0.107305	0.819891	-0.0341999	0.998317	-0.0375601	0.907308
CG12007	0.0325887	0.963617	-0.0746108	0.998317	-0.171087	0.481031
CG12009	0.312783	0.00355364	-0.174847	0.821051	0.0758219	0.833863
CG12010	0.0542184	0.937611	-0.0663037	0.998317	0.0811822	0.858459
CG12011	-0.0117718	0.97616	-0.0501179	0.998317	-0.248257	0.559102
CG12012	-0.0292289	0.970564	0.0326209	0.998317	-0.0353818	0.955872
CG12016			0.0102443	0.998317
CG12017	0.142921	0.569658	-0.0849234	0.998317	-0.11207	0.814915
CG12020	0.00985964		0.00305288	0.998317	0.00993304
CG12024	-0.158529	0.694737	-0.000162217	0.999824	-0.120706	0.666758
CG12025	-0.174285	0.649163	0.0161038	0.998317	-0.0601006	0.845656
CG12038	0.0110136	0.989949	-0.151588	0.998317	-0.0237026	0.945898
CG12054	0.0782484	0.860814	0.159926	0.998317	0.155532	0.491069
CG12056	0.0494093	0.95766	-0.0940466	0.998317	0.0556138	0.913685
CG12057	-0.0207922		0.00686189	0.99968	-0.0440499	0.918075
CG12061	-0.0127442		-0.0603566	0.998317	0.000595199
CG12065	0.200342	0.630473	-0.05258	0.998317	-0.150934	0.425764
CG12069	-0.00473909		-0.0698538	0.998317	-0.00915294
CG12071	0.00383769	0.992302	-0.0226861	0.998317	-0.12026	0.573183
CG12075	0.1055	0.722211	0.135079	0.998317	0.114428	0.563854
CG1208	-0.00260918		0.00129205	0.999683	-0.0606826	0.890565
CG12081	0.133181	0.767511	0.388116	0.464209	0.21138	0.641464
CG12084	0.0811455	0.895561	0.286064	0.773755	0.186628	0.579279
CG12091	0.091217	0.800908	-0.0838703	0.998317	-0.0529303	0.873667
CG12093	-0.0629936	0.91885	-0.331202	0.508006	-0.0916591	0.7398
CG12096	0.0255009	0.970564	0.0159351	0.998317	-0.0710077	0.836937
CG12099	0.267603	0.174156	-0.00314975	0.999683	0.122204	0.655544
CG12104	-0.0973916	0.799764	0.242988	0.82361	0.299262	0.486823
CG12105	-0.0063247		0.0719628	0.998317	-0.149423	0.510937
CG12106	0.0315998	0.967248	0.224858	0.887425	0.234915	0.590543
CG12107	0.0160444	0.988987	-0.198563	0.874937	-0.191631	0.349842
CG12111			-0.00512766	0.998317	-0.085073
CG12112	0.00689918	0.993091	0.497986	0.292279	0.130024	0.819508
CG12115	-0.0146776		0.0367736	0.998317	0.227257	0.639079
CG12116	-0.0304649	0.861607	-0.00074614	0.999683	-0.003465	0.990131
CG12118	-0.0268509	0.97616	-0.199371	0.878798	0.0102178	0.981578
CG12121	0.136269	0.769163	0.287899	0.718507	0.352665	0.419231
CG12123	-0.0137861	0.990055	0.051417	0.998317	0.0116676	0.981578
CG12128	0.0208178	0.976811	0.279058	0.775206	0.19454	0.628692
CG12129	-0.0357993	0.961573	0.320061	0.65772	0.432439	0.282758
CG1213	0.0194744	0.922685	0.0301944	0.998317	-0.474719	0.00362917
CG12133	-0.0242488		-0.0103251	0.998317	-0.0180676
CG12134	-0.126672	0.667438	-0.0783146	0.998317	0.0650413	0.89564
CG12147			-0.0072164	0.998317
CG12155	0.0491946	0.923511	-0.00316168	0.999683	0.0707808	0.836086
CG12158	-0.0104718		-0.0323039	0.998317	0.134377	0.625505
CG12159	-0.113896	0.808229	-0.144192	0.998317	0.0322677	0.952694
CG12163	0.0761202	0.847493	0.266594	0.501863	0.273603	0.523723
CG12164	0.078262	0.00408337	-0.0254014	0.998317	-0.128587	0.807714
CG12170	-0.0514183	0.952577	-0.111242	0.998317	-0.181038	0.367604
CG12171	-0.0314627	0.967248	0.366927	0.337894	-0.0629893	0.775739
CG12173	-0.1195	0.796608	-0.0431438	0.998317	0.00921751	0.981276
CG12177	-0.100691	0.84876	-0.0256233	0.998317	-0.0560772	0.845615
CG12179	0.109661	0.835177	0.548491	0.256978	0.245925	0.539128
CG1218	-0.00392111	0.995438	0.0548098	0.998317	0.0513316	0.939402
CG12182	0.0549838	0.944655	0.330307	0.669272	0.278198	0.523723
CG12184	0.023381	0.970715	0.126161	0.998317	0.414822	0.226723
CG12194	0.0149284	0.989949	0.107884	0.998317	0.0256392	0.939402
CG12204	0.00829585	0.991623	-0.302998	0.627269	-0.201549	0.621069
CG12206	0.00562029	0.983347	-0.0325831	0.998317	0.0899878	0.80457
CG12209	0.00214961		-0.0469528	0.998317	0.00993304
CG12213	0.0518133	0.950408	0.108944	0.998317	0.0366898	0.937424
CG12219	-0.0303559	0.96511	0.383552	0.434215	0.124583	0.832077
CG12224	-0.0146081	0.96931	0.00832314	0.998317	-0.0796665	0.85242
CG12229	0.00985964		0.0412574	0.998317	-0.0288049
CG12236	0.0692513	0.910999	0.129231	0.998317	0.0694012	0.875024
CG12237	-0.0672585	0.906691	-0.0655957	0.998317	-0.043563	0.899401
CG12239	-0.00307006	0.99069	-0.188551	0.98401	-0.128269	0.57283
CG12241	0.0242993	0.975788	-0.0773706	0.998317	0.108046	0.616479
CG12253	-0.0804435	0.856054	0.032449	0.998317	0.0190891	0.981276
CG12256	0.0147438		-0.00594895	0.99968	-0.377034	0.291019
CG12259	0.151388	0.656416	-0.0739063	0.998317	0.0428281	0.944656
CG12267	0.102639	0.834278	0.164213	0.998317	0.232965	0.407843
CG12268	0.00723772		-0.0788284	0.998317	-0.206834	0.549878
CG1227	-0.0962025	0.785202	0.161174	0.981061	0.16488	0.699897
CG12278	-0.0104718		0.00141825	0.999683	-0.038955
CG12279	-0.0963859	0.860922	-0.0763868	0.998317	-0.20335	0.539358
CG12288	0.0411529	0.964246	-0.105854	0.998317	0.0177046	0.959901
CG12290	-0.0686709	0.923821	0.0340941	0.998317	-0.202156	0.487382
CG12299	0.0248561	0.976567	0.389753	0.498512	0.187447	0.693922
CG12301	0.186128	0.635356	0.266779	0.819613	0.307683	0.491969
CG1231	-0.00848252		0.164166	0.612546	-0.252387	0.594062
CG12310	-0.00635635	0.822734	0.205654	0.934765	0.618748	0.000829641
CG12316	0.256769	0.239642	-0.0020673	0.999683	0.34432	0.0705313
CG12320	0.0113751	0.99069	-0.110948	0.998317	-0.184725	0.640093
CG12321	0.0936012	0.860922	-0.250256	0.641502	-0.0164006	0.980384
CG12325	0.139455	0.782828	0.270432	0.817852	0.332201	0.0837154
CG1233	0.109297	0.767511	-0.0517976	0.998317	0.0196821	0.971598
CG12338	-0.0123263	0.990055	-0.118548	0.998317	0.0831029	0.745532
CG1234	-0.00997679	0.99069	0.325664	0.677641	0.356104	0.401094
CG12341	-0.0338529	0.964246	0.049322	0.998317	-0.0151962	0.978924
CG12343	0.0700928	0.888067	0.275662	0.559458	0.210787	0.604132
CG12344	-0.00236417		-0.181524	0.994672	-0.00320453	0.994798
CG12355	-0.0399886	0.906499	-0.0681714	0.998317	-0.0536263	0.912936
CG1236	-0.0146974	0.985689	-0.128943	0.97746	-0.0115547	0.981578
CG12362	0.00483312		0.00305288	0.998317	-0.00915294
CG12374	0.0104431		0.129687	0.926227	0.0193085
CG12375	0.00748313	0.993091	-0.192161	0.967646	-0.12667	0.582746
CG12379	-0.0439709	0.962147	-0.298254	0.737727	-0.298047	0.440053
CG12384	0.00438135	0.996475	-0.0620958	0.998317	-0.0945347	0.638704
CG1239	-0.0362272	0.969429	-0.147817	0.998317	0.347576	0.41206
CG12391	0.0909986	0.837863	0.25573	0.803564	0.203475	0.655491
CG12395	-0.0104718
CG12398			0.100726	0.998317	-0.0802054
CG12402	-0.00319719	0.993091	0.0957008	0.998317	-0.137513	0.702117
CG12420	0.00701262	0.990055	-0.148567	0.998317	-0.249103	0.600682
CG12446	0.0246532		0.0176942	0.998317
CG12448			0.0489666	0.86596	0.00453266
CG1246	-0.0111194	0.96931	-0.0505859	0.998317	-0.178634	0.474608
CG12470	-0.0152281		-0.00407567	0.99968	-0.0686121
CG12477	0.0074594		-0.0040933	0.999683	-0.508212	0.193743
CG12480	-0.0243387	0.79609	-0.0471415	0.998317	0.14954	0.616479
CG12481			0.037109	0.972464
CG12483	-0.0153937		-0.13609	0.441187	0.0348036	0.966024
CG12490	-0.000300666		-0.176524	0.947654	-0.205247	0.620363
CG12491			-0.0553891	0.974787	-0.00174396	0.997817
CG12493	0.00296445	0.993091	-0.067948	0.998317	0.005512	0.990903
CG12496	-0.0211583	0.962147	-0.0784207	0.998317	-0.11269	0.717611
CG12498			-0.0153575	0.998317	-0.00915294
CG12499	0.060638	0.933304	-0.0391201	0.998317	0.20188	0.209507
CG12502	-0.0189343		0.112111	0.998317	-0.0334048	0.919408
CG12506	-0.022126	0.494061	-0.142815	0.998317	0.970867	5.16794e-08
CG12507	0.0675554	0.0252914	0.0265633	0.998317	-0.212754	0.644775
CG12512	-0.133341	0.709131	-0.198044	0.969854	0.126407	0.65994
CG12517			0.0102443	0.998317
CG12519	0.0269435	0.755597	-0.1576	0.998317	-0.177537	0.596454
CG12520	-0.244507	0.354675	0.334266	0.46921	0.181626	0.730577
CG12522	-0.00748621	0.99069	-0.377317	0.247715	1.09378	1.5617e-05
CG12523	0.014157		-0.0181739	0.998317	0.127753	0.833609
CG12531	-0.00119791	0.996475	0.276479	0.516516	0.0611516	0.873809
CG12535	-0.0306147	0.933442	-0.650562	0.116225	-1.05973	2.37732e-05
CG12539	-0.0138601		-0.072152	0.998317	-0.0162257
CG12540	-0.00134005		-0.00972526	0.998317	-0.0308382	0.904804
CG12541	-0.00194326		-0.122701	0.998317	0.0520082	0.916797
CG12546	-0.0104718		0.041994	0.998317	-0.200477	0.689766
CG12547	-0.10117	0.842933	0.136584	0.998317	-0.0369403	0.927241
CG12560	-0.0148048	0.975864	-0.00336584	0.999683	-0.19761	0.341351
CG12567	-0.117241	0.813947	0.459179	0.383632	0.4954	0.127256
CG12576	-0.0220436	0.98214	-0.0305146	0.998317	-0.0215772	0.963768
CG12581	-0.0643703	0.916937	-0.0150915	0.998317	0.101559	0.704131
CG12589	-0.0104718
CG12590			0.0583227	0.763621	0.0943236	0.644912
CG12592	0.0013101	0.999099	0.129769	0.961543	0.138226	0.57283
CG12594	0.0116687		0.00320962	0.999683	0.0453141	0.884237
CG12605	0.0130557	0.971723	0.228246	0.809181	0.0728953	0.858738
CG12607	0.0013773	0.997036	-0.0843407	0.998317	-0.289026	0.323186
CG12608	0.144354	0.729798	0.259904	0.82361	0.288827	0.50617
CG12609					-0.0249344
CG12617			-0.0210805	0.998317	-0.00690758
CG12637			-0.0571042	0.998317	0.00993304
CG12640					0.0104598
CG12643	-0.0576766	0.837604	0.0313355	0.998317	0.0369931	0.934842
CG12645	-0.0127942		0.157703	0.366207	0.0393327
CG1265	-0.0934793	0.84462	-0.131848	0.998317	0.0934202	0.788592
CG12655	0.00796136		0.00673538	0.99968	-0.0540648	0.907703
CG12659	-0.10833	0.759129	0.371638	0.536072	0.310804	0.486823
CG12661	0.013627		0.0745722	0.775206	0.00917907
CG12662	-0.0386408	0.943884	0.0986663	0.998317	-0.0677515
CG12672	0.0124003		-0.00371059	0.999683	-0.428169	0.280334
CG12674	0.00483312		0.0102443	0.998317	-0.0183945
CG12680			0.0102443	0.998317	0.0404803
CG12682			0.0102443	0.998317	-0.00915294
CG12684	-0.0104718				0.00993304
CG12688	0.0063391		0.0944237	0.998317	0.0309603
CG12689	0.00483312		-0.177778	0.991516	-0.0727628
CG12691			-0.0311139	0.998317	-0.00915294
CG12692	0.0128813		-0.0240736	0.998317	-0.00915294
CG12693			0.0460833	0.998317	-0.00869898
CG12698	0.0429704	0.822451	-0.0084162	0.998317	-0.0901218
CG12699			0.103376	0.878798	0.0214872
CG12702	-0.033719	0.970564	0.542805	0.192668	0.3436	0.450719
CG12708	-0.0987375	0.845811	-0.0421045	0.998317	-0.233821	0.620983
CG1271	0.168881	0.709442	-0.226465	0.82004	-0.00634761	0.988827
CG12713	0.0159887	0.989291	0.395109	0.507038	0.482005	0.218454
CG12715			0.0329767	0.998317	0.0617928	0.859748
CG12716	0.00483312		0.0246158	0.998317	0.0830851	0.817205
CG12717	0.176563	0.6632	-0.139447	0.998317	0.178401	0.632601
CG12723	0.0293914	0.873287	-0.0219907	0.998317	-0.0127283	0.973134
CG12725			-0.0417088	0.998317	0.0357139
CG12728	-0.518198	0.000205337	0.0325134	0.998317	0.382652	0.237765
CG1273	0.0243482	0.96511	0.0360911	0.998317	0.550047	0.133491
CG12730	0.011412	0.982269	0.0699835	0.998317	-0.112444	0.730343
CG12744	-0.116912	0.767567	0.0862494	0.998317	0.148626	0.772273
CG12746	0.0357426	0.963019	-0.0998261	0.998317	-0.0909714	0.655544
CG1275	-0.209447	0.214379	0.207701	0.813272	0.0235689	0.94595
CG12766	-0.0093815		-0.072491	0.998317	-0.392414	0.0353789
CG12768	-0.00735068	0.989949	-0.0215824	0.998317	-0.137694	0.695579
CG12769	0.0857305	0.889164	0.162267	0.996211	-0.277627	0.326524
CG12773	0.0689811	0.921062	0.200629	0.914846	0.0629334	0.804464
CG12780			0.0570299	0.998317	-0.00146279
CG12782	-0.0104718		-0.0698876	0.823894	0.114526	0.659664
CG12783	0.00483312		-0.0072164	0.998317
CG12795	-0.0611063	0.933304	-0.0920986	0.998317	0.0206757	0.969877
CG12811	0.0104022	0.99069	-0.169548	0.983349	-0.366491	0.00509919
CG12814	0.00903733	0.985322	0.0854639	0.998317	-0.0235248	0.963391
CG12817	0.0569453		-0.162829	0.998317	-0.0491892	0.939621
CG12818	0.130382	0.771078	0.367922	0.492704	0.161381	0.742606
CG12822	-0.00781479	0.993091	-0.110579	0.998317	-0.151352	0.558692
CG12824			0.0091549	0.998317	0.421446	0.256521
CG12825	-0.0153378	0.961573	-0.00427318	0.999683	0.198751	0.552897
CG12826	-0.0231606		0.172327	0.998317	0.102724	0.72266
CG12828			0.113811	0.978672	-0.00915294
CG12831			0.00305288	0.998317	-0.0241188
CG12836	0.00483312		0.0401323	0.998317	-0.147895	0.791669
CG12848	0.0660894	0.894308	-0.17874	0.967646	-0.118236	0.551918
CG12851	0.0632568	0.816872	0.115937	0.998317	0.089837	0.847935
CG12853			-0.17414	0.695676
CG12857	0.0127547		0.132694	0.998317	-0.0844892	0.857286
CG12860			-0.0072164	0.998317	0.00993304
CG12861	0.00483312
CG12863	-0.0730699	0.852018	-0.151289	0.998317	0.0388379	0.955664
CG12866			0.0242915	0.998317
CG12868	-0.0425599	0.962608	0.119294	0.998317	0.0382274	0.944301
CG12869	0.0490559	0.790677	-0.0976003	0.998317	-0.145405	0.756027
CG12877	0.117636	0.817911	0.541844	0.247715	0.216016	0.583357
CG1288			0.0102443	0.998317
CG12880	-0.014054	0.975788	0.0524872	0.998317	-0.0405143	0.94352
CG12883	-0.0769867	0.906499	-0.0696645	0.998317	-0.286068	0.41206
CG12885	-0.0207545	0.964246	-0.275035	0.820134	-0.210011	0.610314
CG12895	-0.0129044	0.989949	0.0757918	0.998317	0.031455	0.923052
CG12896	-0.125044	0.782828	0.194888	0.98401	-0.0436976	0.918802
CG12898			0.0102443	0.998317
CG12909	-0.0390561	0.964246	0.083267	0.998317	0.0946915	0.797536
CG12910	-0.00667819	0.985198	-0.221248	0.736142	0.0900553	0.812243
CG12911	0.0448128	0.814638	-0.0117077	0.998317	0.136897	0.598654
CG12914	-0.00898623		-0.0654719	0.998317	0.242153	0.369984
CG12917			0.0212849	0.998317	0.0571053
CG12920	0.0774995	0.635356	-0.0352422	0.998317	-0.0627383	0.890997
CG12923			0.037109	0.972464	0.00239842
CG12926	-0.00326943	0.99069	-0.160979	0.998317	-0.351227	0.0324444
CG12929	-0.0250169	0.981615	-0.202631	0.911966	0.0146357	0.981578
CG12934	-0.0364941	0.691529	0.136777	0.998317	0.0508456	0.760506
CG12935	-0.0319296	0.968297	-0.0270425	0.998317	0.144687	0.667057
CG12942	-0.132345	0.635356	-0.248392	0.833916	0.00801273	0.988827
CG12945	0.0286462	0.975788	0.0247341	0.998317	0.0325056	0.960685
CG12947	-0.0189801	0.973508	-0.119875	0.998317	-0.0716362	0.904508
CG12948	-0.0630943	0.885069	-0.0649095	0.998317	0.0892696	0.814857
CG12951	-0.0104718		-0.0165016	0.998317	0.114564	0.581471
CG12963	-0.0211874	0.784527	-0.124351	0.998317	-0.0726889	0.829804
CG12964	0.098868	0.418483	-0.0145326	0.998317	-0.116791	0.852478
CG12970	-0.0148231		0.0674252	0.843882	0.113866	0.585865
CG12971	-0.0182562		-0.0281914	0.998317	-0.108835	0.858782
CG12974	-0.0259291	0.919442	-0.00141824	0.999683	-0.0459617	0.907107
CG12975	-0.0811172	0.887332	-0.220155	0.725607	0.0165111	0.976424
CG12984	-0.0347422	0.897132	-0.0253477	0.998317	-0.0394523
CG12985	-0.0104718		-0.231216	0.786682	-0.190231	0.679705
CG12986	-0.00530029		-0.280034	0.786682	0.0210816
CG1299	0.0213871	0.943884	-0.0634151	0.998317	-0.107283	0.783958
CG12990	-0.00291837		-0.168929	0.53432	0.0148092
CG12991	0.0658476	0.923821	0.0156816	0.998317	-0.0999924	0.756027
CG12992	-0.0299518		0.170224	0.938139	0.145727	0.675873
CG12995			0.00405638	0.998317	0.0213177
CG12998	-0.0101299		0.1576	0.921779	-0.239483	0.472183
CG13000	-0.079926	0.849296	-0.064523	0.998317	0.0224802
CG13001	0.163142	0.655646	-0.0766879	0.998317	-0.119256	0.722933
CG13002			-0.0165016	0.998317	0.0309397
CG13003	-0.00982092	0.985322	0.0780793	0.998317	-0.355042	0.18821
CG13004			-0.0765071	0.944575	0.0499819
CG13005	0.0016146	0.999357	0.161229	0.998317	-0.0119993	0.986722
CG13008			0.0139097	0.998317	0.0792855	0.854691
CG13010	-0.0240953		0.294822	0.398576	0.00917907
CG13012	-0.0146343		-0.0446233	0.998317	-0.0979042	0.848209
CG13014	-0.0216855	0.984171	-0.0880571	0.998317	0.198358	0.591235
CG13016	-0.0657453	0.897533	-0.0342092	0.998317	-0.0542927	0.919474
CG13018	-0.100679	0.84462	-0.279836	0.766237	-0.262061	0.40534
CG13021	-0.00396459
CG13022	0.00483312		-0.0333904	0.998317	-0.0369858	0.963391
CG13023	0.0278777	0.899277	-0.00837419	0.998612	-0.00146279
CG13024	-0.00157351		0.225892	0.873613	-0.157189	0.699551
CG13026	0.0124003		-0.0333904	0.998317
CG13028	0.0171202		-0.060834	0.998317	-0.0670103	0.914999
CG13029	-0.149428	0.227395	-0.314485	0.7084	0.0598965	0.870995
CG13031			-0.0466584	0.998317
CG13032	0.00483312		0.0440517	0.998317	0.0534101
CG13033	0.0414335	0.750028	-0.00512235	0.99968	-0.386234	0.209321
CG13038	0.0280209		-0.0677376	0.998317	-0.246007	0.510937
CG1304	-0.0212325		-0.0643855	0.998317	-0.101824	0.789375
CG13040	0.00985964		-0.0185913	0.998317	0.148689	0.777228
CG13041	0.0439697	0.548182	-0.131725	0.998317	-0.495426	2.77131e-06
CG13042	0.0172445		-0.112318	0.998317	-0.309342	0.506523
CG13043	0.0287376	0.845811	-0.131078	0.998317	-0.33697	0.000740745
CG13044	-0.0125996	0.936374	-0.0297088	0.998317	0.150673	0.561811
CG13045	0.0269372		0.00604535	0.998317	0.00629752	0.982094
CG13046	0.042587	0.653947	-0.0713455	0.998317	-0.285161	0.546615
CG13047	0.0585902	0.0619378	0.00878951	0.998317	-0.175968	0.646839
CG13048	0.0211604	0.501657	-0.0057007	0.998317	-0.363835	0.409627
CG13049	0.0117716	0.782828	0.00167206	0.999683	-0.174061	0.74618
CG13050	0.0003854		-0.0640819	0.998317	0.00993304
CG13051	0.103809	0.00147796	0.002964	0.999683	-0.409065	0.24749
CG13053			-0.031277	0.998317	0.0107764
CG13054			0.00660838	0.998317	-0.0817112	0.889712
CG13055	-0.0104718		-0.00233524	0.999683	-0.0550451	0.930119
CG13056	-0.0144814		0.249254	0.809181	-0.123847	0.80457
CG13058	0.012824		-0.155804	0.998317	-0.482084	0.224327
CG13059	0.00928838	0.901564	-0.168041	0.998317	-0.239512	0.206255
CG13060	0.0425118	0.694938	0.0184341	0.998317	-0.15253	0.40534
CG13062			0.0649931	0.998317	0.0202241
CG13063	0.0658183	0.242132	-0.130383	0.998317	-0.392254	0.0098392
CG13064	0.000719453	0.999099	0.0710674	0.998317
CG13065			0.0438628	0.998317	0.0516602	0.930165
CG13066	0.0822463	0.00589225	0.104044	0.998317	-0.774207	0.00532706
CG13067	0.0390008	0.749017	0.0218164	0.998317	-0.681362	0.000600129
CG13068	0.0988067	0.00147695	0.165458	0.998317	-0.7737	0.00730472
CG13069	0.13153	0.00031201	-0.0171824	0.998317	-0.753733	0.0101641
CG1307	-0.0694465	0.879241	0.143055	0.998317	0.129587	0.676367
CG13073			-0.0072164	0.998317	0.0979349	0.62057
CG13074	-0.0156395		-0.00456483	0.999683	-0.00557924	0.989806
CG13075	-0.0357117	0.455584	-0.230022	0.920088	-0.159294	0.217118
CG13077	0.00658074		-0.153133	0.998317	-0.0806869	0.867955
CG13078			-0.0221888	0.998317	0.0660388	0.913685
CG13081	0.00483312		-0.119934	0.998317	-0.0458386
CG13082	0.0281514	0.950408	-0.054471	0.998317	-0.0989826	0.758592
CG13083	-0.0199252		0.0461551	0.998317
CG13084	-0.0182497		-0.0865658	0.966762	0.00993304
CG13085	-0.0182467	0.967248	-0.259863	0.841579	-0.00935099	0.988827
CG13086	0.000267997	0.999357	0.0398446	0.998317	-0.117061	0.725896
CG13088	-0.170987	0.584523	-0.249378	0.77253	0.0973163	0.851755
CG1309	0.00657944	0.993091	-0.091562	0.998317	-0.141017	0.496445
CG13096	0.152122	0.745244	0.319284	0.706879	0.218714	0.646014
CG13097	0.142617	0.777622	0.406209	0.479948	0.322223	0.477512
CG13101	0.0345819	0.969528	0.277479	0.606081	-0.185276	0.439007
CG13102	0.00610275	0.975788	-0.0106245	0.998317	-0.000528803	0.998593
CG13108	0.0181722		-0.14961	0.998317	-0.0573373	0.895376
CG13110			-0.0072164	0.998317
CG13116	0.0235904		0.0959177	0.998317	0.242081	0.524377
CG13117	0.00305968		0.029091	0.998317	0.0318358	0.966024
CG13123	-0.00652436	0.995173	-0.269851	0.75749	-0.0198833	0.981276
CG13124	-0.0302603	0.950524	-0.0988212	0.998317	0.125836	0.639079
CG13126	0.0224119	0.98214	0.0460304	0.998317	0.00752519	0.986405
CG13127					0.0476631
CG13131			0.0102443	0.998317
CG13133	0.000552893		-0.148518	0.998317	-0.197161	0.57017
CG13135	-0.0144185		0.0734911	0.998317	0.052595	0.670611
CG13138	0.024729		0.0316799	0.998317	0.195851	0.326524
CG1314			0.0170942	0.998317	-0.00915294
CG13144	-0.0233178		-0.146545	0.998317	-0.234337	0.317608
CG13148	0.0667103	0.782828	-0.0858955	0.998317	-0.0657512	0.914296
CG13151	0.121743	0.810029	0.0184069	0.998317	-0.0916068	0.859748
CG13154	-0.00291837		0.214667	0.960112	-0.0434028	0.865389
CG13155	0.0124003		-0.0214339	0.998317
CG13157	-0.0106304		-0.00608078	0.99968	0.280581	0.549878
CG13159	0.0209858	0.946676	-0.0788622	0.998317	-0.0808651	0.873667
CG1316	-0.0489842	0.935447	-0.230742	0.705502	-0.00515658	0.98745
CG13160	-0.0110764		-0.0303064	0.998317	-0.037983	0.902977
CG13168	0.00985964		-0.0230223	0.998317	-0.0400768	0.960225
CG1317	0.080232	0.898513	0.0766928	0.998317	-0.0377806	0.934289
CG13170			0.0300019	0.998317	0.000839985
CG13177	-0.0148231		-0.0860944	0.983521	0.182589	0.472075
CG13185	0.215769	0.5164	-0.0124255	0.998317	0.208502	0.432963
CG13186			-0.0685371	0.998317	-0.0506865	0.892452
CG13192	0.0388752	0.948156	-0.109249	0.998317	0.0191649	0.969526
CG13193			-0.0072164	0.998317	0.0145986
CG13196	0.0346944		-0.122771	0.998317	-0.0240407	0.94078
CG13197	0.097076	0.823498	-0.307471	0.394941	-0.072594	0.814768
CG13198	-0.0104718		0.0180374	0.998317	-0.0673958	0.545696
CG13202	0.00483312		0.318508	0.46921	0.178697	0.607328
CG13203	0.0196552		-0.499417	0.218208	-0.0736634	0.882046
CG13204	-0.0143925	0.989949	-0.0502612	0.998317	-0.071867	0.884399
CG13215	-0.0104718		-0.0633367	0.998317	0.167653	0.705116
CG13216	0.0122726		-0.0416755	0.998317	0.0348379	0.936092
CG13217	0.0751781	0.0144911	-0.133013	0.998317	-0.204597	0.652515
CG13218	0.0154877	0.799485	-0.0563939	0.998317	-0.307446	0.478907
CG13220	-0.0665617	0.906499	0.0214376	0.998317	-0.0543113	0.861225
CG13223	0.0235904		0.158396	0.290149	-0.0343597
CG13226	-0.00396459		-0.00283596	0.99968	0.317708	0.474637
CG13227	-0.0321499	0.744631	0.00199718	0.999683	-0.669163	2.34186e-05
CG13228	0.024943		0.089281	0.998317	0.0950795	0.882298
CG13229	0.00313551		-0.00105666	0.999683	0.061795	0.854691
CG13230	-0.0150112		-0.0350973	0.998317	0.0454562	0.812789
CG13231			-0.0624876	0.879919	-0.272875	0.552656
CG13239	0.0225824	0.366597	-0.566931	0.188102	-0.121874	0.77398
CG1324	0.0191015		-0.027433	0.998317	-0.088506
CG13243			-0.209544	0.908186	0.0172856
CG13244			0.0102443	0.998317
CG13247	0.0364484	0.815574	-0.239308	0.682399	-0.0864672	0.867302
CG13248	-0.000983548		0.247668	0.819253	0.143813	0.63878
CG13250			-0.0538155	0.998317	0.0366134
CG13251	0.0269513		-0.220631	0.944261	0.0955995	0.872342
CG13252	-0.150662	0.748342	0.0133138	0.998317	-0.0501662	0.918231
CG13255	0.005901	0.976567	-0.013155	0.998317	0.0323328	0.940949
CG13258	0.00451976		-0.15055	0.857299	-0.0801344
CG13272	0.165785	0.0491864	-0.0821355	0.998317	-0.0158068	0.973578
CG13280	0.011498		0.0487758	0.998317
CG13282	0.0302898		-0.0504015	0.998317	-0.0368214	0.945898
CG13284	0.0559067	0.81932	-0.1187	0.998317	-0.216233	0.383744
CG13285	0.0128891	0.963617	-0.00420895	0.99968	-0.125461	0.489835
CG13287	-0.0186879	0.944655	0.0508705	0.998317	-0.280172	0.483344
CG13288	-0.00898623		0.0516856	0.998317	-0.0609986	0.919615
CG13293	0.00448199	0.99069	-0.0274533	0.998317	-0.225744	0.539128
CG13295	-0.0418155	0.964246	-0.103348	0.998317	-0.0737653	0.820024
CG13297	0.0390958	0.721285	-0.0309051	0.998317	-0.0745705	0.913685
CG13299			0.0102443	0.998317	0.00162122
CG13300	-0.0338895	0.931389	0.0279602	0.998317	-0.0342369	0.930227
CG13305	0.0106792		-0.00866334	0.998317	-0.235612	0.626689
CG13306	0.00305968		-0.0613413	0.998317	-0.152884	0.788268
CG13308			0.126367	0.998317
CG13309			-0.0279346	0.998317	0.00993359
CG13310	0.011498		-0.071148	0.998317	-0.059177	0.933728
CG13311	-0.019786	0.787354	-0.0491961	0.998317	0.0763782	0.793477
CG13312			-0.0790411	0.998317	-0.487709	0.0219412
CG13313	-0.00510563		-0.204467	0.850688	-0.0505459	0.942991
CG13314	0.0347673		-0.253378	0.874109	-0.17298	0.750731
CG13315	0.0503289	0.808853	-0.0323659	0.998317	-0.166244	0.722233
CG13318	-0.00629683		-0.0438069	0.998317	0.0662991	0.912691
CG13319	-0.035291	0.961746	-0.301196	0.463851	0.0258556	0.956495
CG13321	0.0148406	0.970564	-0.113691	0.998317	-0.205717	0.450719
CG13323	-0.0318215	0.294299	-0.555646	0.247715	-0.394238	0.000336126
CG13324	-0.0423277		0.0603964	0.998317	-0.103265	0.869801
CG13325	-0.0158809		-0.0303035	0.998317	-0.464844	0.00900939
CG13326	0.00345985		0.0292909	0.998317	0.0476631
CG13330			-0.0167149	0.998317	-0.67044	0.000972456
CG13331	-0.0132222		-0.145888	0.998317	-0.0279115	0.973134
CG13332			0.133493	0.998317	0.709201	0.0217533
CG13334	0.0100335		0.0639192	0.998317	0.0292826
CG13337			0.0433954	0.915074
CG13339	0.0303302	0.974094	0.0548968	0.998317	0.0766311	0.890997
CG13344	0.121454	0.76961	-0.0762544	0.998317	-0.0495634	0.914296
CG13358	-0.0230104	0.964996	0.0346895	0.998317	-0.0519008	0.921087
CG13359	0.00220134		0.00305288	0.998317	0.0193085
CG13360	-0.00496436		-0.116929	0.998317	-0.0487856	0.871606
CG13361	0.0265302		-0.0585215	0.998317	-0.0826689	0.785462
CG13362	0.0191168	0.966463	-0.0361968	0.998317	-0.0880121	0.869801
CG13364	0.0678693	0.879241	-0.131745	0.99462	-0.0704422	0.754771
CG13365	0.00486036	0.995438	-0.160459	0.990386	-0.0154364	0.978298
CG13366	0.161438	0.653947	0.0560283	0.998317	0.0700978	0.77428
CG13367	-0.0307385	0.975467	-0.291002	0.498512	-0.218445	0.458173
CG13369	-0.173129	0.644813	-0.156061	0.998317	-0.0719558	0.774179
CG13373	-0.163154	0.609715	-0.179731	0.967571	0.256852	0.530951
CG13375	-0.0134197	0.986152	0.0574252	0.998317	-0.00394548	0.993835
CG13376			0.00186622	0.999683	-0.0189401
CG13377	0.0147418	0.967248	0.0522965	0.998317	0.0830793	0.795331
CG13384	-0.0660683	0.923035	-0.0396628	0.998317	-0.0998969	0.663771
CG13385			-0.0416629	0.954976	-0.0286958
CG13386	0.00985964		0.146858	0.998317	-0.0560221	0.937531
CG1339	0.0003854		-0.206236	0.559458	0.0401071	0.916797
CG13390	-0.0186132	0.986434	-0.150691	0.998317	-0.00984229	0.98428
CG13392	-0.0372617	0.963721	-0.138811	0.998317	0.0813335	0.849421
CG13397	0.0486725	0.92679	0.0218996	0.998317	0.217581	0.488461
CG13398	-0.168091	0.709131	0.0993418	0.998317	0.0148374	0.978555
CG13403	0.0163518		0.0214015	0.998317	-0.183825	0.648983
CG13404	-0.0112465		0.0334535	0.998317	0.112594	0.80155
CG13405	0.00177388		0.0649931	0.998317
CG13407	0.00583155		-0.0529818	0.956897	-0.000816501
CG13408	-0.0207322		-0.00725954	0.99968	-0.0578696	0.92187
CG13409	-0.00513494	0.989949	0.0228554	0.998317	-0.0779928	0.786484
CG13423	-0.00243222		-0.049162	0.998317	-0.118605
CG13426			-0.0417088	0.998317
CG13427	-0.298462	0.167513	-0.141338	0.490664	-0.0825598	0.785046
CG13428	0.00483312		0.0822788	0.748442	-0.195754	0.4961
CG13436	-0.00927882		-0.142663	0.998317	0.0897622	0.891947
CG13437	0.00985964		-0.24895	0.86043	-0.0811662	0.903988
CG13438			0.00922943	0.998317	0.0210816
CG1344	0.0699513	0.922685	0.270668	0.819392	0.220354	0.553189
CG13442	-0.0104718
CG13443	0.00483312		-0.0986414	0.998317	0.063741	0.557246
CG13445	0.00483312		-0.0712563	0.998317	0.0882065	0.69678
CG13449	0.00305968		-0.166435	0.998317	0.103857	0.845656
CG13454	-0.0757613	0.800908	-0.148908	0.998317	-0.076837	0.883328
CG13455	0.0124003		-0.25567	0.848797	-0.0574327	0.854131
CG13457	-0.0020207		-0.0072164	0.998317	0.0555532
CG13458	0.0063391		-0.0705738	0.998317	0.231946	0.601866
CG13460	-0.0151065		0.24711	0.424596	0.237753	0.486467
CG13461	-0.00667414	0.769163	0.138929	0.998317	0.786551	1.85182e-13
CG13465	-0.152459	0.675218	-0.192512	0.868452	0.138607	0.699961
CG13481					0.00993304
CG13482	-0.00790596		-0.0307051	0.998317	0.15604	0.775651
CG13484	0.159595	0.709567	0.13686	0.998317	-0.0326554	0.9646
CG13488	0.0113499		-0.0305375	0.998317	-0.0260463	0.972441
CG13492	0.0206866	0.922685	-0.028949	0.998317	-0.210635	0.510937
CG13500			0.0102443	0.998317	-0.0521985	0.892594
CG13501	-0.031257		-0.00370076	0.999125	0.0104796
CG13502	0.00260268		-0.132975	0.998317	-0.211736	0.579279
CG13506	0.0493111	0.874356	0.0406401	0.998317	-0.113703	0.718419
CG13516	0.0085528		-0.0413403	0.998317	-0.0370624	0.925809
CG13527	-0.0103226		-0.0474309	0.998317	-0.00915294
CG13531	0.0446113	0.963617	0.0557298	0.998317	0.148367	0.552897
CG13532	-0.00752007		-0.210015	0.874937	-0.113869	0.762045
CG13538					-0.0279261	0.93529
CG13539					0.00993304
CG1354	-0.0926109	0.810029	-0.17335	0.874937	-0.0119756	0.979749
CG13540	-0.0176943		-0.206448	0.661178	-0.19436	0.575695
CG13541					0.00993304
CG13544			0.038197	0.966762	0.0203031
CG13545	-0.031968	0.503843	-0.0691821	0.998317	0.0739162	0.812132
CG13551	0.0301853	0.974851	-0.0336744	0.998317	-0.143995	0.535289
CG13559	0.00144645		-0.1115	0.998317	-0.392419	0.323186
CG13560	-0.0177986	0.252363	-0.281885	0.770098	-0.223775	0.582746
CG13561			-0.0255948	0.998317	-0.0439399
CG13562	0.00452277	0.993091	-0.179435	0.966762	0.0403416	0.959901
CG13563	-0.0239316		-0.107035	0.998317	-0.0774731	0.822459
CG13564			-0.0785692	0.796212	-0.0209619
CG13566	0.0124003		0.156097	0.998317	-0.057915	0.921333
CG13575			-0.0399841	0.998317	0.124265	0.839753
CG13577	-0.00898623		-0.153172	0.911865	-0.00708977	0.989652
CG13578	0.0220122		0.00754955	0.99968	-0.158503	0.759561
CG13579	0.00537602		0.108387	0.998317	-0.0844672	0.842122
CG1358	-0.0187334	0.985524	-0.147595	0.998317	-0.0722045	0.764382
CG13581	0.0121173		0.00534737	0.99968
CG13585	-0.0275621	0.976811	-0.141677	0.998317	-0.357195	0.00239233
CG13587	0.00483312		-0.0304737	0.998317	0.00993304
CG13589			0.037109	0.972464
CG13590					0.0185124
CG13594	0.0123898		-0.292387	0.761585	-0.213973	0.316492
CG13599	0.0150711	0.985689	0.47814	0.346384	0.274308	0.557091
CG1360	-0.01963	0.976567	0.0998233	0.998317	0.223235	0.551645
CG13601	-0.107968	0.769163	-0.292334	0.582088	-0.150308	0.476244
CG13603	-0.2314	0.418483	-0.0095523	0.998317	-0.015909	0.972441
CG13604	0.100389	0.838145	0.0688454	0.998317	-0.11206	0.638704
CG13605	5.59357e-05	0.999768	-0.131017	0.998301	-0.0162115	0.97599
CG13606	0.060012	0.615119	0.000355138	0.999701	-0.186405	0.661396
CG13607	0.0142384		0.0461566	0.998317	-0.582199	0.0256247
CG13609	0.164599	0.716832	0.342462	0.651858	0.309201	0.511539
CG13613	-0.00421241		0.00667349	0.998317
CG13614	0.0176573		-0.0360912	0.998317	-0.0812695	0.772273
CG13615	-0.00445482		-0.0491942	0.998317	-0.0329685
CG13616	0.0250007	0.838145	0.0887957	0.998317	0.00391559
CG13618	0.0487712	0.656416	0.0648068	0.998317	-0.543412	0.114949
CG13622	0.00235409		0.0810653	0.998317	0.0118672	0.981276
CG13623	0.0156158	0.985708	-0.0903231	0.998317	0.163526	0.632601
CG13625	0.190073	0.636174	-0.297026	0.501085	-0.299457	0.206255
CG13627			0.0534536	0.998317
CG13630	0.0114718	0.99069	-0.273582	0.699867	-0.0121338	0.976735
CG13631	0.281842	0.186043	0.0121815	0.998317	-0.204159	0.496512
CG13634	0.0172945		-0.111705	0.998317	0.187226	0.545696
CG13639	0.00483312		0.00478451	0.998317	0.356671	0.423097
CG13640	-0.00389557	0.99069	-0.0946529	0.998317	0.22352	0.561811
CG13641	0.00608009		-0.102642	0.998317	-0.376508	0.241852
CG13643	0.0321811	0.81932	-0.0705137	0.998317	-0.265439	0.11721
CG13653	-0.0380894		-0.0564894	0.998317
CG13654	0.00191277	0.995438	-0.00224979	0.999683	-0.00980642	0.986405
CG13658	-0.00648465		-0.0981533	0.998317	-0.0893725	0.836937
CG13659	-0.0155154		-0.175384	0.989276	-0.0618375	0.891947
CG13663	0.136447	0.758188	0.0941572	0.998317	0.0740767	0.891627
CG13667	0.000617508	0.999357	0.187197	0.967646	0.0996381	0.81943
CG13670			-0.156424	0.520259	0.0205248
CG13671	-0.0062978	0.993091	0.0889141	0.998317	0.132452	0.713684
CG13674	0.0500449	0.0153644	-0.00152705	0.999683	-0.561532	0.0646882
CG13675	0.0138209		-0.297925	0.750243	-0.529673	0.0963717
CG13676	0.0446429	0.784527	-0.0301872	0.998317	-0.0640517	0.890565
CG13678	0.0387408	0.270195	-0.0887956	0.998317	0.0370813	0.963768
CG13679	0.0967832	0.0046553	0.0701485	0.998317	-0.812956	0.00422085
CG1368	0.0181167	0.898513	-0.0500795	0.998317	0.0376158	0.932871
CG13685			-0.197419	0.821051	-0.144518	0.796477
CG13689	0.265901	0.356259	0.357715	0.541078	0.177987	0.690363
CG13690	0.0853146	0.84876	-0.365596	0.500772	0.0926801	0.888736
CG13692	-0.0129257		-0.0800646	0.998317	-0.173285	0.6888
CG13693	-0.0128896		-0.0449373	0.998317	-0.0183945
CG13694	0.00492576		0.266308	0.847063	0.976712	5.16794e-08
CG13698	0.0949213	0.827338	0.165569	0.998317	0.127605	0.768701
CG13699	0.0526342		-0.096575	0.998317	-0.11117	0.842122
CG13700			-0.000402807	0.999683
CG13704	0.00567508	0.989949	-0.06302	0.998317	-0.319459	0.146328
CG13705	-0.0222482	0.782828	-0.0344538	0.998317	-0.132901	0.578596
CG13707	0.0182994		-0.159697	0.966762	0.164241	0.754688
CG13708	-0.0134338		-0.198144	0.972464	0.265416	0.575695
CG1371	0.107315	0.823498	0.0262779	0.998317	0.0304057	0.939454
CG13711	-0.0528726	0.87884	-0.0072164	0.998317	0.00993304
CG13712	-0.0434015	0.939543
CG13713	-0.0384226	0.946676	0.00962845	0.998317	0.000595199
CG13716	0.0212843	0.968297	0.0506514	0.960497	-0.0143906
CG13720			0.388736	0.5267	-0.0286958
CG13721	0.0133464		0.131439	0.998317	0.0537223	0.887468
CG13722	-0.0120567	0.936996	-0.072625	0.998317	-0.0184475	0.971889
CG13724	0.00985964		0.0460105	0.998317
CG13727	0.0327834		-0.0963536	0.998317	0.0204058	0.974453
CG13728	-0.0118549		0.0560257	0.998317	-0.0388689	0.939454
CG13731	5.19833e-05	0.999768	-0.0641588	0.998317	-0.161999	0.484982
CG13733	0.0243507		0.0353688	0.998317	-0.193715	0.250155
CG13737	0.0450816	0.78331	-0.0555277	0.998317	-0.0613359	0.925318
CG13738	0.0357289	0.744903	-0.00785271	0.998317	-0.477418	0.0374431
CG13739	-0.00898623		0.00436524	0.998317	-0.0517384	0.93742
CG13742	-0.246244	0.364009	0.598439	0.188102	0.604862	0.0771468
CG13743	-0.0109802		0.0478224	0.998317	0.0154601	0.979067
CG13744	0.01459		-0.0438397	0.998317	-0.136987	0.641939
CG13747			-0.105164	0.998317
CG13748	0.0128896		-0.0537114	0.998317	-0.297088	0.53087
CG13749	-0.00692938		-0.35874	0.325407	-0.0362867
CG13751	-0.0274695	0.97616	-0.16324	0.910207	-0.06007	0.898228
CG13760	0.0902922	0.837863	0.388299	0.442994	0.146759	0.731598
CG13766	-0.113485	0.822734	-0.16961	0.998317	-0.269608	0.354915
CG13771	0.0115616	0.974094	-0.112848	0.878798	0.0700156	0.854445
CG13773	0.017732	0.985689	-0.196393	0.901879	-0.00862522	0.988323
CG13775	0.118954	0.817911	-0.151263	0.998317	0.139021	0.788009
CG13784	0.0853319	0.889453	-0.109396	0.998317	-0.108677	0.766787
CG13786	0.00305968		-0.181439	0.972464	0.0344748	0.93529
CG13793	-0.0104718		-0.0761809	0.998317	-0.525861	0.161569
CG13794	-0.00785765		0.0877854	0.998317	-0.0846765	0.844808
CG13795	-0.0295126	0.887142	0.038587	0.998317	-0.0671514	0.899711
CG13796	-0.00624569	0.97616	-0.0595522	0.998317	-0.00734144	0.989159
CG13806	0.0498478	0.768162	-0.0454841	0.998317	-0.400007	0.0205532
CG13807	-0.0741583	0.895687	-0.146207	0.998317	-0.0673582	0.90312
CG13810	0.0675651	0.565302	-0.0572782	0.998317	-0.262415	0.354915
CG13813	0.0762043	0.800908	0.110708	0.998317	-0.16184	0.762045
CG13827	-0.0833238	0.860897	-0.025517	0.998317	-0.0621843	0.908788
CG13829			-0.0298355	0.998317	-0.0216883
CG13833	-0.0107203		-0.0427207	0.998317	-0.0820577
CG13837	0.00483312		0.00843468	0.998317	-0.00887937	0.988827
CG13838	0.00658074		-0.00956366	0.998317
CG13840			-0.0072164	0.998317
CG13841			-0.0666389	0.978819	-0.0278359
CG13842	0.0168392		-0.36572	0.546264	-0.0291496	0.971751
CG13843	0.0410105		0.0716909	0.998317	-0.00488422
CG13847	0.0708302	0.503843	-0.0145538	0.998317	-0.273335	0.556333
CG13850	-0.0882445	0.867556	-0.00402436	0.99968	0.0690452	0.844503
CG13855	0.0313882		-0.180098	0.987833	-0.053902	0.939252
CG13856	-0.00664399		-0.150611	0.998317	0.0133861	0.98428
CG13857	0.0163016		-0.0546379	0.998317	0.116439	0.545696
CG13862	-0.0211827		-0.156485	0.99462	0.245819	0.403684
CG13868	-0.00450619	0.99069	-0.10137	0.998317	-0.0408176	0.904508
CG13869	0.00432043		-0.0446712	0.998317	-0.0942379	0.856864
CG1387	0.0100088		-0.0613412	0.998317	-0.11552
CG13870			-0.104109	0.99462	-0.0239453
CG13871	0.0100335		-0.0571042	0.998317	0.00993304
CG13872	-0.00291837		0.0119718	0.998317	0.0241813	0.934842
CG13875	0.0400973	0.86507	-0.0330848	0.998317	0.112423	0.823778
CG13876	-0.0960247	0.817911	0.38971	0.417782	0.162155	0.77175
CG13877	-0.00886106		0.187316	0.977457	-0.0130172	0.985774
CG13884					0.0188496
CG13887	-0.0653451	0.896944	-0.140735	0.960497	0.0219046	0.945293
CG13891			-0.0147956	0.998317	0.0255028
CG13893	0.00900414	0.984188	-0.112384	0.998317	-0.146257	0.584448
CG13894	0.00738688	0.990055	-0.191493	0.904947	-0.250778	0.31295
CG13895	-0.145481	0.723285	-0.091124	0.998317	0.0468036	0.905742
CG13896	-0.0729653	0.878789	0.202018	0.92147	0.410266	0.331257
CG13898			-0.0655532	0.998317	0.0191147
CG13901	-0.0118894	0.989949	0.0652956	0.998317	0.281593	0.539458
CG13905	-0.02566		0.183485	0.97746	-0.156437	0.759561
CG13907	0.0526878	0.946676	0.00604184	0.998612	-0.194234	0.565419
CG13912	-0.0852971	0.857334	-0.109543	0.998317	-0.228141	0.496512
CG13917	0.173093	0.692888	-0.0307887	0.998317	-0.0161295	0.97276
CG13919	-0.102441	0.838145	-0.0487816	0.998317	0.0479805	0.947084
CG13920	-0.0247877	0.964246	-0.101463	0.998317	-0.0553961	0.899401
CG13921	0.149501	0.670622	0.12816	0.998317	0.0346833	0.949756
CG13924	0.0135385		-0.0839877	0.998317	-0.294866	0.527034
CG13926	-0.0894482	0.862333	0.0561529	0.998317	0.0372138	0.939454
CG13928	0.00823239	0.989949	-0.0653795	0.998317	-0.173701	0.461425
CG13930	0.0128896		-0.0186527	0.998317	-0.0770282	0.898762
CG13931	0.00483312		0.0563448	0.998317
CG13933	0.0241232	0.97924	0.126635	0.998317	0.0825542	0.759561
CG13937	0.0402732	0.889164	-0.141691	0.998317	-0.157658	0.602199
CG1394	0.00483312		0.00449629	0.998317	-0.0651901
CG13946	-0.0200096	0.649163	-1.07348	3.35549e-05	0.633431	0.00503339
CG13947	-0.0295706	0.635356	-0.521611	0.27398	0.765688	0.000220999
CG13949	0.00159416		0.341895	0.645612	0.243633	0.59908
CG13950	0.00450727		-0.0585273	0.998317	-0.0254944	0.968069
CG13954	0.0196875		0.0682037	0.998317	0.110235	0.861053
CG13955	0.00682923		-0.0570005	0.998317	0.132659	0.790649
CG13962	-0.0156395		0.253409	0.858585	0.372295	0.27145
CG13970	0.00113801		0.0225499	0.998317	0.00993304
CG13972	0.0279258		0.179335	0.963765	-0.128268	0.598714
CG13982	-0.0186498	0.970564	-0.129583	0.998317	-0.171299	0.6888
CG13983	-0.0133613		0.0631687	0.998317	0.267307	0.0204133
CG13989	0.00483312
CG13991			0.0102443	0.998317
CG13992	0.0188658		-0.0910715	0.910315	-0.0288049
CG13994	-0.0538784	0.936639	-0.240112	0.662502	-0.0549672	0.904047
CG13995	-0.00178731		-0.146419	0.998317	-0.081835	0.813305
CG13996	-0.0168873		-0.316837	0.516516	-0.155708	0.765464
CG13999	0.0107865		0.00899734	0.998612	0.117054	0.850849
CG14005	-0.0199826	0.976567	0.383821	0.519904	0.342734	0.367604
CG14007	-0.0150112		-0.0848003	0.998317	0.275975	0.509269
CG14011			0.0102443	0.998317
CG14013			-0.0616302	0.887248	0.00993304
CG14014	-0.0810418	0.885069	-0.0072164	0.998317	0.0336158
CG14015	0.0170818		0.0479685	0.998317	-0.00462275	0.992386
CG14017	-0.0138601
CG14020	-0.019285		-0.120116	0.998317	-0.00442085	0.990131
CG14022	-0.0103226		-0.174107	0.776106	-0.0993283	0.786885
CG14024	0.0109256		0.147469	0.998317	-0.115346	0.692779
CG14034			0.00540847	0.998317	0.188994	0.579279
CG14036	-0.0490632	0.960223	0.101335	0.998317	-0.0805317	0.903571
CG14043	0.105223	0.794227	-0.017461	0.998317	0.115998	0.658552
CG14044	0.0333327		-0.021512	0.998317	0.0115644	0.987456
CG14050	0.00370902	0.99069	-0.207077	0.966762	0.20819	0.652236
CG14052	0.0287291		-0.25231	0.816717	-0.12768	0.579279
CG14053	-0.0822286	0.874091	-0.191592	0.972464	0.0681688	0.890565
CG14054	0.0113499		-0.041202	0.998317	-0.045001	0.734888
CG14062			-0.0072164	0.998317	0.00993304
CG14069					-0.0458386
CG1407	-0.0936133	0.858	0.424934	0.392206	0.271665	0.539458
CG14072			-0.0880711	0.998317	0.0518196	0.941109
CG14073	0.233316	0.446639	0.0607168	0.998317	-0.116662	0.772273
CG14074	0.254717	0.300711	-0.0810326	0.998317	0.125668	0.833609
CG14075	-0.0044375		-0.148278	0.998317	-0.0435349	0.937424
CG14077			-0.0072164	0.998317
CG14079	0.064381	0.896771	-0.156796	0.998317	0.144412	0.783774
CG14082	0.0203406		0.0553294	0.998317	-0.0614757	0.898762
CG14085	0.0116221		-0.163077	0.998317	0.130974	0.804057
CG14086	0.0302135		0.163216	0.998317	0.255059	0.579317
CG14089	-0.0103226		0.0202839	0.998317	0.132709	0.39623
CG1409			0.0102443	0.998317
CG14095	0.00685809	0.000507388	-0.342247	0.644735	-0.593113	0.0839762
CG14096	0.0141239		-0.28819	0.796968	-0.363127	0.124793
CG14100	-0.000404591	0.999357	0.0997145	0.998317	0.0966235	0.762045
CG14102	0.142122	0.782828	0.092369	0.998317	0.0284331	0.973643
CG14104	0.0308374	0.974787	-0.323038	0.701707	-0.252822	0.594115
CG14105	-0.00906981	0.970715	-0.104096	0.998317	0.103299	0.847424
CG14106			0.0181403	0.998317	-0.106284
CG14107	0.101211	0.656416	-0.237262	0.897756	-0.0447774	0.934842
CG14109	0.01335	0.963363	-0.21132	0.847361	0.18822	0.479757
CG14110	0.0517521	0.885221	-0.018593	0.998317	-0.109973	0.808185
CG14111	0.0125926	0.983347	-0.0890615	0.998317	0.02468
CG14115	0.00483312		0.0124109	0.998317	-0.00915294
CG14118	-0.00200519		-0.00572483	0.99968	-0.304763	0.513229
CG14120	0.00343047	0.99069	0.077359	0.998317	-0.370089	0.349786
CG14125			-0.00548178	0.998317	-0.117776
CG14130	-0.0355249	0.96511	-0.0320534	0.998317	-0.0792896	0.849152
CG14131	0.109702	0.818235	0.0106889	0.998317	-0.18876	0.624547
CG14132	-0.0119075	0.942886	-0.00235	0.999683	-0.0829365	0.875024
CG14135	-0.234836	0.42197	0.245969	0.847361	0.0505112	0.936221
CG14137			0.0102443	0.998317	-0.0714359
CG14142	-0.0104718		-0.113902	0.998317	-0.0859983	0.895376
CG14143	-0.00585888		-0.0838648	0.998317	0.000786679	0.998231
CG14147	0.00661556	0.782828	-0.0181009	0.998317	0.11828	0.84973
CG14153	0.0217961		0.120102	0.998317	-0.0602928	0.918971
CG14154			-0.0214214	0.998317	-0.0946733	0.585894
CG1416	-0.0692696	0.861607	-0.0234871	0.998317	0.0318057	0.928179
CG14160	-0.00267437		0.012412	0.998317	-0.130249	0.75669
CG14174	-0.0731753	0.906499	0.0163309	0.998317	0.0979084	0.808652
CG1418	-0.0124243	0.989135	-0.0587705	0.998317	0.051675	0.914999
CG14182	-0.203913	0.484913	0.0459465	0.998317	0.11499	0.781291
CG14183	-0.0105393	0.986861	0.0167174	0.998317	0.0360034	0.965071
CG14184	0.100547	0.837604	0.190756	0.954976	0.258195	0.419753
CG14185	-0.0176943		-0.044012	0.998317	-0.125095	0.806464
CG14186	0.0300407	0.888067	-0.095338	0.998317	0.232662	0.607328
CG14187			-0.0072164	0.998317	0.0397417
CG14190			0.0102443	0.998317
CG14191	0.0178191	0.89443	-0.0518663	0.998317	-0.11679	0.581471
CG14194	-0.035895	0.96511	-0.0668321	0.998317	0.205523	0.280334
CG14195	-0.00107302		-0.0410254	0.998317	-0.152401	0.692105
CG14196	-0.00494743		-0.125846	0.998317	-0.0610124	0.859748
CG14200	0.166071	0.672489	0.102912	0.998317	0.0165573	0.972399
CG14204	0.0125607	0.990055	0.0891808	0.998317	0.0917091	0.852478
CG14205	0.0115804		-0.0114439	0.998317	-0.511027	0.0292416
CG14207	0.0782735	0.817911	-0.0646825	0.998317	0.0725114	0.753902
CG14210	-0.0464433	0.956898	0.0508341	0.998317	0.0607421	0.897029
CG14212	-0.0190101		-0.0608601	0.998317	0.0236692	0.960601
CG14218	-0.0495741	0.943033	0.0908564	0.998317	-0.0299237	0.942762
CG14219	-0.0150112		-0.00169207	0.999683	-0.137109	0.797673
CG14220	0.00377291	0.995438	0.270291	0.730801	0.353206	0.420741
CG14221	0.0461259	0.919746	-0.110902	0.998317	0.00405474	0.994361
CG14223	-0.0828382	0.860922	0.0219497	0.998317	-0.00877679	0.988827
CG14227	0.0428898		-0.0845153	0.989787	0.0439562	0.864748
CG14229	-0.0893561	0.822734	0.702072	0.00967349	0.249695	0.539458
CG14230	0.11613	0.782828	0.220065	0.905972	0.0932135	0.8587
CG14231	-0.0831041	0.861607	0.00394351	0.999683	-0.24058	0.509064
CG14232	0.0273032	0.97604	-0.212459	0.709886	-0.33257	0.0642012
CG14234	-0.0210142		0.0404919	0.998317	-0.0423334	0.918201
CG14237			-0.0624876	0.879919	-0.0153419
CG14238	-0.00194208		0.26642	0.832368	0.0731501	0.914296
CG14244			-0.0072164	0.998317
CG14245	-0.0144572		0.0198852	0.998317	-0.079098	0.849766
CG14246					-0.0241008
CG14247	0.00889119		-0.148614	0.998317	-0.123611	0.810194
CG14252	0.0151069	0.989949	0.0660668	0.998317	0.119298	0.792681
CG14253	-0.00790596		0.226803	0.909522	0.20955	0.503215
CG14257	0.0507148	0.815574	-0.0173049	0.998317	-0.292898	0.539128
CG14258	-0.0104718		0.120223	0.998317	0.277059	0.309932
CG14259					-0.0572278	0.93529
CG14260	-0.0182393		-0.146119	0.998317	-0.0414333	0.934842
CG14262			-0.0142473	0.998317	-0.0507948
CG14265	-0.0468646	0.635356	-0.0227282	0.998317	-0.113798	0.589529
CG14269	-0.0141958		-0.0369964	0.998317	-0.0152189
CG14270	-0.0204769	0.97924	-0.171191	0.921066	-0.0646311	0.830393
CG14273	-0.00586815		0.059674	0.998317	-0.101449	0.778563
CG14274	-0.0132222		0.0350611	0.998317	-0.00747073	0.988472
CG14275	0.002148	0.991458	-0.283773	0.811405	-0.356321	0.0248689
CG14277	-0.00447356		-0.0235129	0.998317	0.185609	0.621545
CG1428	-0.0104718		0.0102443	0.998317
CG14280	-0.0104718		-0.0560196	0.998317	-0.0286958
CG14282	-0.00243222		0.022936	0.998317	-0.0189434	0.970641
CG14285	0.0131717	0.97616	-0.136667	0.998317	0.177056	0.632601
CG14286	-0.0522202	0.936707	0.262083	0.721057	0.287875	0.352606
CG14292	-0.0255137	0.897472	0.0851609	0.998317	-0.258985	0.179773
CG14297	-0.0301351	0.898197	0.0727499	0.56899	0.00162122
CG14298	-0.00652991	0.989949	0.078616	0.998317	0.283069	0.477791
CG14300	-0.0213301		0.0106686	0.998317	-0.0367011	0.899401
CG14301	0.00899319		0.03505	0.998317	-0.0119388	0.985203
CG14302	-0.0407752	0.418483	-0.0588239	0.998317	0.0391226	0.903571
CG14304	0.0170614	0.959258	-0.00958095	0.998317	-0.313143	0.375182
CG14309	0.0128444		0.00305288	0.998317	-0.0189401
CG14312	0.011304	0.978059	-0.0963201	0.998317	-0.271309	0.369984
CG14313	-0.00709682		-0.195223	0.971824	-0.027152	0.969271
CG14314	0.0162473	0.985689	-0.0118653	0.998317	-0.0608479	0.897819
CG14315			0.037109	0.972464
CG14316			-0.0514498	0.998317
CG14317	-0.0220953	0.964246	-0.0915562	0.998317	-0.15056	0.350199
CG14321	-0.0209664	0.955174	-0.206723	0.933433	0.0196465	0.972979
CG14322	0.12421	0.779674	0.0244688	0.998317	0.0510157	0.890997
CG14323	0.00985964		0.101437	0.998317	-0.0834143	0.853119
CG14324	-0.014331		-0.299804	0.315405	0.51416	0.00546282
CG14325	0.00451976		-0.100287	0.998317	0.015199	0.980469
CG14326	-0.00792911		-0.0722344	0.998317	0.148906	0.695741
CG14327	0.0188334	0.628868	-0.303303	0.713133	-0.35871	0.402563
CG14329	0.014627		-0.0286635	0.998317	0.24287	0.404444
CG14331	0.0221052		-0.0324824	0.998317	-0.205565	0.647417
CG14339	-0.00898623		-0.027433	0.998317	0.0236148
CG1434	-0.0418987	0.961573	0.0104325	0.998317	-0.0684091	0.839069
CG14340					0.00993304
CG14341	0.0984022	0.85882	-0.0220346	0.998317	0.0509198	0.910906
CG14342	0.0272646		-0.0241857	0.998317	0.154985	0.759751
CG14346	-0.0929462	0.619276	-0.270262	0.830977	-0.133759	0.801096
CG14352	0.143794	0.659477	0.0837037	0.998317	0.189984	0.702823
CG14354			0.0102443	0.998317	-0.00915294
CG14355					-0.161776	0.535289
CG14356	0.0273522		-0.198577	0.92147	-0.0782846	0.903822
CG14357	0.00416483		-0.0511755	0.998317	0.0552441	0.928871
CG14362			-0.0751395	0.966762	-0.00915294
CG14367	0.000284954		-0.0935116	0.998317	-0.0592992	0.924546
CG14369	0.0100335		-0.0639183	0.998317	-0.282264	0.291472
CG14370					-0.00915294
CG14374	-0.0174202	0.285878	-0.0660626	0.998317	0.225103	0.454401
CG14377	-0.0183885	0.208876	-0.244191	0.891077	0.0645674	0.888487
CG14383	-0.0152281
CG14391			0.0118999	0.998317	-0.020825
CG14395	0.107035	0.450013	0.0235261	0.998317	0.17212	0.509064
CG14397	0.0131729		-0.0358148	0.998317	-0.0255664	0.97071
CG1440	0.121981	0.785202	0.0294816	0.998317	0.1897	0.658552
CG14400	0.0128896		0.0687164	0.998317	-0.139859	0.501724
CG14401	-0.00550901		0.0341049	0.998317	-0.0490868	0.917816
CG14406			0.0262154	0.998317	-0.137632	0.514178
CG14407	-0.105971	0.814638	-0.223137	0.868452	-0.30237	0.0360225
CG14408	0.108625	0.827338	-0.0834707	0.998317	-0.0934292	0.722233
CG1441	0.0808175	0.0153644	0.103009	0.998317	0.124965	0.804574
CG14410	-0.0069692	0.992178	0.0164324	0.998317	0.103543	0.810194
CG14411	-0.0915785	0.827639	0.101997	0.998317	0.029529	0.948382
CG14414	-0.0679686	0.898755	-0.0864941	0.998317	-0.00950714	0.988585
CG14416			-0.0248249	0.998317	0.029961
CG14417			-0.0424242	0.998317	0.254817	0.257775
CG14418	0.0128634		-0.127247	0.998317	0.106151	0.495873
CG14419	0.00374599	0.990055	-0.226609	0.905134	-0.0928823	0.816903
CG14420			0.187832	0.579068	0.0550141	0.229441
CG14421			0.115472	0.987833	0.0522644	0.39236
CG14422			-0.0291989	0.998317	0.0193085
CG14423	-0.00396459		0.139623	0.92147	0.0721022	0.31295
CG14424	0.0127062		0.112948	0.537127	0.0546493	0.207035
CG14427	-0.0701209	0.838152	-0.00809802	0.998317	-0.0126259
CG14431	-0.0298241	0.921855	0.120034	0.998317	0.0287236	0.969877
CG14434	0.0640196	0.910999	-0.116477	0.998317	0.194472	0.580044
CG14435	0.25333	0.383976	0.251916	0.874937	0.0921491	0.798048
CG14439	0.0323876	0.869435	0.0688761	0.998317	-0.2255	0.328827
CG14440	0.0456275	0.962147	-0.0846192	0.998317	-0.0731504	0.85864
CG14441	0.0614822	0.935447	0.212097	0.939007	0.0240023	0.958212
CG14442	0.166542	0.656416	0.163542	0.971624	0.189019	0.589029
CG14443			0.0428174	0.998317	0.0587912
CG14445	-0.0260401	0.81369	0.00588256	0.99968	0.00915049	0.986627
CG14448			-0.0112387	0.998317	-0.00915294
CG14450	-0.21404	0.166605	0.00633361	0.99968	0.128138	0.808652
CG14451	0.00646722		-0.11094	0.998317	0.183917	0.599191
CG14452	0.0128896		0.131406	0.998317	-0.0546611	0.939379
CG14453	-0.0142559	0.951579	-0.0685107	0.998317	-0.401071	0.00204741
CG14454	0.0267431	0.814638	-0.019301	0.998317	-0.692579	8.44831e-12
CG14455					0.289131	0.533228
CG14456	-0.00799887	0.946676	-0.0189203	0.998317	0.156063	0.708336
CG14457	-0.00022429		-0.306572	0.721742	-0.38148	0.383744
CG14459					0.301586	0.401257
CG14464	-0.271232	0.338798	0.347764	0.458453	0.2717	0.0583803
CG14478	0.11509	0.800908	0.459109	0.337894	0.261819	0.570116
CG14483	0.0949819	0.864514	-0.085912	0.998317	-0.119885	0.609738
CG14488	-0.00396459		-0.0414479	0.998317	-0.0350695	0.962134
CG14490	-0.00953366		0.0374397	0.998317	-0.149304	0.762045
CG14491					0.059233	0.640979
CG14492					-0.0207447
CG14495	0.00220134		-0.174535	0.998317	-0.0304298	0.965237
CG14499	-0.0047107		0.0330142	0.998317	0.0138465	0.986405
CG14500	-0.0158395		-0.0287496	0.998317	0.207433	0.455187
CG14502	-0.0296528	0.970564	0.367518	0.570555	0.160018	0.759561
CG14505	0.0120798
CG14506			-0.0333904	0.998317
CG14507	0.0059425		-0.14434	0.998317	-0.021898	0.976735
CG14511	-0.0802126	0.901564	-0.186944	0.927487	0.146574	0.779244
CG14515	0.0244402	0.645754	-0.115352	0.998317	-0.468146	0.204689
CG14516	0.0957132	0.827639	-0.0473149	0.998317	0.0710375	0.844503
CG14518			-0.0175702	0.998317	0.0771873
CG14535	0.0139308	0.946676	0.0444642	0.998317	-0.0325158	0.924951
CG14540			0.0354909	0.998317	0.00993304
CG14543	0.0309069	0.974787	-0.150686	0.98401	0.172737	0.455342
CG14544	-0.170961	0.691529	-0.332052	0.476476	0.0978291	0.853119
CG14545	-0.261813	0.325773	-0.0352515	0.998317	0.262367	0.579317
CG14551	0.0107865		-0.304247	0.729158	-0.00745337	0.981699
CG14556			-0.0696712	0.972464	-0.0247076	0.966024
CG14561	-0.109067	0.81369	-0.105662	0.998317	0.101168	0.877662
CG14562	0.0642316	0.92679	-0.0921247	0.998317	-0.0212879	0.963768
CG14563	-0.0153937		-0.0344447	0.998317	-0.0174821	0.981578
CG14564	-0.0436418		-0.0160527	0.998317	0.194577	0.487808
CG14565	0.000791233	0.998654	0.0144291	0.998317	-0.665193	0.00651463
CG14566	-0.0259636	0.719639	-0.144742	0.998317	-0.31269	0.226723
CG14567	-0.00268841	0.997785	-0.161418	0.998317	0.0335521	0.968428
CG14568	0.0892673	0.0553442	0.0282304	0.998317	-0.722267	0.0116187
CG14569	0.00122992	0.996046	0.00817171	0.998317	-0.335423	0.0156046
CG14570	0.091952	0.0353271	-0.20244	0.972464	-0.322419	0.401257
CG14572	0.00589371	0.989634	0.00274218	0.999683	-0.380775	0.0327942
CG14573	0.0699529	0.142632	0.0247402	0.998317	-0.666894	0.0228448
CG14589	0.000132019		-0.336751	0.483189	-0.107592	0.72201
CG14591	0.0195154		-0.260354	0.809181	-0.290253	0.180384
CG14598	-0.0143122		-0.166122	0.998317	-0.152004	0.704234
CG14605			-0.0072164	0.998317
CG14606	-0.0186555		-0.0338493	0.998317	-0.118277	0.805647
CG14607					-0.0137073
CG14609	-0.020526		-0.027368	0.998317	0.0334537	0.930485
CG1461	-0.0143245		-0.0542311	0.998317	0.0817523	0.905502
CG14610			-0.031277	0.998317	-0.00128993
CG14613	0.0144437	0.983347	0.0213909	0.998317	0.0561476	0.889476
CG14615	-0.0416691	0.964246	0.0478169	0.998317	0.0448425	0.939425
CG14618	0.103645	0.831641	-0.188237	0.884467	-0.195664	0.534289
CG14621	-0.209441	0.300744	-0.00780488	0.998317	0.0191758	0.968232
CG14624					-0.0241008
CG14625	0.00483312		0.0177494	0.998317	0.00609857	0.984288
CG14626	0.035169	0.822734	-0.0417068	0.998317	-0.111261	0.859748
CG14627	0.00483312		-0.12189	0.998317	0.127493
CG14628	0.00819272		-0.0664309	0.98401	-0.0300644
CG14629	0.00729142	0.985322	-0.172427	0.926391	-0.085234	0.740452
CG1463	0.0886206	0.795117	0.312656	0.650988	0.249997	0.583068
CG14630			-0.0687493	0.998317	0.14493	0.766136
CG14634			0.00249286	0.998317
CG14636	0.0443576	0.795117	-0.0164278	0.998317	0.0227909	0.971679
CG14641	-0.00821273	0.99069	0.343007	0.44879	0.370567	0.389089
CG14642	-0.00364738	0.989949	-0.0997926	0.998317	-0.0260091	0.971598
CG14644			0.0634531	0.998317	0.068886	0.846639
CG14645	-0.0280883		-0.0165016	0.998317	-0.0394523
CG14646	-0.0729822	0.894148	0.295844	0.749459	0.265995	0.552897
CG14647	-0.0821487	0.841301	0.175598	0.966762	0.158948	0.742494
CG14650	0.133128	0.787105	0.452152	0.3516	0.258692	0.565419
CG14651	0.0370159		0.0428174	0.998317
CG14655	-0.00129522		-0.14586	0.998317	0.0848052	0.845722
CG14657	-0.0158331	0.989121	0.314572	0.721057	0.502182	0.14519
CG14658					-0.00915294
CG14661	-0.0200361		0.160725	0.998317	0.268066	0.401987
CG14662	-0.000829632		-0.0924165	0.998317	-0.118284	0.839537
CG14664	-0.00396459		-0.256984	0.650988	0.000150065
CG14667	0.0225772	0.982269	0.115412	0.998317	-0.0443018	0.919052
CG14668			0.09351	0.998317	0.0188496
CG14669	-0.031172	0.92842	0.0472672	0.998317	-0.139212	0.648983
CG14671	-0.096385	0.810029	-0.202586	0.928709	-0.262775	0.112021
CG14676					-0.00915294
CG1468	-0.01548	0.799485	-0.229982	0.901857	-0.119358	0.582465
CG14684			-0.0251888	0.998317
CG14687	-0.00546279	0.989949	-0.078935	0.998317	0.0143437	0.974453
CG14688	-0.0744459	0.837863	-0.133637	0.998317	0.0271811	0.93891
CG14689	-0.00898623		-0.0423308	0.998317	-0.0291093
CG14691			0.0649931	0.998317	0.0054316	0.989806
CG14692	-0.00768309		-0.115246	0.998317	0.217955	0.600682
CG14693			-0.103197	0.998317	0.0140272	0.986405
CG14694	0.0255643		0.153735	0.998317	0.0466442	0.940834
CG14695	-0.0159687		0.0285819	0.998317	-0.187436	0.675815
CG14696	-0.0189507	0.964246	-0.0946996	0.998317	-0.029713	0.945847
CG14708			0.00246503	0.998317	0.0203031
CG14710	0.130872	0.755597	0.424897	0.42661	0.410084	0.329835
CG14711	-0.0711625	0.910999	-0.178437	0.905972	0.0280809	0.952021
CG14712	0.201862	0.504869	-0.00535882	0.99968	0.0533993	0.904508
CG14715	-0.0503751	0.935976	0.102949	0.998317	-0.0203525	0.96077
CG14717			0.0563633	0.966762	0.0519371
CG14718			-0.0973676	0.990705	-0.113349	0.844212
CG14720	0.0042493		-0.0699881	0.998317	-0.105208
CG14721	0.00983408	0.99069	-0.10113	0.998317	-0.00462228	0.988827
CG14722	0.075445	0.889007	0.325646	0.662502	0.277633	0.515353
CG14731			-0.0072164	0.998317
CG14736	0.00483312		0.0102443	0.998317	-0.0207447
CG14739			0.0225499	0.998317	0.00993304
CG14740			-0.0072164	0.998317	0.00993304
CG14743			-0.0417088	0.998317	-0.0140629
CG14744					-0.0855868
CG14752	0.0554339	0.0153644	-0.0607338	0.998317	-0.124742	0.824894
[truncated: 13,044 more rows]
