# Supplementary material for: A modERN resource: identification of Drosophila transcription factor candidate target genes using RNAi
Source: Genetics. 2023 Jan 19;223(4):iyad004. doi: 10.1093/genetics/iyad004 (PMC10078917; doi:10.1093/genetics/iyad004)
Supplement: iyad004_Supplementary_Data [file iyad004_supplementary_data.zip › modERN_Resource_RNAi_Table_S34_sens_GENETICS-2022-305822.xlsx]

## Sheet: heatmap CSV
gene name	sens_0-1.5	sens_6-8	sens_16-18
CG46339	-0.019082	-1.05937	0.284099
eys	-0.0238189	-2.17919	0.206263
CG4998	-0.00427806	0.0592778	2.12346
CG9083	-0.00294433	-0.00707248	2.20749
CG15731	-0.00332123	0.0157462	2.27565
Ipod	-0.00612795	0.0168456	2.24687
CG2962	-0.0129963	-0.0108215	2.61511
CG18179	-0.00263033	0.0324462	2.37488
Osi2	-0.00118255	0.0530699	2.39368
Cht4	-0.0053972	0.0595145	1.718
TwdlO	-0.00384989	0.0031431	1.68176
Lip3	-0.00234929	0.02843	1.87037
Vajk4	0.00442078	0.0077489	1.77995
Cyp6a8	0.0148065	0.548226	1.12108
Ugt301D1	0.00680711	0.595199	1.18068
CG8170	-0.0100631	0.0178035	1.55211
Lcp2	-0.00107904	0.0793056	1.51843
lectin-24Db	0.0017088	0.125824	1.25283
Osi15	-0.012849	0.0666735	1.215
CG7432	-0.00408001	-0.0120564	1.27591
CG14147	0.0019878	0.00661137	1.30629
CG15740	0.00291964	0.0319801	1.2854
Amyrel	-0.00272388	0.0232072	1.36683
CG16704	-0.000586542	0.0204968	1.34854
slbo	-0.0240252	0.0234496	1.39583
TwdlD	0.000479996	-0.00877025	1.38299
Vajk1	0.000396799	0.00567029	1.39433
Edg91	-0.00377052	-0.0757767	1.19002
Osi14	-0.0181817	0.036592	1.07012
CG13813	-0.00478689	0.0661704	1.0565
Osi20	-0.0170457	0.0443296	1.03559
CG9411	-0.0245286	-0.0406004	1.06415
Cyp6g1	-0.00375017	-0.00709058	1.05371
dyl	-0.0185498	-0.0120376	1.06933
CG13699	-0.00110638	0.0960009	1.14732
Prat2	-0.0100154	0.105218	1.10336
CG15615	0.0038888	0.0257792	1.17068
TwdlC	0.00581268	-0.0194104	1.15947
CG12164	0.00307613	0.00495325	1.13227
Lcp1	-0.000506408	-0.00695737	1.13455
LManVI	-0.0312391	0.0280194	1.13109
CG15308	0	0.0169438	1.0963
Npc2c	-0.00115569	0.0317365	1.08701
Cyp6a2	-0.00226867	0.344401	1.00664
CG31810	0.00195826	0.152304	1.00637
CG31075	-0.0305228	0.107868	1.01457
CG8093	-0.00447031	0.103966	1.01672
CG15556	0.0279179	2.36187	-0.025523
ine	-0.00239233	1.08731	0.21522
CG12896	0.00990416	1.13548	-0.263916
Prx2540-1	0.0133105	1.3034	-0.222037
sens	-0.0215721	-1.25736	-0.900062
btv	-0.00486975	-0.958774	-1.48109
Root	-0.0148214	-0.908697	-1.83385
asRNA:CR43767	-0.00399253	-0.834799	-1.07676
nompA	-0.0243809	-0.819625	-1.23628
CG31036	-0.00723878	-0.444492	-1.2329
alphaTub85E	-0.0276011	-0.570382	-1.41189
CG15923	-0.00177384	-0.53393	-1.31723
FoxJ1/CG32006	-0.00497929	-0.611897	-1.29743
CG45105	-0.0140383	-0.790522	-2.42118
elfless	0	0.0147978	-2.63528
Tsp47F	-0.00535943	-0.305624	-2.46141
CG10339	-0.0033348	-0.22335	-2.15279
CG7409	-0.0186529	-0.340209	-2.17684
DCX-EMAP	-0.00326922	-0.313641	-2.28592
CG45079	0	0.0148974	-1.79266
CG13133	-0.0038692	-0.204521	-1.9542
CG11368	-0.00467134	-0.158529	-1.88414
CG14456	-0.00500534	-0.217585	-1.89153
CG43149	-0.00816333	-0.302642	-1.89141
Obp56h	-0.00564564	-0.272455	-1.7987
CG43338	-0.000661803	-0.508783	-1.92129
sosie	-0.00525193	-0.566198	-1.81518
CG14445	-0.00785576	-0.391477	-1.46343
CG14453	-0.0162934	-0.572243	-1.63991
Ir25a	-0.00198084	-0.340385	-1.71315
CG13996	0.00210932	0.545043	-1.47474
CG6362	-0.00266059	-0.045606	-1.44753
CG6055	-0.00218476	-0.0700079	-1.4249
GstE4	-0.00213338	-0.0872904	-1.40487
CG14277	-0.00357916	-0.136058	-1.38969
CG10185	-0.00143036	-0.0538497	-1.33822
Obp49a	-0.00113393	-0.0702615	-1.36906
CG14693	-0.000480205	-0.0646776	-1.517
CG42779	-0.00411587	-0.0290286	-1.58778
CG14342	0.000620022	-0.134059	-1.59461
Ir76b	-0.00109399	-0.155089	-1.54843
CG9492	-0.00286518	-0.229277	-1.6053
Dhc93AB	-0.000738357	-0.228913	-1.52966
CG31345	-0.00627251	-0.346958	-1.10667
Naam	-0.0138194	-0.250129	-1.06133
CG13251	-0.00538431	-0.252034	-1.30956
CG14367	-0.00198962	-0.265459	-1.23555
CG14692	-0.00134609	-0.261138	-1.21659
CG5255	0	-0.205023	-1.16938
CG4546	-0.00173639	-0.185692	-1.2483
CG5048	-0.00151011	-0.187061	-1.23874
CG34265	-0.00175194	-0.0032865	-1.21608
CG15564	-0.00117039	-0.0405679	-1.17207
CG13842	-0.000658024	-0.00888835	-1.15613
CG34337	-0.000513063	-0.00405082	-1.14427
CG13855	-0.00106123	-0.115227	-1.21061
meru	-0.00844465	-0.129279	-1.15861
Alp7	-0.00255131	-0.101432	-1.07617
AANATL4	-0.000790438	-0.0558567	-1.10375
CG14763	-0.000513063	-0.0629125	-1.08828
CG14490	-5.31444e-05	-0.073574	-1.13737
Rh5	-0.00306718	-0.0758945	-1.11198
CG13203	-0.001571	0.180714	-1.04986
CG13502	-0.0017061	-0.0359909	-1.00279
Spn85F	-0.0015472	0.0398673	-1.01819
CG6216	-0.00283551	-0.00491899	-1.07085
nompC	-0.00588666	0.00329366	-1.06516

## Sheet: DESeq2 CSV
gene name	log2FoldChange.sens_0.1.5	padj.sens_0.1.5	log2FoldChange.sens_6.8	padj.sens_6.8	log2FoldChange.sens_16.18	padj.sens_16.18
128up	-0.00175215	0.999222	0.122613	0.315597	-0.0679624	0.819234
14-3-3epsilon	0.0402817	0.905574	-0.123686	0.415336	-0.177492	0.325101
14-3-3zeta	0.00802532	0.999222	0.132914	0.228235	0.0383181	0.863308
140up	0.0219054	0.999222	0.061874	0.76555	0.01099	0.981677
18SrRNA-Psi:CR41602	-0.00151274	0.999222	0.0574479		-0.0996862
18w	0.0070778	0.999222	0.182283	0.184978	0.0489084	0.880979
26-29-p	-0.0215727	0.999222	-0.00285866	0.97794	-0.0793727	0.824903
28SrRNA-Psi:CR40596	-0.00212092	0.999222	-0.0609823		-0.0254859
28SrRNA-Psi:CR40741	-0.00144695		0.0155156		-0.0397614
28SrRNA-Psi:CR41609	0.000526912	0.999222	0.00695484		-0.0408917
28SrRNA-Psi:CR45848			-0.00405082		0.00646164
28SrRNA-Psi:CR45851	-0.00117847	0.999222	-0.0662726		-0.0800369	0.849053
28SrRNA-Psi:CR45853	0.00050604		-0.0126284
28SrRNA-Psi:CR45855	-0.000506408				-0.0104335
28SrRNA-Psi:CR45859	0.0012181	0.999222	-0.0409843		0.0498463
28SrRNA-Psi:CR45860			0.0227068
2mit	-0.00753661	0.98727	0.230245	0.227802	0.233516	0.306505
312	-0.00146351	0.999222	0.034812	0.872807	-0.0783487	0.82237
4E-T	-0.0109936	0.999222	-0.12191	0.382423	-0.197616	0.29592
5-HT1A	-0.00220952	0.999222	0.97563		0.269324	0.18856
5-HT1B	-0.00223097	0.993364	0.0115184		0.283634	0.256161
5-HT2A	0.00275313	0.999222	0.220582		-0.0319079	0.94745
5-HT2B	0.000550701	0.999222	0.0614478		0.110249	0.798092
5-HT7	-0.00177695	0.999222	-0.159286		0.0984111	0.758085
5.8SrRNA-Psi:CR45863	-0.000513063		-0.0106563		-0.00165593
5PtaseI	-0.00868925	0.999222	0.1223	0.404806	-0.00352608	0.992281
5SrRNA:CR33367	-0.000506408
7B2	-0.00264962	0.992	-0.233171		0.100531	0.675233
7SLRNA:CR42652	-0.000506408				-0.0125644
825-Oak	-0.000590822		-0.048424		0.0259954
A16	0.0150811	0.999222	0.0445834	0.80983	0.0699846	0.825842
AANAT1	-0.0123218	0.175349	0.0152973		0.122466	0.68633
AANATL2	-0.00973934	0.10173	-0.132003		0.159077	0.525067
AANATL3	2.52561e-05		0.0532244		0.092454	0.833109
AANATL4	-0.000790438	0.999222	-0.0558567		-1.10375	3.34806e-12
AANATL5			0.0198874		-0.203971	0.487891
AANATL6	0.000543169	0.999222	0.0597192		-0.20701	0.58154
AANATL7	0.00113442	0.999222	0.0484971		0.276379	0.295617
ABCA	0.0142179	0.999222	-0.224147	0.199289	0.0349531	0.909897
ABCB7	0.00685378	0.999222	-0.0182147	0.925874	0.065313	0.829863
ABCD	-0.0128684	0.999222	-0.0993349	0.452259	-0.141357	0.358381
ACC	-0.0534139	0.660555	-0.0187214	0.935312	0.0505239	0.898324
ACXC			-0.00405082		0.00857316
ACXD	-0.00111179	0.999222	0.0808475		0.317095	0.111681
ADD1	-0.00239645	0.999222	-0.228897	0.0959541	-0.401389	0.103516
ADPS	-0.00435054	0.999222	0.213465	0.201057	0.390873	0.122194
AGBE	0.0274935	0.999222	-0.0108658	0.940927	-0.0793212	0.738182
AGO1	0.0251406	0.999222	-0.102718	0.425406	-0.055084	0.801243
AGO2	-0.00107208	0.999222	-0.0338169	0.81111	-0.180897	0.497538
AGO3	-0.0010789	0.999222	-0.34784	0.0745329	-0.283432	0.283837
AIF	-0.00692079	0.999222	0.0681128	0.688354	-0.0683111	0.823868
AIMP1	0.0098575	0.999222	0.156171	0.312558	-0.0665808	0.856275
AIMP2	0.0121175	0.999222	0.0755506	0.577462	-0.0317114	0.925125
AIMP3	-0.00470385	0.999222	-0.0146953	0.94932	-0.0312351	0.908007
ALiX	0.0211462	0.999222	-0.134678	0.430387	0.689922	5.20355e-13
AMPKalpha	-0.00132781	0.999222	0.0867043	0.482591	0.0772028	0.740236
AMPdeam	0.00163725	0.999222	0.0740369	0.719655	0.420921	0.000292274
AOX1	0.0123742	0.999222	-0.341475	0.0899111	0.29892	0.0798566
AOX2	-0.00388278	0.98727	0.174149		-0.0409618	0.901267
AOX3	0.0029731	0.999222	-0.240224	0.230198	0.0964742	0.800221
AOX4	-0.000590822		-0.003354		-0.0174418
AP-1-2beta	0.0374008	0.934791	0.0412214	0.768851	0.0780817	0.732253
AP-1gamma	0.00278746	0.999222	0.0301332	0.869183	0.0725811	0.738192
AP-1mu	-0.00332209	0.999222	-0.29474	0.0939498	-0.368187	0.0533494
AP-1sigma	-0.00784672	0.999222	-0.126556	0.419467	-0.118364	0.630047
AP-2alpha	-0.0200317	0.999222	0.126136	0.367889	0.157996	0.325954
AP-2mu	0.00876752	0.999222	0.149059	0.262734	0.0446824	0.880979
AP-2sigma	0.0141121	0.999222	0.0720756	0.698735	-0.381147	0.00801876
APC10	0.000887096	0.999222	0.013515		-0.0565066	0.910864
APC4	0.0190155	0.999222	-0.0523092	0.778854	-0.237331	0.519955
APC7	-0.00232938	0.999222	0.000669322		-0.0407243	0.762769
APP-BP1	-0.0078901	0.999222	0.0879235	0.688593	0.0898737	0.825934
AQP	-0.000639682	0.999222	-0.0642378		0.152299	0.694035
ARY			0.0173622
ASPP	0.00856359	0.999222	0.0913009	0.537342	-0.185518	0.548959
ATP6AP2	0.00743384	0.999222	-0.124351	0.354641	0.0766037	0.721457
ATP7	0.0361519	0.944866	-0.0584858	0.696868	0.0695055	0.821508
ATP8A	-0.0033373	0.999222	-0.144048	0.34552	0.0357719	0.919705
ATP8B	-0.00169734	0.999222	-0.0148351		0.11236	0.673132
ATPCL	-0.0242359	0.999222	0.169922	0.122549	0.489513	1.05167e-05
ATPsynB	0.0135639	0.999222	0.0759378	0.614641	0.00632549	0.985709
ATPsynC	-0.000211109	0.999383	0.0395251	0.740475	0.0382047	0.885768
ATPsynCF6	0.00457507	0.999222	-0.177101	0.284365	0.0412826	0.880014
ATPsynCF6L			-0.00405082
ATPsynD	0.0221378	0.999222	0.0333676	0.804671	0.0269003	0.904991
ATPsynE	0.0255871	0.999222	-0.0280933	0.872125	0.0026695	0.994422
ATPsynF	0.00778621	0.999222	0.0209922	0.888948	0.00868142	0.978316
ATPsynG	0.00642798	0.999222	-0.0973234	0.581406	0.0432503	0.879263
ATPsynGL					0.00646164
ATPsynO	0.0132617	0.999222	-0.164147	0.271837	0.0459247	0.849069
ATPsynbeta	-0.0202798	0.999222	0.1156	0.243152	0.0354743	0.886557
ATPsynbetaL	-0.00106123		-0.0358689		-0.00352226
ATPsyndelta	0.0152136	0.999222	-0.174824	0.307204	0.040272	0.880979
ATPsynepsilonL	0.00160166	0.999222	0.0911347		0.143315	0.74532
ATPsyngamma	0.00675137	0.999222	0.0533245	0.658916	0.0815809	0.761536
ATbp	-0.00468051	0.999222	-0.00703708	0.973517	-0.292978	0.309441
Aasdh	-0.0194292	0.999222	-0.079681	0.670296	-0.520767	0.00320246
Aatf	0.0120328	0.999222	-0.0355373	0.812092	-0.229867	0.158613
Abd-B	0.00917575	0.999222	0.139056	0.354624	0.111424	0.648786
Abi	0.0354144	0.957812	0.038498	0.762712	0.00887775	0.979854
Abl	0.0398404	0.913043	-0.233691	0.143005	-0.417381	0.0645464
Abp1	0.0163495	0.999222	-0.29489	0.10437	-0.218418	0.487891
Ac13E	0.0212849	0.992	-0.0890291	0.658916	0.184143	0.468945
Ac3	-0.00325118	0.999222	0.158147	0.359814	0.252843	0.21024
Ac76E	-0.00942986	0.078712	-0.173976		0.0656416	0.848971
Ac78C	0.00485393	0.988011	-0.134444		0.139984	0.619923
AcCoAS	-0.0211877	0.999222	-0.0510668	0.833132	-0.0944502	0.770701
Acbp1	-0.0164115	0.999222	0.263593	0.074603	0.015024	0.962898
Acbp2	-0.0173057	0.0953325	-0.120548		0.149923	0.294428
Acbp3	-0.0136396	0.011438	-0.00453322		0.243821	0.389446
Acbp4	-0.00499739	0.765491	-0.0588625		0.148459	0.333119
Acbp5	-0.0182473	0.0596432	-0.138456		0.221844	0.301791
Acbp6	-0.00401791	0.578692	-0.0284597		0.151253	0.631146
Ace	-0.00503042	0.99783	0.143588		0.0785561	0.777797
Acer	0.0196335	0.999222	0.0689569	0.648465	0.141292	0.472222
Acf	-0.00144025	0.999222	-0.0650866	0.725361	-0.404396	0.0472605
Achl	0.000980059	0.999222	-0.0461967		-0.036558	0.923805
Ack	0.0379389	0.934791	-0.04575	0.824541	0.0301679	0.928172
Ack-like	0.0040678	0.999222	0.108308	0.469103	0.215401	0.329297
Acn	0.0322729	0.98727	-0.0289679	0.842362	-0.303028	0.118229
Acox57D-d	0.0187815	0.999222	-0.0753493		0.0271641	0.950263
Acox57D-p	0.0231411	0.999222	0.0472936	0.84284	0.3002	0.055373
Acp1			-0.0288699		0.0650132	0.894725
Acp24A4	-0.000506408		0.00719803		0.150052	0.58154
Acp26Ab			-0.00747556
Acp32CD			-0.0348501
Acp36DE			0.0731614		-0.0497714
Acp53C14a			-0.00405082
Acp53C14b			0.0169438
Acp53C14c			-0.00421516		-0.00794388
Acp53Ea			-0.0110991		0.0193356
Acp54A1			0.0566645
Acp62F					0.00646164
Acp63F			-0.0272125
Acp65Aa	0.00106835		-0.0502717		0.49847	0.0585827
Acp95EF			-0.0106563		0.0133649
Acph-1	0.014597	0.999222	-0.323189	0.10221	-0.44864	0.0630712
Acsl	-0.0219341	0.999222	0.0698892	0.662026	-0.0355015	0.851281
Act42A	0.0332421	0.972298	-0.0290758	0.837364	-0.32167	0.0836391
Act57B	-0.0233174	0.147908	-0.0304645	0.834644	0.00232359	0.995089
Act5C	0.0294648	0.988011	-0.179578	0.221886	-0.0098481	0.970669
Act79B	-0.000871995	0.999222	0.0527522		-0.0312541	0.952937
Act87E	0.00156262	0.999222	0.127216	0.355541	0.479024	2.12396e-08
Act88F	0.0013096		0.0379615		0.0431295	0.889988
Actbeta	0.00294416	0.999222	0.157844	0.336985	0.133357	0.543037
Actn	-0.00802562	0.999222	0.0490908	0.688593	0.12298	0.479334
Actn3			-0.0175304
Acyp2	0.0106054	0.999222	0.00727129	0.975563	-0.0324624	0.932392
AdSL	0.0293478	0.994138	0.126308	0.323593	-0.278883	0.112656
AdSS	0.0224886	0.999222	-0.228753	0.166157	-0.0585045	0.84319
Ada	0.0226096	0.999222	-0.105298	0.627903	-0.226519	0.550044
Ada1-1	-0.00128117	0.999222	-0.064055		-0.112194
Ada1-2	0.00682446	0.999222	-0.231718		-0.307374	0.335502
Ada2a	-0.00263092	0.999222	0.129473	0.476535	0.193239	0.451581
Ada2b	0.0454424	0.819985	-0.114909	0.434881	-0.441001	0.0982208
Ada3	0.0282705	0.999222	-0.259609	0.0908676	-0.240052	0.346465
AdamTS-A	0.00445222	0.999222	0.111328	0.551942	-0.0146372	0.970473
AdamTS-B	0.00133317	0.999222	0.00908114	0.964777	-0.101187	0.801022
Adar	-0.00930175	0.999222	0.141584	0.251013	-0.0577485	0.829387
Adat1	-0.00527978	0.999222	-0.00532613		-0.162339	0.662511
Adck1	-0.0132298	0.999222	0.123881	0.507823	-0.13986	0.558151
Adck5	-0.0120049	0.999222	-0.104155	0.618927	-0.330202	0.118499
Adf1	0.0164779	0.999222	0.100835	0.485841	0.0536801	0.849053
Adgf-A	0.00313354	0.999222	0.0538509	0.735915	-0.0520069	0.834506
Adgf-A2	-0.00206183	0.999222	-0.0107103		0.0915083	0.768285
Adgf-B			0.0162447
Adgf-C	-0.00312389	0.435198	-0.0206266		-0.444517	0.0846043
Adgf-D	0.000260773	0.999222	0.629243		0.587979	0.0113501
Adh	-0.00500832	0.999222	0.0196905		-0.1458	0.674606
Adi1	0.00202642	0.999222	-0.107198	0.569319	0.192249	0.381435
AdipoR	0.0515105	0.678747	0.120337	0.337183	0.0455331	0.833109
Adk2	0.00497244	0.999222	0.104223	0.393611	-0.0607169	0.835308
Adk3	-0.00892241	0.999222	0.0698269		-0.0128577	0.971115
AdoR	-0.00232851	0.991444	0.0175607		0.0957233	0.826813
Aduk	0.0166265	0.999222	-0.0133023	0.953103	0.088807	0.778648
Ae2	-0.0147141	0.999222	-0.330181	0.0939498	0.0798092	0.717369
Aef1	-0.00417359	0.999222	-0.245824	0.125428	-0.144663	0.434219
Afti	-0.00756089	0.999222	-0.122561	0.378074	-0.0516993	0.866543
Ag5r	-0.0126117	0.0026609	0.00888011		-0.36953	0.130176
Ag5r2	-0.0273193	8.32508e-07	0.0230664		-0.164542	0.635272
AgmNAT	-0.00292178	0.999222	-0.133617		-0.259242	0.445887
Agpat1	0.0444738	0.847019	0.0883884	0.57821	0.0900609	0.79147
Agpat2	-0.00800772	0.999222	0.16045	0.323649	0.0530361	0.887683
Agpat3	0.0202265	0.999222	-0.0856606	0.561769	0.0890405	0.700877
Agpat4	-0.0186096	0.999222	0.080863	0.566626	0.0254173	0.90893
Ahcy	-0.00395473	0.999222	0.0822057	0.496829	0.125193	0.619923
AhcyL1	-0.0105396	0.999222	0.11408	0.41845	0.154566	0.359748
AhcyL2	-0.000482035	0.999222	0.0223933	0.913521	0.119148	0.591431
Ak1	-0.0315578	0.747539	-0.218852		-0.000707633	0.997887
Ak2	0.00909428	0.999222	0.0128885	0.930967	0.0410609	0.855578
Ak3	0.00129529	0.999222	0.153001	0.347975	-0.0610063	0.877031
Ak6	-0.0168873	0.999222	0.061609	0.719655	-0.230583	0.401225
Akap200	0.0317929	0.989482	0.0100613	0.954556	-0.452898	0.0527771
Akh	-0.000590822		0.0755287		0.111135	0.788199
AkhR	-0.00364269	0.818505	0.0302442		0.127694	0.69069
Akr1B	-0.0185499	0.999222	0.0155428	0.940927	0.00812107	0.97546
Akt1	0.0090435	0.999222	0.178739	0.165033	-0.00884188	0.973929
AlaRS	-0.0113288	0.999222	0.13518	0.287717	-0.023485	0.932974
AlaRS-m	0.0193175	0.999222	0.0278069	0.915942	0.0590321	0.86082
Aladin	0.00197573	0.999222	-0.319308	0.0877827	-0.607039	0.0111252
Alas	-0.0103107	0.999222	0.0704968	0.675855	0.055434	0.849069
Ald1	-0.0222412	0.999222	-0.174159	0.240604	-0.0423261	0.886557
Ald2			-0.0270741		-0.0316561
Aldh	-0.0168602	0.999222	0.0567174	0.812674	-0.22153	0.435605
Aldh-III	0.0177651	0.999222	-0.263961	0.0680889	0.0261721	0.908164
Aldh7A1	-0.00282705	0.999222	0.139988	0.316651	0.213573	0.18437
Alg-2	-0.00869869	0.999222	0.191594	0.118088	-0.0811842	0.762577
Alg1	0.00673731	0.999222	0.0182977	0.913521	0.0965693	0.662395
Alg10	-0.0039226	0.999222	-0.0356174	0.854208	0.108814	0.79533
Alg11	-0.0175657	0.999222	0.0803801	0.592254	0.0848138	0.734878
Alg12	-0.0042927	0.999222	-0.048777	0.804107	-0.0368187	0.914667
Alg13	0.00512908	0.999222	-0.133165		-0.112794	0.780271
Alg14	-0.0122562	0.999222	0.05949		-0.0857174	0.849053
Alg2	0.0504293	0.70132	-0.0940645	0.513431	-0.0427142	0.902866
Alg3	0.0149986	0.999222	0.00515849	0.983371	0.0599089	0.880972
Alg7	0.0303136	0.957113	-0.238639	0.138228	0.0597058	0.85552
Alg9	-0.0255123	0.999222	0.133614	0.422093	-0.0398557	0.936945
Alh	0.00618657	0.999222	-0.0405876	0.744406	-0.286672	0.168837
Alk	0.00135066	0.999222	-0.0865937		0.327505	0.0573081
AlkB	0.00411933	0.999222	-0.0797673	0.684077	-0.334162	0.290984
Alp1	-0.0058026	0.999222	0.0478525	0.778854	0.119783	0.795523
Alp10	-0.00845042	0.0985618	-0.0315032		-0.200884	0.606296
Alp11	3.15709e-05		-0.00594122		-0.0101683
Alp12	-0.0133045	0.999222	0.139055		0.193015	0.43404
Alp13					0.221059	0.297345
Alp2			-0.0101381		-0.0509841
Alp4	-0.0027011	0.953977	-0.0794174		-0.101963	0.759738
Alp5	-0.00627785	0.582695	-0.108131		0.263214	0.0195347
Alp6	-0.00552208	0.861548	-0.0677026		0.265981	0.0771334
Alp7	-0.00255131	0.883554	-0.101432		-1.07617	8.51949e-08
Alp8	-0.00359734	0.233323	-0.0963362		-0.521543	0.0207242
Alp9	-0.00390053	0.895134	0.102474		-0.138224	0.753937
Alr	0.0117957	0.999222	0.0717075	0.737039	0.0341316	0.909897
Als2	0.00338147	0.999222	-0.0118992	0.958205	0.0979822	0.730762
Ama	0.00572346	0.999222	0.126175	0.465041	-0.1471	0.734759
Amacr	0.017671	0.999222	0.0221987	0.92268	0.191343	0.536214
Amnionless	0.000539902	0.999222	0.165107		0.238395	0.331549
Amph	-0.0353823	0.957812	0.0418182	0.762726	0.0260442	0.90456
Amt			-0.0195067		-0.0440068
Amun	0.0324671	0.98727	-0.215632	0.138244	-0.540311	0.0119427
Amy-d	0.00096231	0.999222	0.121193		0.909985	2.46864e-06
Amy-p	-0.0139077	0.0347181	-0.178656		0.320502	0.103005
Amyrel	-0.00272388	0.651794	0.0232072		1.36683	1.54034e-10
Ance	0.00302371	0.999222	0.0683353	0.604079	0.261394	0.141831
Ance-2	0.000228031	0.999222	0.0953944		0.0108556	0.985094
Ance-3	0.000434854	0.999222	0.0915499		-0.289627	0.3815
Ance-4	-0.00321786	0.993364	-0.0486246		0.17945	0.271078
Ance-5	-0.00438552	0.988011	-0.16446		0.0365558	0.884083
Andorra			-0.000731489		-0.0812319
Ank	-0.00194875	0.999222	-0.0124017	0.933075	-0.208154	0.176379
Ank2	-0.0400769	0.105764	0.0266946	0.883358	-0.0719189	0.795638
Ankle2	0.0430683	0.827288	-0.092776	0.55476	-0.0682052	0.848247
Anp	-0.00107904		0.103572		-0.0252923
Ant2	-0.00999537	0.976007	-0.130635		0.13093	0.774539
Antp	0.00663393	0.988011	0.171054	0.300847	-0.0819619	0.860278
AnxB10	-0.000645568	0.999222	0.0564195		0.046671	0.909146
AnxB11	0.000478779	0.999222	0.0548359	0.684143	0.0780141	0.722842
AnxB9	-0.0180485	0.999222	-0.0570615	0.770598	-0.0183338	0.948741
Aos1	0.0256696	0.999222	0.0548507	0.741353	-0.294486	0.383397
Apc	0.0272703	0.999222	0.109485	0.542017	0.259341	0.241762
Apc2	0.023857	0.999222	-0.453373	0.000897038	-0.421286	0.145767
ApepP	0.00458597	0.999222	-0.373667	0.0615416	0.149043	0.390034
Apf	0.00462186	0.999222	-0.056144		0.149374	0.689059
Apl	-0.00901782	0.999222	0.036096		-0.0268002	0.959287
Aplip1	-0.00310913	0.999222	0.0782036		0.045447	0.895101
Apoltp	0.0135206	0.999222	0.468894	2.40689e-05	0.0058504	0.990316
Appl	-0.0490189	0.0445972	0.0858074	0.57349	0.204519	0.286617
Aprt	-0.00533122	0.999222	0.068169	0.737722	0.185649	0.356099
Aps	0.0165179	0.999222	-0.304877	0.0908676	-0.539024	0.0102168
Arc1	-0.0131692	0.862332	0.0574983		0.559353	0.00499731
Arc2	6.68713e-05	0.999607	-0.129916		0.227272	0.506597
Arc42	0.00452306	0.999222	0.0205977	0.913871	0.0654313	0.885328
Archease	-0.00501676	0.999222	0.019205	0.936213	-0.10118	0.776268
Arf102F	-0.00948312	0.999222	-0.0529002	0.729151	-0.0617606	0.83532
Arf51F	0.0156891	0.999222	-0.074164	0.65331	-0.16629	0.511174
Arf79F	0.0054778	0.999222	-0.0315378	0.839842	-0.154671	0.458021
ArfGAP1	0.0122699	0.999222	-0.0961112	0.502073	-0.0740849	0.776268
ArfGAP3	0.0248532	0.999222	-0.159843	0.305785	-0.225515	0.319848
Arfip	0.00446311	0.999222	0.125058	0.37923	0.0216604	0.947061
Arfrp1	0.027308	0.999222	-0.082735	0.626507	-0.191279	0.56554
ArgRS	0.00473346	0.999222	0.114015	0.388871	-0.114029	0.596098
ArgRS-m	-0.0168519	0.999222	-0.023382	0.921822	0.107121	0.760787
Argk	-0.0598475	0.515305	0.105207	0.312529	0.0692292	0.861154
Argl	-0.0118609	0.806075	-0.0462109		0.194371	0.28253
Arl1	0.011581	0.999222	0.000959131	0.997062	-0.0436712	0.902309
Arl2	0.0116717	0.999222	0.0803358	0.6739	0.0347432	0.944765
Arl4	0.0196267	0.999222	0.218588	0.153072	-0.0383987	0.892108
Arl5	-0.012817	0.999222	-0.282368	0.109209	-0.255152	0.358381
Arl6			-0.04963		-0.860235	2.23217e-05
Arl6IP1	0.0253904	0.999222	-0.222929	0.206549	-0.279248	0.371283
Arl8	-0.000500954	0.999222	-0.152353	0.347975	-0.215385	0.195096
Arp1	-0.0336308	0.976443	0.0870206	0.495418	0.0553961	0.826813
Arp10	0.0337253	0.946536	-0.182787	0.221621	-0.076801	0.818555
Arp2	0.00239063	0.999222	0.0471315	0.774462	0.0532992	0.895387
Arp3	0.00475157	0.999222	-0.198746	0.182751	-0.289702	0.158712
Arp5	0.0227698	0.999222	-0.148709	0.297303	-0.411052	0.0277975
Arp53D	0.00226033	0.937383	-0.0260175		-0.0174418
Arp6	0.0317692	0.98727	-0.175846	0.243287	-0.156491	0.60973
Arp8	0.0385298	0.919096	-0.190362	0.259155	-0.296477	0.386309
Arpc1	-0.00622657	0.999222	-0.00176869	0.992916	0.0403099	0.861447
Arpc2	0.0235779	0.999222	0.000267524	0.998958	-0.25655	0.303185
Arpc3A	0.0224328	0.999222	0.148579	0.322514	0.0840979	0.789358
Arpc3B	-0.00234177	0.999222	0.201858	0.241815	0.153454	0.53033
Arpc4	0.0337097	0.946536	-0.0955789	0.551427	0.163979	0.414019
Arpc5	0.0188671	0.999222	0.0216123	0.913871	0.021291	0.94745
Arr1	-0.00343562	0.751742	-0.068321		-0.996739	2.15799e-15
Arr2	-8.5442e-05	0.999222	-0.052723		-0.385242	0.213057
Ars2	0.0110866	0.999222	-0.12237	0.4488	-0.447809	0.052009
Art1	0.0116837	0.999222	-0.15557	0.319363	-0.420756	0.011476
Art2	-0.00141093	0.999222	-0.0305679		-0.057161
Art3	0.00174023	0.999222	-0.139376	0.455761	-0.454051	0.000101827
Art4	-0.0149825	0.999222	0.0545818	0.719203	-0.297233	0.32926
Art6			0.0309107		-0.0104335
Art7	-0.00200224	0.999222	0.0511685	0.811881	0.0279504	0.955246
Art8	0.0135994	0.999222	-0.111461	0.547142	-0.241278	0.4272
Arts	-0.00417901	0.999222	0.0342192	0.893914	-0.207091	0.401224
Arv1	0.00962254	0.999222	-0.0629841	0.774462	-0.086369	0.835308
Asap	0.0164612	0.999222	0.133345	0.278042	0.147794	0.526164
Asator	0.00749707	0.999222	0.00867962	0.95997	0.0768829	0.72631
Asciz	0.012092	0.999222	0.0599992		0.0722311	0.875196
Ask1	0.000434074	0.999222	0.0957202	0.50056	0.0159708	0.961001
AsnRS	0.0119889	0.999222	0.135406	0.366844	0.0893997	0.722762
AsnRS-m	-0.00451687	0.999222	-0.161237	0.391988	0.0337551	0.946862
AsnS	0.00704942	0.999222	-0.374561	0.0589401	-0.387321	0.0550462
AspRS	-0.0174561	0.999222	0.037332	0.796811	0.0544256	0.825679
AspRS-m	0.0304735	0.994138	-0.147395	0.327182	-0.40943	0.0670478
Asph	0.00663806	0.999222	-0.0501787	0.72134	0.14391	0.411253
Ass	-0.0035713	0.806126	-0.0690427		0.133604	0.65737
AstA	-0.00326012	0.904803	-0.0752277		0.0982285	0.72209
AstA-R1	0.00147091	0.999222	0.00897091		0.00435617	0.994422
AstA-R2	-0.00155178	0.999222	0.0221303		0.140519	0.571994
AstC	-0.000665522	0.999222	-0.00136057		0.155434	0.597689
AstC-R1	0.00050604		0.000373964		0.106746
AstC-R2	-0.00310295	0.974378	0.0739415		0.139385	0.559392
AstCC			-0.00421516		-0.025972	0.944318
Asx	0.0141389	0.999222	0.0638336	0.702019	0.101976	0.731074
Atac1	0.0183428	0.999222	-0.0165647	0.946102	-0.177677	0.49899
Atac2	-0.00690059	0.999222	0.068427	0.661924	-0.047199	0.912709
Atac3	-0.0166321	0.999222	0.0172015	0.925152	-0.0243826	0.947492
Ate1	0.00436192	0.999222	-0.214457	0.242625	0.0160215	0.960129
Atet	-0.00770946	0.999222	0.0830059	0.520439	0.101033	0.653643
Atf-2	-0.00657854	0.999222	-0.0753482	0.709061	0.126698	0.734878
Atf3	-0.00909769	0.934791	-0.137567	0.496829	0.05926	0.793179
Atf6	0.0145645	0.999222	-0.0130097	0.940927	-0.109545	0.665229
Atg1	-0.00169103	0.999222	0.0347068	0.850218	-0.105052	0.715135
Atg10	0.00665789	0.999222	-0.0809129		-0.0473713	0.927095
Atg101	-0.00511409	0.999222	-0.126611	0.462489	-0.175206	0.317547
Atg12	0.0163438	0.999222	0.151828		-0.0851823	0.822461
Atg13	-0.00506729	0.999222	-0.0594774	0.739049	-0.0246698	0.939905
Atg14	0.00525402	0.999222	-0.0689412	0.675769	0.0323348	0.906362
Atg16	0.0158489	0.999222	-0.178895	0.337032	-0.458337	0.0104482
Atg17	0.0473208	0.781535	0.045706	0.811646	0.0933594	0.694035
Atg18a	0.03094	0.993858	-0.156403	0.383571	-0.145309	0.348932
Atg18b	0.0188574	0.999222	0.0427222	0.817387	0.10759	0.605629
Atg2	0.0293266	0.999222	0.0272936	0.872748	0.0997521	0.732674
Atg3	0.00394204	0.999222	0.0369438	0.796811	-0.0587084	0.850114
Atg4a	0.00564726	0.999222	-0.129324	0.381026	-0.0574246	0.838613
Atg4b	0.00469079	0.999222	-0.131041	0.405767	0.0190978	0.947523
Atg5	0.0312195	0.98727	-0.226465	0.224692	-0.277731	0.280682
Atg6	-0.0036004	0.999222	-0.0324746	0.879111	0.123408	0.626823
Atg7	-0.00982034	0.999222	-0.297568	0.0939498	-0.323152	0.261579
Atg8a	0.0130443	0.999222	0.0158221	0.932458	0.00725028	0.982636
Atg8b					0.0261752
Atg9	0.0136379	0.999222	0.0464777	0.76555	0.151737	0.417815
Atox1	-0.00938302	0.999222	-0.0621829	0.682157	-0.055715	0.849069
Atpalpha	-0.00570136	0.999222	0.0843788	0.478888	0.0619843	0.79337
AttA			-0.00405082		-0.0295681
AttB	-0.000506408				-0.0506209	0.871089
AttC			0.00367677		-0.0785741
AttD	0.00050604
Atu	0.0374913	0.934791	-0.294977	0.0915897	-0.34711	0.1899
Atx-1	0.00367833	0.999222	-0.071418		0.145863
Atx2	0.0149044	0.999222	0.16573	0.213045	0.0100682	0.979199
Atxn7	0.020469	0.999222	-0.234402	0.161022	-0.362905	0.0668696
Aven	0.00524618	0.999222	-0.207854		-0.221712	0.459697
Awh	-0.00606652	0.994138	0.0732336	0.678467	0.0651969	0.868247
Axn	0.0260849	0.999222	-0.182754	0.184602	-0.402156	0.0590429
Axs	-0.00284748	0.999222	0.0292024		0.15406	0.581219
Axud1	0.0054955	0.999222	-0.285647	0.11314	-0.431823	0.0733146
B-H1	-0.00308888	0.999222	0.000818822	0.998143	-0.259459	0.413635
B-H2	-0.00399754	0.999222	-0.113696	0.570712	-0.023257	0.964097
B4	0.0433656	0.861548	-0.279894	0.106844	-0.286184	0.14971
B52	0.0326007	0.98727	-0.110732	0.487753	-0.416332	0.000220455
B9d1	-0.000549538		-0.356277		-0.406004	0.0821843
BBS1	0.00100694	0.999222	-0.0712522		-0.0249943	0.950945
BBS4	0.00179915	0.781535	0.0142361		-0.553132	0.00796286
BBS5	-0.0031718	0.794443	-0.267721		-0.398435	0.0583915
BBS8	-0.00221117	0.999222	-0.321394		-0.5503	0.00750396
BBS9	-0.00232851	0.991444	-0.151282		-0.916	3.37124e-05
BCAS2	0.0403823	0.870695	-0.162885	0.350521	-0.295146	0.303249
BCL7-like	-0.00442837	0.999222	0.0383475	0.797444	-0.390187	0.169672
BEAF-32	0.0195024	0.999222	-0.141396	0.366902	-0.68048	0.000268264
BG642163			-0.00421516		0.0193356
BG642312			0.00676956		0.121036	0.784252
BHD	0.0124055	0.988011	0.0853066	0.660961	0.0696662	0.84319
BI-1	0.0043522	0.999222	-0.114862	0.491087	0.0146667	0.955627
BNIP3	0.00381419	0.999222	0.2132	0.136303	0.13303	0.408393
BOD1	0.0106964	0.999222	-0.223951	0.0980746	-0.258356	0.0967112
BORCS5	-0.000323622	0.999222	0.0299619		0.12252	0.703326
BORCS6	0.0146938	0.999222	-0.0696943		0.0514613	0.905743
BRWD3	0.106768	0.00757796	-0.277037	0.0981871	-0.450616	0.0416864
BTBD9	0.0187628	0.999222	-0.439328	0.0181857	-0.414509	0.117881
Bacc	0.033164	0.959428	0.129046	0.493582	-0.0606851	0.822084
Bace	-0.00348046	0.438108	-0.0980171		0.490577	0.00449459
Balat	-0.00111382	0.999222	-0.0563328		0.129668	0.681513
Baldspot	0.00566908	0.999222	-0.0483445	0.718999	-0.16272	0.456263
Bap111	0.02063	0.999222	-0.260164	0.118704	-0.531283	0.0384674
Bap170	0.0650267	0.347591	-0.140295	0.375528	-0.192886	0.614385
Bap55	0.0287583	0.999222	0.0753298	0.589307	-0.077391	0.872397
Bap60	0.0263671	0.999222	-0.25767	0.097318	-0.439746	0.0869458
Bbd	-0.00113064	0.999222	0.0312946		-0.0780333	0.872397
Bdbt	0.0109894	0.999222	-0.204038		-0.131417	0.724352
Bdp1	0.0126297	0.999222	-0.0138951	0.941866	-0.177148	0.384223
Bem46	0.00838421	0.999222	0.120391	0.38995	0.00796518	0.983783
Best1	0.00315344	0.999222	0.0232027	0.890089	-0.044035	0.889586
Best2	-0.00561917	0.999222	-0.0566148	0.774462	0.0849601	0.803825
Best3	-2.56448e-05	0.999222	0.101529		0.0869579	0.801036
Best4			-0.00346405		0.0456566
Bet1	-0.00876981	0.999222	0.155378	0.349697	0.105065	0.702526
Bet3	0.00683048	0.999222	-0.235538	0.139919	-0.297305	0.249477
Bet5	-0.00543306	0.999222	0.0550016	0.803108	-0.00865465	0.984355
Bgb	0.0145239	0.999222	0.0443406	0.771135	-0.206143	0.324892
BicC	-0.000303872	0.999222
BicD	-0.00338191	0.999222	-0.245115	0.145069	-0.192395	0.257156
BigH1	-0.0165807	0.999222	-0.0325815	0.797967	-0.0735556	0.649196
Bili	2.809e-05	0.999296	0.0771996		0.172815	0.425492
Bin1	0.0318018	0.976007	-0.170833	0.317779	0.0769977	0.840552
Bka	0.0132736	0.999222	-0.190909	0.318866	-0.483304	0.0064051
Blimp-1	-0.00108751	0.999222	0.0968305	0.603189	0.420952	0.156521
Blm	0.0131632	0.999222	0.119841	0.562528	-0.295046	0.387045
Blos1	0.00294779	0.999222	0.0147585	0.946169	0.0533256	0.882962
Blos2	0.0127281	0.999222	-0.100604	0.615945	-0.282506	0.315164
Blos3	0.0129228	0.999222	-0.0118139	0.960304	0.184082	0.585089
Blos4	0.00482365	0.999222	-0.173199	0.352155	-0.331742	0.285643
Bmcp	0.0162811	0.999222	0.0530517	0.792622	-0.0885094	0.754711
BoYb	-0.0167393	0.999222	-0.424707	0.0372374	-0.143331	0.573622
BobA	0.0108783	0.905244	0.106701	0.621582	-0.0675133	0.799606
BomBc1	-0.000506408		-0.0272125		0.534065	0.0452957
BomBc2	-0.00221253	0.796266	-0.114668		0.385719	0.137814
BomBc3	-0.000513063		0.0509276		0.222298	0.559653
BomS1	-0.0042946	0.302575	-0.0407031		0.949157	3.22283e-05
BomS2	-0.00231038	0.994138	0.00924774		0.677897	0.0074318
BomS3	-0.00845417	0.0107423	-0.103617		0.832126	0.000132029
BomS4	-0.000513063		-0.027564		-0.0407127	0.929489
BomS5	-0.000513063		-0.000731489		0.309301	0.333119
BomS6	-0.000506408		0.00425965		0.32763	0.302242
BomT1					0.130701
BomT2			0.0169438		0.274994	0.14507
BomT3	-0.00110745	0.999222	0.0460854		0.468137	0.0616504
Boot	-0.0270634	0.999222	0.0162231		-0.233462	0.50424
Br140	0.0374253	0.934791	-0.0889344	0.648208	-0.182186	0.589307
Brca2	-0.0305584	0.942933	0.20011	0.242625	0.161475	0.651117
Brd	0.0180841	0.652524	0.0478135	0.773941	-0.0813697	0.776268
Brd8	0.0450694	0.819985	-0.145358	0.297548	-0.307403	0.274682
Bre1	0.0382621	0.929375	-0.205999	0.217556	-0.558885	0.00776713
Brf	0.0249893	0.999222	0.0961574	0.461406	-0.316766	0.0244524
Brms1	0.00496241	0.999222	-0.00150341	0.993858	-0.0364742	0.927818
Bro	0.0074664	0.929375	-0.0272		-0.0240817	0.780528
Bruce	0.00745089	0.999222	0.0743541	0.665776	0.153265	0.627858
Bsg	0.00133763	0.999222	-0.0159269	0.917555	0.0547383	0.825834
Bsg25A	0.00235094	0.999222	-0.00205818		-0.0128896	0.849077
Bsg25D	0.0538586	0.65283	-0.36723	0.0399273	-0.352172	0.226352
BtbVII	0.0510006	0.630773	0.0612072	0.72821	-0.0640892	0.795638
BthD	0.0237718	0.999222	-0.213015	0.268909	-0.218448	0.472486
Btk29A	0.013984	0.999222	-0.0842197	0.43024	-0.318306	0.154033
Btnd	0.00110585		-0.027921		0.0201897	0.961702
BuGZ	0.0261736	0.999222	0.028348	0.833108	-0.0583199	0.834506
Bub1	-0.00410828	0.999222	-0.0518505	0.761018	-0.100841	0.802276
Bub3	0.0382302	0.932973	-0.250618	0.15041	-0.584951	0.0166809
BubR1	0.019599	0.999222	-0.239753	0.146098	-0.579738	0.0161895
Buffy	-0.000497245	0.999222	-0.0062316		0.207091	0.528641
Bug22	0.0411815	0.881155	-0.132661	0.420652	-0.294266	0.262409
Burs	-0.000517072		0.0185754		0.0661993	0.872779
Bx	-0.019577	0.999222	0.0510615	0.819619	0.120143	0.590768
Bx42	0.051947	0.702884	-0.202273	0.188074	-0.361595	0.0538344
C15	0.00233808	0.999222	0.0542813	0.775495	0.0247191	0.959354
C1GalTA	0.0264218	0.999222	0.117847	0.454093	0.257406	0.160968
C3G	0.041801	0.898109	0.429006	0.000237965	0.179725	0.37304
C901	-0.00386282	0.999222	0.17417		0.211064
CAH1	-0.0121264	0.290241	-0.260809		0.0861509	0.751108
CAH14			-0.00750747		-0.0104335
CAH15			-0.000737868
CAH2	-0.0510382	0.709605	-0.0814241	0.72063	-0.129991	0.681412
CAH3	0.0195432	0.999222	0.05733	0.806258	0.0418327	0.860767
CAH4			-0.000590971		0.0251962
CAH5					0.00646164
CAH6	0.000947468	0.999222	0.257487		-0.0913	0.835308
CAH7	-0.00439752	0.999222	0.214637	0.258716	0.166052	0.542955
CAH8	0.000520658		0.000257518		0.193447	0.633784
CAH9	-0.00299307	0.496975	-0.0125414		0.0914795	0.823604
CAHbeta	-0.0189955	0.999222	0.000222876		0.0399462	0.891501
CAP	-0.0405776	0.198994	-0.166548	0.228581	-0.114597	0.599395
CARPA	-0.00238666	0.999222	-0.0138001		0.155873	0.544523
CARPB	-0.0134749	0.920942	-0.0866544		0.237628	0.270384
CASK	0.00463077	0.999222	0.0246991	0.909072	0.148977	0.615286
CBP	-0.00580827	0.999222	0.190507	0.145688	0.155722	0.199608
CCAP	0.00041181	0.999222	0.0570557		0.0846861	0.861447
CCAP-R	-0.000517072		0.176407		0.0243621	0.959354
CCDC151	-0.00107904		-0.0584599		-0.25129	0.277238
CCDC53	-0.0161134	0.942933	0.0374319		0.219868	0.572438
CCHa1	-0.00101948	0.999222	0.000298038		0.128375	0.756708
CCHa1-R	-0.00171309		0.139916		0.100836	0.769468
CCHa2	0.000142985	0.999222	0.195975		0.272172	0.263915
CCHa2-R	0.00109169	0.999222	0.00249763		-0.0605142	0.87814
CCKLR-17D1	-0.00107904		0.0277653		0.351857	0.219789
CCKLR-17D3	0.0031989	0.98727	0.160683		0.0527167	0.895387
CCT1	0.00567448	0.999222	0.0707123	0.603189	-0.109878	0.553837
CCT2	-0.00750967	0.999222	0.112293	0.297979	-0.119767	0.592908
CCT3	0.0416491	0.898109	0.0110449	0.946229	-0.442556	0.000551061
CCT4	-0.00240829	0.999222	0.139699	0.209516	-0.00564443	0.988751
CCT5	0.00935896	0.999222	0.0153547	0.92867	-0.148958	0.501119
CCT6	0.00856482	0.999222	0.0689916	0.547914	-0.0613773	0.795638
CCT7	0.0214653	0.999222	0.0982333	0.406861	-0.105685	0.668795
CCT8	-0.0139045	0.999222	0.0438275	0.732004	-0.104187	0.734072
CD98hc	-0.00414767	0.999222	-0.00363728	0.981876	0.0472051	0.86867
CDC50	0.0358309	0.946446	-0.0485275	0.746604	0.182508	0.174137
CDK2AP1	0.0361092	0.9383	-0.186588	0.245893	-0.4686	0.0404645
CDase	0.00169944	0.999222	0.231142	0.0995176	0.390861	0.00884444
CG10000	-0.00259905	0.908535	-0.0785738		0.240556	0.314341
CG10005	0.0124343	0.906853	0.202665	0.128156	0.0639647	0.894898
CG10011	0.0433014	0.811668	0.0993573	0.48002	0.277882	0.206518
CG10013	-0.000569798	0.999222	-0.140204		-0.150219	0.682691
CG10019	-0.00427037	0.909518	0.0782714		0.178109	0.467249
CG10026	0.000697155	0.999222	0.14985		0.174864	0.599395
CG10031	-0.00376427	0.819128	-0.184492		0.243997	0.268842
CG10035	0.00217782	0.999222	-0.00592277	0.983608	0.0104474	0.935858
CG10038	0.00646963	0.999222	-0.26421	0.145378	-0.510913	0.042706
CG10041	3.62094e-05	0.999222	-0.000693366		0.242682	0.263595
CG10050	0.0173705	0.999222	0.19543	0.271528	-0.0374257	0.934972
CG10051	0.000163714	0.999222	0.095388		0.1153	0.663073
CG10053	-0.00320911	0.999222	-0.135959	0.437435	-0.362802	0.20269
CG10055	-0.0109594	0.999222	0.061068	0.766144	-0.0550501	0.844601
CG10062	-0.00898398	0.0795017	-0.201533		-0.561557	0.00352827
CG10063	-0.00336992	0.999222	0.0617401		0.10948	0.8173
CG10064	-0.00235053	0.999222	-0.200773		-0.241726	0.222073
CG10068	-0.0108271	0.999222	0.0920494	0.572881	0.10179	0.727886
CG10073	-0.00456608	0.861548	-0.102011		-0.0452092	0.895387
CG10075	0.0364024	0.905574	-0.0863372	0.65331	-0.133097	0.613565
CG10077	0.0359417	0.940481	0.0633397	0.536191	0.135934	0.362435
CG10081			0.0698604		-0.0664106	0.896218
CG10082	0.00790322	0.999222	-0.0132063	0.934549	0.02142	0.929902
CG10086	-0.00344165	0.800175	-0.101745		0.430637	0.000388544
CG10089	0.00112257	0.999222	-0.0786565		0.0589577	0.87632
CG10098	0.0225562	0.999222	-0.228494	0.196995	-0.114586	0.564913
CG10104					-0.0104335
CG10116	-0.00440121	0.800175	-0.0354583		0.262004	0.156313
CG10126	-0.00391402	0.864606	-0.0753933		-0.0251173	0.958873
CG10132	-0.0137639	0.343751	0.236521	0.166545	0.190493	0.395196
CG10137	-0.00565533	0.999222	-0.0789933		0.0918733	0.818619
CG10139	0.0181022	0.999222	-0.206944	0.257528	-0.52672	0.0176157
CG10140	-0.00239594	0.907945	0.0479616		-0.0144581	0.97338
CG10147	-0.017059	0.999222	-0.0130056	0.954556	-0.0274459	0.94573
CG10151	-0.00104974	0.999222	0.137699	0.432678	0.0566416	0.898238
CG10154	-0.00238084	0.709644	0.00481702		0.319854	0.316579
CG10163	-0.000506408		0.00332193		0.187861	0.420239
CG10164					0.00646164
CG10165	0.00972347	0.999222	0.0633357	0.712619	0.143726	0.502019
CG10171	0.0171938	0.999222	0.000363197	0.998931	-0.125015	0.763393
CG10175	-0.00231636	0.999222	-0.109297		-0.130199	0.72827
CG10177					0.16034	0.655069
CG10182	-0.0162441	0.00444463	0.0282005		0.0366037	0.944829
CG10183			-0.0101381		0.108031	0.68633
CG10184	-0.0109956	0.999222	0.158809		0.308473	0.141054
CG10185	-0.00143036	0.999222	-0.0538497		-1.33822	4.78976e-10
CG10189	-0.0134273	0.999222	0.0613089	0.759682	-0.0566778	0.886557
CG10194	-6.22618e-05	0.999618	0.0946068		0.0411514	0.909224
CG10195	-0.0083685	0.999222	-0.0469623		0.0420512	0.909897
CG10205	-0.00320533	0.475484	-0.0167708		0.266441	0.428857
CG10208	-0.00113309	0.999222	0.00541542		0.131693	0.702104
CG10209	0.00169693	0.999222	-0.0579903	0.766616	0.0282107	0.951193
CG10211	-0.0323606	0.152644	-0.00622114	0.979923	0.265395	0.282335
CG10214	0.0381808	0.916333	-0.0813408	0.643032	-0.317773	0.0940003
CG10222	0.0040932	0.999222	-0.168973	0.377854	-0.0476833	0.927613
CG10226	-0.00558706	0.374267	-0.0663975		0.165436	0.571355
CG10232	-0.00415379	0.821237	0.139817		0.233139	0.386653
CG10237	0.0109758	0.999222	0.000399387	0.998896	-0.270139	0.437118
CG1024	0.0336167	0.974378	-0.268758	0.123023	-0.584254	0.00363504
CG10252			-0.0178366		0.0593293
CG10254	-0.0131791	0.999222	0.0290817	0.90942	-0.183149	0.434668
CG10257	-0.000506408		-0.0183208		-0.429012	0.121472
CG10264	-0.0023562	0.999222	0.0695846		0.0529763	0.83753
CG10265	0.00463705	0.999222	0.05257	0.790881	-0.0718271	0.886557
CG10268	0.00541166	0.999222	0.00161137	0.995978	0.0269623	0.955627
CG10274	0.0391307	0.917718	-0.0398223	0.834637	0.0188158	0.960172
CG10280	0.00140673	0.999222	0.0191203		-0.186919	0.351174
CG10283	0.0154924	0.857679	0.180584	0.161495	0.360625	0.114301
CG10286	0.0254376	0.999222	0.127956	0.358042	-0.114047	0.72209
CG10298	-0.000513063		0.0169438		0.00646164
CG10300	-0.00100444	0.999222	0.018577		0.146176	0.560406
CG10301	0.00050604		0.034982		0.296753	0.379322
CG10307	0.00046918	0.999222	-0.229358		0.106099	0.823868
CG10311	-0.0106102	0.554976	-0.176524		0.0865006	0.664346
CG10317					-0.0321937
CG10321	0.0186313	0.999222	-0.086615	0.491087	-0.105372	0.699658
CG10324	-0.0045285	0.999222	-0.115469	0.48118	-0.237959	0.451876
CG10333	0.0185289	0.999222	-0.00696482	0.970858	-0.0952477	0.790843
CG10336	0.011708	0.999222	-0.0649932	0.756064	-0.287057	0.366956
CG10337	0.000601979	0.999222	0.159865		0.0165602	0.971115
CG10338	0.015356	0.999222	-0.0163169	0.929566	-0.282351	0.152992
CG10339	-0.0033348	0.934791	-0.22335		-2.15279	1.45236e-32
CG10340	-0.0176129	0.999222	0.179245	0.248346	0.00600132	0.986685
CG10341	0.00933137	0.999222	-0.146514	0.345997	-0.323638	0.0154078
CG10343	-0.0325653	0.98233	-0.209218	0.218213	-0.185379	0.489948
CG10344	-0.0153416	0.999222	-0.0112921		-0.000307289	0.998913
CG10345	0.000591108	0.999222	0.0125553		0.0672617	0.846492
CG10347	0.000304936	0.999222	-0.217867	0.19084	-0.486687	0.0308287
CG10348	-0.00613549	0.908334	-0.0623634		0.182221	0.626502
CG10352			-0.0420037		0.0616092
CG10353	0.020802	0.999222	0.0463299	0.772308	0.131115	0.554251
CG10357			0.00367677		0.036687
CG10359	-0.010794	0.0155265	-0.111713		0.0807454	0.778648
CG10361	-0.000972719	0.999222	-0.0138428		0.204509	0.475831
CG10362	-0.00141834	0.999222	-0.0148616		0.210852	0.408868
CG10365	-0.0163267	0.999222	-0.234612		0.0221999	0.949824
CG10366	0.00844458	0.999222	-0.0567525	0.750011	0.125085	0.671668
CG10375	0.0117419	0.999222	-0.112825	0.531202	-0.364001	0.0715845
CG10376	-0.0119769	0.999222	-0.191522	0.12634	-0.0761569	0.797799
CG10383	-0.00162968	0.999222	-0.307535	0.0769505	0.127271	0.626295
CG10384	-0.00158494	0.999222	-0.0900294		0.330174	0.0390662
CG10395	-0.00788633	0.999222	-0.04521	0.780464	-0.1939	0.628891
CG10405	-0.0027554	0.999222	0.0815014		0.0948579	0.690941
CG10407	0.00116911	0.999222	0.0212277		-0.002173	0.996786
CG10413	0.00334494	0.999222	-0.229678	0.13578	-0.165152	0.519867
CG10417	0.00729848	0.999222	-0.0746539	0.657207	-0.570565	0.00600537
CG10418	-0.00215936	0.999222	-0.122544	0.533124	0.0045926	0.994422
CG10425	-0.00264097	0.999222	-0.201302	0.221621	-0.119376	0.64917
CG10428	-0.00900574	0.999222	-0.162703	0.310892	-0.0489753	0.886557
CG10431	-0.00955741	0.999222	-0.227462	0.251374	-0.375455	0.205139
CG10433	-0.0108539	0.279613	-0.188566		0.0731381	0.693537
CG10435	-0.000475592	0.999222	-0.0471974	0.804107	-0.0286532	0.939905
CG10444	0.00608638	0.999222	-0.0335297	0.888948	0.0668091	0.783989
CG10445	-0.000935	0.999222	0.145122		0.119486	0.737312
CG10459	0.000407325	0.999222	0.163288
CG10462	0.0171978	0.999222	0.0994641	0.460517	-0.0416107	0.902915
CG10463	0.0286217	0.992	0.035741	0.836781	-0.145604	0.71106
CG10465	-0.00276795	0.999222	-0.0894935	0.548354	-0.327557	0.175546
CG10466	-0.0220684	0.999222	-0.101947	0.602213	-0.239406	0.433814
CG10467	0.00397992	0.999222	0.0741094	0.702861	0.123693	0.788248
CG10469	0.000608923	0.999222	0.170454		0.10215	0.817213
CG10470	0.0178594	0.999222	0.0968261	0.496829	-0.00653157	0.984997
CG10472	-0.0234831	3.41842e-05	-0.100921		0.233481	0.249167
CG10474	-0.000513063		-0.0446611		-0.91652	7.71349e-05
CG10477			0.00821667		-0.0727457	0.871952
CG10479	0.0125499	0.944829	0.150098	0.322612	0.181987	0.62984
CG10481					0.00646164
CG10483	-0.000984182	0.999222	0.0360269		0.04879	0.885328
CG10486			0.0309107		0.0171895
CG10492	0.0225595	0.999222	-0.335699	0.0654878	-0.517358	0.0244789
CG10494	0.0126452	0.999222	0.0475245		-0.0341639	0.94745
CG10495	-0.0382287	0.819128	0.0286552		-0.156221	0.680638
CG10505	0.000256311	0.999222	0.0168035		0.160705	0.593757
CG10508	-0.00335107	0.999222	0.0677452		0.200594	0.327008
CG10510			-0.0110991		-0.0279128
CG10512	-0.0155682	0.934791	0.0560941	0.686695	-0.145366	0.638548
CG10513	-0.00131313		-0.0518774		0.174908	0.582234
CG10514	0.000620022		0.021833		0.0452618	0.923882
CG10516	0.00953938	0.999222	0.108764	0.422093	0.126611	0.678734
CG10527	-0.0376305	0.905807	0.036429		-0.0119401	0.978665
CG10543	0.0477419	0.770206	0.126278	0.319363	0.149959	0.507404
CG10550	-0.00462817	0.934791	-0.0881639		-0.124623	0.619021
CG10553	-0.00526107	0.560775	0.00589487		-0.595221	0.00564754
CG10555	0.0129735	0.999222	-0.216431	0.14769	-0.408208	0.131083
CG10559	-0.00213338	0.949502	0.0510127		0.32508	0.328152
CG10560	-0.00644202	0.311807	-0.0290314		0.28949	0.122481
CG10561	-0.0165453	0.999222	0.0122211		0.121975	0.680824
CG10562	-0.00384343	0.678747	-0.0688466		0.219782	0.33365
CG10565	0.0488658	0.755568	-0.201704	0.164254	-0.292881	0.0978467
CG10576	-0.020002	0.999222	0.0921267	0.407335	-0.131142	0.619923
CG10581	-0.000390094	0.999222	-0.038775		-0.0481059	0.857665
CG10584	0.0362037	0.908535	-0.2129	0.283041	-0.117607	0.686418
CG10588	0.0013096		-0.0049463
CG10589			0.0227068		-0.00544945
CG10591	-0.00600849	0.994138	0.109724	0.505839	0.0240522	0.936236
CG10597	-0.00557192	0.311955	-0.104758		-0.0810383	0.846986
CG10598	-0.00100581	0.999222	-0.0825946	0.41845	-0.160008	0.399494
CG10600	0.0217254	0.999222	-0.0355841	0.883358	-0.0494612	0.89892
CG10602	-0.00211697	0.999222	-0.0486576	0.837364	0.0479601	0.839608
CG10616	0.00458241	0.999222	-0.029036	0.864846	-0.00734154	0.983836
CG10621	-0.00145694	0.999222	-0.0510906	0.701874	0.324093	0.0550462
CG10623	-0.00558431	0.999222	0.0640918	0.786316	0.268362	0.189714
CG10628	-0.011052	0.999222	0.00792896	0.970858	-0.0344782	0.928782
CG10631	0.0399221	0.912305	-0.0330334	0.897799	0.0774139	0.837971
CG10638	0.0152444	0.999222	0.0997672	0.51341	0.182884	0.486208
CG10646	0.0306989	0.972298	-0.0227288	0.920959	0.0799656	0.840469
CG10650	-0.0193939	0.0922467	-0.0877214	0.63715	-0.0161435	0.95277
CG10651			-0.00405082
CG10654	0.00549443	0.999222	-0.063717		0.0128553	0.974506
CG10657	0.00327327	0.999222	0.0145782	0.920959	-0.0935968	0.741306
CG10660	0.000205598	0.999222	0.233738		0.242503	0.252977
CG10663	-0.000834958	0.999222	-0.00410839		0.130089	0.619896
CG10669	0.0144494	0.999222	0.0908195	0.647905	0.0862106	0.824903
CG10672	0.00469398	0.999222	0.176891		0.158154	0.453828
CG10674	0.0289237	0.98727	0.188911	0.268316	0.0538119	0.85683
CG10680			0.00610816		0.0440124
CG10681	-0.00296014	0.999222	0.0598932	0.780464	0.0281068	0.947492
CG10694			0.00309163
CG10700	0.0014429		-0.111798		0.112961
CG10702	0.0315005	0.992	-0.368607	0.0615416	-0.275719	0.099536
CG10710	-0.00657145	0.908535	0.136134		0.162178	0.514472
CG10713	-0.00122546	0.999222	0.124109		0.242189	0.379019
CG10725	-0.0225906	8.222e-05	-0.00807919		0.181705	0.531034
CG10730	-0.00147462	0.994138	-0.0134438		-0.0749245
CG10731	0.00374319	0.999222	-0.156369		-0.0808068	0.839614
CG10734	-1.55198e-05		-0.0691988		0.110602
CG10737	-0.0299706	0.988011	-0.00785029	0.961952	-0.0412134	0.880979
CG10738	0.0314383	0.907389	-0.247839		-0.0674479	0.82921
CG1074	0.00426625	0.999222	0.0857194	0.592942	-0.242112	0.158369
CG10747	0.00967224	0.999222	0.0451137	0.813326	-0.0789014	0.770346
CG10750	-0.000513063		0.00695484		-0.0624113
CG10752			0.00332193
CG10761	0.00162933	0.98727	-0.0116134		0.00646164
CG10764	2.52561e-05		-0.0670883		0.218203	0.252977
CG1077	-0.000564685	0.999222	-0.0444393		0.272362	0.41266
CG10778	0.000299139	0.999222	0.0988443	0.577462	0.0730398	0.790541
CG10793	-0.000953519	0.999222	-0.0868901		-0.0962549
CG10795	-0.0124776	0.999222	0.0490269	0.806258	0.146186	0.721457
CG10799	-1.55198e-05		-0.00773659		0.113874	0.801022
CG10801	0.000569075		0.000408517		-0.014253
CG10802	0.0283939	0.999222	-0.250127	0.185131	-0.0925859	0.719089
CG10803	0.00761642	0.999222	0.053363	0.782653	0.09071	0.733156
CG10804	-0.00415984	0.723597	0.0104509		-0.0688372	0.857588
CG10809	-0.013018	0.999222	0.101936	0.460517	-0.0149305	0.963379
CG10814	-0.000513063		0.0122474		-0.0269129
CG10822			0.00332193
CG10834			0.00332193		-0.0104335
CG10841	0.0014429		0.0217082		-0.0104335
CG10845					-0.0104335
CG10853			0.114392		0.589209	0.000383717
CG10859	0.00104099	0.999222	0.0739924		6.34475e-05	0.999643
CG10862			-0.0106563		0.0111102
CG10863	0.0172739	0.999222	-0.290943	0.116038	0.0784477	0.727081
CG10864	-0.00156566	0.999222	-0.0947211		0.0722432	0.883938
CG10866	-0.0130798	0.999222	-0.160642		-0.00221009	0.996696
CG10869	0.00167661	0.999222	0.0213448		0.0576039	0.85721
CG10874	0.0154723	0.999222	-0.015387	0.929238	-0.128016	0.67435
CG10877	-0.00297024	0.999222	-0.187651		0.0834059	0.777805
CG10887			0.00332193
CG10898	0.00428837	0.999222	0.115344	0.496829	0.00380285	0.995089
CG1090	-0.00643367	0.906853	0.142912		0.0260457	0.95277
CG10903	0.00126646	0.999222	-0.0873316	0.629879	-0.251131	0.30222
CG10904	0.0262089	0.999222	-0.13396	0.491431	-0.280263	0.271331
CG10907	-0.0166045	0.999222	-0.0753944	0.669813	-0.473445	0.0527771
CG10910	-0.0208909	2.77512e-05	0.0424986		0.249531	0.311225
CG10911	-0.0181865	6.17183e-05	-0.013581		-0.0535553	0.855571
CG10912	-0.0114752	0.0291369	-0.00699942		0.373374	0.00455578
CG10914	0.0186071	0.999222	0.0629322	0.766144	-0.0604742	0.878539
CG10916	-0.00587053	0.999222	-0.0527818	0.806258	-0.0633671	0.885328
CG10918	-0.00344152	0.134531	0.0488058		0.876228	0.000155049
CG10919			0.00332193		-0.0276007
CG1092	-0.000183906	0.999222	0.0767911		0.360748	0.0719925
CG10927	0.0327904	0.808828	-0.134069	0.485573	-0.086248	0.849069
CG10931	0.00050604		0.0418292		0.0219001
CG10932	0.00551684	0.999222	0.0903446		0.0877823	0.778958
CG10934					0.00646164
CG10936	-0.0223929	0.989482	-0.219178	0.190252	-0.0830542	0.782247
CG10939	0.0180697	0.999222	-0.0383968	0.828604	0.11422	0.711221
CG10943	-0.0016344	0.999222	-0.00333686		0.0969042	0.829767
CG10947	-0.0046812	0.714572	-0.12709		0.155568	0.41379
CG10948	0.0179353	0.999222	0.0575017	0.719655	0.0438012	0.879814
CG10949	-0.0200157	0.999222	-0.040842	0.837817	-0.124503	0.724352
CG10950			-0.000737868		0.0111102
CG10953	-0.00154513	0.953977	-0.0710394	0.495302	-0.0382108	0.816527
CG10958	-0.00625733	0.999222	-0.0513528	0.811881	0.126417	0.738388
CG10959	-0.0084744	0.999222	0.116121		0.0556165	0.912361
CG10960	-0.0520653	0.676313	0.106359	0.385796	0.305228	0.00323644
CG10962	0.000487217	0.999222	0.0229333		0.130476	0.735931
CG10969					-0.0104335
CG10970	0.00050604		-0.106769		0.145984	0.738838
CG10973	0.0036472	0.999222	-0.0718962	0.637871	-0.101872	0.696073
CG10979	-0.0135747	0.999222	-0.028183	0.891214	-0.100259	0.768285
CG10984	0.00401807	0.999222	-0.0859592	0.593919	-0.312376	0.238567
CG10993					-0.0505458
CG10996			0.0155156		0.0155777
CG11000	-0.0019929	0.999222	-0.0753306		0.0817246	0.755778
CG11007	0.00590299	0.999222	0.148958	0.341125	0.0460426	0.899417
CG11018	-0.000140863	0.999222	-0.0238974		0.00646164
CG11029	2.52561e-05		-0.0251066		0.122607	0.785856
CG1103	0.0138211	0.999222	0.00127909	0.995185	-0.146475	0.719095
CG11030	0.000629285	0.999222	-0.0629494	0.661924	-0.476234	0.000127558
CG11034	-0.0330812	0.957113	-0.448727	0.00647631	-0.119405	0.571355
CG11035	0.0219467	0.999222	-0.116432		0.0119664	0.978665
CG11037					-0.0104335
CG11041	1.03643e-05		-0.125212		-0.809467	0.000676833
CG11044	0.00173622	0.999222	-0.156985		0.555036	0.0261975
CG1105	0.00692805	0.999222	-0.208889	0.147238	0.0351514	0.898324
CG11050	0.0212949	0.999222	-0.0467171	0.726325	-0.188267	0.275232
CG11052	0.00210932		0.0215464		0.147427	0.548337
CG11060	-0.00129974		0.0238884		-0.00175189
CG11068			-0.00421516
CG11069	0.00444207	0.999222	-0.0703555	0.626507	0.0414039	0.90893
CG11070	-0.00855769	0.999222	0.136755	0.360892	0.223334	0.256368
CG11073	-0.00228647	0.999222	0.126218		-0.00519221	0.992281
CG11076	-0.0282413	0.999222	0.0909947	0.505839	-0.225536	0.328152
CG11077	-0.00692251	0.999222	-0.240566	0.228287	-0.00444438	0.993531
CG11085			0.00473746		-0.00376743
CG11089	0.0162581	0.999222	0.092178	0.514752	-0.171318	0.568248
CG11095	0.00973099	0.999222	0.0206463		0.133787	0.71842
CG11099	-0.00106123		0.0347017		0.302571	0.369633
CG11103	0.00241237	0.999222	-0.281434	0.147238	-0.419395	0.0294479
CG11106					0.00646164
CG11109	-0.00829332	0.999222	0.0547402	0.80093	-0.0533883	0.899098
CG11110	0.000122757	0.999618	-0.0118063		-0.0533282	0.890569
CG11112			0.0248161
CG11113			0.00940928		0.0155777
CG11122	0.00557279	0.999222	-0.0601827	0.744071	0.10295	0.809842
CG11123	0.00622964	0.999222	-0.253607	0.109254	-0.514131	3.03974e-05
CG11125	0.0212589	0.999222	-0.228922	0.192653	-0.160579	0.554455
CG11127	0.0504352	0.672502	-0.166482	0.242944	-0.0200608	0.955907
CG1113	-0.00177391	0.999222	-0.101953		-0.0901074	0.843916
CG11131	-0.0015648	0.635692	-0.00428519		-0.0126114	0.97828
CG11134	-0.00459377	0.999222	-0.00205819	0.994498	0.157784	0.419546
CG11141	0.00769034	0.999222	-0.37129	0.0568421	-0.447014	0.0426121
CG11145			0.0129411
CG11147	-0.00125603	0.999222	0.106158		0.183965	0.614151
CG11149	-0.00362273	0.919096	0.0926852		0.101019	0.826813
CG11151	-0.0100309	0.999222	-0.169133	0.292518	0.176102	0.206416
CG11155	-0.00461627	0.999222	0.0318828	0.888744	0.0870847	0.736009
CG11158	-0.00567803	0.999222	-0.000967433		-0.0964709	0.829033
CG11159			0.0287673		0.0787542	0.846986
CG1116	-0.00152308	0.999222	0.0620434	0.757017	0.124999	0.662395
CG11162	-0.000513063		-0.00650904		0.495554	0.0487971
CG11164	0.00375572	0.999222	-0.350706	0.0794866	-0.713869	0.00138522
CG11168	0.0034198	0.999222	-0.182228	0.23378	0.0780206	0.724352
CG11170	0.00159883	0.999222	0.0947377		0.134344	0.760787
CG11178	-0.0281555	0.999222	0.069418	0.688045	0.0767463	0.82921
CG11180	-0.00780519	0.999222	-0.240352	0.14769	-0.374388	0.0255658
CG11191	-0.00204254	0.957812	-0.0613825		-0.219932	0.492018
CG11192			0.00779364		-0.125646
CG11200	-0.0157667	0.999222	0.206442	0.176735	0.0602614	0.884083
CG11211	-0.000457205	0.999222	0.0500487		-0.0263262
CG11226					-0.0104335
CG11227			-0.000590971		0.0844418
CG11236	0.000550701	0.999222	-0.0538045		0.194112	0.467959
CG1124	-0.00981345	0.844733	0.0641421	0.751179	0.062037	0.824903
CG11241	0.00988861	0.999222	-0.165285	0.393651	0.084554	0.789316
CG11247	-0.00305166	0.999222	0.142969	0.301216	-0.0175448	0.954852
CG11248	0.0279623	0.999222	-0.236399	0.153967	-0.400672	0.087551
CG11249	-0.00170941	0.999222	0.0622633		-0.0293178	0.956237
CG11251	-3.68082e-06		0.0148786
CG11257	0.00996079	0.999222	-0.183703		-0.192159	0.544523
CG11263	0.00742741	0.999222	-0.282679	0.150617	-0.502871	0.0668548
CG11267	0.00356977	0.999222	0.108807	0.351267	-0.0200341	0.936792
CG11269	-0.000506408
CG11275	0.00126764	0.999222	0.116543	0.540488	0.0258771	0.938017
CG11279	0.0104316	0.999222	0.195914	0.19463	-0.0942027	0.782573
CG1129	-0.0228474	0.999222	0.11504	0.361453	0.242112	0.219536
CG11291			-0.00721333		-0.0684647
CG11294	-0.000506408		0.00332193		0.0314059
CG11300	-0.00107904		-0.000236485		-0.708128	0.000724162
CG11307	-0.00705597	0.999222	-0.330074	0.0980746	-0.559745	0.031267
CG11309	-0.0239915	0.999094	0.0815324	0.669813	0.093723	0.728722
CG11313	0.00050604		-0.0461514		0.00745387	0.989537
CG11317	-0.00453467	0.795528	-0.00302493		0.167298	0.456545
CG11318	-0.00047705	0.999222	-0.108245		0.126352	0.581373
CG11319	-0.00403883	0.940481	-0.0440619		0.223815	0.262299
CG11322	-0.00107904		-0.0199253		0.113176
CG11327	0.00173985	0.999222	0.0953236		-0.128918	0.683535
CG11333			0.00367677		-0.0589838	0.854776
CG11334	0.0472207	0.803467	-0.0402611	0.831181	0.0790543	0.724352
CG11342	-0.00216618	0.999222	-0.107444		-0.0300888	0.948201
CG11345	-0.00349078	0.614037	-0.116124		-0.0748532	0.822845
CG11349			0.0155156		-0.0236406
CG11350	-0.00458407	0.161968	-0.0559255		-0.169091	0.684723
CG11353	-0.00117311	0.999222	0.00357811		0.37895	0.223808
CG11356	0.00050604		-0.0174658		-0.117137
CG11357	0.0531986	0.672502	-0.202022	0.19525	-0.0500456	0.85001
CG1136	-0.00106827	0.999222	-0.0930324		0.168349	0.359924
CG11360	-0.0278917	0.999222	0.228462	0.0990494	0.222595	0.349394
CG11362	-0.000895668	0.999222	-0.00432941
CG11367	0.0189861	0.999222	-0.200698	0.275162	-0.349581	0.179194
CG11368	-0.00467134	0.175349	-0.158529		-1.88414	6.17832e-27
CG11369	-0.000517072		-0.0567366		0.00646164
CG1137					0.0157874
CG11370	-0.0255796	1.06895e-06	-0.0410305		-0.0088713	0.983783
CG11374	-0.00129974		0.0156976		0.129415	0.732104
CG11377	-0.0208105	0.999222	0.142913	0.273312	0.10672	0.761487
CG11378	-0.00839665	0.630773	-0.0480449		0.0892447	0.706825
CG11379					0.00646164
CG11380	-0.000649766	0.999222	0.0598536	0.678467	0.815364	0.000603307
CG11381	-0.00166766	0.847019	-0.0678021		-0.0700177	0.840851
CG11382	-0.00532311	0.999222	0.184801	0.352155	0.175044	0.639947
CG11384	-0.00603012	0.0628956	-0.0555868		0.315726	0.0528368
CG1139	0.000885355		0.027533		0.190547	0.616567
CG11391	0.00050604		0.0303104
CG11396	0.00642563	0.999222	0.0550107	0.786219	0.156444	0.553459
CG11398	0.0208539	0.999222	0.102432		-0.208469	0.589856
CG11399	0.00918571	0.999222	-0.10343	0.572881	-0.194424	0.53634
CG11400	-0.00175503	0.999222	0.164433		0.209505	0.598938
CG11403	0.000132537	0.999618	0.0703185	0.74354	-0.182863	0.651529
CG11404			0.0148786		-0.0104335
CG11406	-0.000658024		0.0039623		0.0667635
CG11407	0.00328821	0.935297	0.116265		0.333909	0.303185
CG11409	-0.00138925	0.999222	0.109899	0.572881	0.384579	0.0733146
CG11413	-0.0118143	0.0196982	-0.0750502		-0.166937	0.645641
CG11414	-0.0129345	0.999222	0.0923412	0.522958	-0.0428615	0.888149
CG11417	0.0303791	0.993858	-0.146299	0.285932	-0.381882	0.0031024
CG1142	0.0135399	0.999222	-0.0975816	0.550131	-0.24882	0.272247
CG11425	-0.00240152	0.766116	-0.0178826		-0.499439	0.0665813
CG11426	-0.000121839	0.999222	0.0406759		0.259831	0.177403
CG1143	-0.00481097	0.573863	-0.125809		0.118209	0.669376
CG11436	0.0508059	0.73034	-0.160575	0.258716	-0.259291	0.37882
CG11437	-0.00320948	0.999222	-0.0124498		-0.350777	0.103477
CG11438	-0.00634875	0.747539	0.0910212		-0.305397	0.241762
CG11444	0.0289851	0.999222	-0.0939542	0.57871	-0.279423	0.049306
CG11447	0.0110547	0.999222	0.0168577	0.946102	-0.00520903	0.992281
CG11449			-0.0559804		-0.190968	0.178053
CG11453	-0.00081192	0.999222	-0.214425		0.185899	0.553459
CG11454	0.000803848	0.999222	-0.0250127	0.913521	-0.128288	0.694035
CG11456	-0.0096844	0.999222	0.000171305	0.999418	-0.154261	0.724352
CG11458	-0.000513063		-0.0140938		-0.193896	0.381435
CG11459	0.00110585		0.00316002		0.0161045
CG1146	-0.00561003	0.999222	0.119082		0.268541	0.252348
CG11470	-0.00745213	0.0146638	-0.0276648		0.174279	0.465169
CG11474	-0.00058215	0.999222	0.0290397	0.913419	0.115501	0.486422
CG11475	0.00251193	0.999222	-0.0285779		0.152406	0.696073
CG11498	0.00228923	0.999222	0.198749		-0.0469733	0.915657
CG11504	0.0389317	0.926191	-0.19961	0.245825	-0.465301	0.0410689
CG11523	0.0119605	0.999222	-0.231253	0.147238	-0.393268	0.0539769
CG11529	-0.0177391	8.38847e-05	0.0403905		-0.378296	0.208292
CG11537	0.0135896	0.999222	0.129976	0.371047	0.0522138	0.852333
CG11539	0.014582	0.992	0.00666535		0.0574175	0.903027
CG11550	0.00201069	0.861548	0.0245276		0.21512	0.560302
CG11555	0.0279352	0.999222	-0.0532815	0.805316	-0.330506	0.0577663
CG11560	0.00298169	0.999222	-0.193036	0.287717	-0.221408	0.556379
CG11562	-0.0103726	0.999222	-0.117057	0.530541	-0.0572643	0.889404
CG11563	-0.00488634	0.999222	-0.162881	0.325746	-0.565413	0.0010484
CG11570	-0.000513063		-0.0187194		0.268267	0.455401
CG11581			-0.000731489		-0.000143742	0.999441
CG11583	0.0176599	0.999222	-0.150087	0.362238	-0.429152	0.000562085
CG11584	0.00348116	0.994138	-0.0150535	0.942725	0.808726	0.000643994
CG11585	-0.00233421	0.942933	-0.0744591		-0.0954846	0.811361
CG11586	0.018487	0.999222	-0.0550516	0.777668	-0.260249	0.273045
CG11588	0.000486724		-7.50288e-05
CG11590	-0.00860072	0.999222	0.0851512	0.686044	-0.0344815	0.937653
CG11593	-0.0218683	0.999222	0.069966	0.63692	0.0731421	0.795638
CG11594	-9.2485e-05	0.999222	-0.0514096		0.147181	0.35635
CG11596	0.0200616	0.999222	-0.288344	0.0980746	-0.510866	0.0234108
CG11597	0.0014461	0.999222	0.156892		-0.1459	0.730195
CG11598	-0.00181877	0.999222	-0.0256971		0.0556001
CG11600			-0.00286441		0.00646164
CG11601	0.0149092	0.999222	-0.176005	0.320359	-0.0538846	0.863903
CG11608	-0.000513063		0.00332193
CG1161	0.0135058	0.999222	0.119856	0.351876	0.0488052	0.861447
CG11617	-0.00145704	0.999222	0.0423407		0.180125	0.499611
CG11619	-0.00456826	0.999222	0.123077		0.614134	0.000676833
CG11626	-0.000488315	0.999222	0.0465584		0.177026	0.404393
CG11629	-0.000513063		-0.038289
CG11630	0.0013096		-0.0389145		0.0133649
CG11634			0.00332193		-0.00794388
CG11635			-0.00421516
CG11638	-0.0134753	0.833025	0.180295		0.263494	0.217831
CG11655	-0.0253376	0.988011	0.175598		-0.140212	0.734759
CG11656			-0.038984		-0.0106397
CG11658	0.0033113	0.999222	-0.0694424	0.630782	0.0334897	0.889918
CG11659	-0.00272115	0.502693	-0.00968675		0.221444	0.458532
CG11663			-0.00405082
CG11668	-0.000675185	0.999222	-0.0771641		0.283812	0.417029
CG11670	-0.00534581	0.906853	0.118423		-0.109845	0.815508
CG11672	-0.00820956	0.082384	-0.228674		0.202989	0.193735
CG11674	0.019549	0.999222	-0.271141	0.164254	-0.0738423	0.622678
CG11679	0.0282579	0.994138	-0.220802	0.180591	-0.0206021	0.960129
CG11686	-0.0116587	0.999222	0.0247549	0.925621	0.077692	0.724352
CG11693			0.0117306		0.00956117
CG11694			0.00332193		-0.0104335
CG11695	-0.00727854	0.999222	0.105795		0.0657343	0.866912
CG11696	0.0360616	0.934791	-0.020146	0.912578	0.0996985	0.766973
CG11699	0.00390646	0.999222	0.16103	0.338588	0.128896	0.617795
CG11700	0.00175046	0.999222	0.0768392		-0.0544555	0.867112
CG11703	-0.00124448	0.999222	-0.019266		0.0301915
CG11710	-0.00984618	0.999222	0.174634	0.308681	0.022349	0.954554
CG1172	0.0487559	0.7795	-0.090338	0.565102	-0.138531	0.723325
CG11722	0.00463696	0.999222	0.140084		0.00085006	0.997887
CG11723	0.00673874	0.999222	0.000789627	0.99749	-0.127835	0.732104
CG11726			0.000444317		0.00646164
CG11737	0.014103	0.999222	0.0610547	0.762726	-0.0324105	0.917425
CG11741	0.00132865		0.00784387		-0.206802	0.252413
CG11752	0.00924709	0.999222	0.0685194	0.700383	0.124622	0.642102
CG11753	-0.00013954	0.999607	-0.16735	0.343371	-0.129423	0.627706
CG11755	0.0185467	0.999222	0.134432	0.44958	-0.157086	0.709147
CG11756	-0.00279169	0.999222	0.0319314		-0.047237
CG11760	-0.00239534	0.957874	-0.0706283		-0.0223346	0.953938
CG11768					-0.0435243	0.883803
CG11771	0.0289905	0.999222	-0.32575	0.0586397	-0.0671447	0.795638
CG11777	0.00315009	0.999222	-0.1588	0.341174	-0.291077	0.369633
CG11779	-0.00980175	0.999222	0.0959175	0.515266	-0.11354	0.705099
CG11786	-0.0115533	0.628686	0.135363		0.182884	0.252348
CG11788	-0.0132217	0.999222	0.0642424		-0.188135	0.639152
CG11790	0.0228253	0.999222	0.00263599	0.992134	-0.0642866	0.823868
CG11791	0.0440448	0.625681	0.11804	0.45451	0.0641517	0.742818
CG11807	-0.0168288	0.999222	0.0619278	0.70139	-0.0583074	0.846579
CG11808	-0.0012223	0.999222	-0.346527	0.0697377	-0.257864	0.479128
CG11811	0.0107726	0.999222	-0.16676	0.226	-0.403624	0.0140794
CG11815	-0.000513063		0.0228601		0.00646164
CG11816					-0.0624113
CG11825	0.0203496	0.999222	0.543845	0.000148294	-0.240762	0.342044
CG11828	0.00050604		0.0191808		-0.0649937
CG11835	0.000387404	0.999222	0.00710402		0.175635
CG11836	-0.0112941	0.999222	0.145515	0.45382	-0.250631	0.487891
CG11837	0.00710607	0.999222	-0.127364	0.388446	-0.33804	0.0953618
CG11839	0.010376	0.999222	-0.00768156	0.974926	-0.236022	0.529034
CG11841			0.000710607		-0.0402808	0.909707
CG11842	8.71814e-05	0.999222	0.0323121		0.0816448	0.86082
CG11843	-0.00324254	0.898109	0.0482496		-0.180077	0.545131
CG11852	-0.0254543	1.16957e-08	-0.0193164		-0.165459	0.689186
CG11854	-0.00471564	0.625681	-0.0186726		-0.0227638	0.960208
CG11857	-0.00618036	0.999222	0.013694	0.929869	0.00819476	0.983836
CG11858	-0.00446201	0.999222	-0.0772198	0.696419	-0.0812193	0.809394
CG11873	0.0388342	0.928336	0.105674	0.427207	0.120942	0.662823
CG11878	-0.000506408		-0.000737868		-0.0274062	0.959287
CG11882	0.00807131	0.999222	0.122569	0.503173	-0.103592	0.826813
CG11883	-0.00768215	0.999222	-0.35634	0.0309898	0.141644	0.548337
CG11885	0.0140916	0.999222	-0.0157615	0.949254	-0.374044	0.148011
CG11892	-0.000506408		-0.0187432		0.0687696	0.87814
CG11893			-0.0106563		0.0950427	0.824654
CG11898	-0.000996916	0.999222	-0.0539603		0.289175	0.141313
CG11899	-0.00678267	0.999222	0.0802066		-0.331839	0.221447
CG11902	0.0081099	0.999222	0.0813664	0.655765	0.118864	0.754324
CG11905	-0.0176433	0.898054	0.207966	0.190252	0.0442068	0.912709
CG11906	0.018476	0.999222	-0.215262	0.13874	-0.174275	0.631805
CG11911	-0.01544	0.00117028	-0.0956595		0.316908	0.0339471
CG11912	0.00050604		0.00980369		0.593471	0.00519661
CG11920	-0.00168253	0.999222	-0.148023	0.432065	-0.359036	0.0315245
CG11927	0.00394474	0.999222	-0.154151	0.318993	-0.119946	0.752515
CG11929	2.52561e-05		0.131898		0.221018	0.45177
CG11951	-0.00496371	0.858431	0.156165		0.172942	0.680824
CG11961	0.00840954	0.999222	-0.0433933	0.811428	0.0947314	0.722762
CG11964	0.0151966	0.999222	0.135912	0.343246	-0.0866941	0.79337
CG11970	0.0445918	0.845288	-0.272491	0.085851	-0.403137	0.042211
CG11975	0.0238933	0.999222	-0.155646	0.381722	-0.439936	0.0533107
CG11980	0.00110341	0.999222	-0.0885778	0.5381	-0.178904	0.334061
CG11983	-8.23227e-05	0.999222	0.11877		0.030376	0.954459
CG11986	0.0136381	0.999222	-0.135306	0.459648	-0.195016	0.615675
CG11997	0.000650829	0.999222	0.152066		0.0574256
CG11999	0.0303617	0.98233	-0.0198481	0.921573	-0.0830973	0.792898
CG12003			0.00855905
CG12004	-0.0198913	0.999222	0.138404	0.279795	0.108473	0.525202
CG12007	0.00817144	0.999222	-0.0503493	0.76555	0.0962063	0.71839
CG12009	-0.0311276	0.222487	0.0928059	0.571346	0.134475	0.597689
CG12010	-0.00168979	0.999222	0.126529	0.471873	-0.00235231	0.995732
CG12011	0.00311194	0.999222	0.148223	0.14769	0.0327576	0.836779
CG12012	0.0133271	0.999222	-0.0277929	0.895905	-0.0647727	0.882136
CG12016			0.00332193		0.00646164
CG12017	-0.00978569	0.881155	0.182373	0.368129	0.117685	0.691225
CG12020	0.0014429		0.0433979
CG12024	0.0219268	0.999222	-0.0516127	0.811881	-0.0445274	0.886557
CG12025	0.0104579	0.999222	-0.00926916	0.959749	-0.45259	0.000390005
CG12038	-0.0016318	0.999222	0.161115		0.217668	0.311225
CG12054	0.0142975	0.999222	-0.0262176	0.856934	-0.0201323	0.941625
CG12056	0.00349235	0.999222	0.0844855	0.641668	-0.0736157	0.85552
CG12057	-0.00681305	0.0845949	0.0298342		0.19248	0.607521
CG12061			-0.0372996		-0.0932444
CG12065	-0.0105102	0.999222	-0.269911	0.106844	0.000748018	0.99742
CG12069	-0.00155161	0.999222	-0.00903719		0.0193356
CG12071	-0.00371519	0.999222	0.0578781		0.177921	0.519955
CG12075	-0.0265635	0.560775	0.164695	0.296363	0.0716221	0.817213
CG1208	-0.00302544	0.863224	-0.0671158		0.391536	0.083678
CG12081	0.0374264	0.934791	-0.235901	0.173791	-0.363947	0.0377156
CG12084	-0.00308478	0.999222	-0.142005	0.310002	-0.0954675	0.722842
CG12091	-0.0173392	0.999222	0.106204	0.380797	0.0384082	0.87569
CG12093	-0.00765496	0.999222	0.045808	0.806662	-0.00774339	0.983783
CG12096	-0.0195966	0.999222	-0.00923635	0.960136	0.0520682	0.891222
CG12099	-0.0189765	0.999222	0.0101415	0.946102	0.0618629	0.782
CG12104	-0.0123231	0.999222	-0.136583	0.350521	-0.459183	0.0593417
CG12105	-0.00448877	0.847019	-0.123529		0.172506	0.551635
CG12106	0.0145909	0.999222	-0.267556	0.14769	-0.384029	0.168488
CG12107	0.0133043	0.999222	0.166548	0.23378	-0.0537335	0.866543
CG12111	-0.000513063				-0.0640068
CG12112	0.00247911	0.999222	-0.223078	0.257347	-0.46573	0.0899471
CG12115	-0.000506408		-0.000996601		0.280334	0.387045
CG12116	-0.0328226	0.000327788	-0.0240931		-0.114501	0.732104
CG12118	0.0170944	0.999222	-0.0208368		-0.0694189	0.828054
CG12121	0.00166853	0.999222	-0.168939	0.277116	-0.383281	0.035567
CG12123	-0.00664027	0.999222	0.108907		-0.0474901	0.910864
CG12128	0.0384037	0.929375	-0.219105	0.222904	-0.460993	0.0022439
CG12129	0.0223196	0.999222	-0.268124	0.156307	-0.515503	0.0555903
CG1213	-0.00683624	0.842386	-0.230554		0.0876771	0.804846
CG12133	0.00282691	0.480136	0.0418707
CG12134	0.00197292	0.999222	-0.17886	0.240212	-0.468579	0.00317992
CG12155	0.0314448	0.992	0.0673648	0.676896	0.135139	0.702022
CG12158					0.0577018	0.857729
CG12159	-0.0160542	0.999222	-0.0456396	0.806258	0.150944	0.683535
CG12163	0.0389394	0.912827	-0.137966	0.344697	-0.217142	0.211148
CG12164	0.00307613	0.999222	0.00495325	0.974926	1.13227	1.22682e-09
CG12170	0.0108085	0.999222	0.00599201	0.979537	-0.0710372	0.843916
CG12171	0.0178005	0.999222	-0.311939	0.106896	0.14253	0.430563
CG12173	-0.0107185	0.999222	0.214934		-0.0729725	0.823422
CG12177	0.0356556	0.816552	0.0124663	0.958346	0.107132	0.695904
CG12179	0.0273708	0.999222	-0.227218	0.190252	-0.624723	0.0072161
CG1218	0.00581388	0.999222	-0.139396	0.477144	-0.161341	0.670454
CG12182	0.0121109	0.999222	-0.142638	0.445879	-0.471734	0.05539
CG12184	0.00133706	0.999222	-0.155221		-0.0373075	0.934364
CG12194	0.00188349	0.999222	0.0673159		0.0920572	0.760331
CG12204	0.0314084	0.941732	0.0614216		-0.0499087	0.922763
CG12206	-0.0110451	0.151861	-0.234492		-0.388529	0.125374
CG12209	0.00050604		0.0322433		0.0261752
CG12213	0.016672	0.999222	0.0286024	0.8632	-0.133129	0.690229
CG12219	0.0210789	0.999222	-0.285445	0.090572	-0.232049	0.464117
CG12224	0.00233505	0.999222	0.0109233		0.19918	0.313359
CG12229			-0.0102868		0.0364486
CG12236	-0.0193	0.999222	0.0913756	0.59267	0.0864341	0.846134
CG12237	0.0313332	0.988011	-0.0963144	0.608227	-0.0759779	0.819234
CG12239	-0.0113237	0.0227703	-0.0376947		0.14761	0.621442
CG12241	0.0109241	0.999222	0.111341	0.41845	0.0519699	0.85683
CG12253	0.0181157	0.999222	-0.115943	0.519197	0.0239098	0.958437
CG12256	-0.00471302	0.463473	-0.277623		-0.738521	4.5385e-05
CG12259	0.00507513	0.999222	-0.0110556	0.961392	-0.394978	0.0441348
CG12267	0.00619492	0.999222	-0.10161	0.572881	-0.358484	0.128757
CG12268	-0.00458691	0.628686	-0.0704051		-0.00112648	0.997586
CG1227	0.00248985	0.999222	-0.329634	0.0697377	-0.35347	0.114736
CG12278			-0.0194156		-0.0104335
CG12279	0.0252771	0.993858	0.254025		0.0711032	0.834506
CG12288	0.00780519	0.999222	0.154153	0.191146	-0.336634	0.105964
CG12289			-0.00405082		-0.0104335
CG12290	0.00186357	0.999222	0.0137958	0.957155	0.202262	0.237634
CG12299	0.031842	0.98233	-0.313691	0.0877182	-0.39869	0.114301
CG12301	-0.0407405	0.907389	-0.168618	0.338057	-0.469637	0.00535804
CG1231	-0.000506408		0.00622663		0.231032	0.521092
CG12310	-0.0153523	6.47226e-05	0.0415244		-0.210914	0.545814
CG12316	-0.012375	0.999222	-0.0013461	0.995938	0.0237194	0.95922
CG12320	-0.0201754	0.972298	-0.019446		0.0328683	0.946933
CG12321	-0.0178903	0.999222	0.0603403	0.762726	0.0122288	0.981484
CG12325	0.0213555	0.999222	-0.00431657	0.980552	-0.29749	0.164004
CG1233	-0.0357643	0.940481	-0.0228062	0.915714	0.0089528	0.981677
CG12338	0.00463564	0.999222	0.128632		0.225702	0.333119
CG1234	0.0128875	0.999222	-0.217762	0.177737	-0.457692	0.00024323
CG12341	0.00219888	0.999222	-0.0449637	0.803108	-0.0452154	0.897784
CG12343	0.0104328	0.999222	-0.0743252	0.691979	-0.168156	0.581373
CG12344	-8.5442e-05	0.999222	0.12766		-0.632731	0.0132046
CG12355	-0.00932952	0.764728	0.131988		-0.176425	0.509838
CG1236	0.0272217	0.999222	0.0320256	0.845862	-0.123778	0.699658
CG12362	0.00050604		-0.000731489
CG12374	0.000803622	0.999222	0.441863		0.00606489
CG12375	-0.0237082	0.999222	0.0250191		0.0988152	0.750098
CG12376			-0.00405082
CG12379	0.00286101	0.999222	0.187396		-0.0779359	0.872481
CG12384	-0.0129011	0.999222	0.128357	0.2822	0.172338	0.408227
CG1239	-0.0218648	0.999222	0.126333		-0.155784	0.720246
CG12391	0.0241721	0.999222	-0.123549	0.437923	-0.556394	0.00879889
CG12398			-0.0174658		-0.032769
CG12402	-0.00595205	0.999222	0.145147	0.381771	0.284691	0.0986907
CG12420	0.0097793	0.713975	-0.102103		-0.0294008	0.955627
CG12446	0.00149284	0.999199	-0.0191391		-0.0229053
CG12448					-0.0408917
CG1246	-0.0216715	0.0441824	-0.0515665		0.175421	0.172401
CG12470	0.000620022		0.00894126		0.007062
CG12477	-0.00107688	0.999222	0.00804503		0.185903	0.628215
CG12480	-0.00110235	0.999222	-0.0718482		-0.0740742	0.833132
CG12483	0.00050604				-0.193117	0.483702
CG12490	-0.000658024		-0.05322		-0.25637	0.405698
CG12491			-0.0140938		-0.139146	0.363883
CG12493	0.00223945	0.999222	0.00214369		0.0642189	0.85552
CG12496	0.000177282	0.999222	0.146079		0.0587825
CG12499	-0.00482671	0.999222	0.00777692	0.970858	-0.292688	0.149958
CG12502	-0.00531924	0.747539	0.0238375		0.102882	0.72436
CG12506	-0.0110772	0.00402125	0.0980945		-0.203346	0.56498
CG12507	-0.00787358	0.0720319	-0.551868		-0.611009	0.0182496
CG12512	-0.0231538	0.999222	0.0729536		-0.0036054	0.994647
CG12516					0.00646164
CG12519	0.00361271	0.898109	-0.101201		0.477087	0.0580849
CG12520	0.00615248	0.999222	-0.246684		-0.473329	0.069669
CG12522	0.00282984	0.999222	0.0610528	0.791038	0.338806	0.301045
CG12523	0.0031511	0.946536	-0.0206043		0.393464	0.149958
CG12531	-0.00864343	0.669885	0.0787545		0.216631	0.250679
CG12535	0.00286292	0.999222	0.0186537		0.0912758	0.84499
CG12539	2.52561e-05		-0.0492678		0.00844825
CG12540	-0.00438783	0.536354	-0.0646876		0.0887717	0.722221
CG12541	-0.00366406	0.999222	0.102314		0.20342	0.30222
CG12546	-0.00131313		-0.0307089		-0.272968	0.434771
CG12547	-0.0263537	0.999222	0.0552191	0.676896	-0.0762793	0.760787
CG12560	-0.00106082	0.999222	0.130192	0.452259	0.104143	0.649391
CG12567	0.00525373	0.999222	-0.248532	0.158979	-0.553986	0.01411
CG12576	-0.025556	0.999222	0.159153	0.3035	0.0251935	0.943943
CG12581	0.0184992	0.907389	0.147484	0.242944	0.0506591	0.85552
CG12590			-0.00189647		0.0743136
CG12592	-0.0013954	0.999222	-0.0813341		-0.0653303
CG12594	0.000619715	0.999222	0.113074		0.358775	0.0569564
CG12605	-0.00602365	0.957113	0.100832	0.613698	0.189274	0.480552
CG12607	-0.0125463	0.0177389	-0.110894	0.399162	-0.361061	0.0094941
CG12608	0.0310406	0.993858	-0.15754	0.353599	-0.514425	2.21859e-05
CG12609					0.0224945
CG12617			-0.00307136		-0.0354562
CG12637	-0.000513063		0.00499521
CG12640					0.00646164
CG12643	0.00481468	0.999222	0.213833	0.25141	0.092321	0.738725
CG12645			0.0383421		0.0133649
CG1265	-0.0103996	0.999222	-0.0636966	0.75434	-0.0350074	0.923185
CG12655	-0.000925311	0.999222	0.00530541		-0.0380939	0.937953
CG12659	0.0216198	0.999222	-0.21879	0.169772	-0.365226	0.176264
CG12661	0.0030781	0.999222	0.000790831		0.00942839
CG12662	0.00414975	0.999222	-0.0116567		-0.0379902
CG12672			-0.0366363		0.00514953	0.994157
CG12674			-0.00421516		0.00646164
CG12680					-0.0104335
CG12684			0.0177962
CG12688	0.00050604		-0.0386928		-0.0404524
CG12689	-0.000513063		-0.0174001		-0.0104335
CG12692			0.00518913		-0.0104335
CG12693			-0.00116818		-0.00165593
CG12698	0.00125924	0.999222	-0.0267492		-0.173793
CG12699			-0.00803197		0.0130926
CG12702	0.0289574	0.999222	-0.226611	0.161495	-0.335375	0.285643
CG12708	-0.00148994	0.999222	-0.0178785		-0.221383	0.518653
CG1271	-0.0053523	0.999222	-0.124993		0.211528	0.356211
CG12713	-0.00606929	0.999222	-0.240796	0.228012	-0.386235	0.203877
CG12715			-0.0175304		0.053331	0.840362
CG12716					-0.201903	0.435037
CG12717	0.00502136	0.999222	0.067308	0.771286	0.186289	0.610995
CG12723	-0.0093812	0.547913	0.0412962		0.400103	0.0145007
CG12725			0.00852028
CG12728	0.00019708	0.999222	0.0424436	0.821711	-0.160453	0.610995
CG1273	-0.0149933	0.98727	0.192874	0.120732	0.0697982	0.879095
CG12730	-0.000197742	0.999222	0.0208869	0.93247	0.275519	0.31647
CG12744	0.024877	0.992	0.000763137	0.997924	-0.224388	0.513781
CG12746	0.00490558	0.999222	-0.0705	0.69741	0.0330855	0.903368
CG1275	0.0104074	0.999222	-0.378735	0.0568421	0.119818	0.601672
CG12766	-0.00195005	0.999222	-0.045133		0.164838	0.489948
CG12768	0.00348086	0.999222	0.185934	0.232135	0.319651	0.257389
CG12769	-0.00587421	0.999222	0.0267075	0.896765	0.921133	3.01721e-09
CG12773	0.0167451	0.999222	-0.208999	0.157194	-0.0185695	0.947056
CG12780			-0.0140202		-0.00367668
CG12782	-1.55198e-05		-0.017513		0.103028
CG12783			-0.00421516		-0.0104335
CG12795	-0.00895126	0.999222	0.0106037	0.966769	-0.0327554	0.941827
CG12811	-0.0133897	0.999222	0.20481	0.207441	0.0222887	0.944187
CG12814	-0.0109873	0.908123	0.146846	0.322502	0.183719	0.209085
CG12817	-7.69094e-05	0.999222	-0.0126347		0.306489	0.351768
CG12818	-0.0266487	0.999222	-0.144168	0.443659	-0.491959	0.0564128
CG12822	0.0179714	0.999222	0.0308279	0.883358	-0.0972399	0.736009
CG12824			0.038737		0.0995665	0.777345
CG12825	-0.00458572	0.681352	0.239102		0.215681	0.425837
CG12826	-0.0053513	0.372847	-0.0583851		0.176195	0.602221
CG12828			-0.00421516
CG12831					0.0286226
CG12836	0.00050604		0.0271747		-0.105746	0.777998
CG12848	0.0058838	0.999222	-0.184889	0.288407	0.0797355	0.737642
CG12851	-0.000508466	0.999222	0.0155466		0.330359	0.0630712
CG12853	0.000520658		0.0178515
CG12857	-0.00171309		-0.0308777		0.10712
CG12860	-0.000513063		0.00367677		0.00646164
CG12863	-0.0244786	0.999222	0.00596618		-0.176076	0.633784
CG12866	-1.55198e-05		0.304937		-0.00352226
CG12868	-0.00256379	0.999222	0.0758538		0.330887	0.181496
CG12869	-0.00667098	0.395392	-0.305852		-0.618927	0.00623916
CG12877	0.0122545	0.999222	-0.326318	0.09433	-0.613417	0.00805776
CG12880	-0.00113605	0.999222	0.180717	0.311797	-0.122939	0.732104
CG12883	-0.00912465	0.999222	0.291789		-0.00602088	0.992537
CG12885	0.00430261	0.999222	0.114949	0.491688	-0.71272	0.00460506
CG12895	-0.0113462	0.999222	-0.140559	0.473746	-0.21346	0.275739
CG12896	0.00990416	0.946446	1.13548	1.09982e-20	-0.263916	0.211498
CG12898			0.0155547		-0.0104335
CG12909	0.0112536	0.999222	-0.109344	0.507823	-0.515557	0.000675891
CG12910	-7.86612e-05	0.999222	-0.00361188	0.989381	0.30595	0.100107
CG12911	-0.00928565	0.145478	-0.994295		-0.823991	1.24773e-06
CG12914	0.00050604		0.0187228		-0.21569	0.415188
CG12917			0.00518913		0.167283
CG12920	-0.00279862	0.999222	-0.0559731		-0.0450374	0.909714
CG12923	-0.00107904		0.0148974		-0.0255316
CG12926	-0.00580925	0.934791	-0.106812		-0.0475071	0.826199
CG12929	-0.00981624	0.999222	-0.0687833		0.0835876	0.843452
CG12934	-0.0463093	6.08403e-12	-0.0910349		0.188085	0.360953
CG12935	-0.00680712	0.999222	0.00955739	0.965783	-0.0440441	0.904213
CG12942	-0.0119906	0.999222	0.060425	0.754771	-0.324048	0.331549
CG12945	-0.0172702	0.999222	0.172482	0.350521	-0.0927142	0.74525
CG12947	0.00367917	0.999222	-0.148103	0.410988	0.318207	0.29592
CG12948	0.00987649	0.999222	0.152722	0.215864	-0.0372939	0.938425
CG12951			0.0155547		0.554449	0.00417854
CG12963	-0.00628721	0.401101	-0.12769		0.269009	0.0597297
CG12964	-0.0142851	0.687713	0.0259744	0.897799	0.683514	0.00197453
CG12970			-0.000249221		0.021108
CG12971	-0.000802712	0.999222	0.0145894		0.112652	0.810296
CG12974	-0.0167862	0.179726	0.012605	0.959128	0.111364	0.562473
CG12975	0.00537454	0.999222	0.0805715	0.616474	-0.154178	0.641987
CG12983	0.00050604		-0.00747556
CG12984	0.000151958	0.999222	0.00346031		0.109188
CG12985			-0.0132136		-0.074195	0.822349
CG12986	-0.000945575	0.999222	0.0579031		0.0193356
CG1299	-0.00157714	0.999222	-0.126655		0.22844	0.255777
CG12990	0.000201934	0.999222	0.0329741		-0.0211678
CG12991	-0.00674679	0.999222	0.0721063	0.64053	0.090348	0.726238
CG12992	-0.00286626	0.959428	-0.0632092		0.214631	0.42035
CG12995			-0.0174658		-0.0269199
CG12998			-0.0735164		-0.0257084	0.954459
CG13000	0.00564086	0.994138	-0.0102714		-0.0123001	0.860767
CG13001	0.00980525	0.999222	0.0673111	0.706918	0.0624126	0.863308
CG13002			0.00332193		0.0496176
CG13003	0.00681754	0.932191	0.0807189	0.719655	0.148934	0.603276
CG13004	0.000885355		-0.0106563		0.0369106
CG13005	-0.026944	0.999222	-0.00346976		0.168525	0.680638
CG13008			-0.0191771		0.0798389
CG13010	0.00106835		-0.0474355		0.075198
CG13012	-0.00129366	0.999222	-0.0394335		0.116077	0.782433
CG13014	0.00109097	0.999222	0.172882		0.264457	0.37682
CG13016	0.00193799	0.999222	-0.030067	0.893638	-0.215217	0.442869
CG13018	0.00525693	0.999222	0.0704253		-0.0897585	0.823868
CG13021	0.000520658
CG13022			0.0196628		-0.190771	0.616634
CG13023	-0.0021893	0.999222	-0.0310462		-0.0196324
CG13024	-0.00376688	0.999222	0.0787855		0.113093	0.701901
CG13026			-0.0450629		0.00942839
CG13028	-0.00225184	0.944829	0.00576124		0.240816	0.453828
CG13029	0.00560118	0.999222	0.0730997		-0.0833212	0.827317
CG13031			0.0303104		0.0208291
CG13032	1.03643e-05		-0.00791835		0.0614429
CG13033	0.000744753	0.999222	-0.0805062	0.537776	0.13581	0.734072
CG13038	-3.00504e-05	0.999222	-0.0912728		0.00866512	0.986685
CG13039					0.00646164
CG1304	-0.00643114	0.23677	-0.0693265		0.233211	0.107724
CG13040			0.0173622		0.0695116	0.878272
CG13041	-2.71491e-05	0.999222	-0.468288	0.00421811	0.139001	0.594744
CG13042	-0.00185883	0.992	-0.0912645		0.149757	0.727081
CG13043	-0.00620167	0.81693	-0.424909	0.0309898	0.099188	0.537991
CG13044	-0.0109078	0.0195019	-0.244769		0.0607452	0.792898
CG13045	-0.000792857	0.999222	0.0131958		0.0840361
CG13046	0.000123668	0.999222	-0.0411836		0.161763	0.696073
CG13047	0.00250596	0.999222	-0.0247799	0.921844	0.375639	0.22735
CG13048	0.00207501	0.999222	0.00526875		0.131279	0.572438
CG13049	0.00792885	0.878971	0.00511456	0.973517	0.831474	0.000551061
CG13050			-0.0372542		-0.108873
CG13051	0.000348985	0.999222	-0.207356		0.0897546	0.758804
CG13053					-0.0993492
CG13054			-0.00421516		0.209379	0.479334
CG13055	-0.00233421	0.942933	0.144518		0.153911	0.692832
CG13056	0.00050604		-0.0313201		-0.083797	0.859148
CG13058	0.000851218		-0.0318729		-0.257406	0.480425
CG13059	-0.000422663	0.999222	-0.312964	0.117502	0.218585	0.294428
CG13060	0.000309846	0.999222	-0.269156	0.164683	0.074579	0.829743
CG13062					0.0556001
CG13063	-8.40345e-06	0.999618	-0.295747	0.131503	0.12834	0.635082
CG13064	0.000254744	0.999222	-0.0186544		-0.00352226
CG13065	-0.00129633		-0.0619798		-0.159439	0.686594
CG13066	0.00166139	0.98727	-0.0283916		0.0438322	0.885037
CG13067	-0.000581706	0.999222	-0.0372724	0.681978	0.103284	0.816745
CG13068	3.89317e-05	0.999222	-0.0644592		0.0753248	0.793179
CG13069	0.000239995	0.999222	-0.0951513		0.0948311	0.773007
CG1307	0.0371705	0.940481	-0.264286	0.125428	-0.435937	0.0166809
CG13071					-0.0104335
CG13073	-0.000513063		-0.00803197		-0.00367668
CG13074	-0.000506408		-0.105023		-0.211256
CG13075	-0.0148117	0.00531231	-0.0393582		0.230134	0.323529
CG13077	-0.000309831	0.999222	0.043655		-0.0510878	0.913896
CG13078	-0.000658024		-0.00130901		-0.0373166	0.926347
CG13081	-0.00129974		0.0201277		-0.041219
CG13082	-0.00904023	0.999222	0.126012	0.460571	-0.00713228	0.985709
CG13083	0.00144003	0.999222	0.0146963		-0.0104335
CG13084	-0.00129974		0.0228383		0.00470373
CG13085	-0.00121899	0.999222	0.167687		0.165573	0.690746
CG13086	0.00224599	0.999222	-0.0817291		0.0490936	0.905639
CG13088	-0.027356	0.976007	0.0617437		-0.0558793	0.905639
CG1309	-0.0166389	0.999222	0.099919	0.477295	-0.0421686	0.871659
CG13096	0.0235594	0.999222	-0.213207	0.14769	-0.552267	7.69126e-05
CG13097	0.000742285	0.999222	-0.207967	0.255193	-0.518102	4.86156e-05
CG13101	-0.00912703	0.999222	-0.0373717		0.152933	0.545833
CG13102	-0.00502374	0.554976	-0.134168		-0.0182302	0.955246
CG13108	0.000732336	0.999222	0.0500843		0.203934	0.442869
CG13114			0.00367677
CG13116	0.00106835		0.204789		0.436037	0.0509406
CG13117	-1.55198e-05		0.0775758		0.0153132	0.979059
CG13123	-0.00128298	0.999222	0.0997291		-0.174593	0.680638
CG13124	-0.0271205	0.224861	0.111004	0.547794	0.0642099	0.833829
CG13126	-0.0117934	0.999222	-0.134942	0.341125	-0.306616	0.130216
CG13127			0.00367677		-0.0179715
CG13131					0.00646164
CG13133	-0.0038692	0.289343	-0.204521		-1.9542	1.32338e-26
CG13135	0.00050604		0.0966066		0.388661	0.0166508
CG13137					-0.0104335
CG13138	0.000546483	0.999222	-0.0724067		-0.0171869
CG1314			0.00332193		0.0193356
CG13144	-0.00042987	0.999222	-0.0556166		0.00418376	0.992898
CG13148	-0.000255863	0.999222	0.0480995		0.244357	0.464021
CG13151	-0.0067795	0.999222	-0.109115	0.56828	-0.0836045	0.851369
CG13154	0.000599602	0.999222	0.138267		-0.0646548	0.85381
CG13155			0.00367677
CG13157	0.000149753	0.999222	0.0209456		0.029249	0.955759
CG13159	-0.0486692	0.0195414	-0.508828	0.000219177	-0.0228219	0.959354
CG1316	0.00778946	0.999222	0.118909	0.310292	0.204839	0.171462
CG13160	-0.00463539	0.1792	-0.0226401		-0.120304	0.694821
CG13168	-1.55198e-05		-0.0360155		-0.321752	0.309425
CG1317	0.0175155	0.999222	0.00754522	0.965078	0.0947543	0.665229
CG13170			-0.0174658
CG13177			0.01005		-0.0211049	0.955883
CG13185	-0.00114747	0.999222	0.0915595	0.604278	-0.145873	0.686229
CG13186			-0.0385691		-0.0256317	0.941626
CG13192	0.0227861	0.999222	-0.16464	0.268022	-0.0586292	0.85621
CG13193					-0.0104335
CG13196	-0.00497345	0.907615	0.0123543		0.380906	0.0293944
CG13197	-0.0350692	0.955544	0.117954	0.427915	-0.00660019	0.989543
CG13198					-0.0252923
CG13202			-0.0245592		-0.0621152	0.826199
CG13203	-0.001571	0.999222	0.180714		-1.04986	2.65243e-06
CG13204	-0.0025753	0.999222	0.00747955	0.974926	-0.0461197	0.910093
CG13215	-0.002987	0.338324			0.239039	0.529034
CG13216	-0.00494805	0.496418	0.0484197		0.143365
CG13217	0.000657307	0.999222	-0.289001	0.130709	0.215074	0.50632
CG13218	-0.000120447	0.999222	-0.0938779		0.316574	0.150914
CG13220	0.0200358	0.999222	-0.0153552	0.940927	-0.0296339	0.919755
CG13223	0.0014429		0.169705		0.0013233
CG13226	-0.000513063		-0.0222723		-0.0307103	0.953358
CG13227	-0.010099	0.11015	-0.119989		0.0956851	0.655378
CG13228	0.000486724		-0.0855178		0.396298	0.124484
CG13229	-0.00481218	0.872856	-0.186128		0.304574	0.0928423
CG13230			0.0155756		0.284393	0.252348
CG13231					-0.193829	0.488795
CG13239	-0.000165829	0.999222	-0.0450426		0.211778	0.566951
CG1324	0.000436501	0.999222	0.118295		0.0749102
CG13243			-0.000737868		-0.0226539
CG13244					-0.0174418
CG13247	6.81822e-05	0.999222	0.13965		-0.192842	0.501209
CG13248	-0.00399254	0.861548	0.203766		0.121381	0.71842
CG13250			-5.0783e-05		-0.0169179
CG13251	-0.00538431	0.386322	-0.252034		-1.30956	2.34663e-10
CG13252	-0.00919917	0.999222	0.1516	0.40588	0.125862	0.640839
CG13255	-0.00218067	0.999222	0.0244986		0.00532679	0.989401
CG13258	0.000486724		0.0395557		0.141883	0.536214
CG13272	-0.00599135	0.979424	0.0529701		0.182091	0.405915
CG13280	-0.000513063		0.0104415		0.00646164
CG13282	-0.00183458	0.999222	0.0639278		0.157513	0.66282
CG13284	-0.00985336	0.940481	-0.132326	0.439869	0.006821	0.979199
CG13285	-0.00508091	0.82659	-0.15415		0.0748616	0.722221
CG13287	0.00132055	0.999222	0.174426		-0.0124166	0.982837
CG13288	-0.00129974		0.119036		-0.167467	0.690952
CG13293	-0.00514103	0.999222	0.161142	0.322514	0.307323	0.213191
CG13295	0.000825132	0.999222	0.0184716	0.935224	0.0920534	0.681513
CG13297	0.00158198	0.999222	0.00635232		0.20588	0.60438
CG13299			0.00367677		-0.0104335
CG13300	0.00242252	0.999222	0.0331988	0.838185	0.18092	0.499611
CG13305	-0.00210912	0.999222	-0.0876427		0.128868	0.776268
CG13306	0.000520658		-0.0117891		-0.145378	0.739968
CG13308			-0.0054757		-0.0127544
CG13309					0.0632964
CG13310	-0.00264273	0.65962	-0.0621499		0.0858806	0.860278
CG13311	-0.0144706	0.00401786	-0.0196609		0.195892	0.443259
CG13312	0.000486724		-0.00889533		0.451555	0.00510436
CG13313	-0.00342536	0.989836	0.0435542		0.227428	0.549027
CG13314	0.00050604		-0.0122504		0.0662563	0.897039
CG13315	0.00175548	0.999222	0.0860262	0.69798	0.224459	0.534143
CG13318	-0.00464226	0.514706	-0.105014		-0.879432	6.20966e-05
CG13319	0.0161729	0.999222	-0.0760981		0.035429	0.926711
CG13321	-0.0269272	0.0935491	-0.11042	0.491431	0.209526	0.0803194
CG13323	-0.0246147	1.62162e-07	0.0212944		0.148366	0.676019
CG13324	-0.00250315	0.916333	-0.00721592		0.0870402	0.848032
CG13325	0.00240125	0.999222	0.129459		-0.195413	0.358775
CG13326	-0.00169249	0.999222	-0.0168911		0.00942839
CG13330			0.0273977		-0.0606495
CG13331	-0.00251511	0.651794	-0.178039		-0.772273	0.000987369
CG13332	-0.00129633		-0.00191358		0.171596	0.669317
CG13334			0.0362315		0.0125653
CG13337	-0.00129974		-7.50288e-05
CG13339	-0.019252	0.999222	0.183986		-0.0841904	0.835427
CG13344	0.0232397	0.999222	0.04411	0.830327	0.101632	0.769781
CG13358	0.000141502	0.999222	-0.141928		0.1621	0.619923
CG13359	0.00235514	0.988011	0.0445884		0.0323256
CG13360	-0.000506408		0.0366021		-0.00736392
CG13361	-0.00171309		-0.00743161		-0.00524817
CG13362	-0.013046	0.934791	0.254434	0.153072	0.0513289	0.888185
CG13364	0.0181776	0.999222	-0.0707188	0.69741	-0.158606	0.461067
CG13365	0.000974615	0.999222	-0.0489635	0.811428	0.0302582	0.929295
CG13366	-0.00782533	0.999222	0.128416	0.282833	0.0434701	0.904501
CG13367	0.00818886	0.999222	0.0394728	0.829847	-0.0543385	0.881418
CG13369	0.0226105	0.999222	-0.126748	0.530811	-0.071302	0.788103
CG13373	0.00915116	0.999222	0.054689	0.817387	-0.205041	0.609141
CG13375	0.0065459	0.999222	0.131307	0.511477	0.200311	0.353667
CG13376	0.00106835		-0.0262808		0.035015
CG13377	-0.013086	0.805814	0.15039	0.376924	-0.00747311	0.985094
CG13384	0.0103533	0.999222	0.103443	0.486085	0.156876	0.380606
CG13385	0.000520658				0.00844825
CG13386			-0.0439904		-0.453108	0.0946598
CG1339	0.00386957	0.283019	0.054253		0.0484224
CG13390	-0.00505571	0.999222	-0.0529465		0.113686	0.734878
CG13392	0.00121506	0.999222	0.0775885		0.107441	0.757856
CG13397	0.0217489	0.999222	0.0802349	0.723978	-0.148057	0.735931
CG13398	-0.0195815	0.999222	0.057961	0.777668	0.117598	0.619923
CG13403	-4.22377e-05	0.999222	-0.0363092		0.145747	0.737393
CG13404	-0.00309437	0.999222	0.073379		0.045455	0.914667
CG13405	-0.00316233	0.861548	0.00718481		-0.00175189
CG13407	0.000520658		0.0540774		0.0133649
CG13408	-0.000180498	0.999222	-0.00480469		-0.0664449	0.896552
CG13409	-0.00912078	0.747539	0.0597199		0.114289	0.732104
CG13423	0.00050604		-0.0296849		-0.0831788
CG13427	0.0111013	0.725373	0.105889	0.552578	-0.014855	0.931148
CG13428	0.0013096		0.0286493		-0.0779072
CG13436	-0.000948318	0.999222	-0.00771216		-0.0455916	0.929902
CG13437			-0.0129048		-0.295116	0.391357
CG13438			0.00367677
CG1344	0.00359042	0.999222	-0.167431	0.223858	-0.327678	0.0810959
CG13442			0.00367677
CG13443					-0.0397614
CG13445	0.00050604		-0.0384588		0.0896164
CG13449	-3.68082e-06		-0.0132515		-0.0213524	0.966117
CG13454	0.0114241	0.630077	0.0705138		-0.0117586	0.973802
CG13455			-0.0237868		0.0457125	0.897115
CG13457	0.00283367	0.907389	0.0279115		-0.0221587
CG13458	-0.00144695		0.0110783		-0.206344	0.592028
CG13460	-0.00287044	0.403909	0.0150082		0.368479	0.233437
CG13461	-0.0147616	0.00135755	0.104597		0.0837711	0.857729
CG13465	0.0142495	0.674612	0.1493	0.479447	-0.130004	0.552957
CG13482	-0.0055087	0.386322	0.0340217		0.345502	0.223808
CG13484	0.0123668	0.999222	-0.228361	0.217663	-0.424957	0.125496
CG13488	0.00115555	0.999222	-0.0282678		-0.123512	0.789291
CG13492	-0.0062589	0.815059	-0.11554	0.589622	0.258015	0.104475
CG13500	-0.000506408		0.00332193		0.0324782
CG13501	-9.67845e-05	0.999222	-0.0140202		0.0150728
CG13502	-0.0017061		-0.0359909		-1.00279	2.69259e-06
CG13506	-0.0186691	0.375183	0.151595	0.264986	0.00294705	0.992537
CG13516	-0.00208595	0.999222	-0.0454558		0.120608	0.679574
CG13526			-0.0448591
CG13527			0.0249818		-0.0174418
CG13531	0.0244466	0.999222	0.032614	0.869183	0.139815	0.526164
CG13532	-0.00736251	0.435505	0.105556		0.311112	0.1434
CG13538					0.104082
CG13539					0.00646164
CG1354	0.064675	0.344529	0.049143	0.72577	-0.0968362	0.582229
CG13540	-1.55198e-05		0.0426329		-0.119273	0.71958
CG13544			-0.0161079
CG13545	-0.0230149	1.02355e-06	-0.0884305		-0.00915346	0.976189
CG13551	-0.000194868	0.999574	-0.231272	0.22484	0.0558792	0.826813
CG13559	-0.000894668	0.999222	0.0160763		-0.0287527	0.957066
CG13560	-0.00562512	0.349758	-0.203852		-0.989719	1.31034e-06
CG13561	-0.000506408		-0.0507643		-0.0675581
CG13562	-0.0069889	0.994138	0.116872		0.135871	0.734153
CG13563	0.00143775	0.999222	0.0432398		-0.0379866	0.901089
CG13566			-0.0502091		-0.0168044	0.973016
CG13575	-0.000506408		0.0277564		-0.288927	0.393009
CG13577			-0.0146436		0.0210958	0.959285
CG13578	-1.55198e-05		-0.0214751		-0.257489	0.480552
CG13579	-0.00140731	0.999222	0.10994		0.199117	0.451581
CG1358	-0.0121819	0.999222	-0.137914		0.0323565	0.933431
CG13581			0.0272339		-0.0279128
CG13585	0.0122021	0.999222	0.0654979	0.705343	0.182098	0.318691
CG13587			-0.000198524		-0.0179715
CG13589					-0.0104335
CG13590					-0.0666696
CG13594	-0.00479493	0.614037	-0.077171		0.313799	0.160705
CG13599	0.0239354	0.999222	-0.285574	0.137096	-0.489773	0.0715845
CG1360	0.022069	0.999222	-0.055602	0.78966	-0.122242	0.730762
CG13601	0.016616	0.999222	-0.0760139	0.732051	0.075348	0.78975
CG13603	-0.0526675	0.65962	0.144887	0.319812	-0.0161448	0.960129
CG13604	0.0154382	0.999222	0.0590995	0.698735	0.154764	0.491472
CG13605	0.0204068	0.999222	0.0580628	0.716455	-0.0499321	0.894768
CG13606	0.000162868	0.999222	-0.0774193		-0.0986847	0.809591
CG13607	0.0013096		-0.124539		0.767039	0.000133831
CG13609	-0.0056096	0.999222	0.0134096		-0.305644	0.343807
CG13613	0.00210253	0.948892	0.0877308
CG13614	-0.000194703	0.999222	0.0807784		0.174563
CG13615	0.000505566	0.999222	0.0147693		-0.0467869
CG13616	0.000106883	0.999222	0.174904		-0.0753592	0.763961
CG13618	0.00292421	0.988011	-0.0308584		0.0130289	0.979854
CG13622	-0.00131521	0.999222	-0.00808042		-0.0683728	0.760936
CG13623	-0.00716387	0.999222	0.0553448		0.000168168	0.999397
CG13625	-0.000927548	0.999222	0.0428025	0.816089	-0.0333299	0.940825
CG13627			-0.00421516
CG13630	0.0011291	0.999222	0.0250654	0.903189	-0.133628	0.680119
CG13631	-0.0164632	0.875397	0.220023	0.271528	-0.00961061	0.984997
CG13634	-0.000557077	0.999222	-0.0329884		-0.0844509	0.755884
CG13639	-0.000506408		0.0169438		0.131921	0.773541
CG13640	-0.000892796	0.999222	0.140717		-0.0508924	0.922199
CG13641	0.00230152	0.934791	-0.102929		0.704956	0.000551061
CG13643	-0.00192081	0.999222	-0.171337		-0.194309	0.396244
CG13653	-0.0031914	0.98727	-0.0100326		0.043609
CG13654	-0.00460587	0.999222	0.0459828		0.143412	0.631046
CG13658	-0.000513063		0.00473418		0.156151	0.628491
CG13659	-0.00301164	0.819128	-0.00788652		-0.000463006	0.998191
CG13663	0.00753019	0.999222	0.00704137	0.97318	-0.00584519	0.992281
CG13667	0.0124528	0.999222	-0.119907	0.508052	-0.307518	0.119898
CG13670					-0.0104335
CG13671	-0.0276443	0.999222	0.0449306	0.823246	0.00591557	0.992048
CG13674	0.000246292	0.999222	-0.154305		0.425421	0.144702
CG13675	0.000858365	0.999222	-0.0939178		0.036188	0.946635
CG13676	-0.00580027	0.999222	0.0580346	0.699506	0.222472	0.220249
CG13678	0.00170465	0.999222	-0.12455		0.224505	0.564007
CG13679	0.000274163	0.999222	-0.247284		0.10501	0.727533
CG1368	-0.0175137	0.0264452	-0.338938	0.0562188	-0.0353093	0.923846
CG13685			0.0220006		0.0828002	0.859378
CG13689	0.00800058	0.999222	-0.0890875	0.65331	-0.486503	0.0413487
CG13690	0.0224149	0.999222	-0.0573745	0.746826	-0.329272	0.225665
CG13692	0.000449758	0.999222	-0.0712438		-0.167749	0.458532
CG13694	-0.00206539	0.999222	-0.288357		0.35307	0.240598
CG13698	-0.0177302	0.999222	0.174594	0.370918	-0.0320461	0.913854
CG13699	-0.00110638	0.999222	0.0960009		1.14732	1.39888e-07
CG13700			-0.0200584
CG13704	-0.00793549	0.944866	0.11407	0.543782	0.191676	0.218869
CG13705	-0.00512329	0.230367	-0.05652	0.537038	-0.0075842	0.981677
CG13707	-0.0026338	0.999222	0.166911		0.195633	0.62771
CG13708	-0.00166766	0.847019	-0.110914		-0.955772	1.0591e-05
CG1371	0.0106186	0.999222	0.0633779	0.591538	-0.0462396	0.83532
CG13711	0.00499941	0.999222	-0.00212013		-0.0168499	0.746402
CG13712	0.00795788	0.881155	0.000667565		-0.0147761	0.811555
CG13713	0.006814	0.944829	-0.00185435		-0.0793315	0.584763
CG13716	0.00089305	0.999222	-0.000850118		-0.155258
CG13720	0.0012079	0.999222	-0.0712984		-0.0152439
CG13721	-0.0033282	0.344529	-0.146845		-0.743935	2.67245e-05
CG13722	-0.00394642	0.885378	-0.145865		-0.193095	0.353048
CG13724	-0.000513063		0.0169438		-0.0279128
CG13727	-0.000549538		-0.172385		-0.621024	0.00600537
CG13728	0.00321756	0.892228	-0.0425951		0.00397502	0.993531
CG13731	-0.00135009	0.999222	-0.106745	0.43042	-0.100633	0.623764
CG13733	0.000304237	0.999222	-0.00102167		-0.057733	0.857588
CG13737	-0.00140094	0.999222	0.374344		0.312482	0.349961
CG13738	0.000249574	0.999222	-0.0748507		0.046047	0.921902
CG13739	-1.95244e-05	0.999222	0.0671311		0.136294	0.742139
CG13742	0.00991803	0.999222	-0.00717661	0.975611	-0.546002	0.042902
CG13743	-0.00195005	0.999222	0.0374106		0.0983676	0.776907
CG13744	-0.000687232	0.999222	-0.0109482		-0.00151898
CG13747	-0.000506408		0.162577
CG13748	-0.000828208	0.999222	0.103327		0.181063	0.554251
CG13749	-0.00042987	0.999222	0.0576517		0.0398523
CG13751	-0.0110455	0.999222	-0.21991	0.184626	-0.0180474	0.963662
CG13760	-0.00101902	0.999222	-0.291451	0.0908676	-0.202469	0.498166
CG13766	0.0200384	0.999222	0.193635	0.271837	0.0229793	0.957066
CG13771	-0.000347761	0.999222	-0.0825236		0.0312597
CG13773	-0.0242242	0.999222	0.139341	0.36786	-0.341811	0.0732026
CG13775	-0.0122417	0.999222	0.104276		0.0474427	0.927614
CG13784	0.0186398	0.999222	0.0982866	0.510762	0.109764	0.578358
CG13786	0.00106835		0.0410358		-0.0410257
CG13793	0.00050604		0.00204863		0.125902	0.781269
CG13794	-0.0019076	0.999222	0.168222		0.158993	0.649145
CG13795	0.0139039	0.705835	0.22244	0.166425	0.487758	0.0304973
CG13796	-0.00639095	0.914974	0.129792		0.19231	0.609147
CG13806	-0.00230947	0.999222	0.199838		0.190814	0.397597
CG13807	-0.0156149	0.999222	-0.0244493	0.917555	-0.233019	0.415318
CG13810	-0.00367178	0.999222	-0.0403027		0.198531	0.4668
CG13813	-0.00478689	0.999222	0.0661704		1.0565	2.97551e-06
CG13827	0.0156164	0.999222	0.0341803	0.869183	-0.0034104	0.995193
CG13829					-0.0104335
CG13833	-0.000601244	0.999222	-0.0187626		0.0192216
CG13837	-0.000513063		0.0660128		-0.0288438	0.957066
CG13838	0.00109473		0.0502618
CG13840			0.00367677
CG13841			0.0148974		0.0456566
CG13842	-0.000658024		-0.00888835		-1.15613	1.17624e-07
CG13843	-0.000658024				0.0258992
CG13847	-0.00228427	0.999222	0.108464		0.342768	0.26852
CG13850	-0.0183711	0.999222	0.0793558	0.585404	0.0458339	0.868576
CG13855	-0.00106123		-0.115227		-1.21061	3.35529e-08
CG13856	-0.00263324	0.976443	0.0112409		0.133281	0.759738
CG13857	0.00122601	0.999222	0.178798		-0.00720567
CG13862	-0.00213338	0.949502	-0.0105357		-0.0926874	0.816902
CG13868	-0.127096	1.20206e-08	0.122103	0.51341	0.228949	0.200676
CG13869	-0.00179792	0.999222	0.0864254		0.0650414	0.833336
CG1387	0.0013096		-0.0100877		0.0194062
CG13870			0.041578		0.0564163
CG13871			0.00367677		0.0309882
CG13872	0.00139609	0.999222	0.100992		-0.0197041
CG13875	-0.004271	0.999222	0.0565826		-0.0197554	0.967765
CG13876	0.0237909	0.993421	-0.0649303		-0.304582	0.273186
CG13877	-0.00073386	0.999222	-1.63073e-05		0.268549	0.417815
CG13884			-0.0140938		0.0613128
CG13887	0.0269277	0.999222	0.015556	0.921844	-0.00123252	0.996542
CG13891			-0.0180945		-0.0279128
CG13893	-0.00704214	0.954853	0.0992765		0.186931	0.32926
CG13894	0.00306237	0.999222	0.0546863	0.758886	-0.0318074	0.910151
CG13895	0.0160436	0.999222	0.0699632	0.618341	-0.0237906	0.94745
CG13896	-0.0229716	0.999222	0.0323765	0.879418	-0.483962	0.0487971
CG13898	0.00050604		0.0270831		-0.0137505
CG13901	-0.00074973	0.999222	-0.149023	0.422093	-0.284224	0.338868
CG13905	-0.00220507	0.803304	-0.0777243		0.129352	0.777345
CG13907	0.0108214	0.999222	0.173491	0.199289	0.244976	0.0697042
CG13912	-0.00234946	0.999222	0.0938183	0.627283	0.00453432	0.991217
CG13917	0.0256803	0.999222	0.0500061	0.806851	0.148392	0.599608
CG13919	0.000228822	0.999222	0.0903058		0.168612	0.690941
CG13920	0.00474386	0.999222	0.0719107	0.559639	0.208029	0.37866
CG13921	0.0242917	0.999222	0.014623	0.936284	0.0677533	0.831775
CG13924	-0.00292783	0.929375	-0.0404281		-0.317684	0.301791
CG13926	-0.025019	0.993364	-0.109812	0.561754	-0.113837	0.734072
CG13928	-0.0156396	0.988011	0.0560811	0.708898	0.213985	0.152641
CG13930	-0.00129974		-0.178604		-0.184803	0.581373
CG13931	-0.00129974		0.0318186
CG13933	0.00574499	0.999222	0.0240643	0.892627	0.109576	0.655227
CG13937	-0.00275218	0.999222	0.0174825		0.19104	0.397093
CG1394	-0.000513063				-0.0664261
CG13946	-0.00653838	0.016469	0.0330476		-0.671404	0.00813398
CG13947	-0.0146489	0.00171299	0.0514911		-0.0816788	0.859378
CG13949	-0.0010848	0.999222	-0.135065		-0.220679	0.486208
CG13950	0.00260578	0.994138	0.097081		-0.675552	0.00420138
CG13954	-0.00197655	0.999222	-0.0464525		0.133195	0.769822
CG13955	-0.00156903	0.999222	-0.0219355		-0.124086	0.58268
CG13962	-0.00224494	0.929375	0.0458771		0.0373795	0.944318
CG13965					0.0193356
CG13970	0.000447678	0.999222	0.0159736		0.00646164
CG13972	-0.00177964	0.999222	-0.435485		0.0330624
CG13978	0.0017088		0.0129411		-0.00175189
CG13982	-0.00410945	0.999222	-0.0510207		-0.0996542	0.818555
CG13983	0.000953597	0.999222	0.0515215		0.0821055
CG13984			0.00367677		-0.0104335
CG13991	-0.000513063				0.00646164
CG13992	-0.000480205		0.0118934		0.0469552
CG13994	0.0170749	0.999222	-0.108492	0.537038	-0.171634	0.639138
CG13995	-0.00491283	0.765491	0.0139231		0.117044	0.727081
CG13996	0.00210932		0.545043		-1.47474	1.62704e-13
CG13999	-0.00210066		0.0217457		-0.0406391	0.938265
CG14000			0.00332193
CG14005	0.0366133	0.929375	-0.333272	0.0845907	-0.471772	0.0660021
CG14007			-0.00405082		-0.179218	0.314618
CG14014	0.00325665	0.999222	-0.0058703		-0.0228392	0.788103
CG14015	-0.0036537	0.865659	0.0189569		0.0629882	0.882694
CG14017	-0.000513063		-0.00118873
CG14020	-0.00146266	0.934791	-0.261815		-0.606016	0.00138522
CG14022			-0.0313681		0.100309	0.736913
CG14024	-0.00213245	0.993945	0.117711		0.147681	0.606787
CG14034	0.000520658		-7.50288e-05		0.20868	0.24673
CG14036	-0.0121976	0.999222	-0.00335377		-0.0667848	0.746386
CG14043	0.0271263	0.999222	0.0730212	0.704628	0.0641896	0.818619
CG14044			-0.0169257		-0.0899307	0.849069
CG14050	0.00255091	0.999222	0.0216187		-0.166978	0.695343
CG14052	-0.000506408		-0.00738135		0.0462882	0.860767
CG14053	0.0145407	0.898109	-0.181976		-0.151466	0.562398
CG14054	0.00159094	0.883554	0.0340817		0.0287727	0.929035
CG1407	0.0206094	0.999222	-0.174297	0.221621	-0.451745	0.0337086
CG14071					0.00646164
CG14072			-0.0115474		-0.0241978	0.962898
CG14073	0.00955225	0.999222	0.0146522	0.941439	0.129047	0.750484
CG14074	0.0134086	0.999222	0.0730285		-0.228091	0.549967
CG14075	-0.00171309		-0.0529538		0.00342417	0.995075
CG14077					-0.0104335
CG14079	0.0040173	0.999222	-0.118058		-0.304502	0.13887
CG14082	-0.00223845	0.979271	-0.059292		-0.199266	0.480108
CG14085	-0.00115569		-0.0765427		-0.40716	0.0784137
CG14086	-1.55198e-05		0.0227787		0.0446906	0.93171
CG14088					0.00646164
CG14089	0.000851218		0.0317186		0.0556215
CG14095	-9.12405e-05	0.999222	-0.064721	0.673972	0.639556	0.0133199
CG14096			-0.00229756		0.188338	0.396255
CG14100	0.00348428	0.999222	-0.309177	0.0626914	-0.24248	0.278255
CG14102	0.00562607	0.999222	-0.0213101		-0.027831	0.955883
CG14104	0.00885339	0.999222	-0.103553		0.210697	0.582229
CG14105	-0.00538131	0.637121	0.0107854		-0.22625	0.448294
CG14106					0.0763614
CG14107	-0.0108746	0.7795	0.0198787		0.09374	0.784003
CG14109	-0.00517369	0.999222	0.0741579		0.266225	0.390699
CG14110	-0.0165099	0.762719	0.0833584	0.601212	-0.00556406	0.992499
CG14111	0.00685972	0.787572	-0.0494488		0.0935807
CG14115			-0.0175304
CG14118	0.000320646	0.999222	-0.108197		0.206321	0.592445
CG14120	-0.00486887	0.861548	-0.0660163		0.121447	0.759738
CG14125			-0.00405082		0.0431276	0.901089
CG14130	-0.00630034	0.999222	0.0598878		0.0221071	0.956237
CG14131	0.00911299	0.999222	-0.0203674		0.260808	0.185734
CG14132	-0.00834325	0.139686	0.0788944		-0.0138663	0.973331
CG14135	-0.00127881	0.999222	-0.105648	0.582467	-0.128458	0.757567
CG14137					0.00942839
CG14142	0.000520658		-0.0845931		-0.0709295	0.887155
CG14143	-0.000513063		0.0066056		0.13818	0.734391
CG14147	0.0019878	0.999222	0.00661137	0.965323	1.30629	1.03993e-11
CG14151			0.00367677
CG14153			-0.00596133		-0.244298	0.514076
CG14154	0.00264184	0.585387	-0.000241901		-0.0230273
CG1416	0.0434253	0.836701	-0.0461268	0.759941	-0.146151	0.400498
CG14160	0.000851218		-0.0701064		0.244864	0.369179
CG14174	0.00664613	0.999222	-0.0372957	0.869183	-0.262237	0.377632
CG1418	0.00951366	0.999222	0.140753	0.284594	0.0533071	0.885091
CG14182	-0.0142685	0.999222	-0.0846359	0.646905	-0.0146748	0.974035
CG14183	0.00222775	0.999222	0.247807		-0.104296	0.826199
CG14184	0.0159752	0.999222	-0.231342	0.191124	-0.265023	0.328152
CG14185			-0.0221103		-0.212626	0.42314
CG14186	-5.64528e-05	0.999222	-0.0979404		0.0198755	0.960129
CG14187			0.00332193		0.00646164
CG14190	0.00050604		0.0055741
CG14191	-0.00194118	0.999222	-0.343388		-0.0992567	0.622114
CG14194	0.0274094	0.999222	-0.0833373	0.558647	-0.0259554	0.949824
CG14195	-0.00101948	0.999222	0.00276139		0.139185	0.694892
CG14196	-0.00616924	0.189854	0.131056		0.0808022	0.856999
CG14200	-0.0435279	0.845102	0.0915523	0.561769	0.131504	0.676779
CG14204	0.0038353	0.999222	-0.24956		0.0161272	0.963272
CG14205	-0.00399772	0.962029	-0.177269		0.463649	0.000100175
CG14207	-0.0159243	0.999222	-0.0267741	0.886278	0.042508	0.840398
CG14210	0.0174646	0.999222	-0.0400056	0.835927	-0.212718	0.36242
CG14212	0.00149399	0.999222	-0.0550002		0.0770101	0.789215
CG14218	-0.0119328	0.985435	-0.0761098		0.0163321	0.962898
CG14219	-0.00693233	0.0317909	-0.0870042		0.293665	0.366498
CG14220	0.0195271	0.999222	-0.0499827	0.798269	-0.333881	0.132091
CG14221	-0.00160082	0.999222	-0.0862697		-0.572981	0.0306102
CG14223	-0.0140322	0.975111	-0.0718979	0.684093	-0.144893	0.739693
CG14227	0.000972319	0.999222	0.072457		-0.0523719
CG14229	0.0131753	0.999222	-0.185191	0.307204	-0.565037	0.0128826
CG14230	0.0157209	0.999222	-0.283538	0.0901338	-0.450156	0.00141461
CG14231	-0.00687405	0.999222	0.0787913	0.716275	-0.108968	0.788199
CG14232	-0.0141531	0.999222	0.0363847	0.856259	0.15265	0.554638
CG14234	-0.00119151	0.999222	-0.0686639		-0.156277	0.619923
CG14237					0.040839
CG14238	-0.00139376	0.999222	0.00439144		0.00806528	0.989617
CG14245	-0.00309669	0.66422	0.0684387		0.0843551	0.843846
CG14246			0.00332193		-0.0250623
CG14247	6.18837e-06		-0.0414327		0.263414	0.452193
CG14252	-0.00358651	0.999222	-0.0146015	0.95086	0.0983775	0.830482
CG14253	-0.00640754	0.292294	-0.184595		0.0597016	0.825842
CG14257	-0.00322758	0.999222	-0.0137658	0.958205	0.931228	1.91806e-05
CG14258			0.0217368		0.059418	0.849053
CG14259	-0.00144695		-0.0174658		-0.00581726	0.993069
CG14260	0.00157627	0.999222	0.0351876		0.0645281
CG14262	0.000520658		-0.0210395
CG14265	-0.0355172	2.05721e-09	-0.0709735		-0.270038	0.18026
CG14269	0.00201069	0.861548			0.0252665
CG14270	0.00348169	0.999222	-0.261762	0.0915897	-0.0434851	0.898238
CG14273	-0.00357916	0.265314	0.0133661		0.22949	0.246567
CG14274	0.00125619	0.999222	-0.0159022		0.206333	0.46456
CG14275	-0.00785502	0.635692	-0.0790724		0.253821	0.059707
CG14277	-0.00357916	0.265314	-0.136058		-1.38969	4.15151e-14
CG14280	0.000520658		-0.0395605		-0.0104335
CG14282	0.000974786	0.999222	0.053874		-0.0588676
CG14285	-0.00199343	0.999222	-0.0803672		0.0661013	0.865462
CG14286	0.0235472	0.999222	-0.180834	0.355541	-0.361942	0.0502193
CG14292	-0.017147	0.000359973	-0.0507645		0.114964	0.616567
CG14297	0.000920999	0.999222	-0.0314318		-0.0104335
CG14298	0.000146486	0.999222	-0.0077042		-0.0480678	0.916793
CG14300	-0.00998686	0.0503365	-0.0121871		0.16527	0.542773
CG14301	-0.00188808	0.999222	-0.0226963		-0.211277	0.483445
CG14302	-0.0240634	3.62088e-06	0.0385689		0.148514	0.553837
CG14304	-0.00608109	0.868624	0.0666353		-0.0294847	0.955246
CG14305	-3.68082e-06		0.00367677
CG14309					-0.00352226
CG14312	-0.00281369	0.999222	0.0579674		0.211736	0.487891
CG14313	-0.00107904		-0.0127343		-0.328313	0.0575684
CG14314	-0.00416877	0.999222	-0.0220126		0.146773	0.71839
CG14315			0.00367677
CG14317	0.00294704	0.999222	-0.00551386		-0.0216085	0.805418
CG14321	0.00228703	0.999222	-0.0322834	0.897934	-0.000657455	0.997887
CG14322	-0.00280537	0.999222	0.0865086	0.624531	0.0702974	0.829446
CG14323			-0.0110991		0.105119	0.621249
CG14324	-0.00320533	0.475484	-0.0249022		0.196339	0.608313
CG14325	-0.000513063		-0.0247043		-0.196204
CG14326	-0.000513063		-0.0475959		0.488443	0.0416166
CG14327	0.000901639	0.999222	-0.00801365		0.986724	1.0591e-05
CG14329			-0.0242786		-0.0643397	0.840675
CG14331	-0.00221253	0.796266	0.0355865		0.22605	0.549027
CG14339			0.0148974		0.00646164
CG1434	-0.00778072	0.999222	0.0266217	0.894674	-0.185086	0.349831
CG14340					0.0587825
CG14341	-0.0107014	0.999222	-0.267209	0.163145	0.0502989	0.913268
CG14342	0.000620022		-0.134059		-1.59461	2.56953e-15
CG14346	0.000227206	0.999222	0.0593541		0.15951	0.65891
CG14352	0.0133134	0.999222	-0.21362	0.277912	-0.145502	0.734072
CG14354					0.00646164
CG14355					-0.00478407	0.990316
CG14356	-0.000426193	0.999222	0.0747137		0.243726	0.51399
CG14357	-0.000590822		0.0250804		0.0275355	0.957526
CG14362			0.0207861		0.0193356
CG14367	-0.00198962	0.999222	-0.265459		-1.23555	1.14402e-08
CG14369	0.00050604		-0.0684437		-0.0974799	0.831775
CG14374	-0.0200967	0.0012684	-0.0189907		0.00628839	0.988768
CG14377	-0.0164886	0.000146069	-0.0876381		0.0714107	0.835308
CG14380					-0.0104335
CG14391			-0.00650904		-0.0183624
CG14395	-0.0178124	0.413721	0.360112		0.0374467	0.929902
CG14397	0.00111972	0.999222	0.0275756		0.234869	0.355199
CG1440	0.0235234	0.999222	-0.0971853	0.48118	-0.0946712	0.831775
CG14400	0.000520658		0.104757		0.0603673
CG14401	-0.00229648	0.98233	-0.117804		0.101243	0.750676
CG14402			-0.00405082
CG14406			-0.0140938		0.00458508	0.993791
CG14407	0.0119064	0.999222	0.0116236	0.95549	0.0620224	0.816527
CG14408	0.0111782	0.999222	-0.0391245	0.877877	0.076962	0.762875
CG1441	0.00184125	0.999222	0.106679	0.625745	0.703906	0.00259225
CG14410	0.00219936	0.999222	-0.0777541		-0.0998031	0.705099
CG14411	-0.000957231	0.999222	0.144716	0.3171	0.105851	0.681513
CG14414	0.0332689	0.907389	-0.1259	0.479447	-0.170834	0.564907
CG14416	-0.000513063		0.054655		0.00470373
CG14417			-0.038289		-0.0737654
CG14418	-0.000493793	0.999222	0.168206		0.0565236	0.845675
CG14419	-0.0131753	0.147498	-0.084824		-0.290003	0.209854
CG14420					-0.00165593
CG14421			-0.00907286		-0.0279128
CG14422			0.00367677		-0.0104335
CG14423			-0.016671		-0.0174418
CG14424	-0.000513063		-0.0178366		-0.0081078
CG14427	0.00466569	0.999222	-0.00718554		0.00532153	0.950001
CG14431	8.72605e-05	0.999222	0.0654276		0.166848	0.638548
CG14434	0.00912959	0.999222	-0.0805849		-0.246898	0.505365
CG14435	-0.0129597	0.999222	-0.319818	0.0615416	-0.165581	0.596098
CG14439	-0.0164876	0.00156274	-0.164694		-0.051415	0.856766
CG14440	-0.00698138	0.999222	0.219543		0.0116993	0.970649
CG14441	0.00683676	0.999222	0.139033	0.387819	0.194205	0.374425
CG14442	0.0363538	0.942933	-0.0395945	0.782797	-0.0408878	0.894695
CG14443	-1.55198e-05		-0.00181113		-0.0304254
CG14445	-0.00785576	0.237152	-0.391477		-1.46343	2.51654e-27
CG14450	-0.0357677	0.941732	-0.0291214	0.886377	-0.181027	0.595607
CG14451	0.00113743	0.999222	-0.0556308		0.0931959
CG14452	-0.00146266	0.934791	-0.00295808		-0.0664942	0.895387
CG14453	-0.0162934	0.000219128	-0.572243		-1.63991	4.03596e-42
CG14454	-0.000984319	0.999222	-0.311169		0.00272359	0.99556
CG14455			-0.0110991		-0.199364	0.303876
CG14456	-0.00500534	0.403788	-0.217585		-1.89153	9.54545e-32
CG14457	-0.000131677	0.999222	-0.0700755		0.338003	0.264394
CG14459	0.000520658				0.348394	0.154254
CG14464	0.00317738	0.999222	-0.050253	0.768436	-0.196752	0.535512
CG14478	0.0183478	0.999222	-0.171099	0.240212	-0.384753	0.0491489
CG14483	0.0131125	0.999222	-0.0435144	0.843587	0.0106697	0.978665
CG14488	-0.000513063		-0.0627346		-0.0783348	0.795638
CG14490	-5.31444e-05	0.999222	-0.073574		-1.13737	2.20991e-07
CG14491					-0.0458682
CG14492			0.0055741		-0.050095
CG14495	-0.000506408		0.139529		-0.0047186	0.994268
CG14499	0.00106835		-0.022762		-0.478079	0.0309855
CG14500	-0.0062235	0.0535198	0.0598699		0.36708	0.108468
CG14502	-0.0070341	0.999222	-0.159359		-0.36076	0.252977
CG14505			-0.00405082		-0.00352226
CG14506	0.00050604		0.114446
CG14507	0.000339913	0.999222	-0.0916657		0.0442044	0.918393
CG14511	0.000254913	0.999222	-0.0893876		-0.181599	0.614926
CG14515	-0.00321059	0.905574	0.0184685		0.178032	0.666015
CG14516	-0.0084963	0.999222	-0.00707038		-0.0938377	0.745171
CG14518					-0.00165593
CG14535	-0.00793007	0.765491	-0.0354768	0.888948	0.181447	0.478573
CG14537			-0.00421516
CG14540					0.00646164
CG14543	-0.00575829	0.999222	0.0367987	0.85231	-0.166155	0.615675
CG14544	-0.00186238	0.999222	0.0578585	0.790427	-0.146428	0.727081
CG14545	-0.00240157	0.999222	-0.0417232		-0.105715	0.803266
CG14551	-0.000586542		-0.119804		-0.0232427
CG14556	-0.00129633		0.0213546		0.0746202	0.82513
CG14561	0.0234207	0.999222	-0.0689574	0.686233	-0.19017	0.558151
CG14562	-0.00869887	0.999222	0.175017	0.215971	0.0349182	0.912695
CG14563	2.52561e-05				-0.543849	0.0413487
CG14564	0.000520658		-0.000198524		0.227143	0.348226
CG14565	0.00110951	0.999222	-0.0182014		0.0862999	0.844723
CG14566	-0.0119956	0.0302223	-0.0321281		-0.0301504	0.928782
CG14567	-0.00763578	0.917718	0.0198126		0.340538	0.267236
CG14568	0.00263885	0.777444	-0.0297807		0.0590149	0.877458
CG14569	-0.00244862	0.999222	-0.0296276		0.118832	0.616567
CG14570	0.00128505	0.999222	-0.109859		0.354784	0.206416
CG14572	-0.00146785	0.999222	-0.0627763		0.137844	0.612224
CG14573	0.000863046	0.999222	-0.023647		0.135766	0.689858
CG14589	-0.000797346	0.999222	-0.0427787		-0.0183624
CG14591	-0.00251203	0.966065	-0.0512977		-0.0481808	0.899098
CG14598	-0.00408329	0.908123	-0.273159		-0.247087	0.31053
CG14605			0.00695484		-0.0104335
CG14606	-0.00298463	0.554416	-0.021418		0.041404	0.93171
CG14607			0.0105462		-0.0104335
CG14609			0.0439023		0.0224696
CG1461	-0.00198863		-0.0403387		-0.0835567	0.862724
CG14610			0.00616732		0.00942839
CG14613	0.0210742	0.999222	-0.0326992	0.896765	-0.151769	0.536724
CG14615	-0.00430415	0.999222	0.0832113		-0.167655	0.58154
CG14618	-0.0209548	0.999222	0.146002	0.377854	-0.177104	0.615229
CG14621	0.0231757	0.999222	0.0934649	0.475798	-0.100973	0.724575
CG14625			-0.00221738		0.0498813
CG14626	-0.00804522	0.304101	0.0989861		0.330379	0.31814
CG14627			-0.00474351		0.0323256
CG14628	0.0013096		0.0310047		-0.0520179
CG14629	-0.0338156	0.645223	0.0787702	0.537038	0.247405	0.0878524
CG1463	0.0159955	0.999222	-0.129967	0.416457	-0.400378	0.0187397
CG14630	-1.55198e-05		0.00287793		0.150401	0.626997
CG14634					-0.0104335
CG14636	-0.00198674	0.999222	-0.0435261		0.133823	0.616567
CG14641	0.0360823	0.948892	-0.19179	0.243853	-0.35882	0.133052
CG14642	-0.00223745	0.999222	0.0944901		0.0674389	0.850953
CG14644			0.0126624		0.0843282
CG14645					-0.0179715
CG14646	0.0343548	0.962344	0.00486459	0.982342	-0.246559	0.288218
CG14647	-0.0123134	0.999222	-0.10719	0.496829	-0.214115	0.479316
CG14650	0.0106109	0.999222	-0.206024	0.188185	-0.42635	0.0487292
CG14651	-0.00223097	0.993364	0.00186888		-0.00165593
CG14655	-0.00403165	0.917718	0.0796059		0.0120213	0.980785
CG14657	0.0368675	0.939092	-0.0481747	0.774462	-0.281131	0.256944
CG14661	-0.00319866	0.470324	-0.0293066		-0.0278364	0.958873
CG14662	0.000569075		0.176372		0.101205	0.82921
CG14664			0.00413434		-0.109613
CG14667	0.00423754	0.999222	0.0785734	0.652902	-0.244455	0.326704
CG14668	0.000520658		0.0404433		0.0242074
CG14669	-0.00241588	0.999222	0.00637247		0.110626	0.690952
CG14671	0.00623797	0.999222	0.00921066	0.97015	0.0685676	0.826813
CG14676					0.0111102
CG1468	-0.0036286	0.870234	-0.0320693		0.171265	0.319848
CG14687	-0.00355017	0.999222	0.151015	0.297619	-0.0666716	0.832695
CG14688	-0.00838736	0.999222	-0.0874238	0.562553	-0.378822	0.0249008
CG14689	0.000620022		0.0245397		0.0262659
CG14691			-0.000731489		-0.0546731	0.864537
CG14692	-0.00134609	0.999222	-0.261138		-1.21659	1.48824e-08
CG14693	-0.000480205		-0.0646776		-1.517	6.27968e-13
CG14694	-0.00386914	0.988011	-0.064596		0.13874	0.734878
CG14695	-0.00129974		0.0624911		-0.0554833	0.913488
CG14696	0.000119289	0.999222	-0.0479122	0.825301	-0.0370985	0.89275
CG14708					0.00646164
CG14710	0.0112984	0.999222	-0.250186	0.178864	-0.624816	0.00798954
CG14711	-0.0087914	0.999222	0.0319532	0.869183	-0.0783071	0.813373
CG14712	-0.00915744	0.999222	0.0382379	0.853629	-0.230346	0.203904
CG14715	0.0149151	0.999222	-0.241609	0.180591	-0.122659	0.587589
CG14717			0.00332193		0.0176348
CG14718			-0.0686866		0.0762449	0.818555
CG14720	-0.000548414	0.999222	0.0116128		0.039353
CG14721	-0.032217	0.934791	-0.018648	0.941002	-0.10641	0.778648
CG14722	0.0105651	0.999222	-0.104674	0.52137	-0.457072	0.00134354
CG14731			0.00473746
CG14736			0.00332193
CG14740					-0.0675581
CG14742					-0.00152797
CG14743	0.00050604		0.00779364		0.0582984
CG14744					0.0909726
CG14752	0.00166563	0.999222	0.014659		0.848476	0.000365016
CG14756	-0.1148	1.61555e-15	-0.327808	0.046514	0.233317	0.534473
CG14757	0.00178594	0.999222	-0.123871		-0.339698	0.265313
CG14760	0.00319656	0.901934	-0.0323237		-0.269833	0.270384
CG14762	-0.00697709	0.75137	-0.122875		0.0518338	0.867301
CG14763	-0.000513063		-0.0629125		-1.08828	9.37703e-07
CG14764	0.0260557	0.999222	-0.367059	0.061016	-0.41718	0.0786628
CG14767	-0.0296429	0.999222	0.0404038	0.791038	0.138423	0.38095
CG14770	-0.00196827	0.999222	0.0499077		0.252314	0.461209
CG14777	-0.00343822	0.999222	0.0892229		-0.0715863	0.863206
CG14778	-0.00076803	0.999222	0.0453112		-0.0430574	0.923974
CG14780	0.000607112	0.999222	0.000162563		0.184699	0.594744
CG14785	0.00276485	0.999222	0.0040344		0.21795	0.581077
[truncated: 12,978 more rows]
