# Supplementary material for: A modERN resource: identification of Drosophila transcription factor candidate target genes using RNAi
Source: Genetics. 2023 Jan 19;223(4):iyad004. doi: 10.1093/genetics/iyad004 (PMC10078917; doi:10.1093/genetics/iyad004)
Supplement: iyad004_Supplementary_Data [file iyad004_supplementary_data.zip › modERN_Resource_RNAi_Table_S35_sens-2_GENETICS-2022-305822.xlsx]

## Sheet: heatmap CSV
gene name	sens-2_0-1.5	sens-2_14-16	sens-2_16-18
asRNA:CR45600	-0.00115942	-3.71085	-3.62822
CG18585	-0.000537088	-2.97072	-2.64698
LManV	-0.000642898	-6.18504	-0.184724
LManVI	-0.00028985	-4.25855	-0.673729
Cht9	-0.000333959	0.563699	-1.50352
CG5157	0.00160641	0.0973286	-1.0146
Ggt-1	-0.00187212	0.0291406	-1.03762
CG12506	-0.00020487	0.0569955	-1.14114
Jon99Fi	-0.000135889	0.168312	-1.10562
CG43120	0	-0.224471	-1.42331
CG6300	-0.000370894	-0.129285	-1.43033
CG7631	0	-0.121577	-1.19292
Jon65Ai	5.63389e-05	-0.0131284	-1.33631
CG33306	-0.000822552	-0.77988	-1.70593
Ptpa	-0.0415702	-0.498083	-1.62156
CG10062	-9.70157e-05	-0.314563	-1.04532
CG32379	0	-0.289197	-1.05151
CG43208	-0.000278776	-0.584237	-1.33869
Gal	-0.000530586	-0.519667	-1.09524
dmGlut	-6.50445e-06	-0.685949	-1.02494
Ir76a	-0.00364947	-0.709	-1.03354
AANATL4	-0.000165858	-1.17523	-0.396017
CG12057	-0.000440098	-1.31225	-0.0913269
CG30265	0.00129314	-1.05108	-0.0123067
LManIV	0	-1.13704	-0.183442
CG7025	-0.000922666	-1.85527	-1.80195
CG7900	-0.00245327	-1.64714	-1.77542
LManI	-0.000798977	-1.7204	-1.79443
Acbp3	-0.000226658	-1.58303	-1.73193
CG14820	-0.000470724	-1.57755	-1.82761
LManII	-0.0136431	-1.04448	-1.16552
LManIII	-0.000263267	-1.06959	-1.23035
CG31265	-7.34039e-05	-0.861259	-1.21747
CG30043	0.000106864	-0.950117	-1.03721
CG4053	-0.00176093	-0.987584	-1.0763
CG10943	0.000698207	-1.28154	-1.29788
CG34386	-0.000337395	-1.47362	-1.48628
Cyp4ad1	-0.00019573	-1.30831	-1.46574
Mal-A2	-0.000333535	-1.21564	-1.05094
Ppn	-0.00215262	-1.40834	-0.935971
Ada2a	-0.00112859	-1.12113	-0.839648
Cyp4p1	-2.96952e-05	-1.23545	-0.84715
CG15534	-0.000868773	-1.36349	-0.694909
CG14205	-0.00034613	-1.1304	-0.655007
iotaTry	-0.000784735	-1.21086	-0.592837
CG7916	-0.00103972	-1.81854	-1.06536
Cyp4p2	-0.000510875	-1.58601	-1.08654
CG5892	0.000462613	-1.84041	-0.611928
Try29F	0.00104157	-1.63276	-0.456703
mag	0.000616667	1.58581	2.48635
CG1139	0.000644841	1.331	1.79851
CG10182	0.000204578	1.33715	1.50139
CG17147	0.000517207	1.3412	1.34786
Amy-d	0.000600733	0.973129	2.15375
CG17571	0.0010633	0.900239	1.65592
CG17145	0.00048189	1.08106	0.915052
CG17475	0.00046028	1.0033	0.707066
CG18180	-8.13932e-05	1.51414	0.158882
Osi20	-0.00725977	1.45543	0.102067
CG3819	0.000338216	1.17219	0.214045
TwdlF	-0.00155764	1.0169	0.0453912
betaTry	-4.73963e-05	1.02185	-0.0400431
CG17362	-8.18518e-05	1.02752	-0.00499164
CG33160	-0.000562242	-0.215964	1.12259
CG4476	0.0369856	0.115736	1.18872
CG13748	-0.000641577	0.146187	1.01706
CG14851	0.000210805	0.144619	1.03629
Obp83g	0.00155612	0.219605	1.07914
CG10026	-0.00167885	0.294759	1.03059
CG1077	-0.000382608	0.276587	1.02437
Slc45-1	0.00114105	0.437598	1.26016
CG5080	0.00883713	0.491667	1.35337
yip7	0.000136076	0.48845	1.29419
CG33012	0.000991774	0.45177	1.5073
CG31041	0.000572519	0.55263	1.41402
vanin-like	0.000901426	0.586279	1.3799
CG17191	0.000265487	0.795142	1.17823
CG11236	0.00044023	0.850453	1.02902
spin	0.00408303	0.85041	1.08679
Bace	0.000755052	0.583034	1.17788
CG3734	0.000972352	0.613831	1.18423
CG11912	0.00200121	0.662083	1.1155
CG31075	0.0183199	0.72191	1.10063
CG32054	0.000415119	0.678691	1.0323
CG6048	0.000708555	0.610391	1.01448

## Sheet: DESeq2 CSV
gene name	log2FoldChange.sens.2_0.1.5	padj.sens.2_0.1.5	log2FoldChange.sens.2_14.16	padj.sens.2_14.16	log2FoldChange.sens.2_16.18	padj.sens.2_16.18
128up	-0.0126366	0.999976	0.107335	0.691927	-0.15235	0.168125
14-3-3epsilon	-0.00921478	0.999976	-0.0703416	0.733486	-0.294239	0.0196703
14-3-3zeta	0.00924317	0.999976	-0.14145	0.391162	-0.0319502	0.80976
140up	0.00106768	0.999976	-0.121803	0.73924	-0.145316	0.472449
18SrRNA-Psi:CR41602	0.00136971	0.999976	-0.173018	0.298442	0.165083	0.44952
18w	-0.00070206	0.999976	0.123728	0.68993	0.251765	0.0960802
26-29-p	0.0111307	0.999976	0.138195	0.552999	0.342502	0.206648
28SrRNA-Psi:CR40596	-0.00201585	0.999976	-0.0172411	0.956043	0.186467	0.403442
28SrRNA-Psi:CR40741	-0.00017974	0.999976	-0.0276813	0.925571	0.17684	0.0103136
28SrRNA-Psi:CR41609	-0.000556322	0.999976	-0.0973477	0.351038	-0.0317922	0.891701
28SrRNA-Psi:CR45848	-0.000319288	0.999976	-0.004009	0.988685	0.110281
28SrRNA-Psi:CR45851	-0.000878013	0.999976	0.0203175	0.955939	-0.143532	0.619671
28SrRNA-Psi:CR45853	-0.00200039	0.999976	-0.0789255	0.691927	0.107826	0.0395464
28SrRNA-Psi:CR45855					-0.0226221
28SrRNA-Psi:CR45859	-0.00131518	0.999976	-0.0251515	0.924109	0.160822	0.0258724
28SrRNA-Psi:CR45860	-0.00122726	0.999976	-0.118826	0.311031	0.201588	0.203505
2mit	0.000208543	0.999976	-0.101801	0.769183	-0.0121424	0.942405
312	0.0239866	0.999976	-0.00764146	0.989636	0.0704633	0.750905
4E-T	0.0154563	0.999976	-0.0488535	0.826496	-0.322837	0.0155285
5-HT1A	0.000214829	0.999976	-0.0739264	0.823583	-0.037348	0.812684
5-HT1B	-0.000212077	0.999976	-0.085823	0.852598	0.12309	0.624811
5-HT2A	-0.000860227	0.999976	-0.252519	0.358167	-0.0286987	0.921177
5-HT2B	-0.000181142	0.999976	-0.053923	0.92626	0.101074	0.68049
5-HT7	0.000333738	0.999976	-0.0781817	0.796556	0.0878046	0.63206
5.8SrRNA-Psi:CR45857			-0.00803668
5.8SrRNA-Psi:CR45863					-0.00255661
5PtaseI	0.0156835	0.999976	-0.104592	0.711783	0.154076	0.267384
7B2	0.000252844	0.999976	0.0824787	0.781633	0.232244	0.0649031
7SLRNA:CR32864					-0.0159954
825-Oak			0.250973	0.410431	0.160455	0.283787
A16	-0.0252785	0.999976	0.0758718	0.863838	0.158646	0.35622
AANAT1	0.000111048	0.999976	0.283391	0.0415878	0.262146	0.00890619
AANATL2	-6.88189e-05	0.999976	0.0404078	0.893446	0.44667	9.36566e-07
AANATL3	0.000151824	0.999976	-0.0427381	0.945212	0.245003	0.158932
AANATL4	-0.000165858	0.999976	-1.17523	6.1228e-17	-0.396017	0.00305168
AANATL5			0.0748759	0.489311	0.456936	0.0555551
AANATL6	-0.00122726	0.999976	-0.204119	0.241256	-0.135974	0.669031
AANATL7	0.000677191	0.999976	-0.00732126	0.991104	0.0905276	0.692002
ABCA	-0.00238313	0.999976	-0.167996	0.273311	-0.0815948	0.607505
ABCB7	0.0136106	0.999976	-0.146449	0.522745	0.0667893	0.702254
ABCD	-0.0267092	0.999976	-0.113647	0.539852	-0.411116	0.000831123
ACC	-0.00100516	0.999976	-0.208652	0.0161415	-0.32367	0.0340781
ACXB					0.0258001
ACXC	-0.00122726	0.999976	-0.041202	0.853289	0.0540864
ACXD	-0.000544102	0.999976	0.0463774	0.90119	-0.203953	0.26491
ADD1	0.0208258	0.999976	-0.00156133	0.998221	-0.540273	7.50408e-05
ADPS	-0.000723161	0.999976	0.18829	0.522174	0.16992	0.405077
AGBE	-0.0121673	0.999976	-0.049774	0.922349	-0.211046	0.056639
AGO1	0.0106745	0.999976	-0.0256001	0.925497	-0.295373	0.0266813
AGO2	0.0146095	0.999976	-0.0730585	0.810856	-0.474545	3.71909e-05
AGO3	0.00745147	0.999976	0.0526628	0.858326	-0.342998	0.204981
AIF	0.0289549	0.999976	0.0600666	0.883296	-0.195343	0.0753348
AIMP1	0.0023151	0.999976	0.101666	0.761408	-0.0474021	0.777592
AIMP2	-0.00127779	0.999976	0.0255841	0.951825	-0.145481	0.232944
AIMP3	-0.0223508	0.999976	-0.0391206	0.915294	0.14522	0.295347
ALiX	0.0107622	0.999976	0.395355	3.82205e-06	0.516263	1.97309e-06
AMPKalpha	0.0184322	0.999976	-0.0752683	0.798203	0.116897	0.513754
AMPdeam	-0.0374328	0.999976	-0.053976	0.827163	0.288906	0.00403336
AOX1	0.000893072	0.999976	-0.20372	0.0240225	0.163437	0.255801
AOX2	-0.00186032	0.999976	0.0262388	0.919761	-0.0790208	0.708305
AOX3	0.0287384	0.999976	0.724421	9.11866e-14	0.0363794	0.882989
AOX4	0.000776063	0.999976	0.00173765		0.0886969
AP-1-2beta	-0.0072199	0.999976	0.048821	0.87394	0.0869945	0.473946
AP-1gamma	0.0061717	0.999976	-0.00192298	0.996835	0.0180335	0.916535
AP-1mu	0.0231889	0.999976	-0.0563359	0.886047	-0.530891	2.48273e-07
AP-1sigma	-0.0162349	0.999976	0.0671639	0.756561	-0.127817	0.461215
AP-2alpha	-0.0143174	0.999976	0.0612819	0.869228	0.128047	0.277262
AP-2mu	0.0127594	0.999976	0.0334514	0.908337	0.114997	0.34981
AP-2sigma	0.0319464	0.999976	0.0234837	0.945963	0.143517	0.303508
APC10	-0.00579629	0.999976	0.13672	0.744397	-0.0755271	0.824395
APC4	0.00631183	0.999976	0.213828	0.512962	-0.119083	0.67377
APC7	0.0205042	0.999976	0.0565678	0.304958	0.0971049	0.463464
APP-BP1	-0.0112143	0.999976	0.266884	0.360794	0.0921414	0.68705
AQP	-0.00041594	0.999976	0.160554	0.6616	0.0802893	0.778046
ARY	0.000778995	0.999976
ASPP	-0.000991012	0.999976	0.0627721	0.824766	0.110531	0.627063
ATP6AP2	0.0142458	0.999976	-0.054252	0.761796	0.134242	0.250872
ATP7	0.00861467	0.999976	0.12295	0.727996	-0.186519	0.115729
ATP8A	0.0274356	0.999976	0.0198761	0.951068	-0.0143403	0.938998
ATP8B	5.6189e-05	0.999976	0.128986	0.679424	0.273804	0.0386562
ATPCL	-0.0330699	0.999976	-0.11539	0.500507	0.064543	0.737481
ATPsynB	-0.0253619	0.999976	-0.100222	0.45225	0.0830881	0.452701
ATPsynC	0.0143289	0.999976	-0.16044	0.193155	0.0380951	0.765053
ATPsynCF6	0.0185489	0.999976	-0.0500442	0.809302	-0.0297262	0.845525
ATPsynCF6L					0.00985469
ATPsynD	-0.00677549	0.999976	-0.0577143	0.767042	0.0910875	0.499155
ATPsynE	-0.000792568	0.999976	-0.114294	0.533913	-0.00562944	0.970371
ATPsynF	0.00590033	0.999976	-0.0603254	0.743808	0.146855	0.251326
ATPsynG	-0.00179203	0.999976	-0.108717	0.521274	0.10147	0.507395
ATPsynO	-0.0212091	0.999976	-0.099423	0.466203	0.0158512	0.915161
ATPsynbeta	0.0319297	0.999976	-0.150266	0.0348469	-0.0872979	0.333836
ATPsynbetaL	0.000646739	0.999976	-0.00803668		-0.0159954
ATPsyndelta	0.0207295	0.999976	-0.0656196	0.708208	0.0129784	0.93963
ATPsynepsilonL	-0.000696493	0.999976	-0.0097356	0.988427	0.0656072	0.851452
ATPsyngamma	0.0075153	0.999976	-0.141322	0.153831	0.0585574	0.631355
ATbp	-0.0469692	0.999976	-0.0335282	0.951068	-0.204548	0.344078
Aasdh	-0.0195864	0.999976	-0.103821	0.764666	-0.580881	9.0678e-07
Aatf	0.0175286	0.999976	-0.0308944	0.939721	-0.197381	0.0672796
Abd-B	-0.000567038	0.999976	-0.0236962	0.951562	0.158045	0.248321
Abi	0.00131839	0.999976	-0.001344	0.99831	0.014189	0.938542
Abl	0.0168419	0.999976	-0.0798048	0.843787	-0.625548	0.000210599
Abp1	-0.00764704	0.999976	-0.0532835	0.902231	-0.512508	0.000302278
Ac13E	-0.00139866	0.999976	-0.0577154	0.894334	0.230474	0.0866278
Ac3	0.000631235	0.999976	-0.208817	0.300646	-0.061473	0.662373
Ac76E	0.000108591	0.999976	-0.0922435	0.621135	0.178173	0.339311
Ac78C	-0.00568041	0.999976	-0.216068	0.192821	0.13735	0.357762
AcCoAS	0.0112018	0.999976	-0.469982	3.81582e-05	-0.230898	0.033351
Acbp1	0.00578509	0.999976	0.0360953	0.927436	0.167173	0.257395
Acbp2	0.000472659	0.999976	-0.111931	0.592571	0.276472	0.0483847
Acbp3	-0.000226658	0.999976	-1.58303	3.77272e-31	-1.73193	2.73211e-36
Acbp4	0.000418143	0.999976	0.0193785	0.949106	0.237349	0.137458
Acbp5	0.000205212	0.999976	0.362223	0.00872281	0.581033	1.40643e-08
Acbp6	0.000329001	0.999976	0.329053	0.0568068	0.487374	0.00018235
Ace	4.86472e-05	0.999976	-0.0813715	0.791601	0.034847	0.831834
Acer	-0.0119604	0.999976	0.156737	0.415917	0.10062	0.517042
Acf	0.0116662	0.999976	-0.0346035	0.951068	-0.632397	0.000134886
Achl	-0.000608339	0.999976	-0.310741	0.184012	0.304851	0.240539
Ack	0.000183771	0.999976	0.0576147	0.893591	-0.0260814	0.912071
Ack-like	0.0127246	0.999976	0.097254	0.769562	-0.0676834	0.703747
Acn	-0.0230021	0.999976	-0.0620524	0.869074	-0.542652	1.13506e-05
Acox57D-d	0.00551297	0.999976	0.036466	0.952825	0.0114309	0.968971
Acox57D-p	0.00554126	0.999976	0.195103	0.416906	0.247468	0.0963746
Acp1			0.0303503	0.955948	-0.0109464	0.974358
Acp24A4			-0.0424366	0.810261	0.0483269
Acp26Aa			0.00542812		0.0285528
Acp26Ab			-0.0106955		0.00700008
Acp32CD			0.028012
Acp36DE	-0.000784595	0.999976	0.0563464		0.00233439
Acp53C14a			-0.00803668
Acp53C14b			0.00659749		-0.0159954
Acp53C14c			-0.0029749		-0.0300401
Acp53Ea			0.00703326		-0.0246142
Acp54A1			-0.00803668
Acp63F			0.00286016
Acp65Aa	-0.00104676	0.999976	0.219199	0.361061	0.557457	0.0209446
Acp76A	-0.00121508	0.999976	-0.0062574
Acp95EF			0.101061	0.555077
Acph-1	0.0176969	0.999976	-0.0187376	0.951068	-0.414697	0.00198639
Acsl	-0.00774059	0.999976	-0.242687	0.0425408	-0.209128	0.0386519
Act42A	-0.00316141	0.999976	0.00217269	0.996134	-0.255498	0.0465943
Act57B	0.000293768	0.999976	-0.0386039	0.880603	0.226982	0.0916811
Act5C	0.01431	0.999976	-0.103856	0.633025	-0.0865519	0.587776
Act79B	0.000718391	0.999976	0.191361	0.597262	0.285104	0.298227
Act87E	0.000507402	0.999976	0.0596355	0.8448	0.336957	5.09382e-05
Act88F			0.0205834	0.946413	-0.0136822
Actbeta	0.000827834	0.999976	-0.0447222	0.921812	0.0415842	0.802691
Actn	-0.00189673	0.999976	-0.16747	0.0247821	0.158815	0.227125
Actn3					0.00700008
Acyp2	0.00824122	0.999976	-0.176335	0.504694	-0.196084	0.302153
AdSL	0.0148862	0.999976	0.0511192	0.872912	-0.076783	0.58526
AdSS	-0.0270392	0.999976	-0.184283	0.0813174	-0.190096	0.0641222
Ada	-0.013051	0.999976	-0.0840719	0.84733	-0.556909	0.0014594
Ada1-1	-0.00102057	0.999976	0.00538243	0.978607	-0.0654005
Ada1-2	-0.00212953	0.999976	0.024649	0.968932	-0.466125	0.0172033
Ada2a	-0.00112859	0.999976	-1.12113	2.53931e-18	-0.839648	1.57773e-06
Ada2b	-0.00101469	0.999976	0.0457708	0.932387	-0.497833	2.13158e-06
Ada3	0.00889954	0.999976	0.0221642	0.947819	-0.259272	0.130597
AdamTS-A	0.00057792	0.999976	-0.0604167	0.854944	0.00937998	0.964808
AdamTS-B	0.000711001	0.999976	0.0873567	0.757699	0.193204	0.350576
Adar	-0.0157417	0.999976	-0.0934057	0.673401	-0.24774	0.127911
Adat1	0.00253884	0.999976	-0.117966	0.78552	-0.256288	0.315546
Adck1	0.00388256	0.999976	0.14145	0.586126	-0.077913	0.675461
Adck5	0.00579704	0.999976	-0.0493147	0.90699	-0.308311	0.0127675
Adf1	-0.00180354	0.999976	0.0953881	0.700432	0.0458847	0.777592
Adgf-A	0.00941196	0.999976	-0.163178	0.466345	-0.133908	0.341524
Adgf-A2	0.000926963	0.999976	-0.0668495	0.772023	-0.0341459	0.890498
Adgf-C	0.000797016	0.999976	-0.182008	0.621135	0.19843	0.320802
Adgf-D	-0.000524575	0.999976	0.241475	0.36355	0.702719	0.000362756
Adh	-0.00154529	0.999976	0.102414	0.608204	-0.139762	0.585664
Adi1	-0.0100566	0.999976	0.0190562	0.958899	0.0433905	0.809038
AdipoR	0.0155302	0.999976	0.0298849	0.93761	0.0553548	0.698575
Adk2	0.00591269	0.999976	0.0306056	0.925542	0.0579111	0.673407
Adk3	-0.00491682	0.999976	-0.070108	0.831687	0.0638745	0.716915
AdoR	0.000115245	0.999976	-0.0609594	0.905535	0.141633	0.45406
Aduk	-0.0110053	0.999976	0.150837	0.597262	0.0367742	0.876713
Ae2	0.00476684	0.999976	-0.270334	0.0825524	-0.314861	0.0211998
Aef1	0.00734774	0.999976	0.0239059	0.957024	-0.182079	0.0889969
Afti	0.0292437	0.999976	-0.00504114	0.991104	-0.160354	0.194107
Ag5r	-0.00016864	0.999976	-0.438848	0.000495465	-0.0685301	0.672665
Ag5r2	4.15537e-05	0.999976	0.415436	5.64727e-05	-0.516002	8.90925e-06
AgmNAT	0.00364382	0.999976	-0.111417	0.790178	0.105319	0.638176
Agpat1	-0.0047853	0.999976	0.299368	0.127429	0.341984	0.0143296
Agpat2	0.0276835	0.999976	0.0882846	0.784911	0.143147	0.324967
Agpat3	0.00295504	0.999976	-0.0985579	0.590306	-0.25559	0.0314263
Agpat4	0.00334942	0.999976	-0.222669	0.17766	-0.0321551	0.866427
Ahcy	0.00389483	0.999976	0.136364	0.440302	0.264392	0.00854085
AhcyL1	0.00111606	0.999976	0.0494073	0.878981	0.0493631	0.723422
AhcyL2	0.000422545	0.999976	-0.179815	0.233099	-0.0321364	0.869711
Ak1	0.00325687	0.999976	-0.284901	0.000974746	0.150017	0.338491
Ak2	-0.00769989	0.999976	-0.128812	0.324107	0.111919	0.432068
Ak3	0.00174589	0.999976	-0.168214	0.353562	0.0070126	0.970916
Ak6	0.00651383	0.999976	-0.0592893	0.900228	-0.28254	0.123178
Akap200	-0.00635096	0.999976	-0.103426	0.769562	-0.691	3.97578e-08
Akh	0.000225487	0.999976	0.0967667	0.828456	0.312631	0.142762
AkhR	-0.00010232	0.999976	0.000495272	0.99934	0.0978378	0.665623
Akr1B	0.0316551	0.999976	0.580931	1.11802e-16	0.284059	0.0840779
Akt1	-0.00730789	0.999976	0.0102097	0.985136	-0.0496059	0.767544
AlaRS	-0.00628995	0.999976	0.099236	0.732617	-0.220665	0.0603002
AlaRS-m	-0.010205	0.999976	-0.0661786	0.862153	-0.134689	0.450607
Aladin	-0.0122479	0.999976	-0.0117342	0.981795	-0.464704	0.00883446
Alas	-0.00474955	0.999976	0.0238513	0.948264	0.180518	0.137592
Ald1	-0.00864263	0.999976	-0.129877	0.244975	0.0283424	0.797034
Ald2	0.00154152	0.999976	-0.0237796	0.90805	-0.0160831
Aldh	-0.0122627	0.999976	-0.0391857	0.900407	-0.383092	2.23277e-05
Aldh-III	-0.034487	0.999976	-0.130642	0.356247	0.118443	0.343073
Aldh7A1	0.00223237	0.999976	0.0380999	0.922349	0.192828	0.128327
Alg-2	-0.0173861	0.999976	-0.117213	0.6697	-0.0504638	0.765195
Alg1	0.014898	0.999976	0.101781	0.662984	0.180386	0.196552
Alg10	0.00838795	0.999976	0.0541836	0.920651	0.108357	0.723843
Alg11	-0.0283743	0.999976	0.0406534	0.889228	0.0298046	0.874244
Alg12	-0.00287773	0.999976	-0.0714389	0.830244	-0.0626334	0.681743
Alg13	-0.005101	0.999976	-0.0463042	0.933376	-0.482384	0.00789543
Alg14	-0.000869858	0.999976	-0.133789	0.727614	0.210184	0.360339
Alg2	-0.0139156	0.999976	-0.11527	0.686542	0.143483	0.3121
Alg3	-0.000876387	0.999976	0.0297842	0.94733	0.0244542	0.927322
Alg7	0.00302775	0.999976	-0.0104399	0.984765	-0.167255	0.204068
Alg9	0.00151074	0.999976	0.140726	0.721486	0.0296862	0.934076
Alh	-0.0170109	0.999976	0.0123632	0.980303	-0.413681	0.0101082
Alk	-0.00106218	0.999976	-0.282255	0.0731456	-0.142176	0.294547
AlkB	0.00345253	0.999976	-0.0566959	0.90119	-0.556914	0.00169308
Alp1	0.000492417	0.999976	-0.0823839	0.74451	0.0111869	0.97548
Alp10	0.000328126	0.999976	0.583423	0.00114779	0.00137815	0.996941
Alp11	-0.000259911	0.999976	0.239808	0.385547	0.0710236
Alp12	0.000738123	0.999976	0.138246	0.600276	-0.078247	0.615164
Alp13	0.000778995	0.999976	-0.0286834	0.889228	-0.00869922
Alp2			-0.00803668		-0.0706687
Alp4	0.000490547	0.999976	-0.291664	0.0467873	0.341705	0.00888248
Alp5	0.000103738	0.999976	-0.179754	0.169356	0.559697	8.29385e-06
Alp6	0.000239069	0.999976	0.232123	0.0731456	0.485816	2.40653e-05
Alp7	-0.000203088	0.999976	-0.370647	0.106279	-0.478173	0.000852749
Alp8	5.86329e-05	0.999976	-0.252664	0.329162	-0.478924	0.0546975
Alp9	0.000179717	0.999976	0.418126	0.00280058	-0.438809	0.00151851
Alr	-0.0351309	0.999976	-0.0772332	0.803627	0.0459929	0.778479
Als2	0.00242395	0.999976	0.141077	0.477191	0.167088	0.279152
Ama	-0.0028535	0.999976	-0.0326093	0.888605	-0.049788	0.883567
Amacr	-0.0118578	0.999976	0.122545	0.691927	0.0221486	0.942153
Amnionless	-0.000127739	0.999976	0.327278	0.0554211	0.0219195	0.954172
Amph	0.0677614	0.89932	-0.121074	0.571271	-0.0478699	0.714091
Amt	-3.37939e-05	0.999976	0.0134335	0.948016	-0.0244312	0.927673
Amun	-0.003456	0.999976	-0.0223195	0.961393	-0.577096	0.000237497
Amy-d	0.000600733	0.999976	0.973129	4.70234e-10	2.15375	1.32174e-50
Amy-p	-3.06742e-05	0.999976	0.693302	2.63072e-06	0.608142	4.84315e-05
Amyrel	-0.000604335	0.999976	0.264885	0.0260728	0.0755796	0.82645
Ance	-0.00179813	0.999976	-0.385639	5.33239e-05	-0.294791	0.00526906
Ance-2	-0.00135523	0.999976	0.0100503	0.988427	0.174451	0.580613
Ance-3	0.00118953	0.999976	-0.0437132	0.944871	0.256847	0.325271
Ance-4	0.000216013	0.999976	-0.346918	0.00263868	0.214745	0.0765115
Ance-5	0.000202587	0.999976	0.0133717	0.983093	0.0192453	0.960976
Andorra			0.0147841	0.964819	0.0561521
Ank	0.00513179	0.999976	-0.186092	0.115747	-0.50396	3.7044e-07
Ank2	0.000741724	0.999976	-0.119543	0.540281	0.18128	0.128762
Ankle2	-0.00375446	0.999976	0.0877032	0.853809	-0.0535676	0.70155
Anp	0.000776063	0.999976	0.0287369
Ant2	-0.00134955	0.999976	-0.121356	0.781853	-0.102793	0.752073
Antp	0.000450683	0.999976	-0.121745	0.722538	0.170847	0.469522
AnxB10	-0.0213129	0.999976	0.275865	0.157078	0.199572	0.315194
AnxB11	0.00461945	0.999976	-0.0117208	0.979149	0.126016	0.339535
AnxB9	0.00298439	0.999976	-0.156472	0.091919	0.237803	0.00646788
Aos1	-0.0233488	0.999976	0.145503	0.720864	-0.0731166	0.796049
Apc	0.0153924	0.999976	-8.49927e-05	0.999762	0.0805391	0.716198
Apc2	0.0246219	0.999976	0.0493683	0.921954	-0.465995	0.00412019
ApepP	0.0146513	0.999976	-0.0616894	0.853349	-0.344916	0.00402465
Apf	-0.00221226	0.999976	-0.115166	0.773309	-0.117994	0.651133
Apl	0.0102873	0.999976	0.492153	0.00872281	0.898985	3.56001e-06
Aplip1	0.000750997	0.999976	-0.0348017	0.912779	0.217171	0.237971
Apoltp	0.000193376	0.999976	-0.355105	0.00164292	-0.248015	0.0436617
Appl	0.000101754	0.999976	-0.125855	0.575945	0.0770088	0.551695
Aprt	-0.00771489	0.999976	0.0352966	0.921152	0.13591	0.305044
Aps	0.0437559	0.999976	-0.0249269	0.954738	-0.614471	1.3148e-05
Arc1	0.00195879	0.999976	0.426596	0.008197	0.212512	0.0651079
Arc2	-0.00308216	0.999976	0.221144	0.470676	-0.121221	0.652722
Arc42	-0.00320361	0.999976	0.124597	0.696763	0.20745	0.13945
Archease	0.00978269	0.999976	0.102072	0.775257	-0.0374347	0.858736
Arf102F	-0.00112203	0.999976	0.0719874	0.782249	-0.0613754	0.78598
Arf51F	-0.00310803	0.999976	-0.0771183	0.73074	-0.378606	0.00477409
Arf79F	0.00592718	0.999976	-0.0963625	0.66867	-0.367311	0.00102715
ArfGAP1	0.0234652	0.999976	0.120744	0.592571	0.00386123	0.97971
ArfGAP3	0.00327025	0.999976	-0.0336051	0.930213	-0.302532	0.0278853
Arfip	0.0227116	0.999976	0.192189	0.451048	0.141674	0.286679
Arfrp1	0.053894	0.999976	-0.0322432	0.951068	-0.201516	0.263659
ArgRS	0.0046472	0.999976	-0.00662733	0.988338	-0.154468	0.20949
ArgRS-m	-0.0228675	0.999976	0.00357248	0.996134	0.173614	0.392856
Argk	0.0212645	0.999976	0.0656707	0.723853	0.101688	0.406306
Argl	0.000407973	0.999976	-0.0606588	0.780867	0.144132	0.240982
Arl1	0.0177001	0.999976	0.136592	0.540239	-0.175309	0.154141
Arl2	-0.0108	0.999976	0.0478882	0.92573	0.163645	0.498346
Arl4	0.0109384	0.999976	0.034929	0.924527	0.0176355	0.943068
Arl5	-0.0138358	0.999976	0.0236106	0.943244	-0.157638	0.228357
Arl6	0.000766182	0.999976	-0.0249415	0.967536	-0.44782	0.0763014
Arl6IP1	-0.00261724	0.999976	0.0786189	0.766301	-0.45846	0.000424657
Arl8	0.0150332	0.999976	0.117939	0.503094	0.03246	0.892801
Arp1	-0.00183672	0.999976	-0.000607233	0.998779	0.143759	0.292902
Arp10	-0.0221991	0.999976	0.0919836	0.738223	0.168159	0.201608
Arp2	0.0138191	0.999976	0.073813	0.803528	-0.0509629	0.726978
Arp3	-0.00417688	0.999976	-0.026565	0.947819	-0.387715	0.000974202
Arp5	0.0256211	0.999976	-0.085271	0.812669	-0.48798	2.65253e-05
Arp53D	-0.000153201	0.999976	0.00286016		-0.0159954
Arp6	-0.00341166	0.999976	0.167394	0.443393	-0.301984	0.0515727
Arp8	-0.00603443	0.999976	0.0255439	0.958889	-0.0944487	0.685452
Arpc1	0.0230207	0.999976	0.0220203	0.951825	0.140023	0.254746
Arpc2	0.00207278	0.999976	0.0530024	0.892823	-0.260088	0.029988
Arpc3A	-0.0354618	0.999976	-0.0337892	0.943072	0.192772	0.14495
Arpc3B	-0.000329349	0.999976	0.0333312	0.951068	-0.0254192	0.918763
Arpc4	0.00133103	0.999976	0.0934922	0.7179	0.0840777	0.52478
Arpc5	0.00188416	0.999976	-0.0401475	0.901615	0.119242	0.428393
Arr1	3.27267e-05	0.999976	-0.170981	0.59212	-0.14688	0.320383
Arr2	0.00260555	0.999976	0.00976804	0.988685	0.129844	0.696688
Ars2	0.00382373	0.999976	-0.179546	0.565743	-0.793368	6.74605e-10
Art1	-0.0175632	0.999976	0.0858458	0.825721	-0.220334	0.115733
Art2	3.09179e-05	0.999976	-0.0364967	0.824766	0.0340522
Art3	-0.0150126	0.999976	-0.0883037	0.780867	-0.502207	7.65367e-07
Art4	0.0145049	0.999976	0.0937205	0.81228	-0.200868	0.201699
Art6			0.0141338		-0.0159954
Art7	-0.00666286	0.999976	-0.0182225	0.977127	-0.143488	0.577109
Art8	-0.0043098	0.999976	-0.138305	0.631234	-0.290816	0.00424436
Arts	0.0187079	0.999976	0.02103	0.965063	-0.397542	0.013182
Arv1	0.00375648	0.999976	0.0912208	0.803316	-0.211323	0.314877
Asap	0.0117469	0.999976	0.112701	0.633145	0.0625539	0.68821
Asator	0.0350314	0.999976	-0.112705	0.677386	-0.084137	0.544512
Asciz	-0.0104272	0.999976	0.00589946	0.992892	-0.124798	0.609745
Ask1	0.0112597	0.999976	0.0539097	0.874763	0.121287	0.387385
AsnRS	0.000193692	0.999976	0.0620615	0.842986	-0.138046	0.223503
AsnRS-m	-0.0200734	0.999976	-0.0732809	0.875378	-0.423104	0.00740062
AsnS	0.0216666	0.999976	0.0282075	0.944756	-0.266055	0.0442109
AspRS	-7.19981e-05	0.999976	0.1453	0.416107	0.00577087	0.972105
AspRS-m	0.00602714	0.999976	-0.228019	0.34201	-0.775123	1.53764e-08
Asph	-0.0445649	0.999976	-0.0255551	0.939483	0.0200169	0.907667
Ass	7.8913e-06	0.999976	-0.548662	0.00038756	-0.795601	2.13834e-10
AstA	5.09724e-05	0.999976	-0.129568	0.657638	-0.0710028	0.663026
AstA-R1	0.00052267	0.999976	-0.224993	0.490121	0.0902535	0.782459
AstA-R2	0.000354079	0.999976	-0.194786	0.255887	0.171574	0.241506
AstC	-0.000314297	0.999976	-0.0618234	0.861798	-0.0202317	0.934076
AstC-R1			-0.0819828	0.409545	0.0238591
AstC-R2	0.000385114	0.999976	-0.194145	0.4908	0.0747456	0.646588
AstCC	0.000778995	0.999976	-0.00323857	0.993443	0.177971
Asx	-0.0086763	0.999976	0.063241	0.84604	0.148078	0.293236
Atac1	0.0144545	0.999976	-0.0570768	0.899204	-0.135768	0.473934
Atac2	-0.0172317	0.999976	0.0223979	0.967712	0.105078	0.601797
Atac3	-0.0222174	0.999976	0.117086	0.71466	0.180453	0.235667
Ate1	0.00458675	0.999976	0.115399	0.699436	-0.0134324	0.953257
Atet	0.00011078	0.999976	-0.156744	0.381775	-0.0644516	0.660394
Atf-2	-0.0275908	0.999976	0.175524	0.585155	0.0952676	0.674608
Atf3	0.000497513	0.999976	-0.175951	0.185795	0.184941	0.125682
Atf6	0.00945031	0.999976	-0.0448797	0.924109	-0.245338	0.119051
Atg1	0.0213881	0.999976	-0.0747414	0.788947	0.0576238	0.730726
Atg10	-0.00185246	0.999976	-0.127959	0.764953	-0.345037	0.165979
Atg101	0.0121591	0.999976	-0.25882	0.010864	-0.0141008	0.938793
Atg12	0.0241058	0.999976	0.109929	0.795982	-0.169343	0.466678
Atg13	-0.0094332	0.999976	0.059072	0.889228	0.107718	0.532922
Atg14	-0.0120548	0.999976	0.0376681	0.922349	0.0782558	0.63573
Atg16	0.0169963	0.999976	-0.0817307	0.78552	-0.555698	1.18711e-05
Atg17	0.0192157	0.999976	0.0256252	0.955547	0.0326927	0.841475
Atg18a	-0.000883083	0.999976	-0.0129015	0.974131	-0.232748	0.0747605
Atg18b	0.00147102	0.999976	-0.0093953	0.984765	0.0118401	0.94498
Atg2	0.0634902	0.999976	-0.0352363	0.933437	0.0229717	0.924207
Atg3	0.027001	0.999976	0.190202	0.373994	0.149091	0.36207
Atg4a	-0.00842431	0.999976	0.00489795	0.989564	-0.0459422	0.778479
Atg4b	-0.000415034	0.999976	-0.0883156	0.753886	-0.162056	0.444769
Atg5	0.00190777	0.999976	0.0204461	0.960469	-0.181588	0.151729
Atg6	0.0154344	0.999976	-0.0232413	0.954095	0.104917	0.534526
Atg7	0.023834	0.999976	-0.0656562	0.833231	-0.595314	4.21386e-06
Atg8a	-0.00406498	0.999976	-0.0481667	0.894447	0.0260283	0.861001
Atg8b			0.0287369		0.0182051
Atg9	-0.0318431	0.999976	0.0157731	0.961148	0.248742	0.0677192
Atox1	0.00990911	0.999976	0.07186	0.796556	-0.129964	0.377239
Atpalpha	0.0744927	0.0767964	-0.0853223	0.524093	0.0947397	0.291502
AttA			0.00419479		0.0532366
AttB	0.000245772	0.999976	0.028012		0.0835083
AttC					0.0662904
AttD			-0.00313027
Atu	-0.0122153	0.999976	0.00708388	0.989245	-0.44058	0.0072011
Atx-1	-0.00114609	0.999976	0.146965	0.393445	-0.00490375
Atx2	-0.0121333	0.999976	0.151033	0.582922	0.120719	0.367778
Atxn7	-0.00652768	0.999976	-0.113983	0.735214	-0.604029	1.99748e-06
Aven	-0.0126838	0.999976	0.0194034	0.975265	-0.150089	0.537774
Awh	-0.000153809	0.999976	-0.000630557	0.99934	0.361939	0.0519977
Axn	0.0435909	0.999976	-0.0379185	0.93761	-0.466213	0.00299063
Axs	-0.000384178	0.999976	-0.114074	0.752555	0.253667	0.130239
Axud1	0.00104054	0.999976	-0.0423841	0.90119	-0.502607	0.000752278
B-H1	-0.000150257	0.999976	-0.111958	0.781633	0.140393	0.591071
B-H2	0.000616054	0.999976	0.121371	0.76136	0.0752649	0.817164
B4	0.00206039	0.999976	0.0374248	0.937284	-0.472689	0.000158412
B52	-0.0323481	0.999976	0.0552386	0.872912	-0.212979	0.152984
B9d1	0.00225456	0.999976	0.208511	0.473702	0.108515	0.703243
BBS1	-0.000908304	0.999976	-0.0524651	0.916543	0.198035	0.409377
BBS4	-0.000268438	0.999976	0.147516	0.683399	0.187317	0.542197
BBS5	0.000642	0.999976	-0.00601821	0.992892	-0.011117	0.975647
BBS8	-0.00139529	0.999976	0.319008	0.208797	-0.0360435	0.924927
BBS9	0.00157504	0.999976	-0.0428334	0.945963	0.268714	0.317633
BCAS2	-0.0316868	0.999976	0.142717	0.663227	-0.0764419	0.760749
BCL7-like	0.0172711	0.999976	0.176724	0.627057	-0.0777171	0.672986
BEAF-32	-0.0112438	0.999976	-0.006335	0.991104	-0.660124	3.54477e-13
BG642167			0.00542812
BG642312			0.153597	0.611761	0.132468	0.682057
BHD	-0.00221741	0.999976	-0.080827	0.817151	0.153929	0.392276
BI-1	-0.0124834	0.999976	0.00697164	0.985136	-0.0432018	0.818424
BNIP3	-3.73693e-05	0.999976	0.0319326	0.936266	0.0908368	0.662373
BOD1	0.0294283	0.999976	-0.0674942	0.806072	-0.307817	0.0508763
BORCS5	-0.017726	0.999976	0.139666	0.669456	0.411162	0.0231995
BORCS6	0.00231056	0.999976	0.225689	0.451689	0.349875	0.0472124
BRWD3	0.0386312	0.999976	-0.085198	0.844636	-0.624978	8.27962e-05
BTBD9	-0.0093271	0.999976	0.134724	0.647012	-0.449149	0.00910176
Bacc	-0.00173909	0.999976	-0.111504	0.68856	-0.00883406	0.964839
Bace	0.000755052	0.999976	0.583034	1.40999e-05	1.17788	3.77636e-18
Balat	0.000249451	0.999976	-0.0173138	0.957024	0.162587	0.278345
Baldspot	0.0255782	0.999976	-0.0553823	0.896981	-0.0347645	0.8346
Bap111	0.0126302	0.999976	0.130159	0.707179	-0.384946	0.0476515
Bap170	-0.00137247	0.999976	0.0382799	0.947819	-0.507623	0.000655361
Bap55	-0.0149316	0.999976	0.178189	0.619951	-0.181878	0.375519
Bap60	-0.0150186	0.999976	0.0896769	0.720089	-0.463808	0.00321415
Bbd	-0.00013217	0.999976	-0.19705	0.256641	0.0747233	0.832538
Bdbt	-0.026442	0.999976	-0.0192231	0.975971	-0.184543	0.303447
Bdp1	0.0325009	0.999976	0.0216036	0.960567	-0.268618	0.00632521
Bem46	0.011952	0.999976	0.175117	0.392217	-0.00326457	0.98753
Best1	-0.0163622	0.999976	-0.0150597	0.974213	-0.0295687	0.841475
Best2	0.000755113	0.999976	-0.144402	0.494131	0.26899	0.0770093
Best3	-0.00018287	0.999976	-0.279543	0.0901007	-0.398807	0.00541398
Best4			0.0119548		-0.0266422
Bet1	0.00598459	0.999976	-0.178134	0.439165	0.0489174	0.786485
Bet3	-0.000660247	0.999976	0.00842637	0.985879	-0.313573	0.0476422
Bet5	0.0024189	0.999976	0.0406937	0.935098	-0.251396	0.11974
Bgb	-0.00646823	0.999976	0.069574	0.82653	-0.104821	0.588748
BicC	0.000775331	0.999976
BicD	0.0276456	0.999976	-0.0339635	0.925465	-0.482807	1.52054e-05
BigH1	0.0235005	0.999976	0.066372	0.721486	0.00396307	0.98928
Bili	0.00020745	0.999976	-0.0918684	0.757699	0.187581	0.227479
Bin1	-0.0242456	0.999976	0.19585	0.389742	-0.0880195	0.703758
Bka	0.0102852	0.999976	-0.0689234	0.853653	-0.393117	6.46965e-05
Blimp-1	0.00037242	0.999976	-0.0932877	0.7366	9.05359e-05	0.999694
Blm	0.00210375	0.999976	0.0568338	0.853653	-0.195048	0.342238
Blos1	-0.00126273	0.999976	0.0237471	0.95671	0.123745	0.467976
Blos2	-0.018142	0.999976	-0.0652407	0.890245	-0.389414	0.000899925
Blos3	-0.0195725	0.999976	0.175227	0.619951	0.128498	0.587814
Blos4	-0.00751529	0.999976	0.0996448	0.821472	-0.504061	0.00666251
Bmcp	0.0123871	0.999976	0.0769291	0.865457	-0.162214	0.234101
BoYb	-0.0120143	0.999976	0.120274	0.782249	-0.199058	0.465745
BobA	-0.00758493	0.999976	-0.0882831	0.637583	-0.0710251	0.726443
BomBc1	-0.00122726	0.999976	0.0567851	0.781633	0.280809	0.282606
BomBc2			-0.148156	0.660246	0.314849	0.245075
BomBc3			-0.0724518	0.823763	-0.123362	0.6062
BomS1	0.000658639	0.999976	0.000749167	0.99934	0.424578	0.0663893
BomS2	-0.000287074	0.999976	-0.0796092	0.863855	0.542788	0.0226616
BomS3	-0.000917664	0.999976	-0.333529	0.165861	0.503052	0.00259645
BomS4	0.000210805	0.999976	0.176394	0.36852	0.232986	0.390115
BomS5			-0.0499629	0.843787	0.445028	0.054835
BomS6	0.000776063	0.999976	-0.232411	0.288115	0.746895	0.00117082
BomT1					0.0789266
BomT2			-0.0834662	0.590248	-0.0213227	0.943392
BomT3			-0.0716627	0.383351	0.162716	0.458558
Boot	0.0114704	0.999976	0.0756824	0.554477	0.302305	0.267257
Br140	0.00575773	0.999976	0.135008	0.697696	-0.121271	0.356248
Brca2	0.0384522	0.999976	0.113349	0.791351	-0.0689135	0.782178
Brd	-0.0145437	0.999976	-0.0436213	0.683587	-0.103885	0.748716
Brd8	0.0352302	0.999976	0.0638711	0.907841	-0.268654	0.0357105
Bre1	0.00478586	0.999976	-0.161668	0.616942	-0.612358	0.000633242
Brf	-0.00898707	0.999976	-0.025282	0.954095	-0.306963	0.0126604
Brms1	-0.00354246	0.999976	0.270905	0.157157	0.040482	0.809038
Bro	-0.00256797	0.999976	0.129087	0.285611	-0.0392305
Bruce	0.00803944	0.999976	-0.0525534	0.853349	-0.0126493	0.956504
Bsg	0.0501712	0.999976	-0.0793826	0.723007	-0.096037	0.386194
Bsg25A	-0.013964	0.999976	0.581936	0.000693239	-0.0139262	0.77749
Bsg25D	-0.0139012	0.999976	0.0585621	0.849765	-0.486785	0.000581276
BtbVII	-0.00561983	0.999976	0.0679092	0.85537	0.168735	0.233046
BthD	0.00629372	0.999976	0.0572214	0.913029	-0.439071	0.00160937
Btk29A	0.00924032	0.999976	-0.0325352	0.930915	-0.380743	0.00318489
Btnd	-0.000193938	0.999976	-0.223379	0.493542	0.0606364	0.812148
BuGZ	0.0118755	0.999976	-0.0838857	0.758445	-0.307089	0.021072
Bub1	0.017381	0.999976	0.121657	0.711681	-0.192104	0.218632
Bub3	-0.0111667	0.999976	-0.0311164	0.952386	-0.632541	7.31457e-06
BubR1	-0.0293548	0.999976	-0.176805	0.558333	-0.836592	2.30153e-11
Buffy	-0.000196688	0.999976	0.0618672	0.882857	0.53471	0.00177087
Bug22	-0.0170894	0.999976	0.0640501	0.875387	-0.0760445	0.70888
Burs	0.000408585	0.999976	-0.155045	0.655377	0.136321	0.58666
Bx	-0.00675044	0.999976	-0.0110101	0.984765	0.142916	0.363218
Bx42	-0.0124069	0.999976	0.0508748	0.877881	-0.32784	0.0146298
C15	0.00113241	0.999976	-0.106104	0.784911	0.193514	0.391541
C1GalTA	0.0185875	0.999976	0.0875231	0.797726	0.185618	0.136919
C3G	0.00794168	0.999976	-0.0978381	0.750044	0.0279397	0.896321
C901	-0.000921651	0.999976	0.0665137	0.822516	-0.0851638	0.682268
CAH1	0.000393946	0.999976	-0.147774	0.355513	0.170084	0.135919
CAH16			0.00286016		0.00985469
CAH2	-1.96285e-07	0.999976	0.068399	0.767744	0.14398	0.388621
CAH3	0.0213138	0.999976	0.0543193	0.908847	-0.163863	0.251166
CAH4			0.0141338		0.0028227
CAH5					0.00700008
CAH6	-0.000244202	0.999976	0.0280329	0.959662	0.0855931	0.797551
CAH7	-0.00890523	0.999976	0.211062	0.247411	0.160996	0.251065
CAH8			0.109151	0.765981	0.0373048	0.92439
CAH9	0.000179159	0.999976	-0.0689616	0.899484	-0.136168	0.420397
CAHbeta	-0.00636105	0.999976	0.140313	0.611459	0.174011	0.211525
CAP	0.00102263	0.999976	-0.114792	0.270472	0.186696	0.198127
CARPA	0.000667424	0.999976	-0.138905	0.567508	-0.00325835	0.987733
CARPB	0.00213922	0.999976	-0.0947848	0.781633	0.0632931	0.832173
CASK	0.00406636	0.999976	-0.0570191	0.81767	0.122043	0.451641
CBP	0.0265204	0.999976	0.0203761	0.956866	0.213898	0.106951
CCAP	0.00155778	0.999976	-0.0307824	0.952825	-0.0571851	0.872589
CCAP-R	0.00155778	0.999976	-0.0361262	0.952185	0.0935218	0.762936
CCDC151	0.000258178	0.999976	-0.0125286	0.984765	0.0862769	0.797807
CCDC53	0.00247799	0.999976	0.166482	0.633025	-0.101751	0.767003
CCHa1	-0.00117817	0.999976	-0.361643	0.121374	-0.381892	0.0349078
CCHa1-R	0.000420473	0.999976	-0.169794	0.647036	0.24559	0.224004
CCHa2	0.000102248	0.999976	0.219207	0.311031	0.43059	0.000215808
CCHa2-R	0.000948256	0.999976	-0.17887	0.544399	0.189565	0.343583
CCKLR-17D1	0.000237076	0.999976	-0.0145167	0.983997	0.519641	0.0150959
CCKLR-17D3	0.000375027	0.999976	-0.0606398	0.889228	0.434171	0.0273299
CCT1	0.0102735	0.999976	0.164983	0.490836	-0.0557004	0.700084
CCT2	0.00517246	0.999976	0.2306	0.301885	-0.0325765	0.82645
CCT3	0.0155135	0.999976	0.119168	0.71231	0.0109086	0.947749
CCT4	-0.00139753	0.999976	0.0904608	0.724457	0.00406531	0.979239
CCT5	-0.0111306	0.999976	0.0664585	0.846656	-0.0111467	0.94716
CCT6	0.0143167	0.999976	0.169219	0.472521	-0.000397852	0.997897
CCT7	0.0252097	0.999976	0.182315	0.382327	0.034685	0.815448
CCT8	-0.00502769	0.999976	0.182884	0.380978	-0.0138351	0.941406
CD98hc	0.0271291	0.999976	-0.0130151	0.969011	0.00561183	0.97135
CDC50	0.0303675	0.999976	0.0558587	0.79695	0.23127	0.0792316
CDK2AP1	0.00627265	0.999976	-0.00107882	0.998779	-0.479601	1.50297e-05
CDase	3.80249e-06	0.999976	-0.0509876	0.872037	0.211791	0.0845451
CG10000	-1.33685e-05	0.999976	-0.214465	0.209585	0.239905	0.24851
CG10005	-0.000629315	0.999976	-0.0105261	0.984726	0.402168	0.123178
CG10011	0.00334697	0.999976	0.0315309	0.937113	0.0033596	0.985719
CG10013	0.00249834	0.999976	-0.189354	0.593906	-0.444714	0.0528972
CG10019	0.000123914	0.999976	-0.15695	0.578455	0.0560338	0.775549
CG10026	-0.00167885	0.999976	0.294759	0.128358	1.03059	5.70407e-08
CG10031	0.000401003	0.999976	-0.202057	0.163636	0.23138	0.0271491
CG10035	-0.00174552	0.999976	0.0643472	0.618631	-0.273528	0.0972937
CG10038	-0.015177	0.999976	0.0752666	0.817315	-0.458213	0.0120944
CG10041	0.000125405	0.999976	0.0300363	0.927961	0.0250267
CG10050	-0.0111552	0.999976	0.0200955	0.97316	-0.236368	0.299355
CG10051	0.000604533	0.999976	-0.546793	7.42518e-06	-0.641336	9.04643e-08
CG10053	-0.00734378	0.999976	0.231876	0.446251	-0.426342	0.079439
CG10055	0.00413694	0.999976	0.182573	0.522174	0.0240644	0.911769
CG10062	-9.70157e-05	0.999976	-0.314563	0.0242066	-1.04532	3.46465e-25
CG10063	-0.000311051	0.999976	-0.0833167	0.858523	0.0935569	0.78598
CG10064	-0.000183474	0.999976	0.156335	0.46008	0.0429118	0.852333
CG10068	-0.0110138	0.999976	0.0461153	0.905063	0.0433816	0.835664
CG10073	-0.0003818	0.999976	-0.105563	0.723853	0.255028	0.175237
CG10075	0.000753179	0.999976	-0.0293242	0.952553	0.0930689	0.558792
CG10077	0.0179434	0.999976	-0.0670692	0.678078	0.0431067	0.789922
CG10081			0.0503782	0.780867	-0.186329	0.495233
CG10082	-0.0102376	0.999976	-0.0271682	0.927961	0.0655938	0.70294
CG10086	0.000530721	0.999976	0.0799348	0.826959	0.423076	0.000588587
CG10089	0.00217038	0.999976	-0.148659	0.681244	-0.0223699	0.92106
CG10098	-0.000676025	0.999976	-0.124884	0.523997	-0.12999	0.372328
CG10104					0.0165117
CG10116	-3.08721e-05	0.999976	-0.0398897	0.90119	0.219304	0.232251
CG10126	0.000316784	0.999976	0.124309	0.727614	0.478641	0.00296083
CG10132	8.66303e-05	0.999976	-0.00359812	0.991562	0.151613	0.295347
CG10137	0.000176615	0.999976	0.0669281	0.881341	0.0440054	0.838324
CG10139	0.00457696	0.999976	-0.187267	0.427673	-0.513033	7.36949e-06
CG10140	-0.000781277	0.999976	-0.0172803	0.980791	-0.136594	0.511437
CG10147	0.00264085	0.999976	-0.0182881	0.974131	-0.315864	0.0892903
CG10151	-0.000772313	0.999976	0.131286	0.750574	-0.0230845	0.933436
CG10154	0.00216476	0.999976	0.264496	0.218419	0.047568	0.866131
CG10163	-0.00179196	0.999976	0.0602642	0.63099	-0.225054	0.259548
CG10164			-0.00803668
CG10165	-0.000448903	0.999976	-0.126038	0.587883	0.00904213	0.964089
CG10171	-0.0140284	0.999976	0.158163	0.624683	-0.069331	0.77749
CG10175	0.000198918	0.999976	-0.113757	0.618631	-0.0344333	0.868115
CG10177			-0.0264704	0.947072	-0.0913877	0.775055
CG10182	0.000204578	0.999976	1.33715	5.41897e-24	1.50139	1.32174e-50
CG10183			0.0206855	0.944756	0.248761	0.221872
CG10184	-0.00772465	0.999976	0.0853856	0.809302	0.0844182	0.542607
CG10185	0.00040946	0.999976	-0.0311162	0.957024	0.0623193	0.854402
CG10189	-0.0119074	0.999976	-0.00375654	0.995857	-0.159308	0.430253
CG10194	0.00628095	0.999976	0.00190703	0.998221	-0.0919037	0.591525
CG10195	0.00106166	0.999976	-0.201541	0.446251	-0.0607857	0.797608
CG10205	0.00026372	0.999976	-0.148044	0.708088	0.408686	0.0221393
CG10208	-0.000211982	0.999976	-0.0562485	0.87318	0.0800246	0.604099
CG10209	0.00748977	0.999976	0.147268	0.684618	0.132476	0.507756
CG10211	-0.00100998	0.999976	0.0362427	0.904898	0.203863	0.144665
CG10214	-0.0313553	0.999976	-0.0489715	0.905269	-0.313127	0.0184789
CG10222	-0.0110845	0.999976	-0.0833283	0.862396	-0.070466	0.786265
CG10226	0.000116947	0.999976	0.0353465	0.937422	0.0101884	0.959602
CG10232	1.39797e-05	0.999976	0.0872284	0.852121	-0.130072	0.519356
CG10237	0.0220866	0.999976	0.432107	0.000168951	0.346914	0.0297631
CG1024	0.035535	0.999976	-0.136154	0.600276	-0.699194	2.73108e-11
CG10252	-0.00122726	0.999976	-0.0189814	0.941444	-0.030217
CG10254	0.0170143	0.999976	0.190421	0.578267	0.162701	0.146264
CG10257	0.000339722	0.999976	-0.0374549	0.951825	-0.0373713	0.906582
CG10264	-0.00122726	0.999976	0.430903	0.0290037	0.188999	0.131218
CG10265	0.00461021	0.999976	0.0562326	0.919761	-0.219305	0.358132
CG10268	-0.013178	0.999976	0.354535	0.0901007	0.0427324	0.895424
CG10274	0.00506928	0.999976	0.0564923	0.900145	-0.0362996	0.867183
CG10280	0.000778995	0.999976	0.173871	0.58233	-0.000626327
CG10283	-0.00150436	0.999976	-0.0937858	0.814272	0.0354812	0.901326
CG10286	0.0152161	0.999976	-0.157611	0.477191	-0.175259	0.130222
CG10298			-0.00803668
CG10300	0.000339418	0.999976	0.237477	0.372341	0.501056	0.00146883
CG10301	-0.000786449	0.999976	0.174288	0.641119	0.0854983	0.803538
CG10307	2.57824e-05	0.999976	0.0192671	0.975433	0.209339	0.487062
CG10311	0.000493119	0.999976	-0.207305	0.0312762	0.369268	0.000108587
CG10317			-0.16099	0.45225	0.00466288
CG10321	0.00372254	0.999976	0.0277617	0.95196	-0.135595	0.308864
CG10324	-0.009434	0.999976	-0.190414	0.446251	-0.583053	2.03062e-06
CG10333	0.00700577	0.999976	0.0365228	0.93421	-0.273788	0.0584241
CG10336	0.012476	0.999976	0.0771817	0.776301	-0.293231	0.220876
CG10337	0.001344	0.999976	-0.117181	0.769562	0.0344657	0.859003
CG10338	-0.014815	0.999976	0.0463916	0.90119	-0.0740675	0.653926
CG10339	0.000704735	0.999976	0.00672755	0.989564	0.0675537	0.814852
CG10340	-0.000977998	0.999976	-0.00631168	0.988321	-0.00169074	0.990477
CG10341	-0.0469858	0.999976	-0.000326768	0.99934	-0.253498	0.0482424
CG10343	0.00410323	0.999976	-0.0523853	0.925465	-0.203524	0.276751
CG10344	0.011535	0.999976	0.203435	0.42485	0.306005	0.0883582
CG10345	-2.87963e-05	0.999976	0.000518467	0.99934	0.16559	0.429679
CG10347	-0.0158913	0.999976	-0.0384705	0.927436	-0.487749	9.79499e-05
CG10348	-0.000527808	0.999976	0.208203	0.544399	0.0972061	0.762314
CG10352			0.0148826	0.957456	-0.0120582
CG10353	0.0233595	0.999976	-0.116364	0.500098	0.0465572	0.784283
CG10359	0.000146114	0.999976	-0.1101	0.520377	0.187987	0.115733
CG10361	0.000565149	0.999976	0.181142	0.534412	0.0471675	0.774804
CG10362	0.000266003	0.999976	0.0808583	0.820119	0.179281	0.264337
CG10365	0.0163186	0.999976	0.194666	0.34201	0.0573654	0.749418
CG10366	-0.0178803	0.999976	0.0471122	0.909845	0.298515	0.0594568
CG10375	-0.016988	0.999976	0.0604448	0.872912	-0.346253	0.0160296
CG10376	-0.000549488	0.999976	0.0919719	0.778884	-0.0478969	0.762305
CG10383	-0.0202702	0.999976	-0.102403	0.664251	0.174283	0.194532
CG10384	0.000343891	0.999976	-0.0259209	0.948016	0.2077	0.0916787
CG10395	0.00122382	0.999976	0.192217	0.580489	-0.26682	0.204981
CG10405	3.34541e-05	0.999976	-0.255349	0.157078	0.0180401	0.917885
CG10407	0.00113523	0.999976	0.011249	0.987569	-0.0120479	0.970887
CG10413	0.00760358	0.999976	-0.144877	0.349701	-0.39514	0.000259443
CG10417	-0.0071146	0.999976	-0.170584	0.487399	-0.865973	6.09152e-21
CG10418	0.0068469	0.999976	0.010752	0.987569	-0.193801	0.462343
CG10425	0.00239098	0.999976	-0.00379388	0.995857	-0.206581	0.0586749
CG10428	1.71127e-05	0.999976	0.160295	0.627893	-0.187045	0.19516
CG10431	-0.0139403	0.999976	-0.10283	0.764951	-0.625387	0.000232401
CG10433	0.000413689	0.999976	-0.332392	0.00272473	0.413158	0.000116032
CG10435	0.0220781	0.999976	0.0490591	0.908409	0.0246721	0.904469
CG10444	0.0092789	0.999976	0.301169	0.0247821	-0.0518221	0.782368
CG10445	0.0184459	0.999976	0.179503	0.365471	0.101349	0.765804
CG10459	-0.000784595	0.999976	-0.0406141	0.54464
CG10462	0.00807576	0.999976	0.0336145	0.945212	-0.0903499	0.533884
CG10463	-0.00231383	0.999976	-0.0286732	0.960232	-0.157146	0.327236
CG10465	-0.0117425	0.999976	0.0207844	0.956443	-0.478758	0.00140169
CG10466	-0.016325	0.999976	0.145721	0.689103	-0.277292	0.168116
CG10467	-0.00194656	0.999976	0.0169566	0.979855	-0.0816033	0.756379
CG10469	-0.00181889	0.999976	0.0697291	0.891448	-0.294435	0.268573
CG10470	-0.00620864	0.999976	0.117565	0.590248	0.0513922	0.765016
CG10472	0.000230674	0.999976	0.880132	7.33515e-15	0.728602	4.04198e-09
CG10474	0.000778995	0.999976	-0.182277	0.422966	0.355248	0.128314
CG10477	-0.000278776	0.999976	0.0741573	0.580489	0.413023	0.09765
CG10479	-0.00237615	0.999976	0.213546	0.331628	0.224549	0.444088
CG10481			-0.00803668		-0.0159954
CG10483	-0.000159342	0.999976	-0.0255604	0.951068	0.227148	0.0984213
CG10486	0.000778995	0.999976	0.0471457	0.782249	-0.0325857
CG10492	0.00689469	0.999976	0.00162439	0.99831	-0.509087	0.00442094
CG10494	0.000444135	0.999976	0.203905	0.499151	-0.165656	0.556427
CG10495	0.0113773	0.999976	0.0721861	0.893445	0.0859354	0.723422
CG10505	0.00100298	0.999976	0.131841	0.754844	-0.64636	0.000562797
CG10508	-0.000383319	0.999976	-0.118258	0.680329	0.230706	0.0891439
CG10510			-0.0029749		0.00985469
CG10512	0.000225535	0.999976	-0.298404	0.00444836	-0.1907	0.105228
CG10513	0.00149494	0.999976	-0.342926	0.135678	-0.413546	0.00571437
CG10514	0.00195829	0.999976	-0.0760275	0.885253	-0.460596	0.0162924
CG10516	-0.0256977	0.999976	0.0915529	0.799916	0.374777	0.0196407
CG10527	0.00643916	0.999976	0.049815	0.869936	0.43088	5.23708e-05
CG10543	0.00483556	0.999976	0.074834	0.782056	-0.00796011	0.971613
CG10550	0.000357332	0.999976	-0.270324	0.115747	0.0773688	0.629971
CG10553	-5.90053e-05	0.999976	-0.22138	0.494777	-0.162393	0.4782
CG10555	0.0149986	0.999976	0.0988164	0.756536	-0.394147	0.0217103
CG10559	-0.00018287	0.999976	-0.0138034	0.984726	0.0812805	0.818387
CG10560	0.000268303	0.999976	-0.723824	1.49839e-08	-0.158717	0.234674
CG10561	-0.00842877	0.999976	-0.0356901	0.938122	-0.0419658	0.833322
CG10562	0.000432141	0.999976	0.0535804	0.892823	0.453128	0.000235996
CG10565	-0.00422777	0.999976	0.0171041	0.966653	-0.222926	0.0553851
CG10576	0.00163999	0.999976	0.0734309	0.712097	-0.084416	0.511761
CG10581	-6.26136e-05	0.999976	0.0822299	0.726352	-0.0348267
CG10584	-0.00268828	0.999976	0.0103716	0.984726	0.0976976	0.585047
CG10588			-0.0157243		-0.012818
CG10589	0.000778995	0.999976	-0.0029749		-0.0159954
CG10591	0.00269336	0.999976	-0.0108351	0.952331	0.06453	0.857373
CG10597	0.000443493	0.999976	-0.366713	0.0383844	0.271408	0.0169854
CG10598	0.000279663	0.999976	-0.118827	0.66867	0.42052	0.00393483
CG10600	0.026681	0.999976	0.212928	0.521274	-0.0322231	0.848027
CG10602	0.00557936	0.999976	-0.0796616	0.66202	0.012724	0.945223
CG10616	-0.0113921	0.999976	0.165433	0.370799	0.130507	0.348232
CG10621	6.30507e-05	0.999976	-0.175001	0.299872	0.243567	0.016728
CG10623	-0.000610391	0.999976	-0.11735	0.7366	0.0174889	0.941182
CG10628	0.000668894	0.999976	-0.0398618	0.947764	-0.0496364	0.817157
CG10631	0.0137117	0.999976	-0.0469757	0.900407	-0.0346286	0.875917
CG10638	0.00751642	0.999976	-0.0637553	0.860184	0.213975	0.310469
CG10646	-0.00324896	0.999976	0.151386	0.655316	0.0225492	0.931522
CG10650	0.000210446	0.999976	0.0730689	0.782347	0.0426465	0.789785
CG10651	0.000778995	0.999976
CG10654	-0.00468585	0.999976	-0.0458964	0.909845	0.248048	0.0787308
CG10657	6.23613e-06	0.999976	0.262604	0.285848	0.324157	0.231682
CG10660	0.000274533	0.999976	0.231757	0.377788	0.0862336	0.70475
CG10663	-1.51231e-05	0.999976	-0.172046	0.440302	0.529852	0.000449083
CG10669	0.0165562	0.999976	0.0809475	0.853653	0.06197	0.796014
CG10672	0.0334537	0.999976	0.0464056	0.872912	0.00729166	0.967991
CG10674	0.00346423	0.999976	0.0833263	0.808921	0.250024	0.0680075
CG10680	-0.00122726	0.999976	-0.0763142	0.550047
CG10681	0.00586621	0.999976	0.0980153	0.780867	0.0396148	0.884956
CG10694	-0.00122726	0.999976	-5.62546e-05		0.014771
CG10700	-0.00122726	0.999976	-0.0456312	0.748049	0.0473329
CG10702	-0.00540759	0.999976	0.0439689	0.920863	-0.607634	2.42081e-10
CG10710	-0.000240882	0.999976	0.209803	0.327393	0.180777	0.341722
CG10713	-0.000287074	0.999976	-0.00998206	0.988321	0.40018	0.0575783
CG10725	0.000160602	0.999976	0.128697	0.697696	0.274073	0.0122443
CG10730	-0.000392606	0.999976	-0.00511688	0.983555	-0.00371696	0.985786
CG10731	-0.000583603	0.999976	-0.101352	0.795982	-0.356095	0.0492991
CG10734			0.0155868	0.963329	0.0233595
CG10737	0.0130771	0.999976	-0.205834	0.0436086	0.217446	0.138318
CG10738	0.00520178	0.999976	-0.0534202	0.89617	-0.113156	0.550884
CG1074	0.014698	0.999976	0.25334	0.158193	0.0296325	0.885855
CG10747	-0.00793303	0.999976	0.139073	0.61361	0.0875589	0.565805
CG10750			0.0169624
CG10752			-0.0189171
CG10761	-0.00145643	0.999976			-0.0362685
CG10764	-0.00122726	0.999976	0.0137578	0.963329	-0.0594471
CG1077	-0.000382608	0.999976	0.276587	0.310526	1.02437	2.00491e-07
CG10778	-0.0115159	0.999976	0.0927249	0.762982	0.12125	0.449893
CG10793	0.00106591	0.999976	0.0478995	0.889706	0.0429149	0.843406
CG10795	-0.00122617	0.999976	0.358483	0.127429	0.139091	0.533132
CG10799	0.001751	0.999976	-0.0214988	0.975226	-0.117394	0.69709
CG10801	-0.000680133	0.999976	-0.0291268		0.206875
CG10802	-0.0180606	0.999976	0.122902	0.61632	-0.162228	0.265889
CG10803	0.0160476	0.999976	-0.0439053	0.930807	-0.130251	0.398044
CG10804	0.000456836	0.999976	-0.0509865	0.898418	0.176101	0.251604
CG10809	-0.00836562	0.999976	0.0141106	0.982739	0.226223	0.206648
CG10814	-0.000784595	0.999976	0.108902	0.0708103	0.0725337
CG10834			-0.0106955
CG10839					0.00985469
CG10841			-0.0119013		0.0871214
CG10845	0.000776063	0.999976
CG10853					0.00700008
CG10859	0.000212174	0.999976	0.0257069	0.945963	0.151015
CG10862			-0.00803668		0.0067892
CG10863	-0.0114755	0.999976	0.0298898	0.914649	0.00653594	0.970371
CG10864	0.000946585	0.999976	0.00205519	0.99831	0.113242	0.735803
CG10866	0.00597005	0.999976	0.110613	0.777737	0.241839	0.342238
CG10869	0.000698098	0.999976	0.0941204	0.420114	0.213196	0.19693
CG10874	0.00379465	0.999976	0.000387675	0.99934	0.0995195	0.541342
CG10877	-0.00345587	0.999976	0.174594	0.494977	-0.00889434	0.965409
CG10898	-0.0172438	0.999976	-0.0880517	0.726298	0.234272	0.329768
CG1090	0.000203823	0.999976	-0.0730271	0.781633	0.169269	0.376555
CG10903	0.00619872	0.999976	-0.288279	0.0296628	-0.0599949	0.683773
CG10904	-0.0170715	0.999976	0.110443	0.72185	-0.112913	0.566589
CG10907	0.00234627	0.999976	0.0166143	0.978607	-0.490656	0.00286424
CG10910	0.000301102	0.999976	-0.108939	0.712597	0.0932918	0.532784
CG10911	0.000278713	0.999976	0.0579334	0.869936	0.445377	0.000173779
CG10912	0.00124702	0.999976	-0.528938	4.6739e-07	-0.132575	0.389463
CG10914	-0.0296603	0.999976	0.138759	0.681665	-0.200577	0.296923
CG10916	-0.0140543	0.999976	0.0644136	0.884093	-0.0102342	0.970665
CG10918	0.000311816	0.999976	0.0344037	0.67663	0.657979	0.00495744
CG10919	-0.00122726	0.999976	0.00659749		0.107965
CG1092	0.000271079	0.999976	0.152946	0.65092	0.436339	0.00581676
CG10927	0.00911083	0.999976	-0.0246732	0.966177	-0.335173	0.0887294
CG10931			0.00286016
CG10932	-0.00904914	0.999976	-0.0802774	0.806972	0.0404988	0.795479
CG10936	0.015569	0.999976	0.115153	0.453671	0.249048	0.0332362
CG10939	-0.000706552	0.999976	-0.212759	0.0288377	-0.0206406	0.895222
CG10943	0.000698207	0.999976	-1.28154	8.6102e-20	-1.29788	7.39008e-10
CG10947	0.000306045	0.999976	0.00275505	0.995857	0.222585	0.0653422
CG10948	0.00599649	0.999976	-0.103551	0.650595	-0.0950571	0.502306
CG10949	-0.00229217	0.999976	0.0134152	0.984765	-0.0372463	0.891097
CG10950			0.00286016		-0.0280947
CG10953	0.000225636	0.999976	-0.213508	0.300646	0.427403	0.0649031
CG10958	-0.00100516	0.999976	-0.201469	0.493907	-0.0517383	0.857933
CG10959	-0.0282396	0.999976	-0.00543023	0.993443	0.144265	0.63206
CG10960	0.0101259	0.999976	-0.181782	0.155704	-0.0398546	0.804219
CG10962	-0.000636307	0.999976	0.228018	0.463883	0.176363	0.379364
CG10969	-0.00122726	0.999976			-0.0246142
CG10970	0.000721151	0.999976	-0.0412265	0.932954	0.0729158	0.837854
CG10973	0.0100684	0.999976	0.103332	0.769183	-0.0898299	0.66196
CG10979	0.00996954	0.999976	0.0784753	0.87907	-0.187944	0.261793
CG10984	0.0251563	0.999976	0.00986077	0.983555	-0.515314	4.64158e-06
CG10993			-0.00803668		0.0326002
CG10996			0.0138134
CG11000	0.000172525	0.999976	-0.182712	0.163335	0.138324	0.232944
CG11007	-0.0107798	0.999976	0.255872	0.0524144	0.284243	0.0232501
CG11018	-0.0015245	0.999976	-0.0186291		0.00700008
CG11029	0.000519682	0.999976	-0.279959	0.285611	0.164362	0.557391
CG1103	-0.00409281	0.999976	0.169718	0.58658	-0.202745	0.263766
CG11030	-0.000951354	0.999976	-0.215788	0.406145	-0.620371	3.38025e-06
CG11034	0.00328197	0.999976	-0.000940833	0.998521	0.0591708	0.785237
CG11035	0.0332786	0.999976	0.044298	0.93761	0.0665095	0.737665
CG11041	-0.000263267	0.999976	0.132462	0.753886	-0.177824	0.566602
CG11044	-0.000425968	0.999976	0.0168788	0.980203	0.256644	0.333836
CG1105	-0.00453956	0.999976	-0.1837	0.357053	0.24434	0.0190663
CG11050	0.0132463	0.999976	-0.23593	0.0577793	-0.00163079	0.99116
CG11052	0.000677062	0.999976	-0.154154	0.352038	0.0263823	0.924308
CG11060			0.0135281		0.00700008
CG11069	0.00134835	0.999976	-0.0542309	0.899418	0.317061	0.0147409
CG11070	0.020465	0.999976	0.0192075	0.953255	0.258396	0.0239733
CG11073	0.000265239	0.999976	0.394783	0.040042	0.248088	0.233918
CG11076	0.0186792	0.999976	-0.0290231	0.935809	-0.117314	0.323328
CG11077	0.00132615	0.999976	0.188313	0.499151	0.0575612	0.765629
CG11085			-0.0103567	0.971655	0.321404	0.0272904
CG11089	0.0116578	0.999976	0.040008	0.910338	-0.127478	0.27075
CG11095	-0.0159895	0.999976	0.0219008	0.974213	0.232482	0.296949
CG11099	-3.37939e-05	0.999976	0.255139	0.395754	0.116012	0.687894
CG11103	-0.0143044	0.999976	-0.0734026	0.880603	-0.348598	0.036185
CG11106			0.00542812
CG11109	-0.0238184	0.999976	-0.058651	0.895781	0.23723	0.18273
CG11110	-0.019893	0.999976	0.336092	0.104521	0.0311677	0.900737
CG11112					0.0175767
CG11113					0.0233323
CG11122	0.00395588	0.999976	0.129742	0.584486	0.0113746	0.967991
CG11123	-0.00969171	0.999976	-0.0754977	0.844636	-0.307235	0.00968166
CG11125	-0.0117906	0.999976	0.1345	0.706081	-0.303046	0.0172594
CG11127	0.00817443	0.999976	0.0281239	0.956043	-0.0493772	0.819145
CG1113	-0.00210713	0.999976	0.240073	0.403793	-0.106756	0.736333
CG11131	0.000169275	0.999976	-0.0164746	0.974213	0.442497	1.26494e-06
CG11134	-0.0180208	0.999976	0.01951	0.954572	-0.0033188	0.985719
CG11141	-0.00338979	0.999976	0.0508083	0.904681	-0.299892	0.0375767
CG11147	0.000682361	0.999976	0.278999	0.26996	0.290482	0.183887
CG11149	-5.08873e-05	0.999976	-0.040853	0.947727	-0.38359	0.0561716
CG11151	-0.00180264	0.999976	0.0348155	0.905587	-0.0161074	0.93548
CG11155	0.00280151	0.999976	-0.131935	0.661737	0.0537333	0.785666
CG11158	-0.00100608	0.999976	0.0757953	0.875367	-0.034326	0.875037
CG11159			0.23294	0.468849	0.169853	0.524138
CG1116	-0.0140784	0.999976	0.104664	0.777186	0.225624	0.196844
CG11162	0.00155976	0.999976	0.288512	0.102502	0.543639	0.00853954
CG11164	-0.00802417	0.999976	-0.0631656	0.890245	-0.750657	1.29544e-09
CG11168	0.0288153	0.999976	-0.0306369	0.946649	0.0332743	0.841455
CG11170	-0.0109718	0.999976	0.0527916	0.92907	-0.0374012	0.92306
CG11178	0.00502454	0.999976	0.147542	0.663918	0.03143	0.889653
CG11180	0.0391602	0.999976	-0.203045	0.211031	-0.487104	1.55607e-06
CG11191	0.00113084	0.999976	0.11302	0.782487	0.269724	0.180617
CG11192			-0.107867	0.226967	0.00486319
CG11200	-0.0418927	0.999976	0.1492	0.590248	0.26052	0.0883582
CG11211	0.00154152	0.999976	0.134733	0.197715	-0.0476305
CG11226			-0.00803668		0.0233323
CG11227			-0.0476671		-0.181946
CG11236	0.00044023	0.999976	0.850453	3.09016e-11	1.02902	2.3403e-09
CG1124	0.000670811	0.999976	0.0649063	0.808818	0.411781	0.00581676
CG11241	-0.0049049	0.999976	0.0312151	0.955741	0.263843	0.0761707
CG11247	0.0127413	0.999976	0.00902798	0.985879	0.0979658	0.533218
CG11248	0.000495208	0.999976	-0.149262	0.521274	-0.692998	6.67886e-10
CG11249	0.00208134	0.999976	-0.107324	0.781063	0.360493	0.169803
CG11251	0.000210805	0.999976	0.0107383
CG11257	0.0172119	0.999976	-0.0138943	0.981795	-0.46492	0.000430437
CG11263	-0.00893033	0.999976	-0.072363	0.880678	-0.632846	0.000209183
CG11267	0.010771	0.999976	-0.0746578	0.817151	-0.0636371	0.70259
CG11275	6.21499e-05	0.999976	-0.355058	0.00541948	0.320857	0.00815021
CG11279	-0.0123089	0.999976	-0.145489	0.590248	-0.0308076	0.882989
CG1129	0.0202194	0.999976	-0.0470668	0.880603	-0.270904	0.0620787
CG11291	0.000778995	0.999976	-0.00138203		-0.00194931
CG11294			-0.0748379	0.625535	0.0441858
CG11300	-0.00101827	0.999976	-0.0477577	0.768992	-0.179057	0.0997587
CG11307	0.00125055	0.999976	0.0246666	0.963329	-0.620744	1.5096e-05
CG11309	-0.000176278	0.999976	0.0417858	0.885232	0.0285863	0.864511
CG11313	0.000642	0.999976	-0.00769719	0.989564	-0.0172385	0.959602
CG11317	0.000184387	0.999976	-0.142854	0.648884	0.0525099	0.807839
CG11318	-8.04343e-06	0.999976	-0.169757	0.51621	0.203141	0.171428
CG11319	6.07987e-05	0.999976	-0.119047	0.718849	-0.0243484	0.880305
CG11322	0.000265937	0.999976	0.0368098	0.828456	0.0319258
CG11327	-0.00201036	0.999976	-0.014863	0.956927	-0.0426597	0.889389
CG11333			-0.00297674		0.0574459	0.720565
CG11334	-0.000773322	0.999976	0.158448	0.28538	0.0735743	0.71602
CG11342	-0.0282283	0.999976	0.102818	0.826493	0.152856	0.555799
CG11345	0.000471964	0.999976	-0.0250085	0.958889	0.486452	0.000329862
CG11349			0.0158874	0.922141	-0.0201925
CG11350	0.000597077	0.999976	-0.119724	0.782387	-0.105402	0.670233
CG11353	-0.00125833	0.999976	0.23385	0.303479	0.442137	0.0778307
CG11356	0.000778995	0.999976	-0.0454379	0.853809	0.0089848
CG11357	0.0165414	0.999976	0.030704	0.914477	-0.0987567	0.532922
CG1136	-3.98832e-06	0.999976	-0.128527	0.565743	0.270414	0.00948603
CG11360	0.000239245	0.999976	-0.209247	0.364891	-0.1567	0.241137
CG11362	-0.000987781	0.999976	-5.62546e-05
CG11367	0.005633	0.999976	0.097064	0.795595	-0.312178	0.0246556
CG11368	-0.000160825	0.999976	-0.118418	0.778782	0.242521	0.0764677
CG11369	-0.00121508	0.999976	0.0118352
CG1137			0.0113556	0.961148	0.0226859
CG11370	0.000284112	0.999976	0.215432	0.356651	0.248734	0.0827208
CG11374	0.000249451	0.999976	0.000782005	0.99934	0.113548	0.722978
CG11377	-0.00768333	0.999976	0.213027	0.377493	0.0197275	0.948157
CG11378	0.000577517	0.999976	-0.100003	0.621135	0.0427335	0.797034
CG11379			0.0168289		-0.00255661
CG1138			-0.0106955
CG11380	-0.000869423	0.999976	0.157416	0.472382	0.125736	0.441264
CG11381	0.000588894	0.999976	-0.323952	0.127429	0.15027	0.375652
CG11382	-0.00619309	0.999976	0.127098	0.6372	0.265716	0.180935
CG11384	0.000459228	0.999976	0.105409	0.643896	0.0522691	0.850189
CG1139	0.000644841	0.999976	1.331	3.08149e-21	1.79851	2.65853e-35
CG11396	0.000931798	0.999976	0.0611858	0.883871	0.0205837	0.934284
CG11398	-0.000296573	0.999976	0.168745	0.567742	-0.115487	0.709974
CG11399	0.00324481	0.999976	0.153026	0.56884	-0.265777	0.0757732
CG11400	0.000690703	0.999976	-0.175351	0.443812	-0.106007	0.752801
CG11403	-0.0308513	0.999976	0.0777621	0.649722	0.34134	0.176402
CG11404			-0.0163672		-0.0194741
CG11406			-0.0924554	0.69727	0.0244048
CG11407	-0.000304205	0.999976	0.698204	7.3301e-06	0.368308	0.148885
CG11409	-0.00225812	0.999976	0.329312	0.155425	0.411923	0.0480309
CG11413	0.000849589	0.999976	-0.146584	0.667715	0.135472	0.392897
CG11414	-0.0159483	0.999976	0.114417	0.597262	-0.0811252	0.674608
CG11417	0.015574	0.999976	-0.0237389	0.969011	-0.261879	0.0690358
CG1142	-0.0076803	0.999976	0.00949183	0.984765	-0.146789	0.332755
CG11425	-0.000189067	0.999976	-0.396223	0.0545911	-0.196201	0.511896
CG11426	0.000893331	0.999976	-0.00695961	0.989564	0.402077	0.00380558
CG1143	6.48354e-05	0.999976	0.100696	0.666672	0.191812	0.307172
CG11436	0.00972808	0.999976	0.122181	0.759144	-0.30159	0.103506
CG11437	0.000452496	0.999976	0.0794385	0.84733	0.426592	0.00743224
CG11438	-0.000100839	0.999976	-0.240262	0.19594	0.266603	0.170515
CG11444	-0.0223402	0.999976	-0.0907955	0.639689	-0.127405	0.433546
CG11447	0.0109852	0.999976	0.141517	0.687288	-0.0745975	0.797576
CG11449			-0.0140944	0.966653	0.236774	0.233046
CG11453	9.60153e-06	0.999976	0.0262194	0.92626	0.432819	6.91505e-06
CG11454	-0.0419234	0.999976	-0.0224799	0.959662	0.0840546	0.636544
CG11456	0.00849012	0.999976	0.0458047	0.937284	-0.14551	0.564149
CG11458			0.00811317	0.973111	0.0610042
CG11459	-0.000536768	0.999976	0.046511	0.91613	-0.0464482
CG1146	0.000503289	0.999976	0.500409	0.00196583	0.246397	0.218072
CG11470	0.000189452	0.999976	-0.181408	0.510672	0.142712	0.341028
CG11474	0.0256387	0.999976	-0.203547	0.0807521	0.228924	0.0653614
CG11475	0.00131788	0.999976	0.123814	0.708966	0.21184	0.4327
CG11498	-0.00157298	0.999976	0.244134	0.43421	0.437487	0.0874021
CG11504	0.0138034	0.999976	-0.0986753	0.812529	-0.53153	0.000881035
CG11523	0.00986142	0.999976	0.144155	0.590248	-0.295978	0.053135
CG11529	8.70564e-05	0.999976	-0.18973	0.550599	0.113527	0.66208
CG11537	0.0244189	0.999976	0.0294936	0.941734	0.069644	0.607223
CG11539	-0.00122781	0.999976	-0.0108753	0.987569	-0.169288	0.530288
CG11550	0.000776063	0.999976	0.34212	0.157078	0.0452962	0.899222
CG11555	0.0152862	0.999976	-0.0476689	0.890639	-0.323615	0.0276637
CG11560	0.004693	0.999976	0.0705331	0.860468	-0.105943	0.693803
CG11562	0.0380641	0.999976	0.0473766	0.935809	-0.0653698	0.82645
CG11563	0.0102247	0.999976	-0.0580212	0.843787	-0.47209	1.53381e-05
CG11570	-0.00122726	0.999976	0.0431867	0.932954	-0.0187978	0.959602
CG11581			0.0692015	0.523716	-0.157122	0.42736
CG11583	-0.0140423	0.999976	-0.0860413	0.74888	-0.360562	0.000570924
CG11584	-0.00156843	0.999976	0.241994	0.433673	0.24965	0.137568
CG11585	0.00023332	0.999976	-0.423839	0.0264886	0.384497	0.0292723
CG11586	0.0265328	0.999976	-0.0791718	0.778396	-0.457946	0.000866608
CG11590	-0.00015775	0.999976	0.00513664	0.993443	-0.198888	0.421452
CG11593	0.0136815	0.999976	0.222542	0.377788	0.259233	0.0473474
CG11594	0.00153564	0.999976	0.0226231	0.94847	0.36327	0.00115835
CG11596	0.0109503	0.999976	-0.0433765	0.921841	-0.572437	1.60343e-05
CG11597	-0.00143154	0.999976	0.167363	0.657638	0.0174121	0.961203
CG11598	0.0020203	0.999976	-0.0418532		0.00776679
CG11600	-0.000755228	0.999976	0.0304422		0.0199669
CG11601	0.0117996	0.999976	-0.0235586	0.961148	-0.0202162	0.931104
CG11608	-0.000102862	0.999976	-0.00803668		0.014771
CG1161	-0.0178236	0.999976	0.181062	0.341816	0.331011	0.00418863
CG11617	-0.000968447	0.999976	0.268908	0.191258	-0.0854814	0.745005
CG11619	0.000485716	0.999976	0.304002	0.246828	0.158181	0.578716
CG11626	0.000310476	0.999976	-0.0403318	0.932607	0.200631	0.155536
CG11629			-0.00598939		0.00390284
CG11630	0.000778995	0.999976	-0.0280882		-0.0246142
CG11634			0.114525	0.375647	0.033837
CG11635					0.00700008
CG11638	-0.000201963	0.999976	-0.0218718	0.966653	0.263944	0.0669567
CG11655	-0.020542	0.999976	0.13085	0.758052	-0.013135	0.96899
CG11656	-0.00122726	0.999976	0.0385841	0.937742	0.0512784
CG11658	0.0155142	0.999976	0.0518112	0.880673	-0.0376703	0.803511
CG11659	0.000329018	0.999976	0.273309	0.277052	0.0317786	0.920476
CG11668	-0.000574735	0.999976	0.0185759	0.972408	0.095003	0.783396
CG11670	-0.00176213	0.999976	-0.544791	0.00243632	-0.940129	2.97533e-06
CG11672	4.56232e-05	0.999976	-0.0748645	0.725667	0.267308	0.065386
CG11674	-0.000565125	0.999976	0.0544536	0.74888	-0.05313	0.840577
CG11679	-0.00898399	0.999976	-0.0037669	0.995857	-0.09642	0.684608
CG11686	1.92701e-05	0.999976	0.0091708	0.984726	0.0538041	0.713326
CG11693	-0.000102862	0.999976	0.00659749		-0.0159954
CG11695	-0.0202871	0.999976	0.043042	0.937284	0.268591	0.190667
CG11696	-0.0176267	0.999976	0.0635671	0.893591	0.117074	0.487838
CG11698	0.000778995	0.999976
CG11699	-0.00442837	0.999976	-0.0942745	0.745161	0.0646403	0.705619
CG11700	0.000401686	0.999976	0.051207	0.906027	0.0280203	0.898879
CG11703	0.000620841	0.999976	-0.0590628		-0.0159954
CG11710	0.0236297	0.999976	-0.0591565	0.900352	0.190777	0.206663
CG1172	-0.00270659	0.999976	0.0667469	0.842684	-0.124443	0.325884
CG11722	-0.0168055	0.999976	-0.133752	0.701948	-0.0257086	0.909349
CG11723	0.0162766	0.999976	0.120027	0.778271	-0.0786599	0.727679
CG11726					0.00700008
CG11737	0.00860414	0.999976	0.138818	0.664251	0.142862	0.371315
CG11741			0.131325	0.660246	0.0407192	0.881845
CG11752	0.00594457	0.999976	-0.110464	0.690587	0.126205	0.357702
CG11753	-0.00604191	0.999976	0.11551	0.681665	0.00477865	0.98136
CG11755	0.00736736	0.999976	0.188283	0.604425	-0.419163	0.0326297
CG11756	0.00109104	0.999976	0.00454354		-0.0245387
CG11760	0.000642	0.999976	0.00219237	0.991104	0.0244033	0.90331
CG11768			0.0523728	0.673444	-0.0666871	0.742027
CG11771	-0.00415293	0.999976	-0.0709067	0.7771	-0.301086	0.00856679
CG11777	0.0136184	0.999976	0.0948571	0.810986	-0.372027	0.0347006
CG11779	0.0175921	0.999976	-0.043606	0.896975	-0.0723105	0.631754
CG11786	-0.00119696	0.999976	0.418284	0.00685258	0.218536	0.31837
CG11788	-0.00684073	0.999976	0.110812	0.762797	-0.127762	0.700014
CG11790	-0.0119568	0.999976	0.127166	0.500507	0.102433	0.431145
CG11791	-0.0077921	0.999976	-0.100827	0.543809	0.113014	0.467276
CG11807	0.00631631	0.999976	0.00587665	0.990339	0.0840094	0.560067
CG11808	0.0136997	0.999976	0.0311863	0.957725	-0.394758	0.0680986
CG11811	0.0106777	0.999976	-0.0142192	0.965185	-0.313962	0.00125587
CG11815	-0.000271575	0.999976			0.00985469
CG11816			0.0386419	0.81767	-0.015962
CG11825	-0.0228568	0.999976	-0.0076503	0.990535	-0.00340002	0.988914
CG11828			-0.0356314	0.752555
CG11835	-0.00127873	0.999976	0.0851605	0.634856	-0.0361103
CG11836	0.0020485	0.999976	0.233188	0.423921	0.00405025	0.990117
CG11837	-0.0159773	0.999976	-0.120058	0.678078	-0.273395	0.0066916
CG11839	0.00792281	0.999976	0.236614	0.403641	-0.272214	0.317602
CG11841	0.000778995	0.999976	-0.0340629	0.885664	-0.0292665	0.924619
CG11842	0.00194868	0.999976	-0.0329033	0.909845	0.293075	0.188586
CG11843	-0.000431831	0.999976	-0.115218	0.530638	-0.0303481	0.936004
CG11852	9.2161e-05	0.999976	0.146557	0.691927	-0.0455273	0.903585
CG11854	0.000192221	0.999976	-0.00152521	0.998586	0.178846	0.176324
CG11857	-0.0312503	0.999976	0.0382559	0.890446	-0.152001	0.354913
CG11858	-0.0386897	0.999976	0.141266	0.661735	-0.0913294	0.675658
CG11873	-0.00375244	0.999976	0.0942423	0.74888	0.0138937	0.941182
CG11878	0.00195829	0.999976	-0.0394164	0.880377	-0.231879	0.406306
CG11882	0.0199709	0.999976	0.105362	0.820119	0.0836577	0.807138
CG11883	0.0108448	0.999976	-0.307787	0.00200981	0.044634	0.813261
CG11885	-0.0216195	0.999976	0.109004	0.806972	-0.0962731	0.688014
CG11892	0.000459037	0.999976	-0.194748	0.588303	-0.491734	2.79748e-05
CG11893			-0.0634299	0.801685	0.0105645	0.965667
CG11898	0.00128365	0.999976	-0.0412929	0.92626	0.285843	0.310469
CG11899	0.00817017	0.999976	0.19575	0.419754	-0.682905	0.000146633
CG11902	0.00519157	0.999976	0.105576	0.752555	-0.14115	0.44994
CG11905	0.000928555	0.999976	0.348794	0.102222	0.14104	0.411344
CG11906	5.7152e-05	0.999976	0.109675	0.782056	-0.246089	0.0948375
CG11911	0.000250788	0.999976	0.346185	0.000707771	0.716463	2.38693e-10
CG11912	0.00200121	0.999976	0.662083	2.40266e-06	1.1155	5.73402e-19
CG11920	-0.0323508	0.999976	0.0110127	0.984473	-0.401689	0.00577158
CG11927	0.00858856	0.999976	0.14216	0.611078	-0.32352	0.0382165
CG11929	0.000642	0.999976	-0.0368794	0.931813	-0.0961509	0.741512
CG11951	-0.000163253	0.999976	-0.0182292	0.979149	-0.392982	0.106951
CG11961	0.00111412	0.999976	-0.192495	0.0848887	-0.152102	0.20949
CG11964	-0.00298402	0.999976	-0.04391	0.925465	-0.174608	0.236869
CG11970	-0.0256027	0.999976	-0.113014	0.721486	-0.556788	0.000664692
CG11975	-0.0019624	0.999976	-0.072011	0.83827	-0.553353	3.08179e-05
CG11980	0.0246183	0.999976	0.066393	0.810585	-0.111092	0.458605
CG11983	0.0009964	0.999976	0.120569	0.782056	0.111626	0.737897
CG11986	0.0357284	0.999976	0.114753	0.782378	-0.413683	0.0358147
CG11997			0.114323	0.663711	-0.185958
CG11999	-0.0170419	0.999976	0.144997	0.535879	0.0368512	0.861482
CG12003	0.000475082	0.999976	0.00140116
CG12004	-0.0065814	0.999976	0.0499988	0.877132	0.145805	0.233549
CG12007	-0.0326586	0.999976	0.0878754	0.732499	0.15727	0.326502
CG12009	-0.00131187	0.999976	0.0178612	0.980062	0.059242	0.736686
CG12010	-0.0157796	0.999976	0.029047	0.960232	0.016735	0.942661
CG12011	0.00306494	0.999976	-0.0451123	0.736528	0.1314	0.400278
CG12012	-0.0120808	0.999976	0.11145	0.733364	0.0581643	0.813739
CG12017	-0.000643563	0.999976	-0.125952	0.752555	0.148937	0.560832
CG12020	0.00155778	0.999976	0.0220068		0.00700008
CG12024	0.00952159	0.999976	0.0326217	0.942408	0.194508	0.109481
CG12025	0.00939924	0.999976	-0.0192435	0.96289	-0.0145924	0.936633
CG12038	-0.00108219	0.999976	-0.00993253	0.987524	0.159046	0.375638
CG12054	0.00153782	0.999976	0.0150958	0.977683	-0.183307	0.0867655
CG12056	-0.00100405	0.999976	-0.0220697	0.97316	-0.162499	0.552149
CG12057	-0.000440098	0.999976	-1.31225	1.75299e-21	-0.0913269	0.000337157
CG12061	0.000778995	0.999976	0.00271456		0.0709537
CG12065	0.00780491	0.999976	0.0160836	0.959782	0.259359	0.0832083
CG12069	0.000295352	0.999976	0.0138134		0.00700008
CG12071	-0.00014105	0.999976	-0.0574898	0.872912	0.199056	0.161741
CG12075	-0.00120841	0.999976	-0.0350963	0.932387	0.219411	0.127008
CG1208	-0.000222383	0.999976	-0.204125	0.0915523	-0.281889	0.0419443
CG12081	-0.0163207	0.999976	0.0307013	0.945274	-0.327608	0.0238983
CG12084	0.0137374	0.999976	0.024833	0.952825	-0.190911	0.132699
CG12091	0.0449023	0.999976	-0.0305263	0.922349	0.142717	0.308864
CG12093	-0.0140316	0.999976	0.106461	0.723147	0.0615774	0.735221
CG12096	0.017548	0.999976	0.00597689	0.991094	-0.161042	0.322017
CG12099	0.00468598	0.999976	0.0933204	0.590306	0.0345358	0.862274
CG12104	0.00654147	0.999976	0.0921153	0.756978	-0.378456	0.0158803
CG12105	0.000171945	0.999976	-0.337393	0.0091673	0.38011	0.00102486
CG12106	-0.00194537	0.999976	0.119793	0.7366	-0.337447	0.0532621
CG12107	0.00831185	0.999976	0.34267	0.00110932	0.282487	0.0241708
CG12111	0.000776063	0.999976	0.00430089		-0.0159954
CG12112	0.0165558	0.999976	0.0555628	0.889228	-0.530474	0.000689436
CG12115	-0.000271575	0.999976	0.101746	0.36852	-0.333922	0.163748
CG12116	0.000738923	0.999976	0.0485777	0.89666	0.134997	0.28037
CG12118	-0.0165699	0.999976	0.0616633	0.849765	0.217554	0.151729
CG12121	0.0108637	0.999976	-0.0661194	0.87146	-0.492878	0.000347123
CG12123	-0.0120469	0.999976	0.0353392	0.951562	0.0670781	0.777012
CG12128	-0.0328477	0.999976	-0.0904329	0.696004	-0.313067	0.0040453
CG12129	0.00984408	0.999976	0.0517532	0.897718	-0.324403	0.236246
CG1213	8.09751e-05	0.999976	-0.17008	0.283509	0.363624	0.00152691
CG12133	-0.000115153	0.999976
CG12134	0.00396714	0.999976	0.0588488	0.896946	-0.35485	0.0051563
CG12147					0.00700008
CG12155	-0.0314166	0.999976	0.0223527	0.969056	0.277893	0.0442109
CG12158			0.014015		-0.0740053
CG12159	-0.0218948	0.999976	0.0575878	0.910644	0.163556	0.452588
CG12163	-0.00978457	0.999976	0.0272359	0.951068	-0.373115	0.00262088
CG12164	-0.00122726	0.999976	0.170591	0.497141	0.084287	0.549215
CG12170	-0.0337117	0.999976	-0.0340285	0.927436	0.103604	0.485559
CG12171	0.0097508	0.999976	0.0801654	0.728979	0.21917	0.0707377
CG12173	0.00745269	0.999976	0.0595441	0.897925	-0.135769	0.349343
CG12177	-0.000289426	0.999976	0.391688	0.00530972	0.448304	9.24221e-06
CG12179	0.0109868	0.999976	-0.0995881	0.816366	-0.770694	5.29144e-08
CG1218	-0.0408668	0.999976	0.0735256	0.889348	-0.305594	0.0851979
CG12182	-0.0203736	0.999976	-0.138917	0.667715	-0.626622	1.8028e-09
CG12184	0.00141425	0.999976	-0.0232799	0.964384	-0.140018	0.672665
CG12194	-0.00142504	0.999976	0.135141	0.606385	0.103535	0.486637
CG12204	0.00608756	0.999976	0.166352	0.661737	-0.144899	0.579543
CG12206	-0.000171908	0.999976	-0.207457	0.346587	0.208672	0.243544
CG12209	0.00156445	0.999976	-0.0189171		-0.0159954
CG12213	0.0137343	0.999976	0.0408885	0.875535	-0.298216	0.00884153
CG12219	-0.0153196	0.999976	0.144527	0.681444	-0.0973074	0.692813
CG12224	-0.00331368	0.999976	0.036781	0.853349	0.0375347
CG12229			0.0793461	0.546851	0.0740763
CG12236	0.000611482	0.999976	0.211454	0.521274	0.0770151	0.7005
CG12237	-0.00421293	0.999976	0.231001	0.351795	0.150861	0.371856
CG12239	0.000110486	0.999976	-0.105176	0.650989	0.157715	0.205365
CG12241	0.0263791	0.999976	0.0380785	0.918375	-0.0324108	0.852485
CG12253	0.0145231	0.999976	0.0428722	0.937284	0.0947361	0.672665
CG12256	-0.000851266	0.999976	0.133907	0.601831	0.219867	0.386688
CG12259	-0.0198115	0.999976	-0.0949989	0.746036	-0.253514	0.041133
CG12267	-0.00340726	0.999976	-0.0934438	0.790178	-0.430688	0.000807811
CG12268	0.000903903	0.999976	-0.0912515	0.782378	0.0420167	0.861176
CG1227	-0.0032576	0.999976	-0.14657	0.578455	-0.385044	0.0116249
CG12278			-0.0257077		-0.0303317
CG12279	0.00763513	0.999976	-0.53338	0.000301671	-0.621655	0.000236483
CG12288	0.0385053	0.999976	-0.102183	0.772023	-0.394288	0.000623027
CG12290	0.00913651	0.999976	-0.107628	0.728777	-0.0252977	0.888013
CG12299	0.0115266	0.999976	0.0803501	0.812243	-0.336451	0.0190132
CG12301	0.00115772	0.999976	-0.174021	0.490499	-0.546836	4.21386e-06
CG12307					0.00700008
CG1231	-0.0001101	0.999976	-0.110003	0.744216	0.173284	0.557038
CG12310	-2.58906e-05	0.999976	0.555369	0.000947093	-0.377482	0.0190132
CG12316	0.00336657	0.999976	0.175163	0.626802	0.0209557	0.92333
CG12320	-0.00313954	0.999976	0.0171253	0.981592	-0.0955102	0.703673
CG12321	-0.00455901	0.999976	-0.0626143	0.897925	0.152469	0.435333
CG12325	0.0172117	0.999976	-0.139353	0.557081	-0.295289	0.00330526
CG1233	-0.0309194	0.999976	-0.0331317	0.927436	-0.0588218	0.723888
CG12338	0.00198882	0.999976	-0.0398414	0.916411	-0.167712	0.211329
CG1234	-0.0152648	0.999976	-0.125124	0.664251	-0.606001	2.94741e-10
CG12341	0.0218868	0.999976	-0.0408929	0.92573	0.0694559	0.719183
CG12343	0.00225787	0.999976	-0.0479297	0.90699	-0.423116	0.00084536
CG12344	0.000390237	0.999976	-0.301263	0.26199	-0.256251	0.282942
CG12355	0.00050347	0.999976	-0.0646969	0.900407	-0.231559	0.167328
CG1236	-0.00664682	0.999976	0.24351	0.138753	-0.146846	0.352529
CG12362	0.000776063	0.999976	0.0214718
CG12374	4.79601e-05	0.999976	-0.00445372		0.021998
CG12375	-0.034074	0.999976	-0.0158167	0.975874	0.0855347	0.661634
CG12376	0.000510992	0.999976	0.0415529		0.128753
CG12379	0.000576836	0.999976	0.0161038	0.983049	-0.149509	0.615453
CG12384	-0.0203913	0.999976	-0.073253	0.752555	0.312084	0.0104863
CG1239	0.0211681	0.999976	0.186205	0.529149	-0.21339	0.446211
CG12391	0.0299158	0.999976	-0.0510376	0.899176	-0.628613	7.22592e-08
CG12395			-0.00803668
CG12398			0.0581026	0.844636	-0.0272207
CG12402	-0.00040709	0.999976	0.293269	0.238071	0.279221	0.133886
CG12420	-0.000849226	0.999976	-0.0275373	0.956043	0.0335835	0.930839
CG12426					-0.0194741
CG12446	-0.00103711	0.999976	0.0118352		-0.0159954
CG12448			0.0673526	0.531255	-0.00440318
CG1246	8.70146e-05	0.999976	-0.21577	0.226967	0.0886768	0.630779
CG12470	-3.37939e-05	0.999976	-0.0202979	0.937284	0.0605307
CG12477	0.000682135	0.999976	-0.0571276	0.896946	0.125317	0.705619
CG12479					0.0188758
CG12480	0.000128806	0.999976	-0.368635	0.0502269	0.246682	0.144457
CG12483			-0.10386	0.68856	-0.0564212	0.825644
CG12490	0.000593034	0.999976	-0.755159	4.83976e-06	-0.162287	0.501916
CG12491	-0.00122726	0.999976	-0.0135296		-0.0492011	0.827247
CG12493	-0.00111911	0.999976	-0.0256265	0.952825	-0.231265	0.37885
CG12496	-0.000775177	0.999976	0.00257989	0.993575	-0.0352473	0.901123
CG12498			-0.00803668
CG12499	0.0245782	0.999976	0.0179423	0.974213	-0.155765	0.221234
CG12502	0.000926524	0.999976	-0.182404	0.43274	0.12581	0.332246
CG12506	-0.00020487	0.999976	0.0569955	0.793623	-1.14114	2.57639e-09
CG12507	-0.000598967	0.999976	0.302539	0.239784	0.455989	0.0583217
CG12512	0.0320577	0.999976	0.155756	0.463883	0.225084	0.0371183
CG12519	0.00242495	0.999976	0.531412	0.000979628	0.193508	0.161133
CG12520	-0.0015977	0.999976	0.0206422	0.97316	0.031008	0.933191
CG12522	-0.000920285	0.999976	0.320683	0.204985	0.33213	0.223197
CG12523			0.160309	0.374722	0.0838721	0.536837
CG12531	7.85857e-05	0.999976	-0.138386	0.536012	-0.169361	0.132653
CG12535	0.00133749	0.999976	-0.0998383	0.696823	-0.149874	0.642723
CG12539			-0.0437808		0.00216903
CG12540	-0.00122726	0.999976	-0.00178167	0.993443	-0.0909519
CG12541	0.00014974	0.999976	-0.276037	0.197023	-0.0807492	0.661681
CG12546			-0.143439	0.725667	0.428099	0.095338
CG12547	-0.00370047	0.999976	0.0201307	0.960567	0.00170484	0.992602
CG12560	0.00126765	0.999976	0.123891	0.609708	0.484516	1.4122e-06
CG12567	-0.00669578	0.999976	-0.100187	0.590248	-0.558959	0.000212229
CG12576	0.00909305	0.999976	-0.256383	0.0640254	0.277799	0.049723
CG12581	-0.00118717	0.999976	0.0790187	0.766037	0.107627	0.533822
CG12589			0.00286016
CG12590	0.000261267	0.999976	-0.00703316		-0.149806
CG12592	0.000445765	0.999976	0.0362901		0.0788968
CG12594	0.000649724	0.999976	-0.101738	0.677097	0.070213	0.663928
CG12605	0.000588617	0.999976	-0.179535	0.494131	0.00384532	0.985381
CG12607	0.000290952	0.999976	-0.0115107	0.980791	0.500569	9.88353e-06
CG12608	-0.00328087	0.999976	-0.0751961	0.817374	-0.487514	4.65549e-06
CG12609			-0.0210846		-0.000444349
CG12617			0.0171007		-0.0159954
CG12637					-0.0280947
CG12640			0.00542812		0.0188758
CG12643	-0.000297224	0.999976	-0.146796	0.465358	0.133408	0.431661
CG12645			-0.0168636		0.0638146
CG1265	0.00753879	0.999976	-0.0747623	0.744397	0.222853	0.102584
CG12655	0.000210624	0.999976	0.0383424	0.947819	0.358101	0.0487096
CG12659	-0.00369788	0.999976	0.0085631	0.988321	-0.376011	0.00750721
CG12661	0.000912292	0.999976	-0.0412661	0.889228	0.0077428
CG12662	-0.00152455	0.999976	0.0528703	0.782347	0.0668213	0.768529
CG12672	-0.000753917	0.999976	-0.0460674	0.930247	0.52991	0.0257277
CG12674					-0.0159954
CG12680			0.0327533		0.0420716
CG12684			0.000570891
CG12688	-0.000410909	0.999976	0.0514595		0.102612
CG12689	-0.000851266	0.999976	0.0501023	0.633817	0.119084
CG12691					0.00985469
CG12692			0.0165726		-0.000444349
CG12693			0.0031802	0.965315	0.0569641
CG12698	-1.24437e-05	0.999976	-0.0952565	0.63331	-0.0568407
CG12699	-0.000587047	0.999976	-0.00313027		0.0259814
CG12702	-0.0162861	0.999976	0.0399024	0.947819	-0.495715	0.00672044
CG12708	-0.0234284	0.999976	0.10949	0.691927	0.232714	0.431006
CG1271	0.00698786	0.999976	0.19476	0.446251	0.269164	0.0863143
CG12713	-0.0137432	0.999976	0.105283	0.812408	-0.520206	0.0063728
CG12715			0.0261202	0.915984	0.0384359
CG12716			0.042298	0.889228	0.395702	0.032191
CG12717	0.0200217	0.999976	0.0942767	0.846034	0.349334	0.105371
CG12723	-0.00196361	0.999976	0.745305	4.93212e-06	0.295187	0.146879
CG12725			0.0138134
CG12728	-0.0128259	0.999976	-0.113501	0.768356	-0.406837	0.0142016
CG1273	-0.00142582	0.999976	-0.0485627	0.784399	0.0206027	0.958459
CG12730	-0.00122008	0.999976	0.342877	0.0234919	0.5949	0.00113656
CG12744	-0.0100211	0.999976	-0.0187895	0.975265	-0.229849	0.227125
CG12746	-0.00320687	0.999976	0.001211	0.99831	-0.0613771	0.665029
CG1275	-0.0124045	0.999976	-0.19591	0.247064	-0.0639789	0.671663
CG12766	0.000255578	0.999976	-0.17714	0.585173	-0.177887	0.353034
CG12768	-0.000861937	0.999976	0.0723783	0.875535	0.191268	0.363218
CG12769	-0.00413476	0.999976	0.132403	0.688831	0.189455	0.345773
CG12773	0.000341062	0.999976	0.0694006	0.831607	-0.0943753	0.582296
CG12780	0.000249451	0.999976	0.0962848	0.107703	-0.0159954
CG12782	-3.37939e-05	0.999976	-0.00445372		-0.0878169
CG12783	-0.00122726	0.999976	0.00286016
CG12795	-0.0393184	0.999976	0.299176	0.265585	0.28101	0.0580569
CG12811	0.0374133	0.999976	-0.0385818	0.923202	-0.0315548	0.852485
CG12814	0.000168122	0.999976	0.0194122	0.95671	0.220709	0.0525835
CG12817	0.000675624	0.999976	0.167018	0.634851	0.106217	0.746592
CG12818	-0.0278748	0.999976	-0.0670062	0.878526	-0.730611	1.66901e-10
CG12822	0.00611649	0.999976	0.0301549	0.955783	0.0684984	0.706843
CG12824			-0.0115173	0.976298	0.112905	0.680451
CG12825	6.49956e-05	0.999976	0.341409	0.0741789	0.155231	0.290098
CG12826	0.000555592	0.999976	0.0154914	0.983555	0.182716	0.279133
CG12831			-0.001781	0.995857	0.00792503
CG12836	0.00154152	0.999976	0.0816233	0.840807	0.0891785	0.7756
CG12848	-0.0210942	0.999976	0.00729682	0.986875	-0.138142	0.420393
CG12851	-1.85853e-05	0.999976	0.0858447	0.753651	0.0826696	0.704713
CG12857	0.00154152	0.999976	0.0815715	0.736735	-0.0440115
CG12860			0.00828461
CG12863	-0.0101082	0.999976	-0.00156716	0.998731	0.00597613	0.983593
CG12866	-8.15956e-05	0.999976	0.00286016
CG12868	-0.000171649	0.999976	0.235579	0.454281	0.107909	0.631226
CG12869	0.000354974	0.999976	0.0852527	0.84604	-0.100788	0.727075
CG12877	0.00407519	0.999976	-0.142382	0.6616	-0.711983	3.61161e-07
CG1288			0.00542812
CG12880	0.000401698	0.999976	0.0804899	0.872912	0.184218	0.431009
CG12883	0.0214128	0.999976	0.124254	0.702642	0.455469	0.0202225
CG12885	0.000383992	0.999976	-0.13333	0.722538	0.193297	0.427387
CG12895	-0.0169672	0.999976	-0.0253317	0.947819	-0.256516	0.0436562
CG12896	-0.000173675	0.999976	0.112884	0.796382	0.3294	0.102374
CG12898			-0.0119013		0.0508418
CG12909	-0.00748678	0.999976	-0.00471319	0.994819	-0.343825	0.000552501
CG12910	-0.000666632	0.999976	-0.24562	0.179057	0.409636	0.0172033
CG12911	0.000413874	0.999976	0.279156	0.0119005	0.400145	1.56139e-05
CG12914			-0.122697	0.528165	0.0932837
CG12917			0.0180904	0.90699
CG12920	-0.00141175	0.999976	0.205157	0.335554	0.099389	0.665674
CG12923	-0.000271575	0.999976	-0.0219518		0.030869
CG12926	0.000704961	0.999976	-0.262077	0.0145146	0.0465851	0.73772
CG12929	0.000546906	0.999976	0.0857484	0.859108	-0.0478619	0.889389
CG12934	0.000303112	0.999976	-0.501074	4.29252e-08	-0.0185372	0.929039
CG12935	-0.000941687	0.999976	-0.067978	0.842094	-0.216846	0.0779147
CG12942	0.0116967	0.999976	0.256201	0.311031	-0.0688865	0.819145
CG12945	0.0108063	0.999976	0.0639283	0.896965	-0.0470549	0.813563
CG12947	-0.000502264	0.999976	0.201844	0.562417	-0.234962	0.332093
CG12948	-0.001492	0.999976	0.188935	0.545556	0.301203	0.19657
CG12951	-0.00179196	0.999976	0.0162868	0.944643	0.0240265
CG12963	0.000223751	0.999976	-0.0307243	0.948016	0.300217	0.00237663
CG12964	-0.00478049	0.676874	0.209691	0.420272	0.878616	4.96414e-05
CG12970	-3.37939e-05	0.999976	0.0219519		0.041712
CG12971	-0.00277248	0.999976	-0.186579	0.592538	0.242071	0.405077
CG12974	0.000311523	0.999976	-0.212467	0.0439208	-0.26096	0.0192235
CG12975	-0.00913986	0.999976	-0.0389881	0.944076	-0.24504	0.210708
CG12983	0.000778995	0.999976
CG12984	-0.0017069	0.999976	-0.0139406		0.0444481
CG12985			0.00543732	0.991191	0.124026	0.584266
CG12986	-0.00023106	0.999976	0.0364309		0.0410317
CG1299	-5.17871e-06	0.999976	0.0294028	0.925465	0.426773	0.000836946
CG12990	0.00174405	0.999976	-0.0564342	0.687733	0.0550865
CG12991	0.000240765	0.999976	-0.0646791	0.870208	0.150743	0.248977
CG12992	0.000285839	0.999976	-0.0645461	0.872715	0.0275535	0.92296
CG12995			0.066387	0.572785	0.0171188
CG12998	0.000210805	0.999976	-0.568345	0.000603659	0.176708	0.496698
CG13000	-0.00167093	0.999976	0.00262611	0.974213	-0.0201408
CG13001	-0.0317752	0.999976	0.0804799	0.8031	0.239309	0.108382
CG13002			0.0436458		8.93779e-05
CG13003	-0.000761257	0.999976	-0.029798	0.954572	0.368475	0.0395607
CG13004	-0.00122726	0.999976	0.0196496		0.0175094
CG13005	0.0185851	0.999976	0.112903	0.752555	0.352758	0.154366
CG13008			-0.0259955	0.904681	0.188746	0.302726
CG13010	-0.000786449	0.999976	-0.00803668		0.00817075
CG13012	0.00143272	0.999976	-0.0312885	0.958889	0.158347	0.590858
CG13014	-0.00440681	0.999976	0.0887763	0.84217	0.0270642	0.930959
CG13016	0.00096151	0.999976	0.187522	0.607111	-0.106174	0.671056
CG13018	0.00296848	0.999976	0.0764824	0.872912	0.0209307	0.944272
CG13021	-3.38459e-05	0.999976	-0.00803668
CG13022	-0.000102862	0.999976	-0.0355469	0.943192	0.0640071	0.841955
CG13023	0.000446231	0.999976	-0.069394	0.69277	-0.0232675
CG13024	-0.000781277	0.999976	-0.121008	0.674784	0.410732	0.021906
CG13026			-0.305805	0.126748	-0.000444349
CG13028	0.000778995	0.999976	0.220416	0.505855	0.441023	0.0317519
CG13029	-0.0044671	0.999976	-0.0349032	0.944756	-0.121208	0.671026
CG13031	0.000778995	0.999976	0.0020064	0.994269	0.0835083
CG13032			0.000570891		-0.0349777
CG13033	-0.000441404	0.999976	0.0211372	0.949344	0.543639	8.97656e-05
CG13038	-0.000102862	0.999976	0.164154	0.650989	-0.093571	0.722741
CG13039					0.0233323
CG1304	-0.000125293	0.999976	0.172886	0.481903	0.729974	2.38822e-15
CG13040			0.154378	0.691927	-0.161771	0.495714
CG13041	0.000141969	0.999976	0.228526	0.310849	0.763228	6.03289e-10
CG13042			0.160754	0.607484	0.254312	0.342722
CG13043	0.000116397	0.999976	0.239135	0.101645	0.377244	0.00145487
CG13044	0.000157181	0.999976	0.0457112	0.853289	0.542518	0.00010227
CG13045	0.000210805	0.999976	0.309293	0.0226275	0.185209	0.193429
CG13046	-3.37939e-05	0.999976	0.793266	1.32492e-08	0.524011	0.0293494
CG13047	0.000717156	0.999976	0.517695	0.00187604	0.203363	0.226994
CG13048			0.148907	0.334137	0.00817006	0.926828
CG13049			0.157519	0.305802	0.0687319	0.561577
CG13050			0.173393	0.243864	0.00985469
CG13051	-0.000829831	0.999976	0.0505448	0.863387	0.456248	0.0467748
CG13053	0.000778995	0.999976			-0.000444349
CG13054	-0.00122726	0.999976	0.312978	0.0364733	-0.140586	0.629971
CG13055	0.000411748	0.999976	-0.0570067	0.919761	0.0887635	0.793364
CG13056	0.000263808	0.999976	-0.288078	0.30125	0.324147	0.199357
CG13058	0.000778995	0.999976	0.335123	0.166471	0.0154568	0.967991
CG13059	6.00645e-05	0.999976	0.0794376	0.787845	0.332394	0.0696626
CG13060	0.000228801	0.999976	0.0639632	0.811345	0.654182	5.5504e-07
CG13062			0.0497641	0.852598	-0.0111814
CG13063	0.00010836	0.999976	0.133656	0.655316	0.278256	0.0882312
CG13064	0.00130531	0.999976	0.0328485	0.937284	8.93779e-05
CG13065	0.000778995	0.999976	-0.049576	0.921954	-0.149833	0.595792
CG13066	-0.000263267	0.999976	-0.0563759	0.892414	0.503483	0.0262619
CG13067	-0.000102557	0.999976	-0.287568	0.0664319	-0.0191444	0.909296
CG13068	-0.000530509	0.999976	-0.410906	0.00487233	0.867721	1.3941e-05
CG13069	0.000184586	0.999976	-0.0782235	0.688216	0.401407	0.0936357
CG1307	0.0183356	0.999976	0.0566449	0.911952	-0.313026	0.0103428
CG13070			-0.0210846
CG13071			-0.00803668		-0.00255661
CG13073					0.016741
CG13074			-0.0415257	0.90699	0.11777
CG13075	9.60167e-05	0.999976	-0.541972	6.61153e-08	-0.0900247	0.607917
CG13077	0.00066206	0.999976	-0.0663295	0.902231	-0.362796	0.02683
CG13078	0.00111026	0.999976	-0.0269672	0.901615	0.198856	0.232944
CG13081			-0.00313027		-0.0159954
CG13082	0.00324532	0.999976	-0.301467	0.218149	0.264204	0.191425
CG13083			-0.00803668		0.0231
CG13084	0.00201762	0.999976	0.0318884		0.00985469
CG13085	-0.000527072	0.999976	-0.010243	0.987569	-0.192786	0.5299
CG13086	-0.000550727	0.999976	-0.281354	0.189389	0.23027	0.236425
CG13088	0.0022077	0.999976	0.177548	0.61887	-0.0786594	0.788175
CG1309	-0.0140002	0.999976	0.16301	0.290348	0.119329	0.328375
CG13096	0.00110151	0.999976	-0.175334	0.566722	-0.662555	2.70195e-08
CG13097	0.00254857	0.999976	-0.121185	0.731537	-0.558073	0.000531463
CG13101	0.0183896	0.999976	0.189357	0.421442	0.399498	0.00686122
CG13102	-1.9528e-05	0.999976	0.149153	0.560701	-0.439781	7.86923e-06
CG13108	-0.000123901	0.999976	-0.269818	0.238989	-0.0208222	0.935299
CG13113			0.00542812
CG13114			0.00286016
CG13116			0.269392	0.276996	-0.00438249	0.985381
CG13117	0.00149288	0.999976	-0.186107	0.60725	0.0934552	0.772391
CG13123	-0.00318478	0.999976	-0.0587706	0.917655	-0.0367126	0.92439
CG13124	0.00160933	0.999976	-0.0998868	0.673488	0.0733785	0.694088
CG13126	0.00195809	0.999976	0.0123665	0.983555	-0.334818	0.0292723
CG13127					-0.0201925
CG13133	0.000308439	0.999976	0.0545163	0.892713	0.187125	0.276243
CG13135	0.000272335	0.999976	0.364283	0.00417512	0.334967	0.00231275
CG13138	-0.000208696	0.999976	0.0513413	0.544399	0.000412001
CG1314			0.00286016
CG13144	0.000155661	0.999976	0.0368537	0.945963	-0.0349031	0.900557
CG13148	0.00105511	0.999976	0.358049	0.0661614	0.42423	0.0251274
CG13151	-1.88866e-05	0.999976	0.0234283	0.96856	-0.0523062	0.856174
CG13154	-0.00173319	0.999976	-0.251217	0.241297	-0.030917
CG13157	0.000459037	0.999976	-0.124756	0.729121	0.155154	0.633509
CG13159	-0.00830859	0.999976	0.339346	0.0570825	0.798221	0.000210599
CG1316	-0.0121869	0.999976	0.139515	0.458102	0.197525	0.133419
CG13160	0.000389048	0.999976	0.438841	0.00853368	0.791089	1.40753e-10
CG13168	0.000778995	0.999976	0.215694	0.525336	0.481315	0.0518464
CG1317	0.0125223	0.999976	0.00696229	0.984765	0.126209	0.311131
CG13170			-0.0485137	0.795982	-0.115424
CG13177	-0.000290408	0.999976	0.0511884		-0.0152745
CG13185	-0.00310914	0.999976	-0.297248	0.00881368	-0.284518	0.0757314
CG13186			0.128685	0.641852	-0.157593	0.308918
CG13192	-0.0132359	0.999976	0.162591	0.587835	0.0276048	0.878888
CG13193					-0.0568301
CG13196	-0.00231617	0.999976	0.291934	0.0900565	0.143547	0.47455
CG13197	-0.0369814	0.999976	0.0482572	0.914236	0.0213801	0.918253
CG13198			-0.000100305		-0.0662361
CG13202			-0.0573945	0.844636	-0.00483162
CG13203	-0.00121428	0.999976	0.000767491	0.99934	0.358711	0.114465
CG13204	0.00429595	0.999976	-0.0424888	0.93761	0.331148	0.0407618
CG13215	0.000198976	0.999976	-0.0779325	0.861884	0.103145	0.749675
CG13216	-0.000115153	0.999976	0.0313838	0.908847	0.0830502
CG13217	0.00246178	0.999976	0.258887	0.123603	0.291973	0.296999
CG13218	-0.000165858	0.999976	0.346481	0.00902487	0.139346	0.619241
CG13220	-0.0247386	0.999976	-0.0694978	0.752555	0.0491962	0.789033
CG13223	-0.000851266	0.999976	0.0101205		-0.063534
CG13226	-0.000290408	0.999976	-0.435642	0.00721966	-0.0234135	0.95171
CG13227	0.000509975	0.999976	-0.610863	8.69284e-05	0.159251	0.17339
CG13228	0.000249451	0.999976	0.136706	0.63929	0.0568962	0.876167
CG13229	0.00106074	0.999976	-0.103603	0.760419	0.180446	0.311134
CG13230	-0.00122726	0.999976	0.145948	0.151445	-0.33066	0.115193
CG13231	-0.00122726	0.999976	-0.016995	0.960232	-0.200445	0.0816085
CG13239			0.183899	0.344027	0.13519	0.403277
CG1324	-0.00224501	0.999976	0.0229143		0.0745581
CG13243			0.00659749		8.93779e-05
CG13244			0.00286016
CG13247	-0.000239073	0.999976	0.0957289	0.776911	0.0849983	0.715669
CG13248	0.000333139	0.999976	0.0399097	0.932387	0.10895	0.599731
CG13250			0.0172776	0.952703	-0.0232192
CG13251	0.000249018	0.999976	-0.0187431	0.975971	0.460423	0.0288403
CG13252	-0.00106508	0.999976	0.051338	0.893445	0.0454373	0.794067
CG13255	0.000215356	0.999976	-0.021867	0.952825	0.133578	0.452575
CG13258	0.000258178	0.999976	0.116263	0.698601	-0.0288454	0.861001
CG13272	-0.00237781	0.217192	0.0769852	0.696823	0.0629024	0.78871
CG13280	-0.000784595	0.999976	0.0107383		0.0377502
CG13282	-0.000919289	0.999976	-0.031502	0.951562	-0.0533083	0.884956
CG13284	0.000288001	0.999976	0.0847818	0.819924	-0.260116	0.00981295
CG13285	0.000601496	0.999976	-0.0713807	0.797726	-0.0590872	0.681428
CG13287	0.000355792	0.999976	0.0122426	0.986702	0.19071	0.474539
CG13288	0.000210805	0.999976	-0.00176635	0.998351	0.0358902	0.924646
CG13293	0.000334339	0.999976	-0.02648	0.958889	0.176841	0.326143
CG13295	0.00238639	0.999976	0.00244653	0.995857	0.126749	0.371387
CG13297	-0.000224546	0.999976	0.135351	0.534412	0.157752	0.472313
CG13299			-0.0163672		-0.0201925
CG13300	0.000805085	0.999976	-0.0510774	0.899176	-0.0849026	0.660883
CG13305	-0.000869423	0.999976	0.155618	0.688831	0.259466	0.365563
CG13306			0.128338	0.763093	0.276953	0.319809
CG13308			0.0452859	0.771485	0.00915161
CG13309			0.0685432	0.525824	-0.040878
CG13310	-0.000102862	0.999976	0.0639573	0.907841	0.276888	0.327296
CG13311	0.000325687	0.999976	-0.359422	0.000474689	0.372505	0.00376329
CG13312	0.000718391	0.999976	-0.613013	9.79818e-05	0.353812	0.078883
CG13313	-0.000310703	0.999976	0.125254	0.765981	0.151428	0.537018
CG13314			0.495081	0.00634139	0.377092	0.120673
CG13315	0.000253696	0.999976	0.167395	0.604909	0.390729	0.135204
CG13318	0.000263808	0.999976	0.0190478	0.975265	0.343811	0.0742822
CG13319	-0.0334763	0.999976	0.121588	0.748887	-0.316993	0.0353465
CG13321	0.000598623	0.999976	0.132284	0.437451	0.39682	6.13977e-05
CG13323	0.000113036	0.999976	-0.259688	0.0979396	-0.0103597	0.956504
CG13324	0.000372855	0.999976	0.0937876	0.717286	0.246786	0.385687
CG13325	0.00182979	0.999976	-0.339571	0.161328	-0.0523608	0.844838
CG13326	0.000636445	0.999976	0.00202724		0.0349819
CG13330			-0.0256594	0.914649	-0.0194741
CG13331			0.0551244	0.925542	0.234012	0.413484
CG13332	-3.37939e-05	0.999976	0.221105	0.465655	-0.0323632	0.933279
CG13334	-0.000263267	0.999976	-0.0029749		0.0167879
CG13337	0.000210805	0.999976			0.00700008
CG13339	0.0219038	0.999976	-0.0324988	0.952553	0.0646311	0.81888
CG13344	0.00854072	0.999976	0.189813	0.590248	0.198738	0.183062
CG13358	0.00056824	0.999976	-0.025537	0.947819	-0.172022	0.558466
CG13359	0.00222573	0.999976	-0.0189843		0.00891429
CG13360			-0.0170674	0.964384	-0.118222	0.0317278
CG13361	-0.00122726	0.999976	0.0381999	0.826493	0.143881
CG13362	0.00178262	0.999976	-0.182628	0.233017	0.361384	0.0732751
CG13364	-0.0114277	0.999976	0.0181875	0.964384	-0.146364	0.217378
CG13365	0.0307928	0.999976	0.037683	0.945184	0.250014	0.0751565
CG13366	-0.00802681	0.999976	0.132961	0.736332	0.188697	0.114698
CG13367	-0.00807999	0.999976	0.0977339	0.782378	0.200751	0.269662
CG13369	0.00454661	0.999976	0.0881638	0.75501	0.0266787	0.877068
CG13373	0.00256494	0.999976	0.131512	0.718332	0.0921127	0.768838
CG13375	-0.00301537	0.999976	-0.185532	0.554477	-0.0534208	0.739727
CG13376			-0.0161701		0.014771
CG13377	0.000614462	0.999976	0.12458	0.552999	0.317774	0.0158188
CG13384	0.00261399	0.999976	0.101259	0.684515	0.0464529	0.760623
CG13385			0.0200846		0.00985469
CG13386	0.00154152	0.999976	0.110669	0.804937	0.0113755	0.975219
CG1339	-0.00140751	0.999976	-0.0552841	0.811	-0.0423651	0.873972
CG13390	-7.08419e-05	0.999976	0.194005	0.50736	-0.0733195	0.735624
CG13392	0.00957288	0.999976	0.00462092	0.99503	-0.0697525	0.799908
CG13397	0.0192691	0.999976	0.0824332	0.683057	0.381654	0.0412937
CG13398	0.00514285	0.999976	0.0690702	0.863387	-0.127243	0.500511
CG13403	-0.00060851	0.999976	0.0861676	0.861798	0.526146	0.0170677
CG13404	-0.000142669	0.999976	0.192076	0.545556	-0.0361571	0.909349
CG13405	-0.00225733	0.999976	0.0692015	0.523716	-0.0316606
CG13407	-0.00103711	0.999976	0.0248416
CG13408	0.000111	0.999976	-0.194935	0.587047	0.310259	0.218448
CG13409	-0.000567251	0.999976	-0.00186311	0.998221	0.0585625	0.752801
CG13423	-0.000191224	0.999976	-0.0882915	0.68894	-0.0808774
CG13426					0.00985469
CG13427	-0.00160587	0.999976	0.00886178	0.933437	0.0452825	0.790273
CG13428	-0.00122726	0.999976	0.0491374		-0.00636824
CG13436	0.00191829	0.999976	0.0710089	0.895856	0.238989	0.408276
CG13437	0.00177477	0.999976	0.0188053	0.977863	0.121755	0.710899
CG13438					-0.0159954
CG1344	0.0176156	0.999976	0.029124	0.927436	-0.322068	0.0280074
CG13442					-0.00911776
CG13443			-0.027202		0.0262017
CG13445			-0.37991	0.0531657	-0.0246757
CG13449	-0.000276049	0.999976	0.119887	0.744216	-0.0613818	0.862205
CG13454	-0.00183125	0.999976	0.022186	0.951068	-0.228677
CG13455	0.000776063	0.999976	0.0751518	0.852121	-0.0521363	0.785184
CG13457	0.000871308	0.999976	-0.0285611		0.000821231
CG13458	0.00114129	0.999976	0.233269	0.447888	-0.21981	0.428929
CG13460	0.00018514	0.999976	0.311587	0.00883901	-0.135063	0.48347
CG13461	9.3905e-05	0.999976	0.570097	0.00170779	-0.21756	0.170431
CG13465	-0.0054158	0.999976	-0.0416492	0.89962	0.220833	0.40052
CG13473			-0.0029749
CG13476			-0.00803668
CG13481			0.00542812
CG13482	0.000327951	0.999976	0.266093	0.367944	0.588433	0.00463002
CG13484	0.0166302	0.999976	0.0702876	0.856057	-0.251702	0.182582
CG13488	0.000778995	0.999976	-0.0689125	0.896529	0.101242	0.765629
CG13492	8.87653e-05	0.999976	-0.595037	6.78188e-09	-0.4973	0.00177087
CG13500					0.0371715
CG13501	0.000475082	0.999976	0.028012		0.0579466
CG13502	0.000593906	0.999976	-0.126005	0.756561	0.106307	0.70155
CG13506	0.000675225	0.999976	-0.00716403	0.987569	0.077679	0.609745
CG13516	0.000614652	0.999976	0.131212	0.715783	0.115252	0.567433
CG13527	0.000778995	0.999976	0.0141338		0.00985469
CG13531	0.00615448	0.999976	-0.0314522	0.947727	-0.177157	0.230154
CG13532	0.000406475	0.999976	-0.00995402	0.988321	0.155703	0.375606
CG13538			0.00787776	0.961025	0.0716462
CG13539			-0.00803668
CG1354	0.00120015	0.999976	-0.0293239	0.935809	-0.23469	0.0239645
CG13540	-0.000102862	0.999976	0.0246672	0.941366	-0.0186325
CG13544			-0.0244614		0.00985469
CG13545	0.000130848	0.999976	-0.179374	0.472711	0.361932	0.0010366
CG13551	0.0199252	0.999976	0.138274	0.459622	-0.0402117	0.832538
CG13557			-0.0149862
CG13558			0.00542812
CG13559	-0.000102862	0.999976	-0.135246	0.748049	-0.063451	0.859913
CG13560	-0.000449196	0.999976	-0.840917	6.14409e-09	-0.275496	0.0119515
CG13561	0.000157547	0.999976	-0.00936484	0.963955	-0.115424
CG13562	-0.000378345	0.999976	0.149271	0.709884	-0.174919	0.576368
CG13563	-0.000654097	0.999976	0.0164458	0.920651	0.109092
CG13566	-3.37939e-05	0.999976	0.0832002	0.868912	0.0544893	0.804177
CG13575	-3.37939e-05	0.999976	-0.0121217	0.976742	-0.0625006	0.848016
CG13577	0.000778995	0.999976	-0.0111111	0.979309	-0.0169389	0.959072
CG13578	0.000912342	0.999976	-0.0399361	0.945212	-0.167493	0.599731
CG13579	2.92777e-05	0.999976	-0.092719	0.822012	0.316042	0.0684408
CG1358	0.0178338	0.999976	-0.135151	0.59353	0.00165872	0.99116
CG13581	0.000778995	0.999976	-0.00803668
CG13585	0.00538223	0.999976	0.0837059	0.817315	0.220407	0.0409071
CG13587			0.0196496		0.0175767
CG13589			-0.0219518
CG13590			0.00548019		0.0235592
CG13594	3.11897e-05	0.999976	-0.115339	0.663227	0.147427	0.284954
CG13599	0.00578129	0.999976	-0.0952177	0.782056	-0.547869	0.00558997
CG1360	0.0100394	0.999976	0.0462028	0.942017	-0.079276	0.724911
CG13601	-0.0187756	0.999976	-0.0770183	0.829677	0.029067	0.8697
CG13603	-0.00664206	0.999976	0.0593101	0.882041	0.262405	0.0553473
CG13604	0.00277701	0.999976	-0.0147059	0.975187	-0.113439	0.433499
CG13605	0.00825836	0.999976	0.0867765	0.790489	0.165074	0.253555
CG13606	0.000224222	0.999976	0.342406	0.00517988	0.443551	0.00300766
CG13607	0.000778995	0.999976	0.525805	0.000139261	0.251185	0.270783
CG13609	-0.0272849	0.999976	0.0743939	0.872912	-0.571837	0.0117588
CG13613			-0.00803668
CG13614	-3.37939e-05	0.999976	0.21849	0.50736	0.124577	0.374696
CG13615	0.00180073	0.999976	-0.0573673	0.90615	0.0769303
CG13616	0.000210805	0.999976	-0.0407308	0.869834	0.0740188
CG13618	-9.16188e-05	0.999976	-0.115523	0.570124	0.652623	0.00232256
CG13622	0.000776063	0.999976	-0.0341079	0.913852	0.0436472	0.86792
CG13623	0.00182135	0.999976	-0.00104798	0.998958	-0.134847	0.559178
CG13625	-0.00992867	0.999976	0.22249	0.476058	-0.0740212	0.715802
CG13630	-0.00190427	0.999976	-0.0544995	0.887608	-0.0890851	0.559578
CG13631	-0.00779052	0.999976	0.221531	0.238688	0.2238	0.357802
CG13634	-0.00140751	0.999976	0.192472	0.451981	0.272593	0.170515
CG13639	0.000258178	0.999976	0.0337506	0.947819	-0.155542	0.630779
CG13640	0.00138729	0.999976	-0.0783185	0.87069	0.0374226	0.892801
CG13641	0.000448207	0.999976	-0.596446	2.16475e-07	0.683279	7.92851e-07
CG13643	0.000197605	0.999976	-0.0695072	0.8097	0.197991	0.220374
CG13653	-0.000965346	0.999976	-0.0189843		0.0188674
CG13654	5.31175e-05	0.999976	0.0186361	0.966228	0.103296	0.500602
CG13658	0.000531121	0.999976	-0.11197	0.805353	0.15353	0.449082
CG13659	0.000301415	0.999976	-0.357705	0.0231372	-0.0432856	0.85121
CG13663	0.0334022	0.999976	0.0449027	0.927755	-0.193812	0.314921
CG13667	-0.00659569	0.999976	0.0563371	0.891368	-0.378767	0.00241269
CG13670			-0.0775194	0.6616	0.00719075
CG13671	-0.0379205	0.999976	0.170514	0.646983	0.204267	0.326684
CG13674			0.303903	8.21228e-05	0.313813	0.0972937
CG13675	0.000640859	0.999976	0.134377	0.727996	0.550423	0.0225039
CG13676	-0.000288118	0.999976	0.328235	0.118279	0.256889	0.0725085
CG13678	0.000675581	0.999976	0.336215	0.0176849	0.308062	0.212552
CG13679	0.00138315	0.999976	0.252887	0.000699299	0.391039	0.0365249
CG1368	0.000136833	0.999976	0.242481	0.0979396	0.440081	0.000341602
CG13685	0.000778995	0.999976	-0.0847619	0.867024	0.302581	0.229905
CG13689	0.0115267	0.999976	-0.0109849	0.98669	-0.555122	0.00331436
CG13690	0.00884007	0.999976	0.0689248	0.776301	-0.0359152	0.922043
CG13692	0.00156445	0.999976	-0.0794582	0.849542	-0.0664209	0.830808
CG13694	0.000425969	0.999976	-0.198507	0.578455	0.22358	0.371907
CG13698	0.0051685	0.999976	-0.0459378	0.905269	0.150491	0.30349
CG13699	-0.00221411	0.999976	0.21009	0.473326	0.50527	0.0256639
CG13700			0.00286016		-0.0159954
CG13704	0.000319324	0.999976	0.0672681	0.755792	0.29253	0.0207459
CG13705	0.000121378	0.999976	-0.215228	0.511147	0.310531	0.0251904
CG13707	-0.000878106	0.999976	0.223421	0.489311	0.201856	0.487688
CG13708	-0.00229194	0.999976	-0.133754	0.752555	0.144718	0.643256
CG1371	0.0211196	0.999976	-0.0287962	0.919761	-0.157397	0.199235
CG13711	-0.00506526	0.999976	0.035567	0.58727	-0.0270732
CG13712	0.00152583	0.999976	0.0526951		-0.0741913
CG13713	0.00101428	0.999976	0.0980677	0.419712	-0.040878
CG13716	3.33546e-05	0.999976	0.0171007		-0.033728
CG13720	-0.00122726	0.999976	0.0299134
CG13721	0.000253225	0.999976	-0.330404	0.0331004	0.188098	0.119769
CG13722	0.000354626	0.999976	-0.17384	0.371688	0.176495	0.350462
CG13724			0.00542812
CG13727	-0.000362249	0.999976	0.29641	0.0926077	0.282102	0.174537
CG13728	0.000244199	0.999976	0.266368	0.309508	0.052908	0.824674
CG13731	0.00020888	0.999976	-0.150923	0.545556	0.28041	0.0890184
CG13733	-0.00122726	0.999976	-0.0807645	0.650989	0.129436	0.503542
CG13737	0.000722024	0.999976	0.277454	0.27493	0.383709	0.144131
CG13738	0.000446038	0.999976	-0.43941	1.40223e-05	0.125626	0.310717
CG13739	0.00160641	0.999976	-0.118032	0.785501	0.0333601	0.930988
CG13742	0.0159805	0.999976	-0.188405	0.50431	-0.610861	2.54494e-06
CG13743	0.00041598	0.999976	-0.0535377	0.896689	0.1601	0.279463
CG13744	0.00132142	0.999976	-0.175643	0.372827	0.0816592
CG13747	-0.00121508	0.999976			0.0188758
CG13748	-0.000641577	0.999976	0.146187	0.544399	1.01706	5.02506e-06
CG13749	0.00129847	0.999976	0.0376866	0.881184	0.0157998
CG13751	-0.00460307	0.999976	-0.169749	0.570148	-0.135307	0.479902
CG13760	-0.0154759	0.999976	0.0920821	0.810856	-0.329682	0.00761987
CG13766	-0.0241961	0.999976	0.0723708	0.887608	0.0365403	0.896556
CG13771	0.000418886	0.999976	0.0628293	0.536116	0.00677113
CG13773	0.01171	0.999976	-0.0437813	0.942648	-0.203084	0.144665
CG13775	-0.0023762	0.999976	0.0725568	0.890245	-0.00888754	0.978549
CG13784	-0.00127137	0.999976	0.00108234	0.99831	-0.00287007	0.986372
CG13786			0.108972	0.391048	0.0175692
CG13793	-0.00179196	0.999976	-0.0756624	0.872912	0.0712279	0.832612
CG13794	0.00156445	0.999976	0.221683	0.412159	0.168872	0.58526
CG13795	-0.00017063	0.999976	0.0863543	0.827992	0.0548436	0.835664
CG13796	0.000961691	0.999976	0.517032	0.000300612	0.219112	0.451484
CG13806	-0.000145323	0.999976	0.178342	0.294363	0.235888	0.0794872
CG13807	-0.0130184	0.999976	-0.00560966	0.992892	-0.141217	0.562055
CG13810	1.05718e-05	0.999976	0.0964199	0.787395	0.500512	0.00156134
CG13813	9.73303e-05	0.999976	0.232694	0.466345	-0.0511814	0.738695
CG13827	0.00859927	0.999976	0.221858	0.477191	0.047918	0.868624
CG13829					0.0188758
CG13833	-0.00122726	0.999976	-0.0585561	0.727996	0.0235592
CG13837	0.000778995	0.999976	-0.109644	0.758158	0.00379998	0.99116
CG13838	0.000776063	0.999976	-0.0106955		0.0278584
CG13840			-0.0218086		-0.0159954
CG13841			-0.0268634
CG13842	-0.000102862	0.999976	0.0782609	0.87078	0.394362	0.0755375
CG13843	-3.37939e-05	0.999976	-0.0106955		0.00530586
CG13847	-0.000411775	0.999976	0.260541	0.263243	0.310318	0.253611
CG13850	0.0109551	0.999976	-0.148548	0.344672	-0.129102	0.275936
CG13855	-0.00013217	0.999976	-0.0022207	0.998221	-0.098694	0.775047
CG13856	7.36488e-05	0.999976	-0.369999	0.107334	-0.188014	0.472574
CG13857	0.000475082	0.999976	0.000659228	0.998779	0.0436249
CG13862	0.000677732	0.999976	-0.0657581	0.905063	0.628825	0.000119724
CG13868	0.000196166	0.999976	0.147607	0.494131	0.0613734	0.651291
CG13869	0.000698207	0.999976	0.115047	0.552999	-0.0319257	0.910468
CG1387	-0.000293407	0.999976	-0.00803668		-0.0858756
CG13870			-0.0309967	0.88288	0.15475
CG13871	0.00154152	0.999976	0.0200846
CG13872	-0.00122726	0.999976	-0.0156129	0.930256	0.0949006
CG13875	-0.00126172	0.999976	0.186191	0.599794	0.0169903	0.959171
CG13876	-0.0073811	0.999976	0.0276364	0.956443	-0.435687	0.00560483
CG13877	-0.000813204	0.999976	0.0638094	0.90615	0.672465	0.000601805
CG13887	0.0152152	0.999976	0.209694	0.203239	0.129007	0.277815
CG13891			0.0214718		-0.0243173
CG13893	0.000383892	0.999976	0.0809873	0.720905	0.208547	0.122964
CG13894	-0.000528458	0.999976	-0.0178083	0.964384	0.220878	0.174319
CG13895	-0.00380318	0.999976	0.0516748	0.877069	0.0615702	0.792781
CG13896	0.0165216	0.999976	0.00654022	0.991104	-0.566912	0.000237652
CG13898			-5.62546e-05
CG13901	0.010397	0.999976	-0.0321956	0.951562	-0.358309	0.00815167
CG13905	-0.000345282	0.999976	-0.00820992	0.985034	-0.0439523	0.899333
CG13907	0.0109854	0.999976	-0.0174255	0.954095	0.128347	0.325951
CG13912	0.00278909	0.999976	-0.382116	0.0270457	-0.0120787	0.954172
CG13917	0.0181077	0.999976	0.0925692	0.779484	0.00602887	0.980024
CG13919	-0.00355704	0.999976	0.0179562	0.978624	0.447808	0.0783904
CG13920	0.000253049	0.999976	-0.152424	0.344702	0.232236	0.0924219
CG13921	-0.00186888	0.999976	0.128105	0.686367	-0.0183449	0.912071
CG13924	-0.000102862	0.999976	0.0670578	0.900553	0.333947	0.215941
CG13926	0.00609989	0.999976	0.230358	0.391162	0.109876	0.647626
CG13928	0.000776611	0.999976	0.0393857	0.920119	0.160835	0.261494
CG13930	0.000778995	0.999976	0.208355	0.377788	0.289026	0.281655
CG13931			-0.0189171
CG13933	-0.0142396	0.999976	-0.045563	0.900228	0.0766983	0.646588
CG13937	0.000389594	0.999976	0.261335	0.0813174	0.336392	0.00354855
CG1394			0.0463334	0.864386	0.0570131
CG13946	7.30666e-05	0.999976	0.15399	0.376806	-0.499563	0.0346728
CG13947	0.00011015	0.999976	0.522378	0.00413725	-0.431503	0.0854824
CG13949	-0.00190891	0.999976	0.339949	0.0913745	0.0669868	0.836177
CG13950	1.64825e-05	0.999976	0.106532	0.794707	0.206534	0.414288
CG13954	7.14302e-05	0.999976	-0.094681	0.802623	0.144339	0.556319
CG13955	1.89009e-05	0.999976	0.238785	0.380107	0.00722378	0.978054
CG13962	0.00109646	0.999976	0.273354	0.275138	0.416655	0.029412
CG13970	0.00122237	0.999976	0.00659749
CG13972			-0.0320996	0.914366	-0.0568797
CG13978			-0.0423749		-0.012818
CG13982	-0.000441078	0.999976	-0.224633	0.324107	0.0534702	0.862274
CG13983	-0.00121508	0.999976	-0.0300139	0.824766	-0.00500969
CG13984			0.0138134
CG13991	-0.000102862	0.999976
CG13992	0.00195829	0.999976	-0.0916813	0.488477	-0.0906379
CG13994	0.00480107	0.999976	-0.00893866	0.988427	-0.196079	0.296923
CG13995	0.000274362	0.999976	-0.409142	0.00186645	-0.032414	0.862274
CG13996	0.000698207	0.999976	-0.164598	0.666672	-0.0225828	0.951315
CG13999	-0.00122726	0.999976	0.0218635	0.974213	0.0734381	0.835107
CG14000			-0.00803668		-0.0491223
CG14005	-0.00932316	0.999976	0.152805	0.6616	-0.350723	0.0400714
CG14007			0.0909754	0.686015	0.26716	0.223495
CG14013			0.00271456		0.00700008
CG14014	-0.0120076	0.999976	0.601069	0.000650421	-0.0166936	0.693396
CG14015	0.00114851	0.999976	-0.0974961	0.826493	0.512541	0.0030699
CG14017	-0.000705976	0.999976
CG14020	0.000778995	0.999976	0.121046	0.764953	0.328212	0.171307
CG14022	-0.00121508	0.999976	0.0702619	0.83597	0.0852615
CG14024	0.000279	0.999976	-0.0723983	0.875981	0.0842917	0.680388
CG14034			0.00551306	0.981335	-0.0339279	0.909349
CG14036	0.000742259	0.999976	0.0848637	0.50736	-0.0603196	0.858238
CG14043	0.0011551	0.999976	0.14344	0.494874	0.126044	0.385464
CG14044			-0.0928937	0.851943	-0.0935578	0.782803
CG14050	-0.000658299	0.999976	-0.0816802	0.872888	0.249726	0.387579
CG14052	-0.00017228	0.999976	0.0337986	0.930807	0.0605195	0.749898
CG14053	0.00124104	0.999976	0.155846	0.323456	0.0642007
CG14054			0.0292207	0.942017	0.0286152
CG14062			0.00542812		0.00985469
CG1407	-0.00688305	0.999976	-0.0813894	0.840623	-0.675365	2.19669e-09
CG14071			-0.00803668
CG14072			0.0615312	0.90119	-0.0583699	0.871889
CG14073	0.0164937	0.999976	0.189822	0.488477	0.122738	0.432033
CG14074	-0.0058118	0.999976	0.104881	0.817151	-0.174405	0.532802
CG14075	4.99964e-05	0.999976	0.131101	0.727614	0.21091	0.281063
CG14079	0.00319877	0.999976	0.240293	0.377788	0.0455028	0.900557
CG14082	0.00022331	0.999976	-0.458146	0.00934119	-0.155209	0.447933
CG14085	-0.000767277	0.999976	-0.0237083	0.963529	-0.40728	0.0952353
CG14086			-0.0586214	0.911697	0.310447	0.261311
CG14089	-0.00121508	0.999976	-0.0119013		-0.0579067
CG14095	0.00189628	0.999976	0.218411	0.34201	0.153858	0.280152
CG14096			0.627658	9.57712e-05	0.17191	0.222569
CG14100	0.0139425	0.999976	-0.0461477	0.935809	-0.360043	0.0233952
CG14102	-0.00830748	0.999976	0.00247254	0.997051	-0.144103	0.663026
CG14104	0.00151329	0.999976	0.0607977	0.90699	0.236782	0.420397
CG14105	0.00015263	0.999976	-0.150262	0.667231	0.154452	0.507756
CG14106			-5.62546e-05		-0.00498567
CG14107	-0.00391768	0.999976	0.111747	0.709667	0.125236	0.406306
CG14109	0.000127962	0.999976	0.0104182	0.985955	0.127559	0.495477
CG14110	0.000191531	0.999976	-0.0889339	0.683951	-0.718276	0.00124779
CG14111	-0.00394389	0.999976	0.0464633	0.79995	0.021818
CG14118	-0.000545797	0.999976	0.118192	0.784691	0.626577	0.00613239
CG14120	-2.49635e-05	0.999976	-0.245712	0.00164161	0.248005	0.0788926
CG14125			-0.00341184	0.962089	-0.0178092
CG14130	-0.00601303	0.999976	0.138289	0.726169	-0.135973	0.55514
CG14131	0.0280456	0.999976	0.158628	0.322866	0.521373	0.000120771
CG14132	0.000221778	0.999976	-0.142341	0.446251	0.139496	0.47704
CG14135	-0.0116742	0.999976	0.0705066	0.87069	-0.343635	0.0940606
CG14137	0.000265772	0.999976	0.0184759		0.0171378
CG14142	-0.00121508	0.999976	-0.0716388	0.81767	0.0406989	0.892801
CG14143			0.0473511	0.935809	0.218848	0.417546
CG14147	0.00154152	0.999976	0.189053	0.362961	0.0774067	0.543547
CG14153	0.000640859	0.999976	0.00384075	0.995857	0.290343	0.267163
CG14154			0.0294416	0.87069	-0.0256235
CG1416	-0.00287833	0.999976	0.149168	0.545598	0.0765607	0.543363
CG14160	0.000354974	0.999976	0.275942	0.304612	0.675518	4.60197e-05
CG14174	-0.000410854	0.999976	-0.0549995	0.923228	0.0345893	0.899333
CG1418	-0.00327203	0.999976	-0.0965906	0.774475	0.259297	0.168968
CG14182	0.00645977	0.999976	0.01959	0.974213	-0.149469	0.502075
CG14183	-0.000370454	0.999976	0.029015	0.962089	-0.00365261	0.991707
CG14184	-0.0349512	0.999976	0.16633	0.490121	-0.235269	0.13068
CG14185			0.313025	0.0880049	-0.0817011	0.788609
CG14186	-0.000438123	0.999976	0.520866	0.000330873	0.301409	0.108145
CG14187			0.0201627		0.0199406
CG14190			0.0118352		-0.0194741
CG14191	-3.51777e-05	0.999976	0.0633491	0.843787	0.41818	5.20759e-06
CG14194	0.013944	0.999976	0.18585	0.394959	-0.0270958	0.889726
CG14195	4.4154e-05	0.999976	0.0908179	0.844636	0.31253	0.152984
CG14196	4.23007e-05	0.999976	0.237791	0.310526	0.252778	0.0835403
CG14200	0.0105805	0.999976	0.0379843	0.90805	0.0565173	0.77749
CG14204	-0.00578426	0.999976	0.165775	0.363732	-0.385769	0.0816085
CG14205	-0.00034613	0.999976	-1.1304	3.30523e-22	-0.655007	2.80572e-07
CG14207	0.00717629	0.999976	0.000603872	0.998779	0.106574	0.321736
CG14210	-0.0121052	0.999976	-0.13134	0.593361	-0.111349	0.449893
CG14212	-4.74984e-07	0.999976	-0.0354077	0.897718	0.19011	0.355376
CG14218	0.0032086	0.999976	0.0874678	0.758445	0.0170254	0.956376
CG14219	-0.000266952	0.999976	-0.302433	0.2536	0.223433	0.149573
CG14220	-0.00334402	0.999976	-0.0116828	0.983555	-0.464275	0.00019748
CG14221	-0.00351428	0.999976	0.0181671	0.979207	0.566559	0.0122443
CG14223	0.00821856	0.999976	0.175333	0.606385	0.216915	0.449363
CG14227	-0.00227075	0.999976	-0.0642051	0.809302	-0.112079	0.57317
CG14229	-8.71362e-05	0.999976	-0.08417	0.843787	-0.657343	1.03833e-05
CG14230	0.0216625	0.999976	-0.0512481	0.896253	-0.445049	1.15462e-05
CG14231	-0.0190707	0.999976	0.114488	0.788782	0.217744	0.3271
CG14232	-0.00748195	0.999976	0.10059	0.754965	0.0964346	0.579546
CG14234	-6.11547e-06	0.999976	-0.212985	0.116284	0.14733	0.275135
CG14237			0.0411568	0.795404	-0.0104401
CG14238	-0.000102862	0.999976	-0.113143	0.785501	0.101685	0.764817
CG14244					0.0338992
CG14245	-7.8837e-05	0.999976	-0.0703152	0.87925	0.00283964	0.99116
CG14246			-0.00803668
CG14247	-0.000337395	0.999976	0.0767144	0.883186	-0.00208333	0.99501
CG14252	-0.00202499	0.999976	-0.117962	0.753364	0.136535	0.621207
CG14253	-0.000167944	0.999976	-0.197844	0.315867	0.0796524	0.658766
CG14257	-0.00132267	0.999976	0.625792	7.63681e-06	0.178876	0.419088
CG14258	-0.00122726	0.999976	0.0327474	0.811722	0.125382
CG14259	-0.00103711	0.999976	-0.057011	0.885253	0.375484	0.153155
CG14260	0.00142919	0.999976	-0.0407582	0.889228	0.0203767
CG14262	0.000778995	0.999976	-0.00803668		-0.0194741
CG14265	3.73044e-05	0.999976	-0.00221145	0.996835	0.3338	0.00117042
CG14269	0.000778995	0.999976	0.082552	0.419351	-0.0237549
CG14270	0.00482967	0.999976	0.00709333	0.989564	-0.22796	0.0779575
CG14273	-7.75153e-05	0.999976	-0.0240997	0.964597	0.145108	0.481464
CG14274	-0.000241609	0.999976	-0.209941	0.355513	0.0385413	0.902092
CG14275	0.00033889	0.999976	-0.927436	5.78341e-40	-0.000236611	0.999132
CG14277	0.000125852	0.999976	-0.0918431	0.809689	-0.0446122	0.838324
CG1428					-0.0159954
CG14280	-3.37939e-05	0.999976	0.0198138		-0.0201925
CG14282	-3.97017e-05	0.999976	-0.0286201		-0.0871641
CG14285	-0.00019151	0.999976	-0.111684	0.729121	-0.343107	0.0230541
CG14286	0.00115611	0.999976	-0.0653011	0.853847	-0.348582	0.0287079
CG14292	0.000261699	0.999976	0.217594	0.0422803	0.359961	0.00804745
CG14294			-0.0185722
CG14297	0.0019339	0.999976	0.074306	0.458102	0.0286691
CG14298	0.000760664	0.999976	0.0536361	0.92573	0.368757	0.0750789
CG14300	0.000457956	0.999976	-0.206939	0.447235	-0.115218	0.575057
CG14301	4.7189e-05	0.999976	-0.120254	0.693418	0.0462871	0.817511
CG14302	8.01508e-05	0.999976	-0.247471	0.0936146	0.295469	0.0458183
CG14304	0.000822884	0.999976	-0.145231	0.548443	0.451893	0.0348928
CG14309	-0.000102862	0.999976			-0.00911776
CG14312	0.000479846	0.999976	0.0984125	0.81251	0.257061	0.228619
CG14313	0.000776063	0.999976	-0.0408427	0.894447	0.0461405	0.836956
CG14314	-0.00141233	0.999976	0.122626	0.737782	0.0563946	0.845202
CG14317	-0.0418287	0.00915642	0.570764	1.89064e-05	-0.0169037	0.685519
CG14321	-0.00138097	0.999976	0.0542993	0.91534	0.145039	0.582961
CG14322	0.00489416	0.999976	-0.00182481	0.997608	-0.0402257	0.820455
CG14323			0.0438579	0.935809	0.0263497
CG14324	0.000176103	0.999976	0.307757	0.241793	0.404674	0.0952353
CG14325			0.164925	0.360794	0.123355
CG14326	0.000263808	0.999976	0.262346	0.347757	0.676823	0.00346064
CG14327	-0.000757452	0.999976	0.109194	0.636403	0.18846	0.310102
CG14329			0.191248	0.270472	-0.0883317
CG14331	0.000333028	0.999976	-0.0281627	0.962089	0.50777	0.0333265
CG14332	0.000778995	0.999976
CG14339			0.0101205		-0.0201925
CG1434	-0.0290679	0.999976	-0.0489939	0.899204	-0.0199415	0.933795
CG14341	0.00502761	0.999976	0.00407385	0.995857	-0.129273	0.532784
CG14342	0.000173102	0.999976	0.126482	0.711783	0.314649	0.136375
CG14346	-0.00176719	0.999976	-0.0128858	0.978936	0.0330376	0.927424
CG14352	0.0133597	0.999976	0.126773	0.762982	-0.134458	0.597614
CG14354					-0.0246142
CG14355	0.000776063	0.999976	0.0118352		0.295303	0.047729
CG14356	-0.00113558	0.999976	0.0636775	0.902464	0.0188107	0.959602
CG14357	0.000587261	0.999976	-0.148129	0.662984	-0.109497	0.728163
CG14362			-0.00803668
CG14367	0.000289493	0.999976	-0.0465405	0.93761	0.155035	0.585247
CG14369	0.000717156	0.999976	-0.622689	0.000172298	-0.0670966	0.785038
CG14370					-0.0159954
CG14374	0.000268529	0.999976	-0.205369	0.416484	0.4505	0.00165282
CG14377	0.000434584	0.999976	-0.159372	0.6008	0.432848	0.00115164
CG14384			-0.00803668
CG14391			-0.0475076	0.776408
CG14395	-0.0004932	0.999976	-0.14378	0.556522	0.0891888	0.696237
CG14397			0.26312	0.375142	0.152273	0.452467
CG1440	-0.00901064	0.999976	0.0881509	0.816366	-0.166689	0.317439
CG14400			0.01824		0.0156732
CG14401	5.19342e-05	0.999976	-0.188215	0.407161	0.320645	0.0344069
CG14402			0.00286016
CG14406			-0.0711836	0.885232	-0.024911
CG14407	-0.00980744	0.999976	0.00208402	0.996236	0.00644359	0.970474
CG14408	-0.00319801	0.999976	0.0429716	0.902231	0.117721	0.432706
CG1441	0.000175801	0.999976	-0.00645739	0.988685	0.120065	0.68705
CG14410	0.0148987	0.999976	-0.00881426	0.987519	-0.339819	0.194107
CG14411	-0.0156107	0.999976	0.164533	0.554359	0.217837	0.137699
CG14414	-0.0283675	0.999976	-0.0916985	0.808813	0.0933005	0.689118
CG14416			0.0574222	0.752555	0.0262017
CG14417	0.000778995	0.999976			-0.172778
CG14418	0.000778995	0.999976	-0.0185722		-0.0648939	0.790273
CG14419	0.000596881	0.999976	-0.081095	0.726526	0.216347	0.293433
CG14420			0.0138134		-0.0246142
CG14421	-3.38459e-05	0.999976			0.0233323
CG14422			0.00173765
CG14423	-0.000869423	0.999976	0.0608703		0.0160262
CG14424	0.000778995	0.999976	0.00173765		0.00985469
CG14427	-0.0064344	0.999976	0.0739591	0.124722	-0.0695586
CG14431	0.000166192	0.999976	0.0115297	0.987524	0.12859	0.609237
CG14434	0.00397117	0.999976	0.117493	0.78459	0.109731	0.694014
CG14435	0.00436934	0.999976	-0.0648405	0.806972	-0.353525	0.0134043
CG14439	-9.40948e-05	0.999976	-0.22974	0.387299	0.295521	0.00187601
CG14440	0.00213699	0.999976	0.168571	0.308727	0.189401	0.126995
CG14441	0.00588125	0.999976	0.00214643	0.996134	-0.114101	0.483371
CG14442	0.0118179	0.999976	0.186751	0.505855	-0.171565	0.392726
CG14443	0.000776063	0.999976	-0.0240897		0.0901339
CG14445	0.00025606	0.999976	-0.220007	0.155704	0.22027	0.205822
CG14448			-0.00803668
CG14450	0.00176174	0.999976	0.0888933	0.840807	-0.170603	0.355709
CG14451	-0.00108212	0.999976	-0.0149818	0.960567	-0.00495127
CG14452	-0.00121508	0.999976	-0.204589	0.351004	0.354999	0.111713
CG14453	0.000143344	0.999976	-0.176977	0.0728799	0.622329	4.77796e-07
CG14454	0.000121762	0.999976	-0.228538	0.0213085	0.517914	1.57717e-05
CG14455	-0.00121508	0.999976	0.23947	0.0401973	-0.00782726	0.982337
CG14456	-1.88897e-05	0.999976	-0.150523	0.50736	0.132017	0.290032
CG14457	0.000710973	0.999976	0.417305	0.0321099	0.744088	0.000608298
CG14459	0.00154152	0.999976	-0.068089	0.76545	-0.388919	0.0384513
CG14464	-0.0212246	0.999976	-0.00244981	0.996134	-0.128833	0.592479
CG14478	-0.00153416	0.999976	-0.114099	0.727614	-0.498847	0.00377458
CG14483	0.00265775	0.999976	-0.12811	0.565743	-0.191084	0.150745
CG14488			0.154601	0.592571	-0.1317	0.548976
CG14490	0.00240101	0.999976	0.100882	0.83257	0.060261	0.867615
CG14491	0.000778995	0.999976	0.0396107	0.860184	-0.0343442
CG14492			-0.00803668		-0.000444349
CG14495	-0.00142387	0.999976	-0.0557434	0.919761	-0.0964297	0.745909
CG14499	-0.00013217	0.999976	0.0297721	0.880603	0.387607	0.13382
CG14500	2.67634e-05	0.999976	-0.0138089	0.984765	-0.0292263	0.926563
CG14502	-0.00235627	0.999976	-0.0891841	0.859014	-0.492951	0.0443808
CG14505			-0.00313027
CG14506	-0.00122726	0.999976	-0.00803668
CG14507	-0.00287677	0.999976	0.172585	0.637641	0.112756	0.697419
CG14511	0.00255461	0.999976	0.104871	0.817328	0.0911267	0.73772
CG14515	-0.00122726	0.999976	0.20141	0.451981	0.399761	0.119721
CG14516	0.00507379	0.999976	0.11465	0.644039	0.215311	0.0527755
CG14518	0.000776063	0.999976	0.0220068		0.0175767
CG14535	0.000573371	0.999976	0.134965	0.573823	0.127276	0.372634
CG14540			-0.0518985	0.586934	-0.0159954
CG14543	0.0088192	0.999976	-0.0153459	0.978936	-0.148356	0.332207
CG14544	-0.0138167	0.999976	-0.0676785	0.900827	-0.512804	0.00520776
CG14545	0.036475	0.999976	0.0532475	0.755538	0.515406	0.0355771
CG14551			0.191796	0.488576	0.0220884
CG14556			-0.118622	0.588303	-0.124681	0.515615
CG14561	-0.0126778	0.999976	0.0886201	0.853847	-0.0887203	0.779209
CG14562	0.0292295	0.999976	0.106685	0.621673	0.136877	0.342238
CG14563	-0.00104676	0.999976	-0.0884363	0.856057	0.659749	0.00242124
CG14564	0.000459037	0.999976	-0.0567553	0.898875	-0.0372773
CG14565	0.000128152	0.999976	-0.277666	0.300955	0.501812	1.89748e-07
CG14566	0.000355226	0.999976	-0.284636	0.215662	0.127639	0.55259
CG14567	-0.0033638	0.999976	0.0194509	0.97767	0.262002	0.253226
CG14568	-0.000207118	0.999976	-0.156716	0.626166	0.808509	7.54886e-08
CG14569	0.000303078	0.999976	-0.221524	0.400074	0.286057	0.00823656
CG14570	-0.000851266	0.999976	0.234805	0.446533	0.592357	0.0122259
CG14572	0.000370872	0.999976	-0.191205	0.590248	0.456773	6.97654e-05
CG14573	-0.000548872	0.999976	-0.0899334	0.825721	0.957215	1.1812e-09
CG14589	0.00072932	0.999976	-0.0683596	0.858102	0.0606007
CG14591	0.000517226	0.999976	0.00163434	0.99831	0.295817	0.0207712
CG14598	0.000851633	0.999976	-0.0115165	0.983555	0.161439	0.370537
CG14605			-0.0267069		-0.0112154
CG14606	2.00137e-05	0.999976	0.495162	0.00952146	0.415262	0.00385409
CG14607			0.0568748	0.731537	0.0235592
CG14609	0.00149288	0.999976	-0.0974914	0.587883	0.0298305
CG1461	-0.000604335	0.999976	-0.0259506	0.94733	0.0419305	0.910989
CG14610	0.00166769	0.999976			8.93779e-05
CG14613	-0.0286124	0.999976	0.0833719	0.853187	0.258268	0.0610609
CG14615	-0.00777175	0.999976	0.0683317	0.844636	0.0181612	0.944244
CG14618	-0.0140019	0.999976	0.0694739	0.892713	-0.147254	0.417086
CG14621	-0.0258094	0.999976	0.0658463	0.845244	0.0733415	0.619241
CG14624			-0.00803668		-0.0159954
CG14625			0.00775487	0.983555	0.0222788
CG14626	-0.00124785	0.999976	0.375328	0.0772788	0.305005	0.261613
CG14627			0.0196955	0.942017	0.0210303
CG14628	0.000698207	0.999976	-0.0163672
CG14629	-0.000326741	0.999976	0.171686	0.529149	0.190915	0.230556
CG1463	0.00271057	0.999976	-0.174286	0.505836	-0.394632	3.3988e-05
CG14630	-0.00103711	0.999976	0.00915402	0.983555	0.0566861	0.838384
CG14634					0.00985469
CG14636	-3.4962e-05	0.999976	0.12767	0.720864	0.316242	0.00614774
CG14641	-0.00533432	0.999976	0.00650328	0.990535	-0.515528	0.000194218
CG14642	-1.27581e-05	0.999976	-0.163416	0.466345	0.188239	0.543363
CG14644			0.205966	0.166826	0.0972516	0.547796
CG14645	-0.000263267	0.999976	-0.089541	0.473702	-0.00334243
CG14646	0.00721418	0.999976	-0.0317012	0.943217	-0.321192	0.0323566
CG14647	-0.000749018	0.999976	0.0831543	0.830967	-0.0650787	0.738175
CG14650	-0.00268179	0.999976	-0.0625024	0.889228	-0.599402	6.26089e-05
CG14651	0.00138108	0.999976	0.0208085	0.909679	-0.0105142
CG14655	-0.000240166	0.999976	0.112241	0.800618	0.0513317	0.818424
CG14657	-0.00579072	0.999976	-0.130539	0.6616	-0.541599	1.36042e-05
CG14661	0.000531676	0.999976	-0.100706	0.832601	0.273571	0.131942
CG14662	0.00160641	0.999976	0.0087734	0.989648	0.1305	0.687598
CG14664	-9.7818e-05	0.999976	0.0632362	0.810879	0.00381635
CG14667	-0.00560099	0.999976	0.0486477	0.923118	-0.0712339	0.73367
CG14668			-0.00479689		0.00145821
CG14669	0.00116927	0.999976	0.0166955	0.975187	0.126259	0.379622
CG14671	0.00164291	0.999976	0.00431392	0.992892	0.0856176	0.700014
CG14676			0.000570891
CG1468	-1.30631e-05	0.999976	-0.140765	0.521537	0.146655	0.192121
CG14687	0.000481569	0.999976	-0.500517	6.58681e-05	-0.100988	0.538255
CG14688	-0.00829911	0.999976	-0.0543502	0.911587	-0.127263	0.347161
CG14689	-0.000278776	0.999976	-0.0029749		-0.0194741
CG14691			0.0161196		0.0563159
CG14692	0.000663864	0.999976	-0.106276	0.781969	-0.0106591	0.968854
CG14693	0.00114129	0.999976	-0.050339	0.922349	0.0593117	0.871889
CG14694	4.39838e-05	0.999976	-0.225014	0.49318	-0.420027	0.101725
CG14695	-0.00104676	0.999976	-0.0152324	0.983555	-0.374222	0.155986
CG14696	0.000361433	0.999976	-0.375519	0.000359063	0.178311	0.301357
CG14708			-0.00803668		-0.0159954
CG14710	-0.0168318	0.999976	-0.0241825	0.960232	-0.60362	1.24216e-05
CG14711	-0.011106	0.999976	0.0904615	0.808189	0.100133	0.57223
CG14712	0.0124771	0.999976	0.130433	0.758158	-0.275098	0.045049
CG14715	0.0117043	0.999976	0.00921059	0.982387	-0.155096	0.386547
CG14717			-0.119734	0.490121	-0.0189831
CG14718			-0.18412	0.0503369	-0.0824161
CG14720	0.000778995	0.999976	0.0836286	0.62548	0.0479716
CG14721	0.00495046	0.999976	-0.130384	0.712006	-0.312923	0.00664326
CG14722	0.0134197	0.999976	-0.0526315	0.894447	-0.505376	7.46632e-06
CG14731			-0.00803668
CG14736	0.000776063	0.999976			0.00985469
CG14739			-0.00803668
CG14740			0.0107383		0.0424705
CG14742			0.0118352
CG14743					8.93779e-05
CG14744			-0.0164823		-0.0159954
CG14752	-0.00122726	0.999976	0.207948	0.380159	0.107703	0.39743
CG14756	-0.010956	0.999976	-0.448476	0.0272464	-0.142416	0.621555
CG14757	7.77658e-05	0.999976	-0.36105	0.0314148	-0.528074	0.0188066
CG14760	0.000459037	0.999976	-0.163171	0.634856	-0.0619779	0.823166
CG14762	0.000510206	0.999976	-0.141657	0.414499	0.126252	0.340657
CG14763	-0.000232305	0.999976	0.0109533	0.987569	0.356439	0.148922
CG14764	-0.00114445	0.999976	0.0357519	0.938628	-0.399018	0.0147005
CG14767	-0.010353	0.999976	0.108125	0.650595	0.253588	0.021072
CG14770	-0.000642306	0.999976	0.36919	0.0746511	-0.116745	0.689118
CG14777	-1.98308e-05	0.999976	-0.111915	0.702319	0.000608639	0.996811
CG14778	0.000717156	0.999976	0.0269502	0.951562	-0.0840876	0.80276
CG14780	0.00060939	0.999976	0.0455048	0.925465	0.74362	1.82136e-07
CG14785	0.000247819	0.999976	0.0615622	0.911952	-0.129463	0.69709
CG14787	-1.86339e-05	0.999976	0.0100921	0.987524	0.366582	0.040349
CG14795	-9.25591e-05	0.999976	-0.228445	0.182435	0.132083	0.492744
CG14797	-3.37939e-05	0.999976	0.0252077	0.948016	0.0416349
[truncated: 12,861 more rows]
