# Supplementary material for: A modERN resource: identification of Drosophila transcription factor candidate target genes using RNAi
Source: Genetics. 2023 Jan 19;223(4):iyad004. doi: 10.1093/genetics/iyad004 (PMC10078917; doi:10.1093/genetics/iyad004)
Supplement: iyad004_Supplementary_Data [file iyad004_supplementary_data.zip › modERN_Resource_RNAi_Table_S36_Sox102F_GENETICS-2022-305822.xlsx]

## Sheet: heatmap CSV
gene name	Sox102F_0-1.5	Sox102F_12-14	Sox102F_16-18
CR43105	0.00420715	3.89996	2.29568
Cyp28d2	-0.00170763	1.52038	2.11466
asRNA:CR45822	0.0139855	2.27609	1.85734
Cyp4p2	0.0354797	1.85886	1.47776
eIF4E3	0.0201801	1.65577	1.61912
mthl8	0.00364297	1.71376	1.54873
CG16704	1.64171e-05	0.355658	2.43297
CG15254	-0.000137854	0.189475	2.0064
BomS1	-0.00419904	-0.0594396	1.89111
CG1850	-0.000780554	0.109505	1.72348
CG15253	-0.0017241	0.432611	1.53276
phr	0.0336734	0.483938	1.57249
alpha-Est4aPsi	-9.71936e-05	0.386213	1.38731
CG43391	5.27249e-05	0.498696	1.34236
CG34215	-0.00135728	0.804837	1.17334
CR45470	0.000826787	0.584289	1.08495
Ntl	-0.00306107	0.680769	1.03822
BomS3	-0.000875408	-0.122659	1.27431
BomS5	0	-0.273301	1.15119
BomS2	-0.00568366	-0.171872	1.14884
Dso1	-0.00881774	-0.125601	1.05978
CG33307	-0.00330318	0.462603	1.0054
Cyp4d20	0	0.417759	1.02136
CG17906	-0.00397517	0.395727	1.12324
Cpr67Fa1	-0.00732495	0.349362	1.10681
CG16775	0	0.0331331	1.04736
CG11249	-0.00259822	0.273636	1.01903
CG16713	-0.00204355	0.182397	1.13714
Ugt37A2	-0.00185909	1.16923	-0.294453
asRNA:CR46487	0.0070695	1.41918	0.118854
Syp	-0.000352406	1.10786	0.0595525
asRNA:CR44975	0.00160288	1.9077	0.974898
CG34437	0.00157335	1.19118	0.599211
CG9270	-0.0106368	1.00947	1.04659
TwdlJ	0.00194791	1.1865	0.999971
CG13560	-0.00220069	-0.307989	-4.43729
asRNA:CR43767	-0.00524768	-0.911785	-1.12796
Pepck2	-0.035565	-0.472382	-1.10832
CG10943	-0.0109898	-1.10452	-1.81672
CG42825	-0.00363714	-0.488935	-1.74144
asRNA:CR45600	-0.0180275	-2.75809	-2.55477
CG12522	-0.0229408	-2.69476	-0.655774
CG32073	-0.00236778	-1.55882	-1.08807

## Sheet: DESeq2 CSV
gene name	log2FoldChange.Sox102F_0.1.5	padj.Sox102F_0.1.5	log2FoldChange.Sox102F_12.14	padj.Sox102F_12.14	log2FoldChange.Sox102F_16.18	padj.Sox102F_16.18
128up	0.0343025	0.768039	-0.428317	0.00259118	-0.0420038	0.763143
14-3-3epsilon	-0.00164665	0.990973	-0.082754	0.279779	-0.267329	0.113149
14-3-3zeta	-0.0280519	0.834857	0.269066	0.000575146	0.173411	0.265483
140up	0.00733677	0.960948	-0.16826	0.340493	-0.0322843	0.869832
18SrRNA-Psi:CR41602	-0.00692781	0.224074	-0.11281		-0.13228
18w	-0.0295383	0.506987	0.373377	0.00188102	0.0973314	0.56546
26-29-p	0.0592469	0.585637	-0.291496	0.112539	-0.343691	0.131256
28SrRNA-Psi:CR40596	-0.00750834	0.0625647	-0.0359359	0.858287	-0.0665356
28SrRNA-Psi:CR40741	-0.00534004	0.177154	0.0237447		0.00237196
28SrRNA-Psi:CR41609	-0.00578872	0.41569	0.0210099		-0.19469
28SrRNA-Psi:CR45848	-0.00558721	0.363799	-0.0453104		-0.00984961
28SrRNA-Psi:CR45851	-0.00447232	0.276166	0.0228895	0.924376	-0.0250387	0.920002
28SrRNA-Psi:CR45853	-0.00228042		0.00626057
28SrRNA-Psi:CR45855	-0.00266687		-0.00684398		-0.0108115
28SrRNA-Psi:CR45859	-0.00386542	0.337385	0.0432797		-0.0963697
28SrRNA-Psi:CR45860	-0.00350995		0.00495026		-0.0752308
2mit	-0.00818791	0.575743	0.484586	1.51904e-07	0.171102	0.199338
312	0.0429866	0.715695	-0.374241	0.0270859	-0.0900408	0.624043
4E-T	0.019784	0.898558	-0.0897885	0.440399	-0.340342	0.109499
5-HT1A	-0.00647727	0.646113	0.293729	0.0840562	0.230908	0.085298
5-HT1B	-0.00763181	0.550489	0.463871	0.0169223	0.402041	0.0516373
5-HT2A	-0.0105754	0.496614	0.340731	0.0868945	0.0752446	0.742474
5-HT2B	-0.0129342	0.287888	0.374183	0.0626083	0.288785	0.139086
5-HT7	-0.0115584	0.567007	0.510447	0.00087264	0.596096	1.69739e-05
5.8SrRNA-Psi:CR45863	-0.000796979				0.00517146
5PtaseI	0.0635521	0.545518	0.0841016	0.58106	-0.141152	0.268196
5SrRNA-Psi:CR33363	-0.00245322	0.444035
5SrRNA-Psi:CR33416	-0.00083975
5SrRNA:CR33366	-0.00221348
5SrRNA:CR33367	-0.000851272
5SrRNA:CR33407	-0.00221348
5SrRNA:CR33441	-0.00221348
7B2	-0.0172941	0.357665	0.214406	0.223669	0.358596	0.0216447
7SLRNA:CR32864	-0.00271306		-0.0149548		-0.00557279
7SLRNA:CR42652	-0.00216226	0.303445	0.00950384		-0.00557279
825-Oak	-0.00270546		-0.164002	0.407655	-0.346822
A16	0.00379071	0.980967	-0.327006	0.0293291	-0.190178	0.259698
AANAT1	-0.0144994	0.418903	0.415992	0.0037402	0.424905	0.00197837
AANATL2	-0.015524	0.0511278	-0.0208425	0.931841	0.106251	0.470952
AANATL3	-0.00356937		-0.053844	0.795522	-0.192233	0.357877
AANATL4	-0.00251485		0.0782986	0.645304	-0.3026	0.0929768
AANATL5					-0.0606858
AANATL6			-0.064626		0.158375
AANATL7	-0.00836079	0.387565	-0.0019392	0.994343	0.355848	0.102683
ABCA	0.0642122	0.513274	-0.0107258	0.935939	-0.299075	0.13862
ABCB7	0.021813	0.885887	0.0697312	0.680791	0.32317	0.0377867
ABCD	-0.00217273	0.990068	0.0928424	0.5102	-0.308138	0.167269
ACC	-0.0714778	0.444035	0.440815	0.000735918	0.275755	0.10584
ACXA	-0.00214905
ACXB					0.0123722
ACXC			0.0529497		0.0536382
ACXD	-0.0116484	0.587133	0.167144	0.358112	0.387399	0.0284693
ADD1	0.0432137	0.701275	-0.172483	0.0590691	-0.459656	0.0685723
ADPS	-0.00590008	0.65155	0.289672	0.0812339	0.425855	0.0435625
AGBE	0.100196	0.119871	-0.436891	0.0106236	-0.223818	0.111445
AGO1	0.0136062	0.931055	0.0199964	0.875483	-0.28438	0.177828
AGO2	-0.0216872	0.886137	0.106156	0.555784	-0.188539	0.452211
AGO3	0.00292096	0.986964	-0.0691688	0.608544	-0.46541	0.0629639
AIF	0.0303769	0.818501	-0.16689	0.248928	-0.0332954	0.815495
AIMP1	-0.00565058	0.970405	-0.436629	0.00804203	-0.186652	0.194835
AIMP2	0.088529	0.277937	-0.367002	0.00870947	-0.0272448	0.855541
AIMP3	0.0468177	0.672374	-0.279335	0.107294	0.1851	0.308521
ALiX	0.027087	0.822736	-0.0909407	0.402167	0.132252	0.424758
AMPKalpha	0.0643259	0.481112	-0.0494744	0.659617	0.100047	0.532695
AMPdeam	0.0642414	0.516094	-0.0456841	0.764935	0.0030327	0.988319
AOX1	-0.0122341	0.928672	0.0131724	0.951327	0.0302825	0.895268
AOX2	-0.0020528	0.91746	0.296435	0.0890855	-0.155385
AOX3	0.0413839	0.734097	-0.297776	0.0490317	-0.445429	0.0301351
AOX4	-0.00158311		-0.00855588		-0.00557279
AP-1-2beta	0.0702499	0.355856	-0.100106	0.433155	-0.22419	0.112981
AP-1gamma	0.0742289	0.448574	-0.0190302	0.880655	-0.0952997	0.567696
AP-1mu	0.0181983	0.894514	-0.201388	0.162518	-0.295578	0.199463
AP-1sigma	0.0266579	0.851199	-0.139157	0.234418	-0.260976	0.170201
AP-2alpha	0.0400481	0.726579	0.0102492	0.952583	0.0240129	0.887469
AP-2mu	-0.00321492	0.98447	-0.0476842	0.781492	0.0987733	0.490055
AP-2sigma	-0.000290124	0.998271	-0.131328	0.412918	0.10682	0.502485
APC10	0.0136314	0.932832	-0.243816	0.249256	-0.398771	0.0682385
APC4	0.0759452	0.411207	-0.368678	0.0351026	-0.632959	5.58751e-06
APC7	0.0519617	0.645494	-0.24159	0.141152	-0.515876	0.0312223
APP-BP1	0.0205083	0.894431	-0.475464	0.0102884	-0.196236	0.342771
AQP	-0.00876936	0.530227	0.0954444	0.688962	0.140522	0.583556
ASPP	-0.0239795	0.562364	0.283078	0.0673516	0.230278	0.13671
ATP6AP2	0.0489622	0.605298	0.0284886	0.819474	0.109644	0.509937
ATP7	0.0214021	0.888597	-0.0356312	0.836839	-0.0868383	0.604324
ATP8A	-0.0404347	0.744169	0.17339	0.12952	-0.00214173	0.989873
ATP8B	-0.00953164	0.561846	0.349668	0.0107679	0.371563	0.0190055
ATPCL	0.0027267	0.987062	0.155142	0.35486	-0.0379282	0.831825
ATPsynB	0.071688	0.457379	-0.0277084	0.823905	0.14403	0.416897
ATPsynC	0.0680358	0.4175	-0.0990279	0.21455	0.131038	0.423843
ATPsynCF6	0.0266781	0.844702	-0.179815	0.0539158	0.128669	0.478834
ATPsynD	0.0686862	0.370594	-0.0883555	0.456169	0.132835	0.491112
ATPsynE	0.0677959	0.510144	-0.104716	0.430903	0.0320189	0.879313
ATPsynF	0.0886117	0.288605	-0.0551705	0.582434	0.135125	0.501883
ATPsynG	0.0133197	0.937512	-0.18985	0.108943	0.139313	0.465471
ATPsynO	0.0431525	0.71631	-0.09317	0.395883	0.170739	0.343253
ATPsynbeta	0.0168255	0.912204	0.115031	0.130543	0.0966623	0.479468
ATPsynbetaL	-0.00221348		-0.0303552		0.00517146
ATPsyndelta	0.00479176	0.975575	-0.203964	0.0521679	0.00123202	0.994994
ATPsynepsilonL	0.00330801	0.883018	0.176119	0.420936	0.221003	0.366523
ATPsyngamma	0.0475314	0.6383	-0.108587	0.287546	0.120546	0.530319
ATbp	-0.0226218	0.873668	-0.190534	0.294261	-0.27357	0.213061
Aasdh	0.00892562	0.961864	-0.084697	0.612777	-0.381958	0.118533
Aatf	0.0438248	0.696754	-0.205063	0.0720636	-0.194828	0.341671
Abd-B	-0.0271043	0.448574	0.344093	0.00194303	0.23326	0.0822626
Abi	0.0323096	0.810587	-0.0819969	0.55581	-0.230345	0.130411
Abl	0.0548754	0.623475	-0.0332257	0.878755	-0.393719	0.113876
Abp1	0.0244252	0.866338	-0.151063	0.389249	-0.343344	0.158344
Ac13E	0.00824602	0.959291	0.0710723	0.728128	-0.116808	0.457121
Ac3	-0.0262962	0.402538	0.493233	0.00079297	0.23898	0.128841
Ac76E	-0.0266414	0.0338411	0.283497	0.0845405	0.18323	0.241383
Ac78C	0.00789359	0.755976	0.307013	0.0736912	0.184547	0.234113
AcCoAS	0.0259938	0.857971	0.0553849	0.724948	0.323752	0.0665987
Acbp1	0.0131619	0.939006	-0.283788	0.129703	-0.0764925	0.655268
Acbp2	-0.0213238	0.255843	0.166634	0.400703	0.373929	0.0650939
Acbp3	-0.00220373	0.362878	-0.218227	0.214541	-0.867303	4.36216e-10
Acbp4	-0.00538391	0.622233	0.31484	0.113566	0.640091	0.000766737
Acbp5	-0.0315522	0.0220457	-0.247842	0.19835	0.0550324	0.786086
Acbp6	-0.00930827	0.554492	0.135002	0.547722	0.466776	0.0257394
Ace	-0.0107302	0.586529	0.453066	0.000213653	0.196839	0.165257
Acer	0.0398555	0.74754	0.261559	0.0244331	-0.0198195	0.900232
Acf	0.102124	0.242922	0.0376082	0.835956	-0.331285	0.172738
Achl	-0.00650453	0.634211	0.454577	0.00260839	0.345301	0.120686
Ack	0.0859827	0.337385	-0.0814755	0.620923	-0.218338	0.110899
Ack-like	0.0308937	0.818501	0.0495235	0.765426	-0.0797446	0.585042
Acn	-0.0161927	0.919485	-0.0180476	0.913013	-0.379496	0.111764
Acox57D-d	0.0610587	0.567179	-0.449002	0.0232801	-0.500606	0.00913082
Acox57D-p	0.0091719	0.961401	-0.231362	0.107239	-0.39304	0.0120045
Acp1			0.102797		0.502619	0.0466762
Acp24A4			-0.0166124		-0.106099
Acp26Ab			-0.00217776		-0.0226194
Acp32CD			-0.00684398
Acp36DE	-0.00397517		0.01521		-0.0167671
Acp53C14a			0.00495026
Acp53C14c			0.00495026		0.0507763
Acp54A1			0.018357		-0.00277159
Acp62F			0.0209092
Acp65Aa	-0.00187051		0.00597386	0.980707	0.122881	0.630198
Acp76A			0.0367244		0.00517146
Acp95EF			-0.0278641
Acph-1	0.00525698	0.970405	-0.222613	0.0210196	-0.392713	0.104011
Acsl	0.0302944	0.829176	0.245434	0.0052301	0.0641343	0.735084
Act42A	-0.00925181	0.959368	-0.103989	0.241129	-0.124034	0.509667
Act57B	-0.0159596	0.378501	0.196538	0.0793538	0.286017	0.113548
Act5C	-0.000113782	0.999402	-0.205379	0.0130336	-0.141355	0.301114
Act79B	0.00205724		0.0296355	0.90827	0.22157	0.366082
Act87E	-0.0142937	0.51617	0.217127	0.130244	0.135278	0.519764
Act88F			-0.0258188		0.0159697
Actbeta	-0.0233581	0.534662	0.620932	3.93907e-08	0.194562	0.14055
Actn	-0.0129967	0.939332	0.264547	0.00615945	0.138783	0.365489
Acyp2	0.0144953	0.923958	-0.126496	0.440273	-0.00316706	0.985822
AdSL	0.0291702	0.809414	-0.202057	0.179326	-0.12079	0.345258
AdSS	-0.00464274	0.977868	-0.301208	0.00057966	-0.10223	0.566363
Ada	-0.0006446	0.995551	-0.14454	0.398719	-0.218381	0.334817
Ada1-1	0.0019291	0.94668	0.0116221		-0.129194
Ada1-2	0.00024066	0.997442	0.0286737	0.907883	-0.376533	0.121783
Ada2a	-0.00369874	0.964164	-0.565974	0.00150466	-0.721015	0.000204548
Ada2b	0.0515515	0.645478	-0.428922	2.71173e-07	-0.401341	0.0961464
Ada3	0.000338109	0.998015	-0.210357	0.0577822	-0.432114	0.0396447
AdamTS-A	-0.0141212	0.502485	0.40632	7.20595e-05	0.355069	0.03224
AdamTS-B	-0.0177226	0.483678	0.201151	0.223696	0.296269	0.0506575
Adar	-0.000958932	0.995285	0.158643	0.0830165	-0.293075	0.174945
Adat1	-0.0199927	0.788907	-0.255416	0.209399	-0.206813	0.360843
Adck1	0.0307667	0.814309	0.123597	0.456627	0.0397743	0.854767
Adck5	0.00609801	0.970405	-0.064413	0.639671	-0.319822	0.100148
Adf1	0.0367063	0.763629	-0.064049	0.759052	-0.246463	0.161504
Adgf-A	-0.0284174	0.761961	0.349449	0.00273566	-0.026747	0.85966
Adgf-A2	-0.00438834		0.107807	0.561842	0.0314293
Adgf-C	-0.00370998		0.163355	0.380517	0.320129	0.120686
Adgf-D	-0.00455897	0.724749	0.11358	0.624407	0.344046	0.129432
Adgf-E			-0.00684398
Adh	-0.00486598	0.931529	-0.0966527	0.658531	-0.128009
Adi1	-0.00342252	0.984467	-0.193672	0.226834	-0.0765933	0.568275
AdipoR	0.022954	0.852197	0.115964	0.259222	0.0853783	0.654757
Adk2	-0.001236	0.993394	0.0274691	0.808364	0.223192	0.169166
Adk3	-0.00999888	0.899096	-0.0152113	0.940991	0.00521086	0.978842
AdoR	5.11685e-05		0.22815	0.284603	0.182329	0.366523
Aduk	0.0426867	0.709541	-0.08905	0.624901	-0.0998527	0.564883
Ae2	0.0775428	0.344999	-0.0456339	0.749362	-0.17541	0.438689
Aef1	0.0413446	0.720238	-0.171949	0.179855	-0.291435	0.160794
Afti	0.0410197	0.735497	-0.0253687	0.827577	-0.286131	0.206574
Ag5r	-0.00224242	0.741097	0.15755	0.478106	0.26166	0.144572
Ag5r2	-0.00837329	0.272389	0.127365	0.554202	0.217274	0.230263
AgmNAT	-0.000354494	0.997341	0.000808094	0.997818	0.393996	0.0607695
Agpat1	0.0059031	0.965686	-0.0886393	0.699332	-0.203051	0.19906
Agpat2	0.055431	0.564852	-0.194532	0.242619	0.051688	0.712189
Agpat3	-0.0198929	0.889818	-0.194026	0.0912892	-0.127345	0.453609
Agpat4	-0.0283558	0.832428	0.0235057	0.869509	0.22916	0.183218
Ahcy	0.0226725	0.866781	-0.516543	0.00110887	0.0511476	0.794892
AhcyL1	0.0266533	0.85268	0.144865	0.161501	-0.160755	0.242823
AhcyL2	-0.0229586	0.391715	0.315821	0.0960533	0.189447	0.20479
Ak1	-0.00935103	0.918449	0.108882	0.625496	0.311997	0.0895433
Ak2	0.0091128	0.955401	-0.250252	0.0100369	0.119599	0.517184
Ak3	-0.0278887	0.749668	0.17406	0.385206	0.155145	0.227612
Ak6	0.00482595	0.976878	-0.225705	0.247018	0.14008	0.370077
Akap200	-0.00245858	0.989828	-0.0350748	0.849349	-0.352604	0.148492
Akh	1.64171e-05		0.138318	0.531563	0.467575	0.0540237
AkhR	-0.00493879	0.599725	-0.0839811	0.722123	0.0349251	0.863976
Akr1B	0.060884	0.568015	-0.231994	0.0951288	-0.0205398	0.917118
Akt1	0.0391773	0.736157	0.0210195	0.907999	-0.0760929	0.584842
AlaRS	0.0110849	0.947508	-0.126397	0.441579	-0.0975903	0.458922
AlaRS-m	0.0242194	0.858508	-0.10618	0.550676	0.127613	0.412078
Aladin	0.0132722	0.934013	-0.176179	0.2252	-0.439015	0.0403724
Alas	-0.00619981	0.970405	-0.051015	0.686623	0.108018	0.479384
Ald1	-0.0470074	0.679044	0.181961	0.043891	-0.0415206	0.808538
Ald2			-0.0153236		-0.00380909
Aldh	0.0597613	0.539447	0.114148	0.421254	0.3438	0.053929
Aldh-III	-0.0260446	0.844966	-0.145779	0.120512	-0.00923234	0.962507
Aldh7A1	-0.0903637	0.110415	0.229721	0.021738	0.0606559	0.724445
Alg-2	0.0192578	0.898451	-0.0710451	0.649138	-0.0917121	0.546443
Alg1	0.00851758	0.960487	-0.28822	0.0898363	0.0754022	0.58781
Alg10	0.0407441	0.728446	-0.480533	0.00690836	-0.433123	0.0698747
Alg11	-0.00556163	0.971472	-0.0273907	0.860813	-0.0810696	0.644716
Alg12	-0.0563024	0.597891	0.151263	0.186377	-0.136514	0.30528
Alg13	-0.0130841	0.910927	-0.00242584	0.991553	-0.356446	0.0782982
Alg14	-0.00415084	0.955401	-0.195081	0.364994	0.321365	0.140015
Alg2	0.0250952	0.864099	-0.237137	0.155766	-0.108505	0.501883
Alg3	0.000407402	0.997442	-0.276086	0.0709571	0.00490218	0.979307
Alg7	0.0234847	0.869388	-0.0722673	0.623267	-0.112037	0.554468
Alg9	0.0226887	0.880467	-0.242393	0.208287	-0.429543	0.0381554
Alh	0.0403657	0.734175	-0.0714307	0.572209	-0.392667	0.110226
Alk	-0.0187783	0.217367	0.3634	0.0291205	0.167767	0.224098
AlkB	-0.0102058	0.940161	-0.137507	0.164425	-0.505524	0.00770299
Alp1	-0.00304787	0.919485	0.0589268	0.800785	0.537773	0.0268511
Alp10	-0.00617447	0.685623	0.195043	0.147469	-0.661157	0.0055503
Alp11	-0.00197188		0.0942371	0.594364	-0.056725
Alp12	-0.00347415	0.969209	0.0832948	0.599885	0.205275	0.211794
Alp13			-0.00684398		-0.0394817
Alp2					-0.0185574
Alp4	-0.00222169	0.850028	-0.0123656	0.959789	0.198073	0.224412
Alp5	-0.00808836	0.483267	0.103326	0.643535	0.0757509	0.693678
Alp6	-0.00826633	0.417346	0.0734556	0.680597	0.123059	0.565241
Alp7	-0.00317688	0.448574	0.245587	0.11461	-0.201284	0.227438
Alp8	-0.00225333	0.387565	-0.0590554		-0.981722	5.31144e-06
Alp9	-0.00620258	0.575906	0.104004	0.561904	-0.615041	0.0145373
Alr	-0.000797148	0.995551	-0.447839	0.00726342	-0.015927	0.925379
Als2	0.0389676	0.7324	-0.164893	0.19766	-0.0295613	0.846307
Ama	-0.0623431	0.213438	-0.0386915	0.861269	-0.11702	0.572834
Amacr	-0.00738479	0.962009	-0.192049	0.223354	-0.225839	0.16767
Amnionless	-0.0024382	0.919043	0.298909	0.0825101	0.439105	0.0466762
Amph	-0.0415101	0.734097	0.35842	0.00067616	0.115482	0.535819
Amt			0.120859		0.0426076
Amun	0.0125723	0.934393	-0.165702	0.182136	-0.467658	0.0389302
Amy-d	-0.0105773	0.388379	0.0603288	0.770935	-0.123524	0.6313
Amy-p	-0.00982586	0.468084	-0.617781	0.00127088	-0.838253	4.70543e-05
Amyrel	-0.00221348		0.124063		-0.1761	0.314773
Ance	-0.0799381	0.0985229	-0.0332475	0.77058	0.0765972	0.67603
Ance-2	-0.00775138	0.694346	0.201966	0.352586	-0.0757598	0.774871
Ance-3	0.000929756		0.200859	0.341826	0.231646	0.339006
Ance-4	-0.00547555	0.6383	-0.0434621	0.865194	0.0115496	0.945268
Ance-5	-0.00695927	0.740632	0.217454	0.128196	0.263038	0.22386
Andorra			0.0769986		0.0169049
Ank	0.0137568	0.934332	0.218351	0.182674	-0.295538	0.204633
Ank2	-0.0202757	0.450058	0.342064	0.000481273	0.265232	0.125374
Ankle2	0.111686	0.0531103	-0.438008	5.94676e-05	-0.33387	0.083123
Anp	-0.00221348		-0.0209708
Ant2	0.00839851	0.810071	0.00264765	0.99193	0.320399	0.179022
Antp	-0.0084917	0.720238	0.366453	0.0583813	0.0757502	0.715995
AnxB10	0.0207833	0.849182	-0.491351	0.00758614	-0.171513	0.403941
AnxB11	-0.0228472	0.88051	0.0663691	0.520551	0.0981113	0.570552
AnxB9	-0.146705	0.0186256	0.0510631	0.654847	0.131548	0.46164
Aos1	0.0580618	0.593975	-0.415213	0.0329891	-0.530108	6.17681e-05
Apc	0.020077	0.897493	0.172248	0.180343	0.137361	0.332992
Apc2	0.11523	0.140317	-0.416418	3.06389e-06	-0.387906	0.112981
ApepP	0.0115615	0.946718	-0.224574	0.0215667	-0.286821	0.140461
Apf	0.0142332	0.85294	-0.319441	0.0742538	-0.00473403	0.983825
Apl	0.0137139	0.870621	0.309108	0.134181	0.382435	0.113025
Aplip1	-0.00656538	0.682311	0.162365	0.227129	0.18902	0.259648
Apoltp	-0.021317	0.507131	0.451911	8.87954e-08	0.0589103	0.732757
Appl	-0.0259305	0.337385	0.49505	1.49766e-09	0.183758	0.270042
Aprt	0.014161	0.928818	-0.215051	0.0981917	-0.0957857	0.564435
Aps	0.00772885	0.966479	-0.192388	0.0528335	-0.427152	0.0638463
Arc1	-0.0211163	0.546169	-0.246498	0.214018	0.233532	0.317772
Arc2	-0.00167894	0.979892	-0.302784	0.132287	-0.0860014	0.740582
Arc42	0.00905536	0.960973	-0.376292	0.0221819	-0.28352	0.0657303
Archease	0.027923	0.847616	-0.14778	0.376285	-0.117927	0.398361
Arf102F	0.021008	0.883568	-0.0476507	0.752141	-0.2016	0.32323
Arf51F	0.0137492	0.934332	-0.0169915	0.878183	-0.418821	0.0705902
Arf79F	-0.0108124	0.953829	0.0286059	0.81921	-0.294339	0.16563
ArfGAP1	0.0433442	0.672374	-0.243984	0.034276	-0.218892	0.120686
ArfGAP3	-0.0189035	0.908286	-0.14267	0.227129	-0.305897	0.16563
Arfip	0.0865572	0.339862	-0.186024	0.234377	-0.0723293	0.617562
Arfrp1	0.000562234	0.997442	-0.43683	0.00976548	-0.362725	0.0928244
ArgRS	0.0191574	0.903999	-0.0739324	0.639661	-0.0764898	0.582046
ArgRS-m	0.0392682	0.745903	-0.135738	0.519722	-0.0457502	0.831148
Argk	-0.0120896	0.870828	0.0597914	0.592653	0.148095	0.47224
Argl	-0.020774	0.371965	-0.0430416	0.851427	-0.028196	0.881136
Arl1	0.035382	0.779354	-0.147698	0.292654	-0.294032	0.10811
Arl2	0.015947	0.91746	-0.0390215	0.868775	0.034779	0.866842
Arl4	0.017015	0.91746	-0.0415596	0.807868	-0.0658021	0.664077
Arl5	0.0050843	0.975575	-0.212772	0.0925162	-0.393618	0.0662164
Arl6	-0.00166631	0.937108	0.018209	0.94158	0.0866033	0.72811
Arl6IP1	-0.00204123	0.990068	-0.245568	0.00566603	-0.36054	0.118349
Arl8	0.0154314	0.922999	-0.0766418	0.604955	-0.178298	0.336568
Arp1	0.0262126	0.857858	-0.160177	0.18028	0.13576	0.403571
Arp10	0.0177598	0.913061	-0.338677	0.0106236	-0.236303	0.145505
Arp2	0.0800508	0.360776	-0.122635	0.372652	-0.312369	0.096399
Arp3	-0.031621	0.811479	-0.177771	0.112857	-0.329471	0.126065
Arp5	-0.0075348	0.965959	-0.19936	0.101524	-0.381571	0.0806941
Arp53D	0.00167316		-0.0646091		-0.0160528
Arp6	0.0433086	0.705531	-0.290116	0.0149741	-0.225394	0.257812
Arp8	0.053714	0.630613	-0.484371	0.00218842	-0.447407	0.0333671
Arpc1	0.00940375	0.96095	-0.0868703	0.51965	0.0226075	0.903577
Arpc2	0.0240081	0.865497	-0.250381	0.0128287	-0.433154	0.0712964
Arpc3A	0.0107141	0.946718	0.0139733	0.948301	0.00642497	0.967893
Arpc3B	-0.0122306	0.672374	0.215792	0.152421	0.27546	0.14248
Arpc4	0.0019309	0.990843	-0.168187	0.159447	-0.1041	0.45427
Arpc5	0.0643062	0.541326	-0.112098	0.437333	-0.0962144	0.516771
Arr1	-0.0161653	0.212496	0.419938	0.0363025	0.20856	0.324933
Arr2	-0.000329486		-0.0124511	0.952659	0.303602	0.208138
Ars2	0.0533123	0.637595	0.0873658	0.685298	-0.131094	0.502383
Art1	0.0784247	0.410382	-0.492758	0.000134167	-0.52506	0.0134588
Art2	0.00393165		-0.0465943		0.130676
Art3	0.0147828	0.918449	-0.108936	0.436942	-0.335895	0.145881
Art4	0.0594319	0.568228	-0.444905	0.00521661	-0.625271	0.00180519
Art6			0.00495026
Art7	0.00144594	0.990973	-0.402016	0.0282955	-0.15918	0.42357
Art8	-0.0203133	0.887816	-0.199932	0.239663	0.105092	0.534571
Arts	0.0590625	0.584427	-0.408098	0.0328586	-0.436137	0.00319902
Arv1	0.00498335	0.975395	-0.200857	0.228483	-0.296255	0.0629365
Asap	0.0373994	0.762811	0.0884321	0.510876	-0.0832947	0.586019
Asator	-0.0108276	0.953829	0.335705	0.00230727	-0.135088	0.501883
Asciz	0.0307324	0.802519	-0.400551	0.0321264	-0.375608	0.0696752
Ask1	0.0201694	0.893011	-0.0428504	0.756747	-0.0389572	0.824625
AsnRS	0.0387171	0.761961	-0.190906	0.197846	0.0436143	0.768048
AsnRS-m	-0.013872	0.873372	0.162719	0.384012	-0.316858	0.131612
AsnS	0.000890835	0.99536	-0.255256	0.0296543	-0.214001	0.317815
AspRS	0.00501915	0.973996	-0.03572	0.813506	0.12154	0.387586
AspRS-m	0.0534516	0.596336	-0.00940477	0.964318	-0.318368	0.185823
Asph	0.00232634	0.970812	0.122021	0.179151	0.0360867	0.836572
Ass	-0.00914387	0.410842	-0.185678	0.399863	-0.313192	0.0387669
AstA	-0.00706394	0.469927	0.224442	0.293731	0.25364	0.109629
AstA-R1	-0.00325026		0.251855	0.234203	0.254549	0.259648
AstA-R2	-0.00590411	0.61132	0.094542	0.692853	0.448017	0.00153314
AstC	-0.00385772	0.775293	0.453155	0.0229958	0.233212	0.174945
AstC-R1	0.000841741		-0.01012		0.0992475
AstC-R2	-0.0140215	0.25728	0.44933	0.0118751	0.278668	0.0727474
AstCC			-0.00396969		0.0427813
Asx	0.0578494	0.596336	0.00504644	0.975291	-0.139683	0.295047
Atac1	0.032294	0.789838	-0.244689	0.109562	-0.233752	0.242692
Atac2	-0.0051539	0.973474	-0.174563	0.363424	0.36211	0.0331705
Atac3	0.0225266	0.882195	-0.127835	0.442661	0.0330724	0.873051
Ate1	0.0163866	0.918449	-0.309697	0.020338	-0.361819	0.0620776
Atet	-0.0321407	0.249275	0.352698	0.0127249	0.339483	0.0511792
Atf-2	-0.00189635	0.990068	-0.404641	0.0104863	-0.436592	0.016262
Atf3	-0.0235183	0.311552	0.342331	0.00639501	0.172939	0.325164
Atf6	-0.00643863	0.970405	-0.0515657	0.776166	-0.382071	0.0329438
Atg1	0.100397	0.199202	0.0798858	0.456169	-0.163571	0.464341
Atg10	0.00484005	0.954335	-0.165687	0.448431	0.0258019	0.919668
Atg101	-0.0140862	0.926054	0.0329733	0.831177	-0.0966797	0.581101
Atg12	0.0342479	0.759504	-0.171151	0.434227	-0.0621437	0.794026
Atg13	0.0578918	0.533028	-0.194042	0.0991145	-0.243958	0.223553
Atg14	0.046481	0.691235	-0.130267	0.408711	0.114876	0.383785
Atg16	-0.0118472	0.947111	-0.0817111	0.657362	-0.341554	0.159141
Atg17	0.0727048	0.476743	-0.0150056	0.926485	-0.051927	0.767309
Atg18a	0.0223442	0.876185	-0.0343448	0.845376	-0.309465	0.190529
Atg18b	0.0210799	0.887248	0.128503	0.333017	-0.0664754	0.73013
Atg2	0.0493427	0.662943	0.0479989	0.707665	-0.0810177	0.706484
Atg3	0.0109486	0.953539	-0.131684	0.376734	-0.209326	0.189405
Atg4a	-0.00611173	0.970405	-0.163231	0.164769	-0.184941	0.27929
Atg4b	0.0696457	0.457379	-0.143128	0.205855	-0.392713	0.0819913
Atg5	-0.0215983	0.884549	-0.172933	0.0982933	-0.307467	0.108099
Atg6	0.028284	0.827761	-0.058089	0.739714	0.284132	0.0806941
Atg7	0.0170094	0.91746	0.00309866	0.985418	-0.381752	0.103212
Atg8a	-0.0341263	0.789463	-0.0017046	0.988842	0.000729369	0.996822
Atg8b					-0.0108115
Atg9	0.0225024	0.882736	0.0187591	0.889226	0.0812479	0.569829
Atox1	0.0646498	0.533028	-0.152871	0.174124	-0.237568	0.200574
Atpalpha	0.0143949	0.927576	0.390821	2.89657e-08	0.182276	0.172055
AttA			-0.025991		0.152343
AttB			-0.109159		0.249141	0.195459
AttC			-0.0204098	0.150514	-0.0735543
AttD	-0.00405648		0.0358255		0.00517146
Atu	0.0340021	0.793081	-0.311687	0.00029504	-0.403648	0.0591166
Atx-1	-0.00550232	0.704862	-0.0707235	0.636796	0.125166
Atx2	0.0312373	0.821745	-0.00461891	0.980557	-0.137515	0.304302
Atxn7	0.0319723	0.796477	-0.10162	0.583743	-0.327174	0.176031
Aven	0.0382714	0.757106	-0.297747	0.107956	-0.432228	0.0168013
Awh	-0.00530558	0.847101	0.34911	0.0529909	0.0986922	0.622526
Axn	0.0422293	0.722825	-0.0611612	0.689901	-0.391997	0.114996
Axs	0.0409347	0.677541	-0.17103	0.4396	-0.168308	0.310404
Axud1	0.0152376	0.925954	-0.171041	0.0910173	-0.429828	0.0812801
B-H1	-0.0119298	0.582717	0.417405	0.0335683	0.267905	0.262782
B-H2	-0.00662307	0.720289	0.321767	0.0927582	0.10548	0.688443
B4	0.0453721	0.637058	-0.0740612	0.543104	-0.40281	0.105368
B52	-7.58949e-05	0.999402	-0.236381	0.0067668	-0.263212	0.151242
B9d1	0.0014166	0.926609	-0.0756927	0.715541	0.0915855
BBS1	-0.00431445	0.6383	0.136743	0.466004	0.0687747
BBS4	-0.00067956		0.242117	0.232138	-0.00468575	0.985446
BBS5	0.00115221		0.0926055	0.66466	0.263789	0.265186
BBS8	-0.00366887	0.884532	0.214789	0.320178	-0.0386983	0.886737
BBS9	-0.00967553		0.304546	0.140695	-0.10196	0.696262
BCAS2	0.0180008	0.913258	-0.243985	0.164291	-0.393307	0.0351595
BCL7-like	0.0273736	0.849079	-0.311968	0.0560132	-0.503768	0.018228
BEAF-32	0.0255534	0.859582	-0.0636025	0.752673	-0.317536	0.185945
BG642163			0.00495026
BG642167					-0.0108115
BG642312	-0.00221348		0.294015	0.104992	-0.155149
BHD	-0.0227456	0.701527	0.104474	0.601976	0.117727	0.618971
BI-1	-0.0265825	0.84847	-0.0452248	0.699971	-0.0764095	0.642931
BNIP3	-0.0528364	0.448574	0.270369	0.010101	0.199703	0.210792
BOD1	0.0282953	0.808655	-0.141743	0.212235	-0.336602	0.156024
BORCS5	0.000616097	0.996581	-0.363469	0.0707212	-0.0803226	0.665231
BORCS6	0.00423342	0.97271	-0.251957	0.169796	-0.0954614	0.691117
BRWD3	0.0307109	0.821966	-0.052483	0.807078	-0.390824	0.1158
BTBD9	0.0241389	0.858106	-0.33262	0.00079297	-0.487886	0.0346922
Bacc	-0.047273	0.681309	0.0445636	0.792967	-0.16805	0.322103
Bace	-0.00230128	0.882195	0.0939231	0.686188	0.362248	0.0520498
Balat	-0.00530647		0.0178056		0.173992
Baldspot	0.00365017	0.982957	0.0904511	0.541617	0.019429	0.919482
Bap111	0.0270075	0.847616	-0.216863	0.0216109	-0.436413	0.0542975
Bap170	0.13735	0.0250041	-0.336188	0.00420769	-0.438175	0.0819931
Bap55	0.0924011	0.265217	-0.333059	0.0570354	-0.395587	0.0146804
Bap60	-0.00396477	0.982482	-0.351046	0.000100565	-0.457238	0.0269333
Bbd			-0.0433894	0.0858261	0.330964	0.172878
Bdbt	0.0544649	0.603657	-0.32845	0.0305226	-0.407957	0.0629991
Bdp1	-0.000145419	0.999056	-0.0534046	0.744682	-0.301685	0.169559
Bem46	0.0714173	0.485686	-0.174158	0.296984	0.021391	0.901771
Best1	0.0368666	0.769141	-0.190729	0.28362	0.0118347	0.943584
Best2	-0.0314464	0.166953	0.174499	0.323814	0.273965	0.0835517
Best3	-0.00281611		-0.498748	0.000625123	-0.0820959
Best4			-0.0295994		-0.0554562
Bet1	-0.00428276	0.976878	-0.32518	0.0457219	-0.160242	0.434598
Bet3	0.03429	0.788016	-0.266111	0.0109932	-0.324881	0.139881
Bet5	-0.0121315	0.931764	-0.0359198	0.82883	-0.123399	0.512755
Bgb	0.0235693	0.876185	-0.125907	0.299437	-0.302586	0.16414
BicC	-1.12498e-05		-0.00684398
BicD	0.0563658	0.468197	-0.0411402	0.769043	-0.351504	0.148281
BigH1	0.0403812	0.639428	-0.284377	0.13633	-0.646511	3.47744e-05
Bili	-0.00987241	0.634211	0.481018	0.00149847	0.360319	0.0401378
Bin1	0.0166603	0.918449	-0.143577	0.274935	-0.237149	0.259648
Bka	-0.00702805	0.968524	-0.281757	0.0213613	-0.330908	0.128028
Blimp-1	0.00341064	0.9455	0.144774	0.408498	0.219199	0.371632
Blm	0.0689	0.502412	-0.279469	0.145633	-0.412769	0.0769745
Blos1	0.0390621	0.683358	-0.135972	0.424601	-0.145634	0.335341
Blos2	0.00626028	0.966794	-0.141002	0.409984	-0.191995	0.401868
Blos3	0.0249107	0.836119	-0.0843167	0.663619	-0.0982388	0.643107
Blos4	0.0102765	0.950278	-0.301821	0.00859073	-0.463236	0.0224346
Bmcp	0.0409356	0.727668	-0.238475	0.0946096	-0.258676	0.107775
BoYb	0.0388995	0.756906	-0.220972	0.111031	-0.4554	0.0650939
BobA	-0.0124412	0.734097	-0.0146681	0.938775	0.0618275
BomBc1	-0.00214905		-0.0490642	0.0990549	0.673698	0.00153314
BomBc2	-0.00164272		-0.747913	6.11785e-05	0.585104	0.0178275
BomBc3			-0.195392	0.162344	0.299874	0.0889734
BomS1	-0.00419904	0.707019	-0.0594396	0.659747	1.89111	5.31831e-24
BomS2	-0.00568366	0.705531	-0.171872	0.112138	1.14884	9.6459e-08
BomS3	-0.000875408		-0.122659	0.0771146	1.27431	2.74586e-10
BomS4			-0.0401655	0.858287	0.3231	0.147056
BomS5			-0.273301	0.018786	1.15119	5.63304e-09
BomS6			-0.226698	0.143442	0.474938	0.0569053
BomT1			-0.0308207		0.030795
BomT2			-0.0154057	0.772011	0.852597
BomT3	-0.0016745		-0.183408	0.00737913	0.553479	0.000480016
Boot	0.0381632	0.767089	-0.267706	0.141793	-0.465917	0.027687
Br140	0.0618026	0.546814	-0.431473	0.00199627	-0.429454	0.0520669
Brca2	-0.0252259	0.815178	-0.365397	0.0657794	-0.218955	0.214741
Brd	-0.0130327	0.775852	-0.0400438	0.841413	0.163516	0.410497
Brd8	-0.015691	0.922999	-0.34983	0.00687509	-0.401594	0.073839
Bre1	0.05667	0.608572	-0.148162	0.341895	-0.36873	0.131763
Brf	0.105678	0.229473	-0.000283361	0.998984	-0.348413	0.13138
Brms1	0.0837104	0.359481	-0.347092	0.0328768	-0.320062	0.109499
Bro	0.00747059	0.814118	0.159672	0.128196
Bruce	0.011756	0.94424	0.0486655	0.696635	0.000457532	0.997734
Bsg	0.00199099	0.990182	0.106933	0.245652	-0.0399651	0.849641
Bsg25A	0.0168259	0.558231	0.123507	0.000121803	0.019007
Bsg25D	0.0553803	0.616842	-0.302134	0.00944742	-0.484716	0.03224
BtbVII	0.0863421	0.214762	-0.141765	0.341826	-0.11233	0.504571
BthD	0.0229175	0.86035	-0.323581	0.00236432	-0.521289	0.0180417
Btk29A	0.0431995	0.692063	-0.108764	0.370016	-0.393863	0.0990821
Btnd	-0.0114547	0.399569	-0.0616784	0.743078	0.124963	0.543248
BuGZ	-0.0147859	0.927576	-0.0342824	0.760787	-0.282831	0.18544
Bub1	0.0923912	0.250048	-0.180077	0.107294	-0.297629	0.176502
Bub3	0.031616	0.819692	-0.311009	0.00330136	-0.401526	0.078452
BubR1	0.0198294	0.898558	0.00874513	0.968572	-0.309945	0.200323
Buffy	-0.00774923	0.491501	0.0608344	0.798402	0.211448	0.342768
Bug22	0.0357622	0.782516	-0.280333	0.108954	-0.295164	0.102303
Burs	-0.00327819		-0.0137492	0.956471	0.196543	0.385812
Bx	0.0549963	0.623475	0.00557671	0.970617	0.125635	0.501883
Bx42	0.0006899	0.996764	-0.241032	0.00870128	-0.375106	0.0825769
C15	-0.0154667	0.452571	0.23468	0.212013	0.137381	0.585901
C1GalTA	0.0542603	0.623475	0.013894	0.945563	-0.125654	0.382899
C3G	0.0234433	0.877719	0.24402	0.0416163	0.0373511	0.791735
C901	-0.00426083	0.577471	0.402248	0.0402806	0.0307609
CAH1	-0.0274317	0.0985229	0.124195	0.527095	0.159505	0.347475
CAH13			0.0345167
CAH14			-0.00103923
CAH15			0.00495026
CAH16	-0.000780554		-0.04484		-0.00269692
CAH2	-0.00285713	0.987276	0.0796352	0.599975	0.224718	0.208622
CAH3	0.0350382	0.702239	-0.421277	0.0126517	-0.182977	0.19976
CAH4			-0.00684398		-0.0108115
CAH5			-0.0234135
CAH6	-0.00261605	0.844122	-0.194456	0.371818	0.205772
CAH7	0.0278992	0.830854	-0.146152	0.405108	0.375291	0.0411917
CAH8	-0.00585417		0.0661392	0.685298	0.134541	0.593466
CAH9	-0.00417624	0.722508	0.015815	0.936829	0.45424	0.0247159
CAHbeta	0.0297919	0.798044	0.0535658	0.788613	0.402828	0.0384742
CAP	-0.059806	0.200323	0.296975	0.0118862	0.196233	0.278453
CARPA	-0.0165632	0.200323	0.43572	0.00101131	0.225358	0.169463
CARPB	-0.00403151	0.963907	0.309852	0.0641484	0.0339668	0.8604
CASK	0.0448152	0.705531	0.125932	0.210576	-0.0150113	0.93416
CBP	-0.0127787	0.941206	0.219917	0.0191744	0.097923	0.606159
CCAP	0.000850088		0.134897	0.53123	0.00754604	0.977024
CCAP-R	-0.000866674	0.96095	0.166998	0.454348	0.289901	0.231049
CCDC151	-0.00545581		0.3074	0.0836452	0.384657	0.0930853
CCDC53	0.00847522	0.893381	-0.280854	0.164225	0.0952699	0.719587
CCHa1	-0.0107394	0.34035	0.250559	0.229972	0.228857	0.282095
CCHa1-R	0.0300778	0.0013012	0.326316	0.113228	0.327979	0.123936
CCHa2	-0.0145163	0.322345	0.49131	0.00874248	0.465493	0.00658429
CCHa2-R	-0.00721637		0.5192	0.00655917	-0.0204972	0.931183
CCKLR-17D1	-0.00588526		0.0804228	0.730001	0.122535	0.637752
CCKLR-17D3	-0.00255934	0.907117	0.17634	0.401808	0.152744	0.499737
CCT1	0.0588435	0.58764	-0.314967	0.0430283	-0.104669	0.474504
CCT2	0.00458761	0.977868	-0.44224	0.00761435	-0.119505	0.495744
CCT3	0.0764005	0.437975	-0.365626	0.0269089	-0.127697	0.404953
CCT4	0.000698035	0.996458	-0.398349	0.0100312	-0.0309817	0.850215
CCT5	0.0357196	0.776599	-0.361317	0.0192805	0.0137372	0.937055
CCT6	0.0274873	0.84847	-0.351632	0.0386378	-0.14835	0.358466
CCT7	0.0410758	0.738046	-0.305469	0.048493	-0.123621	0.394754
CCT8	0.0140498	0.929998	-0.46081	0.00376586	-0.039004	0.814831
CD98hc	0.0365291	0.775065	-0.171856	0.22027	0.0736218	0.677881
CDC50	0.0110617	0.949923	0.0269168	0.822044	0.037739	0.828587
CDK2AP1	0.024564	0.866338	-0.171182	0.13938	-0.401635	0.0928244
CDase	-0.0234045	0.417346	0.183925	0.302192	0.215297	0.140218
CG10000	-0.0079121		0.165906	0.458168	0.193727	0.369827
CG10005	0.000696123	0.990973	0.0489321	0.833796	-0.119465	0.646651
CG10011	-0.00376527	0.969767	0.34515	0.00843543	0.257722	0.0796619
CG10013	-0.00247265	0.965686	-0.478525	0.0158595	-0.316778	0.191199
CG10019	-0.00550017	0.679044	0.534301	0.000278946	0.293543	0.114243
CG10026	-0.00339132	0.79686	0.213975	0.242547	0.198301	0.386797
CG10031	-0.0104433	0.488294	-0.0226417	0.929978	0.174484	0.288409
CG10035	-0.0043606	0.844966	-0.0140285	0.872967	-0.00638634	0.943676
CG10038	-0.00281744	0.987485	-0.264349	0.0295691	-0.492902	0.00658055
CG10041	-0.0090213	0.551137	-0.123463	0.446399	-0.0230321
CG10050	0.00826219	0.955401	-0.121191	0.56482	-0.0282077	0.899177
CG10051	-0.0391865	0.0191827	0.618224	7.35567e-06	0.243926	0.0759798
CG10053	-0.00051642	0.99536	-0.233967	0.230215	-0.216417	0.291243
CG10055	0.125187	0.0470461	-0.197348	0.260121	-0.245909	0.0868314
CG10062	-0.00287707	0.857725	0.225179	0.284603	0.169173	0.286043
CG10063	0.00205616	0.946975	0.0611007	0.757674	0.0857744	0.732757
CG10064	-0.00171459	0.946718	-0.0335542	0.889134	-0.052568
CG10068	0.038469	0.761961	0.0399466	0.845376	-0.046188	0.792796
CG10073	-0.00542191	0.546256	0.336849	0.0626083	0.295388	0.0986016
CG10075	0.0572518	0.600081	-0.171429	0.242924	-0.193921	0.21402
CG10077	0.0284534	0.825609	0.12135	0.184376	-0.143639	0.490971
CG10081			0.0209092		-0.101369
CG10082	-0.0154809	0.915214	0.184381	0.113814	-0.0527598	0.811324
CG10086	-0.0126072	0.4507	0.305033	0.0585301	0.293031	0.0993573
CG10089	-0.000866539	0.970405	0.1861	0.398701	0.259826	0.161211
CG10098	0.0104029	0.949954	-0.219813	0.103124	-0.227257	0.305127
CG10104					0.0161026
CG10116	-0.0151402	0.344999	-0.0535101	0.822093	0.0779874	0.684858
CG10126	-0.0127422	0.227098	0.276007	0.118185	0.171984	0.380578
CG10132	-0.0121543	0.387565	0.208823	0.0351026	0.238222	0.149916
CG10137	-0.00895989	0.821745	0.295894	0.0746004	0.326993	0.0868314
CG10139	-0.0124375	0.934332	-0.0254909	0.907883	-0.331232	0.170699
CG10140	-0.00228042		0.209074	0.212818	0.421026	0.0604058
CG10147	0.0421027	0.720805	0.0738735	0.626816	-0.285207	0.109498
CG10151	-0.00156266	0.965874	0.146601	0.434886	0.259538	0.209187
CG10154	0.00253834		0.176796		0.305775	0.208142
CG10163	-0.00221348		0.00661119		0.202941
CG10164					-0.0108115
CG10165	-0.00186913	0.989576	0.116233	0.489691	0.109366	0.552527
CG10171	0.0406393	0.738046	-0.206691	0.229991	-0.341795	0.0473028
CG10175	-0.00295586	0.745903	0.303254	0.00295937	0.10873	0.599432
CG10177			0.00616904		0.253521
CG10182	-0.00215734	0.812411	0.415593	0.0166544	0.612542	0.000400739
CG10183			0.134242		0.0310108
CG10184	0.0164858	0.789463	0.260066	0.099925	0.277051	0.0549213
CG10185	-0.00413115		0.357836	0.0800666	0.328767	0.157148
CG10189	0.0115053	0.88051	0.0563839	0.793294	0.279014	0.110761
CG10194	0.0353842	0.763629	-0.0860369	0.628664	0.104629	0.603306
CG10195	0.0293656	0.786393	-0.0231776	0.924123	0.17373	0.329334
CG10205	-0.000796979		-0.0709796		0.521857	0.0205898
CG10208	-0.00566279	0.948379	0.101439	0.649944	0.11611	0.47092
CG10209	0.0760211	0.448574	-0.489351	0.00991319	-0.240986	0.149828
CG10211	-0.00264037	0.794323	0.270154	0.0792902	0.293119	0.143197
CG10214	-0.0127068	0.928958	-0.237558	0.0807389	-0.316929	0.0902265
CG10222	0.0578286	0.570951	-0.450975	0.0147814	-0.501551	0.00205046
CG10226	-0.00732328	0.594563	0.252976	0.19684	0.425078	0.00144776
CG10232	-0.00454769	0.763629	0.223481	0.23388	0.153298	0.54187
CG10237	0.105949	0.163477	-0.260361	0.0635877	-0.307664	0.0495429
CG1024	-0.00855903	0.963907	-0.138352	0.391369	-0.345861	0.156432
CG10252	-0.000780554		-0.0591815		0.0270042
CG10254	0.0219034	0.882195	-0.463624	0.00478055	-0.179628	0.251308
CG10257	-0.00833962		0.0164817	0.94014	0.165615	0.485885
CG10264	-0.002757	0.770694	0.349837	0.00955817	0.0740731
CG10265	0.0987011	0.264654	-0.345367	0.0901069	-0.468795	0.0105863
CG10268	0.0261653	0.858106	0.120994	0.549959	-0.200282	0.224825
CG10274	0.0167353	0.918449	-0.231283	0.199483	-0.141592	0.361575
CG10280	-0.00301419	0.672374	-0.20256	0.275983	-0.0253155
CG10283	-0.0206176	0.527733	0.270533	0.182688	-0.0518808	0.801612
CG10286	0.0257736	0.859208	-0.0324165	0.837142	0.214824	0.142254
CG10298			0.0756609
CG10300	-0.00463043	0.728446	0.345998	0.0464976	0.512218	0.0062403
CG10301	0.000335027		-0.025846	0.921524	0.146226	0.561678
CG10307	-0.0109039	0.421706	0.111158	0.500786	0.032268	0.900596
CG10311	-0.0289936	0.13333	0.232567	0.238168	0.351763	0.0657887
CG10317	0.00195053		-0.0153236		-0.059205
CG10321	0.058957	0.581737	-0.215135	0.0240782	-0.26721	0.0951781
CG10324	0.0150803	0.914426	-0.0476391	0.767015	-0.279652	0.237351
CG10333	0.0362267	0.768898	-0.105575	0.354195	-0.365966	0.123605
CG10336	0.0784684	0.392256	-0.530093	0.0036527	-0.550161	0.00543433
CG10337	-0.00116235	0.985688	0.0780796	0.720567	0.0776333	0.644177
CG10338	0.03288	0.804133	-0.10635	0.444822	-0.351768	0.0467395
CG10339	-0.00728821	0.547752	0.0978243	0.627929	0.295242	0.111023
CG10340	-0.028767	0.820001	-0.00657613	0.960565	0.217917	0.173211
CG10341	-0.0213526	0.882195	-0.234405	0.128915	-0.244139	0.189616
CG10343	0.0158491	0.918449	-0.287985	0.104572	-0.180599	0.250043
CG10344	0.0169356	0.906868	-0.322824	0.10309	0.00454252	0.983352
CG10345	-0.00993868	0.539447	-0.0402672	0.874886	-0.11552	0.593753
CG10347	0.0123001	0.937295	-0.262728	0.00712089	-0.43756	0.0495429
CG10348	-0.00318541	0.775852	0.270457	0.101754	0.3736	0.0999268
CG10352	-0.00214905		0.0559263	0.776927	-0.188343
CG10353	-0.0321058	0.789463	0.273268	0.00563967	0.238486	0.181493
CG10357					-0.0263322
CG10359	-0.00433934	0.683367	0.300877	0.132439	0.560541	0.000325715
CG10361	-0.0146681	0.497943	0.0427257	0.818411	0.59572	1.37218e-05
CG10362	-0.00492871	0.722825	0.0879207	0.660789	0.381397	0.0387669
CG10365	-0.0234145	0.863887	-0.0302937	0.818277	-0.099023	0.501883
CG10366	0.0338342	0.789463	-0.327205	0.0714453	-0.0858924	0.665231
CG10375	-0.0424837	0.721632	-0.148939	0.19334	-0.282823	0.206964
CG10376	0.0196338	0.897686	-0.153334	0.190267	-0.312043	0.0403724
CG10383	0.0197156	0.898558	-0.261121	0.00822203	0.0609166	0.74959
CG10384	-0.0117129	0.30058	0.267936	0.0519811	0.271279	0.0779915
CG10395	0.0155703	0.918449	-0.253693	0.111745	-0.418616	0.0733875
CG10405	-0.00495436	0.847616	0.114845	0.623683	0.119993	0.568586
CG10407	0.00313864	0.950594	0.0151113	0.953083	0.0387851	0.882997
CG10413	0.0146687	0.92807	-0.0412593	0.804454	-0.342056	0.113837
CG10417	-0.00768482	0.964169	0.0929814	0.657818	-0.312157	0.198369
CG10418	0.00699988	0.965959	-0.307795	0.0964621	-0.308831	0.080352
CG10425	0.0162251	0.918984	-0.191627	0.0964215	-0.369109	0.0960727
CG10428	0.0488875	0.663667	-0.241612	0.0842371	-0.32572	0.0985295
CG10431	0.0236005	0.863887	-0.0764109	0.680676	-0.384928	0.11304
CG10433	-0.014802	0.468084	0.251801	0.175661	0.321819	0.0982247
CG10435	0.0758505	0.448574	-0.224975	0.0999064	-0.23907	0.191715
CG10444	0.082816	0.337385	-0.20765	0.0808084	-0.11405	0.434232
CG10445	0.00633938	0.970405	-0.343246	0.0775882	-0.177666	0.467342
CG10459	-0.004872		0.017245		0.0123178
CG10462	0.0524141	0.556685	-0.161014	0.324877	-0.193503	0.255125
CG10463	0.00149731	0.992334	-0.205209	0.257413	0.00963788	0.965305
CG10465	-0.00203544	0.990068	-0.0886804	0.350101	-0.360763	0.0684965
CG10466	-0.0124311	0.935412	-0.200755	0.213778	-0.235898	0.254119
CG10467	0.0139602	0.931779	-0.218964	0.267934	-0.224112	0.288265
CG10469	-0.00201148	0.968721	0.064831	0.775541	0.0998341	0.666949
CG10470	0.0362601	0.769193	-0.154053	0.268004	-0.00444713	0.978046
CG10472	-0.00606166	0.514334	0.0213951	0.935693	0.154388	0.374625
CG10474	-0.00545581		0.088327		0.428964	0.0787172
CG10477	-0.00397517		-0.00103923		0.220447
CG10479	-0.0211296	0.533028	0.31153	0.0306367	0.00498888	0.983158
CG10481					-0.00269692
CG10483	-0.00356873	0.685728	0.259408	0.133341	0.350025	0.0429563
CG10486			0.0847104		0.00401889
CG10492	0.0665433	0.501039	-0.174837	0.0829722	-0.471221	0.0651923
CG10494	0.0624175	0.558231	-0.259747	0.216333	-0.524455	0.0242739
CG10495	0.0171607	0.914426	-0.361979	0.0769915	0.0473359	0.840096
CG10505	-0.00732246	0.824225	0.213412	0.308272	-0.107123	0.655436
CG10508	-0.00489652	0.702715	0.237824	0.117381	0.433813	0.00578554
CG10510			0.0105298		-0.0108115
CG10512	-0.00823861	0.858508	0.237136	0.195376	0.232972	0.140461
CG10513	-0.00490498	0.530227	-0.0821467	0.648895	-0.378988	0.0536683
CG10514	-0.00321598	0.825975	0.355863	0.0762238	-0.328586	0.168433
CG10516	-0.00924272	0.949954	-0.188206	0.220241	0.05683	0.761181
CG10527	0.00164806	0.990068	-0.00807502	0.961428	0.203725	0.191809
CG10543	0.0365631	0.774593	0.166772	0.17579	-0.152334	0.373491
CG10550	-0.0265612	0.0397311	0.292356	0.135283	0.170054	0.185141
CG10553	-0.00249976	0.448574	-0.207214	0.292524	0.0916799	0.683941
CG10555	0.0336371	0.768039	-0.203132	0.0346413	-0.542145	0.0162306
CG10559	0.00037444		0.131463	0.497646	0.149967	0.555168
CG10560	-0.00485306	0.501039	-0.0738692	0.762368	0.112639	0.51292
CG10561	-0.00284463	0.985688	-0.171506	0.354673	0.138802	0.403064
CG10562	-0.0051421	0.681221	0.0947466	0.689536	0.184605	0.16263
CG10565	0.0452808	0.702239	-0.278835	0.00288546	-0.155856	0.490587
CG10576	0.0417522	0.720238	-0.188889	0.213867	0.0463114	0.811142
CG10581	0.00183587		-0.125789		-0.115093
CG10584	0.122901	0.129877	-0.2671	0.0963885	-0.102701	0.469656
CG10588			-0.0203167		0.00370998
CG10589			-0.00684398
CG10591	-0.00717298	0.532668	0.0582514	0.669963	0.128041	0.243786
CG10597	-0.000944242	0.926054	0.0360805	0.884368	0.235619	0.167457
CG10598	-0.0059395	0.526685	0.107603	0.608206	0.332952	0.141772
CG10600	0.0815898	0.307547	-0.235738	0.098091	-0.413622	0.0549043
CG10602	0.100823	0.19326	-0.142469	0.170325	-0.0520172	0.752664
CG10616	0.0104521	0.955401	-0.0981964	0.592653	-0.123071	0.477838
CG10621	-0.0465018	0.425406	0.0721676	0.643512	0.159655	0.312868
CG10623	-0.0069567	0.847616	0.390416	0.0476529	0.406398	0.0122533
CG10628	0.0313493	0.820569	-0.39451	0.0248625	-0.286915	0.0739096
CG10631	0.0612735	0.551762	0.0730809	0.571999	0.151065	0.294994
CG10638	0.0741233	0.394677	0.0826428	0.608544	0.309665	0.0429789
CG10646	0.0864085	0.364617	-0.37034	0.0498651	-0.234535	0.219832
CG10650	-0.00994044	0.501549	0.162557	0.251017	0.194314	0.231693
CG10651	-0.00221348		-0.00684398		0.00517146
CG10654	-0.0145613	0.772812	0.105251	0.556642	0.359837	0.0397367
CG10657	-0.000869234	0.907391	0.192912	0.312275	0.245085	0.291656
CG10660	-0.00789801	0.673989	0.109392	0.379878	0.19077	0.289807
CG10663	-0.0101854	0.648833	0.308261	0.0443897	0.116209	0.47174
CG10669	0.0511343	0.644049	-0.0518857	0.81227	0.0611039	0.781758
CG10672	0.00865585	0.962964	-0.102874	0.547722	0.238474	0.14396
CG10674	0.0785767	0.421527	-0.0311308	0.849349	-0.000908136	0.996105
CG10680			0.116293		0.0456029
CG10681	0.0407432	0.685728	-0.178627	0.369625	0.0621752	0.765644
CG10694	-0.000826197		-0.011046
CG10700	0.00248644		-0.147034		0.00517146
CG10702	-0.00604407	0.970405	-0.0890589	0.550106	-0.337799	0.153233
CG10710	-0.00500304	0.620591	0.250426	0.0854098	0.169105	0.453925
CG10713	-0.00273535	0.794344	-0.0176119	0.944888	0.528127	0.0185022
CG10725	-0.000767335	0.820867	0.203906	0.294385	0.528973	2.63852e-05
CG10730	0.00637548	0.420178	0.0668794	0.695954	0.0803311
CG10731	-0.0141849	0.928818	-0.283888	0.0613091	-0.324678	0.140461
CG10734	-0.00013519		-0.00905474		0.0268227
CG10737	-0.0139003	0.91746	0.201414	0.052168	0.161232	0.40316
CG10738	0.0607607	0.516094	0.122318	0.459069	-0.149571	0.40088
CG1074	0.050822	0.630613	-0.180568	0.243202	-0.271774	0.141834
CG10747	-0.0218819	0.88051	-0.101289	0.522085	-0.0218449	0.903789
CG10750			0.096494		-0.0174685
CG10752			-0.00361715
CG10761					0.00517146
CG10764	0.00365543		-0.0621505		0.0134198
CG1077	0.00519865	0.782114	-0.0382181	0.870567	0.629972	0.0119931
CG10778	0.0556786	0.607279	-0.280375	0.0743365	-0.148992	0.298294
CG10793	-0.0105829	0.392256	0.0534802	0.799066	0.154328
CG10795	0.0400177	0.725357	-0.323673	0.0957132	-0.314143	0.0673864
CG10799	-0.00383587		-0.176547	0.420842	0.0425718	0.873044
CG10801	-0.0026751		-0.0694926		-0.0183551
CG10802	0.0217849	0.886937	-0.23764	0.0450695	-0.270205	0.142189
CG10803	0.0774102	0.363799	0.00485375	0.979504	-0.0815567	0.55134
CG10804	-0.00373231	0.850037	0.496901	0.00721234	0.350262	0.0388757
CG10809	0.0694479	0.501549	-0.213339	0.272025	-0.183253	0.206354
CG10814	-0.00197188		0.342563	0.0457903	0.122695
CG10822	-0.00214905
CG10834			-0.00684398		0.00517146
CG10841			-0.00684398		-0.00277159
CG10845	-0.00221348		0.0105298		0.0123178
CG10853			0.018357		0.00517146
CG10859	-0.00155328		-0.0167349		0.0159587
CG10863	0.00916598	0.961401	-0.167352	0.13865	0.159574	0.308472
CG10864	-0.00836932	0.491221	0.28983	0.161871	0.134483	0.601944
CG10866	0.0458976	0.694346	-0.366734	0.0735147	-0.501543	0.00382557
CG10869	0.000345967	0.98873	0.110409		-0.0149026
CG10874	0.044807	0.689901	-0.291323	0.0221565	-0.366466	0.0377867
CG10877	-0.0189978	0.841757	-0.105302	0.542534	-0.118828	0.492453
CG10887	0.00194791
CG10898	0.00887932	0.961401	-0.0436927	0.858287	-0.184064	0.298089
CG1090	-0.0166452	0.260431	0.599658	8.64804e-05	-0.0116986	0.940422
CG10903	0.0169085	0.907603	-0.187594	0.156783	-0.23889	0.144488
CG10904	0.0347924	0.782064	-0.324367	0.0367143	-0.372833	0.0236919
CG10907	-0.0107872	0.947293	-0.137572	0.240341	-0.387943	0.0935214
CG10910	-0.00164826	0.851199	0.368989	0.0459386	0.959023	1.68291e-17
CG10911	-0.00458116	0.675151	0.0485529	0.847039	0.172183	0.279109
CG10912	-0.00548165	0.600081	0.358485	0.0727481	0.392433	0.063847
CG10914	0.00582728	0.970405	0.0610553	0.744386	0.145666	0.506206
CG10916	0.0147982	0.866338	-0.100649	0.606099	0.132045	0.53732
CG10918	-0.0030159		0.0135469	0.798083	0.206996	0.357877
CG10919			-0.00684398		-0.0108115
CG1092	-0.00573723	0.657495	0.322649	0.00469261	0.361459	0.135244
CG10927	0.0221844	0.786515	-0.288193	0.0881394	-0.209658	0.349573
CG10932	0.000283622	0.998271	-0.366043	0.0410011	-0.162397	0.24716
CG10934			0.00495026
CG10936	-0.0361912	0.68848	0.268063	0.00547844	0.0143662	0.930958
CG10939	-0.0376088	0.737042	0.00263033	0.981544	-0.163167	0.312158
CG10943	-0.0109898		-1.10452	2.06257e-10	-1.81672	8.63966e-20
CG10947	-0.0131969	0.420178	0.321159	0.0676476	0.368397	0.0393831
CG10948	0.0048451	0.976878	0.0814533	0.503376	0.0387524	0.807208
CG10949	0.00102272	0.994324	-0.348429	0.0545225	-0.163174	0.462813
CG10950			-0.00684398		0.0124264
CG10953	-0.00463128	0.640671	0.120412	0.593745	0.328295	0.117488
CG10958	-0.00775742	0.889893	0.178635	0.377195	0.254471	0.206111
CG10959	0.0117561	0.919768	-0.293602	0.147503	-0.0440499	0.859972
CG10960	0.0163802	0.913779	-0.118896	0.222659	0.0517692	0.799201
CG10962	-0.00658782	0.714576	0.0763309	0.744386	0.125507	0.576457
CG10970	-9.20116e-05		0.336303	0.0748578	0.100063	0.704612
CG10973	-0.00460408	0.976533	-0.22869	0.0740793	-0.216711	0.129489
CG10979	0.0409365	0.735781	-0.436304	0.011813	-0.365209	0.0222532
CG10984	0.0471957	0.683073	-0.0977032	0.510343	-0.314632	0.188996
CG10993	0.00195053				-0.00269692
CG10996			0.00495026		0.00517146
CG11000	-0.00149981	0.976417	0.430069	0.0219826	0.450423	0.00577926
CG11007	-0.00410932	0.982001	-0.259782	0.15986	-0.141988	0.388628
CG11018	-0.00245561	0.851224	0.0314188
CG11029	-0.00178938		0.185052		0.18551	0.457232
CG1103	0.0242322	0.863887	-0.283202	0.10378	-0.356848	0.0406789
CG11030	-0.00539524	0.971472	0.0133744	0.953106	-0.258967	0.287625
CG11034	0.0582862	0.567007	-0.406497	0.00317292	-0.599037	4.6814e-05
CG11035	0.00499767	0.971472	-0.205843	0.301436	-0.0950862	0.56546
CG11041	-0.0115126	0.335881	0.123302	0.597251	0.285375	0.238672
CG11044	-0.00356244	0.696064	-0.133258	0.403525	-0.166829	0.393137
CG1105	0.00441692	0.979024	0.03563	0.800785	0.272832	0.0607521
CG11050	0.083489	0.355856	-0.228007	0.0210613	-0.11557	0.545888
CG11052	-0.00241365		-0.395747	0.0113373	0.0303088
CG11060	0.00195053		0.093605		0.0123178
CG11068	0.00194791
CG11069	-0.0152497	0.63976	0.260182	0.101102	0.280498	0.133958
CG11070	0.00518381	0.973027	-0.132337	0.313604	-0.0802224	0.570741
CG11073	-0.00466126	0.773245	0.418647	0.0128561	0.315946	0.055468
CG11076	0.0292384	0.778823	-0.0813972	0.599518	0.0455386	0.774618
CG11077	0.0119413	0.940617	-0.0602311	0.763888	-0.231241	0.187575
CG11085	0.00194791		0.0722429		0.0806328
CG11089	0.047604	0.681309	-0.146167	0.266611	-0.136453	0.295525
CG11095	0.00516154	0.970405	-0.405545	0.0284024	-0.122996	0.587466
CG11099			0.0735921	0.7643	0.0165327	0.950304
CG11103	-0.0216134	0.874145	-0.165318	0.339062	-0.372647	0.123409
CG11106			-0.00684398
CG11109	0.00990486	0.958016	-0.154533	0.405433	-0.170721	0.362443
CG11110	0.0469286	0.675151	-0.403693	0.0466927	-0.149737	0.434111
CG11112			0.00495026
CG11113			0.00495026
CG11122	-0.0178496	0.889893	0.0586364	0.682274	0.152917	0.328907
CG11123	0.0265029	0.852202	-0.209671	0.0758794	-0.271858	0.238495
CG11125	0.000257852	0.998486	-0.282037	0.0285012	-0.35094	0.0560307
CG11127	0.00207716	0.990068	-0.203976	0.161581	-0.208483	0.225856
CG1113	0.00891225	0.616458	0.0947669	0.676059	-0.231073
CG11131	-0.000774794	0.903999	0.122271	0.421033	0.397262	0.0624826
CG11134	0.0895887	0.342656	-0.105706	0.424293	0.000769496	0.996615
CG11141	0.0610037	0.522633	-0.393098	0.000353486	-0.472874	0.0304316
CG11147	-0.00199158	0.907603	0.306668	0.0940935	0.217906	0.375174
CG11149	-0.01124	0.40134	0.519771	0.00724276	0.191455	0.418359
CG11151	-0.0232839	0.866426	-0.0169377	0.903186	0.0826857	0.620545
CG11155	-0.109783	0.0838187	0.573625	9.12986e-12	0.181404	0.289134
CG11158	-0.000682084	0.989622	0.200668	0.270126	0.339243	0.129955
CG11159	-0.00316781		-0.0360961	0.879194	0.393653	0.0791139
CG1116	0.00567836	0.971472	-0.300616	0.094454	-0.11076	0.522048
CG11162			0.00432568		0.172975
CG11164	0.0442501	0.709527	-0.187899	0.267934	-0.323483	0.181493
CG11168	-0.0246603	0.85107	0.0135028	0.934475	0.0128022	0.935849
CG11170	0.0114291	0.94283	-0.202043	0.335283	-0.0262748	0.921229
CG11178	0.00530893	0.970405	-0.208605	0.243562	-0.0373504	0.835181
CG11180	-0.00668616	0.969767	-0.0973037	0.562268	-0.293161	0.216565
CG11191	-0.00613428	0.567179	0.259001	0.215148	0.445278	0.0626417
CG11192			0.0377851		0.198562
CG11200	-0.028841	0.667053	0.20632	0.146075	0.0854955	0.688764
CG11211	0.00401898		0.0995869	0.555003	0.0376637
CG11226			-0.0406649		-0.0167671
CG11227					0.0138103
CG11236	-0.00965426	0.483398	0.245138	0.208108	0.17805	0.378643
CG1124	-0.00935015	0.558231	0.263128	0.0268979	0.1042	0.60955
CG11241	-0.00678498	0.965223	-0.131578	0.440892	-0.0752855	0.662239
CG11247	0.0720905	0.444035	-0.127882	0.427174	-0.0217554	0.906961
CG11248	0.0161989	0.915284	-0.0111812	0.957151	-0.318214	0.189366
CG11249	-0.00259822		0.273636	0.138588	1.01903	2.20894e-06
CG11257	0.0109426	0.939006	-0.0113619	0.956471	-0.281823	0.232702
CG11263	-0.00552684	0.970405	-0.169733	0.340329	-0.470747	0.053929
CG11267	0.101232	0.163477	-0.204515	0.11166	0.0390592	0.852461
CG11269	0.00195053		0.00495026
CG11275	-0.0134797	0.844966	0.3371	0.0575588	0.329275	0.0280997
CG11279	0.00369748	0.982705	-0.303564	0.0796335	0.0842217	0.666483
CG1129	0.0350521	0.786393	0.0516957	0.780061	-0.163023	0.300477
CG11291	-0.00214905		-0.028126		-0.0771271
CG11294	0.00195053		-0.0151457		-0.00732162
CG11300	0.00195053		0.052584		-0.0652526	0.074497
CG11307	0.0110888	0.943264	-0.155076	0.180272	-0.488751	0.0188167
CG11309	0.027345	0.846475	0.0250042	0.869636	0.0683963	0.658101
CG11313	0.00125411		-0.057707	0.798233	-0.0027851
CG11317	-0.00415231	0.769141	0.281327	0.139208	0.346209	0.0559008
CG11318	-0.00741865	0.63902	-0.0158871	0.951528	0.250308	0.119154
CG11319	-0.0177112	0.143529	0.166293	0.277071	-0.1079	0.395161
CG11322			0.0756609		0.0226072
CG11327	-0.00296825	0.910927	0.126724	0.402053	-0.00311071
CG11333			0.0536256		0.0915538
CG11334	0.0643467	0.518743	-0.310755	0.00286965	-0.258141	0.0589834
CG11342	-0.00157218	0.99211	-0.271875	0.190638	-0.289933	0.12529
CG11345	-0.00845408	0.6383	0.188516	0.351075	0.451329	0.0255625
CG11349			-0.119157		0.0166839
CG11350	-0.00348318	0.558231	0.169763	0.199317	0.0492586	0.841406
CG11353	-0.0040516	0.705668	0.217129	0.0301856	0.151476	0.537402
CG11356	-0.00013519		0.0140203		-0.000261121
CG11357	0.034434	0.793081	-0.212699	0.0971123	-0.352121	0.090702
CG1136	-0.00903065	0.712785	0.338898	0.0570785	0.403237	0.0423811
CG11360	-0.0713226	0.417277	0.47448	6.86819e-07	-0.0500656	0.828549
CG11362	0.00325068	0.80074	-0.0287279		0.0297691
CG11367	0.0366797	0.772373	-0.288588	0.00212807	-0.406877	0.0925686
CG11368	-0.000871278		0.211841	0.233932	0.251564	0.153781
CG11369	-0.00221348		-0.00217776		-0.00269692
CG1137	0.00194791		0.0580324		0.112061
CG11370	-0.00371064	0.648833	0.280995	0.176102	0.641507	3.52211e-05
CG11374	-0.0016745		0.217806	0.268851	0.192595	0.346489
CG11377	0.0799229	0.414999	-0.260661	0.0980622	-0.241037	0.169463
CG11378	-0.0216297	0.199202	0.242826	0.173049	0.104565	0.545059
CG11379			0.00373355
CG1138					-0.0108115
CG11380	-0.00350221	0.822736	0.356696	0.0285983	0.015059	0.912744
CG11381	-0.00337315	0.526733	-0.0611009	0.777462	0.519459	0.0013125
CG11382	-0.0117887	0.725825	0.208487	0.120879	0.356938	0.131614
CG11384	-0.002571		0.103325	0.65589	0.0680133	0.709821
CG1139	-0.0034546		0.0472193	0.849449	0.140616	0.567523
CG11396	0.00544006	0.971895	-0.335049	0.0949025	0.0129486	0.950242
CG11398	0.077921	0.433488	-0.266674	0.203347	-0.396418	0.0749893
CG11399	0.0320246	0.811479	-0.285097	0.0244743	-0.394972	0.046933
CG11400	-0.00428043		0.0929321		0.164272	0.514104
CG11403	0.0518318	0.637638	-0.533834	0.00700018	-0.309963	0.165716
CG11404	0.00194791		0.00495026		0.0124264
CG11406			-0.0729984		-0.0748771
CG11407	-0.00954951	0.450058	-0.0383833	0.877008	0.0341624	0.901662
CG11409	-0.0212699	0.564852	0.217235	0.0203671	-0.174143	0.360446
CG11413	-0.00294639	0.743096	0.0982243	0.675681	0.298	0.0490226
CG11414	0.0484302	0.677704	-0.140737	0.260848	0.13896	0.287833
CG11417	0.0703258	0.444035	-0.429548	0.000399627	-0.385465	0.083123
CG1142	-0.00756036	0.961401	-0.186831	0.181764	-0.250398	0.213702
CG11425	-0.0026751		-0.00327201	0.978317	0.0993652	0.70269
CG11426	-0.0146734	0.354131	0.152273	0.372652	0.135197	0.4074
CG1143	-0.00913869	0.378219	0.325132	0.0738415	0.454886	0.0197276
CG11436	0.0620135	0.530227	-0.195135	0.195737	-0.416956	0.0812801
CG11437	-0.00138455	0.964192	0.261393	0.213774	0.302694	0.0795116
CG11438	-0.00634329	0.663667	0.22799	0.233307	0.114924	0.476349
CG11444	0.0121887	0.946044	-0.255991	0.0624151	-0.276483	0.164838
CG11447	0.0371314	0.768039	-0.421499	0.0101372	0.0257593	0.913985
CG11449	-0.000875019		-0.0701332	0.724221	-0.0615457
CG11453	-0.00772447	0.448574	0.151682	0.458167	0.149914	0.456334
CG11454	0.0193464	0.769141	-0.219244	0.192624	0.0150982	0.941903
CG11456	0.0335902	0.797034	-0.309641	0.0718411	-0.468119	0.0163057
CG11458	-0.00221348		-0.0503201		-0.0806435
CG11459	0.000915071		0.0430243	0.858287	0.0728856
CG1146	0.0198348	0.89201	-0.0943533	0.524961	-0.20431	0.192189
CG11470	-0.00332071	0.768039	0.0593893	0.781805	0.241444	0.165905
CG11474	0.100452	0.229473	-0.136398	0.203265	0.179847	0.204633
CG11475	0.00353784	0.926609	-0.0136498	0.950538	-0.100605	0.652603
CG11498	-0.00712089	0.527701	0.154558	0.413539	-0.166257	0.509639
CG11504	0.0401968	0.720289	-0.245268	0.0520413	-0.386818	0.119844
CG11523	0.048988	0.650547	-0.319912	0.00583896	-0.36875	0.106233
CG11529	-0.00107977	0.906868	0.0108182	0.953699	0.299515	0.175257
CG11537	0.059632	0.570951	0.00524872	0.963232	0.146657	0.320775
CG11539	-0.00122412	0.988386	-0.139909	0.529438	-0.110275	0.650549
CG11550	-0.000756243	0.961401	0.286677	0.122034	0.178347	0.478849
CG11555	-0.00632428	0.970405	-0.200503	0.117276	-0.261506	0.114622
CG11560	0.0235989	0.873493	-0.309798	0.0648888	-0.412704	0.0712919
CG11562	0.071232	0.48735	-0.211516	0.234418	-0.335608	0.0377867
CG11563	-0.012893	0.928818	-0.142608	0.381232	-0.292828	0.216565
CG11570	-0.00405648		-0.0267271	0.915296	0.117448	0.653277
CG11581	0.00194791		-0.0373024		-0.0309476
CG11583	-0.0228469	0.873586	-0.241705	0.0167975	-0.326884	0.143531
CG11584	-0.00128837	0.819692	0.195578	0.3315	-0.257592	0.216066
CG11585	-0.00227846	0.847616	0.084722	0.681853	0.364077	0.0184196
CG11586	0.032365	0.795814	-0.131923	0.377295	-0.418356	0.0304268
CG11588	-0.00214905
CG11590	0.091555	0.335881	-0.406408	0.0277466	-0.210702	0.253729
CG11593	0.0660603	0.530214	-0.195852	0.301166	-0.100931	0.519156
CG11594	-0.00972944	0.750812	0.00817131	0.969339	0.19075	0.22484
CG11596	-0.00462647	0.977868	-0.223707	0.0196204	-0.360942	0.134483
CG11597	-0.00974305	0.810071	-0.015716	0.950753	0.191575	0.444342
CG11598	0.00686591		0.0665545		-0.0557898
CG11600			-0.0124011		-0.0135736
CG11601	0.0304999	0.818725	-0.274981	0.077663	-0.204146	0.15514
CG11608	-0.00405648		-0.00684398
CG1161	0.0515556	0.650547	-0.0264484	0.856225	0.052847	0.719747
CG11617	-0.0048063	0.722508	0.125491	0.404617	0.314797	0.140366
CG11619	-0.0123714	0.610587	0.218098	0.276353	0.39799	0.0315125
CG11626	-0.00166158		-0.0327215		0.0907923
CG11629	-0.00214905				0.0168825
CG11630	0.0038657		-0.0150558
CG11634			0.018357		0.00370998
CG11635			-0.00684398
CG11638	-0.0139089	0.717431	0.315108	0.0222102	0.279681	0.151303
CG11655	0.0185312	0.893011	-0.266519	0.164331	-0.327974	0.134468
CG11656	-0.000826197		0.0927063		-0.162492
CG11658	-0.0220659	0.867293	0.0618836	0.549993	-0.00131855	0.994704
CG11659	-0.00282506		0.115843	0.459069	-0.239761	0.305672
CG11663	-0.00214905
CG11666	0.00364297
CG11668	0.00231447		0.0598433	0.802409	0.0033749	0.990064
CG11670	0.00398019	0.883018	0.295317	0.140844	0.24969	0.256393
CG11672	-0.0106436	0.391168	0.269329	0.152088	0.34138	0.0197488
CG11674	0.0634933	0.537531	-0.301862	0.0881394	-0.608864	1.33412e-06
CG11679	0.0700341	0.489234	-0.261362	0.0785614	-0.318033	0.0595371
CG11686	-0.0220852	0.567007	0.266172	0.0735147	0.361148	0.0322123
CG11693	-0.00405648		0.0480088	0.846799	-0.0313353
CG11695	-0.0191356	0.897686	-0.319632	0.0592162	0.0311912	0.891519
CG11696	0.0838556	0.339862	-0.335357	0.0681154	-0.241599	0.0946053
CG11699	0.0185382	0.865497	-0.0477528	0.780288	0.102641	0.593736
CG11700	0.0128431	0.706569	-0.154281	0.427174	0.0859229
CG11703	0.00355892		-0.0172698		-0.0108115
CG11710	0.0426827	0.691968	-0.0353617	0.84794	0.182467	0.29907
CG1172	0.0158921	0.918984	-0.173104	0.241172	-0.314816	0.0936767
CG11722	-0.00733956	0.96311	-0.0987093	0.637407	0.0927453	0.613254
CG11723	0.00716646	0.968721	-0.270429	0.149878	-0.440209	0.00262862
CG11726			-0.011046
CG11737	0.0889492	0.288605	-0.147039	0.358989	-0.0358642	0.847887
CG11741	-0.00214905		0.263579	0.158851	0.00337427
CG11752	0.0382127	0.759504	-0.142271	0.238477	0.11599	0.411461
CG11753	0.0170281	0.915284	-0.350144	0.0127199	-0.301689	0.113644
CG11755	-0.000350003	0.997442	-0.216098	0.26042	-0.354505	0.0849874
CG11756	0.00734331	0.716924	0.0192934		0.068767
CG11760	0.00212547		0.0793269	0.689226	0.218036
CG11768			0.0591705		0.0175374
CG11771	0.0272983	0.84847	-0.26165	0.0560575	-0.236727	0.171615
CG11777	0.0100948	0.95148	-0.324634	0.0185492	-0.400746	0.073237
CG11779	0.0081053	0.96442	0.0748721	0.516248	0.208718	0.151005
CG11786	-0.00538263	0.665579	0.243655	0.112857	-0.00885515	0.897839
CG11788	0.00433001	0.977868	-0.346743	0.0832772	-0.381833	0.106233
CG11790	0.0308051	0.819708	-0.135048	0.294072	0.115588	0.435252
CG11791	-0.0892788	0.337385	0.175413	0.137307	0.317827	0.0886447
CG11807	0.0606916	0.55897	-0.182607	0.253474	-0.209526	0.141925
CG11808	-0.0343812	0.744169	-0.26438	0.0763031	-0.517617	0.0211136
CG11811	0.0253218	0.85707	-0.0544985	0.682344	-0.0851006	0.719747
CG11815	0.0014333		0.020915		0.00517146
CG11816			-0.00610984		0.00250713
CG11825	0.0112219	0.931764	0.447497	0.0121786	-0.0151877	0.946049
CG11828	0.00196034		0.000371365		0.0953806
CG11835	-0.00346419		0.113895		0.0121801
CG11836	0.0575334	0.598223	-0.0442571	0.856947	-0.421057	0.0453263
CG11837	0.0182342	0.912837	-0.252806	0.04422	-0.245727	0.191199
CG11839	0.0113409	0.950432	-0.366344	0.0737223	-0.32084	0.126649
CG11841	-0.00221348		0.0129934		0.15071
CG11842	-0.00270546		0.0112381	0.949553	0.029854	0.904049
CG11843	0.0101375	0.574296	-0.134112		0.215424
CG11852	-0.000747817	0.906631	0.104991	0.428614	0.627194	0.00070011
CG11854	-0.00101488	0.91746	0.119179	0.321446	0.265457	0.256856
CG11857	-0.00756554	0.965591	-0.0259306	0.836836	-0.276563	0.243312
CG11858	-0.00569641	0.971897	-0.271036	0.0799655	-0.186674	0.195642
CG11865					0.00517146
CG11873	0.0315932	0.820001	0.0510053	0.779574	-0.0576965	0.811324
CG11878	-0.00221348		-0.00462451		0.0990797
CG11882	0.0538105	0.615355	-0.364995	0.0641802	-0.164745	0.479876
CG11883	0.000195369	0.998757	0.170799	0.297998	0.13096	0.414215
CG11885	0.0648896	0.511692	-0.419207	0.0186619	-0.561123	0.000656843
CG11892	-0.00868625		-0.0493454	0.818005	-0.26194	0.251802
CG11893	-0.00397517		-0.0138867		-0.00668207
CG11898	-0.0105819	0.394376	0.212956	0.311098	-0.0240568	0.903789
CG11899	0.037028	0.772373	-0.253075	0.0949698	-0.463039	0.0152551
CG11902	0.0562071	0.611731	-0.13082	0.463125	-0.0529685	0.77226
CG11905	-0.0139462	0.409801	0.392888	0.016472	0.122026	0.636505
CG11906	0.0764268	0.409792	-0.353819	0.0265926	-0.400831	0.0473028
CG11911	-0.00269568	0.715695	0.411126	0.0420621	0.534118	0.000964041
CG11912	0.00142907		-0.0253815	0.904849	0.204166	0.344281
CG11920	0.00311378	0.98447	-0.231459	0.010004	-0.303617	0.13094
CG11927	0.0194387	0.903999	-0.263681	0.0692708	-0.290238	0.122143
CG11929	0.00123143		0.00638231	0.9679	0.0912974
CG11951	-0.00364304	0.814309	0.758444	8.13209e-05	0.14521	0.566619
CG11961	-0.0309641	0.497759	0.228271	0.145101	-0.00774675	0.970699
CG11964	0.0707634	0.475416	-0.276144	0.142819	-0.0219767	0.910061
CG11970	0.0207676	0.882195	-0.115354	0.502905	-0.343045	0.154634
CG11975	-0.0095069	0.959661	-0.112118	0.433042	-0.383916	0.102415
CG11980	0.0160468	0.918984	-0.293638	0.0233613	-0.174445	0.366523
CG11983	-0.00123568	0.971472	0.109507	0.642988	0.193995	0.424605
CG11986	0.0162615	0.918852	-0.170579	0.240758	-0.47628	0.0247159
CG11997	5.4597e-05		0.054989	0.784519	0.0883106
CG11999	-0.00591084	0.970812	-0.346788	0.0190225	-0.382542	0.0198785
CG12003	-0.00033935		-0.00375502		0.0233912
CG12004	-0.0141788	0.918852	0.201083	0.0360758	0.197807	0.232702
CG12007	0.00762898	0.965874	-0.0719393	0.657705	0.121667	0.470471
CG12009	-0.00238271	0.775401	0.404186	0.0282955	-0.0642881	0.53185
CG12010	0.0148464	0.925962	-0.199292	0.340351	0.0516856	0.795579
CG12011	-0.0125362	0.705668	0.172522	0.364134	0.0463552	0.797105
CG12012	0.0363004	0.773985	-0.239499	0.20472	-0.308975	0.0504443
CG12017	-0.00296304	0.763629	0.342119	0.0704909	-0.000545923	0.996105
CG12020	0.00194791		0.00998888		0.0430253
CG12024	0.020372	0.893381	-0.2265	0.194445	-0.0584413	0.688232
CG12025	-0.00326731	0.98447	-0.0094895	0.959905	-0.0479908	0.782223
CG12038	-0.0059566	0.907117	0.147243	0.352371	0.268859	0.169494
CG12054	0.0950547	0.18815	-0.0539523	0.677135	-0.35496	0.0824883
CG12056	-0.0111159	0.893381	0.0917128	0.67541	-0.112877	0.592018
CG12057	-0.000866177		0.164596		0.0742131	0.775573
CG12061	0.0050255		-0.0215701		0.0454389
CG12065	-0.0138989	0.850231	0.284746	0.0124057	0.181658	0.284635
CG12069	-0.00263254		0.00722365		-0.0168402
CG12071	-0.00936468	0.570951	0.249614	0.118068	0.153162	0.297265
CG12075	-0.0115769	0.547136	0.309058	0.00936162	0.172726	0.352109
CG12078	-0.00221348		0.00495026
CG1208	-0.021242	0.0624286	0.193319	0.344366	-0.0245266	0.90273
CG12081	0.0186779	0.909861	-0.277017	0.00465564	-0.40183	0.0818703
CG12084	0.0789497	0.322345	-0.150838	0.104519	-0.327903	0.143016
CG12091	0.00408578	0.981021	-0.0835113	0.508206	0.244386	0.146418
CG12093	0.0125402	0.943264	-0.118521	0.53093	0.290206	0.0598957
CG12096	0.0600693	0.57303	-0.250298	0.0847477	-0.203631	0.260547
CG12099	0.0106856	0.94424	0.0332258	0.812225	-0.179938	0.343265
CG12104	0.0477877	0.683233	-0.078929	0.517371	-0.485342	0.0495515
CG12105	-0.00931094	0.578838	0.263247	0.210576	0.36748	0.0845138
CG12106	0.0692106	0.44524	-0.324901	0.0489021	-0.389332	0.0969803
CG12107	0.0418	0.729508	-0.339116	0.0340703	-0.168463	0.358783
CG12111			0.0345167		0.0334467
CG12112	0.0289101	0.821745	-0.19449	0.0540455	-0.466076	0.0347364
CG12115			-0.00684398		-0.105884
CG12116	-0.0213434	0.411207	0.410015	0.017192	0.542864	8.61692e-06
CG12118	0.0153621	0.911961	-0.227345	0.214018	-0.113027	0.522619
CG12121	0.0330517	0.804222	-0.119169	0.466313	-0.335772	0.166729
CG12123	-0.00561569	0.970405	-0.340725	0.0652182	-0.00532346	0.978437
CG12128	0.0031108	0.986964	-0.334802	0.000126609	-0.336427	0.144499
CG12129	-0.00960334	0.959661	-0.345242	0.000101845	-0.450866	0.0602577
CG1213	-0.00101109	0.96745	0.123237	0.562787	0.104032	0.658194
CG12133					0.00517146
CG12134	-0.00465796	0.976886	-0.414879	0.000100722	-0.303776	0.15512
CG12155	0.094964	0.273611	-0.203638	0.263939	0.048406	0.783032
CG12158					0.0881131
CG12159	0.0147711	0.927576	-0.13821	0.506828	-0.0213785	0.916253
CG12163	-0.0183124	0.911058	-0.101584	0.504265	-0.317963	0.173227
CG12164	-0.000786447	0.91746	0.11246	0.559955	-0.00310189	0.985774
CG12170	0.00134653	0.990973	0.0224574	0.895296	0.104744	0.542436
CG12171	0.0185439	0.907117	-0.352142	0.000623391	-0.0581345	0.736316
CG12173	0.00574058	0.970405	-0.314969	0.0313695	0.260767	0.154819
CG12177	-0.0412608	0.702806	0.00750388	0.969225	0.126368	0.404837
CG12179	0.0337807	0.798044	-0.0956991	0.585488	-0.374331	0.130234
CG1218	0.0516332	0.639009	-0.396681	0.0181301	-0.47624	0.0218668
CG12182	0.00883714	0.934332	0.0671365	0.752778	-0.287384	0.22777
CG12184	-0.00523962	0.935412	0.0701963	0.775541	-0.223792	0.341864
CG12194	0.00355988	0.969209	0.183414	0.284208	0.293187	0.110025
CG12204	0.0699377	0.487881	-0.447559	0.0264119	-0.356405	0.0868314
CG12206	-0.00592674	0.722825	0.160171	0.385355	0.204227	0.191199
CG12209	-0.000780554		-0.042132		0.0161026
CG12213	0.000422442	0.997442	-0.0905235	0.346353	-0.375461	0.1114
CG12219	0.0641493	0.542344	-0.340455	0.0181786	-0.540643	0.00593783
CG12224	0.00864668	0.77184	-0.180055		0.00334951
CG12229	-0.0031895		0.0256484		0.0493386
CG12236	0.0519998	0.637983	-0.295223	0.119843	-0.164398	0.315307
CG12237	0.0654273	0.530227	-0.290879	0.0951288	-0.300493	0.0403724
CG12239	-0.00985834	0.572976	0.242918	0.182658	0.20019	0.156508
CG12241	0.0200189	0.892955	-0.0351223	0.856587	0.163352	0.301114
CG12253	0.0121306	0.940161	-0.328594	0.0567082	-0.282252	0.0791162
CG12256	-0.00600592	0.587133	0.0517554	0.833359	0.207805	0.398319
CG12259	0.0317314	0.818501	-0.148853	0.23388	-0.380439	0.0657081
CG12267	-0.015844	0.918449	-0.142233	0.363754	-0.331445	0.123928
CG12268	-0.0154184	0.143529	0.0241156	0.916637	0.245167	0.132121
CG1227	0.0405837	0.733635	-0.215023	0.0401927	-0.356691	0.12094
CG12278	-0.00405648		-0.00684398		0.0168825
CG12279	0.0129772	0.927576	-0.283295	0.13214	-0.0997973	0.666667
CG12288	0.0030888	0.984792	-0.363462	0.0328885	-0.183335	0.261763
CG12290	-0.00416701	0.970405	0.222267	0.197058	0.326931	0.0670728
CG12299	0.0648385	0.448574	-0.320663	0.00119794	-0.448909	0.0415654
CG12301	-0.00646925	0.968721	-0.0841716	0.680294	-0.308631	0.203079
CG1231	0.000842933		0.019638		0.410448
CG12310	-0.00828623	0.337385	0.0691636	0.765938	0.0080069	0.966951
CG12316	0.048108	0.673989	-0.286093	0.13214	-0.298514	0.0970069
CG12320	0.0206289	0.755958	-0.196454	0.334161	0.187806	0.416332
CG12321	0.0076367	0.953829	-0.290865	0.105325	-0.0578349	0.77139
CG12325	0.0644651	0.479001	-0.0408724	0.796031	-0.263821	0.251882
CG1233	-0.000948881	0.994467	-0.0116701	0.944624	0.241179	0.0858465
CG12338	-0.00283529	0.969209	0.118857	0.526963	0.238984	0.179934
CG1234	-0.00748523	0.963711	-0.112711	0.587156	-0.311269	0.197576
CG12341	0.0298482	0.825609	-0.196764	0.186187	-0.216398	0.244613
CG12343	0.0321159	0.811479	-0.14722	0.130162	-0.271578	0.203013
CG12344	-0.00215353		0.187425	0.356874	0.295479	0.180644
CG12355	-0.0070566	0.717276	0.198536	0.217445	0.0162792	0.927902
CG1236	0.013068	0.934013	-0.261403	0.0681154	-0.174123	0.208622
CG12362	0.00195053		-0.00684398
CG12374	0.000801277		0.123493		0.0168825
CG12375	0.016046	0.91746	-0.29175	0.0744242	-0.0422746	0.799201
CG12379	0.0119123	0.836982	0.0181344	0.942963	-0.0101443	0.968309
CG12384	0.0118605	0.947293	-0.0935442	0.569861	-0.130239	0.383785
CG1239	-0.0252544	0.844966	-0.121824	0.427174	-0.446397	0.0265663
CG12391	0.0647496	0.448574	-0.184014	0.10506	-0.413353	0.0973409
CG12395					0.00517146
CG12398	-0.00214905		0.0188431		0.0363997
CG12402	-0.0107037	0.607163	0.469962	7.03783e-05	0.375107	0.0145996
CG12420	0.00158471	0.94424	0.0124202	0.960565	0.0960286	0.697618
CG12446	-9.20116e-05		-0.0453104		-0.00878257
CG12448	0.00195053		-0.0234135		-0.0255324
CG1246	-0.0289527	0.118105	0.240408	0.0729692	0.145985	0.428381
CG12464			0.00495026
CG12470	-0.00405648		0.0303242		0.0598836
CG12477	0.00222094		0.022148	0.922107	0.11745	0.609526
CG12480	-0.000986674	0.858155	0.321833	0.118681	0.347274	0.0454143
CG12481					-0.0178923
CG12483	-0.00214905		0.055938		-0.0377035
CG12490	-0.00196227		0.131769	0.331409	0.543475	0.0284844
CG12491					-0.0448281
CG12493	-0.00322498	0.925954	0.0850379	0.639461	-0.0843717
CG12496	0.00431713	0.854939	0.107266		-0.0507299
CG12498					-0.0108115
CG12499	0.0371367	0.771134	-0.330506	0.00191462	-0.176814	0.40871
CG12502	-0.0137028	0.25978	0.288491	0.166447	0.0099929	0.948056
CG12506	-0.00255888		0.269275	0.0298432	0.0087912	0.9738
CG12507	-0.00471288	0.546256	0.314069	0.021152	0.0809251	0.763715
CG12512	0.0459822	0.696064	0.117766	0.493802	0.355258	0.0120045
CG12516			0.00495026		0.00517146
CG12519	-0.00447822	0.64938	0.254168	0.212023	0.095464	0.700736
CG12520	0.00172767	0.984015	-0.436407	0.0289847	-0.431059	0.0870797
CG12522	-0.0229408	0.000237537	-2.69476	6.97056e-19	-0.655774	5.31144e-06
CG12523	-0.00197126	0.860081	0.100206	0.63798	0.0541199	0.724658
CG12531	-0.00668948	0.61875	0.434668	6.65441e-05	0.205818	0.14271
CG12535	-0.00310798	0.918449	0.0827395	0.610883	0.180481
CG12539	-0.00270546		0.142575		-0.0481752
CG12540	-0.00274326	0.768039	0.133718	0.560897	-0.0429883
CG12541	-0.0136322	0.339862	0.302562	0.0660475	0.515784	0.00386434
CG12546	0.000825383		0.32711	0.0411851	0.246158	0.314109
CG12547	0.00722303	0.965075	0.0713697	0.620146	-0.216515	0.157692
CG12560	-0.028151	0.139112	0.0601465	0.766725	-0.0972568	0.64962
CG12567	0.0127723	0.934332	-0.0215833	0.878755	-0.449644	0.0749507
CG12576	0.027286	0.850028	-0.0664374	0.555682	0.181256	0.308359
CG12581	-0.0366185	0.40134	0.318728	0.000433384	0.254355	0.129983
CG12589			0.00495026
CG12590			0.00284385		0.00441667
CG12592	-0.00750792	0.802788	0.0826615		0.0651673
CG12594	-0.00922901	0.357601	0.397472	0.0148688	0.252736	0.113149
CG12605	-0.00684015	0.597288	0.30683	0.0354286	0.20868	0.180116
CG12607	-0.00596767	0.479001	0.221595	0.246578	0.230843	0.293987
CG12608	-0.0101011	0.950452	-0.15024	0.350101	-0.309664	0.195311
CG12609			0.00495026
CG12617	-0.00221348				0.00517146
CG12637	0.00195053		-0.00684398
CG12640					0.00517146
CG12643	-0.0160314	0.590619	0.0783577	0.696409	0.210082	0.230263
CG12645	0.00365543		-0.0234135		-0.0108115
CG1265	-0.00401264	0.982124	-0.0519424	0.793581	0.261123	0.109542
CG12655	-0.00691499		0.243353	0.249256	0.168917	0.44403
CG12659	0.0101647	0.948223	-0.268354	0.0159909	-0.473254	0.0452269
CG12661	-0.00194708	0.952292	-0.0175201		-0.0410986
CG12662	0.00715098	0.818501	-0.279722	0.0686529	-0.0639444
CG12672	-0.00397517		0.320099	0.0552481	0.0803116	0.740582
CG12674			0.00766979		-0.00536624
CG12680			0.00495026		-0.00277159
CG12684					-0.0108115
CG12688	-0.00228042		0.0319688		-0.0360321
CG12689			0.149932		0.0123531
CG12692			0.0213827		-0.00687466
CG12693	0.00195053		-0.0263154		-0.00277159
CG12698	-0.00551583	0.790909	0.0129032	0.953787	0.0771023
CG12699			0.0166113		-0.0159579
CG12702	0.0191639	0.894431	-0.276206	0.0124675	-0.463688	0.0408621
CG12708	-0.0227297	0.747453	-0.605704	0.00218353	-0.245835	0.313139
CG1271	0.00441479	0.956435	0.0699164	0.738338	0.306153	0.0854764
CG12713	0.0528821	0.594563	-0.278142	0.0388182	-0.461888	0.0563003
CG12715			-0.0222459		0.0187311
CG12716			-0.0238046		0.130794
CG12717	0.0311999	0.785371	-0.227966	0.283867	-0.259826	0.152669
CG12723	-0.00362416	0.769141	0.248944	0.0796766	-0.0538024	0.760992
CG12725			-0.00684398		-0.025084
CG12728	-0.0156414	0.918449	-0.102806	0.640468	-0.208919	0.233514
CG1273	-0.017849	0.402526	0.527033	0.00822203	-0.134363	0.597
CG12730	-0.015379	0.515885	0.135003	0.287717	0.0704057	0.744778
CG12744	-0.00754499	0.965874	-0.167381	0.265979	-0.538091	0.01526
CG12746	0.0203877	0.89642	-0.0328775	0.839083	-0.111009	0.479971
CG1275	0.0402248	0.744169	-0.0647664	0.527046	-0.17802	0.339648
CG12766	-0.00224443	0.848012	0.114393	0.490861	0.553805	0.00597488
CG12768	-0.0103494	0.71631	0.10383	0.591154	0.137751	0.555159
CG12769	-0.0320377	0.587133	0.367632	0.00465564	-0.0368914	0.890211
CG12773	0.0357725	0.777395	-0.258099	0.00441734	-0.260121	0.173373
CG12780			0.294493		0.0300911
CG12782	0.00364297		0.00197927		0.0715348
CG12783	-0.00405648		-0.00104277		-0.0167671
CG12795	0.0381116	0.718281	-0.320338	0.108746	-0.3167	0.120686
CG12811	-0.00598856	0.965591	-0.120654	0.44207	0.0749698	0.648888
CG12814	-0.010593	0.565782	0.369266	0.000271011	0.186852	0.298257
CG12817	0.000404121	0.976878	0.347569	0.0697812	0.332794	0.167662
CG12818	0.0265007	0.847616	-0.130847	0.436584	-0.35192	0.134562
CG12822	0.00923669	0.954335	-0.145537	0.452269	-0.0075226	0.970831
CG12824			0.0446686		0.0210838
CG12825	-0.017144	0.14633	0.251752	0.232983	0.250103	0.221553
CG12826	-0.0063797	0.456782	0.323628	0.102583	0.853574	7.68565e-10
CG12828			0.0664783
CG12831					-0.0272768
CG12836			-0.00504562		0.287396
CG12848	0.0617778	0.565782	-0.185361	0.173921	-0.0178288	0.917118
CG12851	-0.00368452	0.859582	0.374455	0.00433431	0.21417	0.147726
CG12853	0.00364297		0.0616267
CG12857	0.000905		0.0133886		0.127784
CG12860			0.0240147
CG12863	0.0208197	0.889708	-0.283219	0.173921	-0.451167	0.0269333
CG12866	-0.00397517		-0.0261795
CG12868	0.0252181	0.805654	-0.120306	0.462511	0.0308782	0.900524
CG12869	-0.00648014	0.660912	0.222006	0.150547	0.110307	0.614899
CG12877	0.0170764	0.915594	-0.112963	0.548355	-0.347883	0.154819
CG1288			0.0105298
CG12880	-0.00394942	0.858508	0.16999	0.427174	0.316557	0.140461
CG12883	-0.00111999	0.99427	-0.374509	0.0652069	-0.26886	0.193998
CG12885	-0.0274403	0.337385	0.0208204	0.937051	0.287296	0.189137
CG12895	-0.021563	0.881816	-0.187327	0.123926	-0.338409	0.0644399
CG12896	0.00738774	0.913779	0.460285	0.0221689	-0.275704	0.186299
CG12898					-0.00905118
CG12909	-0.000754235	0.995551	-0.428168	0.000481273	-0.270506	0.187518
CG12910	-0.00864641	0.574296	0.030453	0.896155	0.153361	0.405728
CG12911	-0.0111891	0.502996	0.221992	0.070823	0.198382	0.298115
CG12914			0.0470509		-0.0353547
CG12917	0.00316273		-0.0694667		-0.0159579
CG12920	-0.00171962	0.888058	0.0524043	0.796876	-0.110233
CG12923	-0.000826197		0.00441921		-0.00277159
CG12926	-0.0117792	0.62875	0.119812	0.564841	0.236509	0.110567
CG12929	0.00466218	0.959923	-0.083305	0.705621	0.229503	0.319857
CG12934	-0.00090297	0.892522	0.500526	0.0123258	0.485889	0.00573631
CG12935	-0.0148016	0.927576	-0.0930842	0.607575	-0.0832022	0.565748
CG12942	0.0668462	0.477459	-0.176958	0.338536	-0.347092	0.0969803
CG12945	0.0637493	0.453729	-0.160464	0.441611	-0.224402	0.0959215
CG12947	-0.00964631	0.728939	0.00977964	0.9679	0.294715	0.215734
CG12948	0.0339356	0.794273	-0.293756	0.114843	-0.269772	0.11218
CG12951			-0.00684398		-0.0674036
CG12963	-0.0122782	0.338434	0.20262	0.331694	0.362861	0.0268527
CG12964	-0.00237023	0.774846	0.316123	0.000691568	-0.106309	0.686362
CG12970	0.00195053		-0.00217776		0.0477014
CG12971	0.00685298		-0.225663	0.236993	0.0694799	0.795139
CG12974	-0.0225433	0.207258	0.193551	0.20472	0.255583	0.106296
CG12975	-0.0264471	0.84847	-0.333395	0.0661161	0.0312766	0.861747
CG12983			0.00495026
CG12984	-0.00657859	0.721867	-0.0301493		-0.00996922
CG12985			0.139077	0.446438	0.111244
CG12986	-0.00839682	0.500037	-0.0212956		0.00517146
CG1299	-0.0140651	0.448574	-0.033272	0.894974	0.109538	0.572807
CG12990	0.00337102		0.0539479		-0.0149321
CG12991	-0.011242	0.865967	0.236537	0.0326573	0.21954	0.148516
CG12992	-0.000826197		-0.0230492	0.896505	-0.102629
CG12995			-0.0619982		-0.00217766
CG12998	-0.00083975		-0.0682255	0.753946	0.182116	0.418928
CG13000	0.00279655	0.941216	0.275923	0.00916365	0.0226848
CG13001	0.0524111	0.637983	0.0182658	0.93249	-0.118203	0.496822
CG13002			0.00495026		0.00517146
CG13003	-0.00897741	0.590934	0.319078	0.0210613	0.250138	0.227707
CG13004	-0.00545581		-0.0649845		-0.0406879
CG13005	0.0369074	0.772812	-0.317298	0.121846	-0.534116	0.0129903
CG13008	-0.00214905		0.0323013		0.0430225
CG13010	-0.000129863		0.0350172		-0.00269692
CG13012	-0.00348657		-0.0365877	0.880655	0.340465	0.145709
CG13014	-0.0091293	0.933903	-0.251091	0.159437	-0.290432	0.18979
CG13016	0.0385904	0.7582	-0.310037	0.117457	-0.27501	0.14218
CG13018	-0.0146907	0.879657	-0.168655	0.424099	-0.0943748	0.661534
CG13021	0.00167316				0.00517146
CG13022			0.00740408		0.0986718	0.704389
CG13023	-0.000966528	0.970405	-0.142383	0.251996	0.273194
CG13024	-0.00708846	0.491264	0.204509	0.302755	0.0423203	0.858862
CG13026			0.192045	0.244408	-0.0178923
CG13028	-0.00180477	0.879657	0.248095	0.239985	0.171238
CG13029	-0.00583486	0.925962	-0.181304	0.404243	-0.0924659	0.727437
CG13031			0.00495026		0.00517146
CG13032	0.00248415		-0.0153236		-0.00277159
CG13033	-0.0128774	0.396762	0.116578	0.433687	0.142373	0.566575
CG13038	-0.00722063	0.469927	0.137268	0.535717	-0.105272	0.67472
CG1304	-0.0143529	0.207258	-0.0424408	0.860813	0.310738	0.0405741
CG13040	0.00196034		0.0120013	0.954209	-0.176459
CG13041	-0.0183973	0.250048	0.0631167	0.772803	0.197194	0.402593
CG13042	-0.00178857		0.0783875	0.744191	-0.189517	0.44233
CG13043	-0.0377318	0.0583202	0.144113	0.472602	0.249322	0.215813
CG13044	-0.00541903	0.634211	0.307532	0.105472	0.343459	0.116019
CG13045	-0.00556898	0.568228	0.254223	0.160708	0.0911039
CG13046	-0.00679265	0.554643	0.26769	0.153871	0.286354	0.232289
CG13047	-0.000821151	0.915284	0.138216	0.458323	0.165969	0.490759
CG13048	-0.00203378	0.85107	0.13115	0.488122	0.0191426	0.825732
CG13049	-0.000899518	0.898451	0.100276	0.602675	0.0229149	0.840208
CG13050	-0.00405648		0.0360188		-0.00492557
CG13051	-0.0052984	0.378501	-0.023158	0.904412	0.0708309	0.7897
CG13053					0.00517146
CG13054	0.00195053		0.0561482		0.0138295
CG13055	-0.0039498		0.166744	0.455295	0.276953	0.231693
CG13056	-0.00221348		0.116256	0.563264	0.328059	0.162594
CG13058	-0.00214905		0.246458	0.242224	0.11094	0.669864
CG13059	-0.047536	0.0013012	0.0226633	0.92253	0.159052	0.490587
CG13060	-0.0124646	0.460701	0.102517	0.603895	0.193104	0.396097
CG13062			0.0194117		0.0270042
CG13063	-0.0108132	0.322345	0.0337551	0.877008	0.0852974	0.718466
CG13064	0.00135666	0.962964	0.0769531	0.731295	0.154029
CG13065	-0.00214905		0.0332139		-0.189628
CG13066	-0.00713307	0.263046	0.0667855	0.760787	0.0143989	0.952145
CG13067	-0.016313	0.00693761	0.0551265	0.80062	0.1303	0.613678
CG13068	-0.0039432	0.248912	-0.348408	0.0257353	-0.0927099	0.723667
CG13069	-0.00508164	0.199202	-0.118135	0.478416	-0.0124475	0.963271
CG1307	0.0186428	0.907603	-0.401404	0.000277911	-0.469473	0.0199142
CG13070			0.00495026		-0.0108115
CG13073					-0.0556219
CG13074	-0.00131895		0.0427105	0.832138	0.101344
CG13075	-0.00350672	0.597487	-0.0977625	0.678579	0.103732	0.586134
CG13077	-0.00459139		-0.145929	0.448525	0.172808	0.479971
CG13078	0.00195053		-0.00104277		0.0320413
CG13081	-0.00214905		-0.00217776		0.00517146
CG13082	-0.011399	0.553162	0.0941009	0.677456	0.268505	0.11766
CG13083	-0.00705846		-0.0157521		0.0123722
CG13084	0.000825383		0.0864368		-0.0207127
CG13085	0.0022593	0.931779	0.0126603	0.958788	0.0909428	0.707619
CG13086	0.00337215	0.888597	0.154079	0.490427	0.180013	0.415437
CG13088	0.0101379	0.946184	-0.132814	0.564001	0.19115	0.4168
CG1309	0.0166139	0.91746	-0.112191	0.531358	-0.0699724	0.617825
CG13096	-0.00518735	0.974649	-0.100067	0.643512	-0.298241	0.218854
CG13097	0.000916342	0.99536	-0.16602	0.36935	-0.313027	0.195296
CG13101	0.0217982	0.732422	0.274294	0.113387	-0.0282692	0.900596
CG13102	-0.0117945	0.546256	0.318216	0.0816253	0.49351	0.000656843
CG13108	-0.00877965	0.570951	0.260389	0.137706	0.168951	0.411461
CG13114			-0.011046		0.0168825
CG13116	-0.0071304		-0.124133	0.582282	0.0973346
CG13117	-0.00496644		0.0108895	0.960565	0.397898	0.107961
CG13123	0.0102557	0.918449	-0.181398	0.407178	-0.20374	0.384155
CG13124	-0.0259576	0.335881	0.366321	0.000230682	0.225911	0.161634
CG13126	0.0237928	0.863887	-0.22456	0.0779462	-0.386938	0.0377867
CG13127			0.00495026		0.00517146
CG13131			0.0105298		-0.0108115
CG13133	-0.00437732	0.763629	0.0916745	0.701597	0.237441	0.244504
CG13135	0.00194791		0.139804	0.308272	-0.052032	0.257302
CG13137					0.00517146
CG13138	0.000883841	0.954335	-0.0186623		0.0638764
CG1314			0.0202993
CG13144	-0.00654074		0.123671	0.57183	0.026799
CG13148	-0.002578	0.939006	0.0876242	0.68539	0.474066	0.0444126
CG13151	0.0251286	0.797326	-0.0319508	0.887389	0.0683137	0.776501
CG13154	-0.000340048		-0.0793194	0.744076	-0.183911
CG13155			0.00998888		0.00517146
CG13157	-0.00123902	0.933655	0.148698	0.46967	-0.0561636	0.828549
CG13159	-0.00412923	0.745642	-0.0318407	0.851229	0.0214701	0.809268
CG1316	-0.028706	0.836119	0.037943	0.802956	0.189822	0.157594
CG13160	-0.00827758	0.303445	0.0450547	0.847432	0.150203	0.464341
CG13168	0.00187242		0.414806	0.0401405	0.237934	0.319522
CG1317	0.0762715	0.437708	0.180366	0.0998114	0.050648	0.719587
CG13170			0.00495026
CG13177			-0.0362132		-0.00219698
CG13185	0.0250025	0.861027	0.0527755	0.683313	0.0554855	0.779905
CG13186	-0.00802631		-0.125186	0.480338	0.0997888
CG13192	0.0332153	0.796224	-0.31137	0.0199284	-0.358501	0.0608312
CG13193					0.00517146
CG13196	-0.00146503	0.909591	0.161286	0.268387	-0.100693	0.565748
CG13197	0.0241288	0.866338	-0.238126	0.18792	0.0156341	0.927765
CG13198			-0.0279145		0.0123722
CG13202	-0.00344935		-0.0104777		-0.00389201
CG13203	-0.00221863	0.901965	-0.297603	0.145593	0.220605	0.333602
CG13204	0.00086849	0.990068	0.169946	0.292621	0.242987	0.167723
CG13215			-0.0202822		0.438081	0.0832417
CG13216	-0.0048636	0.600081	-0.038038	0.87668	-0.0238234
CG13217	-0.00399525	0.720805	0.132803	0.547442	0.0957898	0.702805
CG13218	-0.00507148	0.425939	0.313238	0.129978	0.0450455	0.841644
CG13220	0.0327174	0.806124	-0.197417	0.0995471	-0.248199	0.0998561
CG13223					0.00517146
CG13226	-0.00221348		-0.0198095		0.242325	0.316032
CG13227	-0.00229094	0.897082	0.0816065	0.731374	0.0254684	0.915433
CG13228	-0.00578539		0.135857	0.545638	0.121265	0.641839
CG13229	0.00022008	0.992419	0.4834	0.0118862	0.637068	4.03475e-05
CG13230			-0.00217162		-0.0243381
CG13231			0.00616904		0.0584506
CG13239	-0.00415876	0.394376	0.318755	0.097848	-0.00185774	0.994734
CG1324	0.00352515		0.0314188		0.00291094
CG13243			-0.0306174		-0.0606267
CG13244	-0.00214905
CG13247	-0.0139184	0.39071	0.309081	0.0921458	0.463668	0.0125417
CG13248	-0.00866144	0.460701	0.29956	0.0767795	0.183087	0.257812
CG13250			-0.0822161		0.051801
CG13251	-0.00758095	0.637595	0.314153	0.0799655	0.267106	0.229688
CG13252	-0.0450505	0.501549	0.229595	0.131994	0.0377484	0.78998
CG13255	-0.0100506	0.590934	0.0794004	0.728128	0.151632	0.41483
CG13258			0.147322		0.255538
CG13272	-0.0032475	0.788907	0.301596	0.12535	-0.0156807
CG13280	-0.000352161		0.10127	0.609258
CG13282	-0.00634994		0.278134	0.172103	0.00954134
CG13284	-0.0163508	0.363799	0.256534	0.0232801	0.657557	1.43832e-07
CG13285	-0.010367	0.402321	0.315133	0.0568772	0.404768	0.0370691
CG13287	-0.00305772	0.898451	0.196997	0.356248	0.383439	0.123409
CG13288	-0.00833962		0.0660924	0.780897	0.262595	0.28172
CG13293	-0.00830444	0.650941	0.559478	3.81e-05	0.371827	0.0806941
CG13295	0.00120769	0.990068	0.0407552	0.822951	0.226049	0.15675
CG13297	-0.000801747	0.918449	-0.0721055	0.664619	0.0539167	0.760626
CG13299			0.0188178
CG13300	-0.0177956	0.526733	0.336712	0.0201144	0.244662	0.131622
CG13305	-0.00508901	0.630613	0.116981	0.610883	0.401597	0.101244
CG13306	-0.00535141		-0.0222287	0.923615	0.258969	0.287625
CG13308			-0.0851005	0.569975
CG13309	0.00195053		-0.0182895		-0.0284475
CG13310	-0.0129504	0.267639	0.00989189	0.967373	0.118708	0.649596
CG13311	-0.00379469	0.481021	-0.0123817	0.959043	0.446034	0.00854287
CG13312	-0.00306898		0.0514852	0.796496	0.350882	0.0607319
CG13313	-0.00739251	0.45395	0.133208	0.561703	0.015422	0.951158
CG13314	-0.000847		0.173481	0.434136	-0.123367	0.622703
CG13315	-0.00599994	0.665883	0.0252543	0.865684	0.0867422	0.72535
CG13318	-0.00264256	0.847616	0.0139978	0.95233	0.328752	0.124641
CG13319	0.0322701	0.808655	-0.387133	0.0287338	-0.273812	0.11304
CG13321	-0.0175526	0.368296	0.165245	0.214832	0.216046	0.272113
CG13323	-0.00288393	0.663667	0.178044	0.401293	0.231515	0.249827
CG13324	-0.00290954		0.0749228		0.524313	0.0367339
CG13325	-0.000880696	0.964299	0.0974651	0.65969	0.29776	0.0960675
CG13326	-0.00264847		-0.0300357		-0.00920212
CG13330	0.00194791		0.0345167		0.0113724
CG13331	-0.00539189		0.057764	0.816087	0.082648	0.750261
CG13332	-0.00405648		0.306874	0.112539	0.179029	0.441115
CG13334	0.00195053		0.0234861		0.0226848
CG13337	0.00178341				-0.00277159
CG13339	-0.00832272	0.96391	-0.302482	0.141449	-0.198942	0.254986
CG13344	0.0486791	0.67626	-0.365107	0.0505055	-0.356064	0.0611567
CG13358	-0.00513983	0.861277	0.0536764	0.774385	-0.274042
CG13359	-0.00397517		-0.00217776		0.00261984
CG13360			0.0114358		0.041877
CG13361	-0.00187878		0.0373554		0.0340617
CG13362	-0.0121107	0.486769	0.429083	0.03052	0.393974	0.101951
CG13364	0.00934274	0.959722	-0.199517	0.030468	-0.0586964	0.753968
CG13365	0.0435691	0.694168	-0.0842975	0.688855	0.216046	0.167896
CG13366	0.043903	0.705531	-0.298274	0.0924934	-0.234725	0.184119
CG13367	0.0151	0.925189	-0.301916	0.0798237	0.158947	0.391227
CG13369	0.00716166	0.968524	-0.253962	0.122382	-0.164598	0.254652
CG13373	0.047257	0.684974	-0.438605	0.0293485	-0.363882	0.0662991
CG13375	-0.0198525	0.663609	0.385006	0.00269189	0.0545487	0.719851
CG13376	0.00364297		-0.108617	0.625014	0.00517146
CG13377	-0.0237828	0.303445	0.207722	0.0540455	0.311083	0.0444126
CG13384	0.0245879	0.866338	0.178162	0.248928	-0.0304134	0.871855
CG13385			0.00998888		0.0123722
CG13386	-0.000129863		0.118867	0.601085	0.135999	0.517939
CG1339	0.00280163		0.0797198	0.625496	0.208774
CG13390	-0.0109474	0.91762	-0.0134297	0.952282	0.306333	0.120285
CG13392	0.014516	0.926609	-0.0668234	0.757674	-0.201103	0.28571
CG13397	0.0895153	0.261414	-0.241735	0.173265	-0.410165	0.0736449
CG13398	0.00304111	0.985688	-0.123607	0.538676	-0.0497946	0.777275
CG13403	-0.00368805		-0.0877082	0.714865	0.125541	0.62202
CG13404	-0.006523	0.779399	0.129265	0.511182	0.189599	0.350906
CG13405	-0.00397174	0.765184	0.00571678		0.0552743
CG13407	-0.00377613		-0.05923		-0.0108115
CG13408	-0.00213456		-0.0225338	0.931241	0.19756	0.42606
CG13409	-0.00793888	0.679044	0.241455	0.122034	0.242315	0.173976
CG13423	0.0031829		0.10861		0.0350314
CG13426			0.0129934
CG13427	-0.000937202	0.974862	0.0964598	0.321263	0.0203945	0.931221
CG13428	0.00521957		0.0398677		-0.0440863
CG13436	0.00205933	0.927576	0.150695	0.495684	0.258849	0.287466
CG13437	-9.27975e-05		0.109448	0.620524	0.233639	0.305209
CG13438			-0.0124011		0.00517146
CG1344	0.00411644	0.979937	-0.0285717	0.81662	-0.369681	0.126225
CG13442			-0.00217162		0.00517146
CG13443			-0.00684398		0.0136148
CG13445	0.00194791		-0.214628	0.190638	-0.0326215
CG13449	-0.000780554		0.0679092	0.747469	0.168355	0.437427
CG13454	-0.00110721	0.971141	0.0917654	0.539349	-0.102065
CG13455	-0.00397517		0.0946756	0.649855	-0.0257804
CG13457	0.00250069		0.0426935		-0.00317206
CG13458	-0.00840595		0.18544	0.228115	0.279665	0.248072
CG13460	-0.00083975		-0.038541		-0.177787	0.401308
CG13461	-0.00207131	0.765121	0.293445	0.0602013	0.289758	0.180743
CG13465	-0.0102045	0.799549	-0.0347754	0.853575	-0.0736865
CG13473	0.00194791				0.0123722
CG13481					-0.00269692
CG13482	-0.00184766		0.0188641	0.943	0.311768	0.173976
CG13484	-0.00227835	0.989828	-0.21748	0.0961181	-0.252418	0.259648
CG13488	-0.00214905		-0.16949	0.213818	0.370163	0.134156
CG13492	-0.045242	0.0191827	0.19001	0.256836	0.0916919	0.608431
CG13494			0.00495026
CG13500			0.018357		0.0334467
CG13501	-0.0026751		0.0519889		-0.0105953
CG13502	-0.00449924	0.829747	0.11777	0.608206	0.370588	0.108557
CG13506	-0.0181484	0.391532	0.231775	0.0186231	0.207415	0.206111
CG13516	-0.00945695	0.456139	0.190782	0.330337	0.201321	0.281937
CG13526	-0.00214905
CG13527	-0.00214905		0.100734		0.0536382
CG13531	0.0730561	0.448574	0.0420029	0.772076	-0.180043	0.26963
CG13532	-0.00373921	0.769141	0.328026	0.0420621	0.269855	0.1114
CG13538	0.00194791		-0.00684398		-0.06859
CG1354	0.0407053	0.702239	-0.245807	0.137376	-0.205821	0.164207
CG13540	-0.00221348		0.0412719		0.042709
CG13544	0.00195053		0.00495026
CG13545	-0.00291451	0.704166	0.153387	0.482941	0.343936	0.0664827
CG13551	0.0484302	0.672374	-0.101052	0.477296	-0.0780449	0.669305
CG13559	-0.00128239	0.913711	0.140973	0.53726	0.185586	0.392931
CG13560	-0.00220069	0.361085	-0.307989	0.0109932	-4.43729	1.10996e-79
CG13561			-0.0340808		0.0383314
CG13562	0.00172835	0.968524	-0.0656196	0.78901	-0.227671	0.349894
CG13563	-0.00168122	0.935521	0.218004		-0.0051137
CG13564					0.0161026
CG13566	0.00196981		0.266261	0.151518	0.243905
CG13575			0.148847	0.370151	-0.212093	0.359494
CG13577	-0.00530647		-0.0730437		0.108202
CG13578	-0.00345047		0.074565	0.717427	0.29924	0.19144
CG13579	-0.00140166		0.113822	0.627921	0.346614	0.103611
CG1358	0.026269	0.850924	-0.149746	0.408711	-0.0618814	0.760202
CG13581			-0.0238
CG13585	-0.00769632	0.963305	0.1724	0.239937	0.295611	0.0877049
CG13587			0.00495026
CG13589					0.0078182
CG13590					0.0161026
CG13594	-0.0108229	0.546256	0.339888	0.0480495	0.377708	0.0377867
CG13599	-0.00394826	0.98062	-0.351727	0.026019	-0.476418	0.0139758
CG1360	0.0507097	0.643975	-0.352333	0.0707212	-0.349057	0.113465
CG13601	0.0367434	0.772812	-0.39673	0.0149741	-0.203421	0.133907
CG13603	0.0259407	0.852771	-0.183196	0.34605	-0.166042	0.353978
CG13604	0.0410474	0.724749	0.1708	0.21529	-0.145104	0.483394
CG13605	0.0766209	0.40134	-0.257	0.0772012	-0.363545	0.0244782
CG13606	-0.00132475	0.941965	0.232476	0.18028	0.162682	0.469656
CG13607	-0.00665857		0.345787	0.092764	0.759546	0.00136451
CG13609	0.0559661	0.615355	-0.350007	0.0769377	-0.749721	3.13118e-05
CG13613	-0.00365579		0.00840326
CG13614	-0.00673121	0.505627	0.252453	0.206587	0.141859
CG13615	-0.00901755	0.44524	-0.0457344		0.0099276
CG13616	-0.00226715	0.898451	0.0873591	0.624021	0.0192634
CG13618	-0.00843569	0.570951	0.113717	0.546643	0.0280004	0.915718
CG13622	-0.00643238		-0.115998		0.115792
CG13623	-0.00115028	0.985688	0.051589	0.833737	0.132561	0.545059
CG13625	0.0778695	0.431568	-0.353334	0.0453001	-0.194494	0.246239
CG13627			-0.0301317
CG13630	0.013661	0.934393	-0.149536	0.402647	0.0185988	0.926862
CG13631	-0.019726	0.402439	0.399348	0.0182493	0.0534912	0.838675
CG13634	-0.00392984	0.647398	0.0179109	0.944541	0.196941
CG13639	-0.00221348		-0.0630889		0.330063
CG13640	0.00629571	0.689901	-0.104691	0.554489	0.255845	0.288996
CG13641	-0.00317335		0.0543685	0.827428	0.560842	0.0170021
CG13643	-0.00768551	0.673742	0.171882	0.293059	0.173205	0.382354
CG13653	0.00412959	0.677541	0.0202993		-0.047517
CG13654	-0.0195145	0.405504	0.208201	0.150357	0.011659	0.95727
CG13658	-0.000823119		0.134964	0.476025	0.0454877	0.855758
CG13659	-0.0053284	0.287888	0.0805114	0.703507	0.0560661	0.759355
CG13663	0.0252465	0.863887	-0.0756221	0.646118	-0.442726	0.0114949
CG13667	-0.00962924	0.948379	-0.167419	0.202068	-0.225502	0.273343
CG13670			0.120023		0.0123722
CG13671	0.0348626	0.777553	-0.180185	0.393336	-0.0794746	0.726691
CG13674	-0.00262899	0.714177	0.135725	0.492414	-0.163844	0.492394
CG13675	-0.00527912	0.622233	0.287762	0.156496	0.100661	0.662351
CG13676	-0.00516067	0.705531	0.309797	0.0281127	-0.018224	0.940139
CG13678	-0.00420174	0.450058	0.169979	0.377195	-0.179657	0.438272
CG13679	-0.00507201	0.448574	0.0766083	0.680597	0.082794	0.735441
CG1368	-0.0363884	0.0511278	0.262084	0.153665	0.249873	0.238074
CG13685	0.00194791		0.406181	0.0207693	0.100156	0.705093
CG13689	-0.0116663	0.937108	-0.0362821	0.847039	-0.35024	0.118349
CG13690	0.0258461	0.858508	-0.445966	0.0170599	-0.642144	0.00025708
CG13692	-0.00773874		0.033646	0.884368	0.125905
CG13693	-0.000129863				0.00517146
CG13694	-0.0112241	0.231865	0.492638	0.0140125	0.971078	1.44665e-06
CG13698	0.0101878	0.951026	0.330824	0.0442828	0.0194904	0.91578
CG13699	-0.00508709	0.600081	0.349868	0.0136802	0.0214739	0.91997
CG13704	-0.0106938	0.526733	0.156834	0.270497	0.206829	0.30433
CG13705	-0.000868602	0.873668	0.102469	0.55878	0.427157	0.0207583
CG13707	-0.00553117	0.653176	0.329773	0.0613091	0.246523	0.286912
CG13708	-0.00764888		0.0985427	0.670367	0.185448	0.421669
CG1371	0.0498419	0.623475	-0.0404822	0.738127	-0.247389	0.207043
CG13711	0.0246146	0.42311	0.209119		0.0123722
CG13712	0.000290543	0.992694	0.0140788
CG13713	0.00745732	0.802815	0.359027	0.00213681	0.0300911
CG13716	0.00588589	0.782569	-0.0224668		-0.0167446
CG13720	-0.00214905		-0.0179505	0.923785	-0.00269692
CG13721	-0.00493551	0.555208	0.106658	0.622091	0.373619	0.0998561
CG13722	-0.00729595	0.570951	0.307883	0.129435	0.380067	0.0201485
CG13724			0.0502935
CG13727	-0.00129308		0.0943539	0.675681	0.195809	0.403737
CG13728	-0.00651336		0.270599	0.167106	-0.00127337
CG13731	-0.00581965	0.546814	0.246159	0.209013	0.294667	0.131003
CG13733	-0.000719012		0.00626057		0.08179
CG13737	-0.00311078	0.727231	0.172316	0.332439	0.213449	0.386244
CG13738	-0.00308574	0.717583	0.260222	0.207155	0.20782	0.380376
CG13739	-0.00365579		0.0786813	0.717226	-0.194479	0.432977
CG13742	0.0134284	0.918449	-0.0423657	0.808969	-0.480135	0.0529372
CG13743	-0.00549857	0.594563	0.408714	0.033536	0.253007	0.112981
CG13744	-0.00316134	0.793081	-0.0909161	0.563008	-0.0780082
CG13747			-0.024266		0.0123722
CG13748	0.000801277		0.0639713	0.78853	0.0409844
CG13749	0.00194791		3.19365e-05		-0.0326209
CG13751	0.022451	0.865175	-0.228763	0.202434	0.233949	0.145881
CG13760	0.015336	0.918449	-0.243261	0.113425	-0.346369	0.078452
CG13766	-0.00562026	0.972293	-0.271534	0.186377	0.0927933	0.644872
CG13771	-0.00425171	0.85294	-0.0457295		0.0261554
CG13773	0.0058492	0.970405	-0.20561	0.333017	-0.157316	0.234028
CG13775	-0.00344489	0.976886	-0.133273	0.551241	-0.0585465	0.828549
CG13784	-0.0105561	0.955401	0.335807	0.000371658	0.195543	0.221729
CG13786			0.0300345		0.0206964
CG13793			0.403177	0.0203462	0.103852	0.693678
CG13794	-0.00746197	0.482293	0.163474	0.458906	0.401689	0.100496
CG13795	-0.0159046	0.634211	0.402855	0.0281281	0.257436	0.28508
CG13796	-0.00457444	0.706569	0.225572	0.20924	0.066484	0.806921
CG13806	-0.0101823	0.409801	-0.169579	0.227581	-0.047274	0.785466
CG13807	-0.00469019	0.975575	-0.119249	0.477395	-0.337108	0.121225
CG13810	-0.00618155	0.564266	0.0173426	0.936101	0.293257	0.169559
CG13813	-0.0102449	0.630613	0.346351	0.0443651	0.032434	0.815047
CG13827	0.0457751	0.685728	-0.082997	0.707501	-0.136548	0.496965
CG13829	0.00195053		0.00495026
CG13833	-0.00190764		-0.0279373	0.894852	0.108718
CG13837	0.00194791		0.0427763		0.233926	0.332342
CG13838	0.00195053		-0.0166124
CG13840	-0.00405648		0.00626057		0.00517146
CG13841			-0.0149548		-0.0108115
CG13842	-0.000859718		0.0959452	0.683109	0.405851	0.0892391
CG13843	-9.20116e-05		-0.00684398		0.00517146
CG13847	-0.0044568	0.763629	0.261911	0.0578303	0.0503074	0.851868
CG13850	0.0209125	0.892522	-0.0286317	0.813642	0.0893771	0.5213
CG13855	-0.00836079	0.387565	0.280576	0.173265	0.407836	0.104395
CG13856	0.00325462	0.886885	0.359442	0.0634191	0.255896	0.293144
CG13857	-0.00744644		0.0649889	0.562947	0.200346
CG13862	-0.00360284		0.2157	0.230215	0.597226	0.00188201
CG13868	-0.0795795	0.037552	0.28639	0.0686995	0.218945	0.265886
CG13869	-0.00359604	0.62875	0.0502683	0.769183	0.0162527
CG1387	0.00055717		0.0436625		0.0666439
CG13870			0.0427579		0.0123722
CG13871	0.00195053		-0.00512799		-0.0384517
CG13872	-0.0054055		0.0306066		0.00517146
CG13875	-0.0112383	0.452961	0.257902	0.174654	0.275464	0.226235
CG13876	-0.00183649	0.990973	-0.0759749	0.638517	-0.263581	0.183247
CG13877	-0.00230565	0.913779	-0.11626	0.606099	0.224325	0.341671
CG13884					0.0226848
CG13887	0.0457582	0.700746	-0.268061	0.0578303	-0.383021	0.00735721
CG13891			0.00745438		0.0166839
CG13893	-0.00793716	0.716159	0.174349	0.353315	0.071708	0.711689
CG13894	-0.0293926	0.376501	0.239585	0.113597	0.213332	0.206716
CG13895	-0.0106083	0.951583	0.0341166	0.847201	0.316966	0.0508532
CG13896	0.0104475	0.941216	-0.121264	0.367725	-0.288122	0.189724
CG13898			-0.000351566		0.056669
CG13901	0.0147321	0.918449	-0.348938	0.0100694	-0.467777	0.0292377
CG13905	-0.00214905		-0.157648	0.103327	0.0840188	0.749302
CG13907	0.0527005	0.6383	0.0886042	0.47267	-0.0299579	0.881596
CG13912	-0.00928355	0.825176	0.2048	0.309151	0.296426	0.122152
CG13917	0.0386534	0.740632	-0.00880061	0.951327	-0.00972198	0.952029
CG13919	0.0134189	0.832428	-0.128479	0.579789	-0.0180149	0.947296
CG13920	-0.0110709	0.714646	0.256691	0.0173165	0.286472	0.111161
CG13921	0.0995707	0.233849	-0.213225	0.0551071	-0.411963	0.053929
CG13924	-0.010016		0.00656559	0.976416	0.0235991	0.931388
CG13926	0.0203787	0.893381	-0.426592	0.00888319	-0.0425808	0.854653
CG13928	-0.0166952	0.448574	0.234432	0.0259827	0.151955	0.317997
CG13930	-0.0104204		0.0461416	0.844824	-0.0486404
CG13931	-0.000780554		-0.00684398
CG13933	0.0389537	0.740632	-0.265451	0.0906134	-0.19754	0.227996
CG13937	-0.0105629	0.514592	0.272454	0.0275131	0.359154	0.0546388
CG1394			0.0284001		-0.00557279
CG13946	-0.000646171	0.954929	-0.0239594	0.912368	0.138955	0.576457
CG13947	-0.00370744	0.605298	0.000296299	0.999047	0.0204561	0.940539
CG13949	-0.000276924	0.987062	0.0930709	0.684931	0.0992349
CG13950	-0.0101692	0.422628	-0.01247	0.96028	0.257761	0.253245
CG13954	-0.0037329	0.822368	0.331406	0.0980875	0.142622	0.468381
CG13955	-0.00086867		-0.154058	0.478416	0.138215
CG13962	-0.00345047		0.120208		-0.391511	0.10584
CG13965			-0.0149548		0.00517146
CG13970	0.00289195		-0.0255594		0.00408482
CG13972	-0.00382725		0.0843472		0.0244561
CG13982	0.00589937	0.888397	0.0395611	0.853959	0.171527
CG13983	-0.00325626	0.782516	0.110621	0.455757	0.139667
CG13989			0.00495026
CG13991	-0.00214905		0.00495026
CG13992	0.00364297		0.0350172		-0.126442
CG13994	0.0527064	0.61875	-0.192912	0.24215	-0.216965	0.209187
CG13995	-0.00771884	0.590388	0.278375	0.131721	0.22063	0.116744
CG13996	-0.00397517		0.229828	0.093063	0.201891	0.410205
CG13999	-0.00261649	0.847504	0.192716	0.378152	0.300051	0.216549
CG14005	0.0196405	0.898183	-0.419591	0.000575146	-0.434186	0.0705648
CG14007			0.018192		0.0146351
CG14014	0.0109577	0.743096	0.0862969	0.018236	0.0926733
CG14015	-0.00314729	0.818501	0.149236	0.497646	0.339565	0.131841
CG14017	-0.00530647		0.0188178
CG14020	0.000602251		0.191147	0.309064	0.253286
CG14022			-0.032965		-0.019299
CG14024	-0.00418364	0.808655	0.42046	0.00933689	0.262019	0.114546
CG14034			8.82598e-05		-0.0472536
CG14036	0.0268317	0.846793	-0.253722	0.129123	-0.481029	0.00324392
CG14043	0.0399804	0.737952	-0.0884136	0.682546	-0.111274	0.476554
CG14044	-0.00530647		0.00386958	0.984833	0.425765	0.089973
CG14050	-0.0084132	0.681221	-0.0274226	0.914451	0.145631	0.566735
CG14052	-0.00214905		-0.0331199	0.860895	-0.0906877
CG14053	0.00593725	0.938986	-0.0766599	0.685241	-0.399399
CG14054	-0.00221348		0.0246001		0.0230171
CG14069					-0.0108115
CG1407	0.012055	0.943531	-0.0285264	0.87962	-0.362317	0.140461
CG14071					-0.0108115
CG14072	-0.00221348		-0.203618	0.293083	0.0526098	0.828587
CG14073	0.0552532	0.615629	0.231572	0.0933868	-0.172128	0.341671
CG14074	0.0421866	0.710201	-0.234938	0.256128	-0.510332	0.0178275
CG14075	-0.00405568	0.732585	0.0631232	0.798233	0.527991	0.0145996
CG14079	-0.00916727	0.851224	-0.0242629	0.924923	-0.0751988	0.769836
CG14082	-0.00792074	0.481021	0.419306	0.0241608	0.115512	0.547937
CG14085	-0.00346854		0.1193	0.523102	0.0829171	0.730966
CG14086	-0.00178938		0.1963	0.338883	0.253776	0.289711
CG14089			0.0996145		0.0200704
CG14095	-0.00108675	0.810071	0.256877	0.168213	0.098819	0.700812
CG14096	-0.0025734	0.602197	0.332702	0.106311	-0.188695	0.447035
CG14100	0.0859482	0.350698	-0.346362	0.0452367	-0.354084	0.0626417
CG14102	0.0670409	0.497759	-0.462072	0.0187287	-0.422525	0.0704838
CG14104	0.0151603	0.818313	0.0795718	0.744191	-0.232494	0.340609
CG14105	-0.013542	0.30224	0.1239	0.576684	0.373733	0.0219914
CG14106					-0.0226194
CG14107	-0.00485908	0.71459	0.112456	0.606995	-0.0239833	0.780295
CG14109	-0.0038407	0.777417	0.241463	0.149277	0.240857	0.246783
CG14110	-0.00812129	0.514759	0.400906	0.0466596	0.551197	0.0222532
CG14111	0.00326844	0.820784	0.106853		0.0173264
CG14115			-0.0323529
CG14118	-0.00257159	0.611202	-0.329921	0.106602	-0.0636036	0.812863
CG14120	-0.0176659	0.241131	-0.0124453	0.954339	-0.250977	0.271805
CG14125	0.00195053		0.0855677		0.00638793
CG14130	0.014948	0.914426	0.044689	0.841362	-0.0496959	0.797105
CG14131	0.0192256	0.870828	-0.221111	0.191811	0.0950951	0.613254
CG14132	-0.0173266	0.371965	0.070585	0.769183	0.39825	0.0193794
CG14135	0.00533521	0.970458	-0.238428	0.137804	-0.272494	0.117814
CG14137			0.00616904		0.0161026
CG14142	0.00337102		0.126404	0.448505	0.0349531
CG14143	-0.00830507		0.320399	0.101601	0.608429	0.0146626
CG14147	-0.00173445	0.841757	-0.0545352	0.805795	0.0142179	0.932013
CG14153	-0.000780554		0.0581034	0.813001	0.0455431	0.86652
CG14154	-0.00221348		0.0841106	0.527046	-0.000337606
CG1416	0.0386763	0.761568	-0.283359	0.0591621	-0.127815	0.434875
CG14160	-0.00283007		0.13311	0.562787	0.0298713	0.906475
CG14174	0.0507818	0.617113	-0.169164	0.425274	-0.271725	0.156553
CG1418	0.0257438	0.859582	-0.0833017	0.672266	-0.0580832	0.780981
CG14182	0.0688338	0.483398	-0.0913744	0.652277	-0.198286	0.347416
CG14183	0.00549941	0.886938	0.406178	0.0449861	0.0727201	0.785147
CG14184	0.00856806	0.959645	-0.200288	0.0585155	-0.381699	0.0929768
CG14185	-0.000352161		0.069978	0.700299	-0.172074
CG14186	-0.00335974	0.738743	0.118167	0.529001	0.226341	0.287625
CG14187					0.00517146
CG14191	-0.0140724	0.355856	0.120317	0.556563	0.141913	0.549619
CG14194	0.085792	0.367731	-0.293115	0.0432056	-0.255941	0.15886
CG14195	-0.00250887		0.0733802	0.765426	0.0854333	0.748388
CG14196	-0.00551059	0.337385	0.0441519	0.858233	0.0592451	0.74959
CG14200	-0.0408261	0.705531	0.0203241	0.896155	0.080242	0.564435
CG14204	-0.00213475	0.967008	-0.120209	0.601138	-0.309257	0.172433
CG14205	-0.00375226	0.738514	0.214163	0.283489	0.354215	0.0146804
CG14207	-0.0932583	0.303846	0.0936767	0.50588	0.0301857	0.868487
CG14210	-0.0141093	0.924476	-0.2197	0.0682389	-0.315268	0.12493
CG14212	0.00639076	0.743515	-0.0235312		-0.062138
CG14218	-0.00425241	0.934645	-0.0134274	0.950709	-0.367631	0.106711
CG14219	-0.00374552		0.0993117	0.528567	0.0184485	0.934026
CG14220	0.000735738	0.996334	-0.173753	0.12074	-0.396524	0.0737724
CG14221	0.00379758	0.927576	0.113795	0.626583	0.109835	0.672521
CG14223	-0.00289662	0.970405	-0.0261299	0.919758	-0.0540017	0.832896
CG14227	0.000114094	0.996581	-0.131765		0.128975
CG14229	0.00402775	0.982236	-0.193177	0.292084	-0.339823	0.157651
CG14230	0.0410638	0.72143	-0.388938	3.34665e-05	-0.347757	0.138313
CG14231	0.0308886	0.808655	-0.225879	0.251506	-0.484863	0.00944202
CG14232	0.0086016	0.961813	-0.276187	0.105083	-0.00702048	0.969776
CG14234	-0.00597753	0.755976	0.324862	0.0989833	0.289505	0.0974932
CG14237			-0.00976817		0.00153493
CG14238	-0.000340048		0.0908468	0.685637	0.333705	0.171588
CG14244	0.00195053
CG14245	-0.000871278		-0.180406	0.173265	-0.370793	0.120977
CG14246	-0.000780554		-0.00684398		-0.00269692
CG14247	-0.00221223		0.0453428	0.846696	-0.147296	0.550182
CG14252	-0.0210754	0.770699	0.0544202	0.813001	0.179651	0.411445
CG14253	-0.0146445	0.396762	0.272893	0.18462	0.278325	0.0824615
CG14257	-0.00105455	0.882906	0.188248	0.0889805	0.0460501	0.86574
CG14258			0.0685277	0.637709	-0.0245048
CG14259	-0.00221348		-0.044254		-0.0131262	0.961434
CG14260	-0.00535141		0.114563		-0.0206214
CG14262			0.0379343		0.00517146
CG14265	-0.00095492	0.859582	0.126634	0.584242	0.388688	0.063847
CG14269	-0.00376936		-0.00103923		0.0282366
CG14270	-0.00296103	0.987062	-0.282125	0.0281057	-0.102192	0.516107
CG14273	-0.0142294	0.200323	0.0377231	0.877024	0.274485	0.153742
CG14274	-0.00706974	0.468197	0.270916	0.165718	0.172804	0.366286
CG14275	-0.003644	0.892522	0.25835	0.188596	0.360392	0.05795
CG14277	-0.00624988	0.650687	0.0667953	0.775541	0.464721	0.0167502
CG1428					0.00517146
CG14280	-0.00214905		-0.0082994		-0.00277159
CG14282	0.0038657		-0.00684398		0.00434205
CG14285	-0.00609823	0.7538	-0.0314985	0.882713	-0.107333	0.648656
CG14286	0.00242102	0.988565	-0.251972	0.0354286	-0.356265	0.0787172
CG14292	-0.0112129	0.473792	0.328625	0.0882817	0.140045	0.479173
CG14297	0.00352419		-0.0339462		0.0394137
CG14298	-0.00378705	0.864099	0.418777	0.0391441	0.411526	0.0682574
CG14300	-0.00126947	0.880987	-0.0302116	0.905218	0.257381	0.171588
CG14301	-0.00716375	0.439236	0.145348	0.510715	0.299188	0.0752597
CG14302	-0.00241517	0.713366	0.244128	0.223498	0.447444	0.041937
CG14304	-0.00424966	0.783811	0.327332	0.0643368	0.373569	0.0874788
CG14305	0.00194791				0.00517146
CG14309			-0.00684398
CG14312	-0.00409507	0.772373	0.165969	0.334141	0.303879	0.206083
CG14313	0.000396359		0.0773984	0.562787	0.110634
CG14314	-0.00894085	0.897686	0.12289	0.539632	0.128404	0.557756
CG14316					0.00517146
CG14317	0.00665373	0.738514	0.0727407	0.0351013	0.114795
CG14321	-0.0175139	0.448884	0.164807	0.40246	0.315681	0.0971314
CG14322	0.00122024	0.9938	0.0194862	0.893174	0.0773339	0.568678
CG14323			0.145213		0.0532132
CG14324	-0.00173098	0.84817	0.168366	0.129703	0.477732	0.0375206
CG14325	-0.00214905		-0.0410468	0.846644	0.0269388
CG14326	0.00544567		0.144435	0.331409	0.440128	0.0667827
CG14327	-0.00273722	0.738743	0.119383	0.582299	0.0260596	0.882
CG14329	-0.00221348		0.0491077		0.0031201
CG14331	-0.0071304		-0.176236	0.412987	0.180268	0.472882
CG14339			-0.00684398		0.00561927
CG1434	0.0375161	0.765121	-0.215824	0.23602	-0.212713	0.199463
CG14340			0.00495026		0.0123722
CG14341	0.0183696	0.883018	-0.388047	0.0145766	-0.170002	0.388323
CG14342	-0.0107988	0.337385	0.10957	0.617132	0.181971	0.419794
CG14346	0.00423264	0.892522	0.459581	0.0170702	0.394131
CG14352	0.036304	0.773435	-0.426812	0.0141034	-0.407241	0.043642
CG14355			-0.0125547		0.188958
CG14356	-0.00555247	0.554643	0.245963	0.227129	0.162933	0.505927
CG14357	-0.00214905		0.0298165	0.875962	0.0460532
CG14367	-0.00756943	0.683597	0.236161	0.263864	0.335276	0.159081
CG14369	-0.00221348		0.0964687	0.625463	0.182065	0.413323
CG14374	-0.000487926	0.925765	0.321197	0.0807409	0.57524	4.02313e-05
CG14377	-0.000755863	0.829206	0.257486	0.171386	0.508568	0.00136451
CG14384			-0.0337287		0.0124264
CG14391			-0.089646		-0.0167671
CG14395	-0.00598217	0.511567	0.366334	0.0406376	-0.0111323	0.874043
CG14397	-0.00353771	0.706569	0.162609	0.454348	-0.0923814
CG1440	0.0803252	0.345511	-0.085674	0.547494	-0.436099	0.0620336
CG14400	0.00365543		-0.00149381		0.0383314
CG14401	-0.00622009	0.622233	-0.137651	0.522582	0.197901	0.324078
CG14402			-0.0234135
CG14406			0.175503	0.283489	-0.123289
CG14407	0.0701494	0.494514	-0.251372	0.103958	-0.0386371	0.826786
CG14408	0.0479983	0.64517	0.0281023	0.865177	0.143466	0.333354
CG1441	-0.00452671	0.665579	0.316858	0.0708581	-0.0118723	0.95816
CG14410	-0.0512846	0.533028	-0.484483	0.0109963	-0.0132354	0.960798
CG14411	0.0159358	0.918449	-0.214595	0.197416	-0.0778995	0.566793
CG14414	0.0144118	0.926054	-0.267852	0.108532	-0.24064	0.139133
CG14416	-0.00214905		-0.0733161		0.021661
CG14417	-0.00405648		-0.00684398		-0.0259295
CG14418	-0.00270546		0.0647749	0.69099	0.102574
CG14419	-0.00965553	0.593975	0.00211071	0.989129	0.304833	0.0740486
CG14420	0.00194791		0.0367244		0.0123722
CG14421	-0.00397517		0.028229		0.00517146
CG14423			0.00495026		-0.056379
CG14424	-0.00221348		-0.0555864		-0.0108115
CG14427	0.00815702	0.637638	0.370359	0.00094067	0.0275214
CG14431	-0.0100491	0.736731	0.365718	0.0365561	-0.11948	0.565241
CG14434	0.0585805	0.567179	-0.528611	0.00343953	-0.403495	0.0223168
CG14435	0.0461351	0.64882	-0.0868186	0.437753	-0.408432	0.0508619
CG14439	-0.00588506	0.62875	0.266513	0.130824	0.156949	0.479949
CG14440	0.0521252	0.637983	0.0459728	0.810705	0.0242438	0.89956
CG14441	-0.0415014	0.630613	0.217125	0.0896728	-0.0122279	0.932535
CG14442	0.0605038	0.566683	-0.209679	0.0605851	-0.3569	0.136097
CG14443	-9.71936e-05		0.0528863		0.030795
CG14445	-0.00456759	0.665685	0.232668	0.275565	0.202025	0.22484
CG14448			-0.00217162		0.00517146
CG14450	0.0393503	0.755958	-0.330187	0.0181067	-0.242757	0.143197
CG14451	-0.0051743		0.0214562		-0.114554
CG14452	0.00195053		-0.0107886	0.952583	0.0879457	0.730765
CG14453	-0.00539612	0.543588	0.0504178	0.829717	0.363324	0.114243
CG14454	-0.00425428	0.650687	0.136451	0.548434	0.264515	0.203079
CG14455	-0.00221348		0.0414891		0.104021
CG14456	-0.00588617	0.414999	0.185212	0.391398	0.326124	0.058146
CG14457	-0.00275993	0.844966	0.673331	0.000320095	0.410175	0.076076
CG14459			0.00766979		-0.0972855
CG14464	0.00658302	0.968721	-0.0796934	0.587846	-0.347658	0.101962
CG14478	0.0263185	0.846475	-0.0847653	0.594744	-0.362258	0.140438
CG14483	-0.00407406	0.981855	-0.046794	0.730001	-0.142457	0.291102
CG14488			-0.0084753	0.964111	0.0234996
CG14490	-0.000329486		0.0532301	0.815959	0.0884566	0.737994
CG14491			0.00495026		0.0951356
CG14492					0.0124264
CG14495	-0.00475449		0.165091	0.312139	0.119061	0.621333
CG14499	-0.00108378		0.170391		0.309432
CG14500	-0.00348318	0.558231	0.167307	0.373479	0.450933	0.041243
CG14502	-0.0036687	0.964534	-0.00252409	0.992424	-0.334874	0.16767
CG14505	-0.00083975
CG14506	-0.00196227		-0.019501
CG14507	-0.0025712	0.847984	0.417697	0.0393713	0.217679	0.350319
CG14511	0.0168088	0.873668	-0.269152	0.180343	-0.471625	0.0498272
CG14515	-0.00268296	0.839471	0.134169	0.439476	0.0298036	0.911226
CG14516	0.0398491	0.74754	-0.332947	0.0769377	-0.350676	0.058146
CG14518	-0.00221348		-0.0375258		-0.0160528
CG14535	-0.0140987	0.421484	0.267532	0.0402695	0.329964	0.0591047
CG14540			-0.00217162		-0.0108115
CG14543	-0.00786821	0.951583	-0.272532	0.125265	0.225464	0.21547
CG14544	-0.0253805	0.85294	-0.352938	0.0731308	-0.0153726	0.950242
CG14545	0.00496923	0.975575	-0.189874	0.239985	-0.4507	0.0396362
CG14551	-0.000807263	0.970405	0.142077	0.520664	0.0507419
CG14556	-0.00214905		-0.00380283		-0.0476359
CG14561	0.0797549	0.412356	-0.508839	0.0058001	-0.559173	0.00150176
CG14562	0.0618427	0.565043	0.0502461	0.7871	0.0646846	0.658328
CG14563	0.00365543		0.00459884		0.245898	0.303136
CG14564	-9.20116e-05		0.0110864		0.157283
CG14565	-0.00191058	0.827761	0.0498096	0.730001	0.268341	0.262832
CG14566	-0.00157316	0.861126	0.285765	0.167648	0.504101	0.0300237
CG14567	-0.00882889	0.84847	0.190734	0.317918	0.328478	0.135327
CG14568	-0.00498944		0.0806335	0.72625	0.281115	0.244536
CG14569	-0.00134871	0.89201	0.259226	0.197922	0.377104	0.0960727
CG14570	-0.00524039	0.237447	0.0583568	0.805941	-0.0757744	0.777275
CG14572	-0.00167522	0.788907	0.345207	0.0839503	0.550597	0.0217193
CG14573	-0.00522357		0.00403562	0.984478	0.303852	0.206111
CG14589	-0.00340822		-0.15562		0.0205101
CG14591	-0.0115375	0.485217	0.18	0.295884	0.204234	0.354343
CG14598	-0.00353984	0.701275	0.113901	0.604087	0.448452	0.000693464
CG14605			-0.0295994		0.0236223
CG14606	-0.00249823		0.566318	0.00329855	0.661758	0.000900544
CG14607			0.0199123		0.0123722
CG14609	0.0026947		-0.037755		0.0500936
CG1461	-0.000866177		-0.0498809		0.0547552	0.836748
CG14610	0.00178341		-0.00684398		0.0161026
CG14613	0.0386368	0.720238	-0.348631	0.0389128	-0.342288	0.0199872
CG14615	0.0191247	0.896331	0.0138913	0.950709	0.0101519	0.957191
CG14618	0.0104283	0.955401	-0.301857	0.118294	-0.113967	0.522619
CG14621	0.0265262	0.851224	-0.201015	0.247018	-0.278797	0.0511079
CG14624					0.00517146
CG14625	-0.00214905		0.124438	0.509864	0.0778507
CG14626	-0.00487331	0.721033	0.227977	0.0590161	-0.0244306	0.927752
CG14627	-0.00214905		-0.0839779	0.650013	0.0233912
CG14628	0.00754627		-0.039339
CG14629	-0.0188059	0.448574	0.0915927	0.434227	0.291379	0.0958729
CG1463	-0.019313	0.888866	-0.112453	0.551982	-0.31249	0.193624
CG14630	-0.00214905		0.0248649		0.0236597
CG14634					0.00517146
CG14636	-0.00835959	0.51422	0.119872	0.245615	0.299214	0.109499
CG14641	0.00072219	0.995834	-0.13587	0.308272	-0.34708	0.144488
CG14642	-0.00916121	0.676599	0.45713	0.0130938	0.989422	3.52362e-13
CG14644			0.146732		0.0010896
CG14645					0.0536382
CG14646	0.0238252	0.873628	-0.116334	0.38091	-0.372544	0.126649
CG14647	0.0604365	0.567179	-0.299488	0.0591978	-0.499953	0.0127307
CG14650	0.0295894	0.835816	-0.0518353	0.803923	-0.338456	0.162011
CG14651	-0.00304147	0.904567	-0.0341439		0.0427429
CG14655	-0.00854274	0.457375	0.0659682	0.708358	0.232212	0.290283
CG14657	0.0387837	0.735693	-0.0788765	0.552755	-0.390355	0.11625
CG14661	-0.00370754		0.282879	0.0402806	0.207904	0.316379
CG14662	-0.00541945		0.22958	0.250895	0.224527	0.360746
CG14664	0.00194791		0.0755197		-0.002245
CG14667	0.00934462	0.96095	-0.348156	0.033536	-0.269987	0.066916
CG14668	-0.00221348		0.00808375		0.0141298
CG14669	-0.0132929	0.607426	0.549219	8.04111e-05	0.434398	0.00434573
CG14671	0.0584745	0.554492	-0.142613	0.414938	0.0438021	0.802642
CG14676			-0.00684398		0.0166012
CG1468	-0.00857145	0.479001	0.0118256	0.962484	0.359722	0.00779588
CG14687	-0.0216859	0.437936	0.0528234	0.763982	0.482344	0.00120464
CG14688	-0.0832122	0.377792	-0.0610713	0.663258	-0.318987	0.116744
CG14689	-0.00221348		-0.0336558
CG14691	0.00365543		0.0052763		0.0256907
CG14692	-0.0108167	0.530227	0.434336	0.0149288	0.381005	0.074799
CG14693	0.000602251		-0.0109023		0.115275	0.660258
CG14694	-0.00635518	0.686136	-0.203247	0.340121	0.279478	0.231807
CG14695	-0.00237924		0.0898714	0.683665	0.482148	0.0589834
CG14696	-0.0149194	0.455348	-0.0807177	0.647598	0.158096	0.321292
CG14710	-0.0074678	0.963711	-0.0891719	0.556151	-0.418743	0.0860629
CG14711	0.00684908	0.968721	-0.343664	0.0890939	0.0365923	0.852424
CG14712	0.0662626	0.511692	-0.429824	0.0148315	-0.2854	0.076535
CG14715	0.00145279	0.992334	-0.27929	0.0411194	-0.247205	0.145128
CG14717			-0.00462451		-0.0435551
CG14718	-0.00214905		0.00366893		-0.0764924
CG14720	-0.00884376	0.444035	0.280158	0.0638135	-0.038889
CG14721	-0.00723277	0.966269	-0.407992	0.0245774	0.0120296	0.944716
CG14722	-0.0122481	0.941216	-0.0806074	0.645182	-0.324923	0.158455
CG14736					0.0123178
CG14739					-0.0108115
CG14740					0.00561927
CG14742					-0.0205101
CG14743			-0.00104277
CG14744	-0.00221348				-0.00337717
CG14752	-0.000912955	0.910927	0.0484368	0.827879	-0.0130076	0.962077
CG14756	-0.00484233	0.705531	0.134908	0.452777	-0.333546	0.131033
CG14757	0.000756595	0.990068	0.112896	0.625113	0.0568903	0.82126
CG14760	-0.0059091		-0.0500367	0.788276	0.0575788
CG14762	-0.0108696	0.437856	0.358484	0.00389773	0.187809	0.18136
CG14763	-0.00316398		0.116224	0.520882	0.309122	0.203827
CG14764	0.0365701	0.774061	-0.263374	0.0088867	-0.419259	0.091992
CG14767	-0.0119394	0.946975	0.040617	0.721924	0.107132	0.516001
CG14770	-0.0013209	0.941206	0.0337857	0.878727	-0.154425	0.435868
CG14777	-0.00912252	0.787923	0.183786	0.332086	0.428006	0.00140392
CG14778			0.121667		0.127039
CG14780	-0.00334789	0.850028	0.11128	0.636464	0.0551973	0.834944
[truncated: 12,942 more rows]
