# Supplementary material for: A modERN resource: identification of Drosophila transcription factor candidate target genes using RNAi
Source: Genetics. 2023 Jan 19;223(4):iyad004. doi: 10.1093/genetics/iyad004 (PMC10078917; doi:10.1093/genetics/iyad004)
Supplement: iyad004_Supplementary_Data [file iyad004_supplementary_data.zip › modERN_Resource_RNAi_Table_S37_Sox14_GENETICS-2022-305822.xlsx]

## Sheet: heatmap CSV
gene name	Sox14_0-1.5	Sox14_6-8	Sox14_16-18
CG10936	0.0283912	1.36958	0.0473042
CG43135	0.00706225	1.4908	0.00451504
CG42260	0.0251251	1.11298	0.369443
ImpE2	-0.0440969	1.0101	-0.0636816
pdm3	0.00896445	1.15818	-0.0467214
rdo	-0.0118195	1.25247	0.00188065
eys	-0.0528708	-1.87401	0.118236
Sox14	-0.0805447	-1.4656	-0.735151
CG4306	-0.0807246	-1.10232	-0.072489
Ugt301D1	-0.0176989	-1.00136	-0.0431109
CG46339	-0.0825916	-1.24479	0.0942303
JhI-26	-0.0971531	-1.25315	-0.105146

## Sheet: DESeq2 CSV
gene name	log2FoldChange.Sox14_0.1.5	padj.Sox14_0.1.5	log2FoldChange.Sox14_6.8	padj.Sox14_6.8	log2FoldChange.Sox14_16.18	padj.Sox14_16.18
128up	0.0139721	0.902088	0.200163	0.0270866	0.0574027	0.999404
14-3-3epsilon	0.0644289	0.360076	-0.0860193	0.402992	-0.0645953	0.999404
14-3-3zeta	0.029541	0.759549	0.0404101	0.790775	0.0175665	0.999404
140up	0.0521124	0.564516	0.136198	0.495598	-0.0222375	0.999404
18SrRNA-Psi:CR41602	0.00334655	0.840103	0.0550694	0.548826	0.0179798	0.999404
18w	-0.00612823	0.956983	0.195464	0.190401	0.0417124	0.999404
26-29-p	-0.0310088	0.761552	-0.0638634	0.51846	-0.0257256	0.999404
28SrRNA-Psi:CR40596	-0.00159564	0.933522	-0.0431244	0.769625	0.00583359	0.999404
28SrRNA-Psi:CR40741	0.00147759	0.897743	-0.00904399		0.0106444	0.999404
28SrRNA-Psi:CR41609	-0.00186279		0.0115532		0.00377448	0.999404
28SrRNA-Psi:CR45848	0.00304132		0.0580031		0.00267853	0.999404
28SrRNA-Psi:CR45851	-0.0104085	0.61016	-0.0910372	0.42329	0.0163026	0.999404
28SrRNA-Psi:CR45853			-0.0219219
28SrRNA-Psi:CR45855	-0.000560039				-0.00137643	0.999404
28SrRNA-Psi:CR45859	-0.00315393	0.69766	-0.0294494	0.806251	0.00204528	0.999404
28SrRNA-Psi:CR45860			0.0202498		0.00236717	0.999404
2mit	-0.0394617	0.0291795	-0.00102986	0.998682	0.0524348	0.999404
312	0.019297	0.866949	0.0211199	0.941279	-0.0277611	0.999404
4E-T	0.0630004	0.458782	-0.0791836	0.543473	-0.103947	0.999404
5-HT1A	-0.0198995	0.0672189	-0.233832	0.0303514	0.0449741	0.999404
5-HT1B	-0.004401	0.566835	-0.0756083	0.484366	0.0333169	0.999404
5-HT2A	0.000865145	0.97876	0.0152472	0.969027	0.0136351	0.999404
5-HT2B	-0.00204783		-0.0912644	0.290799	0.0119764	0.999404
5-HT7	-0.00686289	0.463618	-0.210822	0.105745	-0.0060816	0.999404
5.8SrRNA-Psi:CR45863	-0.00058297		-0.0183912		-0.00137643	0.999404
5PtaseI	0.0271549	0.807834	0.129024	0.47346	-0.0650663	0.999404
5SrRNA:CR33367	-0.000560039
7B2	-0.0167452	0.0851221	-0.284342	0.080952	0.0684311	0.999404
7SLRNA:CR32864					0.00236717	0.999404
7SLRNA:CR42652	-0.000560039		0.0306561		-0.00253553	0.999404
825-Oak	0.000256784		-0.118546	0.128437	-0.00474451	0.999404
A16	-0.0177299	0.882815	0.0117055	0.970021	-0.0152931	0.999404
AANAT1	-0.0607984	8.51927e-07	-0.193885	0.329565	0.0119224	0.999404
AANATL2	-0.0193332	0.00378541	-0.205184	0.0859766	0.042409	0.999404
AANATL3	0.000250045		-0.0760973	0.369136	0.0576394	0.999404
AANATL4	-0.00622308	0.421107	-0.140419	0.341941	0.101935	0.999404
AANATL5					-0.022648	0.999404
AANATL6	0.000256784		0.0346518	0.850429	0.0271385	0.999404
AANATL7	-0.00222421		-0.0327522	0.803996	0.0707571	0.999404
ABCA	0.0599475	0.486574	-0.0604657	0.792842	0.0166437	0.999404
ABCB7	-0.0185321	0.875565	0.0878138	0.583807	0.0251292	0.999404
ABCD	0.0818185	0.278509	-0.065726	0.618638	-0.0153222	0.999404
ACC	-0.0756371	0.34201	-0.0172036	0.955926	0.122324	0.999404
ACXB					0.00119678	0.999404
ACXC	0.000872574		-0.00897647		-0.00318247	0.999404
ACXD	-0.00542649	0.695648	0.00922926	0.982493	0.0508643	0.999404
ADD1	0.0510371	0.523195	-0.201432	0.02145	-0.00689661	0.999404
ADPS	-0.0305204	0.0316171	0.333686	0.0172808	-0.0107734	0.999404
AGBE	-0.0241841	0.807834	-0.0799115	0.588017	-0.125491	0.999404
AGO1	0.0992076	0.129337	-0.105253	0.411923	-0.0267312	0.999404
AGO2	0.0753702	0.294756	-0.00101034	0.996007	0.0157291	0.999404
AGO3	0.0378135	0.603171	-0.245068	0.126149	-0.0235513	0.999404
AIF	0.0195032	0.863334	0.175052	0.169748	0.0366523	0.999404
AIMP1	-0.0278961	0.800805	0.150598	0.373863	0.0274973	0.999404
AIMP2	-0.0133687	0.904546	0.134773	0.241655	0.0345302	0.999404
AIMP3	-0.0193016	0.867682	0.129739	0.556909	0.0553305	0.999404
ALiX	-0.013537	0.901389	0.109822	0.527707	0.463678	9.87517e-09
AMPKalpha	0.00782505	0.946373	0.15404	0.181231	-0.00338333	0.999404
AMPdeam	-0.00436277	0.972509	-0.221144	0.272697	0.0775514	0.999404
AOX1	-0.0709701	0.327704	-0.286932	0.124559	0.0129257	0.999404
AOX2	-0.0130551	0.202007	0.326917	0.0563232	-0.0105123	0.999404
AOX3	0.0223627	0.831634	-0.235519	0.247984	-0.0658698	0.999404
AOX4	-0.00204783		0.0148079	0.933255	-0.00140733	0.999404
AP-1-2beta	0.0583547	0.404307	0.0859426	0.426966	0.00429247	0.999404
AP-1gamma	0.0151522	0.876066	-0.047083	0.79358	0.0144159	0.999404
AP-1mu	-0.0305381	0.734058	-0.0214744	0.93905	-0.0197837	0.999404
AP-1sigma	0.0602516	0.436823	-0.0709926	0.593585	-0.0665969	0.999404
AP-2alpha	0.0136509	0.908273	0.0662606	0.712273	0.0897295	0.999404
AP-2mu	0.016955	0.884769	0.174306	0.168167	0.0505484	0.999404
AP-2sigma	0.00558851	0.964396	0.167939	0.302338	0.00024258	0.999404
APC10	-0.0130788	0.911796	-0.00783286	0.984046	-0.0111777	0.999404
APC4	0.0119908	0.915815	0.0489676	0.826049	-0.0408943	0.999404
APC7	0.0124407	0.913991	-0.0330427	0.610844	-0.00619864	0.999404
APP-BP1	0.00173109	0.988322	0.132774	0.521296	0.024231	0.999404
AQP	-0.00486275	0.332138	-0.0767987	0.630688	-0.1573	0.96912
ARY			-0.000136211
ASPP	-0.00230129	0.975751	0.0738597	0.648616	-0.0015969	0.999404
ATP6AP2	-0.0160565	0.873575	-0.0910252	0.443098	0.0258852	0.999404
ATP7	0.0461676	0.556247	-0.0447052	0.782756	0.0752862	0.999404
ATP8A	0.0879752	0.21802	-0.182338	0.175027	0.070379	0.999404
ATP8B	-0.0158334	0.353902	-0.199027	0.318624	0.0813012	0.999404
ATPCL	-0.0394715	0.672355	0.276815	0.000516987	0.0905249	0.999404
ATPsynB	-0.00537896	0.965958	0.0230011	0.908617	-0.0250657	0.999404
ATPsynC	-0.00985514	0.925423	-0.0352475	0.743694	-0.00625515	0.999404
ATPsynCF6	-0.0943616	0.114349	-0.0237362	0.926544	-0.0256535	0.999404
ATPsynCF6L			-0.00897647
ATPsynD	-0.078313	0.245263	0.00719734	0.974905	-0.0209734	0.999404
ATPsynE	0.0289927	0.772291	-0.0250631	0.900282	-0.0234234	0.999404
ATPsynF	-0.0400441	0.682792	0.0676122	0.583309	-0.0262764	0.999404
ATPsynG	-0.104245	0.0982816	0.0513101	0.793165	0.00572244	0.999404
ATPsynGL			0.0262055
ATPsynO	-0.0237757	0.825425	-0.0174552	0.941912	-0.0124478	0.999404
ATPsynbeta	0.00279023	0.979278	0.0360286	0.775344	-0.00742754	0.999404
ATPsynbetaL	-0.000740672		-0.0401666		-0.00137643	0.999404
ATPsyndelta	0.0274487	0.772951	-0.030039	0.900282	-0.0106508	0.999404
ATPsynepsilonL	0.000276587	0.988322	0.240896	0.217856	-0.00222566	0.999404
ATPsyngamma	-0.0223605	0.828939	0.0603712	0.683921	0.0322458	0.999404
ATbp	0.00364057	0.977281	-0.12538	0.490454	-0.0468456	0.999404
Aasdh	0.0116307	0.925246	0.0672785	0.743746	-0.0201466	0.999404
Aatf	0.067932	0.365761	0.0206413	0.903077	0.0859198	0.999404
Abd-B	-0.0226588	0.739304	0.0128255	0.965941	0.0765653	0.999404
Abi	0.0305696	0.746444	0.0510451	0.698349	-0.0414496	0.999404
Abl	0.0223285	0.834874	-0.0550387	0.794414	0.001328	0.999404
Abp1	0.0495402	0.584119	-0.204958	0.195507	0.00129188	0.999404
Ac13E	0.00969816	0.931221	-0.191003	0.316649	0.0467223	0.999404
Ac3	-0.0318615	0.173939	-0.0773796	0.749669	0.0674828	0.999404
Ac76E	-0.0410445	0.000262376	-0.419594	0.000181723	0.035607	0.999404
Ac78C	0.0182063	0.369221	-0.263992	0.0712588	0.000437203	0.999404
AcCoAS	-0.101322	0.148521	-0.192447	0.379327	0.112496	0.999404
Acbp1	-0.0586914	0.497696	0.276374	0.0256462	-0.034314	0.999404
Acbp2	-0.0269303	0.016123	-0.379902	0.0208576	0.0283477	0.999404
Acbp3	-0.0278968	0.000464915	-0.153924	0.080952	0.13732	0.999404
Acbp4	-0.0277064	0.0063859	-0.0582117	0.299762	-0.00492082	0.999404
Acbp5	-0.0567979	4.91556e-05	-0.286418	0.114808	0.0183454	0.999404
Acbp6	-0.00756962	0.138206	-0.118062	0.347718	0.00217735	0.999404
Ace	-0.0305646	0.00684401	-0.259539	0.142151	0.0602886	0.999404
Acer	-0.0434196	0.65778	0.184144	0.033026	-0.0349387	0.999404
Acf	0.0451186	0.582696	-0.084435	0.638186	0.0564661	0.999404
Achl	0.000440423	0.980212	-0.35015	0.015177	-0.0496967	0.999404
Ack	0.0543877	0.471826	-0.0545396	0.758718	-0.0629923	0.999404
Ack-like	0.032471	0.712569	0.147129	0.281321	-0.0732315	0.999404
Acn	0.0529304	0.542601	0.0443647	0.701284	-0.0177024	0.999404
Acox57D-d	0.0346523	0.730607	-0.121906	0.556851	0.00392662	0.999404
Acox57D-p	0.0654793	0.378538	0.0933014	0.670233	-0.119369	0.999404
Acp1			-0.0400115		-0.00556809	0.999404
Acp24A4	-0.000560039		-0.0339154		0.020679	0.999404
Acp26Aa					0.00119678	0.999404
Acp26Ab			-0.0183912
Acp32CD			-0.024764
Acp36DE	0.00256405		0.0400779	0.765144	-0.00650073	0.999404
Acp53C14a			-0.00897647
Acp53C14b			0.0232423
Acp53C14c			0.0156555		0.00422369	0.999404
Acp53Ea			-0.00988988
Acp54A1			0.0157528	0.894104
Acp63F			-0.027837
Acp65Aa	0.000872574		-0.1313	0.0511953	-0.0730745	0.999404
Acp76A			0.00902581
Acp95EF			-0.0183912		0.00380128	0.999404
Acph-1	0.0657254	0.30253	-0.243045	0.181231	-0.0724327	0.999404
Acsl	0.0345099	0.712569	-0.0114009	0.966897	-0.108031	0.999404
Act42A	-0.0277379	0.756048	0.102385	0.315202	-0.0315715	0.999404
Act57B	-0.0604118	3.6069e-05	-0.352724	0.00138812	-0.0414505	0.999404
Act5C	0.0115263	0.913865	-0.000305048	0.99931	0.0170516	0.999404
Act79B	-0.00389459		0.0210829	0.887011	-0.0380768	0.999404
Act87E	-0.096339	0.0175608	-0.141764	0.359623	0.0677572	0.999404
Act88F			0.0266326		0.00415563	0.999404
Actbeta	-0.0173038	0.739304	-0.0606924	0.704289	0.0320159	0.999404
Actn	-0.101681	0.0862816	-0.248488	0.00190404	0.0478025	0.999404
Actn3			-0.00569169
Acyp2	0.0465666	0.607581	0.108448	0.620127	-0.101449	0.999404
AdSL	0.0519094	0.556282	0.230248	0.0268342	0.0738888	0.999404
AdSS	0.00688529	0.953285	-0.0143977	0.956372	-0.00197716	0.999404
Ada	-0.0227892	0.832671	0.0607232	0.786124	0.0103122	0.999404
Ada1-1	-0.00425647	0.774088	-0.0437054	0.729007	-0.00494616	0.999404
Ada1-2	0.00267738	0.980211	-0.0831355	0.760203	-0.00217302	0.999404
Ada2a	-0.00220213	0.977281	0.159063	0.41271	0.0505061	0.999404
Ada2b	0.0614243	0.345723	-0.0925633	0.57457	-0.0929951	0.999404
Ada3	0.0812691	0.276797	-0.0301994	0.879717	-0.0577838	0.999404
AdamTS-A	-0.0176762	0.445382	0.0720643	0.71175	0.0762743	0.999404
AdamTS-B	-0.0257988	0.428526	0.180751	0.156573	0.0335788	0.999404
Adar	0.0713536	0.340764	0.00736666	0.982493	-0.0120201	0.999404
Adat1	-0.00796942	0.924302	0.0489246	0.859171	0.0539291	0.999404
Adck1	-0.0639177	0.448511	0.119343	0.587039	-0.0577235	0.999404
Adck5	0.0403433	0.68867	-0.0687	0.791149	-0.0743415	0.999404
Adf1	0.0701601	0.300546	0.101605	0.536067	-0.176644	0.999404
Adgf-A	-0.00481143	0.961199	0.216081	0.0524713	0.109513	0.999404
Adgf-A2	-0.0013449	0.915815	0.0862444	0.711861	0.00662603	0.999404
Adgf-B			0.0115532
Adgf-C	-0.00576446	0.259477	0.196841	0.00428279	0.0486763	0.999404
Adgf-D	0.000550477	0.974579	0.108425	0.58596	0.00273969	0.999404
Adh	-0.00682016	0.897077	0.0757405	0.508946	0.00803904	0.999404
Adi1	-0.0205002	0.860199	-0.0433087	0.873073	0.0263844	0.999404
AdipoR	0.0401485	0.611286	0.132873	0.32001	-0.0414148	0.999404
Adk2	0.00270604	0.981116	0.0951844	0.406032	0.0782444	0.999404
Adk3	-0.0797231	0.261936	-0.0840291	0.756824	-0.107828	0.999404
AdoR	-0.00454293	0.563291	-0.0197247	0.920111	0.078305	0.999404
Aduk	0.0601083	0.489037	0.0540192	0.826049	0.0215902	0.999404
Ae2	0.0728603	0.303857	-0.257573	0.156573	0.0663999	0.999404
Aef1	0.0723826	0.317073	-0.205602	0.156955	0.00875446	0.999404
Afti	0.118158	0.0279924	-0.152948	0.184361	-0.0153933	0.999404
Ag5r	-0.0416636	0.000563251	-0.115353	0.202155	-0.0211886	0.999404
Ag5r2	-0.0680079	1.96226e-06	-0.0317363	0.802021	0.0144509	0.999404
AgmNAT	-0.00291086	0.973065	-0.178317	0.199071	0.0823033	0.999404
Agpat1	0.0331739	0.750595	0.056268	0.775859	0.0207778	0.999404
Agpat2	0.0693211	0.350706	0.0180447	0.951428	0.103522	0.999404
Agpat3	0.0259606	0.802729	-0.0227626	0.911047	0.0449552	0.999404
Agpat4	-0.0933112	0.205257	0.106818	0.479423	0.0185173	0.999404
Ahcy	-0.0269832	0.808076	0.204329	0.106825	0.103813	0.999404
AhcyL1	0.080374	0.254709	-0.00704076	0.982493	-0.0834499	0.999404
AhcyL2	-0.0176218	0.513167	-0.14125	0.445768	-0.00305719	0.999404
Ak1	-0.100119	0.0951065	-0.283479	0.115698	-0.0342175	0.999404
Ak2	-0.0254996	0.810788	0.124631	0.222022	0.114566	0.999404
Ak3	-0.0350503	0.60407	-0.158396	0.394565	0.018131	0.999404
Ak6	0.0103371	0.935931	0.083034	0.656179	0.0246243	0.999404
Akap200	0.012926	0.912891	-0.0166791	0.888022	-0.00164334	0.999404
Akh	0.000447127		0.00889402	0.970731	0.0571741	0.999404
AkhR	-0.00776466	0.375036	0.283426	0.100098	-0.0146104	0.999404
Akr1B	-0.00728313	0.950776	-0.527642	0.000413643	-0.0921125	0.999404
Akt1	0.0592548	0.404468	0.0237166	0.926693	-0.0604832	0.999404
AlaRS	0.0185017	0.872414	0.245595	0.00110862	0.090858	0.999404
AlaRS-m	0.00886428	0.945405	0.100232	0.637733	0.0747167	0.999404
Aladin	-0.0118474	0.913216	-0.0560996	0.805077	-0.0443723	0.999404
Alas	-0.00193632	0.98676	0.0878209	0.674719	-0.0765006	0.999404
Ald1	-0.0482386	0.577826	-0.140605	0.156167	-0.0219499	0.999404
Ald2			-0.0476688		-0.004043	0.999404
Aldh	-0.022441	0.837725	-0.705455	2.65056e-07	0.0345737	0.999404
Aldh-III	0.0296532	0.771037	-0.311111	0.00176528	0.128655	0.999404
Aldh7A1	-0.0234484	0.709249	0.17289	0.16537	-0.0165039	0.999404
Alg-2	0.0824052	0.259477	0.0839683	0.548299	-0.0755909	0.999404
Alg1	-0.0198505	0.866089	0.214426	0.0279772	0.0465677	0.999404
Alg10	-0.0383185	0.706976	0.0613371	0.77715	-0.0607808	0.999404
Alg11	-0.0168033	0.887764	0.147332	0.280742	-0.0472426	0.999404
Alg12	0.0102467	0.934476	0.0238531	0.923133	-0.0537656	0.999404
Alg13	0.0164722	0.880005	-0.0599077	0.837397	-0.038702	0.999404
Alg14	0.017801	0.819884	0.10529	0.681414	0.00467051	0.999404
Alg2	0.006418	0.960631	0.0291298	0.876259	-0.0176005	0.999404
Alg3	-0.0248054	0.824265	0.125385	0.542318	-0.158124	0.999404
Alg7	0.00653423	0.960431	-0.0200998	0.944587	0.0322592	0.999404
Alg9	0.0637965	0.420966	0.0827355	0.681414	-0.0994853	0.999404
Alh	0.0139545	0.885937	0.0374017	0.757234	0.00287869	0.999404
Alk	-0.00208168	0.957234	-0.269759	0.157713	0.0540608	0.999404
AlkB	0.127083	0.0488592	0.0244666	0.910045	-0.0266021	0.999404
Alp1	-0.0492264	0.0922906	0.388936	0.000101338	0.00627016	0.999404
Alp10	-0.0162509	0.0565977	-0.0340851	0.844057	0.000432916	0.999404
Alp11	0.00240579	0.800264	0.016769	0.930476	0.00487085	0.999404
Alp12	-0.0317113	0.635736	0.0552763	0.850479	0.0556987	0.999404
Alp13					0.0306401	0.999404
Alp2			-0.0113492		0.000768593	0.999404
Alp4	-0.00338323	0.774088	-0.119196	0.471421	0.0434114	0.999404
Alp5	-0.0425772	0.000201222	-0.201444	0.0105577	0.0912208	0.999404
Alp6	-0.0346447	0.00127301	-0.339337	0.00543489	0.0617107	0.999404
Alp7	-0.00674638	0.127624	-0.0858697	0.312325	0.03516	0.999404
Alp8	-0.00713697	0.305021	-0.164403	0.0630433	0.0199311	0.999404
Alp9	-0.00449855	0.686089	0.143478	0.400456	0.00765666	0.999404
Alr	-0.0129275	0.915776	0.0125771	0.973903	-0.0709611	0.999404
Als2	0.00346069	0.978375	0.0424123	0.839633	-0.0157449	0.999404
Ama	0.0361028	0.723171	0.18865	0.226323	-0.135691	0.245643
Amacr	0.013548	0.90935	0.178109	0.337628	-0.0105111	0.999404
Amnionless	-0.00721125	0.724771	0.170413	0.451038	0.251956	0.155042
Amph	0.0776704	0.247003	-0.254546	0.0287939	-0.010249	0.999404
Amt			-0.0369287		0.00751647	0.999404
Amun	0.0340347	0.731446	-0.094372	0.427907	-0.0438028	0.999404
Amy-d	-0.00595054	0.418995	0.202569	0.272512	0.148905	0.999404
Amy-p	-0.0303981	0.012744	0.200842	0.346759	-0.515552	4.03673e-09
Amyrel	-0.00391844	0.624277			-0.00303679	0.999404
Ance	0.0180693	0.87007	0.276326	0.0016922	0.0338258	0.999404
Ance-2	-0.00314908	0.903634	0.0863763	0.721941	-0.0908964	0.999404
Ance-3	0.0022807	0.839138	-0.0573426	0.74496	0.00946654	0.999404
Ance-4	-0.011044	0.230493	-0.161102	0.385204	-0.0677589	0.999404
Ance-5	-0.0199313	0.0503995	-0.393433	0.0090456	0.190638	0.680258
Andorra			-0.00897647		-0.0143626	0.999404
Ank	0.0961446	0.181669	-0.0340088	0.846183	0.0295939	0.999404
Ank2	-0.212632	2.41971e-08	0.0963108	0.573089	0.0532357	0.999404
Ankle2	0.0222374	0.799131	-0.0105469	0.969753	-0.0473987	0.999404
Anp	-0.0016668		0.107331	0.204312	-0.0031936	0.999404
Ant2	-0.0183046	0.668915	0.148407	0.528703	0.00409309	0.999404
Antp	0.00148978	0.975147	0.00482014	0.992252	0.0347588	0.999404
AnxB10	-0.0231142	0.838911	-0.0657322	0.78295	0.00683594	0.999404
AnxB11	-0.0118011	0.924311	0.064781	0.651387	0.0147255	0.999404
AnxB9	-0.105785	0.0995261	0.0923637	0.443697	-0.0153529	0.999404
Aos1	-0.0355623	0.676807	0.031285	0.889889	-0.0810929	0.999404
Apc	0.146585	0.00551139	0.107449	0.547805	0.0531995	0.999404
Apc2	0.0162594	0.884289	-0.154679	0.329565	-0.0487389	0.999404
ApepP	0.0171922	0.869754	-0.181344	0.389627	0.0774458	0.999404
Apf	-0.0124033	0.901807	-0.00573169	0.989621	0.0417641	0.999404
Apl	-0.0239167	0.797042	-0.00300725	0.995704	-0.0295668	0.999404
Aplip1	-0.0227849	0.0488592	0.206765	0.309318	0.0624858	0.999404
Apoltp	-0.0592989	0.332138	0.458149	9.69041e-08	0.0440229	0.999404
Appl	-0.18334	1.52449e-07	0.0487896	0.84397	0.0462513	0.999404
Aprt	-0.0287707	0.79151	0.100951	0.659631	0.00371303	0.999404
Aps	0.0369109	0.701979	-0.187217	0.221048	-0.0787655	0.999404
Arc1	0.000632995	0.989115	-0.167415	0.452172	0.0357836	0.999404
Arc2	-0.0138457	0.823689	-0.133816	0.470193	-0.0706068	0.999404
Arc42	-0.0184325	0.870796	0.115932	0.503472	-0.0521111	0.999404
Archease	0.0444497	0.649425	-0.0659065	0.790905	-0.0198065	0.999404
Arf102F	0.0156772	0.897743	0.0182427	0.915161	0.0165126	0.999404
Arf51F	0.0772666	0.316747	-0.099433	0.309966	-0.0326178	0.999404
Arf79F	0.0407008	0.672526	-0.0334242	0.769625	-0.0108783	0.999404
ArfGAP1	0.0385713	0.669693	-0.0131878	0.947712	0.021933	0.999404
ArfGAP3	0.051601	0.51664	-0.01943	0.920111	-0.00260234	0.999404
Arfip	0.0041385	0.974061	0.161985	0.183066	-0.0509527	0.999404
Arfrp1	0.0451601	0.632915	-0.0799196	0.653051	-0.0343846	0.999404
ArgRS	0.0285761	0.761552	0.0895947	0.546583	0.0423377	0.999404
ArgRS-m	-0.0357149	0.730884	0.0778644	0.754724	-0.0275916	0.999404
Argk	-0.15854	0.00711548	0.436291	1.97699e-13	0.0195455	0.999404
Argl	-0.040371	0.0597608	-0.195844	0.367954	-0.0752295	0.999404
Arl1	-0.0177207	0.875323	0.116142	0.403324	-0.0406178	0.999404
Arl2	-0.0312756	0.764441	0.140318	0.450115	-0.0688044	0.999404
Arl4	0.187062	0.000481795	0.0535018	0.812426	-0.0873639	0.999404
Arl5	0.0179246	0.87435	-0.12919	0.438295	-0.0455296	0.999404
Arl6			-0.0371592	0.813517	0.0101019	0.999404
Arl6IP1	0.0672653	0.398662	-0.100656	0.580231	-0.0495692	0.999404
Arl8	0.012532	0.912474	-0.100597	0.36244	-0.0338695	0.999404
Arp1	-0.0264641	0.802729	0.121562	0.378493	0.0325335	0.999404
Arp10	-0.0333324	0.751044	0.0218894	0.924164	-0.0385413	0.999404
Arp2	0.0161042	0.872329	0.0205545	0.907033	-0.0308368	0.999404
Arp3	0.0136841	0.903634	-0.0172937	0.927286	-0.0127763	0.999404
Arp5	0.0210572	0.854497	-0.0803854	0.610844	-0.123599	0.999404
Arp53D	0.00132938		-0.0176309		0.00263254	0.999404
Arp6	-0.0590202	0.483171	0.0576037	0.718868	-0.0123227	0.999404
Arp8	0.0222758	0.832755	-0.00354847	0.99371	-0.0649742	0.999404
Arpc1	-0.0467376	0.605478	0.168479	0.087888	0.020045	0.999404
Arpc2	0.098553	0.128303	-0.0110951	0.95814	-0.0397292	0.999404
Arpc3A	0.0259438	0.817939	0.145278	0.355594	-0.0209402	0.999404
Arpc3B	-0.0236707	0.245263	0.0835831	0.735285	-0.060749	0.999404
Arpc4	0.000481476	0.996639	0.0532872	0.792521	-0.012494	0.999404
Arpc5	0.0106705	0.931111	0.061787	0.748181	-0.0487229	0.999404
Arr1	-0.00623625	0.41823	-0.116864	0.161115	-0.436493	1.92135e-06
Arr2	-0.000676664		0.0295334	0.869627	-0.00111324	0.999404
Ars2	0.0481472	0.575386	-0.0386914	0.823111	0.0693493	0.999404
Art1	-0.00561731	0.960755	-0.133346	0.459725	0.00173602	0.999404
Art2	-0.00366068	0.567738	-0.0230003	0.880755	0.00307056	0.999404
Art3	0.0562815	0.463669	0.00206919	0.995661	0.0414161	0.999404
Art4	0.0307676	0.71326	-0.0660434	0.618945	-0.0682937	0.999404
Art6	0.00197777		0.0097938		-0.00137643	0.999404
Art7	0.0248401	0.812383	0.0962463	0.687158	-0.0109188	0.999404
Art8	-0.00395709	0.975332	0.10076	0.604723	0.0611642	0.999404
Arts	0.0644072	0.333672	-0.0523561	0.863703	0.0450639	0.999404
Arv1	-0.000586167	0.995499	0.0135821	0.969027	-0.0284147	0.999404
Asap	0.0385565	0.666375	0.00647581	0.980988	-0.00561522	0.999404
Asator	0.0559642	0.528152	-0.0660748	0.696962	0.0668428	0.999404
Asciz	-0.00561182	0.962446	0.0568363	0.848715	0.11382	0.999404
Ask1	-0.00618792	0.956983	0.125707	0.333673	0.0139473	0.999404
AsnRS	-0.0161433	0.889357	0.0820395	0.542263	0.0408617	0.999404
AsnRS-m	-0.00289952	0.980212	0.0436592	0.867474	0.0255589	0.999404
AsnS	0.0392966	0.639099	-0.125285	0.570906	-0.00643583	0.999404
AspRS	-0.0245735	0.817986	0.138877	0.267366	0.026282	0.999404
AspRS-m	0.095495	0.11275	-0.11358	0.433358	0.0849098	0.999404
Asph	0.0726704	0.343078	0.0431345	0.803994	0.00854218	0.999404
Ass	-0.00700527	0.35611	-0.185073	0.0759092	0.0958555	0.999404
AstA	-0.00796811	0.266921	-0.250976	0.0132664	-0.00317199	0.999404
AstA-R1	-0.000213736	0.986337	-0.162705	0.023862	-0.00132436	0.999404
AstA-R2	-0.00442006	0.262142	-0.0837049	0.354602	0.0852242	0.999404
AstC	-7.37815e-05	0.995387	-0.246913	0.00365357	0.178748	0.999404
AstC-R1			-0.0183912		0.00641087	0.999404
AstC-R2	-0.00821451	0.419801	-0.121981	0.479787	0.0747914	0.999404
AstCC			-0.000136211		0.00899057	0.999404
Asx	0.0654441	0.388447	0.0108227	0.969027	0.0485168	0.999404
Atac1	0.0388742	0.697861	0.0380517	0.880951	-0.017628	0.999404
Atac2	0.0466141	0.624137	0.0994041	0.546504	0.0285552	0.999404
Atac3	0.0214407	0.849609	0.129623	0.400127	0.0220966	0.999404
Ate1	0.0413968	0.640886	-0.130928	0.481016	-0.0859581	0.999404
Atet	-0.076982	0.00377484	-0.102386	0.540849	0.0677136	0.999404
Atf-2	0.00746744	0.95302	-0.0626217	0.807404	0.0181846	0.999404
Atf3	-0.0264665	0.314574	-0.361777	0.0316323	-0.0312051	0.999404
Atf6	0.180954	0.00142839	-0.146697	0.254859	-0.0630002	0.999404
Atg1	0.0575746	0.451723	-0.0494296	0.794399	0.0251519	0.999404
Atg10	0.0160984	0.778134	-0.0023306	0.996007	0.000959103	0.999404
Atg101	0.0734859	0.360441	-0.149742	0.247056	-0.0102283	0.999404
Atg12	-0.0032629	0.979578	-0.00861611	0.983775	-0.01007	0.999404
Atg13	0.0823744	0.191866	-0.211594	0.0803824	-0.114913	0.999404
Atg14	-0.0226089	0.839696	0.031705	0.883096	-0.0154037	0.999404
Atg16	0.0829574	0.262716	-0.0813013	0.685353	0.00785166	0.999404
Atg17	0.106935	0.0558219	-0.0794857	0.637825	-0.0658517	0.999404
Atg18a	0.0410033	0.665192	-0.151105	0.329565	-0.0503616	0.999404
Atg18b	0.00493809	0.968133	-0.0263232	0.911047	-0.0279037	0.999404
Atg2	0.0621002	0.375147	-0.0296008	0.872705	-0.00598857	0.999404
Atg3	0.0178611	0.872018	-0.0465668	0.806606	-0.0807458	0.999404
Atg4a	0.0378773	0.706684	-0.101359	0.394007	-0.160068	0.999404
Atg4b	0.0170692	0.876484	-0.21745	0.0640024	0.0580354	0.999404
Atg5	0.0781002	0.298426	-0.160322	0.36808	-0.138312	0.999404
Atg6	-0.0130144	0.915815	0.051588	0.836603	0.0030749	0.999404
Atg7	-0.0133764	0.9116	-0.0717045	0.744663	-0.0136747	0.999404
Atg8a	0.0685173	0.380306	-0.0892926	0.443855	-0.124927	0.999404
Atg9	0.00534056	0.965039	-0.00725043	0.975704	-0.0543257	0.999404
Atox1	0.00399061	0.974579	-0.0214552	0.923133	-0.102882	0.999404
Atpalpha	-0.0421252	0.637165	0.0463609	0.780361	0.0332232	0.999404
AttA			-0.00897647		0.0070152	0.999404
AttB	-0.000560039		0.018374		-0.00991442	0.999404
AttC					-0.00972362	0.999404
Atu	0.0040529	0.973889	-0.0160729	0.953416	-0.00666026	0.999404
Atx-1	0.0049388	0.867052	-0.0254289	0.936178	0.00150734	0.999404
Atx2	0.084026	0.168733	0.0607607	0.730979	-0.065154	0.999404
Atxn7	0.021882	0.84174	-0.0660383	0.644198	0.0787939	0.999404
Aven	-0.0127794	0.915929	-0.0924581	0.725039	-0.0605716	0.999404
Awh	-0.0140393	0.676358	0.0115393	0.973935	-0.0146381	0.999404
Axn	0.0997418	0.152609	-0.116272	0.353372	0.012309	0.999404
Axs	0.000529615	0.996178	0.0802058	0.754235	-0.0879944	0.999404
Axud1	0.0128583	0.915815	-0.137248	0.415759	-0.0206257	0.999404
B-H1	-0.0116497	0.454656	0.0370254	0.908947	0.0382433	0.999404
B-H2	-0.00986158	0.555141	-0.0870527	0.735956	0.0168057	0.999404
B4	0.0939255	0.127605	-0.184833	0.27528	0.0152011	0.999404
B52	0.0485003	0.561079	0.0725712	0.552198	0.00256884	0.999404
B9d1	-0.000593509		0.188799	0.32748	-0.0263601	0.999404
BBS1	-0.000782016		0.0968859	0.433198	0.0139852	0.999404
BBS4	0.00418173		0.209752	0.146027	-0.0582067	0.999404
BBS5	-0.00580438	0.44328	0.0752404	0.742143	0.0139778	0.999404
BBS8	0.00497225	0.741038	-0.0538392	0.83023	5.48515e-06	0.999942
BBS9	-0.00454293	0.563291	-0.0172094	0.948663	0.0174738	0.999404
BCAS2	0.0257939	0.817939	-0.00757398	0.982828	-0.061714	0.999404
BCL7-like	0.0547334	0.476183	-0.125525	0.289837	-0.067977	0.999404
BEAF-32	0.0367214	0.702607	-0.0392741	0.828607	0.0206232	0.999404
BG642163			-0.00904399
BG642312			-0.0307154		0.0126921	0.999404
BHD	0.0132115	0.844561	0.13057	0.536604	0.0128587	0.999404
BI-1	0.027333	0.800264	0.0212403	0.887333	-0.0525564	0.999404
BNIP3	0.0348904	0.720305	-0.0568936	0.774912	-0.185168	0.742656
BOD1	0.0316329	0.722991	-0.0356705	0.810267	0.0114315	0.999404
BORCS5	0.013237	0.914716	0.0162048	0.964177	0.0051536	0.999404
BORCS6	-0.00875886	0.933978	-0.14003	0.542263	-0.0670676	0.999404
BRWD3	0.112116	0.0558023	-0.0647145	0.761477	0.040974	0.999404
BTBD9	0.0222027	0.829071	-0.192393	0.292891	-0.0617996	0.999404
Bacc	0.0703104	0.387774	-0.00295776	0.995661	-0.142316	0.999404
Bace	-0.00617965	0.506596	-0.10421	0.133748	-0.0632583	0.999404
Balat	-0.00383171		0.000479837	0.998682	0.00643062	0.999404
Baldspot	0.0624024	0.398662	-0.0126255	0.946389	0.0247483	0.999404
Bap111	0.0150473	0.902088	-0.106541	0.370259	-0.0225742	0.999404
Bap170	0.0453178	0.567397	-0.0853503	0.623944	-0.00971735	0.999404
Bap55	0.0171496	0.874514	0.0948443	0.527395	-0.0549024	0.999404
Bap60	0.0121307	0.912585	-0.0349006	0.861879	-0.0496576	0.999404
Bbd	-0.00295089	0.661098	0.0742115	0.393889	-0.0680422	0.999404
Bdbt	-0.0147032	0.902088	-0.147275	0.535438	0.0443638	0.999404
Bdp1	0.0400973	0.66307	0.0809445	0.587196	0.0758167	0.999404
Bem46	0.00867806	0.946127	0.00563893	0.985383	0.00366504	0.999404
Best1	0.0530358	0.549237	-0.0616094	0.731949	-0.00620718	0.999404
Best2	-0.030098	0.0556103	-0.163171	0.424204	-0.0466102	0.999404
Best3	-0.00188755	0.851207	-0.0263735	0.935818	0.0239182	0.999404
Best4			0.0118184	0.909529	0.00267853	0.999404
Bet1	0.0298175	0.776207	0.235684	0.079872	-0.0561722	0.999404
Bet3	0.0354964	0.731898	-0.0749569	0.631033	-0.0247144	0.999404
Bet5	0.00262334	0.983678	0.125515	0.472047	-0.0193251	0.999404
Bgb	0.0284946	0.780029	0.0971235	0.540849	-0.0707343	0.999404
BicC	-1.18119e-05	0.99955	0.00902581
BicD	0.0409973	0.66539	-0.122128	0.514648	0.037897	0.999404
BigH1	0.00335932	0.974694	-0.087083	0.512668	-0.0115154	0.999404
Bili	-0.00951476	0.506873	-0.100752	0.697252	0.0596525	0.999404
Bin1	0.0245348	0.820678	0.00480442	0.986997	-0.136698	0.999404
Bka	0.0758645	0.329459	-0.0237182	0.934658	5.40298e-06	0.999942
Blimp-1	-0.0234363	0.441033	0.0481089	0.82179	0.0600455	0.999404
Blm	0.075233	0.248354	0.0132164	0.971626	-0.0731258	0.999404
Blos1	-0.0171319	0.875979	-0.00942203	0.978343	-0.0629582	0.999404
Blos2	-0.00538743	0.965039	-0.000661453	0.998682	-0.000308185	0.999404
Blos3	0.0298935	0.755343	0.0906916	0.659835	0.0623205	0.999404
Blos4	0.0419869	0.670811	-0.176878	0.280776	-0.0597598	0.999404
Bmcp	0.0702925	0.327706	-0.0598744	0.790077	-0.0542122	0.999404
BoYb	0.0471558	0.615237	-0.294193	0.0706217	-0.0149418	0.999404
BobA	0.027796	0.509451	0.0280856	0.934658	-0.0130453	0.999404
BomBc1	-0.000560039		0.000373245		-0.0441064	0.999404
BomBc2	-0.00389459		-0.111563	0.125308	-0.00399192	0.999404
BomBc3	-0.00058297		0.00865988		0.0305176	0.999404
BomS1	-0.00940447	0.152835	-0.072254	0.567499	0.0668386	0.999404
BomS2	-0.0091609	0.0899303	-0.0330129	0.820526	-0.00303639	0.999404
BomS3	-0.0174883	0.0488489	-0.0160293	0.902072	0.174885	0.999404
BomS4	-0.00058297		-0.0193264		0.000287858	0.999404
BomS5	-0.00058297		0.0353695	0.414226	0.0415976	0.999404
BomS6	-0.000560039		-0.049114		-0.00210651	0.999404
BomT1					0.00993785	0.999404
BomT2					-0.00855954	0.999404
BomT3	0.00146618	0.893859	0.269272	0.00813477	0.118493	0.170006
Boot	-0.00457762	0.969906	-0.0542626	0.807784	-0.0484529	0.999404
Br140	0.104815	0.0684345	-0.141724	0.243522	-0.063492	0.999404
Brca2	0.0660328	0.427169	0.0627322	0.790775	0.0632672	0.999404
Brd	0.0544284	0.317408	0.00633943	0.983775	-0.0372196	0.999404
Brd8	0.00693892	0.956983	0.0724796	0.635229	-0.00876449	0.999404
Bre1	0.0580662	0.451951	-0.0782535	0.667439	0.0189076	0.999404
Brf	0.0167278	0.890824	0.0459065	0.773587	0.0053412	0.999404
Brms1	-0.0492207	0.543776	0.128264	0.301764	-0.0103467	0.999404
Bro	0.0416959	0.117234	-0.0984492	0.440963	-0.0028788	0.999404
Bruce	0.048469	0.598808	0.118376	0.541584	0.0388546	0.999404
Bsg	0.072556	0.363953	-0.145455	0.376364	0.0101832	0.999404
Bsg25A	0.00918833	0.496971	-0.0119807	0.414686	-0.00214735	0.999404
Bsg25D	0.11898	0.0627237	-0.178699	0.311752	-0.057378	0.999404
BtbVII	0.101376	0.0415629	0.0133725	0.935814	-0.0540958	0.999404
BthD	0.0154802	0.889216	-0.0270868	0.91698	-0.0203612	0.999404
Btk29A	0.0718536	0.312704	-0.0646087	0.65104	-0.0762643	0.999404
Btnd	-0.00058297		-0.0141234	0.927011	-0.0667125	0.999404
BuGZ	0.0509401	0.544333	0.0145203	0.941891	0.021197	0.999404
Bub1	0.0219477	0.834865	-0.153299	0.261582	-0.0035788	0.999404
Bub3	-0.0013021	0.989677	-0.046425	0.822163	-0.0432381	0.999404
BubR1	0.0557582	0.50566	-0.117435	0.473048	0.0465867	0.999404
Buffy	-0.000925457	0.950776	0.00421795	0.991364	0.0406069	0.999404
Bug22	-0.00348764	0.97876	0.0677026	0.676049	-0.0390804	0.999404
Burs	-0.0016668		-0.0376343	0.765821	0.0570324	0.999404
Bx	-0.0410189	0.664065	-0.0311792	0.911508	0.0107877	0.999404
Bx42	0.0379545	0.68656	0.00501278	0.983569	-0.0535301	0.999404
C15	0.000766593	0.983531	0.0549207	0.816591	0.0146257	0.999404
C1GalTA	0.0642058	0.389276	-0.0456563	0.836993	0.0469453	0.999404
C3G	0.0470655	0.566454	0.0389927	0.869627	0.00178166	0.999404
C901	-0.0263617	0.0204052	0.430998	0.00599194	0.0263196	0.999404
CAH1	-0.0245567	0.0310245	-0.591218	2.74885e-05	-0.0317614	0.999404
CAH14	0.000872574		-0.01056		-0.000195852	0.999404
CAH15			-0.00904399
CAH16			0.00902581		0.00119678	0.999404
CAH2	-0.06908	0.398662	-0.511453	0.000563161	0.0305193	0.999404
CAH3	0.0961156	0.100518	-0.203587	0.26099	-0.039879	0.999404
CAH4			-0.00925909		0.00194066	0.999404
CAH6	-0.00354646		-0.053191	0.743993	-0.0375292	0.999404
CAH7	0.0397115	0.692791	-0.020856	0.953231	0.0680396	0.999404
CAH8			0.00399983		0.00581626	0.999404
CAH9	-0.00507404	0.512135	-0.0158013	0.831282	0.0369929	0.999404
CAHbeta	-0.0541622	0.544291	-0.128095	0.581911	-0.054537	0.999404
CAP	-0.194185	1.11034e-05	-0.523511	3.20241e-07	0.0723187	0.999404
CARPA	-0.00932181	0.0345993	-0.187053	0.300119	0.0156914	0.999404
CARPB	-0.0251212	0.547614	-0.107545	0.647364	-0.030547	0.999404
CASK	0.0727816	0.294914	-0.0350856	0.874369	0.0306895	0.999404
CBP	0.0636337	0.303876	0.123498	0.441034	-0.0483183	0.999404
CCAP	-0.00204783		0.0348564	0.851469	0.0211928	0.999404
CCAP-R	-0.0016668		-0.071907	0.592456	-0.0459261	0.999404
CCDC151	-0.0016668		-0.0406207	0.64345	0.0322339	0.999404
CCDC53	-0.0347836	0.51664	0.183559	0.34454	0.0219771	0.999404
CCHa1	-0.00354646		-0.0436637	0.629752	0.0405739	0.999404
CCHa1-R	-0.00287827		-0.0307602	0.818184	0.0965913	0.999404
CCHa2	-0.0155865	0.0949378	-0.0314208	0.92623	0.00812774	0.999404
CCHa2-R	-0.000782016		-0.103793	0.542257	0.0432405	0.999404
CCKLR-17D1	-0.0016668		-0.0185458	0.894754	0.0786873	0.999404
CCKLR-17D3	-0.000859067	0.947165	0.116091	0.6324	-0.0222748	0.999404
CCT1	-0.00797376	0.94675	0.188869	0.0315863	0.128727	0.999404
CCT2	0.00782663	0.950776	0.196955	0.0139286	0.0407734	0.999404
CCT3	0.0239574	0.8047	0.186466	0.0778809	0.0777617	0.999404
CCT4	-0.00363079	0.97808	0.226748	0.0149566	0.0901939	0.999404
CCT5	-0.0390892	0.67895	0.183971	0.0829055	0.0785619	0.999404
CCT6	-0.0127498	0.911544	0.162943	0.0564954	0.0791101	0.999404
CCT7	0.00518014	0.964564	0.183554	0.0196806	0.0996276	0.999404
CCT8	-0.0261206	0.808848	0.177136	0.0408644	0.0759547	0.999404
CD98hc	-0.0115417	0.910487	0.104251	0.362731	0.02929	0.999404
CDC50	0.0240305	0.822671	-0.0399656	0.794375	0.0395403	0.999404
CDK2AP1	0.09463	0.190965	-0.0425644	0.786853	-0.0591663	0.999404
CDase	-0.0138326	0.701059	0.0685879	0.69659	0.124801	0.999404
CG10000	-0.00499458	0.346112	-0.203039	0.00397951	0.0063962	0.999404
CG10005	-0.00293393	0.954982	0.192478	0.110919	-0.00819662	0.999404
CG10011	-0.0563296	0.527292	0.0838533	0.618638	0.0170215	0.999404
CG10013	0.0109249	0.694273	-0.056394	0.799004	-0.0118268	0.999404
CG10019	-0.0146291	0.0827195	-0.077213	0.625539	0.0316718	0.999404
CG10026	-0.00954389	0.443274	-0.261643	0.178623	-0.00598813	0.999404
CG10031	-0.00841446	0.446907	-0.14504	0.0635638	0.0210154	0.999404
CG10035	0.00382081	0.850331	0.00407393	0.994837	-0.000761835	0.999404
CG10038	-0.0137445	0.911247	-0.000754592	0.998682	-0.0842707	0.999404
CG10041	0.00176863	0.890018	0.0236004	0.916088	0.0114587	0.999404
CG10050	0.0771551	0.320657	0.162062	0.446824	0.0953588	0.999404
CG10051	-0.027217	0.0814141	-0.110982	0.648616	-0.0125166	0.999404
CG10053	-0.0537185	0.483196	-0.0973841	0.64284	-0.0230983	0.999404
CG10055	0.00790569	0.948822	-0.07385	0.681414	-0.0651507	0.999404
CG10062	-0.01241	0.202294	-0.177735	0.135553	0.115149	0.999404
CG10063	-0.0114823	0.451951	0.00492974	0.984594	0.00111813	0.999404
CG10064	0.000852378	0.969906	0.24237	0.213597	-0.0221921	0.999404
CG10068	0.0432117	0.658036	0.0378664	0.875859	-0.0260667	0.999404
CG10073	-0.0137037	0.0930723	-0.108531	0.612324	0.0888243	0.999404
CG10075	0.0233797	0.835178	-0.0172129	0.959135	-0.0139594	0.999404
CG10077	0.0969465	0.109752	0.137943	0.108494	0.0929709	0.999404
CG10081			0.00709998	0.962955	0.169879	0.20223
CG10082	0.0436889	0.653501	-0.0677079	0.633632	0.0545397	0.999404
CG10086	-0.00887714	0.26273	-0.182515	0.116833	0.0224426	0.999404
CG10089	-0.00670342	0.707364	-0.125335	0.204508	0.0730371	0.999404
CG10098	0.0397906	0.662058	-0.0562628	0.807767	0.0462738	0.999404
CG10104					0.0022906	0.999404
CG10116	-0.0108468	0.278409	-0.154761	0.478116	-0.0145439	0.999404
CG10126	-0.0102947	0.047573	-0.0948185	0.493525	0.0366551	0.999404
CG10132	-0.0466703	0.000450874	0.238199	0.172124	0.0791391	0.999404
CG10137	-0.00635711	0.907275	0.235529	0.240131	0.02168	0.999404
CG10139	0.0310694	0.766029	-0.126782	0.384961	0.0029602	0.999404
CG10140	-0.00486275	0.332138	-0.00959188	0.929493	0.0601843	0.999404
CG10147	0.0526676	0.562726	0.0389535	0.882805	0.0284055	0.999404
CG10151	-0.0165687	0.556347	0.173823	0.348306	0.0193659	0.999404
CG10154	-0.00429295	0.404611	-0.0157473		0.0387511	0.999404
CG10163	-0.000560039		0.0232423		0.0347188	0.999404
CG10165	0.00458084	0.966751	0.0646675	0.756758	0.0219886	0.999404
CG10171	0.0471337	0.603171	0.0422185	0.839669	-0.0690775	0.999404
CG10175	-0.0163499	0.0490551	-0.298374	0.0207913	0.0430585	0.999404
CG10177					0.0277734	0.999404
CG10182	-0.0324715	0.00145997	-0.0620689	0.443134	-0.00739198	0.999404
CG10183			-0.0113492		-0.013542	0.999404
CG10184	-0.0174216	0.85309	0.0470894	0.878751	0.111815	0.999404
CG10185	-0.00252795	0.720305	0.00441964	0.984594	0.0231423	0.999404
CG10189	-0.0321703	0.637165	0.0410833	0.877785	-0.00766275	0.999404
CG10194	-0.0435427	0.649425	0.247684	0.177101	0.0218466	0.999404
CG10195	-0.0116757	0.911825	-0.0479433	0.875243	0.0244845	0.999404
CG10205	-0.00563496	0.289358	-0.0221337		0.00961246	0.999404
CG10208	-0.017716	0.740078	-0.0939431	0.712128	0.0281368	0.999404
CG10209	0.0335947	0.740772	-0.0923098	0.652847	0.0172415	0.999404
CG10211	-0.0218067	0.000530921	-0.133641	0.483343	0.0362487	0.999404
CG10214	0.0525638	0.557108	0.0431547	0.786953	-0.0288113	0.999404
CG10222	-0.0229165	0.840832	-0.0184038	0.959439	-0.00304002	0.999404
CG10226	-0.00924845	0.317146	-0.0710173	0.629752	0.0947149	0.999404
CG10232	-0.00878936	0.317408	-0.000496965	0.99931	0.029282	0.999404
CG10237	-0.0969168	0.121199	-0.252238	0.195507	-0.0368769	0.999404
CG1024	0.0632721	0.426669	-0.0789021	0.694793	0.0171002	0.999404
CG10252			-0.020528		-0.00193801	0.999404
CG10254	0.0788804	0.272775	0.0689691	0.719771	-0.0905791	0.999404
CG10257	-0.000560039		-0.100132	0.154005	0.00104993	0.999404
CG10264	-0.00985979	0.223379	-0.0861607	0.574796	-0.00543816	0.999404
CG10265	0.03569	0.731069	0.0852153	0.685047	-0.0131735	0.999404
CG10268	-0.0497047	0.594804	0.0947291	0.629647	-0.00475791	0.999404
CG10274	0.0674523	0.400033	-0.0148406	0.959135	-0.0177942	0.999404
CG10280	-0.00412094		-0.0967709	0.323196	-0.0299305	0.999404
CG10283	-0.0161929	0.79111	0.109484	0.483343	-0.00718921	0.999404
CG10286	0.0215195	0.852191	0.146247	0.316512	0.0634881	0.999404
CG10298	-0.00058297		0.0183723
CG10300	-0.00865228	0.278049	-0.146367	0.470965	-0.0759315	0.999404
CG10301	0.000872574		-0.0146201	0.956653	0.0470232	0.999404
CG10307	0.00186695	0.893859	0.0661167	0.753362	0.0456641	0.999404
CG10311	-0.039272	0.000406751	-0.456428	0.000113312	0.0099854	0.999404
CG10317					0.00243481	0.999404
CG10321	0.0515368	0.503585	0.0803343	0.510599	0.0126228	0.999404
CG10324	0.0254865	0.821242	-0.0518001	0.803137	0.00551254	0.999404
CG10333	0.0386317	0.675788	-0.0139995	0.95381	0.00190819	0.999404
CG10336	-0.0185017	0.866097	0.0127827	0.971626	-0.0410071	0.999404
CG10337	0.0066562	0.873025	0.356853	0.0350484	0.00758766	0.999404
CG10338	0.0535617	0.544777	0.0341793	0.876259	-0.0579377	0.999404
CG10339	-0.00571957	0.632736	-0.189482	0.300284	-0.0276523	0.999404
CG10340	-0.012458	0.916205	0.245903	0.0702811	0.0506528	0.999404
CG10341	0.0720765	0.344024	-0.0355873	0.822358	-0.0525595	0.999404
CG10343	0.0223515	0.839606	-0.0688135	0.717648	-0.0620396	0.999404
CG10344	0.0430984	0.66307	-0.0644181	0.629752	0.0291541	0.999404
CG10345	-0.0016668		-0.175808	0.033026	0.0382935	0.999404
CG10347	0.00870887	0.946286	-0.0265926	0.919039	-0.0720915	0.999404
CG10348	-0.014429	0.149501	0.0922861	0.725193	-0.0100881	0.999404
CG10352	0.00346274	0.421242	-0.0530563	0.46476	-0.00634662	0.999404
CG10353	0.0208131	0.858666	0.100189	0.523996	0.0698952	0.999404
CG10357					8.16364e-06	0.999404
CG10359	-0.0299018	0.00197509	-0.39556	0.000883956	0.00583296	0.999404
CG10361	-0.0147444	0.468526	0.234328	0.247056	0.104567	0.999404
CG10362	-0.0148942	0.0767398	0.118568	0.625396	0.0273351	0.999404
CG10365	0.0316562	0.761581	-0.294744	0.0941252	0.0159473	0.999404
CG10366	0.0393352	0.692854	0.166688	0.341941	0.00776423	0.999404
CG10375	0.0311167	0.769885	0.0388382	0.844874	-0.0538515	0.999404
CG10376	0.049251	0.546768	-0.187591	0.114622	-0.145737	0.999404
CG10383	-0.0213691	0.85147	-0.00645464	0.985384	-0.0398176	0.999404
CG10384	-0.0147015	0.0671657	-0.307718	0.0349243	0.066478	0.999404
CG10395	0.0880026	0.244172	-0.0704442	0.651387	-0.048057	0.999404
CG10405	-0.00741137	0.744259	0.0458033	0.876259	0.0239276	0.999404
CG10407	0.00999254	0.778181	0.00215855	0.996229	0.0363765	0.999404
CG10413	0.0595345	0.463586	-0.12874	0.414686	-0.0163025	0.999404
CG10417	0.087019	0.249011	-0.0746863	0.461556	0.00696943	0.999404
CG10418	-0.0787154	0.312704	-0.0560098	0.822291	-0.0809894	0.999404
CG10425	-0.0308394	0.764441	-0.0104734	0.971015	-0.00688805	0.999404
CG10428	0.00721524	0.952374	-0.0618162	0.743688	-0.0647804	0.999404
CG10431	0.0155956	0.898751	-0.170578	0.432132	-0.0264935	0.999404
CG10433	-0.0248027	0.216182	-0.228854	0.267257	0.0208715	0.999404
CG10435	0.00635515	0.959548	-0.0462533	0.831282	-0.0618242	0.999404
CG10444	0.0435503	0.618643	-0.0599594	0.819392	0.0328824	0.999404
CG10445	0.0486859	0.604051	0.0173901	0.963204	-0.00764024	0.999404
CG10459	0.000454514	0.965348	0.0539435	0.836576
CG10462	0.130082	0.0102529	0.0887003	0.589147	-0.0379344	0.999404
CG10463	0.0666894	0.421117	-0.00480194	0.987878	0.0466541	0.999404
CG10465	0.0801957	0.301845	-0.0420037	0.765796	-0.0198111	0.999404
CG10466	0.0157541	0.89231	0.0637168	0.783941	-0.0155592	0.999404
CG10467	-0.0034826	0.978977	0.431433	0.000741932	0.0163235	0.999404
CG10469	0.0083115	0.835467	0.154551	0.491052	0.00245791	0.999404
CG10470	0.00269834	0.98326	0.0973164	0.51846	0.0398087	0.999404
CG10472	-0.0770881	4.72266e-08	-0.35322	0.00256908	0.0283302	0.999404
CG10474	-0.00058297		-0.0367398		0.0819356	0.999404
CG10477			8.57496e-05		-0.0225952	0.999404
CG10479	0.00885366	0.926508	0.131277	0.435408	-0.0570029	0.999404
CG10483	-0.0133572	0.492897	-0.0099294	0.982493	0.0399652	0.999404
CG10486	0.000944764		0.0298398		0.0153238	0.999404
CG10492	0.0617245	0.440658	-0.165049	0.389246	-0.0215431	0.999404
CG10494	0.0233134	0.834574	-0.0344095	0.907751	-0.0170185	0.999404
CG10495	-0.0544658	0.536178	0.0602823	0.83325	0.0382251	0.999404
CG10505	0.00672452	0.827012	-0.0277235	0.889676	0.360259	0.000632069
CG10508	-0.0140202	0.21802	0.0442807	0.886909	0.0404059	0.999404
CG10510			-0.0098925		-0.000362944	0.999404
CG10512	-0.0407994	0.489487	0.201033	0.0998231	0.0541062	0.999404
CG10513	-0.00222421		-0.0800358	0.154833	-0.0715345	0.999404
CG10514	-0.00058297		-0.065913	0.685923	0.105468	0.999404
CG10516	0.0103369	0.933978	-0.183722	0.14163	0.130311	0.999404
CG10527	-0.111967	0.0933706	-0.207876	0.316649	-0.0432424	0.999404
CG10543	0.0984567	0.0837201	0.0541501	0.757108	-0.0588351	0.999404
CG10550	-0.0209157	0.0365683	-0.269149	0.0945639	-0.183253	0.999404
CG10553	-0.00764989	0.40701	-0.0509321		-0.095646	0.999404
CG10555	0.10411	0.125059	-0.171758	0.103575	-0.0669121	0.999404
CG10559	-0.00429295	0.404611	0.0167476		0.0640188	0.999404
CG10560	-0.0136155	0.0165415	-0.102667	0.127785	-0.0230546	0.999404
CG10561	-0.00448817	0.972201	0.111164	0.618145	0.0638003	0.999404
CG10562	-0.0087274	0.0532111	-0.122109	0.297735	0.0100343	0.999404
CG10565	0.058793	0.423906	0.00421084	0.986997	0.0587325	0.999404
CG10576	0.00803925	0.945552	0.0803619	0.496924	0.0335006	0.999404
CG10581	-0.00633025	0.511116	-0.00985119	0.975704	-0.0108208	0.999404
CG10584	-0.0534276	0.555141	-0.0631562	0.822358	-0.00537446	0.999404
CG10588			-0.0411389		0.00119678	0.999404
CG10589			0.00922569		-0.00140733	0.999404
CG10591	-0.262553	5.51916e-16	0.430738	0.00279445	-0.0819451	0.680822
CG10597	-0.0106075	0.0517603	-0.18006	0.00635077	-0.0160748	0.999404
CG10598	-0.0453595	3.07912e-05	-0.0774395	0.0511953	-0.052193	0.999404
CG10600	0.0697053	0.344209	-0.126397	0.464702	-0.0308851	0.999404
CG10602	0.0245969	0.790488	0.0541927	0.831948	0.0917658	0.999404
CG10616	-0.00536141	0.963982	0.0731189	0.68736	-0.0686684	0.999404
CG10621	-0.0229736	0.766029	0.299589	6.65043e-05	-0.00584301	0.999404
CG10623	-0.0238078	0.436823	0.117729	0.634055	0.00542888	0.999404
CG10628	-0.0712317	0.379464	0.00153124	0.996517	-0.00920467	0.999404
CG10631	0.0769721	0.292661	-0.113517	0.65278	-0.00549603	0.999404
CG10638	-0.00422445	0.972201	0.151437	0.308445	-0.0963951	0.999404
CG10646	-0.000281585	0.997991	0.0774624	0.735956	0.0295853	0.999404
CG10650	-0.0535162	0.000831029	-0.278773	0.119078	0.00218062	0.999404
CG10651	0.000872574		-0.00897647
CG10654	-0.00130878	0.985795	0.188861	0.375653	0.0343779	0.999404
CG10657	-0.0295694	0.0263238	-0.0500185	0.538012	0.03477	0.999404
CG10660	-0.0191	0.182374	-0.0552629	0.854088	0.0390498	0.999404
CG10663	-0.00435989	0.87435	0.0737627	0.78248	-0.0770084	0.999404
CG10669	0.0065047	0.960232	0.0973928	0.657205	-0.0125659	0.999404
CG10672	-0.0171701	0.886732	0.134335	0.579517	0.101326	0.999404
CG10674	0.00809819	0.950447	0.102856	0.671532	0.00659695	0.999404
CG10680			0.0244264	0.740557	8.16364e-06	0.999404
CG10681	0.00854486	0.944157	0.000156155	0.999586	0.0296386	0.999404
CG10694			0.0274387	0.661474
CG10700			-0.0879777	0.30008	0.00533913	0.999404
CG10702	0.0622029	0.425045	-0.225533	0.216081	0.0643929	0.999404
CG10710	-0.0302029	0.00226408	0.0678064	0.78295	0.0111343	0.999404
CG10713	-0.00477026	0.572928	0.075438	0.713159	0.00280019	0.999404
CG10725	-0.0607974	2.71995e-06	-0.203677	0.0245596	-0.0102727	0.999404
CG10730	-0.000576505	0.96176	0.0348973	0.852532	0.0134013	0.999404
CG10731	0.0381243	0.704837	-0.0701198	0.790825	-0.0820225	0.999404
CG10734	0.000180813		-0.0484711	0.518776	0.00821175	0.999404
CG10737	-0.0835116	0.272923	0.106925	0.467235	0.0497342	0.999404
CG10738	0.139512	0.0223376	-0.147052	0.535438	0.0214133	0.999404
CG1074	0.0088998	0.939174	0.0161103	0.943103	0.0593092	0.999404
CG10747	0.00418639	0.973296	0.125128	0.530598	-0.00223459	0.999404
CG10750	-0.00058297		0.063665		-0.00758758	0.999404
CG10752			0.018374
CG10761	-0.00058297		0.0274065	0.825594	0.00119678	0.999404
CG10764	0.00348095	0.649425	-0.0133479	0.94449	0.00113205	0.999404
CG1077	-0.00748009	0.327706	0.0976701	0.697198	0.0463024	0.999404
CG10778	0.0147146	0.89966	0.150096	0.37295	0.0234645	0.999404
CG10793	-0.00338289		0.00392473	0.985383	0.0122794	0.999404
CG10795	-0.0198115	0.866097	0.0551494	0.827644	-0.0203645	0.999404
CG10799	-0.00058297		-0.0906445	0.299554	0.0047363	0.999404
CG10801	0.00132938		0.0696706	0.37778	-0.00403347	0.999404
CG10802	-0.00593752	0.961199	-0.0636723	0.757895	-0.0553268	0.999404
CG10803	0.0264761	0.807834	-0.161704	0.288394	-0.0203337	0.999404
CG10804	-0.00996288	0.222085	0.00149476	0.996029	0.0496558	0.999404
CG10809	0.0347031	0.724834	0.116149	0.39964	-0.0587158	0.999404
CG10814	-0.00058297		-0.032641	0.770084	-0.00976153	0.999404
CG10834					-6.6919e-05	0.999404
CG10839					0.00119678	0.999404
CG10841					-0.00137643	0.999404
CG10845			0.00902581		-0.00137643	0.999404
CG10853			-0.00904399		0.00119678	0.999404
CG10859	0.00482569	0.736077	0.146701	0.447168	-0.00628399	0.999404
CG10862			-0.0183912		-0.00137643	0.999404
CG10863	0.0332798	0.719087	-0.115267	0.590655	0.00179154	0.999404
CG10864	-0.00229121	0.886732	-0.0181043	0.958143	0.0055855	0.999404
CG10866	0.0399871	0.688793	-0.12951	0.59602	0.0129587	0.999404
CG10869	0.00466278	0.56055	0.0151977	0.930476	-0.000137518	0.999404
CG10874	0.0466998	0.570035	-0.0731152	0.672188	-0.109241	0.999404
CG10877	0.0409327	0.564516	-0.178877	0.425854	0.0671312	0.999404
CG10898	0.0044843	0.972295	0.209875	0.146718	-0.00121023	0.999404
CG1090	-0.0112562	0.624958	-0.0539448	0.85636	0.0337054	0.999404
CG10903	0.0096567	0.939174	0.0186052	0.941216	0.0274718	0.999404
CG10904	0.0392812	0.698986	0.0787327	0.648616	-0.0434276	0.999404
CG10907	0.0318145	0.763079	-0.00397694	0.988448	-0.0679659	0.999404
CG10910	-0.045918	1.27221e-05	-0.106281	0.0810344	-0.0300045	0.999404
CG10911	-0.0489381	5.89564e-06	-0.304274	0.00102046	0.0325976	0.999404
CG10912	-0.0238531	0.0134631	-0.106366	0.0859766	0.0134733	0.999404
CG10914	0.0246395	0.822879	0.144755	0.508781	0.0385643	0.999404
CG10916	-0.0367166	0.636754	0.0795993	0.739612	-0.0762103	0.999404
CG10918	-0.00781474	0.0650374	-0.0262676	0.844874	-0.0341709	0.999404
CG10919			0.00902613		-0.0031936	0.999404
CG1092	-0.00973744	0.605322	-0.104382	0.685353	0.220435	0.424075
CG10927	0.0200611	0.849719	-0.0281368	0.920111	0.052581	0.999404
CG10931			-0.00904399
CG10932	-0.019782	0.866097	-0.0325119	0.922489	0.070728	0.999404
CG10934			0.00902581
CG10936	0.0283912	0.771796	1.36958	4.03755e-42	0.0473042	0.999404
CG10939	0.101966	0.141268	-0.180585	0.151962	-0.0182064	0.999404
CG10943	-0.00354646		-0.10925	0.182601	0.0228219	0.999404
CG10947	-0.0125129	0.149501	-0.151459	0.217716	0.0851548	0.999404
CG10948	0.0335267	0.751044	0.166666	0.254889	-0.00123304	0.999404
CG10949	-0.0833283	0.266883	-0.0304035	0.90652	-0.101856	0.999404
CG10950			-0.000136211		-0.000157077	0.999404
CG10953	-0.118286	1.32946e-08	-0.0614801	0.164353	-0.132654	0.999404
CG10958	-0.00162225	0.978977	0.119314	0.608854	0.0833745	0.999404
CG10959	-0.00594032	0.962106	0.136345	0.524972	-0.00465131	0.999404
CG10960	-0.00410292	0.974432	-0.160748	0.133748	-0.00088263	0.999404
CG10962	-0.00181462	0.926508	-0.0469532	0.772248	0.00830907	0.999404
CG10969					-0.00137643	0.999404
CG10970			-0.0596756	0.427907	0.0301989	0.999404
CG10973	0.116715	0.0667114	0.0697119	0.70099	0.0702719	0.999404
CG10979	0.0920582	0.169655	-0.0760164	0.627173	-0.0902241	0.999404
CG10984	0.0237159	0.831248	-0.0590303	0.705252	-0.01488	0.999404
CG10993			0.00902613		-0.00834131	0.999404
CG10996			-0.00904399		0.00119678	0.999404
CG11000	-0.00755385	0.847675	-0.271097	0.129281	0.0469119	0.999404
CG11007	-0.012106	0.91939	0.0959229	0.598579	-0.0651311	0.999404
CG11018	0.00443063	0.76729	-0.0264567	0.876259
CG11029	0.000250045		0.0345424	0.778545	0.0245481	0.999404
CG1103	0.0707847	0.317073	0.0374108	0.825236	-0.0932996	0.999404
CG11030	0.0530658	0.541222	-0.0427949	0.793261	0.0578197	0.999404
CG11034	-0.0872504	0.24045	-0.221875	0.180834	0.00882912	0.999404
CG11035	0.0107289	0.926779	-0.0114595	0.978564	-0.0619321	0.999404
CG11037					-0.00137643	0.999404
CG11041	-0.00058297		-0.0109722	0.954803	-0.0237843	0.999404
CG11044	-0.00566276	0.284493	-0.225552	0.0977995	0.0309274	0.999404
CG1105	0.0242388	0.824062	-0.0205351	0.92042	0.0312755	0.999404
CG11050	0.0470857	0.593552	-0.0540886	0.701919	-0.0907099	0.999404
CG11052	0.00334318		0.0574102	0.807871	0.0190336	0.999404
CG11060	-0.00204783		0.0358166		-6.6919e-05	0.999404
CG11068			-0.00904399
CG11069	-0.018747	0.66279	0.144064	0.138043	0.0370777	0.999404
CG11070	-0.0043398	0.973889	0.153256	0.340451	0.138534	0.999404
CG11073	-0.0235143	0.0512758	-0.0590617	0.492639	0.0638258	0.999404
CG11076	0.0351981	0.675635	0.0587122	0.740952	-0.0154398	0.999404
CG11077	0.0485912	0.604272	-0.0422612	0.884839	-0.00355481	0.999404
CG11085			0.0260923		0.0328846	0.999404
CG11089	0.00953321	0.936927	0.127318	0.30848	0.0600619	0.999404
CG11095	0.00827671	0.939054	0.0851401	0.749773	-0.0676379	0.999404
CG11099	-0.0015536		-0.0355225	0.705252	0.0271151	0.999404
CG11103	-0.0650353	0.436086	-0.0692103	0.743688	-0.0431702	0.999404
CG11109	0.00841425	0.94717	0.133915	0.542257	-0.0246723	0.999404
CG11110	-0.0516747	0.570809	0.0644137	0.823437	-0.0829574	0.999404
CG11112			0.0243973
CG11122	0.019163	0.869237	0.0868868	0.575817	0.00722968	0.999404
CG11123	0.0165986	0.882668	0.0294818	0.89349	0.0316717	0.999404
CG11125	0.0114874	0.922706	-0.0243261	0.932597	-0.0538604	0.999404
CG11127	-0.0141871	0.909014	0.0361179	0.866571	-0.0149394	0.999404
CG1113	-0.0134755	0.234292	0.00536884	0.982493	-0.0469875	0.999404
CG11131	-0.136718	5.98212e-16	-0.304093	2.727e-05	-0.00969464	0.999404
CG11134	0.00345896	0.979089	0.0841733	0.723127	0.0349706	0.999404
CG11141	-0.0256621	0.800805	-0.134643	0.532022	-0.125857	0.999404
CG11147	-0.0177907	0.192296	-0.0772831	0.387757	-0.0199891	0.999404
CG11149	-0.00889975	0.091623	-0.0046171	0.984046	0.00499612	0.999404
CG11151	-0.0758813	0.321506	-0.153908	0.221048	0.0274315	0.999404
CG11155	0.0157892	0.819884	-0.403936	0.010084	0.0626739	0.999404
CG11158	-0.0101837	0.840206	0.201948	0.338025	0.0498346	0.999404
CG11159			-0.0276759		0.0157143	0.999404
CG1116	-0.0142726	0.908578	0.170286	0.366458	-0.00468723	0.999404
CG11162	-0.00058297		-0.0183912		-0.0031594	0.999404
CG11164	-0.0316712	0.751044	-0.168813	0.38549	0.00297119	0.999404
CG11168	0.00813997	0.945552	-0.0908028	0.603873	0.0489465	0.999404
CG11170	-0.0277484	0.789414	0.176024	0.372206	-0.0284118	0.999404
CG11178	0.0330983	0.735985	0.0922274	0.586889	-0.0447625	0.999404
CG11180	0.0825989	0.257776	-0.178711	0.125846	0.0158563	0.999404
CG11191	-0.00429295	0.404611	-0.128415	0.369476	-0.0730274	0.999404
CG11192			-0.00904399		-0.0130677	0.999404
CG11200	-0.0739087	0.315285	0.384163	0.000284745	0.0634752	0.999404
CG11211	-0.00329209	0.466239	0.0547612	0.61235	-0.0179342	0.999404
CG11226					0.00165097	0.999404
CG11227			-0.0183912		-0.000496176	0.999404
CG11236	0.00557546	0.51664	0.100173	0.690828	0.0782745	0.999404
CG1124	-0.0414048	0.00590626	-0.204946	0.288739	0.110274	0.999404
CG11241	-0.0515259	0.568481	0.301185	0.0496128	-0.0207062	0.999404
CG11247	0.0783016	0.266081	0.0945575	0.53795	-0.0767072	0.999404
CG11248	0.103054	0.130854	-0.108182	0.47346	0.00420742	0.999404
CG11249	-0.00367464	0.641711	-0.0706513	0.666873	0.0200181	0.999404
CG11251	0.0013956		-0.000136211		0.00119678	0.999404
CG11257	-0.0258815	0.800805	-0.00874926	0.982493	0.0303963	0.999404
CG11263	0.0392259	0.684542	-0.141391	0.552068	0.000874712	0.999404
CG11267	-0.0352808	0.722344	0.146891	0.269047	0.019946	0.999404
CG11269	-0.000560039		0.0243966
CG11275	-0.00765505	0.913216	0.132358	0.524867	0.161246	0.999404
CG11279	0.0433031	0.640923	0.233904	0.0958646	0.0364102	0.999404
CG1129	-0.00937891	0.938907	0.0986921	0.481016	-0.0887408	0.999404
CG11291			-0.0221072		-0.00862984	0.999404
CG11294	-0.000560039				0.00101697	0.999404
CG11300	-0.0016668		0.00240687	0.965941	0.000445701	0.999404
CG11307	-0.0132246	0.912621	-0.127408	0.55288	-0.0209606	0.999404
CG11309	-0.0175171	0.884289	-0.0317741	0.91233	0.0672537	0.999404
CG11313			-0.0193786	0.923133	0.00315707	0.999404
CG11317	-0.00963293	0.233774	-0.0791149	0.687002	0.0290216	0.999404
CG11318	-0.00524533	0.624578	-0.119925	0.556851	0.0686985	0.999404
CG11319	-0.0158375	0.131437	-0.252618	0.0245596	-0.0253224	0.999404
CG11322	-0.0016668		0.00432364		0.00291284	0.999404
CG11327	0.0018212	0.936389	0.0943964	0.616115	-0.00500225	0.999404
CG11333					0.00882541	0.999404
CG11334	0.016405	0.886732	-0.0370928	0.872393	0.0605374	0.999404
CG11342	0.0495675	0.591818	0.0176127	0.963216	-0.0859627	0.999404
CG11345	-0.00838086	0.228271	-0.374067	0.000173797	0.0160044	0.999404
CG11349			-0.000134377		-0.00281943	0.999404
CG11350	-0.00860869	0.103034	-0.085841	0.064189	-0.00203144	0.999404
CG11353	-0.0243648	0.0107055	-0.0671315	0.578695	-0.0491551	0.999404
CG11356	0.00208012		-0.00767853		-0.00823613	0.999404
CG11357	0.0783437	0.246898	-0.110863	0.479787	-0.0173568	0.999404
CG1136	-0.00942901	0.0724239	-0.193721	0.0875206	0.103972	0.999404
CG11360	0.0268872	0.807834	-0.0352032	0.912701	0.0447287	0.999404
CG11362	-0.000186937	0.987761	0.0445821	0.709781
CG11367	0.0579999	0.489037	-0.0315742	0.89995	-0.0197704	0.999404
CG11368	-0.00832399	0.293788	-0.0930078	0.162541	-0.0151152	0.999404
CG11369	-0.0016668		0.0192573	0.914623
CG1137					0.000958745	0.999404
CG11370	-0.082689	8.35173e-10	-0.212719	0.221048	0.0506934	0.999404
CG11374	-0.000937259		-0.00100481	0.995194	0.00131058	0.999404
CG11377	0.0097763	0.936961	0.0785885	0.627952	-0.061821	0.999404
CG11378	-0.0387052	0.00270001	-0.486817	0.000535384	0.0257279	0.999404
CG11379					0.00119678	0.999404
CG11380	-0.0165226	0.0672415	-0.0607451	0.607503	-0.0670317	0.999404
CG11381	-0.00315253	0.492179	-0.133779	0.0405796	-0.254115	0.130372
CG11382	-0.0162534	0.760604	-0.0297336	0.930507	0.0366251	0.999404
CG11384	-0.0116212	0.211762	-0.0172692	0.659631	0.0470482	0.999404
CG1139	-0.000560039		-0.00369631	0.987014	0.026807	0.999404
CG11391			0.00902613
CG11396	0.0224125	0.838996	0.0149774	0.965077	0.022458	0.999404
CG11398	0.0867988	0.238779	-0.0234236	0.945172	-0.0411776	0.999404
CG11399	0.0724647	0.266081	-0.0659139	0.763515	-0.0928761	0.999404
CG11400	-0.000134516	0.991496	0.0576716	0.805686	-0.0344686	0.999404
CG11403	-0.0230085	0.836119	0.157089	0.37212	-0.125183	0.999404
CG11404			-0.00904399		-0.00137643	0.999404
CG11406	-0.00204783		-0.0221072		-0.00168592	0.999404
CG11407	0.00495921	0.680121	0.110387	0.621011	0.0450397	0.999404
CG11409	-0.0416761	0.364038	0.027069	0.930955	-0.0324345	0.999404
CG11413	-0.0245568	0.0131112	-0.13912	0.168934	0.0556766	0.999404
CG11414	0.0322545	0.748351	0.172389	0.0880836	0.0424287	0.999404
CG11417	0.0671717	0.3438	-0.0367992	0.841736	0.00981501	0.999404
CG1142	0.0340682	0.745494	0.0999778	0.443697	0.0403297	0.999404
CG11425	-0.00409883		-0.0310437		-0.00165105	0.999404
CG11426	-0.00510654	0.802729	0.134825	0.57614	-0.0252308	0.999404
CG1143	-0.0172139	0.0463224	-0.254214	0.0094806	-0.0087848	0.999404
CG11436	0.0264929	0.802729	-0.0648677	0.698159	-0.0671713	0.999404
CG11437	-0.0165346	0.0377793	0.114698	0.64345	-0.0581644	0.999404
CG11438	-0.0203721	0.0450654	0.28625	0.121082	0.026381	0.999404
CG11444	0.0362891	0.718695	0.0216709	0.912542	-0.0186713	0.999404
CG11447	-0.0157369	0.893859	0.138649	0.527921	-0.0254513	0.999404
CG11449			-0.00757213	0.952996	0.00823749	0.999404
CG11453	-0.0094471	0.428983	-0.326782	0.00213538	0.00528073	0.999404
CG11454	-0.0934866	0.12527	0.142118	0.4681	-0.0663509	0.999404
CG11456	0.0351201	0.727796	0.0400715	0.873073	-0.0269545	0.999404
CG11458	-0.00058297		-0.00632871		-0.0115615	0.999404
CG11459	-0.00058297		0.149638	0.300284	0.00159139	0.999404
CG1146	0.0314916	0.764819	-0.0052514	0.991214	-0.0525437	0.999404
CG11470	-0.0153769	0.00931926	-0.113148	0.0364681	-0.0354611	0.999404
CG11474	-0.00700027	0.953333	-0.126537	0.606999	0.0801505	0.999404
CG11475	0.00870955	0.860828	-0.0138058	0.935781	0.0430983	0.999404
CG11498	-0.0197098	0.154121	0.25786	0.169276	0.0462167	0.999404
CG11504	0.0292357	0.772071	0.00934345	0.974905	0.0375673	0.999404
CG11523	-0.00781032	0.950447	-0.0560144	0.768428	-0.0687587	0.999404
CG11529	-0.0387982	5.9409e-05	-0.0357019	0.714115	-0.0356965	0.999404
CG11537	0.0696094	0.367668	0.147885	0.272993	0.0139724	0.999404
CG11539	0.00155191	0.98525	0.101905	0.694098	0.0408828	0.999404
CG11550	0.000872574		-0.0855067	0.483343	0.019083	0.999404
CG11555	0.100919	0.138206	0.0314107	0.888876	-0.0391643	0.999404
CG11560	-0.0564391	0.527292	0.0939448	0.617085	-0.0178805	0.999404
CG11562	-0.0905505	0.225583	-0.0435567	0.883196	-0.0501722	0.999404
CG11563	0.0293566	0.782895	-0.012511	0.962242	0.00950068	0.999404
CG11570	0.000180813		-0.0213688		0.0138696	0.999404
CG11581			-0.00897647		-0.0148149	0.999404
CG11583	0.0558027	0.502697	-0.00655824	0.980424	0.0704098	0.999404
CG11584	-0.00194729	0.797042	-0.0268205	0.629313	-0.0706062	0.999404
CG11585	-0.00457539	0.394562	-0.110414	0.00635077	0.0470488	0.999404
CG11586	0.040806	0.678926	0.0263096	0.907915	-0.00535176	0.999404
CG11588	-0.00058297		-0.00897647
CG11590	-0.0542646	0.548246	0.0400691	0.892902	-0.0551893	0.999404
CG11593	-0.0117787	0.918079	0.0149672	0.945172	-0.04501	0.999404
CG11594	-0.0106839	0.74121	-0.0937309	0.717648	-0.00819559	0.999404
CG11596	0.0412569	0.638755	-0.121251	0.467778	-0.0230639	0.999404
CG11597	-0.00872872	0.841618	0.172142	0.42586	-0.0760993	0.999404
CG11598	-0.00387594	0.708693	0.0224661	0.920111	0.00914387	0.999404
CG11600			-0.0296352		0.00481647	0.999404
CG11601	0.0288496	0.79151	0.0449693	0.857631	0.0792937	0.999404
CG11608	-0.00058297		0.0359902
CG1161	0.0446007	0.623875	0.066894	0.674957	-0.0840953	0.999404
CG11617	-0.0150263	0.216182	-0.122863	0.518605	0.00342581	0.999404
CG11619	-0.0182794	0.290949	-0.182163	0.39298	0.0566343	0.999404
CG11626	0.00394755	0.718462	0.109149	0.586327	0.0312185	0.999404
CG11629	0.000197268		0.000848794	0.995936
CG11630	0.000872574		-0.0431961		0.00702724	0.999404
CG11634			0.00902613		0.000645044	0.999404
CG11635			0.0110279		0.00119678	0.999404
CG11638	-0.0315194	0.386455	0.105082	0.649149	0.0519598	0.999404
CG11655	0.00514688	0.966275	0.169313	0.457014	-0.062643	0.999404
CG11656			-0.0229415	0.829656	0.0151304	0.999404
CG11658	0.0208256	0.846247	-0.041207	0.782493	-0.0479385	0.999404
CG11659	-0.00521809	0.282088	-0.0210223		-0.231513	0.130372
CG11663			8.57496e-05
CG11668	-0.00315253	0.492179	-0.0521248	0.744354	0.0471567	0.999404
CG11670	-0.0124625	0.386619	0.201796	0.328724	-0.0271931	0.999404
CG11672	-0.0183683	0.0587049	-0.192427	0.0524713	-0.0332193	0.999404
CG11674	-0.0139571	0.903979	-0.346108	0.0461393	-0.0141035	0.999404
CG11679	-0.0143757	0.90432	-0.0813154	0.739288	-0.0868702	0.999404
CG11686	-0.0953056	0.00640608	0.0268186	0.934853	-0.028966	0.999404
CG11693			-0.0609493		-0.0016258	0.999404
CG11694					-0.00137643	0.999404
CG11695	0.00839737	0.944633	0.223333	0.230178	0.0116998	0.999404
CG11696	0.0749154	0.320126	0.154843	0.191126	-0.00495108	0.999404
CG11699	-0.0225607	0.834865	0.122113	0.548258	0.0171018	0.999404
CG11700	0.000465665	0.991477	0.0118317	0.971023	-0.00595966	0.999404
CG11703	-0.000981442	0.936658	0.0152338	0.932597
CG11710	-0.0545546	0.536023	0.199126	0.182814	-0.0443484	0.999404
CG1172	0.132042	0.0171283	-0.141717	0.269499	-0.0574392	0.999404
CG11722	0.00933282	0.93446	0.205532	0.329565	0.047972	0.999404
CG11723	0.0492228	0.576754	-0.0154349	0.95381	-0.0681402	0.999404
CG11726			0.024352
CG11737	0.00497452	0.966706	0.0394062	0.867946	-0.102969	0.999404
CG11741			0.0522948	0.679872	0.000993148	0.999404
CG11752	0.0281301	0.795573	0.123694	0.499827	0.028294	0.999404
CG11753	-0.0563292	0.528152	0.0971645	0.667795	-0.0407978	0.999404
CG11755	0.0633912	0.448834	0.0716614	0.759465	-0.0422087	0.999404
CG11756	0.0026221	0.911215	0.0427345	0.88849	-0.0161937	0.999404
CG11760	-0.00469737	0.517688	-0.0160128	0.945064	-0.00784695	0.999404
CG11768					-0.00273297	0.999404
CG11771	0.011446	0.915776	-0.0928212	0.616914	-0.0378344	0.999404
CG11777	-0.0401801	0.688778	-0.0446302	0.831465	-0.0616356	0.999404
CG11779	0.00753179	0.952374	0.0865923	0.583781	0.00562977	0.999404
CG11786	-0.0496312	0.000134651	0.00522638	0.991214	0.00387786	0.999404
CG11788	-0.0261708	0.798055	0.197903	0.339224	-0.0690591	0.999404
CG11790	-0.0151708	0.896262	0.172148	0.207538	0.00632317	0.999404
CG11791	0.0276007	0.800395	-0.0495072	0.809684	0.0113759	0.999404
CG11807	0.0331763	0.719229	-0.029968	0.873962	0.0090342	0.999404
CG11808	-0.000865281	0.993298	-0.0996198	0.674719	-0.013124	0.999404
CG11811	0.0751158	0.317408	-0.122092	0.380191	-0.0372425	0.999404
CG11815	-0.00058297		0.0270896	0.897373
CG11816	0.000944764				-0.00792435	0.999404
CG11825	0.0530827	0.545141	0.581512	2.65388e-05	-0.0225857	0.999404
CG11828			-0.0147626	0.865831	-0.00797003	0.999404
CG11835	0.00200323	0.849719	-0.0123694	0.940046	0.0121232	0.999404
CG11836	0.0122056	0.920256	0.100455	0.674719	-0.0671717	0.999404
CG11837	0.0427319	0.649425	-0.00878906	0.971763	0.0434152	0.999404
CG11839	0.020434	0.860505	-0.058953	0.828928	-0.044798	0.999404
CG11841			-0.0339154		0.000968709	0.999404
CG11842	-0.00252795	0.720305	0.0684778	0.30848	-0.0217213	0.999404
CG11843	0.00402313	0.789414	0.0636412		0.00674076	0.999404
CG11852	-0.0811132	2.32192e-09	-0.173586	0.0080984	0.0108407	0.999404
CG11854	-0.01217	0.0337674	-0.0372556	0.485764	-0.0010239	0.999404
CG11857	0.0226337	0.825254	-0.00961155	0.962636	0.0483738	0.999404
CG11858	0.037511	0.712965	0.0406352	0.895063	0.0309371	0.999404
CG11865			0.0232423		0.00119678	0.999404
CG11873	0.0837996	0.150895	0.0279127	0.904669	-0.000281458	0.999404
CG11878	-0.000560039		-0.000134377		-0.061394	0.999404
CG11882	-0.0105594	0.934132	-0.283117	0.0622572	-0.0564974	0.999404
CG11883	0.021253	0.85315	0.638688	9.52173e-13	-0.0121789	0.999404
CG11885	-0.0235348	0.834865	0.000467628	0.99931	-0.0632414	0.999404
CG11892	-0.000560039		-0.00887326	0.610844	0.0544645	0.999404
CG11893			-0.0183912		-0.00674307	0.999404
CG11898	-0.00138772	0.873025	-0.145432	0.213073	0.050349	0.999404
CG11899	-0.0238619	0.826816	-0.0735996	0.701284	0.0475616	0.999404
CG11902	0.0414507	0.658036	0.0411161	0.831282	-0.0838532	0.999404
CG11905	-0.101727	7.13402e-05	0.363226	0.000382819	0.0362344	0.999404
CG11906	0.0259305	0.798357	-0.0676129	0.690828	-0.0608093	0.999404
CG11911	-0.053476	1.08693e-06	-0.0835988	0.081009	0.168401	0.999404
CG11912			-0.0995009	0.130881	0.0318807	0.999404
CG11920	0.0540517	0.546461	-0.0058054	0.984594	-0.0332311	0.999404
CG11927	-0.0157454	0.897197	-0.0103984	0.970092	-0.0329107	0.999404
CG11929	0.00569409	0.402957	0.0532061	0.728913	0.0272462	0.999404
CG11951	-0.0120471	0.228271	0.09373	0.655633	0.0336675	0.999404
CG11961	-0.118023	0.0399487	-0.144951	0.394565	0.0183743	0.999404
CG11964	0.00587829	0.963312	0.237879	0.0296176	0.0397082	0.999404
CG11970	0.0471107	0.593289	-0.103914	0.512668	0.0409302	0.999404
CG11975	0.0173337	0.884191	-0.072071	0.653116	-0.00877656	0.999404
CG11980	0.0150033	0.884191	-0.0251784	0.893808	0.0148374	0.999404
CG11983	-0.0146936	0.68369	0.108988	0.639202	0.0577996	0.999404
CG11986	-0.0384499	0.706286	0.010016	0.97025	-0.0201305	0.999404
CG11997	0.000788633	0.949386	0.0240255	0.892914	-0.00180041	0.999404
CG11999	-0.027421	0.793675	0.151941	0.382878	-0.0389264	0.999404
CG12003			0.0628893	0.695734	0.00119678	0.999404
CG12004	-0.00730152	0.952374	0.046157	0.800068	0.026044	0.999404
CG12007	0.0292486	0.789414	-0.0389358	0.852923	0.0405315	0.999404
CG12009	-0.177206	3.45242e-19	0.532853	4.65398e-05	-0.0200524	0.999404
CG12010	-0.0497408	0.594362	0.0752708	0.738746	0.000183721	0.999404
CG12011	-0.0261158	0.604391	0.274029	4.4253e-05	-0.0149893	0.999404
CG12012	0.0334387	0.751044	-0.224987	0.188956	-0.0955252	0.999404
CG12016			0.0183723
CG12017	-0.0812865	1.77217e-07	0.27947	0.128985	-0.00478188	0.999404
CG12020			0.0412471	0.698402
CG12024	0.136697	0.0225054	0.00808733	0.982493	-0.0521195	0.999404
CG12025	0.0615688	0.441799	-0.00804253	0.977018	-0.0684409	0.999404
CG12038	-0.0164843	0.715883	0.171443	0.428124	-0.000335271	0.999404
CG12054	0.0335475	0.695648	-0.0547107	0.758878	0.00394481	0.999404
CG12056	0.00896829	0.932816	0.256843	0.109272	0.0155444	0.999404
CG12057	-0.0143223	0.00640608	-0.00561345	0.835729	0.0686396	0.999404
CG12061	0.00197777		-0.048353		-0.022204	0.999404
CG12065	0.0108905	0.915815	-0.241266	0.129745	0.0685341	0.999404
CG12069	0.00104817	0.929273	0.00607944	0.963736	0.00309696	0.999404
CG12071	-0.0148759	0.286915	0.0201604	0.957908	-0.0413374	0.999404
CG12075	-0.138946	2.8318e-07	0.150293	0.276822	-0.0350909	0.999404
CG12078					0.00119678	0.999404
CG1208	-0.00877394	0.290213	-0.0507341	0.348306	-0.00383734	0.999404
CG12081	0.0558713	0.476554	-0.0793324	0.674371	-0.0789771	0.999404
CG12084	0.0412271	0.644487	-0.0160493	0.941709	-0.00104561	0.999404
CG12091	-0.0106245	0.933978	0.102709	0.424606	-0.0114333	0.999404
CG12093	-0.0407324	0.684374	0.121837	0.526089	-0.0579752	0.999404
CG12096	-0.0402818	0.680121	0.135975	0.354925	0.0291547	0.999404
CG12099	-0.0484486	0.594804	0.0921014	0.435151	0.011427	0.999404
CG12104	0.0574123	0.495979	0.00663694	0.982276	-0.0284938	0.999404
CG12105	-0.00701171	0.640886	-0.15216	0.423625	0.0232324	0.999404
CG12106	-0.0381337	0.707519	-0.0196824	0.953231	-0.0519778	0.999404
CG12107	-0.0839476	0.261056	0.321313	0.0103714	0.11162	0.999404
CG12111	-0.00058297		0.026206		-0.00368724	0.999404
CG12112	0.0698755	0.387774	-0.12628	0.55456	-0.0679741	0.999404
CG12115	-0.000560039		-0.0310437		-0.0266639	0.999404
CG12116	-0.0591131	0.00400865	-0.212109	0.0494529	0.0318184	0.999404
CG12118	0.0160754	0.893859	0.0488293	0.862211	-0.165442	0.999404
CG12121	0.0216845	0.844339	-0.043509	0.825236	0.0112723	0.999404
CG12123	-0.00189872	0.986337	0.103487	0.687871	0.0611971	0.999404
CG12128	0.107016	0.0617247	-0.0697812	0.738746	-0.0128207	0.999404
CG12129	0.067338	0.414781	-0.0888196	0.670579	-0.0524893	0.999404
CG1213	-0.0245807	0.0270094	-0.0715207	0.169748	-0.00307635	0.999404
CG12133	0.00256405		0.0538962	0.629271
CG12134	0.0419508	0.659622	0.0851503	0.559246	-0.0256798	0.999404
CG12147			0.00902613
CG12155	0.0181619	0.87435	-0.0353355	0.863127	0.00572347	0.999404
CG12158					-0.015145	0.999404
CG12159	0.0160762	0.893878	0.0351116	0.887809	-0.0635101	0.999404
CG12163	0.0130511	0.905728	-0.0557392	0.630625	-0.0685144	0.999404
CG12164	-0.0212225	0.0263238	-0.0469651	0.508781	-0.0862605	0.999404
CG12170	-0.0209804	0.846597	0.140606	0.4874	-0.0435287	0.999404
CG12171	0.00397393	0.974469	-0.126799	0.555021	0.0253967	0.999404
CG12173	-0.0272967	0.802729	0.190031	0.355794	-0.0346009	0.999404
CG12177	0.0600852	0.454537	-0.161042	0.428815	0.120005	0.999404
CG12179	0.0533427	0.548598	-0.10802	0.520451	-0.0103317	0.999404
CG1218	0.0253755	0.806207	-0.100756	0.670233	-0.0387032	0.999404
CG12182	0.00332032	0.979801	0.0330298	0.889223	0.0450427	0.999404
CG12184	-0.0141156	0.751044	-0.0912921	0.70613	0.0367904	0.999404
CG12194	-0.0411267	0.50151	0.329523	0.0472515	0.00212665	0.999404
CG12204	-0.0283851	0.791456	0.13995	0.514941	-0.0341491	0.999404
CG12206	-0.0209207	0.128471	-0.0721187	0.790495	-0.000192668	0.999404
CG12209	0.000872574		0.0395723	0.671639
CG12213	0.0622639	0.448611	0.0219725	0.891538	-0.0404222	0.999404
CG12219	0.0283855	0.778146	-0.129703	0.444019	0.0142054	0.999404
CG12224	0.00867398	0.594587	-0.0266787		0.00886841	0.999404
CG12229	0.000872574		-0.00377175	0.908436	0.00928111	0.999404
CG12236	0.083053	0.194652	0.0460794	0.810525	-0.0273839	0.999404
CG12237	0.0272364	0.790537	-0.0106958	0.975704	-0.0826887	0.999404
CG12239	-0.0234726	0.015969	-0.326619	0.0444916	0.0246928	0.999404
CG12241	0.00218626	0.986285	0.133858	0.35962	0.0382098	0.999404
CG12253	0.0217023	0.849609	0.0593568	0.78134	-0.0783188	0.999404
CG12256	-0.00889703	0.0946115	-0.0588206	0.779276	-0.00606379	0.999404
CG12259	0.00612143	0.96176	0.0758818	0.625112	-0.0258486	0.999404
CG12267	0.0369941	0.71657	0.00516492	0.986962	-0.0247853	0.999404
CG12268	-0.0116335	0.240908	-0.197124	0.307942	0.162264	0.999404
CG1227	0.0151339	0.90092	-0.154084	0.427907	-0.0320569	0.999404
CG12278			0.0233462	0.930375	-0.000157077	0.999404
CG12279	0.0252079	0.819059	0.0397029	0.900493	-0.0687493	0.999404
CG12288	0.0450328	0.625975	0.139457	0.182814	0.0435081	0.999404
CG12289			8.57496e-05		-0.000195852	0.999404
CG12290	-0.0317543	0.748947	-0.304052	0.0766915	0.0483862	0.999404
CG12299	0.0637347	0.379162	-0.128171	0.453978	-0.060695	0.999404
CG12301	0.0754544	0.329176	-0.0764996	0.645554	0.0520122	0.999404
CG1231	0.000245307		-0.0384533		0.0524751	0.999404
CG12310	-0.00639413	0.07901	-0.115283	0.30856	0.00621859	0.999404
CG12316	0.0165772	0.876066	-0.0607462	0.737879	-0.0582052	0.999404
CG12320	-0.0883803	0.104657	0.0605216	0.827394	-0.0354667	0.999404
CG12321	-0.0365512	0.714716	0.21983	0.205308	0.0341848	0.999404
CG12325	0.0323434	0.740496	0.0788412	0.55456	0.0546823	0.999404
CG1233	-0.00371495	0.976947	0.0220309	0.933944	-0.0240421	0.999404
CG12338	-0.0117906	0.863018	0.135221	0.550891	0.0474199	0.999404
CG1234	0.0831973	0.265422	-0.0660264	0.701284	0.0655572	0.999404
CG12341	0.0157686	0.895749	0.00766791	0.984046	-0.0325029	0.999404
CG12343	0.0543805	0.547841	-0.0339267	0.839553	-0.00628784	0.999404
CG12344	0.00696913	0.464139	0.0146646	0.941891	-0.0197276	0.999404
CG12355	-0.0283026	0.21406	0.182754	0.384961	0.0518559	0.999404
CG1236	-0.0454135	0.597619	0.0583998	0.695968	-0.109647	0.999404
CG12362	0.000944764		0.0372836
CG12374	0.00385283	0.758298	9.30473e-05	0.999586	0.00128223	0.999404
CG12375	0.0293829	0.78706	-0.0294031	0.931284	-0.00258298	0.999404
CG12376			-0.00897647
CG12379	-0.00450896	0.950776	0.198357	0.35962	-0.00186572	0.999404
CG12384	-0.0061584	0.960755	0.218443	0.0403084	-0.0590741	0.999404
CG1239	0.0499713	0.588627	0.04536	0.882035	-0.028921	0.999404
CG12391	0.0521049	0.499747	-0.0361036	0.857631	-0.0155378	0.999404
CG12398			-0.000680938		0.00449111	0.999404
CG12402	-0.0327619	0.0965446	-0.014915	0.963088	0.033463	0.999404
CG12420	0.0230614	0.16215	-0.118519	0.367338	-0.0127045	0.999404
CG12446	-0.00058297		-0.00742882		-0.00284945	0.999404
CG12448					0.00493028	0.999404
CG1246	-0.0798949	2.78129e-08	-0.455037	0.00151103	0.0187291	0.999404
CG12464	0.000944764
CG12470	0.000180813		0.0105084	0.959309	0.0162941	0.999404
CG12477	-0.00281337	0.782209	0.0284802	0.88849	0.0188038	0.999404
CG12480	-0.00578615	0.17742	-0.331931	5.50687e-08	0.0393487	0.999404
CG12483					-0.00304415	0.999404
CG12490	-0.00204783		-0.0225355	0.891829	-0.0839445	0.999404
CG12491			-0.0219219		-0.0295639	0.355706
CG12493	0.000159005	0.994993	0.165725	0.417193	0.00872787	0.999404
CG12496	-0.00713538	0.813986	0.0540709	0.858618	0.00309696	0.999404
CG12498			0.0306557
CG12499	0.0884325	0.1986	0.0922945	0.508781	0.0715746	0.999404
CG12502	-0.00488775	0.68867	-0.179993	0.156573	0.0390991	0.999404
CG12506	-0.0368038	5.02706e-05	-0.05509	0.422567	-0.00739399	0.999404
CG12507	-0.0110917	0.226862	-0.121542	0.524867	0.0172847	0.999404
CG12512	-0.00174411	0.988122	-0.100358	0.567337	-0.0408413	0.999404
CG12516					0.00119678	0.999404
CG12519	0.002718	0.841625	-0.193772	0.0364847	-0.0289083	0.999404
CG12520	0.0185047	0.781473	-0.108446	0.567741	-0.043398	0.999404
CG12522	-0.00683868	0.69766	-0.127208	0.5942	-0.0109902	0.999404
CG12523	-0.00459173	0.558755	-0.0332663	0.641991	-0.0472967	0.999404
CG12531	-0.0249994	0.0898224	-0.299975	0.100851	0.0651661	0.999404
CG12535	0.0024239	0.902088	0.0427287	0.822358	0.0441307	0.999404
CG12539	-0.000560039		-0.032547	0.818279	0.00181714	0.999404
CG12540	-0.00828904	0.117467	-0.0508491	0.734836	-0.00894668	0.999404
CG12541	-0.018921	0.0525939	-0.224867	0.109316	0.000390004	0.999404
CG12546	-0.00222421		-0.0214243		-0.0545685	0.999404
CG12547	0.103809	0.130365	0.0678067	0.622694	-0.0474129	0.999404
CG12560	-0.0173915	0.489378	0.145501	0.398201	0.0187961	0.999404
CG12567	0.0852689	0.258387	-0.229152	0.0765106	-0.072841	0.999404
CG12576	0.0419827	0.593934	-0.0196597	0.931124	-0.0404956	0.999404
CG12581	-0.0150955	0.858053	0.171193	0.153114	0.0380321	0.999404
CG12590			-0.0182047		0.0146291	0.999404
CG12592	-0.0108387	0.709806	-0.0815871	0.605242	0.00525223	0.999404
CG12594	-0.00441003	0.612634	-0.139793	0.39964	0.0811197	0.999404
CG12605	-0.0202051	0.183321	0.104495	0.681996	-0.0191228	0.999404
CG12607	-0.0408148	0.00132535	-0.0334301	0.326672	-0.00337034	0.999404
CG12608	0.033838	0.736257	0.0564536	0.724369	0.0376929	0.999404
CG12609					-0.00500892	0.999404
CG12617			-0.0360541		-0.00569269	0.999404
CG12637	-0.00058297		-0.0152358	0.872705	0.00119678	0.999404
CG12640					0.00119678	0.999404
CG12643	-0.00461426	0.921761	-0.0360629	0.899393	-0.0899759	0.999404
CG12645	0.00197777		0.0243966
CG1265	-0.0821021	0.266444	0.161969	0.266115	-0.00891805	0.999404
CG12655	-0.00461301	0.387774	-0.0433561	0.787333	0.0530369	0.999404
CG12659	0.00898449	0.944543	-0.031269	0.88849	0.000684336	0.999404
CG12661	0.0051339	0.788314	-0.0119779		0.00591329	0.999404
CG12662	0.00664916	0.811942	-0.0237823		0.0106037	0.999404
CG12672			-0.0581485	0.460834	-0.0416312	0.999404
CG12674			0.0110279
CG12680					0.00185729	0.999404
CG12684			0.0483516
CG12688			-0.0248581	0.837397	0.00157421	0.999404
CG12689	-0.00058297		0.0138722	0.873073	8.16364e-06	0.999404
CG12691					0.00119678	0.999404
CG12692	0.000944764		0.0202487		0.00165097	0.999404
CG12693	0.00256405		0.0260923		0.00397706	0.999404
CG12698	0.00030174	0.98747	0.073972	0.634055	-0.00284044	0.999404
CG12699			-0.0185628		-0.00174331	0.999404
CG12702	0.0520987	0.532554	0.0167964	0.945612	-0.00944117	0.999404
CG12708	-0.00422981	0.912891	-0.0264425	0.941198	-0.0425473	0.999404
CG1271	-0.0206527	0.805344	0.0415098	0.888541	-0.00272958	0.999404
CG12713	0.034285	0.74121	-0.141723	0.552159	-0.0559968	0.999404
CG12715			-0.0244967		0.00744074	0.999404
CG12716					-0.00852499	0.999404
CG12717	0.0723816	0.35611	0.0412321	0.882404	-0.00471079	0.999404
CG12723	-0.0306593	0.000807179	-0.118497	0.58853	0.00629899	0.999404
CG12725			-0.00851021		0.00119678	0.999404
CG12728	0.0427085	0.657261	-0.0659608	0.742513	0.0374628	0.999404
CG1273	-0.0816435	0.0032568	0.200892	0.0662091	-0.0192702	0.999404
CG12730	-0.0216591	0.406053	0.0163363	0.962124	-0.0100349	0.999404
CG12744	0.0586	0.497696	0.0401443	0.87015	-0.0695415	0.999404
CG12746	0.0253978	0.820798	-0.0101012	0.971776	-0.0143825	0.999404
CG1275	-0.054895	0.49976	-0.275016	0.134671	-0.0063965	0.999404
CG12766	-0.00469255	0.386455	-0.0723287	0.309548	-0.162487	0.999404
CG12768	-0.0127663	0.733751	0.169973	0.297735	0.0703201	0.999404
CG12769	0.0121975	0.915815	-0.0997145	0.522285	-0.0877897	0.999404
CG12773	0.025671	0.812066	-0.0304534	0.876731	0.0039595	0.999404
CG12780	0.000872574		-0.0210223		-0.000195852	0.999404
CG12782	-0.00058297		0.0541744	0.54868	0.00976377	0.999404
CG12783			-0.000134377		-0.00137643	0.999404
CG12795	-0.0564011	0.457915	-0.0550811	0.827394	-0.059796	0.999404
CG12811	0.00307185	0.980212	-0.231898	0.156717	-0.0067921	0.999404
CG12814	-0.0583724	0.00291042	-0.110127	0.556056	0.0530666	0.999404
CG12817	-0.00329438	0.775904	0.000495227	0.999034	0.0341002	0.999404
CG12818	-0.0123902	0.919063	-0.114344	0.539327	-0.046931	0.999404
CG12822	-0.02418	0.826816	0.159378	0.387675	-0.0203456	0.999404
CG12824			0.00902581		0.00869557	0.999404
CG12825	-0.0173005	0.0955172	0.265676	0.146777	0.0659876	0.999404
CG12826	-0.0128849	0.217418	-0.0450426	0.682684	0.170096	0.999404
CG12828			-0.000134377
CG12831					-0.00193801	0.999404
CG12836			0.163845	0.0362222	-0.00889819	0.999404
CG12848	-0.0789962	0.311957	0.0208853	0.921096	0.05143	0.999404
CG12851	-0.00295109	0.945293	-0.190361	0.367802	0.032374	0.999404
CG12853			0.0232423		0.00309696	0.999404
CG12857	-0.000620074		0.0248546	0.816591	0.0257387	0.999404
CG12860	-0.00058297				0.00309696	0.999404
CG12863	0.0696885	0.393034	0.123025	0.593585	-0.0221383	0.999404
CG12866	-0.00058297		-0.0760607	0.0836968	-0.00137643	0.999404
CG12868	0.0597146	0.437155	0.211545	0.267437	-0.175253	0.999404
CG12869	-0.0160317	0.100977	0.0235748	0.943927	0.0261361	0.999404
CG12877	0.0562033	0.481855	-0.171393	0.359383	0.0098126	0.999404
CG1288					0.00336028	0.999404
CG12880	-0.0180337	0.272775	0.180084	0.344129	-0.00303457	0.999404
CG12883	-0.0342802	0.739304	-0.00323178	0.995704	-0.0410071	0.999404
CG12885	0.000712232	0.989115	0.0423954	0.862379	-0.00431335	0.999404
CG12895	0.0299215	0.780796	-0.0150478	0.959135	-0.0979319	0.999404
CG12896	-0.00667628	0.915815	0.898228	3.88664e-12	-0.0294275	0.999404
CG12898			0.00902613		-0.00137643	0.999404
CG12909	0.0593154	0.488838	-0.0484962	0.783526	-0.0480958	0.999404
CG12910	-0.0131534	0.528152	0.197053	0.272227	0.0659867	0.999404
CG12911	-0.014274	0.445382	-0.282664	0.127401	0.0594214	0.999404
CG12914			-0.000840536	0.995913	-0.0258182	0.999404
CG12917			0.0332629		0.00267853	0.999404
CG12920	-0.0223809	0.0141896	0.0129958	0.964062	-0.011521	0.999404
CG12923	0.000147498		0.0306561		-0.00511041	0.999404
CG12926	-0.0253616	0.0607534	-0.0235363	0.945827	0.0215922	0.999404
CG12929	-0.0227118	0.776207	0.0830897	0.760945	-0.0644483	0.999404
CG12934	-0.0995086	1.61344e-11	-0.470453	2.55742e-07	-0.10431	0.999404
CG12935	-0.0076638	0.952374	0.0162267	0.96129	-0.00553347	0.999404
CG12942	0.0286899	0.779998	0.0470478	0.822358	-0.0744487	0.999404
CG12945	0.0867981	0.163881	-0.131048	0.480159	-0.0320953	0.999404
CG12947	0.00732062	0.850611	-0.0952958	0.674719	0.0944361	0.999404
CG12948	-0.0342942	0.733736	0.168087	0.18282	-0.0555797	0.999404
CG12951			0.018374		-0.00446985	0.999404
CG12963	-0.0167335	0.0461176	-0.167179	0.0487853	0.0421228	0.999404
CG12964	-0.0563523	5.53655e-06	-0.106679	0.498918	-0.0806695	0.999404
CG12970			0.0121926		0.00679314	0.999404
CG12971	-0.00023292	0.986337	-0.0198725	0.910045	-0.0366345	0.999404
CG12974	-0.049828	0.0185073	-0.387693	0.0122849	0.0392696	0.999404
CG12975	0.0479448	0.611286	0.111963	0.519052	0.0607173	0.999404
CG12983	0.000872574		-0.0183912
CG12984	0.00987896	0.66307	-0.0938931	0.495919	0.00395237	0.999404
CG12985			-0.0318997		0.00866404	0.999404
CG12986	0.00659982	0.562502	0.0568787	0.780361	0.00252115	0.999404
CG1299	-0.0173533	0.0512918	-0.0901869	0.731653	0.0278491	0.999404
CG12990	-8.93357e-05	0.994606	0.0163165	0.935818	-0.00272033	0.999404
CG12991	-0.0632066	0.207234	-0.140157	0.353248	0.0222241	0.999404
CG12992	-0.00351102	0.780631	-0.0388561	0.793492	0.0130724	0.999404
CG12995			-0.0244967		-0.00403347	0.999404
CG12998			-0.117516	0.0548693	0.0287252	0.999404
CG13000	0.0479827	0.0641605	-0.0355545	0.165737	-0.00612143	0.999404
CG13001	0.0354006	0.724783	0.0666648	0.761097	0.0125058	0.999404
CG13002					0.0154594	0.999404
CG13003	-0.00801631	0.712569	-0.186395	0.39964	-0.0687146	0.999404
CG13004	0.00348095	0.649425	-0.00925909		0.0084144	0.999404
CG13005	0.0176403	0.884191	0.0769064	0.77786	-0.00571013	0.999404
CG13008			-0.0118136		0.0145479	0.999404
CG13010	0.000872574		-0.00620462	0.975061	-0.00258985	0.999404
CG13012	-0.00429295	0.404611	0.0382332	0.808029	0.0385618	0.999404
CG13014	0.00957445	0.929556	0.0916005	0.72325	0.0201499	0.999404
CG13016	0.0594228	0.476554	0.116107	0.587861	-0.118734	0.999404
CG13018	-0.00737855	0.934694	0.0941896	0.719771	0.0206502	0.999404
CG13021	0.000944764
CG13022			0.0282108		0.0601211	0.999404
CG13023	0.00665707	0.715796	0.0918518	0.721667	-0.0151218	0.999404
CG13024	-0.0162322	0.208663	-0.182197	0.384594	-0.00789707	0.999404
CG13026			-0.048353		-0.00137643	0.999404
CG13028	-0.00461301	0.387774	-0.0492077	0.801162	-0.0315567	0.999404
CG13029	0.0137493	0.73712	0.0578203	0.843668	-0.0416727	0.999404
CG13031			0.0444483		-0.00137643	0.999404
CG13032	-0.00058297		0.0581663	0.508781	0.00181714	0.999404
CG13033	0.00146246	0.960755	-0.213561	0.0532041	-0.0189965	0.999404
CG13038	-0.00383171		-0.0968479	0.330678	0.0792159	0.999404
CG1304	-0.0121017	0.136639	-0.134665	0.0255431	0.00191843	0.999404
CG13040			-0.000134377		-0.031121	0.999404
CG13041	-0.00206642	0.922943	-0.0187818	0.633866	0.00917044	0.999404
CG13042	-0.00383171		-0.100492	0.127288	-0.00691178	0.999404
CG13043	-0.0190619	0.209064	-0.0888808	0.245531	0.0454906	0.999404
CG13044	-0.0324294	0.00157153	-0.135521	0.00842487	-0.0066936	0.999404
CG13045	-0.0025014		-0.0437384	0.701294	-0.0050024	0.999404
CG13046	-0.00353081	0.583337	-0.134066	0.181152	-0.0392029	0.999404
CG13047	-0.00320428	0.800805	-0.0331192	0.602374	-0.0602296	0.999404
CG13048	-0.00700477	0.187914	-0.0300023	0.592478	-0.0145777	0.999404
CG13049	-0.0254392	0.0107256	-0.0405047	0.587087	-0.0858602	0.999404
CG13050			-0.0684667	0.361142	-0.00750015	0.999404
CG13051	0.00266491	0.754249	-0.0245181	0.523082	-0.00678621	0.999404
CG13053					-0.0124152	0.999404
CG13054			-0.000134377		0.027054	0.999404
CG13055	-0.00045176	0.970961	-0.0501383		0.0534694	0.999404
CG13056	0.000872574		-0.079723	0.512668	0.0623385	0.999404
CG13058	-0.00058297		-0.0741826	0.26879	-0.0796854	0.999404
CG13059	-0.00272674	0.66307	-0.0334677	0.483343	0.00173076	0.999404
CG13060	-0.00280134	0.872202	-0.0273679	0.549893	-0.0241741	0.999404
CG13062					0.00108517	0.999404
CG13063	-0.00619522	0.688921	-0.0533967	0.447451	0.0606147	0.999404
CG13064	-0.00625516	0.803973	0.288849	0.0845427	-0.00137643	0.999404
CG13065	-0.00214829		0.00656038	0.970329	-0.0475667	0.999404
CG13066	0.00278432	0.715688	-0.016209	0.571532	-0.0102737	0.999404
CG13067	-0.00425988	0.740313	-0.0409143	0.259936	0.00215884	0.999404
CG13068	0.000161911	0.98676	-0.0156669	0.569648	-0.00759251	0.999404
CG13069	0.000229721	0.963081	-0.0113213	0.72325	-0.00413396	0.999404
CG1307	0.0305598	0.766029	-0.106079	0.575817	-0.0880312	0.999404
CG13070					0.00119678	0.999404
CG13071					-6.6919e-05	0.999404
CG13073	-0.00058297		-0.00988988		0.00533913	0.999404
CG13074	0.00262676		-0.00472672	0.982493	-0.000348023	0.999404
CG13075	-0.0595269	6.13114e-07	-0.17161	0.015177	0.0115498	0.999404
CG13077	-0.00180211		-0.00540459	0.980425	0.00969105	0.999404
CG13078	-0.000937259		-0.000485728		-0.00647781	0.999404
CG13081	-0.00204783		0.0910271	0.229358	-0.00551675	0.999404
CG13082	-0.0659572	0.00613197	0.37811	0.00631234	0.00904394	0.999404
CG13083	0.00263729	0.7839	0.0472955	0.778174	-0.00137643	0.999404
CG13084	0.00225729	0.799201	0.0157179	0.892759	0.00679314	0.999404
CG13085	-0.00397127	0.846597	0.174571	0.240407	0.0053395	0.999404
CG13086	-0.00149322	0.902088	-0.0439971	0.856885	0.0248057	0.999404
CG13088	0.0229292	0.834937	0.187952	0.341941	0.104892	0.999404
CG1309	0.0219813	0.832755	0.133809	0.323505	0.00327	0.999404
CG13096	0.0735393	0.327846	-0.0331584	0.827644	0.0616934	0.999404
CG13097	0.0553214	0.523195	-0.0426804	0.86118	0.0256737	0.999404
CG13101	-0.093247	0.129576	-0.155809	0.474164	-0.035192	0.999404
CG13102	-0.0151149	0.129513	-0.2062	0.0226161	-0.0145801	0.999404
CG13108	-0.00308153	0.772993	-0.114541	0.537844	0.00822375	0.999404
CG13116			0.0561811	0.725193	-0.00652983	0.999404
CG13117	-0.00058297		0.0138151	0.910045	-0.0667773	0.999404
CG13123	0.0214147	0.82835	0.115108	0.645554	-0.0158184	0.999404
CG13124	-0.106164	3.7607e-06	0.0243532	0.937215	0.0261201	0.999404
CG13126	0.0204112	0.852079	0.019981	0.931284	0.00751208	0.999404
CG13127			0.00902613		-0.00261424	0.999404
CG13131	0.000944764				0.00119678	0.999404
CG13133	-0.00702852	0.183842	-0.0968723	0.130881	0.0200624	0.999404
CG13135			-0.0207632		-0.00363515	0.999404
CG13137					-0.00137643	0.999404
CG13138	-0.00681167	0.472135	-0.0789403	0.356613	0.00124197	0.999404
CG1314					0.00236717	0.999404
CG13144	0.00105311	0.920946	-0.0503286	0.513969	-0.0133248	0.999404
CG13148	1.2982e-05	0.999735	0.0459286	0.871042	0.0869699	0.999404
CG13151	-0.0359645	0.670811	0.092813	0.706346	-0.0108436	0.999404
CG13154	-0.00195792		-0.0110773	0.951467	-0.0360139	0.999404
CG13155			0.0183723
CG13157	-0.00303333	0.68867	-0.0433367	0.826809	-0.0318913	0.999404
CG13159	-0.250418	1.29675e-16	0.0736667	0.752588	-0.0399159	0.999404
CG1316	-0.00589989	0.9628	0.0998256	0.41271	0.110367	0.999404
CG13160	-0.00844953	0.116854	-0.0521702	0.441315	0.0383928	0.999404
CG13168	-0.00058297		0.00987976	0.95451	0.0349065	0.999404
CG1317	0.0208821	0.844669	-0.00237023	0.994837	0.0252343	0.999404
CG13170			-0.0244967		0.00236717	0.999404
CG13177			-0.00904399		0.00254345	0.999404
CG13185	0.0729234	0.343195	0.0769989	0.712717	0.0525666	0.999404
CG13186			-0.0452463		-0.00968943	0.999404
CG13192	-0.0272569	0.798968	-0.0455041	0.872696	-0.0160368	0.999404
CG13193					-0.000157077	0.999404
CG13196	-0.0152299	0.0679046	-0.101426	0.514234	0.0215382	0.999404
CG13197	0.0210429	0.851719	0.0788189	0.658462	-0.022529	0.999404
CG13198					-0.0031936	0.999404
CG13202			-0.0571894	0.562494	0.0140537	0.999404
CG13203	-0.00313273	0.768375	0.160547	0.377539	0.0470297	0.999404
CG13204	-0.0247384	0.70185	0.185218	0.316586	-0.0983052	0.999404
CG13215	-0.00609591	0.187234			0.162126	0.646647
CG13216	-0.00942901	0.0724239	-0.056388	0.769101	0.00206803	0.999404
CG13217	0.00155288	0.918174	-0.0609248	0.343921	0.00276188	0.999404
CG13218	-0.00185257	0.842778	-0.02907	0.582728	0.0293848	0.999404
CG13220	0.0101303	0.932591	0.067724	0.686952	-0.02942	0.999404
CG13223					-0.00459554	0.999404
CG13226	-0.00058297		-0.0205252		0.00938716	0.999404
CG13227	-0.0211485	0.0021057	-0.185246	0.232832	-0.0916009	0.999404
CG13228	0.000180813		-0.160521	0.0165341	0.00511586	0.999404
CG13229	-0.00824113	0.624578	-0.0478596	0.863703	0.057881	0.999404
CG13230			-0.0185628		0.00376747	0.999404
CG13231			0.00902613		0.0273794	0.999404
CG13239	-0.00428647	0.517688	-0.0211016	0.652591	-0.0299512	0.999404
CG1324	-0.000988595	0.936961	0.0610324	0.667795	0.0188749	0.999404
CG13243			0.0626259	0.276987	-0.00258985	0.999404
CG13244			0.00902581		-0.00140733	0.999404
CG13247	-0.0134121	0.266413	0.024089	0.943996	0.0471733	0.999404
CG13248	-0.00979234	0.265744	0.0872967	0.66275	0.0119393	0.999404
CG13250			-0.0232959		0.0137365	0.999404
CG13251	-0.00879634	0.317043	-0.0320637	0.906434	-0.0285576	0.999404
CG13252	0.0128231	0.884191	0.0698766	0.779204	0.0377424	0.999404
CG13255	-0.0245133	0.0281323	0.0521559	0.861879	-0.0150551	0.999404
CG13258	0.000180813		0.0189876	0.813517	-0.010901	0.999404
CG13272	-0.032304	0.000416503	0.017575	0.96129	-0.0160422	0.999404
CG13280	-0.00058297		-0.00863887		0.00309696	0.999404
CG13282	-0.00463761	0.528152	-0.052764	0.704289	0.0359221	0.999404
CG13284	-0.0431326	0.0362433	0.12655	0.517148	0.124567	0.999404
CG13285	-0.0152747	0.229153	-0.0669338	0.306897	0.0213328	0.999404
CG13287	-0.0089463	0.515126	0.135145	0.567283	-0.00346407	0.999404
CG13288	-0.00204783		-0.0263733		0.0311117	0.999404
CG13293	-0.0192701	0.364038	0.138523	0.47346	0.0336558	0.999404
CG13295	-0.0220788	0.802729	0.0899454	0.699943	0.00410002	0.999404
CG13297	-0.0227756	0.0203286	-0.0986735	0.319626	-0.0461054	0.999404
CG13299					0.00185729	0.999404
CG13300	-0.0169505	0.736387	-0.0033441	0.992944	0.0259406	0.999404
CG13305	-0.00635076	0.377505	0.0143139	0.96129	-0.0293704	0.999404
CG13306			-0.0231087	0.74365	-0.0606179	0.999404
CG13308			-0.016403		0.00414292	0.999404
CG13310	-0.00461301	0.387774	-0.0607981	0.490103	0.0802509	0.999404
CG13311	-0.0303154	0.000257156	-0.166386	0.00702507	0.0710729	0.999404
CG13312	-0.00058297		-0.0129267	0.338061	0.147565	0.999404
CG13313	-0.00885148	0.425177	-0.0032587	0.995249	0.0400319	0.999404
CG13314			-0.0232171	0.791294	-0.00660118	0.999404
CG13315	-0.043198	0.0264145	-0.360689	0.0341576	0.00875903	0.999404
CG13318	-0.00849662	0.286915	-0.0885963	0.49829	0.0176084	0.999404
CG13319	-0.00780662	0.951212	-0.00377589	0.995211	0.000835775	0.999404
CG13321	-0.128698	2.78807e-09	-0.522911	0.000330269	0.00655639	0.999404
CG13323	-0.0801088	4.70264e-07	-0.135032	0.0300542	-0.0201293	0.999404
CG13324	-0.00499458	0.346112	-0.0205252		0.00721736	0.999404
CG13325	-0.00283013	0.844561	0.0632109	0.808627	-0.172139	0.999404
CG13326	-0.00257967	0.812383	0.0249301	0.884839	-6.6919e-05	0.999404
CG13330			0.0491675		-0.0156102	0.999404
CG13331	-0.00412795	0.588739	-0.067749	0.452268	-0.00842021	0.999404
CG13332	-0.00126854		-0.0262812		0.0553341	0.999404
CG13334			0.0273917	0.799069	0.00370515	0.999404
CG13337	-0.00204783		0.0097938
CG13339	-0.0477593	0.606189	0.0653547	0.82179	-0.0641776	0.999404
CG13344	0.0714448	0.317433	0.00123034	0.996949	0.0024994	0.999404
CG13358	0.000755927	0.980212	-0.0628609	0.763425	-0.0132685	0.999404
CG13359	0.000256784		0.102201	0.0347968	0.00309696	0.999404
CG13360	0.00192375		0.103896	0.635748	-0.00342176	0.999404
CG13361	-0.00287827		0.0133131	0.933452	-0.00435692	0.999404
CG13362	-0.106214	0.000130161	0.445763	0.000200146	-0.0586909	0.999404
CG13364	-0.0955657	0.164528	0.109974	0.50706	0.0108952	0.999404
CG13365	-0.0788415	0.286915	0.0420731	0.881928	0.0198568	0.999404
CG13366	0.0536491	0.471281	0.0872797	0.467565	-0.0554738	0.999404
CG13367	-0.0113876	0.926724	0.108224	0.542257	0.0288774	0.999404
CG13369	-0.0365852	0.722344	0.0283451	0.926544	-0.0519255	0.999404
CG13373	0.0254186	0.802729	-0.00952997	0.982493	-0.0594029	0.999404
CG13375	0.0403725	0.36169	-0.0847975	0.748866	0.0525213	0.999404
CG13376			-0.010895	0.930545	-0.00137643	0.999404
CG13377	-0.0433728	0.00668031	0.00682542	0.984386	0.0294477	0.999404
CG13384	0.0272615	0.797416	-0.0887424	0.609676	0.0110966	0.999404
CG13385					-0.00230363	0.999404
CG13386			-0.0522857	0.339224	0.0653723	0.999404
CG1339	0.00730333	0.153005	-0.045165	0.748438	0.000900294	0.999404
CG13390	-0.0139445	0.874514	0.124442	0.588882	-0.0351473	0.999404
CG13392	0.00878461	0.945762	-0.100216	0.696539	0.0423276	0.999404
CG13397	0.0204952	0.82688	0.0209998	0.952244	-0.0162996	0.999404
CG13398	0.0603581	0.482461	0.0553555	0.826049	-0.0336196	0.999404
CG13403	-0.00280021		-0.110148	0.4868	0.0796498	0.999404
CG13404	-0.0158982	0.294189	0.133423	0.581643	-0.000417759	0.999404
CG13405	-0.00589651	0.584257	0.000193228		-0.00137643	0.999404
CG13407	0.00394332		-0.00495493	0.982276	0.00336028	0.999404
CG13408	-0.00180211		-0.042805	0.749752	-0.0280317	0.999404
CG13409	-0.0227401	0.229153	0.193394	0.361215	0.00619236	0.999404
CG13423			0.0664608	0.667316	0.0118919	0.999404
CG13426			0.0243966
CG13427	0.0230364	0.297969	0.470421	1.31518e-05	-0.00125712	0.999404
CG13428			0.0294861	0.839669	0.0279309	0.999404
CG13436	-0.00475048	0.608533	0.0220044	0.942197	-0.0239725	0.999404
CG13437	0.000872574		-0.0154539	0.89995	0.0888827	0.999404
CG1344	0.0950863	0.188857	-0.168835	0.0572942	-0.0481225	0.999404
CG13443					-0.00500892	0.999404
CG13445			0.000339464	0.998682	0.00934617	0.999404
CG13449	-0.000560039		0.0220594	0.835279	-0.0158495	0.999404
CG13454	0.0229823	0.389343	0.0337859	0.917098	-0.0146823	0.999404
CG13455			0.022008	0.827394	-0.0194609	0.999404
CG13457	0.00140782		-0.0109475	0.949539	-0.00149763	0.999404
CG13458	-0.00180211		-0.0852417	0.260456	-0.0457693	0.999404
CG13460	-0.00569407	0.229153	-0.000194374	0.996659	-0.0313268	0.999404
CG13461	-0.0351522	0.0020096	0.000429945	0.997503	0.014446	0.999404
CG13465	0.0432617	0.201688	0.0267661	0.938058	-0.0407436	0.999404
CG13481			0.0306557
CG13482	-0.0106771	0.286915	-0.0260999	0.862097	-0.034878	0.999404
CG13484	-0.012797	0.915815	-0.103709	0.60722	-0.0102786	0.999404
CG13488	-0.000560039		0.0847605	0.622888	0.133823	0.999404
CG13492	-0.0642524	7.84553e-07	-0.217587	0.0405796	0.167989	0.437289
CG13500	-0.000560039				-0.000157077	0.999404
CG13501	-0.0015305		-0.000852892		0.0145287	0.999404
CG13502	-0.00284804		0.0443	0.731414	0.022643	0.999404
CG13506	-0.116151	1.77725e-06	-0.033347	0.88849	0.0443292	0.999404
CG13516	-0.00467496	0.602983	-0.191939	0.153435	0.00761155	0.999404
CG13526			-0.0565633
CG13527			-0.108581	0.12738	-0.00253553	0.999404
CG13531	0.051082	0.561344	-0.229824	0.0656498	-0.0273913	0.999404
CG13532	-0.017833	0.0425951	-0.0763619	0.735956	0.0714945	0.999404
CG13538					-0.00459554	0.999404
CG13539					0.00252115	0.999404
CG1354	0.0214375	0.824575	0.158304	0.0914744	-0.0189574	0.999404
CG13540	0.00185551		0.0162937		-0.0126309	0.999404
CG13541	0.000944764
CG13544			-6.11197e-05
CG13545	-0.0634471	7.77465e-07	-0.02502	0.275552	-0.0822504	0.999404
CG13551	-0.0160578	0.893878	-0.160043	0.275401	-0.0788244	0.999404
CG13558			0.00902581		0.00119678	0.999404
CG13559	-0.00560578	0.451951	0.161216	0.257716	-0.0111568	0.999404
CG13560	-0.0102147	0.0641701	-0.23932	0.00165732	-0.249527	3.63088e-26
CG13561	-0.000560039		-0.0694976		-0.0051244	0.999404
CG13562	-0.0211258	0.399152	-0.0456877	0.854088	0.0193794	0.999404
CG13563	0.0030506	0.824575	0.145772	0.33055	0.00644739	0.999404
CG13566			-0.049398	0.632909	-0.0390731	0.999404
CG13575	-0.000560039		0.0103215		0.0180676	0.999404
CG13577			0.0158168	0.867646	0.0222317	0.999404
CG13578	-0.00058297		-0.00350049	0.98552	0.056495	0.999404
CG13579	-0.00409883		-0.0854711	0.292088	0.0757261	0.999404
CG1358	0.0126734	0.915815	-0.257238	0.0235016	-0.062414	0.999404
CG13581			0.0110279		-0.00344972	0.999404
CG13585	-0.00418897	0.972201	0.090201	0.604064	0.0275023	0.999404
CG13587			-0.000136211		-0.00261424	0.999404
CG13589					-0.00137643	0.999404
CG13590					-0.00856007	0.999404
CG13594	-0.0116944	0.201634	-0.164427	0.0649979	0.0617923	0.999404
CG13599	0.0554417	0.532579	-0.0980169	0.567948	-0.0559954	0.999404
CG1360	0.0719016	0.370154	-0.0421902	0.873173	0.109323	0.999404
CG13601	-0.04901	0.570673	-0.0251336	0.942874	-0.00366945	0.999404
CG13603	-0.012932	0.913566	-0.0046242	0.988319	-0.127998	0.999404
CG13604	-0.0353922	0.730884	0.0926084	0.555253	0.0887443	0.999404
CG13605	0.0325994	0.72629	0.00506249	0.985554	-0.00830039	0.999404
CG13606	-0.00257367	0.786721	-0.473238	0.000148291	-0.028121	0.999404
CG13607	0.000872574		-0.0667704	0.730771	0.388531	2.09228e-05
CG13609	0.0389128	0.700877	-0.0918996	0.726571	-0.075322	0.999404
CG13613	-0.00058297		0.0646367	0.368203
CG13614	-0.00642986	0.412306	0.0369699	0.829659	0.00418264	0.999404
CG13615	-0.00290922	0.671559	0.154252	0.207538	0.00118729	0.999404
CG13616	-0.00356935	0.865229	0.282304	0.0580436	-0.0131457	0.999404
CG13618	-0.00566276	0.284493	-0.217514	0.0238176	-0.0171882	0.999404
CG13622	-0.00739719	0.127228	0.0543144	0.857918	-0.00793814	0.999404
CG13623	-0.0196279	0.657781	0.178871	0.422567	-0.052942	0.999404
CG13625	0.0514048	0.528152	0.0027584	0.994837	-0.0359933	0.999404
CG13627			0.0156525
CG13630	-0.0380404	0.710642	0.177905	0.258302	0.000537071	0.999404
CG13631	-0.120212	0.000180173	0.425927	0.000563161	-0.0997472	0.999404
CG13634	-0.00659761	0.13962	0.0154641	0.95814	-0.0149	0.999404
CG13639	-0.000560039		0.0359902		-0.00299054	0.999404
CG13640	-0.000675147	0.971313	0.222975	0.226247	-0.00515564	0.999404
CG13641	0.0013956		-0.14131	0.0760148	0.0507542	0.999404
CG13643	-0.00625565	0.676478	-0.444795	0.000456051	0.0389752	0.999404
CG13653	0.00164578	0.933978	-0.0236858	0.849218	0.00119678	0.999404
CG13654	-0.00910089	0.732723	-0.00281187	0.995829	-0.118827	0.999404
CG13658	-0.00058297		-0.0239458		-0.0111851	0.999404
CG13659	-0.00576446	0.259477	-0.0415003	0.629752	-0.176189	0.999404
CG13663	0.0214471	0.851824	0.031752	0.896719	-0.013133	0.999404
CG13667	0.0078318	0.950776	0.0937165	0.670579	-0.0141143	0.999404
CG13670					-0.00137643	0.999404
CG13671	0.0030644	0.980227	0.131006	0.491551	-0.0221872	0.999404
CG13674	0.000549123	0.95995	-0.021415	0.629271	-0.0393439	0.999404
CG13675	-0.00287827		-0.0429854	0.314913	0.0141646	0.999404
CG13676	-0.0508814	0.0012315	-0.090431	0.467565	0.0254551	0.999404
CG13678	0.000507732	0.911247	-0.0344429	0.541474	-0.0551837	0.999404
CG13679	0.000660415	0.873025	-0.0391658	0.454114	-0.0027979	0.999404
CG1368	-0.117696	7.49816e-10	-0.0667615	0.299812	0.0270448	0.999404
CG13685			-0.0526878		0.0220248	0.999404
CG13689	0.00826998	0.946127	-0.105891	0.565754	-0.0396494	0.999404
CG13690	-0.0105522	0.925283	-0.137832	0.426785	-0.047419	0.999404
CG13692	-0.000685321		0.00292124	0.994319	0.0255372	0.999404
CG13693	0.000944764		0.00902581
CG13694	-0.00372526	0.712569	-0.121648	0.551484	0.204308	0.319079
CG13698	-0.000149735	0.999483	0.357352	0.00543489	-0.0630625	0.999404
CG13699	-0.00645593	0.497045	-0.092209	0.579785	-0.00739403	0.999404
CG13700	0.000872574		-0.0906081	0.0551086
CG13704	-0.047659	0.000162725	-0.155162	0.463914	0.0352803	0.999404
CG13705	-0.012908	0.00111063	-0.1446	0.00165366	0.00146193	0.999404
CG13707	-0.0068593	0.568373	0.0613805	0.791294	0.0202525	0.999404
CG13708	-0.00290922	0.671559	0.018621	0.913629	0.0456628	0.999404
CG1371	0.0749507	0.249225	0.131086	0.141511	-0.00470628	0.999404
CG13711	0.0309091	0.204169	-0.0154958	0.347933	-0.00292929	0.999404
CG13712	0.0341407	0.186371	-0.0159364	0.572415	-0.00193677	0.999404
CG13713	0.0503841	0.0888383	-0.00943808	0.794375	-0.0110858	0.999404
CG13716	0.00845555	0.706286	-0.0682351	0.504123	-0.0205768	0.999404
CG13720	-0.00058297		-0.0626293	0.36808	-0.00596078	0.999404
CG13721	-0.00635063	0.204326	-0.218577	0.00454143	-0.0467859	0.999404
CG13722	-0.00857448	0.469948	-0.410188	0.00033693	0.071073	0.999404
CG13724	-0.00058297		0.0232423		-0.00344972	0.999404
CG13727	-0.0015536		-0.0726601	0.374895	0.0314136	0.999404
CG13728	0.00465441	0.644487	-0.0407792	0.887465	0.00955186	0.999404
CG13731	-0.0340558	0.000471004	-0.0369706	0.383324	-0.0531664	0.999404
CG13733	-0.000685321		0.0224724	0.83917	-0.025547	0.999404
CG13737	-0.017213	0.199361	0.111856	0.646316	-0.0216256	0.999404
CG13738	0.00162783	0.920946	-0.0327962	0.384961	-0.0271189	0.999404
CG13739	-0.0016668		-0.0730942	0.353248	0.0347568	0.999404
CG13742	0.0881648	0.240752	-0.011571	0.96129	-0.00821339	0.999404
CG13743	-0.00142757	0.9014	-0.185563	0.0386641	0.075999	0.999404
CG13744	-0.00462918	0.722932	0.0551389	0.842975	-0.00624758	0.999404
CG13747	0.00250314		0.0424322
CG13748	-0.00343305		0.0236466		-0.00939678	0.999404
CG13749	0.00316275	0.731898	0.000257071	0.99931	-0.00344972	0.999404
CG13751	-0.0976113	0.143169	0.056652	0.825602	-0.0403908	0.999404
CG13760	0.0012519	0.991039	-0.138859	0.406868	0.0507467	0.999404
CG13766	0.0420008	0.658167	0.237651	0.153447	0.0649411	0.999404
CG13771	-0.00588058	0.762376	0.0671528	0.622299	-0.00281943	0.999404
CG13773	0.0748602	0.312704	0.0553846	0.789264	0.0225939	0.999404
CG13775	-0.00814925	0.9434	0.0153022	0.969027	0.0576109	0.999404
CG13784	0.0579099	0.467363	-0.063801	0.731701	-0.0475672	0.999404
CG13786	0.000872574		-0.00953834	0.966894	-0.00538781	0.999404
CG13793			0.0328426	0.768015	0.0444964	0.999404
CG13794	-0.00208893	0.864339	0.0189854	0.943421	0.0100559	0.999404
CG13795	0.0156439	0.684575	0.313749	0.0334542	0.0388825	0.999404
CG13796	-0.0215875	0.0198674	-0.914111	2.31493e-12	-0.0467013	0.999404
CG13806	-0.0264208	0.0539014	0.121104	0.627612	0.0304041	0.999404
CG13807	-0.0522152	0.556632	0.126256	0.492639	-0.0152315	0.999404
CG13810	-0.0166363	0.0818578	0.00238983	0.996007	0.00335142	0.999404
CG13813	-0.0425403	0.136871	0.0824183	0.71011	-0.0342598	0.999404
CG13827	0.0277056	0.795972	0.0570728	0.814912	0.0247311	0.999404
CG13829					0.0033481	0.999404
CG13833	0.000276466	0.981116	0.0464746	0.863703	-0.00834131	0.999404
CG13837	-0.00058297		0.0520822	0.639202	0.0469983	0.999404
CG13838			0.124441	0.36251
CG13840			0.00902581		0.00119678	0.999404
CG13841			0.0232423
CG13842	-0.00204783		0.0272544	0.832597	-0.0188398	0.999404
CG13843	-0.000937259		0.0306561		-0.00196541	0.999404
CG13847	-0.0274572	0.00732758	-0.19825	0.244511	-0.0217255	0.999404
CG13850	-0.0134404	0.911796	0.145332	0.313914	0.0209491	0.999404
CG13855	-0.0015536		-0.0693305	0.508781	-0.0041136	0.999404
CG13856	-0.00352682	0.731069	0.0585078	0.807784	0.0836135	0.999404
CG13857	0.00412653	0.725293	0.116598	0.630688	-0.000949878	0.999404
CG13862	-0.00429295	0.404611	-0.0381931	0.341941	-0.0783268	0.999404
CG13868	-0.0535003	0.033088	-0.319677	0.0476213	0.0222939	0.999404
CG13869	-0.00391844	0.624277	0.156067	0.189868	7.8875e-05	0.999404
CG1387	0.00256405		-0.0205252		-0.00137643	0.999404
CG13870			0.00902613		0.00744948	0.999404
CG13871	0.000944764				0.00481647	0.999404
CG13872	0.000445019		0.114384	0.274537	-0.00230363	0.999404
CG13875	-0.0293832	0.00455446	0.14536	0.540292	-0.0283656	0.999404
CG13876	0.0321527	0.734623	-0.0615529	0.822137	-0.0201426	0.999404
CG13877	-0.00114627	0.933755	-0.079241	0.239732	0.0640653	0.999404
CG13884			-0.0157473		0.00119678	0.999404
CG13887	0.0622242	0.357875	0.0338904	0.836146	-0.0938523	0.999404
CG13891	0.000872574		-0.0307154		0.00395237	0.999404
CG13893	-0.0155495	0.551759	0.0121587	0.975704	-0.00586318	0.999404
CG13894	-0.0204586	0.612019	-0.0225723	0.931124	0.00393205	0.999404
CG13895	0.0637229	0.410102	0.0175027	0.93585	-0.0136905	0.999404
CG13896	-0.0118244	0.92175	0.0965712	0.621394	-0.0660317	0.999404
CG13898			0.0376949	0.620524	-0.00312073	0.999404
CG13901	-0.0117374	0.924689	0.0782467	0.732687	0.00680537	0.999404
CG13905	-0.00383171		0.00789103	0.980424	-0.00614536	0.999404
CG13907	0.0235503	0.812066	-0.126393	0.395356	0.049125	0.999404
CG13912	-0.00735332	0.878568	0.255351	0.130339	0.148908	0.999404
CG13917	0.0878717	0.209143	0.00158446	0.996007	0.0726436	0.999404
CG13919	0.0117385	0.84621	0.0337194	0.918774	0.0545861	0.999404
CG13920	-0.0345293	0.336162	0.259264	0.0010392	0.0523555	0.999404
CG13921	-0.0635641	0.412158	0.0741972	0.641451	0.0320342	0.999404
CG13924	-0.00574286	0.46644	0.0013031	0.996029	0.0282319	0.999404
CG13926	-0.0721155	0.346927	0.10501	0.664156	0.0121471	0.999404
CG13928	-0.00363816	0.969554	0.338517	0.00127564	0.0159268	0.999404
CG13930	-0.00204783		0.0252188	0.915756	0.0390115	0.999404
CG13931	-0.00204783		0.0259968
CG13933	0.0361001	0.708757	0.0838361	0.575999	-0.00388616	0.999404
CG13937	-0.0113681	0.610605	-0.161432	0.483343	0.0221664	0.999404
CG1394	-0.00058297		0.00902613		-0.0105681	0.999404
CG13946	-0.0142857	0.00927793	-0.0339389	0.72325	-0.0181891	0.999404
CG13947	-0.0317052	0.00273586	-0.0511675	0.748438	-0.01309	0.999404
CG13949	-0.00342233	0.820678	0.133128	0.539203	0.0136367	0.999404
CG13950	-0.00146035	0.884873	0.155771	0.325191	-0.0252866	0.999404
CG13954	-0.00394392	0.601557	-0.0937331	0.584159	0.0333087	0.999404
CG13955	-0.00146035	0.884873	0.112027	0.421069	0.00658307	0.999404
CG13962	-0.00350968	0.716904	0.0494071	0.667439	-0.0445456	0.999404
CG13965					0.00336028	0.999404
CG13970	0.00498026	0.671978	-0.00897647		0.00236717	0.999404
CG13972	-0.00486275	0.332138	-0.0685807	0.760203	0.00471853	0.999404
CG13978					-0.000195852	0.999404
CG13982	0.0155206	0.760807	-0.0649861	0.633729	0.0154592	0.999404
CG13983	-0.00643629	0.217418	0.0475355	0.848627	0.00211234	0.999404
CG13984			0.00902613		-0.00137643	0.999404
CG13989			0.00902581
CG13991	-0.00058297		0.0183723		0.00119678	0.999404
CG13992	0.000485966		0.0667952	0.506869	0.00128223	0.999404
CG13994	-0.0338169	0.748029	-0.0171948	0.955926	0.0424312	0.999404
CG13995	-0.00741901	0.624365	-0.241122	0.0239738	0.0498052	0.999404
CG13996	0.000872574		0.322832	0.000188525	-0.0244645	0.999404
CG13999	-0.00354646		-0.027912	0.868997	0.0405724	0.999404
CG14005	-0.00100319	0.992111	-0.126984	0.552675	-0.0786277	0.999404
CG14007			0.0162967		0.00438851	0.999404
CG14014	0.0147427	0.497696	0.0165359	0.729038	-0.00217754	0.999404
CG14015	-0.00854179	0.0966766	0.0150352	0.943927	-0.0337614	0.999404
CG14017	-0.00058297		-0.0183912
CG14020	-0.00258444		0.0124257	0.967257	-0.0397571	0.999404
CG14022			0.053699	0.667795	0.0130943	0.999404
CG14024	-0.000711287	0.962335	-0.0306145	0.865763	-0.0561195	0.999404
CG14034			-0.00897647		0.0260445	0.999404
CG14036	-0.0279441	0.800264	-0.105104	0.426785	-0.0316555	0.999404
CG14043	0.0568897	0.517688	0.0680036	0.705455	0.0249186	0.999404
CG14044			-0.0207659		0.000339336	0.999404
CG14050	0.00319343	0.909014	0.104515	0.682684	0.0339632	0.999404
CG14052	0.000245307		0.00633378	0.975061	-0.0138281	0.999404
CG14053	0.000305198	0.995387	-0.0726072	0.696118	-0.0283519	0.999404
CG14054			0.0844753	0.342777	0.0163217	0.999404
CG1407	0.0291283	0.776207	-0.0226293	0.876259	0.0037216	0.999404
CG14072			-0.0624169		-0.0138682	0.999404
CG14073	0.096195	0.12747	-0.0867359	0.633291	-0.00390449	0.999404
CG14074	0.0124554	0.917921	-0.00105967	0.998582	-0.0327977	0.999404
CG14075	-0.00287827		-0.110141	0.275668	-0.000689791	0.999404
CG14077					-0.00137643	0.999404
CG14079	0.0115345	0.756957	-0.0786088	0.650032	0.013354	0.999404
CG14082	0.000266591	0.983678	-0.122408	0.338061	0.0533728	0.999404
CG14085	-0.00284804		-0.0195709	0.907915	0.000842533	0.999404
CG14086	0.000180813		0.000940496		0.035439	0.999404
CG14089	-0.00058297		0.0413688		0.016048	0.999404
CG14095	-0.000354549	0.9434	-0.0167551	0.700216	-0.0563593	0.999404
CG14096	0.00346274	0.421242	-0.0870163	0.344129	-0.0129019	0.999404
CG14100	0.0304643	0.766029	-0.143684	0.39298	0.0313993	0.999404
CG14102	0.0428851	0.657959	0.103495	0.684826	0.00461746	0.999404
CG14104	-0.00587487	0.93751	-0.0446185	0.884867	0.0191369	0.999404
CG14105	-0.012248	0.033088	0.103869	0.553402	-0.0510189	0.999404
CG14106					-0.000761501	0.999404
CG14107	-0.0432833	9.0535e-05	0.0260763	0.941279	-0.0482852	0.296838
CG14109	-0.0328643	0.00227879	0.165885	0.451038	-0.00903045	0.999404
CG14110	-0.162007	7.07487e-09	0.672472	5.13303e-07	-0.118319	0.166739
CG14111	0.00784678	0.666279	-0.0338341	0.846188	0.00297439	0.999404
CG14115	0.000872574		-0.0210223
CG14118	-0.000761498	0.956983	-0.164213	0.297627	-0.0280448	0.999404
CG14120	-0.023129	0.0263238	-0.0902121	0.0990229	-0.115516	0.999404
CG14125			8.57496e-05		-0.00900238	0.999404
CG14130	0.0179451	0.867472	0.0747911	0.78459	-0.0419547	0.999404
CG14131	0.017665	0.859204	-0.14402	0.542263	-0.0181541	0.999404
CG14132	-0.0203099	0.00137863	-0.180149	0.267116	0.0248957	0.999404
CG14135	0.0281587	0.78706	-0.0212921	0.93717	-0.0328933	0.999404
CG14137					0.00108517	0.999404
CG14142			-0.0627503	0.636418	-0.00920934	0.999404
CG14143	-0.00058297		-0.0553594	0.59421	-0.085129	0.00502876
CG14147	-0.0194974	0.0705781	-0.037555	0.561647	-0.0786671	0.999404
CG14153			-0.0688581	0.349896	0.0223736	0.999404
CG14154			-0.0210223		-0.00685354	0.999404
CG1416	0.0888329	0.11275	0.100589	0.442767	0.0669779	0.999404
CG14160	0.000197268		-0.00565751	0.982493	0.000361714	0.999404
CG14174	0.00824237	0.946127	-0.0454954	0.876259	0.0146173	0.999404
CG1418	-0.0529596	0.560168	0.188663	0.106022	0.0411649	0.999404
CG14182	0.00269476	0.983682	-0.00428755	0.992239	-0.0267878	0.999404
CG14183	0.0220808	0.3438	0.172494	0.447168	-0.0414327	0.999404
CG14184	0.0136296	0.911696	-0.121121	0.467488	-0.0747049	0.999404
CG14185			0.0358351	0.653438	-0.00432949	0.999404
CG14186	-0.00934694	0.355488	0.0803256	0.732068	-0.0221037	0.999404
CG14190			0.0433876
CG14191	-0.0181102	0.0655978	-0.0539771	0.334618	0.000880777	0.999404
CG14194	-0.014927	0.888754	-0.0697253	0.662351	-0.114954	0.999404
CG14195	-0.00354646		-0.00466395	0.98552	0.0147403	0.999404
CG14196	-0.0119203	0.120207	0.00398908	0.983775	0.0360237	0.999404
CG14200	-0.0197387	0.866089	0.0703796	0.67817	-0.0140182	0.999404
CG14204	0.0138332	0.837725	-0.053403	0.824451	-0.0145542	0.999404
CG14205	-0.0136773	0.156237	-0.151378	0.319108	0.0792693	0.999404
CG14207	-0.0823618	0.260579	0.00188652	0.994837	0.0172875	0.999404
CG14210	0.0210134	0.854497	0.0223594	0.924723	0.0769865	0.999404
CG14212	0.004296	0.778243	-0.0256751	0.86503	-0.0124706	0.999404
CG14218	-0.0245865	0.61572	0.0721347	0.692966	-0.00435248	0.999404
CG14219	-0.0115134	0.31796	-0.0645695	0.324245	0.0359096	0.999404
CG14220	0.0102908	0.935395	0.0363992	0.869151	-0.0530326	0.999404
CG14221	0.00351097	0.933978	0.0450132	0.8785	0.0439005	0.999404
CG14223	-0.024108	0.704193	-0.0352333	0.88849	0.0518463	0.999404
CG14227	0.00509072	0.624578	0.0748227	0.508781	0.00713042	0.999404
CG14229	0.0160078	0.893878	-0.0976591	0.656912	-0.00364702	0.999404
CG14230	0.0279269	0.772951	-0.00789566	0.981018	0.0277358	0.999404
CG14231	-0.0282305	0.798968	0.0473913	0.873073	-0.0435668	0.999404
CG14232	-0.0557003	0.529662	-0.00319533	0.994837	-0.00860719	0.999404
CG14234	-0.00300044	0.85991	-0.259179	0.0423303	0.0294706	0.999404
CG14237					0.00357362	0.999404
CG14238	-0.00280021		-0.015517	0.930545	0.028118	0.999404
CG14245	-0.00636525	0.165507	0.0115532		-0.140906	0.999404
CG14246					-0.0015269	0.999404
CG14247	0.000256784		-0.0256273	0.898889	0.00964243	0.999404
CG14252	0.023992	0.730503	-0.0083999	0.983775	-0.0342265	0.999404
CG14253	-0.0184042	0.109799	-0.214653	0.0829055	-0.102149	0.999404
CG14257	-0.0230347	0.0173873	-0.27008	0.0969359	0.00488474	0.999404
CG14258			-0.0306435		-0.00667832	0.999404
CG14259	-0.0025014		-0.0244967		-0.0501954	0.999404
CG14260	0.00253455		0.0301105	0.884175	0.00390853	0.999404
CG14262	0.00197777		-0.0444638
CG14265	-0.087641	1.54809e-07	-0.0577962	0.0588168	0.0180034	0.999404
CG14269	0.000944764				-0.00435692	0.999404
CG14270	-0.0172513	0.883559	0.00304256	0.994837	-0.082825	0.999404
CG14273	-0.00702381	0.333421	-0.118147	0.307172	0.051228	0.999404
CG14274	-0.00343305		-0.160261	0.181231	0.0588578	0.999404
CG14275	-0.0202258	0.163881	-0.276179	0.118493	-0.0804321	0.999404
CG14277	-0.00700149	0.154836	-0.040151	0.735285	-0.00641648	0.999404
CG14280	0.00256405		-0.0928665	0.411815	-0.000157077	0.999404
CG14282	-0.000560039		-0.00286597	0.985643	0.0121705	0.999404
CG14285	-0.0086874	0.677765	-0.00291095	0.99581	0.0123472	0.999404
CG14286	0.0260871	0.814299	-0.0357818	0.900363	-0.0241339	0.999404
CG14292	-0.0431656	0.000227088	-0.176735	0.0948527	-0.0924887	0.999404
CG14297	-0.00235238	0.884873	0.000511926		-6.6919e-05	0.999404
CG14298	-0.001716	0.91918	-0.0903536	0.339048	-0.0212173	0.999404
CG14300	-0.0194835	0.00365217	-0.0664125	0.447084	0.0327009	0.999404
CG14301	-0.00380716	0.632915	-0.162117	0.318348	0.0105723	0.999404
CG14302	-0.0551178	3.09973e-06	-0.108186	0.250441	0.0199492	0.999404
CG14304	-0.0220715	0.101167	-0.0418496	0.894217	-0.0359636	0.999404
CG14305	-0.000560039
CG14309	0.000944764				-0.000157077	0.999404
CG14312	-0.0148094	0.233608	0.108393	0.667285	-0.00875912	0.999404
CG14313	0.000379319		0.0634947	0.490454	-0.0252061	0.999404
CG14314	-0.00852191	0.889357	0.111256	0.659835	0.0801992	0.999404
CG14317	0.0125703	0.488272	-0.0222744	0.479787	-0.0017859	0.999404
CG14321	-0.0132098	0.666903	0.0230078	0.945734	0.0295369	0.999404
CG14322	0.108581	0.0721426	-0.0144786	0.956372	0.0431671	0.999404
CG14323			-0.0185628		0.000924211	0.999404
CG14324	-0.00563496	0.289358	-0.00755419	0.579047	-0.0163524	0.999404
CG14325	-0.00058297		-4.84177e-05		-0.0110259	0.999404
CG14326	-0.00058297		-0.086357	0.0161636	0.0586043	0.999404
CG14327	-0.00359676	0.399513	-0.037466	0.631033	-0.0194164	0.999404
CG14329	0.000872574		-0.0162028		-0.00703054	0.999404
CG14331	-0.00389459		-0.0439285		0.0185716	0.999404
CG14339					0.00119678	0.999404
CG1434	-0.0204015	0.854956	-0.0166884	0.955926	0.0103755	0.999404
CG14341	-0.0813198	0.282501	-0.102592	0.681414	0.01148	0.999404
CG14342	-0.00058297		-0.0541436	0.67065	-0.0286334	0.999404
CG14346	0.00711746	0.785273	0.324818	0.0484549	0.0405236	0.999404
CG14352	0.0334662	0.748987	-0.174604	0.371335	-0.0543719	0.999404
CG14355					-0.0129017	0.999404
CG14356	-0.00513602	0.296587	0.022659	0.923133	0.101577	0.999404
CG14357	-0.00204783		-0.00673379	0.969782	0.00265534	0.999404
CG14362					0.00119678	0.999404
CG14367	-0.00686238	0.536023	0.0756906	0.716139	-0.075844	0.999404
CG14369			-0.0654426	0.0809361	0.0305509	0.999404
CG14374	-0.0420634	0.000224494	-0.124528	0.00662336	0.00914473	0.999404
CG14377	-0.0356348	0.000106957	-0.112441	0.0146271	-0.00601493	0.999404
CG14380					-0.00137643	0.999404
CG14384					0.00309696	0.999404
CG14391			-0.00925648		-0.00186467	0.999404
CG14395	-0.0858239	6.05017e-07	0.772577	1.17754e-10	-0.0445355	0.999404
CG14397	-0.00058297		-0.0258006	0.793165	0.0162478	0.999404
CG1440	0.00489601	0.963982	-0.029	0.878281	-0.0414949	0.999404
CG14400			0.21001	0.020573	-0.00137643	0.999404
CG14401	-0.00569407	0.229153	-0.26655	0.0616709	-0.107936	0.999404
CG14402			-0.00897647
CG14406			0.00572514		-0.0188388	0.999404
CG14407	-0.0437316	0.651166	0.10623	0.620524	-0.0130639	0.999404
CG14408	0.0700621	0.340206	-0.189669	0.383758	0.00403778	0.999404
CG1441	-0.00125896	0.872946	-0.0308501	0.616119	-0.0222246	0.999404
CG14410	0.0511814	0.302919	-0.0640617	0.772787	-0.0131635	0.999404
CG14411	0.0300879	0.775307	0.200752	0.0990042	0.0281405	0.999404
CG14414	0.0172332	0.884191	0.0284931	0.911538	0.00383149	0.999404
CG14416	-0.00058297		0.020884		0.00725256	0.999404
CG14417			-0.045591		0.00180105	0.999404
CG14418	-0.00222421		0.0625708	0.39964	0.00382245	0.999404
CG14419	-0.0381985	0.00025679	-0.304423	0.0819942	-0.0219589	0.999404
CG14420			0.00902581		0.00412055	0.999404
CG14421	0.000872574		-0.0232959		-0.00344972	0.999404
CG14422					-0.00137643	0.999404
CG14423			-0.00888976		0.00334928	0.999404
CG14424	0.000197268		0.0126786		-0.00404746	0.999404
CG14427	0.0249952	0.341188	-0.0210778	0.540386	-0.000424833	0.999404
CG14431	0.0011236	0.966275	0.0365554	0.852923	-0.00892932	0.999404
CG14434	-0.0206199	0.849719	-0.133294	0.559976	-0.0423302	0.999404
CG14435	0.0315074	0.739853	-0.21065	0.176157	-0.0158836	0.999404
CG14439	-0.0385821	0.000995936	-0.383486	3.82784e-05	-0.00957147	0.999404
CG14440	0.0488979	0.558687	-0.0507361	0.869627	-0.0596149	0.999404
CG14441	0.0403137	0.681968	0.0674316	0.760684	0.0295734	0.999404
CG14442	0.0775242	0.196244	-0.0590231	0.637825	-0.00165077	0.999404
CG14443	-0.00058297		-0.000468814		0.00161822	0.999404
CG14445	-0.00988907	0.30253	-0.211208	0.106022	-0.0341023	0.999404
CG14448					0.00119678	0.999404
CG14450	-0.00250021	0.984398	-0.0368104	0.886909	-0.0854235	0.999404
CG14451	-0.000527726	0.965039	-0.0898522	0.626088	-0.0105681	0.999404
CG14452	-0.00126755	0.897335	-0.0652042	0.610395	0.00411366	0.999404
CG14453	-0.0406271	0.000423862	-0.0308229	0.443303	-0.0150138	0.999404
CG14454	0.000945753	0.935395	-0.145272	0.0241432	-0.117684	0.999404
CG14455			-0.00988988		0.0515521	0.999404
CG14456	-0.00965002	0.22665	-0.104764	0.367722	-0.0372057	0.999404
CG14457	-0.00633025	0.511116	-0.109195	0.637733	-0.00675446	0.999404
CG14459			0.018374		0.0431074	0.999404
CG14464	0.0947136	0.174619	-0.0903858	0.536604	0.00198098	0.999404
CG14478	0.0402764	0.665032	-0.084043	0.541584	0.0315225	0.999404
CG14483	0.0487714	0.602795	-0.0183973	0.94012	-0.118092	0.999404
CG14488	-0.00058297		0.037022	0.737954	0.0381659	0.999404
CG14490	0.00189438	0.90935	0.0018518	0.996007	-0.0175195	0.999404
CG14491					0.0046269	0.999404
CG14492	0.000944764		-0.00897647		-0.00636069	0.999404
CG14495	0.000250045		-0.0121891	0.943685	-0.0206468	0.999404
CG14499	0.000872574		-0.0102127		0.0233212	0.999404
CG14500	-0.0117998	0.0377793	0.0231138	0.800695	0.0275347	0.999404
CG14502	0.0089164	0.893878	-0.128289	0.578323	-0.06155	0.999404
CG14505			-0.00897647		-0.00137643	0.999404
CG14506	0.000944764		-0.05672	0.732219
CG14507	-0.0015305		-0.0261248	0.903077	0.00411721	0.999404
CG14511	-0.0288086	0.756752	0.054905	0.852923	0.00206155	0.999404
CG14515	-0.010036	0.0605525	-0.062681	0.582466	0.00182132	0.999404
CG14516	0.0255536	0.807834	-0.0437756	0.577981	-0.0752929	0.999404
CG14518					8.16364e-06	0.999404
CG14535	-0.0264847	0.0425951	-0.00407782	0.994837	0.0684852	0.999404
CG14537			-0.00904399
CG14543	-0.022619	0.768375	0.188584	0.231753	0.0656216	0.999404
CG14544	0.0261467	0.802729	0.10657	0.659132	0.0558926	0.999404
CG14545	0.0305552	0.776498	-0.161136	0.483343	-0.045742	0.999404
CG14551	-0.0016668		0.00814591	0.966693	-0.00657111	0.999404
CG14556	-0.00214829		-0.00897647		0.0625079	0.999404
CG14561	0.0584342	0.504338	-0.102048	0.572125	-0.0311811	0.999404
CG14562	0.0633443	0.41823	0.202391	0.0931977	-0.0268643	0.999404
CG14563	-0.000560039				0.0519799	0.999404
CG14564	0.000944764		-0.000136211		0.00410726	0.999404
CG14565	-0.0046088	0.68311	-0.0529366	0.0150181	0.00736601	0.999404
CG14566	-0.0276304	0.00574398	-0.15785	0.300284	0.0239291	0.999404
CG14567	-0.0150965	0.604391	0.251565	0.181015	0.0875676	0.999404
CG14568	0.0042385	0.583504	-0.0179536	0.444019	0.00688249	0.999404
CG14569	-0.0229989	0.0380867	-0.0996138	0.0468253	0.101939	0.999404
CG14570	0.00390271	0.565692	-0.129473	0.0795076	-0.0423118	0.999404
CG14572	-0.0121155	0.129385	-0.274714	0.00997066	0.0528138	0.999404
CG14573	0.000905903	0.924302	-0.0330157	0.325275	0.00429505	0.999404
CG14589	0.00330863	0.78706	0.0226084	0.939156	0.00332935	0.999404
CG14591	0.00199839	0.910831	-0.160597	0.35157	0.122653	0.999404
CG14598	-0.0096912	0.367856	-0.515115	5.66438e-05	0.0295021	0.999404
CG14605			-0.00897647		-0.00137643	0.999404
CG14606	-0.00473616	0.555141	-0.0529914	0.572771	-0.00513316	0.999404
CG14607			-0.0098925		-0.000195852	0.999404
CG14609	0.0024556		0.022518	0.89349	-0.00313991	0.999404
CG1461	-0.00338289		-0.00667925	0.963088	0.0579721	0.999404
CG14610			-0.020528		-0.00137643	0.999404
CG14613	0.0481647	0.564455	-0.215249	0.233622	-0.0101839	0.999404
CG14615	0.0164787	0.887978	0.119229	0.631958	0.0110089	0.999404
CG14618	0.040737	0.680121	0.18253	0.278678	0.0952324	0.999404
CG14621	0.0454686	0.621157	0.0735954	0.63903	-0.0972076	0.999404
CG14625			-0.000254885		0.00876596	0.999404
CG14626	-0.014936	0.115454	-0.0967543	0.648425	0.00257933	0.999404
CG14627	0.000944764		-0.0219219
CG14628	0.00341424		0.085322	0.516968	-0.00665417	0.999404
CG14629	-0.236919	4.16369e-11	0.109048	0.438876	-0.0805947	0.999404
CG1463	0.03785	0.71002	0.00815142	0.971015	0.000352762	0.999404
CG14630	-0.00058297		-0.0163632		0.0157034	0.999404
CG14634					-0.00137643	0.999404
CG14636	-0.0161816	0.0772337	-0.158085	0.46446	0.0252338	0.999404
CG14641	0.0193419	0.85147	-0.0587375	0.717549	-0.00754822	0.999404
CG14642	-0.0138256	0.160749	0.0839323	0.749732	0.0646733	0.999404
CG14644			-0.00988988		0.00120643	0.999404
CG14645	0.000944764				-0.000174552	0.999404
CG14646	-0.00514371	0.965958	0.0486247	0.738822	-0.0420504	0.999404
CG14647	-0.0108633	0.926369	-0.0549868	0.798794	-0.019191	0.999404
CG14650	0.0216272	0.832812	-0.0670232	0.651672	0.0323737	0.999404
CG14651	-0.000134516	0.991496	-0.0069348	0.967036	-0.00137643	0.999404
CG14655	-0.0085788	0.346927	0.0424646	0.876259	0.0160039	0.999404
CG14657	0.0752058	0.343195	-0.10765	0.371056	0.0542709	0.999404
CG14661	-0.00566276	0.284493	-0.00390227	0.985554	0.0289893	0.999404
CG14662	0.00391067	0.602472	0.0241865	0.916498	-0.0303	0.999404
CG14664	0.000944764		-0.0193755	0.922489	-0.0100479	0.999404
CG14667	0.0288809	0.791456	0.0681585	0.735956	-0.0455184	0.999404
CG14668			0.0202498		0.000948155	0.999404
CG14669	0.0226347	0.350424	-0.36634	0.00944489	0.0311751	0.999404
CG14671	-0.00603432	0.96176	0.122932	0.535103	-0.0117964	0.999404
CG14676					-0.00137643	0.999404
CG1468	-0.0153852	0.0113063	-0.188053	0.00664189	-0.00691153	0.999404
CG14687	-0.0421977	0.0468638	0.240235	0.062116	-0.0200594	0.999404
CG14688	-0.0362039	0.721267	-0.126033	0.417335	-0.0522413	0.999404
CG14689	0.000180813		0.016397	0.949655	8.16364e-06	0.999404
CG14691			8.57499e-05		-0.0146229	0.999404
CG14692	-0.00154976	0.933978	0.0737608	0.75967	0.0169966	0.999404
CG14693	-0.000593509		-0.0368415	0.756375	0.010237	0.999404
CG14694	-0.00358027	0.822879	0.0372429	0.889889	-0.0131241	0.999404
CG14695	0.00399237	0.671559	0.106396	0.47346	0.0407239	0.999404
CG14696	-0.0168072	0.440397	0.060731	0.831948	-0.00236718	0.999404
CG14710	0.0713517	0.376599	-0.11233	0.578562	-0.0410089	0.999404
CG14711	-0.0269718	0.807834	0.0422493	0.854088	0.0311602	0.999404
CG14712	0.0437	0.560067	0.034389	0.844371	0.0662457	0.999404
CG14715	0.0290565	0.788591	-0.0776431	0.723534	-0.0511038	0.999404
CG14717			0.00902613		-0.00689586	0.999404
CG14718			-0.0601413	0.469227	-0.00361766	0.999404
CG14720	-0.00284804		0.0848032	0.644581	-5.48502e-05	0.999404
CG14721	-0.0607387	0.480053	0.0407222	0.887465	0.0171651	0.999404
CG14722	0.0300175	0.773328	0.01452	0.934364	0.0199617	0.999404
CG14731			0.0198179
CG14739			0.0232423
CG14740					-0.00862984	0.999404
CG14742			0.00902613		-0.00253553	0.999404
CG14743	0.000872574		0.0475452		0.00211234	0.999404
CG14744					0.00463465	0.999404
CG14752	-0.0124745	0.113316	-0.0431386	0.540849	-0.0226073	0.999404
CG14756	-0.26717	2.52142e-17	0.518552	8.45124e-09	-0.0623311	0.999404
CG14757	-0.0110292	0.775963	-0.0644398	0.651672	-0.0707977	0.999404
CG14760	0.00458786	0.611382	0.0597512	0.829257	-0.0125736	0.999404
CG14762	-0.0341882	0.00171009	-0.371171	0.0238482	0.0358089	0.999404
CG14763	-0.00058297		0.000663293	0.997503	-0.0214407	0.999404
CG14764	0.0638026	0.431123	-0.181546	0.341941	-0.0814874	0.999404
CG14767	-0.0357634	0.720305	0.0369163	0.8481	-0.0280758	0.999404
CG14770	-0.0134158	0.0225054	-0.0833587	0.49118	-0.0243924	0.999404
CG14777	-0.012816	0.671865	-0.0558435	0.839669	0.0248279	0.999404
CG14778	-0.00258444		0.0636354	0.287153	0.0498955	0.999404
CG14780	-1.18119e-05	0.99955	-0.138894	0.259936	0.0343584	0.999404
CG14785	0.0103278	0.827012	0.130927	0.582233	0.0484348	0.999404
CG14787	0.00260729	0.953758	-0.114755	0.534728	0.0124708	0.999404
CG14795	-0.00733838	0.404209	-0.358152	0.000333968	-0.0385299	0.999404
CG14797	0.00188547	0.897444	0.153295	0.435408	0.00385888	0.999404
CG14803	0.0227857	0.821844	-0.0421802	0.876113	-0.0135453	0.999404
[truncated: 12,928 more rows]
