# Supplementary material for: A modERN resource: identification of Drosophila transcription factor candidate target genes using RNAi
Source: Genetics. 2023 Jan 19;223(4):iyad004. doi: 10.1093/genetics/iyad004 (PMC10078917; doi:10.1093/genetics/iyad004)
Supplement: iyad004_Supplementary_Data [file iyad004_supplementary_data.zip › modERN_Resource_RNAi_Table_S38_Sox15_GENETICS-2022-305822.xlsx]

## Sheet: heatmap CSV
gene name	Sox15_0-1.5	Sox15_10-12	Sox15_16-18
mthl8	0	2.42557	2.02464
phr	0.0272545	2.10995	2.06969
asRNA:CR45822	0.0211999	4.29286	1.65886
CR43105	0.00411722	4.61461	2.37421
CG15253	0	-0.217948	1.07355
CG15254	-0.00291536	-0.0121623	1.47846
Drsl2	0	0.209332	1.3312
Cyp28d2	-0.00775004	0.947986	2.04474
eIF4E3	0.023155	1.09603	1.25946
Apl	0.00518202	1.04194	0.753094
CG44005	0.0111493	1.01342	0.561207
vis	0.00422602	1.00098	0.521756
bcd	0.0282986	1.09988	0.471794
Pask	0.0143698	1.12672	0.396082
Cyp4p1	0.00322191	1.12413	-0.590154
asRNA:CR45835	0.0117172	1.1036	0.0726571
lncRNA:CR43857	0.00134214	1.02015	0.0790968
Obp56g	0.00128685	1.12652	-0.22663
CR43186	0	1.24077	-0.00632118
Ugt37A2	0.00534048	1.30712	-0.163773
asRNA:CR44975	0.0054415	2.81953	0.637541
Drsl5	0.0585086	2.87895	0.0978343
CR43669	0.0076989	2.27738	0.554361
asRNA:CR46487	0.0107709	2.23201	1.07783
Cyp4p2	0.0248946	1.83147	1.10393
CG12522	-0.016004	-3.97369	-0.311541
CG32073	-0.0510589	-3.3531	-1.18256
AANATL4	0.00195485	-0.154132	-3.54868
asRNA:CR45600	-0.0187236	-1.07694	-3.33629
CG13560	-0.00579663	-0.672467	-2.61503
CG42694	-0.00868522	-1.81718	-0.302869
BomBc2	-0.000666745	-1.59832	-0.185959
Victoria	-0.00222568	-1.68087	-0.0231382
CG16995	-0.00479361	-1.26195	-0.0208032
poe	0.00381526	-1.16437	-0.0684665
CG16743	-0.00803737	-1.04627	-0.148279
Sid	-0.0101863	-1.0568	-0.240982
Best3	-0.0048023	-1.32008	-0.227431
Mocs1	0.0155124	-1.27101	-0.34276
Ptp52F	-0.0172367	-1.15243	-0.312954
CG31808	-0.249907	-0.822438	-1.25239
Pepck2	-0.055187	-0.787854	-1.43591
CG6912	-0.0136626	-1.39585	-0.895407
Cyp28d1	-0.0147527	-1.40443	-1.02194
CG8245	-0.00631181	-1.03434	-0.845576
Lcp4	-0.00262957	-1.07337	-0.587625
Ugt303B3	-0.0117009	-1.20582	-0.738071
PIG-Wb	-0.00446858	-0.220377	-1.0184
CG10943	-0.00153284	-0.481543	-1.01279
CG8160	-0.0107049	-0.492398	-1.01403
CG7300	-0.00164664	0.111051	-1.02074
Cpr49Ad	-0.00291536	-0.167885	-1.22093
Oseg4	-0.00519803	-0.119229	-1.33364
CG42825	-0.00451273	-0.0421107	-1.71293
CG4982	-0.00577255	-0.662241	-1.68772
elfless	-0.000666745	-0.358055	-1.75144

## Sheet: DESeq2 CSV
gene name	log2FoldChange.Sox15_0.1.5	padj.Sox15_0.1.5	log2FoldChange.Sox15_10.12	padj.Sox15_10.12	log2FoldChange.Sox15_16.18	padj.Sox15_16.18
128up	0.00779804	0.976085	-0.16593	0.295536	-0.0301731	0.844489
14-3-3epsilon	-0.0311365	0.798557	0.430226	4.55784e-13	0.213309	2.30116e-05
14-3-3zeta	-0.113485	0.0498718	-0.13212	0.114783	-0.0423473	0.660545
140up	-0.00482745	0.984296	-0.234474	0.134415	-0.145325	0.392023
18SrRNA-Psi:CR41602	0.00932286	0.879995	0.296689	0.169978	0.0102069	0.973657
18w	-0.0293513	0.651253	-0.0893316	0.512993	-0.173454	0.171691
26-29-p	0.0738084	0.46032	-0.18256	0.0348024	-0.162242	0.11626
28SrRNA-Psi:CR40596	-0.00172352	0.983383	0.0456912	0.749212	0.312153	0.0885616
28SrRNA-Psi:CR40741	0.0104899	0.681004	0.361241	0.0643276	0.0532508	0.817134
28SrRNA-Psi:CR41609	-0.00823677	0.761421	0.238209	0.142485	0.172444	0.237863
28SrRNA-Psi:CR45848	-0.00533513	0.897308	0.227742	0.152683	0.200983	0.1977
28SrRNA-Psi:CR45851	-0.016341	0.732275	0.0575207	0.635357	0.152095	0.483498
28SrRNA-Psi:CR45853	-0.000683109		0.0171281		-0.132259	0.0485686
28SrRNA-Psi:CR45855	0.00144454		0.109521	0.448062	-0.000760446
28SrRNA-Psi:CR45859	0.0141238	0.628432	0.0547966	0.551776	-0.0866412	0.701876
28SrRNA-Psi:CR45860	0.00446588	0.820207	0.161453	0.414357	-0.122748	0.234011
2mit	-0.0252516	0.269546	-0.0984572	0.64277	-0.07314	0.580274
312	0.0642989	0.5928	-0.11814	0.603083	0.017621	0.948868
4E-T	0.000284017	0.998285	0.382479	4.0736e-05	0.0917454	0.286348
5-HT1A	-0.00717139	0.756022	-0.129264	0.699717	0.0190326	0.916305
5-HT1B	0.000670544		0.0203404	0.96223	0.118352	0.556599
5-HT2A	-0.0143158	0.748559	0.0596019	0.86276	-0.178192	0.334446
5-HT2B	-0.00155526		-0.0821296	0.842797	-0.0130471	0.961719
5-HT7	-0.00323671	0.924008	0.161118	0.600434	0.122332	0.379135
5.8SrRNA-Psi:CR45854			-0.00641736
5PtaseI	0.000848095	0.996605	-0.155619	0.163518	-0.0956208	0.438891
5SrRNA-Psi:CR33363	-0.00219765
5SrRNA-Psi:CR33416	0.000533847		0.00987503
5SrRNA:CR33366	-6.08475e-05
5SrRNA:CR33367			0.00987503
7B2	-0.0220828	0.0955252	-0.0412843	0.889201	-0.0725136	0.5423
7SLRNA:CR32864	0.00128685		-0.00641736		0.040696
7SLRNA:CR42652	-9.36165e-05		0.0429509	0.801099	0.0149396
825-Oak	-0.00269059		-0.0818204	0.793911	-0.069913
A16	0.0075882	0.974782	-0.259815	0.13968	-0.0253565	0.909481
AANAT1	-0.0184643	0.455401	-0.215412	0.221397	-0.376534	4.61564e-07
AANATL2	-0.000340975	0.990936	-0.397452	0.068363	-0.412997	2.3186e-08
AANATL3			-0.274508	0.300332	-0.942469	2.67351e-13
AANATL4	0.00195485		-0.154132	0.570841	-3.54868	7.47855e-112
AANATL5					-0.13716	0.0992611
AANATL6	0.000497451		0.188067	0.428642	-0.106821	0.591479
AANATL7	0.000533847		-0.0895854	0.815006	-0.0703387	0.775034
ABCA	0.014597	0.958027	0.247702	0.0121939	-0.11532	0.330838
ABCB7	0.0464152	0.754794	-0.00114197	0.996653	0.0520753	0.621436
ABCD	0.0203774	0.927477	0.427516	0.0033631	-0.0131743	0.939832
ACC	0.0649838	0.554409	-0.214368	0.140101	-0.0605635	0.547734
ACXB					-0.00616324
ACXC			-0.0114717		8.786e-05
ACXD	-0.00432466	0.850025	-0.100567	0.686598	-0.112724	0.438891
ADD1	0.0450024	0.742404	0.393486	1.28415e-05	0.299054	0.000501696
ADPS	-0.00748059	0.833996	-0.0247184	0.894592	0.0520013	0.830038
AGBE	0.0984035	0.200895	-0.188986	0.195585	-0.218601	0.0370132
AGO1	0.0279622	0.898638	0.375153	0.000138239	0.107646	0.11773
AGO2	-0.0358045	0.842976	0.31276	3.79231e-05	0.269224	1.97204e-05
AGO3	-0.016791	0.951946	0.544124	0.0205866	0.477269	4.18238e-09
AIF	0.0415073	0.791328	-0.0538791	0.751402	0.118307	0.225925
AIMP1	0.0333867	0.809512	-0.034209	0.871928	0.00933409	0.969505
AIMP2	0.0129142	0.964217	-0.104596	0.466408	0.00322438	0.986006
AIMP3	0.014448	0.954301	-0.0602287	0.830276	-0.0432817	0.757435
ALiX	0.0343575	0.826031	0.454851	7.4775e-06	0.658936	1.49698e-22
AMPKalpha	0.0525177	0.643514	-0.132478	0.213572	-0.0925982	0.277606
AMPdeam	0.0718643	0.52491	-0.148527	0.48319	-0.0543515	0.655463
AOX1	-0.0167085	0.948053	0.17673	0.298522	0.141052	0.0879893
AOX2	-0.0029527	0.91078	0.038555	0.90303	-0.113845	0.253035
AOX3	0.104942	0.153229	0.148946	0.61533	-0.0851159	0.61505
AOX4	-0.000666745		-0.0487579	0.816974	-0.00567976
AP-1-2beta	0.0584644	0.622637	-0.0532792	0.786582	0.0767659	0.45156
AP-1gamma	0.0543155	0.671814	-0.0105952	0.960965	-0.0969016	0.266726
AP-1mu	-0.0128404	0.96227	0.513032	4.48604e-11	0.365201	9.31755e-05
AP-1sigma	-0.0562308	0.616939	0.221963	0.0136827	0.0109859	0.944507
AP-2alpha	0.0695304	0.536431	-0.057142	0.648708	-0.00471738	0.975257
AP-2mu	0.0537214	0.666005	-0.0899817	0.394216	0.0591846	0.619232
AP-2sigma	0.00650355	0.980027	-0.225194	0.175569	-0.210104	0.0182421
APC10	-0.0132194	0.957999	-0.282684	0.243514	-0.0932246	0.727874
APC4	0.0516794	0.717403	0.211212	0.37008	0.0937923	0.698697
APC7	0.0556428	0.680209	-0.125799	0.602847	-0.0260563	0.888548
APP-BP1	0.0278398	0.898638	-0.129509	0.633706	-0.179267	0.350486
AQP	0.000925399		0.186077	0.582345	-0.136279	0.539669
ARY			-0.00641736
ASPP	-0.0192575	0.776926	-0.0761398	0.697659	-0.0297567	0.863425
ATP6AP2	0.0510377	0.680209	0.0330316	0.874708	-0.0708918	0.387335
ATP7	0.133433	0.0536856	-0.0948665	0.589328	0.0090059	0.960356
ATP8A	0.0764541	0.479391	-0.0366202	0.874069	0.0442502	0.661642
ATP8B	-0.0069934	0.782521	-0.0856312	0.764606	0.138572	0.232968
ATPCL	0.0760506	0.485838	-0.0394999	0.746157	-0.430842	4.20438e-10
ATPsynB	0.0491784	0.723644	0.0149295	0.928663	0.0353827	0.74912
ATPsynC	-0.120565	0.0445477	-0.0858818	0.561677	0.0239173	0.854393
ATPsynCF6	-0.00976459	0.968395	-0.0424202	0.772419	-0.10125	0.292067
ATPsynCF6L			-0.00641736		-0.00441406
ATPsynD	-0.0845702	0.388628	-0.118369	0.239371	-0.042179	0.737164
ATPsynE	-0.0821429	0.369749	-0.016928	0.915738	-0.00882717	0.941339
ATPsynF	-0.0256038	0.91078	-0.0200029	0.889646	0.00666968	0.958155
ATPsynG	0.0294177	0.887121	0.0111336	0.946509	-0.0977846	0.284987
ATPsynO	0.00985419	0.968395	-0.0273021	0.85926	-0.0376009	0.704652
ATPsynbeta	0.00424916	0.985036	-0.129269	0.130617	-0.0999799	0.125618
ATPsynbetaL	-5.80777e-05		-0.163658	0.262434	-0.0123997
ATPsyndelta	0.0216212	0.924645	0.116999	0.282526	-0.0956551	0.241377
ATPsynepsilonL	-0.0048251	0.905275	-0.0434967	0.919144	-0.217741	0.292695
ATPsyngamma	0.0262259	0.905275	-0.0752937	0.429047	0.0261952	0.82685
ATbp	-0.00247058	0.990936	0.326503	0.0306473	0.124569	0.520918
Aasdh	0.0294803	0.885698	0.524544	2.70667e-07	0.383916	0.000329374
Aatf	0.0421102	0.778406	0.0476369	0.85681	0.0983211	0.399647
Abd-B	-0.0180632	0.76974	-0.118593	0.3574	-0.104728	0.435393
Abi	0.0253996	0.909557	-0.0133315	0.938814	0.0757663	0.520378
Abl	0.029058	0.891951	0.519763	5.34804e-08	0.432748	8.02164e-08
Abp1	0.00855461	0.972058	0.606479	1.37553e-11	0.320466	7.70461e-05
Ac13E	0.0201884	0.883958	0.0444013	0.905457	-0.190805	0.0639424
Ac3	-0.00464738	0.942673	-0.0831932	0.770507	-0.115464	0.282612
Ac76E	-0.00624975	0.70575	-0.1029	0.697468	-0.129939	0.101522
Ac78C	-0.0236324	0.236731	-0.0734677	0.817945	-0.12556	0.310248
AcCoAS	0.00457985	0.985669	-0.316	0.0148504	-0.0122942	0.940437
Acbp1	-0.00194922	0.991216	-0.377592	0.0349121	-0.198485	0.078409
Acbp2	-0.0247589	0.261294	-0.282092	0.0196512	-0.148213	0.0857816
Acbp3	-0.00318277		0.262986	0.331371	0.0891922	0.528752
Acbp4	-0.0156741	0.252622	-0.182942	0.567669	-0.161744	0.116647
Acbp5	-0.031981	0.0589321	-0.816828	8.27616e-11	-0.564858	1.69995e-12
Acbp6	0.00189639		0.151116	0.671097	0.192182	0.1527
Ace	-0.0202811	0.201589	-0.0361116	0.933362	-0.0888828	0.385899
Acer	-0.0122346	0.965735	0.0538946	0.7635	-0.0120106	0.940896
Acf	0.0728172	0.427229	0.7483	2.16277e-19	0.574115	3.92937e-12
Achl	-0.000619675		-0.195661	0.546601	0.306924	0.0149413
Ack	0.0283889	0.89626	0.0276003	0.927272	0.0295441	0.86149
Ack-like	0.139008	0.0283069	-0.0901777	0.420369	-0.0308542	0.852936
Acn	0.0228537	0.916171	0.316605	0.000261624	0.295205	0.000114949
Acox57D-d	0.0430993	0.784024	-0.232206	0.253541	0.0536802	0.830482
Acox57D-p	0.0365786	0.820274	-0.0484965	0.826085	-0.44641	0.00016656
Acp1	-0.000666745		-0.132943	0.507131	0.344743	0.0441124
Acp24A4			0.0137277		-0.0748711
Acp26Ab					0.00441423
Acp32CD			0.0422003	0.831686
Acp36DE	-0.000165754		-0.101823	0.531904	0.00638524
Acp53C14a					-0.00441406
Acp53C14b					-0.00595509
Acp53C14c			-0.00641736		-0.0116732
Acp53Ea					0.0147407
Acp54A1			-0.00641736
Acp63F			0.0129199
Acp65Aa	-0.000683109		-0.0259534	0.932418	-0.451854	0.00679618
Acp76A			0.00377197		-0.00441406
Acp95EF			0.00950063	0.961811	-0.0172551
Acph-1	0.078566	0.416597	0.71348	7.76968e-10	0.250944	0.00080411
Acsl	0.0744013	0.423217	-0.180771	0.17912	-0.190441	0.000512162
Act42A	-0.0207661	0.931856	0.226837	0.00723578	0.393872	1.69327e-07
Act57B	-0.0525768	0.0811533	-0.22178	0.105699	-0.0228937	0.824829
Act5C	0.00564791	0.982193	0.390643	2.42111e-06	0.0302467	0.745436
Act79B			-0.112448	0.746989	0.253836	0.171435
Act87E	-0.0362494	0.648877	-0.238755	0.184505	0.101616	0.373723
Act88F			0.0479547	0.878371	0.0137131	0.945259
Actbeta	-0.000366996	0.995839	-0.0639409	0.793645	-0.0139257	0.940215
Actn	0.035606	0.801619	-0.199442	0.0209957	0.0654634	0.30829
Acyp2	0.00950175	0.967616	-0.134876	0.605942	-0.16902	0.310231
AdSL	0.0125609	0.964217	-0.191012	0.10386	0.0143177	0.937301
AdSS	0.0347182	0.843888	0.630939	5.36612e-15	0.140971	0.073737
Ada	-0.0175524	0.940926	0.128419	0.633423	0.106205	0.657204
Ada1-1	0.00114506	0.967563	0.202466	0.143965	0.00547441
Ada1-2	0.0280374	0.811015	0.41162	0.0155061	0.116415	0.637362
Ada2a	-0.0169921	0.886586	-0.98776	2.82513e-10	-0.988103	1.03055e-13
Ada2b	0.0575107	0.55066	0.357893	5.48192e-05	0.340206	0.00023031
Ada3	0.0405821	0.803169	0.57378	6.52567e-14	0.272037	0.0103721
AdamTS-A	-0.0214127	0.58547	-0.115487	0.401697	0.0933568	0.287339
AdamTS-B	-0.00293733	0.967616	-0.148741	0.387696	-0.0494864	0.768063
Adar	-0.0480878	0.729776	0.265253	0.10386	0.0990802	0.318264
Adat1	0.0044597	0.97916	-0.103489	0.77469	-0.064772	0.811985
Adck1	0.0147667	0.952314	-0.0415203	0.87025	0.106888	0.48693
Adck5	0.0186539	0.943566	0.290465	0.0128993	0.0990014	0.501132
Adf1	-0.0144755	0.95583	-0.0830462	0.522726	-0.10664	0.419314
Adgf-A	-0.0323558	0.801033	0.00360599	0.991299	-0.461854	3.7507e-08
Adgf-A2	-0.000244121		-0.154254	0.672256	-0.0721135	0.639795
Adgf-B			0.00987503
Adgf-C	-0.00187866		-0.174459	0.540038	-0.00200341	0.99444
Adgf-D	-0.00931932	0.324535	-0.0388635	0.930889	0.599931	8.65955e-05
Adgf-E			-0.00641736
Adh	0.0219719	0.690926	-0.213237	0.516507	0.0496937	0.812664
Adi1	-0.0465735	0.723788	0.0186699	0.950175	-0.175782	0.0810084
AdipoR	0.0456245	0.728103	-0.168272	0.044767	-0.19852	0.0266327
Adk1			0.0278582
Adk2	0.0436136	0.782521	-0.0627807	0.638455	-0.0064676	0.964557
Adk3	0.00738054	0.963357	-0.30383	0.0207969	-0.26365	0.0192755
AdoR	-0.00218469		-0.227935	0.479763	-0.0122626	0.960356
Aduk	0.0493285	0.727326	0.0387284	0.870694	-0.0564904	0.808563
Ae2	0.0221221	0.922696	0.649161	1.78895e-06	-0.0425136	0.679553
Aef1	0.0188177	0.941992	0.120548	0.429047	-0.0681356	0.513188
Afti	0.0414117	0.785262	0.230307	0.0167386	0.00457162	0.976685
Ag5r	-0.00580149	0.415183	-0.0721168	0.866176	-0.517954	7.56012e-13
Ag5r2	-0.0103361	0.130896	0.0726596	0.86276	-0.00321148	0.986696
AgmNAT	0.00570431	0.97067	-0.133029	0.715387	0.370983	0.00979281
Agpat1	0.0398335	0.808493	-0.0285549	0.916559	-0.232128	0.0979158
Agpat2	0.0275874	0.892888	-0.0742632	0.701476	-0.251214	0.00890318
Agpat3	0.0274481	0.89626	0.11154	0.346259	-0.138286	0.140123
Agpat4	0.00505662	0.983429	-0.122627	0.178639	-0.0836525	0.386495
Ahcy	0.0103295	0.957249	-0.131257	0.235323	0.0122597	0.92509
AhcyL1	0.0753556	0.431796	-0.0792586	0.690985	-0.139861	0.156113
AhcyL2	-0.0172465	0.469669	-0.119714	0.701881	-0.325703	0.000323999
Ak1	-0.0342739	0.801619	0.0271589	0.931718	-0.167653	0.0101721
Ak2	0.0546564	0.681004	-0.0305533	0.872302	-0.0553638	0.522314
Ak3	0.00233784	0.988958	-0.140581	0.649575	-0.194077	0.0192735
Ak6	0.00282826	0.990002	-0.21206	0.458135	-0.0234861	0.9115
Akap200	0.0169449	0.945678	0.318989	0.00532962	0.458383	2.97908e-09
Akh	0.00293966		0.00768586	0.987505	-0.19226	0.307981
AkhR	-0.000653259		0.00450744	0.991299	-0.158134	0.348017
Akr1B	0.00115941	0.996498	-0.327596	0.0152047	0.201357	0.00818641
Akt1	0.0707693	0.409016	-0.181039	0.0640078	-0.0904849	0.446732
AlaRS	0.0597078	0.640127	-0.176703	0.0391072	0.0418023	0.774068
AlaRS-m	0.0615605	0.624543	-0.083171	0.696457	0.0970325	0.529586
Aladin	0.0127876	0.961316	0.709543	8.13924e-25	0.494648	2.53916e-06
Alas	0.0522814	0.681004	-0.172307	0.207166	-0.160352	0.146372
Ald1	0.00421684	0.985904	0.00832538	0.967598	-0.0532239	0.475443
Ald2			0.0165266		-0.00633859
Aldh	0.0417673	0.786758	0.450454	0.00342236	0.422326	2.53146e-09
Aldh-III	0.015904	0.954301	0.087956	0.381451	0.14813	0.059774
Aldh7A1	-0.00214358	0.989387	-0.0705498	0.593609	-0.0583723	0.578614
Alg-2	-0.0016515	0.993804	-0.128626	0.571329	-0.266336	0.0265563
Alg1	0.0662913	0.540711	-0.224192	0.091178	-0.122503	0.284055
Alg10	0.0364905	0.826675	-0.136647	0.539427	-0.0696139	0.7911
Alg11	-0.0097182	0.970182	-0.0873019	0.522726	-0.155728	0.191085
Alg12	0.0378474	0.804348	-0.0969147	0.602021	-0.162575	0.15902
Alg13	-0.0185236	0.919307	0.0193245	0.960711	0.0326746	0.908563
Alg14	0.00241194	0.984644	-0.171761	0.557938	0.0213127	0.945054
Alg2	0.0164579	0.952472	-0.0244342	0.927621	0.0159133	0.945943
Alg3	0.0124091	0.964965	0.239797	0.0207969	0.394923	0.00212931
Alg7	0.00425314	0.986101	0.139612	0.357041	-0.0634667	0.67146
Alg9	0.0105834	0.967616	-0.11804	0.447602	-0.237369	0.225896
Alh	0.0824438	0.295707	0.174953	0.247493	0.329128	7.67468e-06
Alk	-0.00497037	0.908914	0.0132067	0.966798	-0.141052	0.149585
AlkB	0.0663548	0.575567	0.680387	2.64997e-14	0.311796	0.00932749
Alp1	-0.0140246	0.728103	-0.136796	0.711674	-0.156662	0.46749
Alp10	-0.00349927		-0.0312971	0.933362	-0.778644	8.37546e-08
Alp11	0.000533847		-0.0607701	0.871039	-0.0135627	0.936507
Alp12	-0.0267275	0.816497	-0.194418	0.227499	-0.171563	0.140826
Alp13					0.0262606
Alp2			0.00987503		-0.00476593
Alp4	-0.00453901		-0.0221838	0.960343	-0.218675	0.102576
Alp5	-0.0187141	0.0748667	-0.254346	0.229135	-0.291367	9.07369e-07
Alp6	-0.00962623	0.730202	-0.265145	0.331148	-0.0308864	0.811985
Alp7	0.000497451		-0.14077	0.6836	-0.933635	2.59416e-17
Alp8	-5.80777e-05		0.194088	0.246411	-0.280989	0.0152449
Alp9	-0.00309329	0.928985	-0.137942	0.689909	-0.836932	1.30373e-08
Alr	0.00489936	0.984431	-0.124983	0.604753	0.126105	0.358754
Als2	0.117692	0.114044	-0.160985	0.19729	0.00837468	0.963007
Ama	-0.0169766	0.901335	-0.211305	0.513269	-0.00405554	0.990056
Amacr	-0.00827472	0.972058	-0.0525448	0.835719	0.038875	0.875721
Amnionless	-0.0125949	0.625257	-0.0384382	0.8958	0.244066	0.0322847
Amph	0.0352989	0.826016	-0.160657	0.414651	-0.148885	0.0442173
Amt			-0.0235686	0.930889	-0.0778491
Amun	0.00358252	0.989026	0.598095	2.07473e-20	0.40692	0.00537187
Amy-d	-0.00220766		-0.210809	0.521671	-0.139995	0.4497
Amy-p	-0.0160848	0.235368	-0.206877	0.452368	-0.306668	0.0127308
Amyrel	-0.000666745		0.0653766	0.711528	-0.233992	0.0675917
Ance	-0.0330795	0.7796	-0.350005	0.001253	-0.193962	0.0275154
Ance-2	-0.00481174	0.879991	-0.335982	0.155229	-0.108006	0.674272
Ance-3	0.00302454		0.049095	0.91299	-0.0730861	0.78153
Ance-4	-0.0115879	0.232051	-0.235509	0.449095	-0.200678	0.0886104
Ance-5	-0.018192	0.280797	-0.235742	0.0861177	-0.156938	0.0987866
Andorra	0.000497451		-0.039078	0.840677	0.040888
Ank	-0.0103729	0.967616	0.316133	0.00535792	0.170096	0.0197376
Ank2	-0.0469695	0.312167	-0.108293	0.414598	-0.0251385	0.809073
Ankle2	0.108711	0.0700081	0.224311	0.0557056	0.107867	0.351445
Anp			-0.244398	0.0116006	-0.00441406
Ant2	-0.015444	0.828612	0.0563101	0.891612	-0.0449038	0.879093
Antp	-0.0163727	0.717036	-0.206613	0.352034	-0.166758	0.350331
AnxB10	0.0383112	0.782521	0.0917504	0.808218	0.190147	0.26833
AnxB11	-0.00175605	0.993464	0.0123299	0.938618	-0.0549821	0.632703
AnxB9	-0.0199457	0.926312	-0.0885356	0.480796	-0.162634	0.0125628
Aos1	0.0337563	0.848766	-0.0450412	0.831041	-0.094484	0.651667
Apc	0.120524	0.101858	-0.0712329	0.599111	0.0884583	0.387346
Apc2	0.00170468	0.993597	0.631214	1.47415e-09	0.395352	0.00312289
ApepP	0.0337871	0.854328	0.591249	4.48231e-12	0.0260932	0.851272
Apf	-0.0264081	0.85109	-0.0160166	0.962456	-0.145569	0.496786
Apl	0.00518202	0.972058	1.04194	9.52912e-08	0.753094	9.24704e-07
Aplip1	-0.00953336	0.806125	-0.149048	0.245823	-0.114943	0.34641
Apoltp	-0.000738095	0.992805	-0.012715	0.937526	-0.220729	0.00137269
Appl	-0.0334113	0.449862	-0.0756567	0.748443	-0.0526264	0.549748
Aprt	-0.0254068	0.904864	0.0690711	0.783236	-0.360263	0.000125359
Aps	0.00367448	0.988006	0.72717	9.75881e-18	0.415139	4.03017e-10
Arc1	-0.0315989	0.311188	-0.503519	0.00143028	-0.192676	0.0467371
Arc2	0.0150797	0.84787	0.093921	0.817424	-0.134926	0.576994
Arc42	0.0710482	0.529613	-0.333024	0.015506	-0.0570341	0.774899
Archease	-0.00295155	0.990002	0.0656871	0.792633	-0.0462337	0.800169
Arf102F	-0.0159256	0.951628	0.0526334	0.755401	-0.168655	0.0884286
Arf51F	-0.00747348	0.975453	0.359848	3.71161e-07	0.00419635	0.981313
Arf79F	-0.0692817	0.459231	0.227768	0.000547105	0.10328	0.0986482
ArfGAP1	0.0623017	0.554409	0.0452795	0.752719	-0.073107	0.509364
ArfGAP3	0.0219654	0.920961	0.460034	6.16379e-08	0.221557	0.00550569
Arfip	0.102783	0.205172	-0.035155	0.855958	-0.119493	0.373755
Arfrp1	0.0143833	0.959138	0.101664	0.631658	-0.0856155	0.636291
ArgRS	-0.00335353	0.989848	-0.165559	0.152655	-0.0635187	0.632703
ArgRS-m	0.0237186	0.919307	-0.122961	0.611623	0.0829189	0.710389
Argk	-0.00471643	0.975879	-0.414962	6.62354e-05	0.0546234	0.48923
Argl	-0.0214464	0.632461	-0.282191	0.218687	-0.157099	0.158686
Arl1	0.0128591	0.964217	0.0129438	0.956029	0.0116227	0.954825
Arl2	-0.0261712	0.873344	-0.0812751	0.782565	-0.172218	0.370367
Arl4	-0.0118154	0.965994	-0.128701	0.28945	-0.114585	0.482512
Arl5	-0.0472452	0.714222	0.458235	4.55334e-07	0.18768	0.0690433
Arl6	-0.00305232		-0.0612234	0.888343	-0.256416	0.145995
Arl6IP1	-0.0365562	0.804533	0.570167	3.36098e-14	0.326179	0.000545747
Arl8	0.0126732	0.963357	0.34423	1.48009e-05	0.109916	0.343643
Arp1	0.0393878	0.803169	-0.124186	0.435777	-0.088941	0.390384
Arp10	-0.00338794	0.989848	0.180021	0.254019	0.0841781	0.63936
Arp2	0.0435711	0.743234	-0.0193514	0.89452	-0.097966	0.32813
Arp3	0.0404339	0.795023	0.466469	3.48506e-11	0.266197	0.000992815
Arp5	-0.00376386	0.988446	0.280499	0.0477527	0.34124	0.00287136
Arp53D	0.000847524		-0.0124323		-0.000255377
Arp6	-0.0258332	0.910463	0.287577	0.00404211	0.092032	0.625512
Arp8	0.0752097	0.422262	0.375364	0.00334861	0.0636374	0.791593
Arpc1	0.113223	0.141153	-0.13357	0.292011	-0.0463707	0.72426
Arpc2	-0.0372173	0.758296	0.252433	0.00130439	0.145613	0.0555417
Arpc3A	0.0102832	0.967616	-0.111666	0.613915	-0.0900754	0.523813
Arpc3B	-0.00427513	0.928926	-0.210797	0.323094	-0.0715531	0.718801
Arpc4	-0.0122403	0.965994	0.103099	0.577069	-0.0343174	0.83439
Arpc5	-0.0108258	0.967616	-0.163143	0.44541	-0.0366426	0.831171
Arr1	-0.000666745		0.0132301	0.97608	-0.464238	7.73325e-06
Arr2	-0.00218469		-0.220389	0.227955	0.115058	0.647313
Ars2	0.0104754	0.966472	0.500681	9.39678e-10	0.426265	2.26813e-07
Art1	0.00803612	0.972058	0.272046	0.033244	0.208845	0.0355235
Art2	-0.00102906		-0.0827613		0.063291
Art3	0.0391496	0.814237	0.51042	1.03515e-07	0.33693	5.77718e-06
Art4	0.0450994	0.730265	0.228125	0.22101	0.29859	0.0213266
Art6			0.00377197		-0.00441406
Art7	-0.00192656	0.992022	0.0963475	0.701881	0.0242254	0.934547
Art8	-0.00580082	0.981819	0.0465194	0.896706	0.0734858	0.603874
Arts	0.117212	0.0988561	0.0200764	0.942749	-0.0844252	0.602883
Arv1	0.00356872	0.988958	0.308847	0.0512297	0.147954	0.412206
Asap	0.0944946	0.243549	-0.04034	0.843347	0.0213407	0.902092
Asator	-0.0783023	0.432958	0.0892823	0.603854	0.00328847	0.982318
Asciz	0.00449315	0.981508	0.0603555	0.871982	0.0401759	0.887708
Ask1	0.100882	0.250017	-0.114469	0.242139	0.0254769	0.865736
AsnRS	0.07483	0.465781	-0.0212877	0.890392	0.0121141	0.945465
AsnRS-m	0.0626577	0.523618	0.348317	0.00781683	0.269057	0.0549777
AsnS	0.0304631	0.858536	0.76677	2.26809e-27	0.11921	0.636291
AspRS	0.03584	0.830047	-0.0586464	0.72776	0.116885	0.190289
AspRS-m	0.0645948	0.583158	0.636802	2.32087e-14	0.428971	2.25163e-09
Asph	-0.00864566	0.970246	-0.11308	0.22217	-0.140514	0.0869446
Ass	-0.00687915		-0.463055	0.0621798	-0.958615	5.65597e-26
AstA	-0.0050957	0.692779	0.0107803	0.978131	-0.11235	0.439674
AstA-R1	-0.00196863	0.957249	-0.346344	0.195033	-0.164836	0.409434
AstA-R2	-0.00475828	0.747112	-0.320925	0.213202	0.0256221	0.87688
AstC	-0.00153284		-0.164064	0.641367	-0.114098	0.448112
AstC-R1	-0.000150518		0.0572647	0.821878	-0.044889
AstC-R2	-0.00497413	0.736593	0.106947	0.778044	0.169056	0.119981
AstCC					0.088122
Asx	0.0481913	0.731668	-0.104616	0.504452	-0.0141986	0.942654
Atac1	0.00251235	0.990936	0.130167	0.633741	-0.0681198	0.750881
Atac2	-0.00431464	0.985036	-0.0933898	0.690873	0.0249745	0.909652
Atac3	0.00575368	0.982014	-0.137934	0.499949	0.0464267	0.823256
Ate1	-0.00251285	0.991216	0.464484	3.53361e-06	0.0971782	0.449479
Atet	-0.0246387	0.532086	-0.10286	0.410895	-0.0597965	0.538274
Atf-2	-0.0243399	0.911464	-0.035777	0.910656	-0.0714298	0.761585
Atf3	-0.0250136	0.580763	-0.102682	0.593083	-0.00988584	0.949438
Atf6	0.0333391	0.861849	0.129497	0.736301	-0.139852	0.224896
Atg1	0.0371924	0.829358	0.0590526	0.786582	0.137761	0.0954363
Atg10	-0.0176598	0.848478	0.0900531	0.81104	0.12122	0.625512
Atg101	0.00445203	0.984431	0.323499	0.0040455	-0.0195759	0.903538
Atg12	0.0135705	0.950112	-0.201051	0.440637	-0.125564	0.576264
Atg13	0.0597305	0.632461	0.292659	0.0707112	0.0570797	0.667057
Atg14	0.0527228	0.70575	-0.0315394	0.871774	0.0714132	0.570733
Atg16	0.0401761	0.78612	0.6512	3.74802e-18	0.334291	1.50286e-05
Atg17	0.0475481	0.743118	-0.227904	0.0231172	-0.161582	0.11338
Atg18a	-0.000164315	0.999162	0.39977	7.33758e-06	0.119523	0.180356
Atg18b	0.0453907	0.70219	-0.0303179	0.861878	0.00157033	0.992575
Atg2	0.0530533	0.684843	-0.0898546	0.430146	-0.0532566	0.661095
Atg3	-0.0257658	0.908812	-0.0601969	0.701838	0.0232956	0.904345
Atg4a	0.0203513	0.935666	0.271685	0.000550014	0.0753325	0.496494
Atg4b	0.0199118	0.935235	0.432146	7.04326e-06	0.00263976	0.988654
Atg5	-0.0200561	0.93841	0.423394	3.81503e-05	0.0592133	0.713267
Atg6	-0.0104892	0.967616	-0.254499	0.167938	-0.146641	0.257446
Atg7	0.0455997	0.764025	0.557497	2.28876e-10	0.28977	0.00294076
Atg8a	-0.0653716	0.505421	0.179654	0.042202	-0.125349	0.158532
Atg8b			0.00987503		0.00936397
Atg9	0.0687742	0.550939	-0.146274	0.201815	-0.125815	0.164649
Atox1	0.0160209	0.954483	0.0266015	0.912334	0.0893625	0.458322
Atpalpha	0.0786332	0.296057	-0.223653	0.0027172	-0.108469	0.0913679
AttA			-0.0688244	0.440925	-0.0418312
AttB			-0.0596237		0.0270397
AttC			0.00397913		-0.000617505
AttD			0.00987503
Atu	0.0312246	0.853157	0.621353	1.44519e-17	0.437334	7.03028e-05
Atx-1	-0.0103787	0.782501	-0.131575	0.715387	-0.00929373
Atx2	0.0502124	0.68191	-0.0859011	0.551184	0.0153395	0.926582
Atxn7	0.0203432	0.93588	0.499101	1.40368e-10	0.416186	6.26328e-06
Aven	0.0100822	0.968168	0.157637	0.533046	0.0332301	0.906653
Awh	-0.00760425	0.913788	-0.0999076	0.602794	0.0127577	0.963007
Axn	0.0519846	0.705451	0.489484	5.86313e-12	0.335222	1.00289e-06
Axs	0.0228536	0.922435	0.134911	0.690972	-0.0332648	0.889353
Axud1	0.0308562	0.873943	0.689357	9.11946e-07	0.424726	6.02696e-07
B-H1	-0.00928162	0.742392	-0.12422	0.602847	-0.243264	0.215986
B-H2	-0.00197495	0.971318	-0.197115	0.345361	-0.0576477	0.837668
B4	0.0595307	0.637032	0.626074	5.19356e-08	0.3337	6.10584e-06
B52	0.0267591	0.872032	0.451233	1.31307e-08	0.40867	4.4622e-07
B9d1	0.00192193	0.957249	0.0235131	0.95687	0.00145536	0.995827
BBS1	-0.000903782		-0.0590082	0.891776	-0.0967107	0.6121
BBS4	0.00195485		-0.102499	0.793408	0.0791476	0.731181
BBS5	0.00065723		-0.0444251	0.917462	-0.0386274	0.892062
BBS8	8.91675e-05	0.997834	-0.0487759	0.899171	-0.0683129	0.799781
BBS9	-0.00367199		0.0011194	0.997999	0.109696	0.668906
BCAS2	0.0182542	0.945678	0.298778	0.134174	0.171654	0.324798
BCL7-like	0.0187206	0.937558	0.248887	0.0983018	0.0749628	0.714178
BEAF-32	0.0408141	0.758873	0.614999	3.02676e-14	0.536605	6.08753e-14
BG642163			0.00987503
BG642312			0.0688858	0.755922	-0.131245	0.457831
BHD	0.00566279	0.97067	-0.0182323	0.942945	-0.0522339	0.804027
BI-1	-0.0562381	0.628634	0.364668	4.77199e-07	0.0402713	0.703734
BNIP3	-0.0512712	0.602519	-0.231496	0.0189411	-0.271004	0.00257622
BOD1	0.0298935	0.881865	0.358343	8.22207e-05	0.118084	0.289932
BORCS5	0.0226261	0.898638	-0.169345	0.54702	0.0036464	0.989742
BORCS6	-0.0145978	0.942673	-0.0355131	0.915738	-0.0904758	0.70577
BRWD3	0.0447632	0.766134	0.565968	7.33276e-14	0.453031	8.48517e-09
BTBD9	0.034554	0.847004	0.786771	5.94592e-15	0.411105	0.000445074
Bacc	-0.044303	0.7796	0.0795052	0.656865	-0.072641	0.492332
Bace	-0.00555403	0.503846	-0.148843	0.685663	0.0064211	0.975215
Balat	0.00128685		-0.166432	0.517164	-0.0117954	0.954122
Baldspot	0.0100016	0.967616	-0.0568502	0.840965	-0.0526898	0.582068
Bap111	0.0485575	0.673401	0.690319	1.43236e-16	0.428358	0.00595951
Bap170	0.0317038	0.874269	0.41264	0.00342241	0.359469	4.78293e-05
Bap55	0.0908355	0.271457	-0.0403959	0.854551	0.12675	0.486607
Bap60	-0.0456944	0.722379	0.638843	2.21434e-16	0.343638	0.0492034
Bbd	-0.000666745		0.205234	0.340302	-0.424081	0.0091003
Bdbt	0.0100172	0.967747	0.335679	0.0309908	-0.0738705	0.731322
Bdp1	0.0977151	0.250017	0.209062	0.121069	0.133155	0.156994
Bem46	-0.0319674	0.871821	-0.0384363	0.891217	0.0232751	0.910082
Best1	0.0514361	0.716766	0.00301647	0.99133	-0.090888	0.433509
Best2	-0.0131883	0.58952	-0.152301	0.554413	-0.0463201	0.733365
Best3	-0.0048023		-1.32008	4.83894e-10	-0.227431	0.0123468
Best4			-0.00238734		-0.00441406
Bet1	0.00194819	0.991954	-0.590747	3.68403e-06	-0.528128	1.34207e-06
Bet3	-0.0455224	0.769404	0.252187	0.144155	0.167251	0.189513
Bet5	0.033277	0.843296	0.0306942	0.91216	-0.10134	0.563198
Bgb	-0.00207672	0.991761	0.133111	0.316673	0.0152753	0.935306
BicC	0.0023724
BicD	0.0398798	0.760307	0.374507	0.00194072	0.171993	0.0134178
BigH1	0.0331058	0.849844	0.271204	0.272483	0.167954	0.438164
Bili	0.00193152	0.964965	0.00907053	0.966798	0.0660203	0.676027
Bin1	-0.0132606	0.962318	0.321547	0.0280806	0.456741	2.05614e-06
Bka	0.0311802	0.879215	0.46151	4.33301e-05	0.208386	0.0325924
Blimp-1	-0.0056966	0.959243	-0.0118971	0.970018	-0.0958675	0.717308
Blm	0.084538	0.296057	0.261241	0.261456	0.0760771	0.757603
Blos1	-0.0217101	0.907134	-0.0518322	0.860613	0.015281	0.949716
Blos2	-0.0197826	0.913788	0.21643	0.257906	0.244762	0.0830231
Blos3	-0.0244188	0.886848	0.00546705	0.985376	0.0111273	0.970567
Blos4	-0.0111823	0.967563	0.226139	0.177956	0.22818	0.127874
Bmcp	0.0902725	0.32028	0.238762	0.101619	0.17179	0.160612
BoYb	0.0441651	0.77823	0.635922	3.75511e-06	0.382645	0.0174788
BobA	-0.0180605	0.654719	-0.187426	0.529261	-0.0299036
BomBc1	0.000533847		0.393127	0.0211859	-0.429817	0.00795573
BomBc2	-0.000666745		-1.59832	2.64012e-15	-0.185959	0.19912
BomBc3	-0.000666745		-0.0381355	0.896402	-0.384897	0.00139969
BomS1	-0.00349699		-0.534656	0.0242172	0.0525062	0.844777
BomS2	0.00107093		0.435421	0.0434418	-0.680832	7.66438e-06
BomS3	-0.00376421	0.368079	0.752814	2.34815e-05	-0.239365	0.0939011
BomS4			-0.272248	0.213279	-0.395308	0.00117361
BomS5			0.168086	0.477492	-0.29007	0.0776789
BomS6			-0.0743598	0.77175	0.228403	0.209256
BomT1			0.0190582		-0.0647461
BomT2	-0.000666745		0.00987503		0.0729106	0.625512
BomT3	-0.00370931		-0.23368	0.400444	-0.414798	4.84583e-05
Boot	0.0431226	0.766134	0.10991	0.771067	-0.044448	0.880575
Br140	0.108146	0.0955817	0.077845	0.640166	0.145888	0.236592
Brca2	0.00386984	0.984431	0.0460802	0.867253	0.043903	0.864552
Brd	-0.0017061	0.982556	-0.17129	0.620867	0.0258516	0.91284
Brd8	0.044471	0.772621	0.291505	0.0585323	0.361691	0.00348213
Bre1	0.0531066	0.705525	0.537105	3.0231e-08	0.384539	2.82268e-06
Brf	0.0223265	0.926144	0.170249	0.242761	0.198067	0.0523644
Brms1	0.0237274	0.916517	-0.0649386	0.712005	0.105982	0.505673
Bro	-0.0385637	0.0387058	-0.110495	0.763735	0.00441423
Bruce	0.0799514	0.443696	-0.0453454	0.783236	-0.0274111	0.809073
Bsg	-0.00321448	0.990002	0.161762	0.0671839	-0.170656	0.00946536
Bsg25A	-0.0136719	0.349674	-0.357641	0.00091646	-0.00850937
Bsg25D	-0.0123395	0.96227	0.565267	8.52546e-08	0.380933	0.000305955
BtbVII	0.0681423	0.437443	-0.129441	0.222389	-0.0218086	0.86077
BthD	0.0237019	0.914598	0.514644	0.000398932	0.428261	0.00159059
Btk29A	0.0231039	0.922435	0.389439	1.27984e-07	0.344522	4.91492e-05
Btnd	-0.00124259		-0.344746	0.182321	-0.180716	0.303116
BuGZ	-0.0175713	0.945528	0.253341	0.00196187	0.191956	0.0137318
Bub1	0.0490182	0.728407	-6.02929e-05	0.999777	0.0357302	0.861286
Bub3	-0.0051576	0.982556	0.700086	1.21463e-23	0.525841	1.1291e-07
BubR1	0.00953447	0.968554	0.885384	6.93933e-22	0.526963	2.19339e-11
Buffy	-0.00499179	0.7796	-0.127159	0.693376	-0.16879	0.360649
Bug22	-0.0264588	0.906754	0.116571	0.587178	0.000151458	0.999256
Burs	-0.000666745		0.0135777	0.974926	-0.108162	0.621715
Bx	0.0119718	0.965994	-0.0328648	0.90245	-0.138139	0.237008
Bx42	0.0413162	0.794004	0.555376	9.72844e-16	0.375225	7.53563e-07
C15	0.00318562	0.967563	-0.0419737	0.908418	-0.0516013	0.844489
C1GalTA	0.0614196	0.61197	0.112621	0.531806	-0.00488234	0.980983
C3G	0.0792503	0.426966	-0.0546312	0.803013	-0.0515438	0.669264
C901	-0.0132613	0.531563	-0.182797	0.597926	-0.0421751	0.774831
CAH1	-0.0148873	0.369749	-0.251016	0.166346	-0.124701	0.100151
CAH13					-0.0327279
CAH14			0.00397913		0.00441423
CAH15			0.00987503
CAH16			0.00987503
CAH2	0.017679	0.946433	-0.125795	0.745076	-0.0423496	0.670355
CAH3	0.0770845	0.356361	-0.132543	0.505854	-0.203551	0.0442017
CAH4					-0.0139878
CAH5			-0.0073532		-0.00441406
CAH6	-0.00231266		-0.227171	0.484764	-0.34419	0.0138037
CAH7	0.0317907	0.842054	0.0425168	0.897152	0.172007	0.126015
CAH8			-0.0843948	0.814048	-0.0374976	0.897744
CAH9			0.410414	0.0146855	-0.0533426	0.76321
CAHbeta	-0.0257859	0.897308	-0.239425	0.376902	-0.193349	0.104917
CAP	-0.0874239	0.241877	-0.149295	0.196013	-0.0376814	0.663092
CARPA	-0.00616996	0.689156	-0.040942	0.909405	-0.00795413	0.969505
CARPB	0.0154028	0.874133	-0.0636277	0.878089	-0.0631461	0.772097
CASK	0.125594	0.0700081	0.0131916	0.949582	-0.0426941	0.737943
CBP	0.043337	0.724822	-0.113553	0.464308	-0.142955	0.140532
CCAP	-0.00311447		-0.013525	0.97543	0.0255586	0.936106
CCAP-R	-0.0021865		0.052069	0.901865	-0.0185177	0.954874
CCDC151	-0.00291481		-0.112914	0.772419	0.0420553	0.864136
CCDC53	-0.0112038	0.914962	-0.165086	0.635196	-0.0706327	0.771949
CCHa1	-0.00155526		0.0259845	0.952456	-0.0270286	0.928259
CCHa1-R	-0.00127744		-0.203212	0.545285	0.0727741	0.746186
CCHa2	-0.00962809	0.0951751	0.136558	0.693601	0.140865	0.275159
CCHa2-R	-0.00309835		0.25985	0.365488	-0.0365146	0.876063
CCKLR-17D1	-0.000666745		-0.0773738	0.855963	-0.016584	0.958509
CCKLR-17D3	-0.00836543	0.575567	-0.0720208	0.832151	-0.0794692	0.742999
CCT1	0.0464017	0.757116	0.121	0.229519	0.0420638	0.723422
CCT2	0.0435841	0.769972	-0.0444513	0.762685	0.0183922	0.89616
CCT3	0.0792374	0.420532	-0.160488	0.213705	0.0893779	0.406584
CCT4	0.0375278	0.821185	-0.168142	0.0967626	0.0369575	0.748042
CCT5	0.0477614	0.745977	-0.197754	0.0595332	-0.00418093	0.976685
CCT6	0.0577255	0.657985	-0.170598	0.142172	0.05578	0.610996
CCT7	0.0505576	0.722392	-0.12278	0.319663	0.0885724	0.408476
CCT8	0.0772608	0.468068	-0.176697	0.153936	-0.000749143	0.996085
CD98hc	0.0393154	0.813809	-0.158408	0.091178	-0.0127657	0.907612
CDC50	0.0468458	0.757428	-0.0499245	0.75583	-0.0717193	0.538953
CDK2AP1	0.0227871	0.923077	0.57097	1.75803e-13	0.424137	3.27874e-08
CDase	-0.00171348	0.97639	-0.336983	0.0355192	-0.232721	0.00807846
CG10000	-0.000865471		0.256115	0.407856	-0.170442	0.159608
CG10005	0.000619717	0.993897	-0.0543803	0.876077	-0.0288206	0.905197
CG10011	0.0485933	0.741027	-0.150385	0.207722	0.0818575	0.518703
CG10013	-0.00291861	0.966043	0.386706	0.115689	0.276516	0.110329
CG10019	-0.00606481	0.7796	-0.089297	0.821934	-0.0649213	0.693082
CG10026	-0.0070569	0.724363	0.0340074	0.934022	-0.401811	0.00360714
CG10029			0.00987503
CG10031	-0.00618913	0.727326	0.000699283	0.999073	-0.181305	0.12894
CG10035	-0.00906463	0.824982	-0.0716767	0.642243	-0.0021938	0.981313
CG10038	-0.0239078	0.918181	0.477561	3.63463e-05	0.443089	7.92961e-05
CG10041	0.000847524		0.0251584	0.932485	0.055556	0.682708
CG10050	0.0138722	0.955411	-0.0817956	0.770507	0.0178011	0.945259
CG10051	-0.0147237	0.596849	-0.30244	0.00288133	-0.191624	0.0177253
CG10053	0.0498477	0.637032	-0.256376	0.232263	-0.0241155	0.938895
CG10055	0.0376878	0.796554	-0.125017	0.455011	-0.0626311	0.69845
CG10062	-0.0030602		-0.137179	0.69891	-0.380717	0.000834934
CG10063	0.00503234	0.899943	0.130094	0.666784	0.143323	0.491442
CG10064	-0.00207094	0.950112	-0.136098	0.687349	0.0334072	0.801319
CG10068	0.00888761	0.971544	-0.206904	0.219728	-0.228613	0.112737
CG10073	-0.0015786	0.966472	0.150882	0.528615	0.152592	0.218387
CG10075	-0.00850363	0.972253	0.0185481	0.939819	0.0457421	0.799135
CG10077	0.0509202	0.713908	-0.0287831	0.843347	-0.0393088	0.670355
CG10081			0.00987503		-0.674497	1.52768e-05
CG10082	0.00688855	0.97916	0.00825373	0.960343	0.01943	0.877789
CG10086	-0.00366138	0.826016	-0.122912	0.738632	-0.201626	0.0408306
CG10089	-0.00315645	0.965994	-0.157414	0.66566	-0.0785781	0.721014
CG10098	0.0723724	0.501752	0.337768	4.03422e-05	0.0979896	0.541809
CG10116	-0.000905302	0.972058	-0.0324061	0.92973	-0.0324003	0.871375
CG10126	-0.000150518		-0.0826255	0.822419	-0.294713	0.0257811
CG10132	-0.00800583	0.826675	-0.150477	0.0856507	-0.007061	0.963379
CG10137	0.000908368	0.991216	-0.0890767	0.671582	0.0386617	0.874678
CG10139	-0.0555125	0.679462	0.55164	8.91323e-07	0.383297	3.7149e-05
CG10140	-0.00153284		0.120843	0.662418	0.111074	0.577246
CG10147	0.0315408	0.840911	0.0256631	0.932418	-0.0276655	0.905937
CG10151	0.000630878	0.991436	-0.0968774	0.67678	0.0850443	0.714143
CG10154	-0.00215484		0.0938169	0.552678	0.108212	0.660976
CG10163			0.0333708		0.241928	0.0107508
CG10164					-0.00441406
CG10165	-0.0219944	0.883734	-0.158676	0.367584	-0.188143	0.153966
CG10171	0.0415846	0.797211	0.0247265	0.914266	-0.106522	0.596793
CG10175	-0.00551627	0.894095	-0.138337	0.666502	-0.178975	0.0873572
CG10177			-0.0493731		-0.0399067	0.859287
CG10182	0.00184287		0.478369	0.0417306	0.787639	9.61525e-27
CG10183			-0.111083	0.490646	0.0455114
CG10184	-0.0116427	0.932152	0.143923	0.552058	-0.147131	0.283096
CG10185	-0.00687915		0.0872386	0.830801	-0.101412	0.686
CG10189	0.0171962	0.906612	0.136797	0.592469	0.0178876	0.940292
CG10194	0.0175783	0.940727	-0.10035	0.614632	-0.0611588	0.750433
CG10195	0.0545978	0.616096	-0.0320195	0.925228	0.153104	0.405587
CG10205			0.0728199	0.7398	-0.155754	0.449738
CG10208	0.0116162	0.919307	0.0842224	0.803714	-0.0647421	0.699849
CG10209	-0.0401046	0.805642	-0.209144	0.272058	-0.0531751	0.817434
CG10211	-0.0270587	0.429437	-0.104648	0.778044	-0.0167494	0.913614
CG10214	0.0256339	0.907543	0.106042	0.488757	-0.152131	0.166908
CG10222	-0.0431049	0.789474	0.110078	0.682179	0.193962	0.325039
CG10226	-0.00359762		-0.363277	0.0437663	0.0926499	0.545117
CG10232	-0.0064341	0.523516	0.0554523	0.87611	0.0764085	0.698754
CG10237	0.0338824	0.854998	-0.0628263	0.774213	-0.18042	0.147009
CG1024	0.0275734	0.89626	0.592583	5.86313e-12	0.421259	2.10642e-06
CG10252	-0.000683109		0.0548147	0.763789	-0.0405962
CG10254	0.0890397	0.329029	-0.0809256	0.679777	0.11239	0.317324
CG10257			0.104071	0.577801	0.156645	0.494255
CG10264	0.0103783	0.532673	0.0766097	0.842563	0.0449266	0.813495
CG10265	-0.0111093	0.967563	-0.146158	0.604158	0.0555749	0.846586
CG10268	-0.00236199	0.991216	0.0492367	0.832151	-0.0257418	0.926258
CG10274	0.0844102	0.392238	-0.108711	0.612798	-0.0897025	0.623233
CG10280	-0.00102906		-0.573194	0.0124856	0.00784914
CG10283	-0.0228502	0.642777	-0.24482	0.00394758	-0.0203054	0.943595
CG10286	0.0183806	0.945528	-0.205034	0.16899	-0.0348862	0.81377
CG10298			-0.0335229	0.905849	-0.00441406
CG10300	-0.0116057	0.410011	0.238889	0.2318	0.190267	0.136141
CG10301	-0.000518522		-0.162011	0.620109	0.0957408	0.720087
CG10307	-0.00153378		0.267785	0.365225	0.153867	0.475834
CG10311	-0.0119316	0.718449	-0.0187794	0.93575	-0.155849	0.119918
CG10317	-0.000683109		-0.0251852		-0.0573541
CG10321	0.0985529	0.176351	0.0437447	0.801371	0.237197	0.0226558
CG10324	0.0187996	0.943566	0.197199	0.372898	0.300015	0.019165
CG10333	0.0731715	0.487072	0.0970473	0.553852	0.0354602	0.846567
CG10336	0.0809303	0.426966	0.0376641	0.905637	0.111605	0.662442
CG10337	-0.00221701	0.980688	0.215461	0.372898	-0.027833	0.888548
CG10338	0.0117332	0.966043	0.0998277	0.608927	-0.138593	0.311841
CG10339	-0.00325189	0.934288	0.0450825	0.886285	-0.087423	0.659494
CG10340	-0.00638996	0.97449	-0.179178	0.144924	0.0607953	0.583625
CG10341	-0.021718	0.924645	0.460131	6.1649e-10	0.103872	0.31783
CG10343	0.0737635	0.508105	-0.0701453	0.816509	0.0135636	0.957119
CG10344	-0.0243225	0.897308	0.0344259	0.924357	-0.0414302	0.874678
CG10345	-0.00273426		-0.248675	0.417851	0.0470807	0.817655
CG10347	-0.027554	0.898638	0.550508	9.63107e-08	0.354385	0.00118238
CG10348	-0.00994358	0.564547	-0.169682	0.37008	0.0543934	0.848633
CG10352			0.0129284	0.966798	-0.00561337
CG10353	-0.00942734	0.970246	-0.100553	0.360882	-0.0292054	0.787391
CG10357			-0.00641736
CG10359	-0.0079058	0.444258	-0.0321315	0.931718	0.11022	0.340284
CG10361	-0.00867013	0.791757	-0.380614	9.6186e-05	0.0605974	0.747154
CG10362	-0.0126151	0.252622	-0.13557	0.548252	0.0672602	0.701523
CG10365	0.0616435	0.617447	-0.0342437	0.924357	-0.0822579	0.525672
CG10366	0.0444386	0.773785	-0.175759	0.279281	-0.0716223	0.718801
CG10375	0.0415946	0.796554	0.300845	0.0292397	0.173657	0.0612816
CG10376	0.017858	0.945678	0.157761	0.431774	-0.0395829	0.809989
CG10383	0.0270628	0.901779	0.21224	0.115426	-0.016107	0.933637
CG10384	-0.0140457	0.391318	-0.180001	0.337317	-0.0194794	0.909334
CG10395	0.00222784	0.991436	0.324221	0.0234736	0.108886	0.580274
CG10405	-0.0060287	0.878199	-0.0833101	0.841184	-0.325372	0.00155077
CG10407	0.00577912	0.943109	0.36096	0.161835	-0.0163517	0.959416
CG10413	0.0303503	0.882515	0.458499	1.08487e-06	0.106021	0.14299
CG10417	-0.0391096	0.813809	0.535726	1.57996e-21	0.459221	2.79203e-19
CG10418	-0.00279097	0.990002	-0.146137	0.600003	0.108749	0.662841
CG10425	-0.0215176	0.930532	0.16011	0.109519	-0.0139523	0.943196
CG10428	0.0604464	0.625257	0.177264	0.194497	-0.0825175	0.682708
CG10431	-0.00953336	0.968395	0.581873	8.67885e-06	0.227806	0.142495
CG10433	-0.0212642	0.222298	0.0531061	0.833032	-0.0125204	0.933116
CG10435	-0.00668089	0.979311	-0.0520567	0.814048	-0.060469	0.739097
CG10444	0.0832641	0.369749	0.0606248	0.742386	-0.00289985	0.985644
CG10445	0.0574539	0.616939	0.031565	0.941416	-0.132579	0.496754
CG10459	0.00193821		0.0540767	0.833537
CG10462	0.0288941	0.893081	-0.0500072	0.825029	-0.0223766	0.887408
CG10463	0.0128639	0.964217	-0.0268167	0.930755	0.0628778	0.757908
CG10465	-0.0130493	0.96227	0.466346	3.84013e-10	0.243991	0.000387932
CG10466	0.0177999	0.93853	0.00247972	0.99544	-0.114749	0.612229
CG10467	-0.0345395	0.846411	-0.0811868	0.796082	0.0513065	0.857054
CG10469	-0.00897532	0.89626	-0.0448253	0.921209	0.130594	0.452842
CG10470	-0.00922857	0.97067	-0.17273	0.345772	-0.170834	0.126844
CG10472	-0.00932093	0.291842	-0.121414	0.743504	-0.289888	1.25557e-05
CG10474			-0.0117969		-0.287553	0.096216
CG10477	0.000533847		0.00397913		-0.0666523	0.634773
CG10479	-0.0194912	0.818319	-0.185556	0.392226	0.0468731	0.869212
CG10481			-0.00641736
CG10483	-0.0212232	0.14058	-0.113367	0.494114	0.0494968	0.768043
CG10486	-0.000683109		0.00432812	0.976976	0.0733798
CG10492	0.00737998	0.97751	0.681812	5.59343e-10	0.382748	2.46402e-08
CG10494	0.0570633	0.666532	-0.107517	0.727551	0.112811	0.660125
CG10495	0.0384112	0.79462	0.261315	0.274035	-0.00787422	0.977319
CG10505	0.00278491	0.967747	0.206497	0.535865	-0.41884	0.00638672
CG10508	-0.0141328	0.433222	-0.184725	0.24433	-0.208034	0.0723652
CG10510			0.0378714	0.809306	-0.00441406
CG10512	-0.00316647	0.981508	-0.0118513	0.967839	-0.0657604	0.486959
CG10513	-0.00291536		-0.151672	0.553667	-0.949664	3.25472e-20
CG10514	-0.000570245	0.977326	0.0285866	0.941521	-0.291296	0.122294
CG10516	0.0219239	0.916517	-0.302262	0.0378863	-0.308829	0.0224206
CG10527	0.0448951	0.749923	0.114556	0.365475	-0.0801736	0.38768
CG10543	0.00968401	0.970182	-0.0349492	0.875255	0.0837241	0.450877
CG10550	-0.0107779	0.515818	-0.45537	0.0118823	-0.313457	0.000410762
CG10553	-0.000279109		-0.152531	0.415286	-0.398554	0.00119385
CG10555	-0.000534761	0.998016	0.561284	9.99793e-09	0.396048	2.49345e-05
CG10559	-0.00476712		-0.0794593	0.834582	-0.236471	0.226811
CG10560	-0.00215484		-0.334442	0.22833	-0.150353	0.510746
CG10561	0.044797	0.772231	-0.263468	0.105788	-0.133446	0.387335
CG10562	-0.00233762		-0.397994	0.121942	-0.211188	0.0443856
CG10565	0.012972	0.961316	0.476714	6.76541e-08	0.2496	0.00644961
CG10576	0.0157275	0.956176	-0.0672857	0.635447	0.00621091	0.959719
CG10581	0.00146433	0.951946	0.0933449	0.733472	-0.106109	0.345915
CG10584	0.0639207	0.60362	0.234349	0.244752	0.189913	0.141845
CG10587			-0.0119116
CG10588			-0.227373	0.134032	2.13874e-05
CG10589			-0.0217155
CG10591	-0.00874361	0.728924	-0.0854	0.778044	-0.0464683	0.627329
CG10597	-0.00216167		-0.108163	0.77175	-0.126303	0.26701
CG10598	-0.0261405	0.0130279	-0.05255	0.897297	-0.0775575	0.286269
CG10600	0.0906552	0.261294	0.0221597	0.924357	-0.0391683	0.822715
CG10602	0.0427386	0.756022	-0.14195	0.184505	-0.392316	3.40939e-09
CG10616	0.065243	0.587163	-0.0897049	0.488155	-0.121701	0.346733
CG10621	0.0136729	0.890151	-0.0223819	0.95567	-0.146595	0.500163
CG10623	-0.00454377	0.952314	-0.0884279	0.8285	0.00835677	0.963152
CG10628	0.0570691	0.665252	-0.0997743	0.712005	-0.0826461	0.729007
CG10631	0.117974	0.120276	-0.0884945	0.700646	-0.115266	0.19756
CG10638	0.00388781	0.988006	0.276026	0.00983375	0.423616	4.40547e-05
CG10646	-0.0194414	0.940727	-0.00941207	0.978131	0.0545149	0.825497
CG10650	-0.0151194	0.600561	-0.19803	0.0312056	-0.146749	0.0710939
CG10651			-0.00641736		0.00881719
CG10654	-0.0171249	0.850656	-0.114794	0.495395	-0.0150895	0.951232
CG10657	0.00264078	0.964965	-0.0413955	0.896346	0.148914	0.195663
CG10660	-0.00580865	0.908936	-0.191927	0.26254	-0.0202634	0.926258
CG10663	-0.00845219	0.833339	-0.12257	0.615669	-0.179753	0.155808
CG10669	0.0400352	0.795447	-0.13121	0.519018	0.0757776	0.741971
CG10672	0.0238028	0.905275	-0.0251032	0.915738	0.166346	0.145884
CG10674	-0.0264026	0.872032	-0.0270905	0.924357	0.00531278	0.979634
CG10680			-0.0611678		0.013518
CG10681	-0.0154742	0.947575	-0.456257	0.0161725	-0.0433158	0.863599
CG10694	0.00195098				0.0045373
CG10700	-0.000151127		-0.115521	0.495792	0.0135137
CG10702	0.0125233	0.964965	0.608348	3.10677e-11	0.374346	6.68122e-05
CG10710	-0.0142341	0.341958	-0.242026	0.0135647	0.0117605	0.958155
CG10713	-0.00319317		-0.0279442	0.941777	-0.003301	0.991324
CG10725	-0.00717976	0.305254	0.0894953	0.827172	0.0431615	0.746192
CG10730	-0.00155526		0.00217028	0.996132	-0.00235623
CG10731	0.0496176	0.681004	0.142132	0.54612	0.146192	0.464116
CG10734			0.000671532		0.0315296
CG10737	-0.000254974	0.998285	-0.238295	0.00142937	-0.0629324	0.450201
CG10738	0.0135975	0.932587	0.142192	0.500265	0.0111054	0.959416
CG1074	0.0262781	0.897243	-0.185006	0.266474	-0.101381	0.465903
CG10747	0.00650878	0.97916	0.127854	0.478365	0.00175958	0.993678
CG10748			0.00987503
CG10750			0.150921	0.428858	-0.0300684
CG10752			-0.0589459
CG10761	-0.00291481		0.0421327
CG10764	-0.000151127		0.109576	0.707002	-0.00569093
CG1077	0.00432814	0.819552	0.0642476	0.867253	0.621451	4.09825e-05
CG10778	0.0772862	0.467515	-0.119069	0.604753	-0.114214	0.429121
CG10793	-0.00139406		0.216342	0.503977	-0.0856476
CG10795	-0.0225059	0.924645	-0.117687	0.627278	-0.225665	0.248781
CG10799	-0.000666745		-0.172955	0.623628	-0.174095	0.421892
CG10801	0.00177273		0.091576	0.782208	-0.0401324
CG10802	0.0882568	0.34776	0.312549	0.00818623	0.137108	0.365069
CG10803	0.0217094	0.922696	-0.0407321	0.890097	-0.0547281	0.757908
CG10804	-0.00893076	0.61197	-0.073023	0.825058	0.102855	0.512467
CG10809	-0.0234066	0.919307	-0.148166	0.453944	-0.271178	0.0306867
CG10814			-0.207994	0.524987	-0.0136076
CG10834					0.00522289
CG10841					-0.00700251
CG10845	0.000497451		-0.0119116
CG10853			-0.0385674		0.0105859
CG10859	0.00515666	0.801945	-0.0131633	0.971218	-0.0123059
CG10862			-0.11577	0.146656	-0.00441406
CG10863	0.00339177	0.988958	-0.276899	0.00450389	0.112121	0.15902
CG10864	-0.0108752	0.487072	-0.26528	0.296473	0.0686193	0.806735
CG10866	0.0164112	0.951946	0.0561968	0.894422	-0.159504	0.483019
CG10869	0.00452621		-0.0182974	0.95481	-0.0427584	0.759119
CG10874	-0.0478911	0.735658	0.134323	0.432733	0.0636381	0.660976
CG10877	-0.0021974	0.989388	0.0199309	0.929047	-0.0556939	0.783401
CG10887			-0.00641736		0.00441423
CG10898	0.00619104	0.981508	-0.182638	0.344909	-0.23438	0.141348
CG1090	-0.0109317	0.728407	-0.0346344	0.932003	-0.14314	0.142495
CG10903	0.0363589	0.836735	0.0812945	0.725738	-0.0171322	0.919612
CG10904	0.027872	0.898638	0.117847	0.640515	0.123687	0.501694
CG10907	0.0204709	0.935235	0.323542	0.0849081	0.170566	0.348502
CG10910	-0.0010438	0.662308	0.483069	0.0499376	0.0779646	0.457575
CG10911	-0.0135805	0.0747499	0.153861	0.659042	-0.40062	1.51448e-10
CG10912	-0.00404305	0.303932	0.0205128	0.961624	-0.276501	0.00033708
CG10914	0.0417379	0.7796	-0.222646	0.183285	-0.00261375	0.992114
CG10916	-0.00258167	0.986101	0.0437828	0.841125	0.287812	0.0693841
CG10918	-0.000216906		-0.203543	0.192993	-0.0321613	0.905937
CG10919			0.00377197		-2.49226e-05
CG1092	-0.0111479	0.749594	-0.142495	0.447526	-0.188022	0.128506
CG10927	-0.00478308	0.983383	0.272011	0.212015	-0.0224075	0.937773
CG10931			0.0248865		0.0157106
CG10932	0.0168112	0.94124	-0.170908	0.231465	-0.067474	0.589574
CG10934			-0.0119116
CG10936	-0.0229583	0.910797	-0.107335	0.788737	-0.0790906	0.445565
CG10939	-0.0292753	0.893975	0.00957563	0.95481	-0.158576	0.0744935
CG10943	-0.00153284		-0.481543	0.00236528	-1.01279	6.83897e-12
CG10947	-7.86375e-05	0.997827	-0.0478787	0.910656	0.0179844	0.91307
CG10948	0.00443107	0.984431	-0.213015	0.239136	-0.0539279	0.757435
CG10949	0.0311896	0.844663	-0.148196	0.665779	0.0397818	0.885527
CG10950					-0.0140697
CG10953	-0.0816974	3.57949e-12	-0.137416	0.710789	-0.17248	0.0100854
CG10958	0.0134025	0.890151	-0.168742	0.49488	-0.0163602	0.955986
CG10959	0.0144704	0.941776	-0.0985059	0.764606	0.0572902	0.84301
CG10960	0.0652994	0.575567	-0.0633371	0.783064	-0.238162	0.0147423
CG10962	-0.000421235	0.991216	-0.0701733	0.822419	-0.305112	0.0688204
CG10969			0.00987503		0.00881719
CG10970	-0.000151127		-0.079459	0.782679	-0.0674293	0.806178
CG10973	-0.0406946	0.802399	0.0420109	0.868761	-0.126186	0.372093
CG10979	0.0538214	0.695879	0.0137892	0.95567	-0.14947	0.307524
CG10984	0.00374688	0.988446	0.239236	0.10912	0.251002	0.00227181
CG10993			0.0525559		-2.49226e-05
CG10996			-0.0040699
CG11000	-0.0111009	0.839099	0.188474	0.485569	-0.0338941	0.811985
CG11007	0.0159443	0.952314	-0.0916219	0.491586	-0.0707977	0.678417
CG11018	-0.00566606	0.657814	-0.1323	0.51445	0.00441423
CG11029	-0.000683109		0.122993	0.680489	-0.0548412	0.848982
CG1103	-0.0286809	0.887125	0.0575412	0.778044	-0.0497201	0.806104
CG11030	-0.0578191	0.657814	0.464753	5.93523e-07	0.337693	0.000242807
CG11034	0.0723583	0.505237	-0.254612	0.127422	-0.820615	2.35186e-30
CG11035	0.0175513	0.943566	0.0706279	0.861657	0.0600535	0.756911
CG11037			0.00397913		-0.00441406
CG11041	-0.00449492		-0.231866	0.450653	-0.248406	0.207234
CG11044	-0.0109681	0.39425	-0.189137	0.428858	-0.10015	0.655402
CG1105	0.114563	0.15122	-0.0349055	0.86507	0.0522479	0.652981
CG11050	0.0201729	0.937981	0.0867429	0.493092	-0.0463347	0.712658
CG11052	-0.00553393		-0.462294	0.0490801	-0.0576086	0.744534
CG11060	0.000533847		0.198203	0.337739	-0.00564796
CG11069	0.00912562	0.939723	-0.136961	0.322168	-0.0383024	0.856701
CG11070	0.0610942	0.626378	-0.177277	0.083218	-0.108925	0.294967
CG11073	0.000170064	0.996516	-0.105594	0.785603	0.0334579	0.841956
CG11076	0.00748122	0.977125	-0.158385	0.256874	-0.0659317	0.509092
CG11077	-0.0377523	0.807372	0.471461	0.00266812	0.00881118	0.970949
CG11085			-0.030128	0.921656	0.113369
CG11089	0.151893	0.0220558	-0.0734357	0.595285	-0.1808	0.066407
CG11095	0.00935977	0.967563	0.0134501	0.97163	-0.0966602	0.709155
CG11099	-0.00222568		-0.185348	0.490533	0.0233451	0.933917
CG11103	0.0621818	0.621061	0.495378	1.37055e-05	0.263224	0.0532545
CG11106			0.00853408
CG11109	-0.0101263	0.967616	-0.22876	0.208447	-0.24068	0.156515
CG11110	0.0149336	0.957249	-0.131683	0.642202	-0.0337144	0.899939
CG11112			0.0190582
CG11122	0.0206211	0.919307	-0.0553074	0.757767	-0.121332	0.357336
CG11123	0.00625389	0.981508	0.595172	2.6884e-14	0.293479	0.00155077
CG11125	-0.0229098	0.913788	0.585134	4.41608e-07	0.0770203	0.698754
CG11127	0.0304275	0.883734	0.0135994	0.968086	0.180727	0.234595
CG1113	-0.00600279	0.89375	0.151361	0.681503	-0.105632	0.643388
CG11131	-0.0150198	0.0214251	0.0602953	0.886589	0.117901	0.156994
CG11134	0.0376747	0.826059	-0.054014	0.801099	-0.0595412	0.692826
CG11141	0.0426969	0.782521	0.59684	8.38557e-15	0.30014	0.0293716
CG11147	0.00183956	0.975314	-0.0997029	0.769975	-0.0372131	0.872137
CG11149	-0.00403388		-0.213543	0.448062	-0.321263	0.0310812
CG11151	-0.0102371	0.968395	-0.0320583	0.832948	-0.163736	0.0532599
CG11155	-0.00951977	0.93588	-0.0214826	0.93575	-0.0663559	0.652981
CG11158	-0.00844516	0.940727	0.0406507	0.890392	0.221143	0.102411
CG11159	-0.000683109		-0.0221215	0.945179	-0.052658	0.750899
CG1116	-0.00401707	0.987256	-0.171307	0.422829	-0.157822	0.353718
CG11162	-0.000683109		-0.0167877		-0.112902	0.509364
CG11164	-0.00544516	0.981819	0.87177	1.0308e-28	0.511289	1.85701e-06
CG11168	-0.021564	0.913788	0.231181	0.0756752	0.0394174	0.774556
CG11170	0.00588647	0.976413	0.0989611	0.738116	0.0125881	0.969251
CG11178	0.0758235	0.435993	-0.0633458	0.778044	0.00997267	0.968259
CG11180	0.020374	0.93502	0.55406	4.3199e-08	0.19783	0.0183177
CG11191	-0.00215484		-0.0838146	0.830205	-0.0365697	0.888548
CG11192					-0.0826308
CG11200	-0.0127802	0.955644	-0.186038	0.19915	-0.10094	0.576671
CG11211	-0.00187866		0.493557	0.027982	0.00390575
CG11226			0.00608594		0.00850092
CG11227			0.00377197		0.0250948
CG11236	0.000886314		-0.0390636	0.930755	-0.110734	0.579427
CG1124	-0.0314682	0.114339	-0.0877579	0.541183	-0.231387	0.00598358
CG11241	-0.00921171	0.966429	0.302863	0.0801506	-0.0532238	0.766817
CG11247	0.0869147	0.324355	-0.158471	0.229786	-0.0706889	0.638855
CG11248	0.0751729	0.49265	0.526144	1.1678e-13	0.373926	3.97553e-06
CG11249	-0.0030602		0.262822	0.377444	0.344772	0.0548558
CG11257	0.0412176	0.754689	0.223023	0.269442	0.242019	0.0992276
CG11263	0.0234976	0.916453	0.737569	2.08721e-08	0.475892	1.20701e-05
CG11267	-0.0266251	0.894935	-0.124491	0.31513	-0.00852828	0.954825
CG11275	0.00596426	0.95448	-0.0227844	0.946784	0.0702197	0.589512
CG11279	-0.0113981	0.96227	-0.126469	0.512505	0.0981832	0.518977
CG1129	-0.0127038	0.964965	-0.303419	0.0250765	-0.324404	0.00196438
CG11291			0.0224531	0.902371	0.00490549
CG11294	-0.00219765		-0.010854		0.0409686
CG11300	-0.0025849		-0.0116732	0.955181	-0.223931	0.26046
CG11307	-0.055589	0.64842	0.849413	2.35743e-31	0.458835	1.96827e-06
CG11309	0.0499558	0.717998	-0.116673	0.596085	-0.105938	0.377261
CG11313			-0.0617099	0.883632	0.00411245	0.984034
CG11317	-0.00791376	0.443719	0.0719459	0.836372	-0.286746	0.00669738
CG11318	-0.00198124		0.0947642	0.812807	-0.21286	0.0713726
CG11319	-0.012061	0.213617	-0.114078	0.7635	-0.434179	2.49967e-09
CG11322			-0.311568	0.097113	0.0112735
CG11327	9.57513e-05	0.997065	-0.184105	0.430262	0.0348323	0.799071
CG11333			-0.0301819		0.141108
CG11334	0.0145999	0.957249	-0.0965042	0.595305	-0.0423128	0.790576
CG11342	-0.0198934	0.919307	-0.200442	0.488783	-0.168245	0.423228
CG11345	-0.0186412	0.0738627	-0.149074	0.629245	-0.106038	0.252544
CG11349			-0.101919	0.501033	0.0176206
CG11350	-0.0023858		-0.0314096	0.878089	0.30221	0.0347009
CG11353	-0.00168371	0.967616	-0.0878845	0.819308	-0.0342105	0.906096
CG11356	-0.000150518		0.0547152	0.878371	0.0036207
CG11357	-0.00638096	0.980899	0.386632	6.91679e-07	-0.000902533	0.996045
CG1136	-0.00555869	0.830637	-0.135705	0.694531	0.0397463	0.806104
CG11360	0.0317572	0.874165	0.00791446	0.986733	-0.0964978	0.450877
CG11362	-0.00024865		-0.0213018	0.862884	-0.00441406
CG11367	0.0175528	0.945678	0.53652	4.08454e-11	0.282662	0.0118038
CG11368	-0.00215484		-0.121193	0.48937	-0.00218447	0.992575
CG11369	-0.000683109		-0.030388
CG1137	-0.000683109		0.00380504	0.984384	0.0111307
CG11370	-0.00742978	0.551137	0.445462	0.0197508	0.269463	3.45483e-06
CG11374	0.000533847		0.121135	0.749269	-0.135055	0.522314
CG11377	0.0617695	0.622156	-0.159034	0.382121	-0.00353103	0.989448
CG11378	-0.0229833	0.122213	-0.260186	0.226819	-0.180966	0.00847402
CG11379			0.00037124
CG11380	0.000413445	0.990031	-0.195085	0.518216	0.140721	0.519629
CG11381	-0.00291481		-0.0559958	0.868136	-0.181525	0.206051
CG11382	-0.0142917	0.898638	-0.0784193	0.843894	-0.14821	0.468366
CG11384	-0.00661672		-0.211043	0.508842	-0.395911	7.74812e-06
CG1139	-0.00367199		-0.12256	0.722332	-0.320612	0.0733867
CG11391			-0.0324515
CG11396	0.0115969	0.960569	-0.158497	0.589692	-0.219032	0.161156
CG11398	0.00974573	0.970058	-0.0576946	0.883632	-0.00479024	0.988654
CG11399	0.108931	0.133583	0.421668	0.0001139	0.237188	0.0181149
CG11400	-0.00198319		0.0996676	0.739411	-0.0516801	0.852936
CG11403	0.0770064	0.465781	0.00746317	0.986953	0.0695802	0.803622
CG11404			0.00987503		-0.0139878
CG11406			0.00845804	0.978685	-0.0744107
CG11407	0.0018962		0.0281593	0.917195	-0.08712	0.746783
CG11409	-0.0286443	0.710473	-0.250774	0.186754	-0.425996	0.00218153
CG11413	-0.00064919	0.93853	-0.0735385	0.861451	0.176346	0.0184498
CG11414	0.0734145	0.479406	-0.130778	0.217205	0.00891706	0.957894
CG11417	0.0738533	0.443696	0.317271	0.0369651	0.184016	0.102906
CG1142	-0.0359923	0.833396	0.0959524	0.747221	0.11286	0.434933
CG11425			-0.0604087	0.785603	-0.0875351	0.705192
CG11426	-0.0185853	0.377582	-0.183147	0.292916	-0.0914337	0.649333
CG1143	-0.0146541	0.222681	0.310572	0.25869	0.166058	0.0851109
CG11436	0.0837906	0.390956	0.162032	0.312697	0.0467074	0.829741
CG11437	-0.0150532	0.302926	0.104065	0.78479	0.10928	0.542796
CG11438	-0.0146454	0.505421	-0.246483	0.135556	-0.0187006	0.930927
CG11444	-0.0405388	0.798557	0.355045	0.000419062	0.136309	0.132161
CG11447	0.018459	0.935666	-0.248545	0.236383	-0.0044108	0.988993
CG11449	-0.00222568		-0.173232	0.620711	0.034421	0.851433
CG11453	-0.0128742	0.211878	-0.271176	0.112519	-0.109066	0.281444
CG11454	-0.0110822	0.918181	-0.107269	0.572973	-0.0825681	0.659967
CG11456	0.025	0.91276	0.116284	0.62516	-0.0504415	0.844364
CG11458			-0.00641736		-0.0491482
CG11459	-0.00153818		0.3051	0.290315	-0.0580067
CG1146	0.0482797	0.734005	-0.262296	0.141476	0.0724794	0.760031
CG11470	0.00109747		0.166178	0.589208	-0.263952	0.00391613
CG11474	0.0478154	0.743118	-0.141368	0.379133	0.113719	0.210518
CG11475	0.00164446	0.98574	-0.27177	0.227286	0.174651	0.333117
CG11498	-0.02643	0.232386	-0.357192	0.133462	-0.131359	0.498718
CG11504	-0.0036912	0.988958	0.543626	3.3798e-07	0.496949	2.38483e-07
CG11523	0.0589582	0.617447	0.480439	1.96166e-07	0.223473	0.0672404
CG11529	-5.80777e-05		0.0538361	0.833169	-0.134379	0.367269
CG11537	0.037541	0.801945	-0.13106	0.37513	-0.125181	0.107101
CG11539	0.03015	0.686699	-0.11455	0.730197	0.0740751	0.785724
CG11550	-0.000296254	0.990691	-0.0703941	0.85992	-0.0316812	0.910509
CG11555	-0.0153756	0.957249	0.221154	0.231465	0.0601689	0.686406
CG11560	0.00452818	0.98574	0.528025	4.20987e-05	0.18478	0.283895
CG11562	0.00142466	0.994696	0.0293729	0.92231	0.153256	0.419841
CG11563	0.0497832	0.716766	0.455167	0.000271725	0.229777	0.00573302
CG11570	-0.0038614		0.100323	0.737445	0.0552938	0.840793
CG11581			0.0582047		0.0428327	0.788028
CG11583	-0.00651127	0.97916	0.551254	3.34474e-07	0.173003	0.0409895
CG11584	-0.0504109	0.0089353	-0.116551	0.742952	-0.0626344	0.755769
CG11585			-0.0856602	0.793645	-0.202438	0.0546018
CG11586	0.0416679	0.797211	0.395091	0.000784713	0.127285	0.389225
CG11588					-0.000255377
CG11590	0.0190505	0.941776	-0.0439201	0.892312	0.0136893	0.96414
CG11593	0.0629992	0.59914	-0.0566603	0.7635	-0.0413919	0.811985
CG11594	0.00412378	0.958027	-0.327612	0.145835	-0.0998093	0.374234
CG11596	0.0201724	0.934288	0.684489	3.22296e-16	0.359791	6.51151e-05
CG11597	-0.00798134	0.943566	-0.151963	0.562764	-0.0901245	0.739429
CG11598	-0.00024865		-0.0825363	0.674037	0.0248967
CG11600	0.000533847		-0.00641736		-0.00441406
CG11601	-0.00526684	0.983429	-0.134498	0.431304	-0.202139	0.165404
CG11608			-0.00641736		0.000233133
CG1161	-0.0692811	0.549973	0.117317	0.496164	0.101861	0.390325
CG11617	-0.00418182	0.906754	-0.175395	0.542866	-0.112879	0.548914
CG11619	-0.0036925	0.964077	-0.0424462	0.886285	0.209262	0.195101
CG11626	0.00121202		-0.265331	0.351201	-0.0123319	0.95525
CG11629			-0.0478875		-0.0148296
CG11630			-0.0705406		0.0236854
CG11634			-0.000392677		0.00693287
CG11635					-0.00441406
CG11638	-0.00426158	0.967639	-0.0162171	0.957236	-0.141852	0.353094
CG11655	0.00389244	0.984431	-0.0497903	0.894137	-0.11824	0.631544
CG11656	0.000497451		0.131383	0.693089	0.00726216	0.969251
CG11658	-0.018664	0.943566	0.0975361	0.353293	0.102444	0.321616
CG11659			-0.00368546	0.984202	-0.129163	0.481772
CG11663					-0.00441406
CG11668	-0.00167759		0.0448041	0.921209	-0.170893	0.433884
CG11670	0.00607937	0.836735	0.0218564	0.950175	-0.140584	0.524107
CG11672	-0.0181914	0.105352	0.360244	0.108478	-0.239284	0.00161785
CG11674	-0.0130287	0.959641	0.176159	0.591873	-0.0343734	0.908909
CG11679	0.0268388	0.905275	-0.0481049	0.846321	0.0242041	0.926258
CG11686	-0.0154937	0.835556	-0.0948794	0.737445	-0.409338	9.08158e-05
CG11693			-0.0234997	0.945021	0.0143081
CG11695	0.0180876	0.919307	-0.0995562	0.723192	-0.0333345	0.906741
CG11696	-0.0107168	0.967563	-0.072415	0.793373	0.0758001	0.713552
CG11699	0.00385636	0.983383	-0.149393	0.480153	-0.0322571	0.854039
CG11700	0.0115351	0.883734	-0.0773093	0.856046	0.0760393	0.662339
CG11703	-0.00230043		-0.047308
CG11710	0.0664872	0.530772	-0.120874	0.566194	0.088736	0.609378
CG1172	-0.00900548	0.97067	0.193351	0.218464	0.125632	0.264771
CG11722	0.0230376	0.907543	-0.0332047	0.926866	0.0729472	0.707453
CG11723	0.019788	0.939321	-0.0700533	0.74	0.0357315	0.880015
CG11726			0.0168752	0.905849	-0.0321347
CG11737	0.0531674	0.681068	-0.213891	0.174857	-0.0973704	0.587059
CG11741	0.00206646		-0.340198	0.152582	0.0727539	0.750433
CG11752	-0.0517582	0.708549	-0.0234614	0.902371	0.0463515	0.759384
CG11753	-0.0296972	0.889326	0.192434	0.28174	-0.0403639	0.854217
CG11755	0.0139687	0.958027	0.0810334	0.807495	-0.062337	0.816057
CG11756	0.00545061	0.877045	0.0305102	0.932418	-0.00700251
CG11760	0.00251215		-0.381858	0.150398	-0.129527	0.398282
CG11768			0.0631757		0.0697089	0.649333
CG11771	0.0306159	0.8761	0.300045	0.00102941	0.161895	0.152451
CG11777	-0.08144	0.421071	0.356235	0.0306633	0.121554	0.586087
CG11779	0.100483	0.244509	-0.145333	0.186964	0.0237594	0.856701
CG11786	-0.0236873	0.391388	-0.0970121	0.682064	-0.0233907	0.929551
CG11788	-0.000600188	0.997065	-0.174046	0.603388	-0.275016	0.0996717
CG11790	-0.00821997	0.97449	0.142725	0.470099	0.0391353	0.85049
CG11791	-0.0821959	0.375325	-0.00696876	0.965792	-0.0697305	0.594557
CG11807	0.0584218	0.603825	-0.102051	0.467226	-0.0421678	0.801968
CG11808	-0.0377089	0.811486	0.329158	0.176723	0.277796	0.12848
CG11811	-0.00923631	0.97067	0.365531	7.12489e-06	0.525501	4.60825e-18
CG11815	-0.00177238		0.0560777
CG11816			0.00987503		-0.000561851
CG11825	-0.000904092	0.996516	0.151392	0.52946	0.344612	0.0283628
CG11828			0.017733	0.928758	0.0465654
CG11835	-0.00291481		-0.174154	0.485189	-0.0513175
CG11836	0.0325728	0.865832	-0.298584	0.0511628	-0.187283	0.384616
CG11837	0.0124854	0.964965	0.301071	0.094481	0.0964711	0.466282
CG11839	-0.0125393	0.962126	-0.0453743	0.896979	0.0398034	0.893137
CG11841	-0.00164727		0.138446	0.217205	-0.011015	0.954874
CG11842	-6.08475e-05		-0.129896	0.50902	-0.106186	0.544421
CG11843	-0.00400724	0.915102	-0.017619	0.938146	-0.0527811	0.799071
CG11852	-0.0010511	0.570904	0.526355	0.0224439	0.141851	0.222092
CG11854	-5.80777e-05		-0.143811	0.312611	-0.321039	0.0209141
CG11857	0.0157471	0.952314	0.10785	0.357505	-0.0561464	0.637197
CG11858	0.0230419	0.913641	-0.0879766	0.743134	-0.183958	0.246207
CG11873	0.0291537	0.89375	-0.0861313	0.597897	0.0198742	0.896707
CG11878			0.0792823	0.397345	0.0447933	0.874729
CG11882	0.0463891	0.682965	-0.269037	0.262171	-0.0261545	0.934461
CG11883	0.0213597	0.913959	-0.281567	0.112354	-0.192229	0.0208666
CG11885	-0.00743531	0.975879	-0.034873	0.928758	-0.132791	0.529446
CG11892	0.000974357		-0.312226	0.226655	-0.600682	9.53847e-06
CG11893			0.0856239		-0.0365401	0.85049
CG11898	-0.000317813		-0.0600282	0.877663	-0.504621	3.3005e-07
CG11899	0.0259952	0.906754	-0.188675	0.582482	-0.20192	0.276324
CG11902	0.0860837	0.369749	-0.0929823	0.641599	-0.0688576	0.757908
CG11905	-0.0248802	0.319649	-0.125183	0.745505	0.0354302	0.888836
CG11906	0.0539103	0.67918	0.188582	0.22372	-0.0108694	0.964864
CG11911	-0.0203386	0.0338079	-0.0495252	0.910292	-0.160214	0.0234802
CG11912	-0.00222568		0.0544187	0.868136	-0.316786	0.0348472
CG11920	-0.0812896	0.391763	0.548405	6.63591e-07	0.191311	0.03658
CG11927	0.00123101	0.996031	0.330243	0.000551428	0.163454	0.279861
CG11929	-0.00124259		-0.108775	0.752826	-0.0217737	0.912971
CG11951	-0.00517076		0.128513	0.691744	0.143998	0.539467
CG11961	-0.045124	0.666191	-0.262982	0.063584	-0.216293	0.000770668
CG11964	0.0114348	0.965994	-0.103708	0.677429	-0.0923517	0.655402
CG11970	0.0526906	0.707623	0.607974	1.44946e-15	0.433681	7.43315e-07
CG11975	0.0579065	0.648013	0.588035	2.23895e-16	0.369774	7.43929e-06
CG11980	0.0398644	0.782521	-0.130708	0.506163	-0.0346484	0.794899
CG11983	-0.00471585	0.964965	-0.0315639	0.93647	0.0545853	0.850188
CG11986	0.0825541	0.417029	0.394672	0.0040551	0.256424	0.0898126
CG11997	-0.000666745		-0.324111	0.253181	-0.0383124
CG11999	-0.0136253	0.962126	0.00362032	0.989087	-0.177241	0.246408
CG12003	0.00128685		0.042968	0.850698
CG12004	0.0045374	0.984431	-0.0787585	0.684302	-0.0840934	0.386016
CG12007	0.0216817	0.930579	-0.191335	0.201282	-0.179419	0.12246
CG12009	-0.0625436	0.0240974	-0.310558	0.000829535	-0.101677	0.234609
CG12010	0.0552438	0.61197	-0.0961097	0.729563	-0.117083	0.514439
CG12011	-0.0111469	0.896548	-0.0864327	0.815006	-0.00101763	0.991324
CG12012	0.0318239	0.872356	-0.0626781	0.835448	-0.00239449	0.993678
CG12016					-0.00441406
CG12017	-0.0217229	0.560913	-0.275932	0.0786741	-0.0684124	0.581572
CG12020	0.000533847		0.0260014	0.889569	-0.00441406
CG12024	0.0246592	0.913788	-0.173591	0.206235	-0.0910858	0.527804
CG12025	0.0523212	0.692779	0.0434045	0.773515	-0.193152	0.0494779
CG12035					0.00441423
CG12038	0.012629	0.877548	-0.0494931	0.822419	-0.0257164	0.904901
CG12054	0.021784	0.913788	0.0897364	0.561349	0.0696374	0.524107
CG12056	0.0416153	0.690047	0.0386734	0.89865	-0.135797	0.549426
CG12057	-0.00349927		0.357198	0.0873163	-0.0601362	0.787674
CG12061	0.00203206	0.957249	0.0435733		0.00441423
CG12065	0.0379054	0.680209	-0.168954	0.136491	-0.00754845	0.955817
CG12069	0.00389554		0.0627122	0.75116	0.0137198
CG12071	-0.00855003	0.635081	-0.129128	0.533957	0.043017	0.799071
CG12075	-0.0470953	0.116016	-0.198236	0.106479	0.00732272	0.963152
CG12078					0.00850092
CG1208	-0.00810891	0.50815	-0.250421	0.391601	-0.361302	0.00011335
CG12081	-0.0165078	0.952314	0.530312	3.76301e-08	0.325711	0.00392084
CG12084	0.0194648	0.940727	0.18065	0.15831	0.113408	0.271382
CG12091	0.0259718	0.903693	-0.20849	0.120516	0.00484206	0.971576
CG12093	-0.0144825	0.957249	-0.0379671	0.874303	0.0519719	0.769634
CG12096	0.0281831	0.897308	0.0388955	0.874765	0.166058	0.22786
CG12099	0.0112285	0.967563	0.0305678	0.867083	0.156551	0.0220131
CG12104	0.0359984	0.826031	0.373282	1.1704e-05	0.295502	0.00669432
CG12105	-0.00387748	0.916171	-0.3016	0.25323	0.0415847	0.781452
CG12106	0.0177224	0.945897	0.303293	0.0524359	0.303978	0.0648002
CG12107	0.0140846	0.954711	-0.055369	0.819308	-0.164246	0.224215
CG12111	0.000497451		0.0563054		0.0523422
CG12112	-0.0486772	0.717315	0.499127	0.000372005	0.380051	0.000325143
CG12115	0.00235502		-0.0728601		-0.133027	0.143679
CG12116	-0.00730996	0.849844	0.220457	0.427407	0.2733	0.00208977
CG12118	0.000881232	0.996516	-0.219155	0.210397	0.00122752	0.996045
CG12121	0.0057581	0.981819	0.43219	7.73228e-08	0.309946	6.40522e-06
CG12123	0.00611035	0.972058	0.0159157	0.961129	-0.168254	0.371351
CG12128	0.00239645	0.991216	0.528801	3.9676e-07	0.234828	0.00971206
CG12129	-0.0232919	0.913788	0.458358	0.000101757	0.315902	0.00441956
CG1213	-0.0103581	0.794004	-0.209468	0.460152	-0.31297	2.93024e-05
CG12133	-0.000666745		-0.0443874	0.746689	0.000233133
CG12134	0.0514736	0.716766	0.254886	0.0648339	0.0643699	0.722959
CG12147					-0.00441406
CG12155	-0.0178676	0.946585	-0.098949	0.58317	-0.112639	0.503514
CG12158					-0.0119253
CG12159	-0.00580983	0.981508	0.0958728	0.726918	0.0411185	0.880015
CG12163	0.0236336	0.916171	0.327991	1.29337e-07	0.201486	0.0177034
CG12164	0.00435018	0.913788	-0.368748	0.0613873	0.0635956	0.78443
CG12170	0.00458459	0.983383	-0.0573719	0.77175	-0.000749278	0.997431
CG12171	0.0158179	0.954483	0.619934	2.96485e-11	0.299476	1.16679e-05
CG12173	0.0350659	0.835556	-0.0629015	0.808553	-0.0729591	0.699849
CG12177	0.0368916	0.798931	-0.235923	0.315838	0.140818	0.180494
CG12179	0.0369586	0.826051	0.777135	1.14169e-10	0.530038	3.27874e-08
CG1218	0.0277671	0.89688	0.232906	0.208306	0.163728	0.389062
CG12182	0.00660236	0.97916	0.521265	4.44373e-07	0.345957	0.00162364
CG12184	0.00097122	0.991216	0.371911	0.169851	0.0812769	0.720692
CG12194	-0.0189236	0.863528	-0.028053	0.920699	-0.0880623	0.572571
CG12204	0.000662773	0.997065	-0.153041	0.635913	0.0257413	0.936036
CG12206	-0.0170606	0.402218	-0.143289	0.636158	-0.127977	0.344137
CG12209	-0.00222568		-0.0263188	0.881858	-0.00441406
CG12213	-0.0580815	0.617229	0.149985	0.224429	0.0471526	0.744534
CG12219	0.0579341	0.636096	0.375155	0.000928376	0.243282	0.105574
CG12224	-0.00612035	0.870994	-0.0436127		-0.0228758
CG12229			-0.232216	0.313816	-0.00416626
CG12236	0.0406833	0.784651	-0.0535567	0.848956	-0.124294	0.466733
CG12237	0.0736292	0.473227	0.0918728	0.643993	0.0591553	0.758224
CG12239	0.00389611	0.861638	-0.16111	0.409087	-0.0633134	0.641842
CG12241	0.0591223	0.632468	-0.177453	0.0732733	-0.105038	0.420098
CG12253	0.0117111	0.966043	-0.0097462	0.966798	-0.0658726	0.775543
CG12256	0.00165277		-0.384301	0.0475408	0.184006	0.36996
CG12259	-0.00782311	0.975879	0.187093	0.322168	0.222887	0.0738783
CG12267	0.00515906	0.983732	0.337294	0.0276954	0.178849	0.176982
CG12268	-0.0117087	0.403955	-0.185147	0.503273	0.0236827	0.896689
CG1227	0.018914	0.943109	0.392854	0.00168039	0.143064	0.303753
CG12278			0.16845	0.14623	-0.0365555
CG12279	-0.0204529	0.928768	-0.197457	0.354845	-0.111037	0.606378
CG12288	-0.000501172	0.9981	-0.0727716	0.79507	0.0242354	0.880015
CG12290	0.00171836	0.98574	-0.0930323	0.750201	-0.175324	0.13945
CG12299	0.0177888	0.946585	0.65977	5.94944e-10	0.475996	3.97553e-06
CG12301	0.044096	0.7796	0.568347	6.741e-10	0.363803	5.3827e-07
CG1231	-0.000683109		-0.0899468		-0.166787	0.334631
CG12310	-0.000983036	0.768062	-0.0169275	0.944666	-0.278242	0.00208977
CG12316	0.112574	0.106914	-0.270958	0.0447109	-0.078417	0.695001
CG12320	-0.00221976	0.990031	-0.131155	0.67513	-0.11763	0.619232
CG12321	-0.00721409	0.967616	-0.252262	0.146847	-0.155682	0.439674
CG12325	0.0162727	0.953376	0.23271	0.0409579	0.168335	0.0322804
CG1233	0.0493826	0.709204	-0.12582	0.394989	-0.180356	0.0743972
CG12338	0.000813898	0.995528	0.104236	0.600434	0.042718	0.818721
CG1234	-0.0700464	0.533786	0.595654	4.00408e-17	0.374651	3.28447e-06
CG12341	-0.0146467	0.957999	0.0163178	0.956699	-0.0637093	0.728486
CG12343	0.035659	0.843949	0.288204	0.0117992	0.158506	0.115489
CG12344	-0.00449492		0.114414	0.764606	0.0945326	0.704652
CG12355	-0.0167048	0.615782	-0.131443	0.49565	-0.188029	0.154888
CG1236	0.0111245	0.966472	0.0676821	0.695977	0.206091	0.097906
CG12362			-0.101967		0.0157106
CG12374	0.00138923		0.135882	0.587364	0.00399069
CG12375	0.0218461	0.913788	-0.225691	0.16909	-0.101142	0.556843
CG12379	0.00414744	0.976947	-0.238121	0.359366	-0.0265677	0.931243
CG12384	-0.00310842	0.990002	-0.174296	0.280786	-0.302627	0.0002441
CG1239	0.00934721	0.965509	-0.0623907	0.876084	-0.234723	0.231777
CG12391	0.0816208	0.326659	0.436541	1.74378e-09	0.377996	8.57778e-07
CG12398			-0.0638009	0.841184	0.0116414
CG12402	-0.0255498	0.335196	-0.253013	0.109776	0.0266213	0.888225
CG12420	-0.0160994	0.318768	0.0763804	0.85656	0.285119	0.0969378
CG12446	-0.00216167		0.00987503		0.00558301
CG12448			-0.0400866		-0.0150188
CG1246	-0.0206679	0.429954	-0.0271261	0.93109	-0.199034	0.00605026
CG12470	-0.000683109		0.0015671	0.99544	0.0174124
CG12477	-0.00024865		0.330173	0.192144	-0.0629548	0.781423
CG12479			-0.00641736
CG12480	-0.0177228	0.0108414	-0.177482	0.595565	-0.102425	0.130263
CG12483			-0.0119116		0.066086	0.688655
CG12490	-0.000666745		0.0123719	0.960965	-0.37179	0.0243434
CG12491			-0.00641736		-0.0630275	0.678549
CG12493	-0.00107033	0.984431	0.20491	0.539317	0.180574	0.202693
CG12496	0.00433035	0.877045	0.197196	0.50902	0.013681
CG12498			0.0384477		0.0147407
CG12499	0.0786191	0.403955	0.118437	0.367805	0.100415	0.271117
CG12502	-0.00367615	0.644824	-0.364302	0.181102	-0.352369	0.000100369
CG12506	-0.00104707	0.628292	-0.167611	0.528615	-0.294709	0.0698074
CG12507	-0.019941	0.314643	-0.104305	0.636562	-0.133339	0.570425
CG12511			0.00397913
CG12512	0.024901	0.905275	0.347731	0.10557	0.173677	0.0176575
CG12516					2.13874e-05
CG12519	-0.00989053	0.394069	0.0607272	0.883572	-0.0575619	0.8084
CG12520	-0.0281973	0.747112	0.442477	0.0653896	0.0411761	0.872541
CG12521			-0.00641736
CG12522	-0.016004	0.0243597	-3.97369	1.27003e-53	-0.311541	0.00399607
CG12523	-0.00574269	0.813809	-0.0695271	0.871214	0.222567	0.155552
CG12531	-0.0159404	0.511916	-0.204465	0.360192	-0.0663149	0.595085
CG12535	-0.00316434	0.941992	-0.238289	0.361073	0.23808	0.136902
CG12538			-0.0119116
CG12539	0.000497451		0.131972	0.728945	-0.059825
CG12540	-0.00317165	0.847056	-0.0715927	0.836372	-0.0645068	0.684589
CG12541	-0.00571423	0.621098	0.0157032	0.965792	-0.135787	0.319542
CG12546	-0.0038614		0.0367617	0.884658	-0.0734213	0.793163
CG12547	0.0195995	0.940727	0.0215657	0.890486	-0.0610174	0.696319
CG12560	-0.0199002	0.577589	-0.361999	0.0111206	-0.523693	2.00782e-07
CG12567	0.0348315	0.848603	0.643728	7.65646e-07	0.279033	5.96349e-05
CG12576	0.0641299	0.573554	-0.132134	0.488478	-0.12538	0.15497
CG12581	-0.0716803	0.153229	-0.151565	0.209426	-0.0795727	0.515387
CG12589			0.0672566
CG12590			-0.106124	0.522648	-0.0804009
CG12592	0.00270946	0.97067	0.239557	0.14886	0.0100646
CG12594	-0.00944237	0.690926	-0.0952886	0.786353	0.068841	0.65539
CG12605	-0.0123277	0.617229	-0.33913	0.00394739	-0.205096	0.113922
CG12607	-0.0219013	0.0144738	-0.0275589	0.938743	-0.0427512	0.750008
CG12608	0.0233902	0.919307	0.485782	0.00025908	0.337771	0.000762199
CG12609					-0.00547869
CG12617			-0.0401212	0.840175	0.00441423
CG12637	0.000533847		-0.0427193
CG12640					0.00881719
CG12643	-0.0117943	0.834093	-0.16813	0.536286	-0.352467	0.00105734
CG12645			-0.0933974		0.00136279
CG1265	-0.0182682	0.942156	-0.187659	0.473287	-0.183557	0.0102413
CG12655			0.0737414	0.857162	0.00583075	0.984034
CG12659	-0.0476983	0.748979	0.516278	2.34184e-06	0.281465	0.0192001
CG12661	-0.00455048	0.938685	0.129751	0.533046	0.0442873
CG12662	-0.00856836	0.897308	0.0373017	0.86276	-0.024393
CG12672			0.0264294	0.938832	0.155974	0.483498
CG12674	0.000533847		0.231288	0.0459432	-0.00700251
CG12680			0.0329729		0.000233133
CG12682					-2.49226e-05
CG12688	-0.00343729		0.0660437	0.600519	-0.00938995
CG12689			-0.0433363	0.915738	0.00225679
CG12691			0.00987503		0.00441423
CG12692			0.00394979		-0.00850937
CG12693			0.00559735		0.000611181
CG12698	-0.0051715	0.850025	0.0957187	0.79216	0.077494
CG12699			0.0316672
CG12702	0.0498673	0.730202	0.824911	2.9575e-16	0.622962	1.39351e-05
CG12708	0.00159043	0.982556	0.0517745	0.905686	-0.0450184	0.851433
CG1271	-0.00555454	0.977413	-0.0126647	0.966798	-0.0546941	0.804986
CG12713	0.0247293	0.910797	0.483945	0.00256159	0.228138	0.209282
CG12715	-0.00215484		0.0209282	0.896311	-0.0121468
CG12716			-0.0375726		0.0251168	0.903538
CG12717	0.0247916	0.91276	-0.278001	0.111517	-0.0212643	0.946023
CG12723	-0.0101476	0.755198	-0.0702465	0.862352	0.006464	0.968837
CG12725	0.00144454		-0.0312908
CG12728	-0.0491693	0.714283	0.252339	0.173451	0.0420463	0.863425
CG1273	-0.0279554	0.61153	-0.204416	0.531718	-0.107448	0.184685
CG12730	-0.0192203	0.550039	-0.121398	0.492671	-0.194628	0.124893
CG12744	-0.0576829	0.633256	0.0804832	0.779287	0.245585	0.119298
CG12746	0.0124361	0.965298	-0.0861128	0.602794	-0.136886	0.263138
CG1275	-0.0785528	0.446088	0.454854	0.00293014	0.0806396	0.388742
CG12766	-0.00215484		0.0928864	0.754586	0.137428	0.303055
CG12768	-0.0133249	0.801945	0.0994653	0.672712	-0.0280402	0.92091
CG12769	-0.00458281	0.984431	-0.163164	0.42625	0.19947	0.272245
CG12773	0.0521897	0.713908	0.300602	0.000841239	0.0127532	0.944251
CG12780			0.562941	0.000722274	0.0316881
CG12782			0.0134846	0.945913	-0.0270772
CG12783			0.00987503		0.00850092
CG12795	-0.0124846	0.962126	-0.218732	0.213365	-0.104585	0.580274
CG12811	0.0195572	0.920619	-0.120394	0.492671	-0.290275	0.00180051
CG12814	-0.0152205	0.637032	-0.117873	0.451854	-0.106667	0.275101
CG12817	-0.00486733	0.731668	0.262483	0.266474	0.0152341	0.960356
CG12818	-0.00862404	0.970746	0.465967	0.00424793	0.34344	0.0059698
CG12822	0.0143802	0.957999	0.0866002	0.730087	-0.054989	0.785074
CG12824			0.0296396		-0.0139112	0.951019
CG12825	0.00251215		-0.0878542	0.820873	0.233179	0.0737012
CG12826	0.000974357		0.123138	0.685663	-0.238639	0.0639229
CG12828			0.111847	0.208098	-0.00441406
CG12831			0.0229272		-0.0409844
CG12836	-0.000666745		-0.121491	0.490709	-0.0928825	0.66745
CG12848	-0.0291262	0.883144	-0.0327897	0.910292	-0.0344004	0.828662
CG12849					0.00441423
CG12851	-0.00340885	0.968226	-0.0920857	0.783974	-0.0887859	0.513601
CG12853			0.0422377	0.868136
CG12857			0.0513541	0.875255	-0.0177327	0.929244
CG12860			-0.0126583		-0.00850937
CG12863	-0.0226545	0.924327	-0.160222	0.61448	-0.0667824	0.809989
CG12866	-0.00155526		-0.0210867
CG12868	-0.0278617	0.846411	-0.424732	0.0187168	0.0748936	0.745876
CG12869	-0.0130483	0.363896	-0.261711	0.0907856	-0.185592	0.346284
CG12877	0.0317194	0.871139	0.834757	3.3045e-24	0.533839	8.01443e-09
CG12880	-0.0113954	0.73357	-0.196764	0.529794	0.0142378	0.959066
CG12883	-0.0229655	0.907543	-0.125288	0.660286	-0.102929	0.669906
CG12885	0.00205042	0.976947	-0.284319	0.315392	0.084325	0.755379
CG12895	-0.0391553	0.814237	0.1934	0.124998	-0.0628371	0.684128
CG12896	-0.00758234	0.952314	0.0678203	0.780459	0.228476	0.135334
CG12909	0.00186678	0.992649	0.313356	0.0177808	0.0229039	0.909334
CG12910	-0.0103695	0.83001	-0.221219	0.127949	-0.104629	0.513153
CG12911	-0.0103055	0.52005	-0.0659892	0.671382	0.250764	0.0127017
CG12914	-0.00243011		0.079372	0.634483	-0.102162
CG12917			-0.000270778		-0.00633859
CG12920	-0.0249702	0.0148376	-0.066491	0.863802	-0.380883	0.000107539
CG12923	0.00263851		-0.00641736		0.0161069
CG12926	-0.00832102	0.769153	-0.145602	0.483821	-0.158914	0.111431
CG12929	-0.00757272	0.965994	-0.175155	0.473051	-0.0275741	0.926258
CG12934	-0.0193651	0.157268	0.141181	0.659608	-0.0191827	0.854039
CG12935	-0.0330575	0.854221	0.0610445	0.793911	0.163029	0.218387
CG12942	0.0520212	0.71377	-0.291675	0.175561	-0.0742554	0.790848
CG12945	0.129279	0.0681296	-0.0758487	0.760936	-0.104538	0.488264
CG12947	-0.0196316	0.435111	-0.512387	0.0167362	-0.122821	0.619232
CG12948	0.0154669	0.957249	-0.163879	0.504237	-0.159068	0.38758
CG12951			-0.0400866		-0.0235136
CG12963	-0.00671075		-0.0677014	0.85992	-0.193798	0.0696662
CG12964	-0.00868151	0.85991	-0.136152	0.702018	-0.0683621	0.804011
CG12970	-0.000683109		0.0138568		0.0086651
CG12971	-0.000285849		0.0430715	0.915908	-0.0544343	0.851441
CG12974	-0.0147601	0.705451	-0.198635	0.253849	-0.19667	0.00752964
CG12975	-0.0213031	0.926312	-0.144918	0.521755	-0.138494	0.33944
CG12983			-0.0768761	0.681924
CG12984	-0.00611442	0.907543	0.131367	0.411263	-0.0931253
CG12985	0.000533847		0.00941714	0.981472	0.103618	0.51729
CG12986	-6.73325e-05		0.111368	0.758121	0.0125104
CG1299	-0.0125213	0.484928	-0.0790423	0.852241	-0.0517496	0.7481
CG12990	0.00189639		0.021833	0.87488	0.015501
CG12991	-0.0378105	0.647255	-0.0665015	0.796977	-0.0994033	0.352781
CG12992	0.00263851		-0.0251506	0.950511	-0.279478	0.0178417
CG12995			-0.0183211		-0.0150188
CG12998	-0.000666745		-0.00590696	0.98359	-0.42207	0.002568
CG13000	-0.0272291	0.203509	-0.0818252	0.763825	-0.0139878
CG13001	0.0706472	0.532673	-0.160138	0.331148	-0.0821565	0.690736
CG13002					-0.0274051
CG13003	-0.00514585	0.941776	-0.15319	0.519397	-0.064301	0.720221
CG13004	-0.000683109		0.00377197		-0.011149
CG13005	0.0833242	0.388628	-0.0577615	0.876084	-0.078898	0.770892
CG13008			-0.230534	0.2381	0.00203637
CG13010	0.000497451		0.00699168	0.982342	-0.0150188
CG13012	-0.00343729		-0.0689025	0.8726	-0.0384644	0.89761
CG13014	0.0181	0.91078	-0.123665	0.652146	0.0500989	0.858871
CG13016	-0.00427512	0.986101	0.029654	0.927613	0.0530788	0.831624
CG13018	0.0140301	0.931382	-0.0235717	0.945822	-0.0576303	0.825245
CG13021	0.00195485				0.00441423
CG13022	-0.000683109		0.0309756		-0.0715734	0.756952
CG13023	-0.0132715	0.375325	-0.220864	0.493964	0.002184
CG13024	-0.00987274	0.666532	-0.0533396	0.902922	0.056514	0.766381
CG13026			-0.0210867		-0.0240307
CG13028	-0.00424168		-0.192767	0.508543	0.0487176	0.811346
CG13029	-0.00530094	0.961316	-0.163523	0.631448	0.0288789	0.849069
CG13031			0.00037124		0.0045373
CG13032	-0.00167759		0.0773298		-0.00633859
CG13033	-0.0229635	0.00984701	-0.181303	0.51334	-0.0945463	0.283822
CG13038	-0.00187866		-0.132516	0.729951	-0.235856	0.175794
CG13039					0.00441423
CG1304	-0.00405419	0.707458	0.0308168	0.938743	-0.272181	0.000369159
CG13040			-0.0696644	0.734424	-0.0385405	0.86667
CG13041	-0.0266302	0.0130279	-0.00796835	0.983493	-0.0145728	0.927627
CG13042	-0.00102906		0.117613	0.728263	-0.06901	0.794314
CG13043	-0.0312786	0.0988561	-0.0187854	0.960343	-0.129874	0.10818
CG13044	-0.0314696	0.0100803	-0.133573	0.724829	0.00874299	0.95102
CG13045			-0.0195179	0.963339	0.0930354	0.373019
CG13046	-0.010532	0.101858	-0.0899137	0.814838	-0.00159933	0.995827
CG13047	-0.0256041	0.15682	0.070617	0.852241	0.408636	0.00763609
CG13048	0.001313	0.966721	-0.0851803	0.821934	0.334068	0.0115663
CG13049	0.000158647	0.996516	-0.0477659	0.915322	0.155916	0.168973
CG13050			-0.0094078	0.964558	0.00206588
CG13051	-0.0163567	0.00463942	0.050641	0.900777	0.137642	0.320658
CG13053					0.0378602
CG13054			0.0437277	0.827172	-0.102182	0.551051
CG13055	-0.0038614		-0.0481233	0.915322	0.0716284	0.795339
CG13056			-0.019538	0.953746	-0.145525	0.527766
CG13058	-0.00568849		0.0279754	0.933935	-0.0671605	0.809352
CG13059	-0.0681785	1.53865e-05	-0.0240424	0.950175	-0.343727	4.35968e-10
CG13060	-0.0209188	0.0437666	0.152852	0.66048	-0.0241838	0.861591
CG13062					-0.0198908
CG13063	-0.0230792	0.0385485	0.00452488	0.989824	-0.320279	0.000161997
CG13064	-0.0166025	0.508965	0.0165282	0.945144	0.00441423
CG13065			-0.021343	0.921209	-0.280469	0.0129345
CG13066	-0.00104713	0.627731	0.124741	0.744402	0.095676	0.56629
CG13067	-0.022057	0.00980389	-0.0426346	0.896311	-0.263892	0.00126242
CG13068	-0.0106662	0.0240974	-0.10719	0.789308	-0.352999	0.00249441
CG13069	-0.0228354	0.00219073	0.0671991	0.874367	-0.000548991	0.997508
CG1307	0.0324923	0.843949	0.443161	1.19905e-06	0.198707	0.0845855
CG13073			-0.00641736		0.00622928
CG13074	-0.00137108		-0.0250732	0.954296	0.0467837
CG13075	-0.00883246	0.239318	-0.238865	0.437743	-0.446165	7.07883e-13
CG13077	-0.00293696		0.112696	0.713014	-0.0178762	0.952429
CG13078					-0.045312
CG13081	0.000497451		-0.090357	0.745076	0.00441423
CG13082	-0.024906	0.291361	-0.112645	0.746989	-0.156227	0.30829
CG13083	0.00144454		0.0922628	0.72034	0.00850092
CG13084	0.000497451		0.0309804	0.870315	-0.000512158
CG13085	-0.000773839	0.984431	-0.192712	0.564271	0.0217945	0.940206
CG13086	-0.00205093	0.962126	-0.0932943	0.819308	-0.148187	0.370367
CG13088	0.0257304	0.89626	-0.0728095	0.807719	-0.0272451	0.928335
CG1309	0.0506891	0.714222	-0.126253	0.21627	-0.0801741	0.542754
CG13096	-0.0166214	0.951628	0.580649	8.51156e-11	0.366631	3.36605e-05
CG13097	0.0313223	0.877548	0.67222	1.51628e-11	0.319108	0.00104881
CG13101	-0.00171013	0.992649	0.119487	0.596687	-0.216787	0.0905712
CG13102	-0.00407901	0.87928	-0.0407458	0.921762	0.0183891	0.910907
CG13108	0.0044879	0.798557	-0.303106	0.0835963	-0.184971	0.264552
CG13114					-0.00441406
CG13116	0.000497451		-0.239701	0.401195	0.112057	0.436489
CG13117	-0.000683109		0.0384303	0.917093	-0.0495142	0.865736
CG13123	-0.00372023	0.984431	-0.241416	0.414171	-0.0954813	0.720692
CG13124	-0.0297803	0.360377	-0.0835661	0.488475	0.0264463	0.828395
CG13126	0.0593815	0.628634	0.0802628	0.654536	0.219114	0.135393
CG13127			0.104999		-0.00441406
CG13131			0.113834	0.0910024
CG13133	-0.00231266		-0.218839	0.505737	0.0468618	0.798349
CG13135			-0.125466	0.234627	-0.103205	0.271317
CG13137					0.00441423
CG13138	-0.00818504	0.603863	0.0789989	0.683131	0.0624279
CG1314					0.00441423
CG13144	0.00169447		0.0435006	0.914266	0.00159419	0.993521
CG13148	3.15757e-05	0.99929	-0.0332461	0.923613	0.156281	0.464116
CG13151	0.0249978	0.885698	0.0716956	0.821999	-0.000222738	0.999256
CG13154	0.0017763		-0.226875	0.485189	-0.0880096	0.509501
CG13155			0.028717		2.13874e-05
CG13157	0.000465373		-0.169089	0.615251	-0.388984	0.001207
CG13159	-0.0129564	0.571625	-0.0960015	0.520873	-0.00330013	0.984581
CG1316	0.00364441	0.988958	-0.235921	0.0180179	0.0176706	0.908909
CG13160	-0.0027597		-0.099967	0.802671	-0.252967	0.00796635
CG13168	5.40733e-06	0.999379	0.12969	0.709673	0.0608304	0.820657
CG1317	0.00549536	0.982556	-0.125343	0.452822	-0.0684925	0.502678
CG13170			-0.0154407
CG13171					-0.00441406
CG13177			-0.0126583		-0.112986	0.192064
CG13185	0.0862043	0.367128	-0.0383725	0.855963	0.0524342	0.660735
CG13186	-0.000666745		-0.184892	0.332287	0.0117587
CG13192	-0.00764917	0.976413	-0.0223641	0.92794	-0.127074	0.430253
CG13196	-0.0131637	0.243549	-0.184155	0.438728	0.103672	0.432181
CG13197	0.028091	0.888724	-0.139734	0.549635	-0.0900764	0.60741
CG13198			0.029131		0.0236854
CG13202	-0.000666745		-0.106842	0.730087	-0.061726
CG13203	-0.00502731	0.689156	-0.572647	0.00146225	0.0715628	0.78443
CG13204	0.0083088	0.958313	-0.138454	0.421455	0.0882595	0.705019
CG13215	-0.000666745		-0.0557942		-0.445791	0.00760115
CG13216	-0.00496258	0.782521	-0.147067	0.67081	-0.163192	0.0164622
CG13217	-0.0296764	0.109292	-0.0266561	0.945913	-0.550505	4.71277e-10
CG13218	-0.00476712		-0.0518792	0.900416	-0.427859	0.000286975
CG13220	-0.0144719	0.958027	0.0413867	0.810645	0.0236178	0.876127
CG13223					-0.0159366
CG13226					-0.348919	0.0470912
CG13227	-0.0105198	0.429954	-0.316521	0.236899	-0.465484	1.43864e-07
CG13228			0.145204	0.684782	-0.0935096	0.695147
CG13229	8.86664e-05	0.9981	0.0223945	0.956063	0.264026	0.036686
CG13230			-0.0117969		-0.0671413
CG13231	-0.00219765		-0.0255925		-0.176265	0.116794
CG13239	-0.00524417		-0.0117567	0.960196	0.00802157	0.977303
CG1324	0.00109747		0.0129199		0.0366392
CG13243	0.000497451		-0.322441	0.0302489	-0.00441406
CG13244			-0.010854		-0.00441406
CG13247	-0.0135294	0.306756	-0.136381	0.495792	0.196011	0.172072
CG13248	0.000133605		-0.219785	0.345842	-0.189265	0.142157
CG13250			0.00598421		-0.0353336
CG13251	0.00176238		0.0650266	0.837598	0.00909338	0.975048
CG13252	0.00253968	0.986233	0.00394337	0.989087	-0.0311172	0.837024
CG13255	-0.0210685	0.215465	-0.160716	0.629951	-0.284738	0.00420288
CG13258	-6.08475e-05		0.0685894	0.721894	0.0114665
CG13272	-0.00751004	0.597308	-0.23039	0.244934	-0.0637755	0.375544
CG13280	0.00128685		0.0265816	0.947463	-0.000255377
CG13282	-0.00215681		-0.265834	0.288336	-0.148291	0.400307
CG13284	-0.0176638	0.578454	-0.237758	0.0553844	-0.138977	0.148336
CG13285	-0.00653809	0.849417	0.00117822	0.997969	0.0843344	0.49682
CG13287	-0.00171007	0.962126	0.17161	0.464021	-0.0798048	0.772232
CG13288	0.000497451		0.0613917	0.871039	0.281073	0.139937
CG13293	-0.015026	0.694552	0.0241436	0.916559	-0.0340627	0.881385
CG13295	-0.00336864	0.984431	-0.101031	0.697556	-0.137004	0.191981
CG13297	-0.0147906	0.52447	-0.173075	0.614632	-0.0749556	0.775543
CG13299			-0.00641736		0.022174
CG13300	-0.0246187	0.616939	-0.0279665	0.87062	-0.182548	0.249852
CG13305	-0.00305407	0.91152	0.00479405	0.988244	0.10261	0.681062
CG13306	-0.000683109		-0.14173	0.606642	-0.0799045	0.769692
CG13308			-0.137573	0.648145
CG13309			-0.0422509		-0.0235511
CG13310	0.0018962		-0.0794761	0.824303	-0.0170651	0.957553
CG13311	-0.00368353	0.383379	0.296541	0.308947	-0.0101727	0.952429
CG13312			-0.128692	0.551918	-0.0218186	0.908987
CG13313	-0.000890366	0.976413	-0.0623506	0.852241	-0.223993	0.22366
CG13314	-0.00219765		0.0377154	0.926866	-0.19293	0.372084
CG13315	-0.0294352	0.305286	-0.363881	0.00195683	-0.324978	0.00170801
CG13318	-0.00570584		-0.0396025	0.929206	-0.0172103	0.951875
CG13319	-0.0293658	0.885925	0.00154923	0.996821	-0.122522	0.538274
CG13321	-0.0376982	0.194613	-0.126835	0.329938	0.0793433	0.425187
CG13323	-0.00649389	0.274702	-0.247656	0.429047	-0.422651	2.89929e-06
CG13324	-0.000666745		0.0785564		-0.0650974	0.814483
CG13325	-0.00326567		0.172631	0.623942	-0.500438	3.15541e-06
CG13326	-0.000961385		0.00872789	0.962384	0.00620762
CG13330	-0.000216906		-0.0473182		-0.0313005
CG13331			-0.00265648	0.995738	0.0455689	0.877376
CG13332	0.000497451		0.160901	0.606467	0.0498755	0.852514
CG13334			-0.028943		-0.0222086
CG13337			0.0560777		-0.0104628
CG13339	0.0076183	0.970869	-0.158916	0.617458	-0.178303	0.38768
CG13344	0.0785789	0.384608	-0.316407	0.041986	-0.223959	0.122826
CG13358	0.00593313	0.916517	0.0798411	0.849422	0.0921962	0.502241
CG13359	0.00195485		-0.0538096		0.00620762
CG13360	0.00195485		0.0301273	0.894787	0.0309813
CG13361	-0.00155526		-0.0114517	0.978131	0.0666798
CG13362	-0.0191041	0.52447	-0.0611885	0.880745	-0.128249	0.500163
CG13364	-0.013088	0.963085	0.0430052	0.889926	0.139735	0.18985
CG13365	0.0313879	0.838151	-0.0391052	0.871039	0.0213131	0.92952
CG13366	0.041091	0.795269	-0.118168	0.312582	-0.0511813	0.71694
CG13367	0.0187678	0.915237	-0.137979	0.604753	0.0418691	0.859531
CG13369	-0.0372323	0.7796	0.104855	0.476794	0.0932497	0.491442
CG13373	0.00743309	0.97751	0.0992579	0.774633	0.00768186	0.980117
CG13375	-0.000866163	0.991216	0.00877722	0.983716	-0.1716	0.11338
CG13376			-0.0564747	0.875323
CG13377	-0.0142729	0.676622	-0.0998776	0.652348	-0.173417	0.0681921
CG13384	0.0377944	0.826441	-0.161317	0.421865	-0.00850029	0.963152
CG13385					0.00543608
CG13386	0.000497451		-0.123424	0.725835	0.0167831	0.958155
CG1339	-0.00291481		0.102246	0.774181	0.0230647	0.880668
CG13390	-0.00456812	0.97916	0.028976	0.925079	0.0723815	0.757359
CG13392	-0.0146321	0.953376	-0.145639	0.583255	-0.106002	0.616683
CG13397	0.0442508	0.709204	-0.152062	0.567669	-0.0467216	0.842957
CG13398	0.0808308	0.429954	-0.0292167	0.919144	-0.107241	0.501132
CG13403	-0.00517076		-0.305646	0.288336	0.00342685	0.991718
CG13404	-0.0120747	0.52491	-0.00340122	0.99133	0.0374728	0.888548
CG13405	0.000608361		0.0879416	0.510052	0.00936397
CG13407	-0.00138688		-0.033563		0.00441423
CG13408	0.000670544		-0.040597	0.927621	-0.00267724	0.993678
CG13409	-0.00933778	0.772781	-0.159136	0.320564	0.00657732	0.974972
CG13423	-6.08475e-05		-0.0439916	0.875189	0.0475724
CG13426					-0.00441406
CG13427	-0.062398	0.0807283	-0.103298	0.549215	0.0663599	0.497326
CG13428	-0.000150518		0.0935739	0.69562	-0.0141668
CG13436	-0.00218304	0.924589	0.0730198	0.856046	-0.0297346	0.92091
CG13437			-0.0754141	0.845181	-0.069654	0.802397
CG13438			-0.0425095	0.891699
CG1344	0.0192306	0.941776	0.40024	1.22573e-06	0.113072	0.294217
CG13442			-0.0146642		-0.00441406
CG13443			-0.100435	0.767213	-0.0220184
CG13445	-0.000683109		-0.136419	0.0892752	-0.12185
CG13449	-0.00137108		0.0542061	0.900777	-0.0339627	0.898771
CG13454	-0.0104058	0.842673	-0.317009	0.265155	0.0381355
CG13455			0.0491142	0.913478	0.0609418
CG13457	-0.000978665		-0.0299556		-0.0163546
CG13458	0.00128685		-0.174948	0.354066	0.0816564	0.765455
CG13460	-0.00187866		-0.00526395	0.942695	-0.171249	0.424467
CG13461	-0.00421631	0.263872	-0.0478282	0.856468	-0.496828	0.000412241
CG13465	-0.0161525	0.758296	-0.316299	0.260885	0.0329398	0.831091
CG13473			0.00207812
CG13481			0.00377197
CG13482	0.000497451		-0.238393	0.390798	-0.0476336	0.871375
CG13484	-0.00851207	0.971392	0.292999	0.1148	0.235329	0.114247
CG13488	0.000533847		-0.175385	0.496164	0.111437	0.66276
CG13492	-0.0260873	0.175438	-0.228422	0.477242	-0.215627	0.0027334
CG13500			0.00377197		0.000661695
CG13501	0.00249976		0.0582047		0.0134836
CG13502	-0.00291481		0.00581146	0.989496	-0.0324421	0.909334
CG13506	-0.0204876	0.644824	-0.208965	0.0224683	-0.0998535	0.22654
CG13516	-0.00903126	0.429954	-0.14267	0.69044	-0.173907	0.247003
CG13526			-0.0207295
CG13527			0.0301486		-0.00616324
CG13531	0.0679482	0.551344	-0.0134167	0.961431	0.0975511	0.515762
CG13532	-0.00886817	0.632461	-0.182612	0.426744	-0.0361184	0.861286
CG13538			-0.00641736		-0.0148603
CG1354	0.0866545	0.250625	-0.0977572	0.503081	0.00480602	0.974316
CG13540	0.000497451		0.0219132		-0.111375
CG13544			0.0167278		-2.49226e-05
CG13545	-0.0140892	0.0855559	-0.262806	0.39036	-0.0407312	0.756153
CG13551	0.0584789	0.642777	0.124657	0.531806	-0.0321033	0.830072
CG13559	-0.00289888		-0.0927304	0.813957	-0.191607	0.365766
CG13560	-0.00579663	0.261294	-0.672467	8.94026e-05	-2.61503	1.259e-143
CG13561			-0.0040699		-0.0001722
CG13562	-0.0093906	0.890522	-0.452201	0.00557803	-0.304368	0.0280584
CG13563	0.00311458		0.098491	0.749212	-0.113791
CG13564					-0.00886225
CG13566	-0.00155526		-0.0140464	0.964397	-0.0463029	0.820284
CG13575			0.145814	0.654499	0.0507665	0.843357
CG13577			-0.03377	0.923124	0.0653321	0.710804
CG13578	0.00358487		0.0570286	0.883095	0.0696274	0.799135
CG13579	-0.00153284		-0.14795	0.6836	-0.181558	0.297756
CG1358	0.0557906	0.622637	-0.199799	0.516688	-0.197654	0.0330313
CG13581			0.0651233	0.853986
CG13585	0.011759	0.963085	-0.0516585	0.780521	-0.15903	0.125303
CG13587			-0.0411059		0.0231488
CG13589					-0.00441406
CG13590					-0.0103009
CG13594	-0.00186908		0.0440265	0.914266	0.12643	0.336857
CG13599	-0.0352506	0.845506	0.67577	2.11341e-07	0.30273	0.0398214
CG1360	-0.0119679	0.965994	0.168896	0.464482	-0.0375666	0.886918
CG13601	0.0499885	0.728103	0.00012484	0.999686	-0.271009	0.0166978
CG13603	0.0272951	0.890151	-0.153836	0.288911	-0.259291	0.0226186
CG13604	-0.00658088	0.979767	-0.0370078	0.874915	-0.120604	0.416835
CG13605	0.0298255	0.886848	0.145631	0.28888	-0.0255908	0.89761
CG13606	-0.0103205	0.353968	-0.184034	0.496164	-0.308737	0.00263817
CG13607	0.000847524		0.276182	0.330765	-0.0749805	0.775331
CG13609	0.0839181	0.403955	0.274906	0.255063	0.129928	0.580898
CG13613			-0.0399626	0.828152
CG13614	-0.00309835		-0.0309731	0.925194	0.0361199	0.799135
CG13615	-0.00484447		-0.202634	0.488903	-0.0541485
CG13616	0.000703615	0.986233	0.0489878	0.892312	-0.0118869
CG13618	-0.0103112	0.331817	-0.148226	0.676856	-0.209272	0.0602654
CG13622	0.000476835		-0.0876259	0.806037	-0.079262	0.537367
CG13623	-0.00836609	0.93502	0.0508814	0.892509	-0.117797	0.602375
CG13625	0.0749168	0.463065	-0.199687	0.312582	0.00591609	0.982002
CG13627	-0.000683109		0.0129977	0.972176
CG13630	0.0257784	0.901779	-0.120848	0.567669	-0.0752846	0.661133
CG13631	-0.0600598	0.0737968	-0.0656499	0.713014	-0.339839	0.00550088
CG13634	-0.00456013	0.813809	-0.282818	0.158711	-0.16397	0.143773
CG13639	-0.000683109		0.0335206		-0.10373	0.654055
CG13640	-0.00746363	0.521151	-0.478042	0.0478125	-0.350434	0.0464236
CG13641	-0.00591429	0.246562	-0.365056	0.180827	-0.270512	0.00103174
CG13643	-0.011576	0.448373	-0.201195	0.517339	0.0536539	0.693472
CG13653	-0.00506701		-0.0126583
CG13654	-0.00922415	0.7796	-0.248559	0.125607	-0.241718	0.0165374
CG13658			-0.0755595	0.755549	-0.284194	0.0905901
CG13659	-0.00231143		-0.0373923	0.932418	-0.179277	0.306366
CG13663	0.00364434	0.988958	-0.0447928	0.889569	-0.100322	0.618872
CG13667	0.0413613	0.7796	0.453566	1.54947e-05	0.081575	0.66745
CG13670	0.000533847		0.0422102		0.00441423
CG13671	0.0416719	0.795447	-0.341763	0.0509622	-0.22212	0.26701
CG13674	-0.0109095	0.2079	0.079834	0.825935	0.0675756	0.763159
CG13675	-0.00354356	0.411466	-0.0356704	0.933372	-0.0169519	0.957062
CG13676	0.00126903	0.986233	-0.186775	0.239259	-0.283539	0.00552823
CG13678	-0.0205329	0.0108414	0.112197	0.738139	0.156044	0.340086
CG13679	-0.0151479	0.0743257	0.0835169	0.824807	0.512621	2.31946e-07
CG1368	-0.0555308	0.000183817	-0.0738084	0.862499	0.0988247	0.434253
CG13685	-6.08475e-05		-0.26689	0.0834399	-0.0921955	0.731808
CG13689	0.000554704	0.997883	0.380459	0.0321715	0.394604	4.36932e-05
CG13690	0.0260734	0.909263	-0.161105	0.565514	0.121973	0.62698
CG13692	-6.08475e-05		0.0719404	0.864673	0.0107686	0.963152
CG13693			-0.0210867
CG13694	-4.67704e-05	0.998285	0.115224	0.769688	0.0515932	0.859531
CG13698	0.0554618	0.681004	-0.0979934	0.484764	-0.158378	0.18985
CG13699	-0.0118184	0.374532	-0.0940581	0.813093	-0.0833635	0.701883
CG13700			-0.0114717
CG13704	-0.0241554	0.371427	-0.0969074	0.513269	-0.111369	0.270256
CG13705	-0.0151899	0.130896	-0.272228	0.189914	-0.0245139	0.827789
CG13707	-0.0134379	0.182753	0.035313	0.916559	-0.144381	0.530007
CG13708	-0.00233762		-0.0584315	0.87062	0.144355	0.540485
CG1371	0.0668757	0.528615	-0.098479	0.321878	0.0130798	0.926258
CG13711	-0.0218223	0.289077	-0.0885566	0.187312	-0.00441406
CG13712	-0.0132817	0.55774	-0.0721266
CG13713	-0.0147423	0.416597	-0.0786277	0.748527	-0.00441406
CG13716	-0.0045073	0.716766	0.0447233	0.814048	-0.00314519
CG13720	-0.000683109		-0.158211	0.662945	0.0250695
CG13721			-0.0853693	0.809334	-0.101823	0.509981
CG13722	-0.0110174	0.617229	-0.115924	0.716476	-0.090313	0.440946
CG13724			-0.203908	0.449097	0.00441423
CG13727	-0.00293136		-0.102802	0.778741	0.218446	0.192833
CG13728	-0.00263408		0.0860699	0.824268	-0.0179106	0.933655
CG13731	-0.102996	1.35886e-16	-0.147757	0.690942	-0.215115	6.32893e-06
CG13733	-0.000666745		-0.0437591	0.827172	-0.0515601	0.715627
CG13737	-0.0113788	0.690926	-0.143546	0.70045	-0.101003	0.701014
CG13738	-0.00617292	0.754858	-0.334872	0.202391	-0.457686	0.00168688
CG13739	-0.000150518		-0.00539406	0.98999	-0.109601	0.660125
CG13742	-0.0260056	0.908825	0.759356	7.88833e-08	0.444835	0.000233669
CG13743	-0.00400275	0.80225	0.0653694	0.879557	-0.0265344	0.883007
CG13744	-0.010611	0.298018	-0.0932215	0.773461	-0.0162165
CG13747			-0.125203	0.517717
CG13748	-0.000666745		-0.164427	0.640624	0.0802835	0.643822
CG13749	-0.00211832		-0.0204218	0.938192	0.0278791
CG13751	-0.0432559	0.743118	0.134656	0.614811	0.133548	0.515109
CG13760	-0.00860478	0.972058	0.529154	1.39121e-06	0.178268	0.189696
CG13766	0.0612331	0.571858	-0.106524	0.712005	-0.161324	0.36996
CG13771	0.0027164	0.957999	-0.00267452	0.99133	0.00987428
CG13773	0.00495547	0.984431	-0.090876	0.782208	-0.0439491	0.811367
CG13775	0.0465365	0.650877	-0.109122	0.758672	-0.186243	0.392721
CG13784	0.0460537	0.728103	-0.0446606	0.791045	-0.0585745	0.606378
CG13786	0.000670544		0.00742934	0.984219	-0.0455078
CG13793	-0.000666745		-0.0275723	0.933376	0.0164155	0.958155
CG13794			-0.317303	0.243906	-0.102399	0.641958
CG13795	0.0101434	0.861922	0.276793	0.184851	0.318301	0.0141287
CG13796	-0.0103329	0.806125	-0.0880341	0.806679	-0.399224	0.0160517
CG13801			-0.00641736
CG13806	-0.0252835	0.199451	-0.772659	8.99851e-16	-0.14444	0.239045
CG13807	0.00433892	0.984431	0.0439082	0.894422	0.0471599	0.860672
CG13810	-0.0122529	0.551554	-0.210794	0.258835	0.167571	0.234506
CG13813	0.0073976	0.927477	-0.616556	0.000185026	-0.140289	0.4497
CG13827	-0.00527099	0.983205	-0.249323	0.0585323	-0.234976	0.222608
CG13833	0.00293966		-0.456548	0.0687344	-0.0256358
CG13837			-0.0592115		-0.114019	0.653504
CG13838	0.000497451		0.0382272	0.904151	-0.0201081
CG13840			0.00397913
CG13841			-0.0324515		-0.00397334
CG13842	-6.08475e-05		0.0627036	0.882741	0.158979	0.475834
CG13843	-0.000683109		0.125127	0.330757	0.0231488
CG13847	-0.00453816	0.923047	-0.2863	0.330765	-0.0446324	0.880015
CG13850	0.0408168	0.801945	-0.119603	0.265155	-0.0366071	0.799108
CG13855	0.000974357		-0.329597	0.191853	-0.00788383	0.980524
CG13856	-0.000507677		-0.0833586	0.839478	0.0179689	0.955972
CG13857	0.00143921		-0.0257321	0.950175	0.0201133
CG13862	-0.0025849		-0.0480276	0.818095	-0.100864	0.600805
CG13868	-0.0509014	0.190663	-0.355427	0.0129527	0.164802	0.00694974
CG13869	0.000625251		0.0890661	0.821748	-0.0540512
CG1387	-0.00343729		0.00709888		0.0261729
CG13870	0.000497451		0.0922876	0.536426	0.044242
CG13871	-0.000666745		0.00987503		0.00399632
CG13872			-0.0781273	0.825058	-0.0193641
CG13875	-0.00624969	0.906754	-0.155277	0.485084	-0.0965415	0.691924
CG13876	0.0391826	0.796554	0.304262	0.0629323	0.229761	0.104668
CG13877	-0.00582558	0.7796	-0.0152377	0.966798	0.0556521	0.842895
CG13884			-0.0473182
CG13887	0.00594307	0.97995	-0.235225	0.0397988	-0.266729	0.00130721
CG13891			-0.0785437	0.567884	0.00543608
CG13893	0.00236921	0.967747	0.048388	0.883572	-0.122414	0.364043
CG13894	-0.0144579	0.681068	-0.197932	0.296838	-0.156662	0.148773
CG13895	-0.0175821	0.933653	-0.174412	0.177439	0.0305477	0.882239
CG13896	0.00636403	0.97916	0.364032	0.0257655	0.373489	0.00436834
CG13898			-0.0526764	0.855963	0.0105859
CG13901	-0.0231185	0.917511	0.296134	0.158916	0.303317	0.0471824
CG13905	-0.000150518		-0.0525659	0.888343	-0.000697919	0.997798
CG13907	0.160319	0.00483333	-0.105374	0.542232	-0.200899	0.0131584
CG13912	-0.00509632	0.957999	-0.143774	0.659187	0.0423005	0.817134
CG13917	0.0685245	0.495903	-0.188027	0.0620324	0.0678751	0.54599
CG13919	-0.0129975	0.901335	0.0466237	0.914266	0.00994789	0.974679
CG13920	-0.0215935	0.786466	-0.069769	0.689378	-0.111251	0.218732
CG13921	0.0277605	0.893975	0.224451	0.120518	0.212372	0.122789
CG13924	0.00265657		-0.0189366	0.964558	0.086462	0.735272
CG13926	0.0170448	0.943566	-0.0391832	0.8958	0.116279	0.552942
CG13928	-0.0231846	0.55066	-0.298711	0.000253844	-0.172058	0.0395191
CG13930	-0.00155526		-0.173553	0.62044	-0.0600562	0.762453
CG13931			-0.460271	0.01911
CG13933	0.0846319	0.359744	-0.542651	8.07377e-07	-0.613138	7.98327e-12
CG13937	-0.0100052	0.772231	-0.0526139	0.840965	-0.0231576	0.894557
CG1394			-0.00641736		0.0174124
CG13946	-0.00368353	0.383379	-0.432849	0.0914721	-0.185502	0.366854
CG13947	-0.00479265	0.429927	-0.221687	0.493964	-0.444442	0.000288974
CG13949	-0.000269721	0.991216	0.0997342	0.804135	-0.039267	0.86815
CG13950	-0.00320769	0.828612	0.111464	0.700646	-0.154224	0.494401
CG13954	-0.00657747	0.564547	-0.190019	0.576651	-0.165861	0.286242
CG13955	-0.00243011		-0.436393	0.0891938	-0.118862
CG13962	-0.00136727		-0.209935	0.49488	-0.584096	7.43704e-05
CG13970	-0.00276085		-0.0273991		0.0476201
CG13972	0.0030833		-0.0513957	0.896152	0.0110142
CG13982	0.018443	0.798557	-0.00391918	0.99385	0.150604	0.425333
CG13983	-0.00316004		0.0728088	0.862006	-0.00616324
CG13989			0.00987503
CG13991	0.00195485		-0.00641736
CG13992	-0.000666745		-0.102345	0.488903	-0.0168339
CG13994	-0.0160894	0.952472	0.0977324	0.651845	-0.0918862	0.688425
CG13995	0.000921762	0.968395	-0.0744624	0.856476	-0.0427449	0.798349
CG13996			0.118871	0.579353	0.0914751	0.73012
CG13999	0.000932632		-0.115454	0.749988	-0.115399	0.651529
CG14000			-0.00641736		-0.00850937
CG14005	0.0248761	0.91078	0.752959	9.75878e-13	0.210803	0.224896
CG14007			-0.0400866		-0.0244012	0.905067
CG14011			0.00987503
CG14013			0.0278582		0.00441423
CG14014	-0.0454548	0.0393465	-0.533182	0.000129572	-0.01743
CG14015	-0.000865471		-0.0199536	0.960711	0.254665	0.147523
CG14017			-0.00641736
CG14020	-0.00237901	0.911464	-0.235198	0.460525	-0.0746486	0.701881
CG14022			-0.125217	0.29075	-0.0567382
CG14024	-0.0064341	0.523516	-0.0591962	0.879557	-0.0845217	0.616656
CG14034			0.0479832		-0.0667923
CG14036	-0.00290208	0.983205	-0.1079	0.752428	0.11675	0.596793
CG14043	0.0342156	0.851034	-0.0560252	0.792617	-0.0514183	0.778666
CG14044			-7.89791e-05	0.999777	-0.0568413	0.840309
CG14050	0.00362047	0.93569	-0.0481572	0.91216	-0.0834286	0.755638
CG14052	0.000625251		-0.0295875	0.93575	-0.100208
CG14053	0.00987165	0.936024	-0.0771303	0.825579	-0.030021
CG14054	-0.00293136		0.00738594	0.98116	0.0765163
CG14062					-0.000617505
CG1407	-0.0370649	0.815765	0.479817	1.25403e-05	0.353649	3.16784e-06
CG14072			-0.139322	0.639139	-0.0331196	0.907612
CG14073	0.0913104	0.332159	-0.179951	0.0278461	0.00438769	0.981313
CG14074	-0.0294827	0.880718	-0.127302	0.72034	-0.00796194	0.979634
CG14075	-0.00215484		-0.143493	0.700994	0.0369805	0.871375
CG14077			0.00987503
CG14079	0.00113294	0.990781	0.228233	0.481608	-0.0188644	0.946992
CG14082	-0.00624986	0.617447	0.0116889	0.978277	-0.224359	0.174484
CG14085	-0.00462633		-0.117908	0.761871	-0.0458036	0.857286
CG14086			0.109605	0.782567	-0.0286654	0.923489
CG14089			-0.389031	0.0815292	-0.0306493
CG1409			0.00987503
CG14095	-0.0326677	0.00153731	0.0117845	0.963242	-0.0217369	0.946858
CG14096	-0.00379888	0.356186	0.203174	0.485189	0.0159774	0.957157
CG14100	-0.0463612	0.761421	0.097157	0.65833	0.226154	0.145995
CG14102	0.00409359	0.98574	-0.0819223	0.820054	-0.0850184	0.753911
CG14104	0.0183627	0.876718	-0.167418	0.636562	0.0441315	0.86667
CG14105	-0.0146076	0.0385485	-0.0702597	0.856536	-0.262446	0.0294428
CG14106			-0.0274998	0.871774	0.000594953
CG14107	-0.0262727	0.124974	-0.243295	0.187815	-0.03931	0.793171
CG14109	-0.0100874	0.595256	-0.163935	0.367788	0.160736	0.355251
CG14110	-0.0114412	0.561523	-0.0960621	0.799587	-0.0936615	0.449591
CG14111	-0.00422826	0.91531	-0.25307	0.11883	-0.00441406
CG14113			0.00987503
CG14115			0.0208163
CG14118	-0.00231266		-0.399838	0.10645	-0.135938	0.566085
CG14120	-0.0135304	0.383379	-0.683657	0.00013283	-0.807981	9.67206e-21
CG14125			0.0885554		0.00822282
CG14130	-0.0265898	0.860417	-0.0232148	0.934876	-0.0848203	0.704652
CG14131	-0.026463	0.874269	-0.490905	0.00103288	-0.334472	9.87268e-05
CG14132	-0.00658274	0.15122	-0.180921	0.541177	-0.237709	0.218387
CG14135	-0.0181733	0.93841	0.205368	0.313095	0.101865	0.630618
CG14137			-0.0183211		-0.0128538
CG14142			0.23781	0.207642	0.129388	0.527067
CG14143	-0.00218469		0.00803611	0.976309	0.204826	0.236322
CG14147	0.00481556	0.954483	-0.250652	0.423218	-0.040566	0.891168
CG14151			-0.00641736
CG14153	-0.00155526		0.0182909	0.963242	-0.0586191	0.834748
CG14154	0.000533847		-0.162139	0.49102	-0.00938995
CG1416	0.0420175	0.768165	0.0183145	0.917195	0.0140887	0.930008
CG14160	-0.00123425		-0.127241	0.742785	-0.177188	0.367127
CG14174	0.00168669	0.992649	0.286673	0.164709	0.0412896	0.880411
CG1418	-0.0455626	0.756022	-0.116487	0.623942	-0.0301048	0.909367
CG14182	-0.0375145	0.815727	0.0136621	0.958288	0.0247466	0.92952
CG14183	0.0048911	0.957259	0.130621	0.722107	0.0890119	0.737705
CG14184	-0.0405778	0.803194	0.333764	0.0306114	0.17824	0.14335
CG14185	0.00170836		0.16158	0.603339	0.0481307	0.838479
CG14186	-0.00661388	0.80079	-0.111872	0.653867	0.0317551	0.879093
CG14187					-0.00886225
CG14190			0.00987503
CG14191	-0.0127563	0.533786	-0.133882	0.713186	-0.231288	0.00988231
CG14194	-0.0459653	0.736593	-0.117563	0.484338	-0.0962942	0.592135
CG14195	0.000670544		0.147131	0.692896	0.0409615	0.875744
CG14196	-0.00353963	0.657814	-0.00176131	0.997715	-0.0950892	0.535066
CG14200	0.0449287	0.741505	-0.142634	0.233988	-0.0136367	0.937301
CG14204	0.00110839	0.991216	0.286346	0.301704	0.0560635	0.705698
CG14205	-0.00864531	0.495903	-0.0513638	0.901865	-0.222921	0.00121413
CG14207	-0.0866977	0.363493	-0.00990053	0.947371	-0.0357627	0.690896
CG14210	-0.00773117	0.976282	0.325884	0.0310532	0.068218	0.628015
CG14212	-0.0106472	0.55404	-0.032707	0.905637	-0.00113519
CG14218	0.0135215	0.847979	0.0797464	0.729951	0.102708
CG14219			-0.131508	0.67513	-0.555023	4.01788e-06
CG14220	0.0181198	0.945678	0.416639	3.42083e-06	0.252491	0.0137739
CG14221	0.0137039	0.801945	-0.0468779	0.916233	0.160268	0.484941
CG14223	0.00028929	0.998016	-0.0981739	0.785642	-0.00149171	0.996511
CG14227	-0.00255775	0.955244	0.0489142	0.852512	0.0437834
CG14229	-0.0153591	0.957249	0.739223	4.67045e-11	0.571888	1.92545e-09
CG14230	0.0747869	0.467951	0.428832	0.00157987	0.115726	0.432036
CG14231	-0.0217937	0.926144	-0.129395	0.536893	0.000954127	0.997431
CG14232	0.0106289	0.967563	-0.196654	0.28174	-0.016052	0.947174
CG14234	-0.00442877	0.782521	-0.0850272	0.83915	0.0627892	0.641083
CG14237			-0.0246391		-0.0233921
CG14238	-0.00198319		0.0239272	0.956237	0.0734524	0.775543
CG14245			0.0756499	0.779287	-0.921293	6.08624e-10
CG14247	-0.000150518		-0.0125775	0.97681	-0.0184132	0.954874
CG14252	-0.0310416	0.747112	-0.158451	0.614761	-0.159053	0.474135
CG14253	-0.0117443	0.235368	-0.230801	0.461632	-0.0904788	0.619632
CG14257	-0.00660329	0.82746	-0.0883068	0.808376	0.07255	0.795237
CG14258			0.0557742		0.0105917
CG14259	-0.000666745		-0.00641736		-0.182849	0.367136
CG14260	0.000113175	0.996516	-0.0304209	0.927014	0.0319506
CG14262			-0.0192071		0.0100795
CG14265	-0.00489426	0.685255	-0.253467	0.390135	-0.215257	0.00816664
CG14269					0.0388285
CG14270	-0.0205141	0.93588	0.0660086	0.804292	-0.00996129	0.959416
CG14273	-0.00367199		-0.119855	0.755814	-0.0257867	0.898771
CG14274	-0.00222568		-0.0389855	0.930889	0.0862076	0.649289
CG14275	-0.0120677	0.347095	-0.225504	0.408831	-0.238035	0.015945
CG14277	-0.00751006	0.508105	0.0504128	0.90236	-0.162468	0.26272
CG1428					-0.00441406
CG14280			-0.138292	0.509337	-0.00441406
CG14282	0.000533847		0.0100236	0.947232	-0.00621512
CG14285	-0.0108168	0.694421	-0.532031	6.85048e-05	-0.411132	0.00352041
CG14286	-0.0286808	0.895918	0.383937	0.00966667	0.200159	0.167546
CG14292	-0.0119065	0.252622	0.319652	0.146607	-0.0592485	0.743491
CG14294					-0.00441406
CG14297	0.00671622	0.782521	0.101942		-0.011149
CG14298	-0.0038438	0.924327	0.105476	0.784483	0.131741	0.553016
CG14300	-0.000507677		-0.242543	0.361276	-0.409365	5.05232e-06
CG14301	-0.00369388		0.0636971	0.882741	0.0363467	0.856502
CG14302	-0.0113777	0.126693	-0.224406	0.47387	-0.254527	0.0011835
CG14304	-0.0133152	0.532673	-0.217421	0.241944	-0.0783505	0.727772
CG14305	-0.000683109
CG14309			0.00987503
CG14312	-0.00746945	0.795023	-0.183904	0.376298	0.121754	0.539065
CG14313	0.00128685		-0.0567941	0.888617	0.0290535
CG14314	-0.00245787	0.983429	-0.0820623	0.729951	-0.026929	0.923315
CG14316			0.0451397
CG14317	-0.0191698	0.148714	-0.41216	0.00256656	0.00441423
CG14321	-0.00925948	0.868825	0.137355	0.458135	0.0336446	0.887575
CG14322	0.0362285	0.836735	-0.15623	0.194304	-0.0665702	0.622441
CG14323			-0.0422881		0.00156199
CG14324	-5.80777e-05		0.0343184	0.924357	0.0637449	0.703328
CG14325			-0.224228	0.473287	-0.0371961
CG14326	-0.000150518		-0.152592	0.391503	-0.138794	0.259078
CG14327	-0.00566766	0.525396	-0.223795	0.448062	-0.0534621	0.71562
CG14329			-0.0275471		0.0327037
CG14331			-0.0781587	0.854551	-0.199812	0.350982
CG14339			0.0103967		-0.00616324
CG1434	0.0305283	0.883734	-0.00576348	0.982617	0.145225	0.285165
CG14340					0.00543608
CG14341	0.0153066	0.950717	-0.0322543	0.93129	-0.0161283	0.955733
CG14342	0.0019953		-0.0247966	0.942749	0.0143749	0.959416
CG14346	-0.00263587	0.957999	0.0804858	0.849296	0.0360131	0.860885
CG14352	0.0130117	0.963357	0.146788	0.646104	0.0976873	0.69677
CG14354			0.0169206
CG14355					0.116954	0.216714
CG14356	-0.00536861	0.331638	-0.371538	0.0275747	-0.0790005	0.773785
CG14357	-0.00222568		0.315021	0.228062	-0.114836	0.575457
CG14362			0.00037124		0.000233133
CG14367	5.00473e-05	0.998285	-0.0810606	0.830358	-0.0941892	0.723422
CG14369			-0.0292227	0.917195	-0.279604	0.0959285
CG14374	-0.0103532	0.236284	-0.109437	0.764899	0.0506586	0.721825
CG14377	-0.00104564	0.643514	-0.163735	0.639317	0.0321953	0.826525
CG14380					0.00441423
CG14384					-0.00441406
CG14391			0.0533118	0.757442	-0.0118218
CG14395	-0.0317843	0.088536	-0.147477	0.691131	-0.0570448	0.78202
CG14397	-0.00215484		-0.0935118	0.813538	-0.0457611	0.826525
CG1440	0.037645	0.787541	0.0145049	0.920518	0.0434044	0.806104
CG14400	-0.00222568		-0.0327111	0.912334	-0.0194532
CG14401	-0.01007	0.33972	0.109561	0.766984	-0.18707	0.199731
CG14406			-0.122211	0.519018	-0.0422803	0.766817
CG14407	-0.0351777	0.836735	-0.049913	0.801673	-0.0195584	0.91553
CG14408	0.0488991	0.722392	-0.0359608	0.885358	-0.0620219	0.638687
CG1441	-0.0315818	0.0208635	0.0463903	0.904454	-0.327043	0.00136518
CG14410	-0.00794842	0.960432	0.223855	0.458607	0.0914705	0.649333
CG14411	0.0602893	0.631831	-0.0936525	0.519011	-0.0547577	0.752822
CG14414	0.0125389	0.960569	0.152863	0.443416	0.145324	0.434944
CG14416	-0.000683109		0.0722388	0.819308	0.00835458
CG14417			-0.070945	0.430651	0.0111307
CG14418	-0.00293136		-0.468763	0.042667	-0.00232875
CG14419	-0.0351355	0.0169167	-0.459451	0.000525452	-0.178209	0.0465571
CG14420	0.000497451		0.00987503		0.014146
CG14421	-0.000666745		0.0154231	0.95481
CG14422					0.00441423
CG14423	-0.00218469		-0.079037	0.669736	-0.000255377
CG14424	-5.80777e-05		0.0268523		0.0190709
CG14427	-0.0354824	0.00745253	-0.0348259	0.793911	-0.00441406
CG14431	-0.0043585	0.94051	-0.166203	0.604421	-0.0649895	0.791593
CG14434	0.0355676	0.842673	0.0339975	0.921857	-0.0830282	0.755769
CG14435	0.0616801	0.588129	0.455264	1.0399e-07	0.276785	0.00140026
CG14439	-0.00988749	0.52447	0.0544778	0.894864	-0.0283742	0.811427
CG14440	0.0182677	0.945678	-0.117461	0.494114	-0.140215	0.253526
CG14441	0.00656019	0.976085	-0.105203	0.604449	-0.0559421	0.743195
CG14442	0.0517165	0.67918	0.0659091	0.692218	0.156054	0.117201
CG14443			-0.0605878		-0.00227326
CG14445	-0.00686402	0.61367	-0.0381224	0.93109	-0.117064	0.330222
CG14448			0.00397913		-0.00441406
CG14450	0.0358921	0.842641	-0.00460388	0.987763	0.101723	0.602883
CG14451	0.00367637	0.888533	0.22461	0.400331	-0.000493553
CG14452			0.040866	0.852308	0.00843339	0.978244
CG14453	-0.0175183	0.141629	-0.276509	0.344909	-0.0279991	0.917201
CG14454	-0.00895906	0.359217	-0.07907	0.846837	-0.223868	0.0767079
CG14455					0.011152	0.951617
CG14456	-0.00211832		0.215796	0.513345	-0.0992771	0.511821
CG14457	-0.00127122	0.967616	0.683611	8.62707e-05	0.449088	0.0032613
CG14459			0.0103967		-0.220887	0.073384
CG14464	-0.0546171	0.649994	0.425693	1.78078e-05	0.0990987	0.497931
CG14478	0.0262998	0.897308	0.581186	1.22687e-16	0.320889	5.30271e-07
CG14483	-0.0409213	0.798557	-0.0401015	0.899847	-0.104689	0.401288
CG14488			-0.273393	0.34098	-0.0951929	0.586211
CG14490	0.00101775		0.191818	0.573296	-0.167496	0.456266
CG14491			-0.0210867		-0.017365	0.887408
CG14492					0.0130579
CG14495	-0.000666745		0.257665	0.400276	-0.25996	0.164219
CG14499	-0.000151127		-0.112373	0.414405	-0.279274	0.00360714
CG14500	-0.00367615	0.644824	0.260701	0.304492	0.212052	0.119082
CG14502	-0.00478434	0.971318	0.5459	0.015983	0.0881994	0.738595
CG14505			-0.000270778
CG14506			-0.0760387
CG14507	-0.00222568		-0.21999	0.415526	0.152969	0.447501
CG14511	-0.0256336	0.882696	-0.404634	0.0397406	-0.410313	0.0149308
CG14515	-0.00562835	0.761421	-0.0345698	0.917462	-0.0598471	0.83439
CG14516	0.0777838	0.443719	-0.324778	0.115689	-0.0288256	0.875744
CG14518			-0.00641736		-0.01743
CG14535	-0.00826178	0.7796	-0.198285	0.390476	-0.0812658	0.567879
CG14540			-0.0210867		0.00936397
CG14543	0.00842739	0.961316	-0.194466	0.442034	0.0620862	0.752807
CG14544	-9.81672e-05	0.99929	-0.0320845	0.932092	0.0245216	0.933533
CG14545	0.00871644	0.968395	-0.0348542	0.933479	-0.0421427	0.883565
CG14551	0.00431478		-0.0662105	0.875323	-0.0237318
CG14556			-0.0473334	0.847297	0.0371228	0.869212
CG14561	-0.0438472	0.782521	-0.182754	0.546553	-0.000228013	0.999256
CG14562	0.0732093	0.465113	-0.0590074	0.712005	0.0641186	0.671204
CG14563			-0.0972603		0.141183	0.552014
CG14564	-0.000683109		-0.0400866		0.0479955	0.74877
CG14565	-0.0040515	0.734005	-0.0801504	0.799587	0.113238	0.221001
CG14566	-0.0105932	0.0429128	-0.0919844	0.819308	0.132798	0.140826
CG14567	-0.0188636	0.517514	-0.163309	0.479763	-0.0679895	0.808749
CG14568	-0.0175165	0.0536856	0.119225	0.72522	0.221563	0.0245029
CG14569	-0.0380862	0.00178132	-0.0814563	0.815006	0.124534	0.0959833
CG14570	-0.0125321	0.215465	0.274799	0.363068	0.0890335	0.708655
CG14572	-0.00602207	0.648013	-0.114737	0.730613	0.0963542	0.29973
CG14573	-0.0134628	0.0668289	0.0423904	0.923613	0.399888	8.94189e-08
CG14589	-5.80777e-05		0.0666542	0.853763	-0.0785904
CG14591	-0.00833106	0.367109	-0.0233548	0.943817	-0.174238	0.197209
CG14598	-0.00944368	0.40647	-0.456922	0.0235943	-0.139779	0.138811
CG14605			0.00377197		0.00890015
CG14606	0.00169447		-0.00234622	0.996121	-0.0896349	0.698761
CG14607			-0.00641736		0.0585267
CG14609	0.000497451		-0.207772	0.513957	-0.0577465	0.697718
CG1461	-0.00211832		0.0137102		0.0020834	0.99512
CG14610			0.00037124		-0.000255377
CG14613	-0.00652577	0.980461	-0.0564688	0.792029	-0.0553212	0.775543
CG14615	0.0142468	0.946823	-0.0588878	0.857716	-0.0864345	0.656173
CG14618	0.0545967	0.68636	-0.080055	0.767782	-0.0933753	0.654015
CG14621	0.00792587	0.975792	-0.0176833	0.931451	-0.0782712	0.578899
CG14625			-0.0804005	0.801099	0.0193011
CG14626	-0.00753322	0.597308	-0.0035117	0.994446	-0.0634804	0.813296
CG14627	-0.000666745		0.0737608	0.762787	-0.00835312
CG14628	0.00144454
CG14629	-0.0494941	0.107853	-0.188816	0.0613343	-0.0221441	0.908909
CG1463	-0.0464659	0.760376	0.471342	0.000139683	0.220978	0.015125
CG14630	0.000497451		0.0203642	0.921656	0.031178	0.860013
CG14634			-0.00641736
CG14635			-0.00641736
CG14636	-0.0169112	0.576418	-0.122672	0.744402	-0.257515	0.0103516
CG14641	-0.0414072	0.7796	0.529014	6.9671e-13	0.371612	1.26556e-05
CG14642	-0.0144619	0.235368	0.0960587	0.802583	-0.0502666	0.794559
CG14644			0.0107721	0.965477	-0.0169221
CG14645	0.000533847				-0.0299036
CG14646	-0.00701791	0.97916	0.323499	0.0044124	0.238675	0.0192762
CG14647	-0.00811183	0.97449	0.174317	0.333118	-0.0276521	0.896752
CG14650	-0.00191971	0.992649	0.604018	2.1984e-12	0.447185	1.73338e-09
CG14651	-0.00527374	0.761288	0.0949433		0.00966055
CG14655	-0.0117646	0.363493	-0.243521	0.158013	0.0712238	0.759119
CG14657	0.0257327	0.91078	0.508352	2.93656e-07	0.327432	5.63967e-05
CG14661	-0.0038614		-0.0987327	0.695977	-0.408468	0.00614257
CG14662	0.000533847		-0.00644288	0.989273	0.115118	0.647649
CG14664	0.000489499		0.168175	0.456411	0.0364764
CG14667	0.0116849	0.966429	0.141817	0.508842	-0.0173126	0.945259
CG14668	-0.00102906		0.0890626	0.792617	-0.0119214
CG14669	-0.00253236	0.964965	0.118946	0.706972	-0.0262294	0.887408
CG14671	-0.018168	0.941776	-0.0890052	0.707726	-0.180489	0.157399
CG14676					0.0288621
CG1468	-0.00517076		-0.27156	0.371403	-0.238364	0.0186954
CG14687	-0.0206847	0.518601	-0.204184	0.255884	-0.251345	0.00390411
CG14688	-0.016046	0.954483	-0.237208	0.0313159	0.157477	0.170741
CG14689	-0.00222568		-0.0040699
CG14691			-0.0974426	0.557432	-0.0511128
CG14692	-0.00300978	0.901779	-0.108504	0.703092	-0.0608266	0.802587
CG14693	-0.000666745		0.0640673	0.803086	-0.076823	0.782429
CG14694	-0.00271246	0.903551	-0.407245	0.0855668	-0.126384	0.605181
CG14695	-5.80777e-05		0.0429597	0.914266	0.553412	0.000542199
CG14696	-0.0106556	0.723359	-0.69943	2.75227e-06	-0.21212	0.0205566
CG14708					-0.00441406
CG14710	0.0100341	0.968418	0.486714	0.000275086	0.452447	1.24162e-06
CG14711	0.0230111	0.913641	-0.161351	0.471663	0.144339	0.443325
CG14712	0.0543858	0.681004	-0.163898	0.26986	-0.01359	0.946505
CG14715	-0.0454351	0.768653	0.286017	0.0204845	0.168159	0.0875587
CG14717			-0.0836884	0.554413	0.0111286
CG14718			-0.033982	0.889843	-0.0175075	0.909647
CG14720	-0.00553355	0.296057	-0.0736354	0.861606	-0.0123047
CG14721	0.00610586	0.97916	-0.0098252	0.968472	-0.131694	0.356114
CG14722	-0.0289467	0.894935	0.514994	1.05191e-09	0.330343	3.51851e-05
CG14731			0.00987503		0.00441423
CG14739	-0.000666745		0.00725112		0.014146
CG14740			0.00987503		-0.0474323
[truncated: 13,091 more rows]
