# Supplementary material for: A modERN resource: identification of Drosophila transcription factor candidate target genes using RNAi
Source: Genetics. 2023 Jan 19;223(4):iyad004. doi: 10.1093/genetics/iyad004 (PMC10078917; doi:10.1093/genetics/iyad004)
Supplement: iyad004_Supplementary_Data [file iyad004_supplementary_data.zip › modERN_Resource_RNAi_Table_S39_ss_GENETICS-2022-305822.xlsx]

## Sheet: heatmap CSV
gene name	ss_0-1.5	ss_12-14	ss_16-18
Cyp6a17	-0.0443681	-0.858478	-3.10282
Hsp70Bb	-0.0590951	-0.0443174	-2.66707
CG46466	-0.0842698	0.00959236	-2.81893
mt:lrRNA	-0.0889202	0.0128377	-2.8813
mt:ND1	-0.697782	0.0282973	-1.06552
CG33774	0.0445316	0.199176	-1.07533
PIP4K	-0.232448	-0.0379925	-1.03365
Tpst	-0.283345	0.0312492	-1.08798
He	0	0.00683626	-1.05241
Maf1	-0.032172	0.0683431	-1.03224
CG12728	-0.125228	0.0536971	-1.06736
CG10465	-0.120939	0.0403438	-1.02259
CG3107	-0.0833614	0.0439854	-1.03997
MED26	-0.0920764	0.0131371	-1.11772
Cals	-0.102567	-0.00218557	-1.09106
Nhe2	-0.0966547	-0.0226222	-1.09742
ImpL2	-0.109397	0.00216118	-1.03194
Parp	-0.0993342	-0.00465109	-1.03821
MFS17	-0.0569931	-0.0113525	-1.07218
Uhg5	-0.0787218	-0.0301599	-1.03827
lncRNA:CR44832	-0.0111317	-0.0936293	-1.12565
Alg-2	-0.0671188	0.0597475	-1.13442
CG40470	-0.0517897	-0.027823	-1.1986
RNASEK	-0.042359	0.0039457	-1.17507
lncRNA:roX2	-0.0027036	0.0149714	-1.16921
ChT	-0.0116406	-0.0367504	-1.13724
fau	-0.00426365	-0.0194092	-1.13513
mt:CoI	-0.475106	0.0055321	-1.28455
CG40228	-0.350807	-0.00761801	-1.17723
HIP-R	-0.32263	0.0589077	-1.25418
PIG-Q	-0.203035	0.024078	-1.41128
Uhg3	-0.235705	0.0200681	-1.40771
CG40439	-0.367351	0.0217019	-1.37188
eIF5	-0.315566	-0.00750817	-1.36372
l(2)41Ab	-0.279139	-0.0452056	-1.34588
CG33346	-0.00426365	-0.243105	-1.47445
lncRNA:CR43855	-0.0120832	-0.244843	-1.28619
CG45207	-0.00976374	-0.276652	-1.13838
lncRNA:CR44295	0	-0.197744	-1.06592
CG40298	-0.0255282	-0.0908723	-1.24038
elfless	-0.00264556	-0.0633418	-1.3454
lncRNA:CR44922	-0.00780383	-0.0245622	-1.32281
Haspin	-0.0900845	0.00368001	-1.32178
Vps11	-0.0995925	0.0225996	-1.29737
CG17883	-0.0922504	-0.0195396	-1.26306
CG4455	-0.0511491	-0.0192386	-1.2462
lncRNA:CR46268	-0.181	-0.00531049	-1.26709
CG14464	-0.102841	0.0274253	-1.2326
Pten	-0.14275	-0.00354258	-1.23059
asRNA:CR43767	-0.0498992	-0.752112	-1.60244
Oseg4	-0.0347628	-0.536454	-1.18672
CG43390	-0.0102095	0.160704	-1.64715
AGO3	-0.06941	0.0313215	-1.36866
Atf6	-0.0759199	0.0110099	-1.38268
l(3)80Fg	-0.0970943	-0.00652505	-1.44265
RpL38	-0.0161426	0.0227396	-1.43645
CG34265	-0.00777144	0.136602	-1.3269
lncRNA:CR45409	-0.0859494	0.115572	-1.45196
Uhg4	0.0065937	0.172759	-1.46319
CG17724	-0.283591	-0.00217838	-1.71996
mt:CoIII	-0.199922	-0.0031383	-1.57426
mt:Cyt-b	-0.183181	-0.000775046	-1.60039
CG10943	-0.00191395	-0.186116	-1.71945
mt:CoII	-0.183672	-0.0137549	-1.87888
CG33217	-0.0912201	0.00898919	-1.82251
CG33941	-0.0654497	0.0143662	-1.7915
Stlk	-0.0922726	0.0224858	-1.72454
Uhg1	-0.16359	-0.00913499	-1.77841
mthl8	0.00863698	2.18263	2.29815
Cpr47Ef	0.0397456	0.00623345	2.59981
Drsl2	0.00272211	0.174819	1.82492
b	0.0305816	0.208935	1.14373
Cyp4d20	-0.0111547	0.0622784	1.15577

## Sheet: DESeq2 CSV
gene name	log2FoldChange.ss_0.1.5	padj.ss_0.1.5	log2FoldChange.ss_12.14	padj.ss_12.14	log2FoldChange.ss_16.18	padj.ss_16.18
128up	0.095913	0.539704	0.111268	0.999554	0.22682	0.48535
14-3-3epsilon	0.0598465	0.765229	-0.0193602	0.999554	-0.342229	0.215006
14-3-3zeta	-0.106422	0.472631	-0.0844128	0.999554	-0.206007	0.456653
140up	0.142321		0.105561	0.999554	-0.227248	0.542635
18SrRNA-Psi:CR41602	0.0236797		0.0539746	0.999554	-0.388507	0.179123
18w	-0.0126253		0.234491	0.999554	0.394629	0.191219
26-29-p	0.157233	0.328113	0.202606	0.999554	0.150733	0.700061
28SrRNA-Psi:CR40596	0.0245565		0.329269	0.352412	-0.555952	0.112748
28SrRNA-Psi:CR40741	0.00547088		0.0807955	0.999554	-0.530069	0.0352193
28SrRNA-Psi:CR41609	0.0438946		0.0458979	0.999554	-0.430155	0.0141091
28SrRNA-Psi:CR45848	0.0133804		0.0792047	0.999554	-0.321385	0.0884155
28SrRNA-Psi:CR45851	0.0204711		0.076912	0.742848	-0.149768	0.290438
28SrRNA-Psi:CR45853	0.0146694		-0.004242	0.999554	-0.00150201
28SrRNA-Psi:CR45855	0.0423236		-0.00219943	0.999554	-0.041399
28SrRNA-Psi:CR45859	0.0230559		0.144712	0.999554	-0.46294	0.212935
28SrRNA-Psi:CR45860	0.0294678		0.0244488	0.999554	-0.167085	0.316135
2mit	-0.0324097		0.0756984	0.999554	0.202317	0.706814
312	0.102124		0.0416809	0.999554	0.0942648	0.864958
4E-T	-0.0831502	0.707329	0.0497337	0.999554	-0.578154	0.0441449
5-HT1A	0.00571257		-0.204646	0.999554	0.00384284	0.995418
5-HT1B	-0.00653847		0.109664	0.999554	-0.0052414	0.995243
5-HT2A	0.0665676		-0.152645	0.999554	-0.0967951	0.862841
5-HT2B	-0.00814515		0.17154	0.999554	-0.0499283	0.948596
5-HT7	-0.00398648		0.279391	0.999554	0.0521	0.919156
5.8SrRNA-Psi:CR45854	0.0118309				-0.0208645
5.8SrRNA-Psi:CR45857	0.00553287
5.8SrRNA-Psi:CR45863	0.0215448		0.00469634	0.999554	-0.0222188
5PtaseI	-0.0321407	0.870892	-0.00651007	0.999554	-0.133146	0.688269
5SrRNA-Psi:CR33363	0.0155409
5SrRNA:CR33367	0.0124672
5SrRNA:CR33407	0.00662665
5SrRNA:CR33441	0.00662665
7B2	-0.0322827		-0.0332657	0.999554	0.116585	0.81935
7SLRNA:CR32864	0.0165947		0.0163082	0.999554	-0.0676152
7SLRNA:CR42652	0.0179263		0.0155792	0.999554	-0.111554
825-Oak	0.00553287		-0.197255	0.999554	0.0337275	0.919016
A16	0.0801347	0.707329	-0.0232069	0.999554	0.0745645	0.887922
AANAT1	-0.0509846		-0.18059	0.999554	0.191048	0.636009
AANATL2	-0.00890382		-0.0182359	0.999554	0.202411	0.61244
AANATL3	-0.00581298		0.0462408	0.999554	0.0870805	0.850009
AANATL4	-0.00585546		-0.37349	0.229971	-0.831326	5.30407e-05
AANATL5			0.00979896	0.999554	-0.501689	0.143847
AANATL6	0.00888095		-0.0120424	0.999554	-0.265146	0.562486
AANATL7	-0.00719384		-0.218311	0.999554	0.23008	0.523643
ABCA	-0.151536	0.454308	-0.0620792	0.999554	0.0325056	0.969947
ABCB7	0.217112	0.153585	-0.00444518	0.999554	0.454133	0.0379781
ABCD	-0.0804786	0.631775	0.020169	0.999554	-0.73956	0.0113597
ACC	0.117937	0.46143	0.0272967	0.999554	0.47439	0.174125
ACXB			0.0086792	0.999554
ACXC			-0.000977682	0.999554	-0.0131114
ACXD	-0.0270226		0.0579019	0.999554	0.619738	0.000880681
ADD1	-0.20357	0.258703	-0.0491776	0.999554	-0.236971	0.640374
ADPS	-0.0256438		0.230819	0.999554	0.416808	0.174125
AGBE	0.215367	0.146342	0.0977921	0.999554	0.0173854	0.977801
AGO1	-0.211727	0.267721	0.0158671	0.999554	-0.163681	0.766499
AGO2	-0.0929292	0.645332	-0.000161679	0.999554	-0.237559	0.615791
AGO3	-0.06941	0.49357	0.0313215	0.999554	-1.36866	6.04915e-09
AIF	0.0245313	0.908823	0.0534495	0.999554	0.173983	0.636009
AIMP1	0.237237	0.2187	0.0930639	0.999554	0.000851847	0.998995
AIMP2	0.200437	0.200926	0.142151	0.999554	0.0290554	0.960325
AIMP3	0.204131	0.318618	-0.0881992	0.999554	0.103728	0.841228
ALiX	0.0560894	0.737867	0.22823	0.999554	0.58966	0.0276126
AMPKalpha	0.172923	0.267721	-0.0676704	0.999554	0.211174	0.497614
AMPdeam	0.0804417	0.589832	-0.0863132	0.999554	0.168861	0.606047
AOX1	-0.0416204		-0.102401	0.999554	0.302822	0.327564
AOX2	0.000596517		0.0952241	0.999554	0.184676	0.551361
AOX3	0.0910893	0.600006	-0.0451684	0.999554	0.123009	0.840444
AOX4	0.00272211		0.013077	0.999554	-0.00860083
AP-1-2beta	0.11263	0.471364	0.0158946	0.999554	0.299492	0.25107
AP-1gamma	0.130509	0.414863	0.0819264	0.999554	0.268348	0.547395
AP-1mu	0.00719488	0.973901	-0.0436899	0.999554	-0.260355	0.577284
AP-1sigma	-0.102159	0.631717	-0.0235877	0.999554	-0.634106	0.000418904
AP-2alpha	0.0442159	0.807453	0.0266839	0.999554	0.029315	0.967874
AP-2mu	0.172418	0.349691	0.0814901	0.999554	0.12553	0.737397
AP-2sigma	0.0435356	0.844945	-0.0330275	0.999554	-0.155674	0.71929
APC10	0.0781559		-0.211145	0.999554	0.0699157	0.913514
APC4	0.0694175	0.67385	0.117273	0.999554	0.0581411	0.93589
APC7	0.0833381	0.614968	0.135455	0.999554	-0.0187811	0.96872
APP-BP1	0.0597837	0.765229	0.0393461	0.999554	0.214864	0.54001
AQP			-0.167536	0.999554	-0.0128395	0.986611
ASPP	0.0311602		0.0120307	0.999554	0.465741	0.0770356
ATP6AP2	0.102798	0.458219	-0.0181575	0.999554	0.176836	0.563908
ATP7	0.038068	0.844186	0.194674	0.999554	0.229173	0.574571
ATP8A	-0.0523643	0.814814	-0.102348	0.999554	0.180176	0.725281
ATP8B	-0.0402565		-0.188344	0.999554	0.0760143	0.908085
ATPCL	0.136331	0.331558	0.305269	0.999554	0.255373	0.51817
ATPsynB	0.215316	0.182438	-0.0852849	0.999554	0.126011	0.771769
ATPsynC	0.177636	0.365755	0.0604153	0.999554	-0.0772177	0.856721
ATPsynCF6	0.0822792	0.705073	-0.0655918	0.999554	0.0231345	0.977691
ATPsynD	0.210957	0.273611	-0.0421881	0.999554	0.0959823	0.873077
ATPsynE	0.112676	0.577236	-0.0758095	0.999554	-0.102205	0.849488
ATPsynF	0.229238	0.269633	-0.0928798	0.999554	0.0157217	0.982678
ATPsynG	0.128657	0.535692	-0.0403161	0.999554	0.0194919	0.980421
ATPsynO	0.173184	0.340441	-0.0387443	0.999554	0.013333	0.985829
ATPsynbeta	0.0924044	0.554775	-0.0362411	0.999554	-0.039804	0.915322
ATPsynbetaL	-0.00191395		-0.000548064	0.999554	0.0226443
ATPsyndelta	0.214335	0.290534	-0.115282	0.999554	-0.102695	0.864023
ATPsynepsilonL	-0.00459143		0.109501	0.999554	0.129805	0.83166
ATPsyngamma	0.173568	0.331558	-0.00219541	0.999554	0.0509669	0.933087
ATbp	0.0737613		0.0106926	0.999554	-0.220224	0.657767
Aasdh	-0.110892	0.574722	-0.0189015	0.999554	-0.376908	0.376711
Aatf	-0.126116	0.541561	-0.0765396	0.999554	0.226172	0.419941
Abd-B	-0.0533024		-0.0290783	0.999554	-0.0681369	0.906267
Abi	-0.0306885	0.892959	0.0404485	0.999554	-0.0581932	0.908085
Abl	-0.0895478	0.649489	-0.115625	0.999554	0.000794933	0.999105
Abp1	-0.149651	0.428928	-0.107076	0.999554	-0.24901	0.590974
Ac13E	-0.0747208		0.0201498	0.999554	0.324213	0.413684
Ac3	-0.0314302		-0.0685504	0.999554	0.0718575	0.917101
Ac76E	-0.0085474		-0.158933	0.999554	0.221741	0.617038
Ac78C	-0.143008		-0.0880253	0.999554	0.287107	0.501813
AcCoAS	0.0260483	0.893485	-0.0397032	0.999554	0.105179	0.804671
Acbp1	2.27728e-05	0.999905	-0.0655099	0.999554	-0.201851	0.669587
Acbp2	-0.0372479		-0.13718	0.999554	0.101747	0.86176
Acbp3	-0.0135306		0.0921554	0.999554	0.258948	0.470551
Acbp4	-0.02394		-0.124419	0.999554	-0.0258782	0.975436
Acbp5	-0.0119643		-0.0403482	0.999554	0.0770693	0.896079
Acbp6	-0.00717895		-0.0604535	0.999554	0.137052	0.787181
Ace	-0.0527838		-0.0492543	0.999554	-0.122885	0.829225
Acer	0.00127971	0.995049	0.187942	0.999554	0.130445	0.701722
Acf	-0.0977696	0.600006	-0.00555205	0.999554	-0.0809613	0.907316
Achl	-0.0144788		-0.102966	0.999554	0.0959895	0.874627
Ack	0.0923675	0.58884	0.113567	0.999554	0.155771	0.756233
Ack-like	-0.00195588	0.994478	0.164774	0.999554	0.238328	0.554866
Acn	-0.0997917	0.616642	-0.102513	0.999554	-0.169482	0.751171
Acox57D-d	0.175501	0.29329	0.121328	0.999554	0.266543	0.430178
Acox57D-p	0.0847793	0.588012	0.0999186	0.999554	0.258757	0.325174
Acp1	0.00863698		0.0846941	0.999554	0.206834	0.701613
Acp24A4			0.00469634	0.999554	-0.187449
Acp26Aa			0.00863006	0.999554	-0.00860083
Acp26Ab			0.00469634	0.999554
Acp32CD			-0.0105607	0.999554
Acp36DE			0.00177729	0.999554	0.0207057
Acp53C14a					-0.00405052
Acp53C14b			-0.00114942	0.999554	0.00173842
Acp53C14c			0.032043	0.999554	-0.0550587
Acp53Ea			0.0175729	0.999554
Acp63F	-0.00191395		-0.00943943	0.999554
Acp65Aa	-0.00191395		-0.0388221	0.999554	0.0711959	0.9148
Acp76A			0.00250109	0.999554	0.0118455
Acp95EF	0.00550668		-0.0270251	0.999554
Acp98AB					-0.00860083
Acph-1	-0.130563	0.472664	-0.116801	0.999554	-0.409551	0.317222
Acsl	-0.111602	0.531897	-0.0577238	0.999554	-0.0283377	0.972745
Act42A	0.0197882	0.9174	-0.00902656	0.999554	-0.280365	0.48215
Act57B	-0.0393639	0.72268	-0.0300835	0.999554	0.0611248	0.908085
Act5C	0.0684469	0.711955	0.00187032	0.999554	0.044524	0.927926
Act79B	0.00535741		0.312066	0.999554	0.133693	0.816824
Act87E	-0.115648		-0.0499984	0.999554	0.296627	0.370816
Act88F	0.00272211		0.026341	0.999554	-0.20724	0.373086
Actbeta	-0.0291994		-0.0214157	0.999554	-0.233334	0.555392
Actn	0.0798805	0.6601	-0.0785192	0.999554	0.244275	0.450216
Acyp2	0.0286553		0.0362166	0.999554	-0.260588	0.560677
AdSL	0.160032	0.318618	0.114518	0.999554	0.0754547	0.864023
AdSS	0.0438033	0.782084	0.00415592	0.999554	0.0916196	0.84901
Ada	-0.0259199		-0.15035	0.999554	-0.352794	0.42259
Ada1-1	-0.0128634		0.00903794	0.999554	-0.0764886
Ada1-2	-0.00479819		0.130321	0.999554	-0.217444	0.678561
Ada2a	0.0621559		-0.0123806	0.999554	0.200854	0.618779
Ada2b	-0.0329168	0.8632	-0.0166982	0.999554	-0.221748	0.649441
Ada3	-0.0228958	0.922198	0.0187691	0.999554	-0.208703	0.665426
AdamTS-A	-0.0279027		-0.0304276	0.999554	0.317062	0.407216
AdamTS-B	0.031667		0.0200427	0.999554	0.335051	0.212711
Adar	-0.184698	0.33994	-0.0222952	0.999554	-0.734851	0.00593509
Adat1	-0.0330042		-0.0920344	0.999554	-0.104166	0.869007
Adck1	0.033327	0.886148	0.228172	0.999554	0.0365085	0.946192
Adck5	0.0118616	0.962576	-0.0909304	0.999554	-0.0998019	0.864023
Adf1	-0.0308685	0.89359	0.068712	0.999554	-0.291422	0.351514
Adgf-A	-0.0923531		0.0909337	0.999554	0.215235	0.508833
Adgf-A2	-0.0021139		-0.0670388	0.999554	0.241595	0.27104
Adgf-B	0.00272211		0.0100898	0.999554
Adgf-C	-0.00709388		0.0192018	0.999554	0.0771938	0.870322
Adgf-D	-0.0148315		-0.150718	0.999554	0.169568	0.715908
Adgf-E			-0.00954234	0.999554	0.00242945
Adh	-0.0595732		0.00778449	0.999554	-0.100836	0.834626
Adi1	0.154461	0.452371	-0.100024	0.999554	-0.258277	0.408711
AdipoR	0.0557131	0.776291	-0.00770565	0.999554	-0.209093	0.531636
Adk2	0.12941	0.403878	-0.128247	0.999554	-0.0441683	0.931775
Adk3	0.0954077		-0.0414165	0.999554	-0.0123105	0.987683
AdoR	-0.0205922		0.0287253	0.999554	0.272269	0.435735
Aduk	0.1256	0.469745	0.096155	0.999554	-0.0702991	0.893262
Ae2	-0.230586	0.258703	-0.125083	0.999554	-0.00937428	0.990214
Aef1	-0.227001	0.251965	-0.0304915	0.999554	-0.0994126	0.861945
Afti	-0.150529	0.435241	-0.0228118	0.999554	0.0884974	0.893922
Ag5r	-0.0332475		-0.0174655	0.999554	0.0760997	0.890954
Ag5r2	-0.0125813		0.11977	0.999554	0.0177304	0.977801
AgmNAT	0.0615088		-0.111466	0.999554	-0.0342387	0.964367
Agpat1	0.135845	0.434729	0.0849775	0.999554	-0.629162	0.0370748
Agpat2	-0.0568742	0.739584	0.124978	0.999554	-0.129434	0.72303
Agpat3	0.0252518	0.906516	0.0821137	0.999554	-0.108415	0.796289
Agpat4	0.0806219	0.644527	0.0430273	0.999554	0.138514	0.766341
Ahcy	0.272295	0.094173	0.18084	0.999554	0.137995	0.790447
AhcyL1	-0.111524	0.563992	-0.014008	0.999554	-0.00567629	0.992228
AhcyL2	-0.0264183		-0.155594	0.999554	0.145927	0.672877
Ak1	-0.0618501		-0.248658	0.999554	-0.0757697	0.879662
Ak2	0.156293	0.365176	-0.0618106	0.999554	0.0222147	0.975328
Ak3	-0.0460394		-0.0348361	0.999554	-0.0484714	0.915969
Ak6	-0.0036002		-0.19029	0.999554	-0.337521	0.285869
Akap200	-0.115799	0.564155	-0.140753	0.999554	-0.262975	0.56548
Akh	-0.00717895		-0.139957	0.999554	0.0859862	0.893743
AkhR	-0.0185013		-0.395293	0.513565	-0.0680904	0.893922
Akr1B	0.0476062	0.815641	-0.097869	0.999554	-0.0047794	0.99394
Akt1	-0.0896991	0.604748	0.028542	0.999554	-0.0902466	0.86665
AlaRS	0.0772528	0.634442	0.221748	0.999554	0.0167944	0.981358
AlaRS-m	0.0556042	0.766122	0.0258157	0.999554	0.330753	0.195641
Aladin	0.129198	0.442987	-0.00683938	0.999554	-0.312787	0.492798
Alas	0.192125	0.312749	-0.0516708	0.999554	0.160665	0.687838
Ald1	0.000208227	0.999562	-0.0155157	0.999554	-0.0135725	0.979477
Ald2			-0.00313736	0.999554	0.0245864
Aldh	0.11119	0.50513	-0.0249716	0.999554	0.176751	0.624141
Aldh-III	0.00728331	0.973901	-0.0132388	0.999554	0.180191	0.584319
Aldh7A1	-0.0131759		0.0298176	0.999554	0.335758	0.212104
Alg-2	-0.0671188	0.765229	0.0597475	0.999554	-1.13442	2.48338e-13
Alg1	0.171343	0.328113	0.0278283	0.999554	0.297149	0.27742
Alg10	0.178609	0.354947	0.149518	0.999554	0.0112869	0.98776
Alg11	0.202966	0.187156	0.168796	0.999554	-0.0697997	0.870751
Alg12	-0.0584608		0.0146052	0.999554	-0.17184	0.624579
Alg13	0.0377699		0.0329019	0.999554	-0.437195	0.242222
Alg14	0.0940595		0.096132	0.999554	0.13192	0.783492
Alg2	0.0681206	0.70052	0.140029	0.999554	0.103954	0.789724
Alg3	0.214233	0.305862	0.167089	0.999554	0.0753288	0.899416
Alg7	0.152605		-0.06289	0.999554	-0.0985011	0.824911
Alg9	0.0332363	0.892959	0.113235	0.999554	-0.375021	0.33272
Alh	-0.00458269	0.986803	0.0735777	0.999554	0.022633	0.979763
Alk	-0.0911537		-0.18267	0.999554	0.17411	0.75328
AlkB	-0.104761	0.622248	-0.0729641	0.999554	-0.793189	0.00304036
Alp1	-0.0598778		0.182648	0.999554	0.258169	0.600664
Alp10	-0.00803513		0.376248	0.0924604	-0.02882	0.974341
Alp11	-0.00578229		-0.0793756	0.999554	-0.0628055	0.864417
Alp12	-0.0319344		0.0421844	0.999554	0.358602	0.213781
Alp13			0.00557253	0.999554	-0.294934	0.232318
Alp2			0.00469634	0.999554	-0.114913	0.779214
Alp4	-0.00760039		-0.175461	0.999554	0.280682	0.32289
Alp5	-0.0277671		-0.0551448	0.999554	0.261647	0.432283
Alp6	-0.0370756		0.0183554	0.999554	0.23622	0.514775
Alp7	-0.0168917		0.0622561	0.999554	0.254371	0.462085
Alp8	-0.00370107		0.0727627	0.999554	-0.322337	0.302208
Alp9	0.0134585		0.233066	0.999554	-0.177319	0.757197
Alr	0.313124	0.0517187	-0.0424133	0.999554	0.256984	0.522326
Als2	0.00324746	0.989186	0.118235	0.999554	0.337612	0.32691
Ama	0.0279722	0.873096	0.303238	0.999554	0.0430305	0.958424
Amacr	-0.0683516		-0.0400958	0.999554	-0.0147393	0.982247
Amnionless	-0.0225525		0.00822231	0.999554	0.583663	0.00298245
Amph	-0.216559	0.178396	-0.18629	0.999554	-0.212621	0.540382
Amt			-0.0202287	0.999554	-0.00149312
Amun	-0.0874233	0.624763	-0.0878301	0.999554	-0.14169	0.809454
Amy-d	-0.00572838		0.166004	0.999554	0.707638	0.000362295
Amy-p	-0.0247693		-0.0257443	0.999554	-0.286609	0.380584
Amyrel	-0.00777144		0.0338782	0.999554	0.153837	0.766671
Ance	0.00871683		-0.039386	0.999554	0.285941	0.317557
Ance-2	0.0441049		0.194921	0.999554	0.108244	0.86459
Ance-3	-0.00374931		-0.291923	0.999554	-0.335023	0.427338
Ance-4	-0.0178375		-0.216372	0.999554	0.077854	0.852591
Ance-5	-0.0298952		-0.0993753	0.999554	0.277395	0.333729
Andorra			-0.00411482	0.999554	0.0357355	0.93579
Ank	-0.123374	0.452371	-0.0899023	0.999554	-0.601305	0.0736974
Ank2	-0.205545		-0.0204332	0.999554	0.299845	0.439599
Ankle2	0.0649324	0.67782	-0.00453815	0.999554	0.152682	0.776323
Anp	-0.00949682		-0.023621	0.999554
Ant2	-0.0370445		0.27232	0.999554	-0.20939	0.688677
Antp	0.00125033		0.0652111	0.999554	0.162967	0.767878
AnxB10	0.0848869		0.00657401	0.999554	0.361864	0.298699
AnxB11	-0.0338329	0.882292	-0.0540925	0.999554	-0.235507	0.434907
AnxB9	-0.0883525	0.540861	0.0282013	0.999554	0.000565706	0.999105
Aos1	0.130831	0.422807	0.0785744	0.999554	-0.172755	0.735179
Apc	-0.00117535	0.996129	0.0726308	0.999554	0.502524	0.112778
Apc2	-0.0370724	0.851847	-0.0671469	0.999554	-0.103765	0.87227
ApepP	-0.0469498	0.761638	-0.0504384	0.999554	0.0230842	0.972968
Apf	-0.0326882		-0.063896	0.999554	-0.0623592	0.928711
Apl	0.020651		-0.0713475	0.999554	-0.588791	0.0715916
Aplip1	0.0154423		-0.105271	0.999554	-0.000844659	0.998549
Apoltp	-0.0909308		-0.10033	0.999554	0.234671	0.496325
Appl	-0.148792		-0.0867853	0.999554	0.180031	0.732234
Aprt	0.0945279	0.589306	-0.25115	0.999554	-0.0856579	0.88154
Aps	-0.153549	0.432492	-0.0303658	0.999554	-0.519219	0.144172
Arc1	0.0454648		0.174295	0.999554	0.0310514	0.956832
Arc2	-0.133221		0.0557053	0.999554	-0.0482625	0.942246
Arc42	0.221105	0.2187	-0.0372832	0.999554	0.22941	0.555149
Archease	-0.053512		-0.10082	0.999554	-0.119086	0.783688
Arf102F	-0.015143	0.960338	0.04971	0.999554	-0.635964	0.000580256
Arf51F	-0.247782	0.116321	-0.111745	0.999554	-0.552624	0.0352193
Arf79F	-0.143077	0.373551	-0.0439016	0.999554	-0.347832	0.274534
ArfGAP1	-0.0197427	0.931273	0.0854719	0.999554	0.117762	0.746649
ArfGAP3	-0.0775664	0.672969	-0.0380184	0.999554	-0.213149	0.661321
Arfip	-0.00406618	0.98799	0.105212	0.999554	-0.00267228	0.995418
Arfrp1	-0.147509	0.382133	-0.00724772	0.999554	-0.344342	0.230481
ArgRS	0.0536438	0.773465	0.0979134	0.999554	-0.0276907	0.966159
ArgRS-m	0.0960433		-0.0853191	0.999554	0.148048	0.762191
Argk	0.166389	0.394472	0.136575	0.999554	0.0951671	0.841228
Argl	-0.00578513		-0.248722	0.999554	0.100078	0.838387
Arl1	0.0968586	0.623765	0.0529776	0.999554	-0.234011	0.515494
Arl2	0.124157		0.200561	0.999554	-0.00314652	0.996171
Arl4	-0.145324	0.452371	0.00180437	0.999554	-0.689622	0.00169893
Arl5	-0.0557006	0.757272	-0.0154857	0.999554	-0.209983	0.576031
Arl6	-0.00969567		-0.300541	0.999554	-0.10536	0.869629
Arl6IP1	-0.0391697	0.854102	0.0211291	0.999554	-0.556867	0.0797189
Arl8	0.0151268	0.956752	0.0828022	0.999554	-0.233036	0.506412
Arp1	0.0305992	0.886148	-0.013405	0.999554	0.114942	0.779105
Arp10	0.230639	0.177728	-0.0358105	0.999554	0.0303721	0.957542
Arp2	-0.00452006	0.987747	0.0332678	0.999554	0.0330762	0.967106
Arp3	-0.0520788	0.743488	-0.0363391	0.999554	-0.337424	0.410178
Arp5	-0.0371781	0.859649	-0.0209622	0.999554	-0.2503	0.59108
Arp53D	0.00754566		0.0086792	0.999554	0.0227347
Arp6	0.0417177	0.822798	0.109397	0.999554	-0.163891	0.701613
Arp8	0.140829	0.379706	0.0677237	0.999554	0.0483297	0.942734
Arpc1	0.122348	0.46146	-0.0391602	0.999554	0.323106	0.280661
Arpc2	-0.0409079	0.842262	-0.0421023	0.999554	-0.362415	0.267262
Arpc3A	0.158674	0.435241	0.0555545	0.999554	-0.0992298	0.860572
Arpc3B	0.00377864		-0.0986731	0.999554	-0.0709412	0.90873
Arpc4	0.193169	0.273151	-0.020362	0.999554	0.0248341	0.9742
Arpc5	0.091336	0.644527	-0.0846446	0.999554	0.0843845	0.881776
Arr1	-0.0168037		-0.149537	0.999554	-0.288692	0.470678
Arr2	0.00419504		-0.0630293	0.999554	0.0106934	0.989134
Ars2	-0.169431	0.378437	-0.170409	0.999554	-0.289465	0.535119
Art1	0.0424618	0.789446	0.000530846	0.999554	-0.242662	0.518769
Art2	0.00954515		-0.0301151	0.999554	0.0330651	0.942734
Art3	-0.105958	0.553763	-0.0723543	0.999554	-0.283265	0.519859
Art4	-0.0433889	0.846045	0.153808	0.999554	-0.368937	0.317973
Art6			-0.00454285	0.999554
Art7	0.11225		0.164736	0.999554	0.229893	0.544441
Art8	-0.026065		-0.0560908	0.999554	-0.00182441	0.997093
Arts	-0.0716374	0.728382	-0.0127395	0.999554	0.273521	0.556926
Arv1	0.0234284		-0.0348671	0.999554	-0.587825	0.0311821
Asap	0.0466943	0.801212	0.16414	0.999554	0.231917	0.600001
Asator	-0.200696	0.291216	-0.00763536	0.999554	-0.165453	0.766343
Asciz	0.138684		-0.101083	0.999554	-0.0393463	0.952408
Ask1	0.0488715	0.765229	0.0711232	0.999554	0.297187	0.377422
AsnRS	0.116739	0.504627	0.155579	0.999554	0.143213	0.715908
AsnRS-m	-0.0541258		-0.0455908	0.999554	-0.116728	0.835435
AsnS	-0.100386	0.520809	-0.032352	0.999554	-0.202926	0.672225
AspRS	0.148891	0.363256	0.099947	0.999554	0.106815	0.788885
AspRS-m	-0.162659	0.396306	-0.134472	0.999554	-0.324625	0.473062
Asph	-0.130934	0.507115	-0.0321633	0.999554	0.175293	0.65105
Ass	-0.00996843		-0.0308057	0.999554	0.423751	0.0403113
AstA	-0.0101093		-0.0853526	0.999554	0.0577118	0.90873
AstA-R1	0.00619283		-0.077376	0.999554	-0.295357	0.51672
AstA-R2	-0.0181309		-0.21995	0.999554	0.182013	0.574005
AstC	-0.0102514		-0.223224	0.999554	-0.074529	0.88154
AstC-R1	0.000862224		-0.00189901	0.999554	0.0313833
AstC-R2	-0.0329382		-0.146197	0.999554	-0.00621764	0.99349
AstCC			-0.0208579	0.999554	-0.150935	0.638523
Asx	-0.0612103	0.761893	0.0470978	0.999554	0.167704	0.757197
Atac1	-0.0462337		-0.12551	0.999554	-0.14475	0.771298
Atac2	0.00208595		0.0907472	0.999554	-0.0132446	0.982927
Atac3	0.042976	0.817675	-0.0312429	0.999554	0.291066	0.396029
Ate1	0.0309289	0.887367	-0.142287	0.999554	-0.0295403	0.962207
Atet	-0.0944773		-0.0354304	0.999554	0.240958	0.517091
Atf-2	0.0644869		-0.136356	0.999554	-0.0162638	0.981358
Atf3	-0.113823		-0.178909	0.999554	-0.247533	0.553337
Atf6	-0.0759199	0.435241	0.0110099	0.999554	-1.38268	7.62552e-14
Atg1	-0.118871	0.547726	0.00121978	0.999554	0.160338	0.737754
Atg10	-0.0363126		-0.112818	0.999554	-0.232372	0.621072
Atg101	-0.190724	0.328662	-0.13391	0.999554	-0.348124	0.240843
Atg12	0.0627728		-0.0307249	0.999554	-0.142069	0.790558
Atg13	-0.135131	0.51141	0.0919533	0.999554	-0.230985	0.612843
Atg14	0.116108	0.545543	0.0221511	0.999554	-0.0656051	0.87544
Atg16	-0.0183162	0.921128	-0.115489	0.999554	-0.282305	0.54778
Atg17	-0.076472	0.675586	0.0182428	0.999554	0.292106	0.425797
Atg18a	-0.0847215	0.63313	-0.0849285	0.999554	-0.170859	0.729345
Atg18b	-0.0737849		-0.0638148	0.999554	0.0210901	0.970627
Atg2	-0.0643235	0.72268	-0.0922539	0.999554	0.252624	0.551138
Atg3	-0.154532	0.331558	0.0165223	0.999554	0.0626462	0.904618
Atg4a	0.0166477	0.936609	-0.0274652	0.999554	0.0863816	0.87601
Atg4b	0.0367552	0.845978	-0.0311468	0.999554	-0.0879949	0.888187
Atg5	-0.0211552	0.935418	0.00800051	0.999554	-0.426351	0.117635
Atg6	0.0710334		-0.067507	0.999554	0.228218	0.481006
Atg7	-0.128518	0.501101	-0.0681622	0.999554	-0.378509	0.373838
Atg8a	-0.024991	0.923818	0.0201209	0.999554	-0.405842	0.108552
Atg9	-0.00511057	0.984846	-0.00861786	0.999554	0.145897	0.68335
Atox1	-0.138611	0.425705	-0.0363456	0.999554	-0.0764596	0.845155
Atpalpha	0.0402486	0.835386	-0.0570745	0.999554	0.193861	0.547698
AttA			-0.0257838	0.999554	0.0924336
AttB	-0.00191395		-0.00752886	0.999554	0.218135	0.561131
AttC			0.000407765	0.999554	0.00547265	0.990633
AttD	0.000863899		0.0318048	0.999554	0.0158669
Atu	-0.0407119	0.860953	-0.0173974	0.999554	-0.104714	0.865871
Atx-1	0.0153009		-0.0197788	0.999554	-0.0612532
Atx2	0.0314713	0.890803	0.0570289	0.999554	0.326501	0.336453
Atxn7	-0.000809513	0.996782	-0.0981255	0.999554	-0.159649	0.783495
Aven	0.0940142		-0.0701517	0.999554	-0.00985452	0.987984
Awh	0.00813348		-0.183164	0.999554	-0.324697	0.329033
Axn	-0.120608	0.496559	-0.111459	0.999554	-0.136244	0.822955
Axs	0.0717403	0.70052	0.0390982	0.999554	0.101667	0.814707
Axud1	-0.128575	0.514524	0.0568321	0.999554	-0.536939	0.105864
B-H1	-0.00293081		0.0510432	0.999554	0.166806	0.771298
B-H2	-0.0138902		-0.0570961	0.999554	0.0636181	0.925845
B4	-0.123222	0.500502	-0.0475622	0.999554	-0.239496	0.637378
B52	0.0855012	0.661945	-0.0223299	0.999554	-0.213728	0.571405
B9d1	0.00963985		0.10073	0.999554	-0.0660093	0.924052
BBS1	0.0164122		-0.230228	0.999554	-0.294482	0.453357
BBS4	0.0166918		0.12818	0.999554	-0.0321051	0.970627
BBS5	-0.00170795		0.0375877	0.999554	0.0812504	0.90643
BBS8	-0.0264385		0.134548	0.999554	0.336273	0.449911
BBS9	-0.000677124		0.170358	0.999554	0.167302	0.764454
BCAS2	0.0753921	0.665449	0.0845829	0.999554	-0.259271	0.527514
BCL7-like	-0.168158	0.356018	0.0239368	0.999554	-0.337882	0.41947
BEAF-32	0.0376915	0.832639	-0.0497999	0.999554	-0.394481	0.331192
BG642312	-0.00426365		-0.194728	0.999554	-0.0343225	0.96727
BHD	0.0298193		0.0723882	0.999554	0.150835	0.715596
BI-1	0.0729028	0.749281	0.0251579	0.999554	-0.419719	0.0995856
BNIP3	-0.133089		0.022744	0.999554	-0.244324	0.551229
BOD1	-0.0684561	0.722495	-0.055439	0.999554	0.151719	0.74675
BORCS5	0.20928	0.305862	-0.0455159	0.999554	0.248884	0.510163
BORCS6	-0.023192		0.0115563	0.999554	0.235691	0.601425
BRWD3	-0.0229308	0.921128	-0.104066	0.999554	0.0203466	0.982247
BTBD9	0.0151617	0.947591	-0.086203	0.999554	-0.134496	0.809454
Bacc	-0.0194266	0.912663	-0.120463	0.999554	-0.202821	0.567961
Bace	-0.0199841		-0.020046	0.999554	0.640954	0.0111552
Balat	-0.0162083		0.0405745	0.999554	0.202961	0.638073
Baldspot	-0.0857517	0.683251	0.0767842	0.999554	-0.326072	0.316495
Bap111	0.116324	0.435241	-0.0967327	0.999554	-0.148805	0.793732
Bap170	-0.0148638	0.954296	-0.052505	0.999554	0.0733355	0.91135
Bap55	0.106297	0.469745	0.117623	0.999554	-0.11724	0.83172
Bap60	-0.000814996	0.996454	-0.00839509	0.999554	-0.27545	0.5482
Bbd			0.183547	0.872975	0.174973	0.72485
Bdbt	0.00355712	0.98948	-0.0856555	0.999554	-0.233759	0.630774
Bdp1	-0.0893454	0.667448	-0.161617	0.999554	4.49477e-05	0.999901
Bem46	-0.0208208	0.940173	0.0814985	0.999554	-0.170351	0.659618
Best1	0.0202464	0.914222	-0.0821085	0.999554	0.0732515	0.866533
Best2	-0.0488721		-0.0834632	0.999554	0.198919	0.565539
Best3	0.0139454		-0.03546	0.999554	0.0980438	0.864023
Best4			-0.000548064	0.999554	-0.00624035
Bet1	0.104158		0.0304308	0.999554	0.042296	0.953109
Bet3	0.0298836	0.893485	-0.0896185	0.999554	0.00250095	0.996171
Bet5	0.028055		0.16509	0.999554	-0.26591	0.423794
Bgb	0.00402875	0.986121	-0.0397828	0.999554	-0.117165	0.813526
BicC	-0.0121898
BicD	-0.173626	0.369153	0.00585584	0.999554	-0.299455	0.516991
BigH1	-0.0434043	0.849628	-0.0222662	0.999554	-0.0816711	0.906512
Bili	-0.0454385		0.0423211	0.999554	0.226843	0.646861
Bin1	0.0985756	0.643726	0.0533713	0.999554	-0.300752	0.343228
Bka	0.150031	0.425593	-0.060385	0.999554	-0.40543	0.172943
Blimp-1	-0.0407063		0.00626537	0.999554	-0.127712	0.837259
Blm	-0.142288	0.403878	-0.080472	0.999554	0.0401168	0.961855
Blos1	0.0126212		0.00674265	0.999554	-0.0308733	0.967627
Blos2	0.106423		-0.0858036	0.999554	-0.316014	0.390362
Blos3	0.0509587		0.161008	0.999554	-0.206098	0.686244
Blos4	-0.0984509	0.599854	-0.0658943	0.999554	-0.285036	0.522631
Bmcp	-0.0472997	0.765428	-0.0153178	0.999554	0.0809079	0.860572
BoYb	-0.223689	0.192725	-0.00933667	0.999554	-0.240912	0.618634
BobA	0.0502396		0.043391	0.999554	-0.0320775
BomBc1			0.160935	0.268598	0.18799	0.302361
BomBc2	-0.00703053		-0.640726	4.27241e-05	0.176291	0.63674
BomBc3			-0.0203275	0.999554	0.0893615	0.870071
BomS1	-0.00702441		0.00996733	0.999554	0.169318	0.574946
BomS2	-0.00337705		-0.0417264	0.999554	0.0984925	0.765765
BomS3	-0.0105281		0.0517001	0.999554	0.0542715	0.918893
BomS4			-0.0567524	0.999554	-0.287542	0.439934
BomS5			0.0287758	0.999554	0.143019	0.779928
BomS6	-0.00655623		-0.251728	0.414058	-0.215682	0.444832
BomT1			0.0101126	0.999554	0.117035
BomT2			-0.00505719	0.999554	0.0405156	0.893956
BomT3	-0.00257647		-0.004242	0.999554	0.236403	0.462085
Boot	0.00412331	0.986307	0.214712	0.999554	0.189732	0.732234
Br140	0.104596	0.552192	0.0878705	0.999554	0.146355	0.793188
Brca2	-0.118656		0.0686228	0.999554	-0.0984833	0.858422
Brd	0.083988		0.0682129	0.999554	-0.12625	0.811378
Brd8	-0.0090149	0.973901	-0.00412049	0.999554	0.0828239	0.8941
Bre1	-0.1676	0.398527	-0.0706322	0.999554	-0.222558	0.660874
Brf	-0.114854	0.582882	-0.0431174	0.999554	-0.0280741	0.973419
Brms1	0.106662	0.546566	0.0960901	0.999554	0.197264	0.515443
Bro	-0.0259053		0.0771707	0.999554	0.0100158
Bruce	0.116523	0.535692	-0.0380744	0.999554	0.338881	0.434907
Bsg	-0.17126	0.376024	-0.164809	0.999554	-0.00603466	0.99349
Bsg25A	-0.136711		0.0153181	0.999554
Bsg25D	-0.205313	0.318618	0.0197336	0.999554	-0.20519	0.703048
BtbVII	0.125485	0.39657	-0.0542858	0.999554	0.230093	0.512158
BthD	-0.0106527	0.967759	-0.0885042	0.999554	-0.302686	0.48526
Btk29A	-0.165691	0.407781	0.0551064	0.999554	-0.257468	0.604137
Btnd	0.00166539		-0.0512542	0.999554	-0.0608594	0.907316
BuGZ	0.0405557	0.849938	-0.0570545	0.999554	-0.259714	0.470678
Bub1	-0.0832008	0.636308	-0.0589345	0.999554	0.161063	0.737754
Bub3	0.0514436	0.765441	-0.0336895	0.999554	-0.425211	0.280661
BubR1	-0.132686	0.474848	-0.143601	0.999554	-0.374373	0.375886
Buffy	-0.020299		-0.163072	0.999554	0.16515	0.703595
Bug22	0.129221	0.502486	0.161688	0.999554	-0.264002	0.501982
Burs	-0.00503979		0.0383233	0.999554	0.0551413	0.939064
Bx	0.114237	0.512449	0.038073	0.999554	0.0525119	0.921256
Bx42	-0.119256	0.514524	-0.00479284	0.999554	-0.196373	0.689379
C15	0.012552		0.11641	0.999554	0.0901968	0.869629
C1GalTA	-0.0198718	0.930191	0.0715416	0.999554	0.139318	0.692932
C3G	0.0284637	0.893647	0.12712	0.999554	0.313327	0.479681
C901	0.00772392		0.10499	0.999554	0.23847	0.538234
CAH1	-0.0210811		-0.158952	0.999554	0.199415	0.61001
CAH14			0.00858049	0.999554	-0.00999704
CAH16			0.00540938	0.999554	0.0207057
CAH2	0.106274	0.533898	0.190419	0.999554	0.078569	0.846391
CAH3	-0.015624	0.951412	-0.0718233	0.999554	-0.0706053	0.865871
CAH4			-0.00454285	0.999554	0.00637064
CAH5			-0.00364226	0.999554	-0.00860083
CAH6	-0.00191395		0.110574	0.999554	-0.238355	0.639239
CAH7	0.0495287		-0.143679	0.999554	0.132649	0.688269
CAH8	-0.00191395		-0.0468121	0.999554	-0.0947601	0.88714
CAH9	0.00162355		0.0864384	0.999554	0.326403	0.364545
CAHbeta	0.0605239		-0.114069	0.999554	0.0129474	0.986076
CAP	-0.142567		-0.138292	0.999554	0.471308	0.024496
CARPA	-0.0232212		-0.0700776	0.999554	-0.449215	0.168231
CARPB	0.0367816		0.0963323	0.999554	-0.046642	0.946946
CASK	0.0868807	0.589026	-0.0460006	0.999554	0.432636	0.278019
CBP	-0.00828784	0.976275	-0.00279813	0.999554	-0.135273	0.717876
CCAP	0.000516949		-0.0282433	0.999554	-0.257701	0.602751
CCAP-R	-0.0159423		0.0311819	0.999554	-0.0788385	0.907132
CCDC151	-0.00191395		0.111627	0.999554	0.593813	0.0817438
CCDC53	0.0927479		0.115775	0.999554	-0.0871555	0.89823
CCHa1	0.00553287		-0.0301439	0.999554	0.169527	0.704876
CCHa1-R	0.0150882		0.0332434	0.999554	0.223531	0.606787
CCHa2	0.0070115		0.00197218	0.999554	-0.353304	0.274018
CCHa2-R	0.00619283		-0.164457	0.999554	0.277097	0.430178
CCKLR-17D1	-0.00872988		-0.118412	0.999554	0.24993	0.603488
CCKLR-17D3	-0.0221595		-0.0481277	0.999554	0.166605	0.650511
CCT1	0.0996622	0.541561	0.145069	0.999554	0.186343	0.579065
CCT2	0.156061	0.345499	0.0657718	0.999554	-0.0266924	0.968852
CCT3	0.185096	0.246505	0.0354704	0.999554	0.126011	0.784869
CCT4	0.279998	0.0256019	0.176349	0.999554	0.122751	0.768385
CCT5	0.245218	0.068594	0.134181	0.999554	0.171663	0.654189
CCT6	0.187551	0.240615	0.0302291	0.999554	0.140162	0.762552
CCT7	0.184195	0.182438	0.126412	0.999554	0.105317	0.803558
CCT8	0.159732	0.325045	0.127947	0.999554	0.0779362	0.870927
CD98hc	0.103311	0.517833	0.0108289	0.999554	0.162876	0.624273
CDC50	0.126185	0.435241	-0.0847295	0.999554	-0.0156426	0.982247
CDK2AP1	-0.00133928	0.995301	-0.0355178	0.999554	-0.49516	0.174511
CDase	-0.0224511		-0.021908	0.999554	0.270557	0.381604
CG10000	-0.0210007		0.000710781	0.999554	0.0662544	0.906267
CG10005	0.0226888		0.210256	0.999554	-0.251781	0.614409
CG10011	0.0325202	0.880254	0.227454	0.999554	0.404176	0.283822
CG10013	-0.0155623		0.0111295	0.999554	-0.630542	0.0262056
CG10019	-0.0170648		-0.108318	0.999554	-0.162732	0.770722
CG10026	-0.0276314		-0.149749	0.999554	0.25529	0.599844
CG10029					-0.00860083
CG10031	-0.016745		-0.260366	0.999554	-0.271614	0.496228
CG10035	0.0167992	0.799514	0.0421168	0.999554	-0.203929	0.114933
CG10038	0.0723108	0.729069	0.00606932	0.999554	-0.406142	0.289254
CG10041	-0.00524857		0.00779765	0.999554	-0.228837	0.424687
CG10050	0.0423819		0.177048	0.999554	-0.00394632	0.995243
CG10051	-0.0347643		-0.0444252	0.999554	0.241787	0.408872
CG10053	0.00765909		-0.0772803	0.999554	0.0299802	0.972723
CG10055	-0.0843938	0.683251	0.0312874	0.999554	0.212902	0.639589
CG10062	-0.0197458		-0.295199	0.999554	-0.063913	0.897306
CG10063	0.0124881		-0.0165007	0.999554	0.00194952	0.99782
CG10064	0.0165885		0.0100475	0.999554	0.249448	0.470551
CG10068	0.0128519	0.963201	-0.149838	0.999554	-0.0850367	0.849926
CG10073	-0.037668		-0.0518854	0.999554	0.0196684	0.972945
CG10075	0.192121	0.257365	0.0305359	0.999554	0.0396241	0.94974
CG10077	-0.061577	0.765441	-0.103313	0.999554	0.0877105	0.846051
CG10081	-0.00191395		0.00392073	0.999554	0.293311	0.529767
CG10082	-0.162265	0.407781	-0.0606421	0.999554	0.120261	0.794774
CG10086	-0.0318573		-0.0936215	0.999554	0.390632	0.0734172
CG10089	-0.00955745		0.0190975	0.999554	-0.0898732	0.88005
CG10098	0.0632891	0.685265	0.0294721	0.999554	-0.0997815	0.849985
CG10116	-0.00367708		-0.153581	0.999554	0.133652	0.776737
CG10126	-0.0356095		-0.18136	0.999554	-0.0598048	0.914918
CG10132	-0.0880357		0.00432805	0.999554	0.437719	0.0415774
CG10137	-0.0402408		0.0609394	0.999554	0.438952	0.112617
CG10139	0.0233891	0.923091	-0.101796	0.999554	-0.386547	0.328469
CG10140	-0.00426365		-0.0532571	0.999554	0.030525	0.96575
CG10147	-0.114186		-0.00983969	0.999554	-0.378225	0.301758
CG10151	-0.0364198		0.0467378	0.999554	0.249674	0.557026
CG10154	-0.0111317		0.0352886	0.999554	-0.178978	0.64118
CG10163			0.0187325	0.999554	0.0475172	0.940333
CG10164					0.0118455
CG10165	0.0707159		0.0687915	0.999554	-0.245629	0.455529
CG10171	-0.0697272	0.754928	0.158459	0.999554	-0.272353	0.487043
CG10175	-0.0138946		-0.0152863	0.999554	0.175198	0.637871
CG10177			-0.00477603	0.999554	0.225134	0.592109
CG10182	-0.00369519		0.0383452	0.999554	-0.0935112	0.838493
CG10183			-0.0868511	0.999554	-0.13858
CG10184	0.0849051		0.0210618	0.999554	0.163278	0.613
CG10185	-0.000935735		0.0313193	0.999554	0.736741	0.0108432
CG10189	0.0564763		0.120644	0.999554	0.0782228	0.864023
CG10194	0.0755575		0.0575974	0.999554	0.103187	0.829642
CG10195	0.0648277		-0.0628642	0.999554	0.120981	0.776301
CG10205	-0.00709388		-0.0885054	0.999554	0.00999875	0.98818
CG10208	0.0554156		-0.0829127	0.999554	0.0544607	0.91135
CG10209	0.0645856	0.72268	0.144381	0.999554	0.302974	0.412599
CG10211	-0.0131304		0.389495	0.499068	0.376966	0.202361
CG10214	-0.00898147	0.973901	-0.0296681	0.999554	-0.3331	0.213831
CG10222	0.101032	0.560801	0.198763	0.999554	-0.205719	0.655269
CG10226	-0.00248408		-0.0788624	0.999554	0.0519544	0.932515
CG10232	-0.0343214		-0.191324	0.999554	-0.0159859	0.982205
CG10237	0.23507	0.068594	-0.0283539	0.999554	0.179132	0.708773
CG1024	-0.0864399	0.615088	-0.0860428	0.999554	-0.33985	0.442031
CG10252			0.0276283	0.999554	0.0364668
CG10254	0.0239813	0.909989	-0.00294227	0.999554	0.262799	0.376711
CG10257	-0.00426365		0.02957	0.999554	-0.0083829	0.991342
CG10264	-0.00330927		0.226493	0.999554	0.00620833	0.986076
CG10265	0.00739465	0.978688	0.115791	0.999554	-0.0237448	0.977801
CG10268	-0.17026		0.193693	0.999554	-0.113783	0.843454
CG10274	0.0272053	0.892959	0.230385	0.999554	0.223743	0.539031
CG10280	0.00581674		0.155024	0.999554	0.00282853	0.995418
CG10283	0.0315189		0.364415	0.679626	0.0707913	0.905872
CG10286	0.0125116	0.96332	0.00121952	0.999554	0.156098	0.63674
CG10298	-0.00191395		0.087293	0.999554
CG10300	-0.00132745		-0.0458827	0.999554	0.151383	0.667334
CG10301	-0.00621006		0.0727286	0.999554	-0.0365295	0.967077
CG10307	0.0108612		-0.0237249	0.999554	0.0986253	0.879849
CG10311	-0.0363141		-0.19544	0.999554	-0.276897	0.397178
CG10317			-0.00362322	0.999554	0.0367704
CG10321	0.103148	0.518425	0.0496426	0.999554	0.0776413	0.907316
CG10324	-0.131668	0.527234	-0.11942	0.999554	-0.108007	0.836854
CG10333	-0.0468356	0.84545	0.0758593	0.999554	-0.0178812	0.982678
CG10336	0.0702833	0.700787	0.0731187	0.999554	-0.224175	0.659659
CG10337	-0.0631238		-0.0657327	0.999554	-0.342776	0.320906
CG10338	-0.204048	0.322798	0.0123121	0.999554	-0.327877	0.328456
CG10339	0.00967754		-0.307091	0.920452	-0.113539	0.801306
CG10340	0.196894	0.319375	0.0465718	0.999554	0.072665	0.903181
CG10341	0.0300166	0.892535	-0.0469961	0.999554	0.00838859	0.988786
CG10343	-0.0734206	0.707696	-0.130064	0.999554	-0.201174	0.51817
CG10344	0.0682555		-0.0763781	0.999554	-0.0297272	0.964323
CG10345	-0.0091469		-0.132697	0.999554	0.0219437	0.976147
CG10347	0.0306506	0.875724	-0.0023472	0.999554	-0.234244	0.598897
CG10348	0.00233001		0.109923	0.999554	0.28627	0.486005
CG10352	0.00272211		-0.0824474	0.999554	0.0578114	0.886766
CG10353	0.0548172		-0.0087715	0.999554	0.141549	0.762654
CG10357			-0.00454285	0.999554	-0.00860083
CG10359	-0.0167339		-0.0118787	0.999554	0.305508	0.244292
CG10361	0.00821668		0.120944	0.999554	0.18453	0.603229
CG10362	-0.028108		-0.0957906	0.999554	0.478051	0.0200882
CG10365	-0.00746109	0.979225	-0.0641386	0.999554	0.00562374	0.993931
CG10366	0.156901	0.328113	-0.00765501	0.999554	0.306253	0.309103
CG10375	0.000346493	0.999213	-0.162107	0.999554	-0.408341	0.184957
CG10376	-0.155522	0.446861	-0.0429447	0.999554	-0.235317	0.509877
CG10383	-0.00290541	0.991133	-0.0455966	0.999554	-0.0251807	0.967131
CG10384	-0.0371993		-0.149199	0.999554	0.27254	0.340099
CG10395	-0.159629	0.434176	0.0823483	0.999554	-0.984491	2.57172e-05
CG10405	-0.0183756		-0.125263	0.999554	0.132258	0.782122
CG10407	-0.0182624		0.0649386	0.999554	-0.126764	0.812761
CG10413	-0.186903	0.36139	-0.0102062	0.999554	-0.368817	0.388842
CG10417	-0.240562	0.235258	-0.115952	0.999554	-0.618666	0.0634848
CG10418	0.0846616	0.702946	0.0821494	0.999554	-0.126882	0.807357
CG10425	0.0222831	0.911207	0.0705742	0.999554	-0.0681749	0.919259
CG10428	0.0299953	0.869966	0.11034	0.999554	-0.156744	0.726106
CG10431	-0.122916		-0.130755	0.999554	-0.38687	0.354017
CG10433	-0.0419689		-0.0715829	0.999554	-0.046943	0.935969
CG10435	0.00947445	0.966331	-0.135424	0.999554	0.156146	0.614898
CG10444	-0.0514909	0.809744	-0.0400346	0.999554	-0.104238	0.829614
CG10445	0.0561998		0.0786038	0.999554	-0.0023276	0.996185
CG10459	-0.0172221		0.0385326	0.999554
CG10462	-0.124287	0.467458	-0.0104706	0.999554	0.059442	0.917971
CG10463	0.0160637		0.117799	0.999554	0.178087	0.582019
CG10465	-0.120939	0.556696	0.0403438	0.999554	-1.02259	3.30492e-05
CG10466	-0.0809298		-0.0652877	0.999554	-0.227041	0.536847
CG10467	0.0263369		0.127884	0.999554	0.139632	0.771298
CG10469	0.0547755		0.021842	0.999554	-0.149798	0.7981
CG10470	0.0627488	0.782189	-0.0542134	0.999554	-0.0569186	0.933087
CG10472	-0.0290937		-0.151577	0.999554	0.246415	0.435902
CG10474	-0.0121484		0.0338352	0.999554	-0.0474018	0.950178
CG10477			0.00557253	0.999554	0.178395	0.741441
CG10479	-0.0197275		0.165575	0.999554	0.301138	0.514329
CG10481					-0.00860083
CG10483	-0.0592014		0.0428846	0.999554	0.399195	0.0598061
CG10486			0.018636	0.999554	0.0903388	0.770187
CG10492	-0.072227	0.729118	-0.0144157	0.999554	-0.215594	0.676624
CG10494	-0.0773429	0.675586	0.129336	0.999554	-0.0815392	0.903762
CG10495	0.0725741		0.0477856	0.999554	0.160395	0.667141
CG10505	-0.0231182		0.176033	0.999554	0.508504	0.139241
CG10508	-0.0157215		-0.0688285	0.999554	0.136854	0.796972
CG10510			-0.00882761	0.999554	0.000121401
CG10512	-0.0361476		-0.112799	0.999554	0.0655436	0.8821
CG10513	-0.0121581		-0.0661448	0.999554	-0.230007	0.447212
CG10514	-0.0145795		0.266856	0.999554	-0.226017	0.607915
CG10516	0.176649		0.230907	0.999554	0.239386	0.486552
CG10527	0.230951	0.2187	-0.0404296	0.999554	0.131005	0.773499
CG10543	-0.0485128	0.831423	0.10532	0.999554	0.182552	0.723375
CG10550	-0.0551531		-0.106373	0.999554	-0.120891	0.770412
CG10553	-0.00929554		-0.124019	0.999554	-0.257063	0.402165
CG10555	-0.0624706	0.754928	0.0645567	0.999554	-0.29978	0.517698
CG10559	0.00550668		0.117123	0.999554	0.0233868	0.979763
CG10560	-0.0168546		-0.139668	0.999554	-0.279246	0.325661
CG10561	0.0647186		0.202141	0.999554	0.092641	0.858407
CG10562	-0.0156271		-0.124353	0.999554	-0.0680387	0.883409
CG10565	-0.0616481	0.763765	-0.00804681	0.999554	0.016097	0.981358
CG10576	0.0488352	0.802524	0.117075	0.999554	0.103191	0.794774
CG10581	-0.0107395		-0.0317349	0.999554	0.00428669	0.994759
CG10584	0.00811844	0.973901	0.0111663	0.999554	-0.0318184	0.96575
CG10587					0.0220642
CG10588	0.00742189		-0.00431544	0.999554
CG10589			0.0144104	0.999554
CG10591	0.0661616		0.502288	0.00066177	0.431445	0.285869
CG10597	-0.0271998		-0.130867	0.999554	0.147973	0.758261
CG10598	-0.00840831		-0.0579892	0.999554	0.146612	0.77142
CG10600	-0.173151	0.33798	-0.129785	0.999554	0.0134848	0.987005
CG10602	0.00493855	0.982878	-0.0276906	0.999554	0.220605	0.468212
CG10616	0.0059512	0.98076	0.183395	0.999554	-0.0395557	0.946946
CG10621	-0.0626172		-0.232673	0.999554	0.203635	0.514116
CG10623	0.000469077		0.147711	0.999554	0.455045	0.0179779
CG10628	0.0193333	0.931872	0.0860667	0.999554	0.11788	0.830372
CG10631	0.163345	0.394472	-0.0594112	0.999554	0.357229	0.380584
CG10638	0.113217	0.531897	0.0331054	0.999554	-0.221076	0.484587
CG10646	0.0977354	0.578877	0.168144	0.999554	0.085529	0.879124
CG10650	-0.0443851		-0.110501	0.999554	0.0921958	0.840444
CG10651	0.00272211				0.0118455
CG10654	0.0507874		0.0868312	0.999554	0.181944	0.618779
CG10657	0.0144988		-0.0544647	0.999554	0.0383949	0.954774
CG10660	-0.0156285		0.0701312	0.999554	0.282362	0.414382
CG10663	-0.0215025		0.0572167	0.999554	0.269476	0.419784
CG10669	0.0638983	0.752235	0.0605773	0.999554	0.103575	0.849488
CG10672	0.0957859	0.624763	-0.0428338	0.999554	0.219151	0.528281
CG10674	0.232769	0.251965	0.0715961	0.999554	-0.0259391	0.973436
CG10680	0.000516949		-0.0188664	0.999554	-0.0383373
CG10681	0.138444		0.0407022	0.999554	0.054839	0.935969
CG10700	-0.00191395		-0.00666854	0.999554	-0.181305
CG10702	0.0834921	0.633033	-0.0753804	0.999554	-0.180882	0.741794
CG10710	-0.00995749		0.135037	0.999554	0.235023	0.577284
CG10713	7.82066e-05		0.0401827	0.999554	-0.112972	0.852476
CG10725	-0.00432281		0.0948115	0.999554	0.0778629	0.874535
CG10730	0.0115474		0.0441363	0.999554	-0.0198571	0.973864
CG10731	0.0462032		-0.102493	0.999554	-0.26438	0.434907
CG10734	-0.00191395		-0.0249975	0.999554	0.0257673
CG10737	0.00826449	0.973901	-0.180734	0.999554	0.174438	0.581795
CG10738	-0.142299		-0.0393192	0.999554	0.408657	0.206505
CG1074	-0.0751431	0.732305	-0.00685734	0.999554	0.174172	0.562392
CG10747	0.0109462		0.0163559	0.999554	0.0553322	0.90864
CG10750			0.0173951	0.999554	0.0141781
CG10752			0.0346416	0.999554
CG10764	-0.00191395		-0.0135898	0.999554	0.00624941
CG1077	-0.0239472		-0.273304	0.999554	0.425825	0.267947
CG10778	0.0956277	0.552991	0.00641313	0.999554	0.11703	0.759761
CG10793	-0.0027182		0.137325	0.999554	0.176865	0.687838
CG10795	0.150578	0.392081	0.216085	0.999554	-0.0670422	0.910146
CG10799	-0.00191395		-0.0266979	0.999554	-0.219453	0.616114
CG10801	-0.00473538		-0.00617417	0.999554	-0.101564
CG10802	-0.0534922	0.79807	-0.0645998	0.999554	-0.0614017	0.91074
CG10803	-1.4576e-05	0.999905	0.0505121	0.999554	-0.288157	0.525212
CG10804	0.00211839		0.00142047	0.999554	0.127166	0.828285
CG10809	0.101424	0.532561	0.036399	0.999554	0.0491748	0.931738
CG10814			0.0703618	0.999554	-0.0381458
CG10822					-0.0216869
CG10834			-0.00454285	0.999554
CG10841			-0.0234942	0.999554	-0.0203109
CG10853			0.0130102	0.999554
CG10859	0.0154389		-0.0366201	0.999554	-0.109824	0.762191
CG10862					-0.00860083
CG10863	0.0624939	0.767258	-0.0619308	0.999554	0.297024	0.291473
CG10864	-0.0169391		0.0507346	0.999554	0.248565	0.507001
CG10866	0.058392	0.801212	0.168064	0.999554	-0.368708	0.303574
CG10869	0.0142145		-0.0213674	0.999554	0.0751922	0.864023
CG10874	-0.0650619	0.729878	-0.0794841	0.999554	-0.223175	0.414382
CG10877	0.0168535		-0.0230273	0.999554	0.188118	0.523534
CG10887			0.00469634	0.999554	0.0118455
CG10898	0.142131	0.435241	-0.133618	0.999554	0.0723612	0.896167
CG1090	-0.0212054		-0.102816	0.999554	0.292862	0.52721
CG10903	-0.0078556	0.973901	-0.0489927	0.999554	-0.155421	0.64118
CG10904	-0.0219766	0.9174	-0.124662	0.999554	-0.166752	0.689154
CG10907	-0.203884	0.31175	-0.1049	0.999554	-0.413697	0.255885
CG10910	-0.0068236		0.20707	0.999554	0.295789	0.253028
CG10911	-0.00776173		-0.147928	0.999554	-0.0776164	0.882643
CG10912	-0.00741175		0.174631	0.999554	0.0775878	0.890954
CG10914	0.0796945		-0.00164962	0.999554	0.131123	0.764198
CG10916	-0.0223743		0.0588162	0.999554	-0.127909	0.793188
CG10918	-0.0202444		0.109378	0.999554	0.324348	0.474163
CG10919			-0.00483123	0.999554	-0.00624035
CG1092	-0.0149989		-0.128275	0.999554	-0.00670216	0.991998
CG10927	0.0448533		0.0530135	0.999554	-0.0684387	0.905323
CG10931	0.00272211				-0.0144411
CG10932	0.178539	0.305862	0.0251245	0.999554	0.0858377	0.86459
CG10936	-0.102272		0.115341	0.999554	0.315714	0.340099
CG10939	-0.119322	0.426085	-0.176374	0.999554	-0.210973	0.510422
CG10943	-0.00191395		-0.186116	0.999554	-1.71945	2.81942e-15
CG10947	-0.0265391		-0.023748	0.999554	-0.0008508	0.998995
CG10948	-0.160726	0.394472	-0.0128954	0.999554	0.0861949	0.831095
CG10949	0.0662111		-0.0426894	0.999554	0.306735	0.378053
CG10950			0.000407765	0.999554	-0.00860083
CG10953	-0.0144934		-0.056307	0.999554	0.0995924	0.874535
CG10958	-0.0193031		0.0833372	0.999554	0.298158	0.414382
CG10959	0.0872404		0.162464	0.999554	0.416167	0.215171
CG10960	0.0544005	0.773996	0.0648683	0.999554	0.0709072	0.910285
CG10962	-0.0123858		0.141498	0.999554	0.27931	0.539867
CG10970	-0.00191395		-0.0724313	0.999554	-0.155337	0.790378
CG10973	-0.0772292	0.707329	0.0517841	0.999554	-0.500136	0.0101973
CG10979	-0.072235	0.72268	0.142211	0.999554	0.153617	0.736955
CG10984	-0.182953	0.32284	-0.147318	0.999554	-0.19741	0.700061
CG10993			-0.00483123	0.999554	-0.019589
CG10996					-0.0216869
CG11000	0.00257844		-0.280851	0.999554	0.0765887	0.903181
CG11007	0.169323	0.3713	0.138007	0.999554	0.101639	0.860376
CG11018	-0.00100292		0.0289178	0.999554
CG11029	0.0110637		-0.104589	0.999554	0.295428	0.438306
CG1103	0.110367	0.590127	0.0826291	0.999554	-0.257846	0.442031
CG11030	-0.157475	0.398583	-0.100335	0.999554	-0.263973	0.579939
CG11034	-0.0285192	0.895193	-0.309181	0.744743	-0.00196963	0.997352
CG11035	2.71511e-06		-0.165493	0.999554	0.0746136	0.89461
CG11041	0.00373915		0.129047	0.999554	-0.0152287	0.98587
CG11044	0.00683886		-0.121417	0.999554	0.0294545	0.970755
CG1105	0.0813478	0.638439	0.00412745	0.999554	-0.127777	0.751171
CG11050	-0.00145915	0.994478	0.0561817	0.999554	-0.082607	0.864023
CG11052	0.00223625		-0.035174	0.999554	-0.0991136	0.843454
CG11060	0.007475		0.00743306	0.999554	-0.0450594
CG11069	0.00600488		0.215321	0.999554	-0.0473701	0.929702
CG11070	0.118619	0.463648	0.00221979	0.999554	0.281178	0.413684
CG11073	-0.0415376		0.0170059	0.999554	0.398252	0.306716
CG11076	-0.00589128	0.98076	-0.0220355	0.999554	-0.168917	0.669295
CG11077	0.10604	0.614968	0.0040837	0.999554	-0.309204	0.260347
CG11085			0.0195463	0.999554	-0.125772	0.607771
CG11089	0.0583464	0.752074	-0.105752	0.999554	0.2438	0.375129
CG11095	0.0876484		-0.0180453	0.999554	0.357979	0.29301
CG11099	0.000863899		-0.314828	0.959074	0.01537	0.986455
CG11103	0.166379	0.403878	-0.0939001	0.999554	-0.284304	0.516861
CG11106					0.0226712
CG11109	0.153423		0.0565104	0.999554	0.0249995	0.97272
CG11110	0.244543	0.2187	0.0787357	0.999554	0.0734441	0.899597
CG11112			-0.000548064	0.999554
CG11113			-0.00454285	0.999554
CG11122	0.0933425	0.435241	0.0964881	0.999554	0.714291	0.00529255
CG11123	0.0290247	0.882866	0.0151614	0.999554	-0.154763	0.759433
CG11125	0.0357861		-0.00626158	0.999554	-0.161421	0.684822
CG11127	0.152277	0.378437	-0.0303352	0.999554	-0.105242	0.793648
CG1113	-0.00364272		0.0389107	0.999554	0.152392	0.788464
CG11131	-0.00888437		-0.120141	0.999554	0.0116031	0.98776
CG11134	0.104455	0.554983	0.0433749	0.999554	-0.0474657	0.935809
CG11141	0.0281783	0.873096	-0.0201197	0.999554	-0.057865	0.937099
CG11147	6.86935e-05		0.00502971	0.999554	0.0742965	0.915719
CG11149	-0.0246022		0.235817	0.999554	0.271704	0.523534
CG11151	0.100513	0.614968	-0.0747781	0.999554	0.101462	0.855765
CG11155	-0.11003		-0.0409773	0.999554	-0.714249	0.000283983
CG11158	-0.00921391		0.0129013	0.999554	0.0333602	0.957611
CG11159			0.0392923	0.999554	0.0176012	0.981358
CG1116	0.103191	0.58884	0.122702	0.999554	0.0805001	0.873486
CG11162	0.00272211		-0.0245643	0.999554	0.0678007	0.92107
CG11164	0.0228495	0.921426	-0.0931314	0.999554	-0.302527	0.510867
CG11168	-0.00665243		-0.0369785	0.999554	0.0750649	0.87723
CG11170	0.0795382		0.0620215	0.999554	0.093002	0.885436
CG11178	0.0374173	0.851427	0.122556	0.999554	0.142193	0.743634
CG11180	-0.40138	0.00496417	-0.192064	0.999554	-0.340735	0.369035
CG11191	-0.0153468		-0.00769862	0.999554	0.145688	0.770722
CG11192			-0.00219943	0.999554	-0.106763
CG11200	0.0920197		0.283261	0.999554	-0.0636687	0.910285
CG11211	0.000863899		-0.0131262	0.999554	0.00802075
CG11226			0.00469634	0.999554	-0.00860083
CG11227			-0.00454285	0.999554	0.00242945
CG11236	-0.0087953		0.0578594	0.999554	0.212834	0.51817
CG1124	-0.0151297		-0.186053	0.999554	-0.143942	0.75328
CG11241	0.000572397		-0.00176564	0.999554	0.115178	0.764198
CG11247	-0.0754917	0.6601	0.018722	0.999554	-0.0242914	0.970396
CG11248	-0.19194	0.304787	-0.132591	0.999554	-0.277995	0.557518
CG11249	-0.0150894		-0.0159706	0.999554	0.116091	0.840444
CG11257	0.150994		-0.0401789	0.999554	-0.34463	0.389509
CG11262			0.00469634	0.999554
CG11263	0.00318817	0.991614	-0.0641447	0.999554	-0.421659	0.298498
CG11267	0.204578	0.313771	0.0378479	0.999554	-0.0358885	0.961308
CG11275	0.00482183		-0.200713	0.999554	0.0129187	0.983913
CG11279	0.0990475		-0.0980815	0.999554	-0.258976	0.523643
CG1129	-0.0915292	0.620637	-0.0258361	0.999554	-0.107323	0.771769
CG11291			-0.00766539	0.999554	0.0548924
CG11294			0.00331579	0.999554	0.026535
CG11300	-0.0158932		0.135285	0.283197	-0.235057	0.295154
CG11307	0.0498608	0.773751	-0.00402232	0.999554	-0.545866	0.118842
CG11309	0.100111		0.0606813	0.999554	0.259483	0.427355
CG11313	0.000516949		-0.223804	0.999554	-0.384732	0.283395
CG11317	-0.0219402		-0.0612321	0.999554	0.152257	0.693216
CG11318	-0.0152929		-0.0799196	0.999554	0.0613147	0.887922
CG11319	0.00314749		-0.0556237	0.999554	-0.264989	0.549336
CG11322			0.0534355	0.999554	-0.078178
CG11327	0.0132616		-0.0102034	0.999554	-0.153398	0.751396
CG11333			0.113128	0.999554	0.301794	0.462837
CG11334	0.0825343	0.589306	-0.104812	0.999554	0.0144066	0.985123
CG11342	-0.0998024		0.019585	0.999554	-0.239822	0.558493
CG11345	-0.0203828		-0.310238	0.964904	-0.0961823	0.868899
CG11349			0.00863006	0.999554	-0.0468691
CG11350	0.0123232		0.192436	0.999554	0.226439	0.588652
CG11353	-0.0218416		0.162634	0.999554	-0.00182711	0.996185
CG11356	0.00936686		0.00731464	0.999554	-0.0217512	0.969804
CG11357	-0.024311	0.922198	-0.00992055	0.999554	-0.256287	0.420605
CG1136	-0.0267874		0.00012754	0.999554	0.112371	0.779336
CG11360	-0.132518		0.0360272	0.999554	-0.290501	0.535601
CG11362	0.00272211				-0.0226221
CG11367	-0.00169363	0.994478	-0.00283805	0.999554	-0.480384	0.17419
CG11368	-0.00582777		0.058443	0.999554	-0.387766	0.217461
CG11369	0.00272211		0.00469634	0.999554	0.00242945
CG1137			-0.0531432	0.999554	-0.0810708
CG11370	-0.00538486		-0.123987	0.999554	0.17692	0.731642
CG11374	-0.00191395		-0.0371148	0.999554	-0.0130224	0.98776
CG11377	-0.0240752	0.905775	0.0109546	0.999554	0.0596728	0.91074
CG11378	-0.0381412		-0.0891892	0.999554	0.2681	0.419941
CG11379			-0.00988228	0.999554	0.0226712
CG11380	0.0103387		-0.00323781	0.999554	0.0218224	0.948074
CG11381	-0.00714356		-0.194493	0.999554	-0.0130146	0.986076
CG11382	0.00189702		0.391746	0.423455	0.0526066	0.945589
CG11384	-0.018327		-0.190243	0.999554	0.26614	0.430974
CG1139	-0.0086264		-0.000655543	0.999554	-0.0161732	0.982927
CG11391					0.0118455
CG11396	0.0971456	0.602531	0.000159042	0.999554	-0.0674604	0.907132
CG11398	-0.0638933	0.71826	0.0440231	0.999554	-0.109764	0.860572
CG11399	0.0119253	0.966235	0.0471317	0.999554	-0.0625934	0.922208
CG11400	-0.00868296		-0.0583662	0.999554	-0.118514	0.850705
CG11403	0.132455	0.403878	0.0780219	0.999554	-0.200625	0.711372
CG11404					0.000197401
CG11406	-0.00473538		-0.0152701	0.999554	0.0245408	0.946382
CG11407	-0.0256721		-0.0629468	0.999554	0.271565	0.575095
CG11409	-0.0446619		0.125046	0.999554	0.120979	0.804201
CG11413	-0.00932045		-0.0901789	0.999554	0.140565	0.78309
CG11414	0.124317	0.382133	-0.00685899	0.999554	0.259444	0.366234
CG11417	-0.0552785	0.765229	-0.0372184	0.999554	0.15236	0.765399
CG1142	-0.0909111	0.615427	0.01224	0.999554	-0.0998996	0.821716
CG11425	-0.0091469		-0.101067	0.999554	-0.0550543	0.935315
CG11426	-0.0462865		0.0787087	0.999554	-0.148872	0.698249
CG1143	-0.0143969		-0.0364425	0.999554	0.226671	0.624531
CG11436	-0.0112856	0.959997	0.0313673	0.999554	-0.0800767	0.908085
CG11437	-0.0123859		-0.14849	0.999554	-0.0884266	0.855397
CG11438	-0.0566565		-0.144681	0.999554	-0.0271317	0.973645
CG11444	-0.0377579	0.83007	0.00322549	0.999554	-0.209974	0.54001
CG11447	0.0192721		0.0134383	0.999554	0.145907	0.723375
CG11449	-0.00191395		-0.125612	0.999554	-0.268884	0.479681
CG11453	-0.0192833		-0.167147	0.999554	0.199968	0.598821
CG11454	0.0137987		-0.0300294	0.999554	-0.00844506	0.98898
CG11456	0.0022883	0.993825	0.0498817	0.999554	-0.256866	0.591283
CG11458			-0.00666854	0.999554	-0.225836	0.32691
CG11459	-0.00961832		-0.0689683	0.999554	0.0543195	0.906942
CG1146	0.0446477	0.805068	0.00790713	0.999554	0.134362	0.812676
CG11470	-0.0209251		-0.246304	0.999554	-0.0558052	0.935809
CG11474	-0.00396074	0.989103	-0.178218	0.999554	0.109769	0.785537
CG11475	0.0477019		-0.018085	0.999554	0.0029349	0.996185
CG11498	0.000549675		0.0534499	0.999554	0.020165	0.981728
CG11504	0.0287982	0.891204	-0.0858497	0.999554	-0.237588	0.598223
CG11523	0.0341551	0.869966	0.0840236	0.999554	-0.385388	0.310833
CG11529	-0.0289381		-0.237695	0.999554	0.122863	0.796945
CG11537	0.00416261	0.989186	-0.22208	0.999554	-0.049583	0.932101
CG11539	0.079471		-0.061883	0.999554	0.0945166	0.866533
CG11550	0.00272211		-0.00430295	0.999554	-0.079947	0.907132
CG11555	-0.00377277	0.98948	-0.0852075	0.999554	-0.302207	0.379716
CG11560	0.0473382	0.828337	0.0238458	0.999554	-0.252573	0.567297
CG11562	0.0427856	0.854581	0.0643771	0.999554	-0.13178	0.777646
CG11563	-0.134784	0.492776	-0.0730263	0.999554	-0.253829	0.519859
CG11570	0.0108822		0.0810254	0.999554	-0.0445796	0.957611
CG11581			-0.00630837	0.999554	-0.423739	0.126587
CG11583	-0.0547397	0.749281	-0.118608	0.999554	-0.213396	0.551438
CG11584	0.0209623		-0.161042	0.999554	0.0810882	0.800853
CG11585	-0.0246971		-0.0154878	0.999554	0.208955	0.61001
CG11586	-0.106959	0.583984	-0.102351	0.999554	-0.332778	0.330829
CG11588	0.00272211				-0.0167904
CG11590	0.187553	0.349691	0.106205	0.999554	0.095239	0.857043
CG11593	-0.0235236	0.912953	0.00456138	0.999554	-0.0251701	0.967131
CG11594	0.0327482		-0.284109	0.999554	0.108487	0.779319
CG11596	-0.0234628	0.894889	-0.0345409	0.999554	-0.308358	0.462837
CG11597	0.00251502		-0.0701139	0.999554	0.147502	0.783311
CG11598	0.00122484		-0.0127656	0.999554	0.0055023
CG11600	-0.00191395		-0.0248654	0.999554	-0.0207882
CG11601	0.0728061	0.735193	0.0204768	0.999554	-0.222199	0.465233
CG11608	0.00272211				-0.00860083
CG1161	0.120044	0.4998	-0.0417102	0.999554	-0.0156316	0.982927
CG11617	-0.00206008		-0.04915	0.999554	-0.0244892	0.975328
CG11619	-0.0232548		-0.0977295	0.999554	0.180574	0.729515
CG11626	0.00592005		0.0858714	0.999554	0.0929197	0.854964
CG11629	-0.00191395		0.00469634	0.999554
CG11630			9.80189e-05	0.999554	0.0118455
CG11634			-0.00891881	0.999554	0.0060579
CG11635					0.0217803
CG11638	-0.0169692		-0.0106943	0.999554	0.14355	0.705761
CG11655	0.243781		-0.0113048	0.999554	0.0582563	0.932515
CG11656			-0.205044	0.999554	-0.0404529	0.946582
CG11658	-0.0869399	0.62235	0.0571951	0.999554	-0.173631	0.686749
CG11659	-0.00425829		-0.0385278	0.999554	-0.216434	0.658924
CG11668	-0.0139755		-0.0312331	0.999554	0.350495	0.426886
CG11670	-0.0176908		-0.0406284	0.999554	0.0226509	0.976996
CG11672	-0.0169796		-0.0533323	0.999554	-0.0280766	0.961712
CG11674	0.300244	0.036856	0.247684	0.999554	-0.0979403	0.875233
CG11679	0.114163	0.525295	0.144835	0.999554	0.234377	0.486005
CG11686	0.0851188		0.255036	0.999554	-0.466476	0.0572944
CG11693	-0.00650866		0.0693502	0.999554	0.014874
CG11694	0.00272211		0.00469634	0.999554
CG11695	0.323827		0.0760245	0.999554	0.138358	0.783495
CG11696	0.155642	0.340441	0.0664566	0.999554	0.270273	0.373213
CG11699	0.16758		-0.0863906	0.999554	-0.0772786	0.901722
CG11700	-0.0238827		0.182461	0.999554	-0.107038	0.807582
CG11703	-0.00576767		-0.00506232	0.999554	-0.00860083
CG11710	0.0105663	0.97022	0.0559414	0.999554	0.278697	0.355972
CG1172	-0.0807077	0.71826	-0.0375513	0.999554	-0.366504	0.262735
CG11722	0.137669		-0.0457503	0.999554	-0.31572	0.386317
CG11723	-0.0483078	0.789768	0.0426128	0.999554	-0.151218	0.698249
CG11726			-0.00842966	0.999554	-0.00860083
CG11737	0.132603	0.42001	-0.0898697	0.999554	-0.0291733	0.960864
CG11741	0.00272211		-0.04161	0.999554	0.0125916	0.987683
CG11752	0.202106	0.328113	-0.0941209	0.999554	0.0463738	0.948938
CG11753	0.117634	0.569964	0.12672	0.999554	-0.196597	0.592126
CG11755	0.0470622		-0.0305463	0.999554	-0.199411	0.6342
CG11756	0.023895		-0.0187561	0.999554	-0.135385	0.578893
CG11760	0.012048		0.110627	0.999554	0.169015	0.641786
CG11768			-0.0739918	0.999554	-0.11887
CG11771	-0.0102779	0.963201	0.0942728	0.999554	-0.00568436	0.99394
CG11777	0.103285	0.625345	-0.0212327	0.999554	-0.172653	0.663349
CG11779	0.0253952	0.895193	-0.0268809	0.999554	0.198496	0.542635
CG11786	0.00887862		0.269639	0.999554	-0.0545689	0.836415
CG11788	0.137612		0.199667	0.999554	0.0710972	0.920918
CG11790	0.0379498	0.854264	-0.133475	0.999554	-0.0904332	0.858126
CG11791	-0.108643		-0.125571	0.999554	-0.320717	0.272125
CG11807	-0.0670385	0.68697	-0.0406762	0.999554	-0.103504	0.787077
CG11808	0.0236139		-0.0936869	0.999554	-0.324115	0.439645
CG11811	-0.151075	0.305862	-0.020776	0.999554	-0.468178	0.175372
CG11815	-0.00191395
CG11816			-0.00799301	0.999554	-0.0338882
CG11825	-0.0416022	0.85316	0.121535	0.999554	-0.0235838	0.980231
CG11828	0.000516949		-0.0319699	0.999554	0.011674
CG11835	0.0125293		0.0777231	0.999554	0.118636	0.71327
CG11836	-0.0365702	0.878863	0.257117	0.999554	-0.34394	0.407362
CG11837	0.146515	0.398583	-0.000948889	0.999554	-0.0318536	0.958687
CG11839	-0.0268238	0.908409	0.0954049	0.999554	-0.133734	0.816824
CG11841	-0.00191395		0.0167644	0.999554	-0.147878	0.762654
CG11842	-0.00425829		0.145052	0.999554	0.114422	0.833329
CG11843	-0.0360565		0.00243521	0.999554	0.0470724	0.954598
CG11852	-0.00724069		0.00558367	0.999554	-0.0870749	0.872939
CG11854	-0.003045		0.026579	0.999554	0.0125755	0.986958
CG11857	-0.0676227	0.734292	-0.00230631	0.999554	-0.215818	0.630735
CG11858	0.0190669	0.945729	0.0772167	0.999554	0.147489	0.784275
CG11865			-0.00230512	0.999554
CG11873	0.0624433	0.75982	0.164004	0.999554	0.246422	0.584934
CG11878	-0.00217919		0.0233424	0.999554	-0.217962	0.676842
CG11882	0.0776779		0.235559	0.999554	0.148398	0.79538
CG11883	0.0190026		-0.181375	0.999554	0.15785	0.74675
CG11885	0.153615		0.0859214	0.999554	-0.158228	0.75781
CG11892	0.00979585		0.0272085	0.999554	0.186101	0.570353
CG11893	0.00272211		0.0107152	0.999554	-0.255076	0.500811
CG11898	-0.0142529		0.0383097	0.999554	0.600156	0.0387969
CG11899	0.23159	0.154548	0.0190623	0.999554	-0.503032	0.0787875
CG11902	-0.0353453	0.85966	0.0473661	0.999554	0.267743	0.442031
CG11905	-0.00855931		-0.0836081	0.999554	0.132645	0.80303
CG11906	0.0683019	0.65732	0.104973	0.999554	-0.217766	0.647689
CG11911	-0.0104001		-0.229068	0.999554	0.262742	0.387323
CG11912	-0.0139624		-0.138733	0.999554	0.227324	0.613216
CG11920	0.0320921	0.895193	-0.0244069	0.999554	-0.519734	0.0446698
CG11927	-0.0234629	0.904284	-0.0522408	0.999554	0.026304	0.970627
CG11929	0.00863698		0.042543	0.999554	0.173389	0.531636
CG11951	0.00693626		-0.0254702	0.999554	-0.150146	0.77543
CG11961	-0.0719281		-0.104902	0.999554	-0.054223	0.903181
CG11964	-0.0032628	0.98948	0.0922374	0.999554	0.0872279	0.862081
CG11970	-0.0891907	0.615427	-0.0681687	0.999554	-0.11338	0.853846
CG11975	0.10371	0.556696	-0.0345256	0.999554	-0.443761	0.264953
CG11977			0.00469634	0.999554
CG11980	-0.0945677	0.589306	0.0262947	0.999554	-0.0734007	0.86176
CG11983	-0.0236414		0.114139	0.999554	-0.0781179	0.910285
CG11986	0.0392892	0.835386	-0.115783	0.999554	-0.122146	0.833626
CG11997	-0.00191395		0.174562	0.999554	0.00992019	0.986702
CG11999	0.23755	0.173607	0.0755514	0.999554	-0.181938	0.589804
CG12003	0.00550668		-0.00834756	0.999554	-0.0208645
CG12004	0.0943698	0.655577	0.0355473	0.999554	-0.114403	0.776825
CG12007	0.0471643	0.817675	-0.03829	0.999554	0.164146	0.617763
CG12009	-0.0102184		0.119735	0.999554	-0.438575	0.212104
CG12010	0.139158		0.109063	0.999554	0.16089	0.683424
CG12011	-0.0341156	0.805366	0.408086	0.444601	-0.0196139	0.951249
CG12012	0.019569	0.942684	0.0285261	0.999554	-0.273539	0.487792
CG12017	-0.0265953		0.09911	0.999554	-0.0203363	0.977801
CG12020	0.00272211		0.00979896	0.999554	0.0252987
CG12024	0.0810959	0.688046	-0.0183649	0.999554	-0.127984	0.794774
CG12025	-0.100829	0.621931	0.0463622	0.999554	-0.371599	0.206505
CG12035			-0.00454285	0.999554
CG12038	-0.0769573		-0.0599714	0.999554	0.0740718	0.904618
CG12054	-0.00444884	0.983169	0.0546449	0.999554	-0.0446322	0.948596
CG12056	-0.0540995		0.162738	0.999554	0.137754	0.771395
CG12057	-0.00691415		0.173199	0.999554	0.55077	0.0230712
CG12061	-0.00120444		0.0202969	0.999554	-0.0425936
CG12065	-0.064214		-0.0792364	0.999554	0.362892	0.137762
CG12069	0.00813035		0.0048065	0.999554	0.0226712
CG12071	-0.0520761		-0.110743	0.999554	-0.00714255	0.992599
CG12075	-0.0276271		0.0237056	0.999554	0.553043	0.0318726
CG12078	0.00272211
CG1208	-0.0154218		-0.158929	0.999554	0.0552251	0.90769
CG12081	-0.00427744	0.984739	-0.0479556	0.999554	-0.189549	0.700061
CG12084	-0.040106	0.854581	0.0331073	0.999554	0.00310174	0.996185
CG12091	0.107537	0.556696	-0.00307798	0.999554	0.213887	0.524231
CG12093	0.189552	0.328113	0.000757426	0.999554	0.220065	0.571405
CG12096	0.0245211	0.897658	0.0594674	0.999554	-0.00747941	0.991342
CG12099	-0.130097	0.504571	-0.139198	0.999554	0.0812228	0.87498
CG12104	-0.145987	0.328113	-0.040896	0.999554	-0.428403	0.181324
CG12105	-0.0395713		-0.153042	0.999554	0.310169	0.275009
CG12106	0.133534	0.477387	0.0349409	0.999554	-0.426378	0.226656
CG12107	0.115977	0.5415	-0.00384447	0.999554	0.0152781	0.98291
CG12111	0.00813035		0.0118331	0.999554	-0.018577
CG12112	-0.181875	0.2187	-0.0605995	0.999554	-0.528466	0.128637
CG12115			0.0098078	0.999554	-0.121722	0.840444
CG12116	-0.0209313		-0.0412957	0.999554	0.114305	0.787454
CG12118	0.182769		-0.0582151	0.999554	-0.0484093	0.943036
CG12121	-0.0914852	0.616642	-0.0512971	0.999554	-0.236728	0.614448
CG12123	0.0452426		0.0771933	0.999554	0.0901497	0.857157
CG12128	-0.0135495	0.950199	-0.100057	0.999554	-0.19909	0.679672
CG12129	-0.046133	0.819666	-0.0447872	0.999554	-0.449599	0.244091
CG1213	-0.0158258		-0.083182	0.999554	0.123409	0.769469
CG12133	-0.00703053		-0.000548064	0.999554
CG12134	0.0949393	0.525295	0.083805	0.999554	-0.117977	0.805202
CG12155	0.057277	0.767224	0.115746	0.999554	0.23758	0.420386
CG12158			0.00469634	0.999554	0.0125394	0.980973
CG12159	0.138708	0.461391	-0.042297	0.999554	-0.111808	0.834926
CG12163	-0.0584442	0.752235	-0.118043	0.999554	-0.163805	0.726044
CG12164	0.00146384		-0.104167	0.999554	0.0440529	0.891159
CG12170	0.236603		0.0147187	0.999554	0.283505	0.290438
CG12171	0.203799	0.291216	-0.0290029	0.999554	0.0829073	0.852011
CG12173	0.123431	0.541561	0.0769011	0.999554	-0.0718232	0.875479
CG12177	0.13085		-0.0315848	0.999554	0.162793	0.72683
CG12179	-0.161525	0.403878	-0.0487791	0.999554	-0.273655	0.570509
CG1218	0.00880415	0.967156	-0.0278461	0.999554	-0.219796	0.611882
CG12182	-0.0744972		-0.0997809	0.999554	-0.435176	0.280845
CG12184	-0.0458745		-0.0491495	0.999554	-0.187722	0.699179
CG12194	0.0575778		0.150358	0.999554	0.0949969	0.809891
CG12204	0.0115081		-0.0654343	0.999554	0.219523	0.657
CG12206	-0.0773415		0.170021	0.999554	0.15929	0.675338
CG12209	-0.00473538		-0.00230512	0.999554
CG12213	-0.202821	0.312853	-0.0218804	0.999554	-0.257931	0.430178
CG12219	0.125128	0.403878	-0.0579113	0.999554	-0.234443	0.555232
CG12224	0.00699174		-0.0291872	0.999554	-0.00795568	0.98776
CG12229	-0.00473538		-0.0408399	0.999554	-0.0691352
CG12236	-0.00949664	0.968736	0.0471713	0.999554	0.388054	0.132844
CG12237	0.215837	0.190994	0.141058	0.999554	0.089144	0.832439
CG12239	-0.00597092		-0.120108	0.999554	0.24135	0.472176
CG12241	0.0744305	0.657382	0.124751	0.999554	0.0580869	0.896167
CG12253	-0.0900468	0.621931	0.0136242	0.999554	-0.190424	0.597335
CG12256	-0.00766299		-0.154274	0.999554	0.189343	0.72978
CG12259	-0.0324919	0.895598	-0.0957282	0.999554	0.0796795	0.870071
CG12267	-0.116565		-0.0473049	0.999554	-0.27617	0.440515
CG12268	-0.0449156		-0.0357823	0.999554	0.125478	0.785537
CG1227	0.0273854	0.899278	-0.0664975	0.999554	-0.369102	0.283513
CG12278	0.00629474		-0.000473136	0.999554	-0.0538056	0.849985
CG12279	0.0784736		-0.0389523	0.999554	-0.216221	0.655746
CG12288	-0.163152	0.382133	-0.060692	0.999554	0.0124374	0.98291
CG12289					0.0207057
CG12290	-0.167943		0.0675224	0.999554	-0.0968914	0.852591
CG12299	-0.0522043	0.781612	0.0152103	0.999554	-0.323125	0.434907
CG12301	-0.190048	0.328113	-0.155913	0.999554	-0.236145	0.622093
CG1231	0.0149077		-0.0321786	0.999554	-0.309499	0.496228
CG12310	-0.00562741		0.213542	0.999554	-0.49073	0.0302939
CG12316	-0.089053	0.60936	0.261691	0.999554	0.394255	0.161094
CG12320	0.0602271		-0.146991	0.999554	0.232717	0.60141
CG12321	0.132239		0.0620484	0.999554	0.186678	0.63828
CG12325	-0.121907	0.463648	-0.022705	0.999554	-0.00452277	0.995418
CG1233	0.116141	0.521376	-0.0479011	0.999554	0.361205	0.285869
CG12338	0.0564071		0.248072	0.999554	0.295694	0.379716
CG1234	-0.0549071	0.747643	-0.101767	0.999554	-0.294447	0.516991
CG12341	0.0744812	0.732305	-0.0352646	0.999554	-0.145961	0.756768
CG12343	-0.0282858	0.905487	-0.00933876	0.999554	-0.291985	0.403396
CG12344	-0.00901862		-0.294347	0.999554	-0.167278	0.759761
CG12355	0.0047765		0.00401522	0.999554	-0.512893	0.0817438
CG1236	0.12718	0.42724	0.0481427	0.999554	0.0175208	0.976996
CG12362			-0.0152397	0.999554
CG12374	0.00122484		-0.00313736	0.999554	0.0373144
CG12375	0.117735		-0.106447	0.999554	0.0948742	0.838084
CG12376	-0.00191395		0.0100898	0.999554
CG12379	0.0206244		0.115107	0.999554	-0.0998943	0.864023
CG12384	0.164386	0.419229	0.0567526	0.999554	-0.0399402	0.952887
CG1239	0.103169	0.627192	0.131196	0.999554	-0.169115	0.770402
CG12391	-0.124071	0.531364	-0.0887926	0.999554	-0.267356	0.579524
CG12395					-0.0208645
CG12398	0.00272211		0.0144728	0.999554	0.132182	0.649427
CG12402	-0.0310602		-0.0700612	0.999554	0.0787341	0.894224
CG12420	0.072766		0.00153685	0.999554	-4.98509e-05	0.999901
CG12426					0.0207057
CG12446	0.0198036		-0.00454285	0.999554
CG12448			0.00175924	0.999554	-0.0158052
CG1246	-0.0398824		-0.0225743	0.999554	0.275043	0.457145
CG12470			-0.0271691	0.999554	-0.111437
CG12477	0.00818634		-0.0895308	0.999554	0.233812	0.633148
CG12480	-0.00985058		-0.155663	0.999554	0.204535	0.532192
CG12483	0.000518004		-0.0456625	0.999554	-0.101092	0.824594
CG12490	0.00113077		-0.0150382	0.999554	-0.0311775	0.967663
CG12491			-0.0100105	0.999554	-0.458501	0.137057
CG12493	-0.054801		0.130665	0.999554	-0.0693574	0.90873
CG12496	0.0271417		0.0184745	0.999554	-0.0713451
CG12498			-0.000473136	0.999554
CG12499	-0.00861009	0.97219	0.0858968	0.999554	0.104497	0.843454
CG12502	-0.0238245		-0.246832	0.999554	0.120573	0.800853
CG12506	-0.00250926		0.0109305	0.999554	0.471556	0.175814
CG12507	-0.0110479		-0.0245234	0.999554	0.205293	0.696494
CG12512	-0.0063198		0.108823	0.999554	0.31145	0.240767
CG12519	0.00772379		-0.0541722	0.999554	0.0533898	0.867252
CG12520	-0.0118274		-0.0739816	0.999554	-0.246327	0.540911
CG12522	0.0172639		0.220042	0.999554	0.0184526	0.982678
CG12523	-0.00666777		0.0374636	0.999554	0.00795642	0.981494
CG12531	-0.0334228		-0.0881445	0.999554	0.232708	0.61001
CG12535	0.0113701		-0.101891	0.999554	-0.0120041	0.981358
CG12539	-0.00469977		0.0306449	0.999554	0.000549199
CG12540	-0.00191395		0.107879	0.999554	0.0703338
CG12541	-0.00203504		-0.0968452	0.999554	-0.192916	0.639589
CG12546	-0.00777144		-0.295462	0.999554	-0.565813	0.110725
CG12547	-0.218121	0.291216	-0.0652738	0.999554	-0.418704	0.174511
CG12560	0.00923084		-0.144284	0.999554	-0.251019	0.371203
CG12567	-0.221398	0.292753	0.0349638	0.999554	-0.580313	0.0874763
CG12576	-0.0616052	0.716933	-0.0358723	0.999554	-0.221695	0.458804
CG12581	-0.0140255		-0.00970483	0.999554	0.0625434	0.893922
CG12590			0.00027581	0.999554	0.150158	0.373086
CG12592	0.00536625		0.00469634	0.999554	-0.0081067
CG12594	-0.01985		-0.0782791	0.999554	0.068947	0.876475
CG12605	-0.046243		-0.129142	0.999554	0.0577318	0.930284
CG12607	-0.0151993		-0.285313	0.999554	-0.492711	0.182262
CG12608	-0.0864266	0.668804	-0.087524	0.999554	-0.142601	0.793732
CG12609					0.0451773
CG12617			-0.0299833	0.999554	-0.0121286
CG12640					0.000197401
CG12643	-0.0486499		-0.477463	0.0985477	-0.31278	0.195641
CG12645	-0.000339695		0.001227	0.999554	0.0232801
CG1265	0.0833561		-0.174584	0.999554	-0.0609574	0.921859
CG12655	-0.0141675		-0.0555049	0.999554	0.132928	0.803794
CG12659	0.156641	0.448471	0.0876818	0.999554	-0.435558	0.204324
CG12661	0.00911792		0.00356719	0.999554	-0.0179856
CG12662	-0.00165665		-0.0105711	0.999554	-0.0590124	0.897315
CG12672			-0.108143	0.999554	0.142751	0.811378
CG12674	0.00272211		-0.00804886	0.999554	-0.0198786
CG12680			-0.00454285	0.999554	-0.017999
CG12682			-0.00454285	0.999554	-0.0244646
CG12688	0.0136545		0.00931236	0.999554	0.0207057
CG12689			-0.0231971	0.999554	-0.0410549
CG12691			0.00469634	0.999554
CG12692	0.000518004		0.00408327	0.999554	-0.00860083
CG12693	0.00874621		-0.014751	0.999554	-0.0327132
CG12698	-0.00299243		-0.00110747	0.999554	-0.142095	0.711372
CG12699			0.00812044	0.999554	0.00356885
CG12702	0.0475381	0.769973	-0.0286717	0.999554	-0.273353	0.570353
CG12708	0.314922		0.0178602	0.999554	-0.00703704	0.992576
CG1271	0.0706467		2.54196e-05	0.999854	0.423183	0.217194
CG12713	-0.143223	0.39298	0.00406407	0.999554	-0.484738	0.206505
CG12715			0.063661	0.999554	-0.0349444	0.91135
CG12716			0.0848171	0.999554	0.224648	0.460998
CG12717	-0.0984986	0.55755	0.075549	0.999554	0.0157162	0.986076
CG12723	0.00448968		0.381359	0.580353	-0.00572634	0.987376
CG12725			0.00469634	0.999554	0.0118455
CG12728	-0.125228		0.0536971	0.999554	-1.06736	1.14889e-07
CG1273	-0.146017		0.3591	0.421269	-0.317368	0.392913
CG12730	-0.01408		0.0578653	0.999554	-0.10112	0.821096
CG12744	-0.0385166		-0.0387343	0.999554	-0.409479	0.15017
CG12746	-0.0300445	0.878863	0.10924	0.999554	0.222847	0.467597
CG1275	0.016464	0.953347	0.0103117	0.999554	-0.106208	0.793507
CG12766	-0.0124988		-0.117079	0.999554	0.44481	0.103474
CG12768	-0.0257515		0.0553091	0.999554	-0.0449868	0.950178
CG12769	-0.0585207		-0.05493	0.999554	0.0417682	0.93292
CG12773	-0.0394268	0.848285	0.0198433	0.999554	0.0809967	0.879389
CG12780			-0.021304	0.999554	0.0243807
CG12782			-0.00736985	0.999554	0.12811	0.661586
CG12783	-0.00191395
CG12795	0.0299324	0.899062	0.118032	0.999554	0.186511	0.700061
CG12811	0.189993		0.034316	0.999554	0.0186678	0.978127
CG12814	-0.135001		-0.16001	0.999554	-0.19424	0.639758
CG12817	-0.0242976		-0.0682778	0.999554	-0.246127	0.616214
CG12818	-0.0591003	0.794475	-0.136998	0.999554	-0.376404	0.328554
CG12822	0.16685		-0.0311067	0.999554	0.041642	0.937099
CG12824	-0.00191395		0.00995773	0.999554	0.0737772	0.907316
CG12825	-0.0224085		-0.194532	0.999554	-0.109424	0.794774
CG12826	-0.0132831		0.244688	0.882013	0.148459	0.773737
CG12828			-0.0067449	0.999554	0.0118455
CG12831			-0.00272834	0.999554	-0.0644277
CG12836			0.0127068	0.999554	0.0196599	0.982678
CG12848	0.150483	0.46146	-0.00553372	0.999554	0.153007	0.759433
CG12851	-0.0286506		-0.0367567	0.999554	0.0309262	0.971179
CG12853	0.00272211		0.0106056	0.999554	0.0118455
CG12857			0.0354436	0.999554	-0.0712699	0.88837
CG12860			0.0165685	0.999554	0.000121401
CG12861			-0.00454285	0.999554
CG12863	0.065618	0.729878	0.106638	0.999554	-0.155716	0.76199
CG12866	0.000516949		0.0106056	0.999554	0.0118455
CG12868	0.0398852		0.165669	0.999554	-0.118629	0.822335
CG12869	-0.0148198		-0.041415	0.999554	0.269158	0.465233
CG12877	-0.0954047	0.600079	-0.154084	0.999554	-0.248209	0.621015
CG1288			-0.0177082	0.999554
CG12880	-0.0124736		-0.0222302	0.999554	-0.182442	0.710518
CG12883	0.15594	0.441087	-0.110966	0.999554	-0.0433844	0.95148
CG12885	0.00688882		-0.149866	0.999554	0.487434	0.100876
CG12895	0.067477	0.765229	-0.0602897	0.999554	-0.268633	0.436894
CG12896	-0.00130516		-0.00261763	0.999554	0.0339694	0.958442
CG12898					0.0221413
CG12909	-0.056026	0.765229	0.0114814	0.999554	-0.196369	0.538143
CG12910	-0.018264		-0.03603	0.999554	0.372453	0.144645
CG12911	-0.0308464		-0.0115796	0.999554	0.172526	0.647175
CG12914			0.00964374	0.999554	-0.034232
CG12917			-0.0291872	0.999554	-0.110014
CG12920	0.035477		0.0786883	0.999554	-0.181246	0.632829
CG12923	-0.0103614		0.00161384	0.999554	0.0368428
CG12926	-0.0336647		-0.214704	0.999554	0.011325	0.987224
CG12929	0.0834728		0.142048	0.999554	-0.141539	0.803651
CG12934	-0.010287		0.000266931	0.999554	0.134392	0.759433
CG12935	0.0791425	0.694407	-0.00753317	0.999554	-0.190835	0.608035
CG12942	0.0420616	0.805488	0.143784	0.999554	-0.170951	0.732986
CG12945	-0.0510001	0.806466	-0.0784046	0.999554	-0.247689	0.438306
CG12947	0.0241331		-0.10268	0.999554	0.0195284	0.982664
CG12948	0.0804255	0.639317	0.246086	0.999554	0.0648491	0.910685
CG12951	-0.00191395		0.00381735	0.999554	0.150342	0.476592
CG12963	-0.0226343		-0.108686	0.999554	0.148105	0.77142
CG12964	0.00432857		0.358956	0.41865	0.0507478	0.899361
CG12970	0.00978945		-0.0138777	0.999554	0.150958
CG12971	-0.00199599		0.0179519	0.999554	0.174415	0.750749
CG12974	-0.036005		-0.0761554	0.999554	0.201385	0.517503
CG12975	0.00963182	0.972841	-0.100868	0.999554	-0.290152	0.480267
CG12983	0.007475		0.0175911	0.999554	-0.0167904
CG12984	-0.0356513		-0.00130612	0.999554	0.112538
CG12985			-0.0136614	0.999554	-0.017491	0.981358
CG12986	0.0213187		-0.000780532	0.999554	0.000197401
CG1299	-0.0275064		-0.0605422	0.999554	0.299711	0.434907
CG12990	0.00130437		-0.0391839	0.999554	-0.100631
CG12991	-0.0704373		-0.0373894	0.999554	-0.158824	0.696846
CG12992	0.00110611		0.0138309	0.999554	0.0867833	0.812521
CG12995			-0.029857	0.999554	-0.0111648
CG12998	-0.00720615		-0.179878	0.999554	-0.308971	0.436894
CG13000	0.0943753		0.195461	0.999554	0.168443
CG13001	0.0452769	0.828004	0.0122186	0.999554	0.344234	0.221315
CG13002					0.0459809
CG13003	-0.00673695		0.0267172	0.999554	0.30082	0.285205
CG13004			0.00236814	0.999554	0.0341893
CG13005	0.149933	0.42797	0.154095	0.999554	0.145943	0.807357
CG13008			0.00863006	0.999554	0.210767	0.630408
CG13010	0.00272211		0.000683318	0.999554	-0.00405052
CG13012	0.00863698		0.0314156	0.999554	-0.0111052	0.988262
CG13014	0.232892		0.0111226	0.999554	0.137157	0.764474
CG13016	0.154935	0.4111	0.0391433	0.999554	-0.105771	0.839232
CG13018	0.0987457		0.0165265	0.999554	-0.0637003	0.931725
CG13021	0.00601155
CG13022	0.00272211		0.0167537	0.999554	-0.136365	0.810342
CG13023	0.0130293		-0.0196003	0.999554	-0.00533333
CG13024	-0.0019661		-0.0716253	0.999554	0.0608471	0.90873
CG13026			-0.0275088	0.999554	-0.0132483	0.970627
CG13028	0.00863698		0.0357802	0.999554	-0.127211	0.829614
CG13029	-0.017801		0.123805	0.999554	-0.205468	0.414382
CG13031			-0.0260066	0.999554	0.0158669
CG13032	0.000516949		-0.00472468	0.999554	0.0583027
CG13033	-0.0267155		-0.0637568	0.999554	0.113884	0.846391
CG13038	-0.00695727		-0.00462075	0.999554	-0.00608052	0.994002
CG13039			-0.00834756	0.999554	0.0118455
CG1304	0.00648133		-0.137301	0.999554	0.0716231	0.910146
CG13040			-0.105371	0.999554	0.244672	0.629852
CG13041	-0.00503787		-0.0466446	0.999554	0.104894	0.870707
CG13042	0.00801026		-0.0362286	0.999554	0.0818468	0.849488
CG13043	-0.00724722		-0.0502897	0.999554	0.185956	0.731642
CG13044	-0.0255582		-0.129904	0.999554	0.130455	0.803651
CG13045			0.115797	0.999554	-0.0107876	0.964323
CG13046	0.0128518		-0.101878	0.999554	0.060635	0.908636
CG13047	0.00980514		-0.0410056	0.999554	0.0570051	0.869372
CG13048	0.00341093		0.125699	0.999554	0.00641856	0.982639
CG13049	0.00930741		0.0333494	0.999554	0.00585379	0.984655
CG13050			-0.0228761	0.999554	-0.00595991
CG13051	-0.0136708		-0.0422583	0.999554	0.371134	0.385219
CG13053					-0.0647751
CG13054	-0.00191395		-0.0550023	0.999554	0.27575	0.527148
CG13055	-0.00720615		0.0545289	0.999554	-0.0358914	0.965351
CG13056	-0.00578229		-0.10357	0.999554	-0.0983083	0.879849
CG13058	0.00419504		-0.150782	0.999554	0.197509	0.715908
CG13059	-0.00908279		-0.0621576	0.999554	0.155152	0.791244
CG13060	-0.00238541		-0.0764458	0.999554	-0.0218337	0.981358
CG13062			0.00595349	0.999554	0.00266492
CG13063	0.00990311		-0.0524299	0.999554	0.0767562	0.91135
CG13064	-0.0271294		0.00112557	0.999554	-0.0111648
CG13065	-0.00191395		-0.111546	0.999554	0.0787388	0.903181
CG13066	-0.0139521		-0.0513509	0.999554	0.240074	0.636679
CG13067	-0.0081684		-0.0533327	0.999554	-0.198914	0.687992
CG13068	-0.00544976		-0.0286683	0.999554	0.460185	0.208095
CG13069	-0.000203915		-0.0461028	0.999554	0.0883782	0.865576
CG1307	0.0712796	0.668451	0.00770671	0.999554	-0.321951	0.291619
CG13073			0.0097892	0.999554	0.00916622
CG13074	-0.00683475		0.0602317	0.999554	0.0195007	0.975328
CG13075	-0.0107374		-0.293626	0.988795	-0.0879783	0.885436
CG13077	0.00423094		0.126073	0.999554	-0.0385596	0.962399
CG13078	-0.00191395		-0.0456921	0.999554	-0.111255
CG13081	-0.00191395		0.00469634	0.999554	-0.0167904
CG13082	-0.0146407		-0.252429	0.999554	0.0323185	0.967627
CG13083	-0.00337705		0.0241281	0.999554	0.0452653
CG13084	-0.00703053		0.038225	0.999554	0.0594955
CG13085	-0.015878		-0.107765	0.999554	0.0466128	0.955345
CG13086	-0.0448885		-0.260261	0.999554	-0.050356	0.942246
CG13088	0.0652738		-0.0277014	0.999554	-0.15289	0.770412
CG1309	0.094013	0.554215	0.137677	0.999554	0.0661824	0.870635
CG13096	-0.123766	0.541561	-0.157431	0.999554	-0.136039	0.822782
CG13097	-0.0884377	0.67574	-0.132345	0.999554	-0.159078	0.783979
CG13101	0.0921874		-0.169271	0.999554	-0.585312	0.00761336
CG13102	-0.0135468		-0.227055	0.999554	-0.0411696	0.954774
CG13108	0.00112394		-0.189942	0.999554	0.0141618	0.986076
CG13110			-0.0116818	0.999554
CG13114			0.0120756	0.999554	-0.00860083
CG13116			0.25884	0.999554	-0.193385	0.602118
CG13117			-0.205636	0.999554	0.194236	0.702354
CG13123	0.144953		-0.0414106	0.999554	0.145564	0.808944
CG13124	-0.0611834		-0.0919336	0.999554	0.00702045	0.989995
CG13126	-0.0536725	0.751502	0.0867846	0.999554	-0.197338	0.619626
CG13127			0.00469634	0.999554	0.0118455
CG13133	-0.00647683		0.0284697	0.999554	0.226546	0.542635
CG13135	-0.00191395		-0.310285	0.649671	0.405184	0.0258783
CG13137			-0.00454285	0.999554	-0.00860083
CG13138	0.0112079		0.0108456	0.999554	-0.0657233
CG1314			0.00585827	0.999554	-0.00860083
CG13144	-0.00976919		-0.00325388	0.999554	0.273811	0.501917
CG13148	-0.0178483		-0.232214	0.999554	0.436527	0.191114
CG13151	0.0371993		0.128181	0.999554	0.00410679	0.995418
CG13154	0.00166539		0.361318	0.67243	-0.0231495	0.977801
CG13157	-0.00459621		0.0621393	0.999554	-0.317604	0.47232
CG13159	0.107836		0.3504	0.529735	-0.00633165	0.985679
CG1316	0.012293	0.956752	-0.0363274	0.999554	-0.0264841	0.970627
CG13160	-0.00638006		-0.314443	0.999554	0.256087	0.359341
CG13168			0.0630924	0.999554	0.577782	0.098142
CG1317	-0.0461175	0.839887	0.0240483	0.999554	0.199442	0.609017
CG13170			-0.0189348	0.999554	-0.00860083
CG13177	-0.00210961				-0.0255919	0.962399
CG13185	0.0545555	0.749281	-0.104977	0.999554	0.32607	0.435989
CG13186			-0.262136	0.834955	0.0119478	0.982927
CG13192	0.0555893	0.780911	0.0345681	0.999554	-0.120186	0.776125
CG13193			-0.00882761	0.999554	-0.00860083
CG13196	0.00729097		0.275743	0.999554	-0.00148229	0.995418
CG13197	-0.0220578	0.928877	-0.168639	0.999554	0.0140831	0.982927
CG13198			0.00981697	0.999554	0.0535808
CG13202	-0.00655623		0.0317081	0.999554	0.227959	0.514329
CG13203	-0.0330563		-0.00620478	0.999554	-0.053538	0.929702
CG13204	0.185306		0.0350069	0.999554	0.351146	0.318365
CG13215	-0.00872988		0.0310239	0.999554	-0.207802	0.700061
CG13216	0.000518004		0.094577	0.999554	-0.198282	0.32691
CG13217	-8.87342e-05		-0.0315665	0.999554	0.332951	0.446618
CG13218	-0.0271211		-0.084203	0.999554	0.472454	0.175814
CG13220	0.131342	0.46143	0.060728	0.999554	-0.103307	0.819426
CG13223	0.0290171		0.0086792	0.999554	-0.111515
CG13226	-0.00191395		0.00935627	0.999554	0.186452	0.739226
CG13227	-0.0298214		-0.0279512	0.999554	-0.448387	0.0867739
CG13228	-0.0102287		0.0433078	0.999554	0.621858	0.0506164
CG13229	-0.0382696		-0.0179097	0.999554	0.0889752	0.848289
CG13230			0.00112153	0.999554	-0.170804	0.373212
CG13231			-0.0738195	0.999554	0.0767881	0.876233
CG13239	0.0095463		-0.123888	0.999554	0.0100444	0.981358
CG1324	-0.00191395				0.0507987
CG13243			0.00489774	0.999554
CG13244			-0.00454285	0.999554
CG13247	0.00666669		-0.0263054	0.999554	-0.069152	0.910285
CG13248	-0.0282337		0.115159	0.999554	0.242673	0.57654
CG13250			-0.00752886	0.999554	0.0329684	0.946946
CG13251	-0.0162086		-0.0660362	0.999554	0.529925	0.0335281
CG13252	-0.120539		-0.0602132	0.999554	-0.104554	0.812348
CG13255	-0.0210015		-0.1745	0.999554	-0.313634	0.364433
CG13258	-0.00426365		0.00631254	0.999554	-0.0523361
CG13272	-0.00890926		0.10143	0.999554	0.0681587	0.864023
CG13280	-0.00191395		0.147033	0.999554	-0.0167904
CG13282	-0.00473538		0.0108063	0.999554	-0.484694	0.175028
CG13284	-0.0224696		-0.0614659	0.999554	0.174976	0.660249
CG13285	-0.0386697		-0.186091	0.999554	-0.102488	0.850705
CG13287	-0.0301432		-0.0912331	0.999554	0.302329	0.467597
CG13288	-0.00217919		-0.0844119	0.999554	-0.253877	0.606246
CG13293	-0.0284463		0.0733422	0.999554	0.311219	0.428758
CG13295	0.196059		-0.0818163	0.999554	0.0949488	0.811378
CG13297	0.00914385		-0.142859	0.999554	-0.017051	0.96872
CG13299			-0.00483123	0.999554	0.0417097
CG13300	-0.121375		-0.0273436	0.999554	-0.121957	0.822335
CG13305	0.0248632		0.0597137	0.999554	0.0162112	0.983864
CG13306			-0.210679	0.999554	-0.0821448	0.906319
CG13308			0.0558432	0.999554	0.019261
CG13309			0.0086792	0.999554	0.0208491
CG13310	0.00272211		-0.0223374	0.999554	0.273741	0.571405
CG13311	-0.010185		0.0458986	0.999554	0.167954	0.71484
CG13312	-0.0127236		0.129015	0.999554	0.276393	0.510867
CG13313	-0.0153493		0.162945	0.999554	0.176069	0.758261
CG13314	-0.0156446		-0.0420577	0.999554	0.411563	0.318051
CG13315	0.0142848		-0.0723946	0.999554	-0.00595789	0.994305
CG13318	-0.0175257		0.00354987	0.999554	0.206627	0.68335
CG13319	0.167814	0.403878	-0.0879008	0.999554	-0.241235	0.548136
CG13321	-0.010026		0.00569474	0.999554	0.240355	0.583318
CG13323	-0.0327385		-0.211693	0.999554	-0.0652219	0.926156
CG13324	-0.0132267		-0.00313736	0.999554	0.241974	0.628195
CG13325	-0.00402637		-0.076973	0.999554	-0.140301	0.739856
CG13326	0.0150887		-0.0105864	0.999554	0.0507914
CG13330			-0.0283249	0.999554	0.469493	0.0668586
CG13331	-0.00210961		-0.00640256	0.999554	0.130398	0.830882
CG13332	-0.00191395		0.0934001	0.999554	0.181741	0.750039
CG13334	-0.0144244		0.00381735	0.999554	0.0282035
CG13337			-0.00454285	0.999554	-0.00405052
CG13339	-0.0286078		-0.124852	0.999554	-0.299524	0.388345
CG13344	0.0253273	0.893506	0.0978551	0.999554	0.119196	0.804649
CG13358	0.0130081		0.0471493	0.999554	0.315623	0.437026
CG13359	-0.00702441		0.0098078	0.999554	-0.016269
CG13360			0.0174102	0.999554	-0.167472	0.67805
CG13361	0.00272211		-0.00308266	0.999554	0.0491048
CG13362	-0.0590861		0.551109	0.0151915	-0.132347	0.713304
CG13364	-0.0206787	0.940263	-0.0298827	0.999554	0.0444901	0.94275
CG13365	0.0883286		-0.0351907	0.999554	-0.0883629	0.875233
CG13366	-0.00775248	0.971324	0.124733	0.999554	0.25234	0.479681
CG13367	0.191082	0.275468	0.0664874	0.999554	0.112271	0.830882
CG13369	0.172032	0.349383	-0.0483688	0.999554	-0.090176	0.873011
CG13373	0.077929	0.701811	-0.0670695	0.999554	-0.238349	0.551788
CG13375	-0.080014		-0.0609867	0.999554	-0.473692	0.169562
CG13376	0.0138081		0.185402	0.931903	0.069403
CG13377	-0.0123482		-0.0870136	0.999554	-0.0119167	0.982927
CG13384	-0.0363585	0.872807	0.123057	0.999554	-0.00850171	0.987984
CG13385			-0.00882761	0.999554	0.0205956
CG13386			-0.00673009	0.999554	-0.0337464	0.968905
CG1339	0.00863698		-0.0352371	0.999554	-0.201234	0.484587
CG13390	0.0656765		0.0610981	0.999554	0.0191668	0.979331
CG13392	0.124486		-0.135692	0.999554	-0.166806	0.731642
CG13397	0.106784	0.452371	0.283168	0.999554	0.0644928	0.90862
CG13398	-0.202669	0.322268	0.0178173	0.999554	-0.264713	0.517091
CG13403	0.0216513		-0.174375	0.999554	-0.055684	0.942734
CG13404	-0.0107969		0.116164	0.999554	-0.199843	0.661743
CG13405	-0.00102673		-0.00550392	0.999554	-0.017999
CG13407	0.00754566		0.00469634	0.999554	0.0217803
CG13408	0.00166539		-0.0135893	0.999554	0.150443	0.779214
CG13409	0.0201632		0.0468011	0.999554	-0.0107985	0.985829
CG13423	-0.00257647		0.00221199	0.999554	-0.0685191
CG13427	0.0606815		0.157916	0.430865	-0.13899	0.101295
CG13428	0.00272211		0.0130102	0.999554	-0.0226659	0.970627
CG13436	-0.00675562		-0.04535	0.999554	0.0266143	0.976665
CG13437	-0.0181863		-0.0477964	0.999554	-0.23482	0.642568
CG13438			0.013077	0.999554	-0.0400025
CG1344	-0.192266	0.267721	-0.0196606	0.999554	-0.332024	0.442031
CG13442			0.00469634	0.999554	0.0118455
CG13443			0.0154612	0.999554	-0.107434
CG13445			-0.144049	0.999554	-0.184288	0.647417
CG13449	-0.00379536		-0.0987193	0.999554	0.0225593	0.981358
CG13454	0.0673455		0.104117	0.999554	-0.289827	0.239901
CG13455	-0.00473538		-0.113277	0.999554	-0.122079
CG13457	0.00657739		-0.000548064	0.999554	0.00242945
CG13458	-0.00703053		-0.173757	0.999554	-0.230101	0.622038
CG13460	-0.012152		0.0968292	0.999554	-0.354672	0.356603
CG13461	-0.00758021		0.0051572	0.999554	0.372189	0.280661
CG13465	0.106006		-0.00108314	0.999554	0.151262	0.752912
CG13473			-0.00171972	0.999554	0.0290323
CG13481			-0.000548064	0.999554
CG13482	-0.00983079		-0.084067	0.999554	-0.102973	0.849541
CG13484	0.0593522	0.794714	-0.0673706	0.999554	-0.214997	0.59364
CG13488	0.00578558		-0.0643827	0.999554	0.279941	0.542635
CG13492	-0.0122786		-0.05331	0.999554	0.449807	0.16166
CG13500			0.00749375	0.999554	-0.0207585
CG13501	-0.0045965		0.0302004	0.999554	-0.0119337
CG13502	0.0175921		-0.264125	0.999554	-0.233164	0.593055
CG13506	-0.129941		-0.0421916	0.999554	0.00358726	0.995418
CG13516	-0.0033736		-0.101446	0.999554	-0.106601	0.830882
CG13527	-0.00191395		0.00943189	0.999554	0.0220642
CG13531	-0.0417978	0.828337	0.00146647	0.999554	0.101183	0.862003
CG13532	-0.0360415		-0.093494	0.999554	0.0461363	0.943676
CG13538					-0.0370104
CG13539					-0.0216869
CG1354	0.0634664	0.703382	0.158882	0.999554	-0.0615639	0.890669
CG13540	0.000862224		0.0154402	0.999554	-0.122138	0.547873
CG13544			-0.00228865	0.999554
CG13545	-0.015674		-0.331811	0.91961	0.189007	0.714666
CG13551	0.0581855	0.796231	-0.119714	0.999554	-0.0358867	0.954296
CG13558			-0.00943943	0.999554	-0.0327132
CG13559	0.0119455		-0.0834437	0.999554	-0.106757	0.868537
CG13560	-0.00371101		-0.135156	0.999554	-0.0142868	0.987005
CG13561	0.00272211		-0.0259466	0.999554	-0.0134489
CG13562	0.00805556		0.0662391	0.999554	-0.0305416	0.970627
CG13563	0.00213788		0.00807561	0.999554	0.0211821	0.975328
CG13564			-0.004242	0.999554	-0.0167904
CG13566	0.000863899		0.0529381	0.999554	0.0393058	0.96045
CG13575			0.0509823	0.999554	0.55106	0.126637
CG13577			0.0180473	0.999554	0.19484	0.695554
CG13578	-0.0131556		0.0176623	0.999554	0.350428	0.419776
CG13579	-0.00983079		-0.20694	0.999554	0.111339	0.821105
CG1358	0.243154		-0.131056	0.999554	0.107521	0.793953
CG13581			0.10847	0.796962	-0.00860083
CG13585	0.101997		-0.0379528	0.999554	-0.132718	0.821096
CG13587			-0.00791063	0.999554	0.00242945
CG13589			-0.00454285	0.999554	0.0118455
CG13590					0.0451773
CG13594	0.00593597		-0.173112	0.999554	0.183669	0.64118
CG13599	-0.0246169	0.917882	-0.00597719	0.999554	-0.487337	0.19239
CG1360	0.0425212	0.831423	-0.0866287	0.999554	0.0338047	0.957421
CG13601	0.162758	0.310719	0.0252589	0.999554	0.0857316	0.864023
CG13603	0.181823	0.376024	0.0572687	0.999554	-0.333454	0.217461
CG13604	-0.12132		0.04046	0.999554	0.114139	0.802709
CG13605	0.127551	0.382411	0.074481	0.999554	0.183595	0.642115
CG13606	-0.00683658		-0.105527	0.999554	-0.216311	0.666032
CG13607	0.000863899		-0.1772	0.999554	0.172535	0.669042
CG13609	-0.0713331	0.685867	0.0113498	0.999554	-0.274594	0.55488
CG13613	0.00272211		-0.00943943	0.999554
CG13614	0.0197561		-0.135216	0.999554	0.0219175	0.979331
CG13615	0.012947		-0.0308956	0.999554	0.0115249
CG13616	0.0257991		0.0141396	0.999554	-0.098913	0.756811
CG13618	-0.0142457		-0.0824872	0.999554	0.257276	0.590777
CG13622	0.0143213		-0.043183	0.999554	-0.170335	0.555392
CG13623	0.00759501		0.0108166	0.999554	-0.0576466	0.935315
CG13625	-0.123	0.552991	0.08342	0.999554	0.270317	0.403838
CG13627			0.0310389	0.999554	-0.00860083
CG13630	0.261734	0.116321	0.0152503	0.999554	0.0615258	0.91772
CG13631	0.0103367		0.20666	0.999554	-0.117183	0.843863
CG13634	-0.000321157		0.355291	0.757884	-0.297728	0.412986
CG13639	0.00515661		0.117236	0.796962	-0.0754028	0.91135
CG13640	0.00557676		-0.00995634	0.999554	-0.340427	0.320504
CG13641	-0.0383743		-0.248228	0.999554	0.0174573	0.982247
CG13643	-0.0323158		-0.094447	0.999554	0.182348	0.695775
CG13653	0.00143196		-0.0102306	0.999554	-0.00860083
CG13654	-0.0400069		-0.0910102	0.999554	0.254396	0.405352
CG13658			-0.0541008	0.999554	-0.379738	0.250439
CG13659	-0.0111717		-0.322771	0.94267	-0.187012	0.587233
CG13663	0.012518	0.966694	-0.0586658	0.999554	-0.248273	0.529659
CG13667	-0.0212432		-0.0105389	0.999554	-0.180647	0.715908
CG13670			0.0127827	0.999554	0.000247633
CG13671	0.0454823	0.819666	0.0937219	0.999554	0.0671302	0.914554
CG13674	0.0122604		-0.0226745	0.999554	0.136478	0.700061
CG13675	-0.00899539		-0.234429	0.999554	0.226515	0.658074
CG13676	-0.0302828		-0.0767645	0.999554	0.199568	0.711372
CG13678	0.00670826		-0.0351732	0.999554	0.110624	0.785537
CG13679	0.00137816		-0.0318824	0.999554	0.104654	0.799102
CG1368	-0.0116061		-0.0697653	0.999554	0.118157	0.841228
CG13685	-0.00814515		-0.239289	0.999554	-0.089669	0.893922
CG13689	-0.104583		-0.0712256	0.999554	-0.319109	0.479681
CG13690	0.0328084	0.861665	0.244676	0.999554	-0.143696	0.811378
CG13692	0.0166942		0.0438631	0.999554	-0.0294567	0.973419
CG13693	-0.00703258		0.00112153	0.999554
CG13694	0.00253102		-0.0772012	0.999554	-0.00655342	0.99315
CG13698	-0.040627	0.843888	0.169111	0.999554	-0.156957	0.655748
CG13699	-0.00120444		0.312485	0.611552	0.0659957	0.910685
CG13700			0.00469634	0.999554
CG13704	-0.0331442		-0.139353	0.999554	-0.0828819	0.89926
CG13705	-0.0107444		-0.183067	0.999554	0.238785	0.494525
CG13707	-0.0221878		0.212133	0.999554	0.0162253	0.985679
CG13708	-0.00655617		0.0777897	0.999554	0.399925	0.318065
CG1371	-0.0391596	0.84545	0.0499326	0.999554	0.0936405	0.86643
CG13711	-0.0300601		0.00557253	0.999554
CG13712	0.0169453		0.00469634	0.999554	0.0118455
CG13713	0.0347463		0.0174056	0.999554	0.041789
CG13716	0.00687506		0.00903093	0.999554	-0.0216869
CG13720	0.00272211		0.0500398	0.999554	0.0154871
CG13721	-0.0146819		-0.253013	0.999554	-0.321623	0.352248
CG13722	-0.0147516		-0.0749362	0.999554	0.286373	0.502117
CG13724			-0.000548064	0.999554	-0.00860083
CG13727	0.00675763		-0.037699	0.999554	0.154278	0.785537
CG13728	-0.0092552		-0.171842	0.999554	0.393102	0.24913
CG13731	-0.00862801		-0.0382266	0.999554	0.261496	0.535119
CG13733	-0.00323331		-0.0166984	0.999554	0.198266	0.365031
CG13737	0.0178631		0.0112157	0.999554	-0.0640372	0.928441
CG13738	-0.042659		-0.198452	0.999554	-0.201833	0.65933
CG13739	-0.0139755		0.0483808	0.999554	0.54915	0.0663603
CG13742	-0.130257	0.527234	0.0723642	0.999554	-0.708807	0.0231332
CG13743	-0.0161821		-0.144993	0.999554	0.0726537	0.890669
CG13744	0.00212133		0.0186649	0.999554	-0.107315	0.813696
CG13747	0.00272211		-0.00472468	0.999554
CG13748	-0.00703053		0.113434	0.999554	0.166136	0.762654
CG13749	0.00631161		0.00281892	0.999554	0.0586496
CG13751	0.192412		0.122449	0.999554	-0.0147221	0.985123
CG13760	0.0383699	0.837146	-0.0487032	0.999554	-0.211226	0.64118
CG13766	-0.0615812		-0.0278262	0.999554	-0.297078	0.388842
CG13771	0.00735066		0.0215441	0.999554	0.167716
CG13773	-0.0293372	0.898333	-0.163469	0.999554	-0.253164	0.462837
CG13775	-0.0519505		-0.031581	0.999554	0.012432	0.98776
CG13784	-0.110183	0.527306	-0.230262	0.999554	0.129939	0.804201
CG13786			-0.00822297	0.999554	-0.186813	0.444931
CG13793	0.0123065		-0.0275715	0.999554	0.0422491	0.960325
CG13794	-0.000321157		-0.118319	0.999554	-0.270907	0.48526
CG13795	-0.0201547		0.0753843	0.999554	-0.114128	0.83124
CG13796	-0.030632		0.113034	0.999554	-0.878698	0.00112543
CG13801			0.00469634	0.999554
CG13806	-0.0142537		-0.153884	0.999554	0.0107646	0.98776
CG13807	-0.0491		-0.0309842	0.999554	-0.216185	0.514116
CG13810	0.0061412		-0.129717	0.999554	0.0547856	0.935181
CG13813	0.0392314		0.204931	0.999554	0.102281	0.757197
CG13827	-0.0158399		0.123735	0.999554	-0.157206	0.735658
CG13829			0.00469634	0.999554
CG13833	0.0119472		0.148098	0.999554	-0.0107735
CG13837			-0.0826837	0.999554	0.0243455	0.979763
CG13838	-0.00629317		0.00469634	0.999554	0.000197401
CG13840			-0.0100062	0.999554	0.0227347
CG13841			-0.0123188	0.999554	-0.0144411
CG13842	-0.00891594		-0.0606535	0.999554	0.148207	0.774854
CG13843	0.00411114		0.000534382	0.999554	0.00794008
CG13847	0.0225363		0.069549	0.999554	0.0213666	0.970627
CG13850	0.12955	0.403878	0.0680435	0.999554	0.0515798	0.915969
CG13855	-0.00191395		0.00507044	0.999554	0.271068	0.531702
CG13856	-0.0227091		0.13122	0.999554	-0.372839	0.34525
CG13857	0.0036992		0.0738427	0.999554	-0.256802	0.205487
CG13862	-0.0143385		-0.00748726	0.999554	0.161501	0.70788
CG13868	-0.161003		-0.110664	0.999554	0.202855	0.614409
CG13869	0.00506582		0.149709	0.999554	-0.114043	0.810556
CG1387	-0.00961832		0.0124768	0.999554	-0.0131114
CG13870	-0.00703053		0.0970306	0.999554	0.199921
CG13871			0.0382193	0.999554	-0.00459884
CG13872	-0.00683475		-0.0548408	0.999554	0.0204942
CG13875	0.0171935		0.101258	0.999554	-0.102093	0.85058
CG13876	-0.13361		-0.0747546	0.999554	-0.417302	0.267947
CG13877	0.0130762		0.0289443	0.999554	-0.0770426	0.91135
CG13884	0.00742189		-0.0136198	0.999554	0.0483832
CG13887	-0.0437889	0.782084	-0.13691	0.999554	-0.327862	0.25107
CG13891	-0.00191395		-0.0103879	0.999554	0.0422973
CG13893	-0.0127073		-0.134716	0.999554	0.174098	0.661743
CG13894	-0.0387045		-0.171082	0.999554	0.128766	0.791244
CG13895	-0.10878		-0.104422	0.999554	0.0382019	0.935969
CG13896	-0.00365666		0.00286749	0.999554	-0.413136	0.260347
CG13898			0.038474	0.999554	0.0308141
CG13901	-0.0157163	0.955228	-0.0470001	0.999554	-0.147679	0.70788
CG13905	0.000863899		-0.0872419	0.999554	0.52559	0.155984
CG13907	-0.0282265	0.893647	0.0802804	0.999554	0.058488	0.915969
CG13912	0.0871111		0.0520521	0.999554	0.18694	0.650511
CG13917	0.0154368	0.951247	-0.0297325	0.999554	0.445662	0.150853
CG13919	0.0579752		0.0520808	0.999554	-0.0143371	0.987224
CG13920	-0.0536751		0.0482399	0.999554	-0.0904619	0.875618
CG13921	0.11288	0.458219	-0.162863	0.999554	0.116403	0.793732
CG13924	-0.00961832		0.0675374	0.999554	0.137499	0.821096
CG13926	0.133321		-0.00420877	0.999554	-0.160062	0.759761
CG13928	-0.129391		-0.00772543	0.999554	0.0823827	0.864023
CG13930	-0.0144244		0.0896669	0.999554	-0.108406	0.849926
CG13931	0.00662665
CG13933	0.0496895	0.805068	-0.335314	0.796962	-0.332104	0.190962
CG13937	0.0222341		-0.0054793	0.999554	0.20338	0.670614
CG1394			-0.0525361	0.999554	-0.00533333
CG13946	-0.0147332		-0.00814383	0.999554	0.123847	0.842475
CG13947	-0.0309354		-0.0949424	0.999554	0.43534	0.251856
CG13949	-0.0287375		0.164906	0.999554	0.0571802	0.931738
CG13950	-0.0296668		-0.00883577	0.999554	0.233714	0.61001
CG13954	-0.0222219		0.00544192	0.999554	0.598395	0.0663603
CG13955	0.00693626		0.00718391	0.999554	0.158449	0.765551
CG13962	-0.0126609		0.0788419	0.999554	0.0538548	0.935315
CG13965			0.0098078	0.999554
CG13970	0.0111062				0.0290323
CG13972	0.011256		0.0663551	0.999554	0.0147408	0.981358
CG13978			-0.00454285	0.999554	0.0205506
CG13982	-0.0013517		0.0384509	0.999554	-0.185367	0.711252
CG13983	0.00627588		0.134176	0.999554	-0.0840374	0.114938
CG13989			-0.00454285	0.999554
CG13991			-0.000548064	0.999554
CG13992	0.00550668		0.0180488	0.999554	0.00455115
CG13994	0.100308	0.638439	-0.0180163	0.999554	-0.147391	0.75781
CG13995	-0.0209551		-0.226393	0.999554	0.0225928	0.976996
CG13996	0.00581674		-0.15982	0.999554	0.171978	0.735179
CG13999	0.00707427		0.0385127	0.999554	-0.0627329	0.930284
CG14005	0.0286023	0.892535	0.0370157	0.999554	-0.188803	0.698249
CG14006			0.00469634	0.999554
CG14007			0.0297092	0.999554	-0.0333081	0.962955
CG14013			0.00469634	0.999554	0.000197401
CG14014	-0.0713564		0.0461244	0.999554	0.0334418
CG14015	-0.0181607		-0.271682	0.999554	-0.0179543	0.982664
CG14017	-0.00329334
CG14020	-0.00655623		0.231267	0.999554	-0.0108676	0.988262
CG14022	-0.00603985		-0.0980584	0.999554	-0.0582626	0.887922
CG14024	-0.0217408		-0.0891475	0.999554	-0.0171444	0.979763
CG14034			-0.0508858	0.999554	-0.0627351	0.892777
CG14036	0.119712	0.562684	0.244124	0.999554	0.000917762	0.998995
CG14043	-0.00167275	0.994478	-0.0104621	0.999554	0.122624	0.738826
CG14044	0.000863899		-0.143574	0.999554	0.203908	0.705761
CG14050	0.0257076		0.0167028	0.999554	0.219101	0.676842
CG14052	0.00272211		0.0413494	0.999554	0.193367	0.636009
CG14053	0.0419608		0.0958486	0.999554	0.153106	0.676624
CG14054	0.00373116		-0.00983236	0.999554	-0.0703621
CG14062			0.00469634	0.999554	-0.021233
CG1407	-0.130988	0.515668	-0.000979209	0.999554	-0.491747	0.198378
CG14071			-0.0256274	0.999554	-0.017999
CG14072	-0.00191395		-0.197639	0.999554	-0.226017	0.657767
CG14073	-0.201576	0.305862	0.0774595	0.999554	0.256596	0.606246
CG14074	-0.0344872		-0.087746	0.999554	-0.1757	0.729345
CG14075	0.00624635		-0.0067146	0.999554	0.134889	0.774854
CG14077			-0.00454285	0.999554
CG14079	0.0376488		0.09334	0.999554	0.00466026	0.995418
CG14082	0.00113077		-0.141704	0.999554	-0.139648	0.810625
CG14085	0.00940505		-0.0859551	0.999554	0.300111	0.505972
CG14086	0.0138492		0.130233	0.999554	-0.00683979	0.99349
CG14089					-0.08684	0.180573
CG1409			0.00469634	0.999554	0.0118455
CG14095	0.0362252		-0.0408014	0.999554	0.0509259	0.864023
CG14096	0.0107269		-0.0309286	0.999554	0.0156026	0.970627
CG14100	-0.0307909	0.871196	-0.0199958	0.999554	0.0284029	0.96575
CG14102	-0.0830922		0.101808	0.999554	-0.323123	0.470793
CG14104	-0.00956642		-0.331319	0.796962	0.0137699	0.98776
CG14105	-0.0203621		0.0553733	0.999554	-0.153666	0.700203
CG14106					0.156803
CG14107	0.0110434		0.0940686	0.999554	0.334952	0.228406
CG14109	-0.0043639		0.0737014	0.999554	0.187815	0.676587
CG14110	-0.00852123		0.32993	0.9194	-0.0429783	0.958442
CG14111	-0.0227302		0.0086792	0.999554	-0.0238698
CG14115					0.0118455
CG14118	-0.00334481		-0.0978302	0.999554	0.24504	0.612078
CG14120	-0.0479146		-0.169969	0.999554	0.171099	0.723375
CG14125			-0.0245358	0.999554	0.0173555	0.973465
CG14130	0.0679121		0.114915	0.999554	0.0457993	0.943259
CG14131	0.0125329		-0.165291	0.999554	0.379128	0.0853437
CG14132	-0.0405218		-0.21301	0.999554	-0.311798	0.295154
CG14135	-0.0958209		-0.0121043	0.999554	-0.640775	0.0153243
CG14137			-0.00431544	0.999554	-0.00690265
CG14142			-0.027375	0.999554	0.0299896	0.971179
CG14143	0.007475		0.034129	0.999554	0.0882815	0.887476
CG14147	0.0185863		-0.0968177	0.999554	0.00887152	0.982678
CG14153	0.0092963		-0.0414488	0.999554	-0.143963	0.799745
CG14154			-0.0689173	0.999554	-0.0225911
CG1416	-0.0949606	0.503598	-0.0161476	0.999554	-0.170156	0.616114
CG14160	-0.00191395		0.124225	0.999554	-0.105817	0.857344
CG14174	0.0517224		0.0651316	0.999554	-0.00764743	0.991342
CG1418	0.0170462	0.950789	-0.00301763	0.999554	-0.212374	0.54729
CG14182	0.144219		0.173196	0.999554	-0.309827	0.405352
CG14183	-0.0682774		-0.275428	0.999554	-0.0066242	0.993679
CG14184	0.0327466	0.895193	-0.0824413	0.999554	-0.312438	0.364821
CG14185	-0.00191395		-0.0213803	0.999554	0.176293	0.74675
CG14186	-0.031144		-0.004233	0.999554	0.0557711	0.935315
CG14187					-0.169977
CG14191	-0.00626412		-0.136693	0.999554	0.0479654	0.942246
CG14194	0.102021	0.578327	0.0172442	0.999554	0.0988475	0.797811
CG14195	0.00603578		-0.168504	0.999554	0.13858	0.778242
CG14196	-0.0166112		-0.20831	0.999554	0.352187	0.201753
CG14200	0.238696	0.240709	0.142376	0.999554	0.482936	0.149859
CG14204	-0.0204077		-0.0828536	0.999554	-0.0321571	0.964958
CG14205	-0.0454616		-0.179403	0.999554	0.0792595	0.871162
CG14207	0.0531543	0.801361	-0.0599688	0.999554	0.0436592	0.936505
CG14210	0.193055	0.291216	0.0291973	0.999554	-0.190879	0.589804
CG14212	0.013075		-0.015221	0.999554	0.0786023
CG14218	0.119713		-0.125511	0.999554	0.175619	0.648737
CG14219	-0.0180666		-0.126883	0.999554	0.0625689	0.895314
CG14220	-0.0130961	0.962184	-0.0499303	0.999554	-0.221228	0.608618
CG14221	0.0557777		-0.0390093	0.999554	-0.0600654	0.931738
CG14223	0.162594		-0.0296418	0.999554	-0.0268598	0.973645
CG14227	-0.00390696		0.0827664	0.999554	-0.090743
CG14229	-0.0145294	0.957688	-0.116832	0.999554	-0.595227	0.0507218
CG14230	-0.091517	0.672521	-0.0764204	0.999554	0.0404737	0.956847
CG14231	0.350807		0.201807	0.999554	-0.103863	0.844543
CG14232	0.100726	0.602173	0.0361273	0.999554	0.262263	0.420386
CG14234	-0.039534		-0.239635	0.999554	0.000204862	0.999783
CG14237			0.000465486	0.999554	-0.00999704
CG14238	-0.00191395		0.231336	0.999554	0.217762	0.663077
CG14245	-0.00655623		-0.0351488	0.999554	0.0798485	0.907316
CG14246					-0.00860083
CG14247	-0.00728128		0.051684	0.999554	-0.150813	0.793732
CG14252	-0.12891		-0.0059099	0.999554	0.096276	0.875479
CG14253	-0.025442		-0.25963	0.999554	-0.163826	0.778474
CG14257	0.00938624		0.327119	0.795058	0.0184665	0.970627
CG14258			0.073047	0.999554	0.0310612	0.94905
CG14259			-0.0575855	0.999554	-0.0668571	0.925878
CG14260	-0.00806455		-0.000125872	0.999554	-0.0204187	0.96727
CG14262	0.00272211		0.00469634	0.999554	0.018393
CG14265	-0.048398		-0.102443	0.999554	0.251909	0.557518
CG14269	0.00863698		0.00989682	0.999554	-0.017999
CG14270	0.0703182	0.72268	-0.0107062	0.999554	-0.0135622	0.982247
CG14273	-0.00983079		0.219899	0.999554	0.180733	0.625947
CG14274	-0.012544		-0.102609	0.999554	-0.398456	0.284551
CG14275	-0.0428789		-0.158726	0.999554	-0.305396	0.401335
CG14277	-0.0176625		-0.0190827	0.999554	0.13678	0.773866
CG1428					-0.022474
CG14280			-0.0125387	0.999554
CG14282	0.00373915		-0.00891881	0.999554	0.0441997
CG14285	-0.0100304		0.145785	0.999554	0.0954147	0.826824
CG14286	0.0844273	0.7035	-0.0569547	0.999554	-0.417725	0.0957006
CG14292	-0.0276064		-0.1504	0.999554	-0.0252809	0.976188
CG14294			-0.00454285	0.999554
CG14297	0.021485		-0.0545066	0.999554	0.0818629
CG14298	-0.00712506		-0.177008	0.999554	-0.0261937	0.97635
CG14300	-0.0204122		-0.198854	0.999554	-0.135654	0.780435
CG14301	-0.00175026		-0.187412	0.999554	-0.0696223	0.896382
CG14302	-0.0290519		-0.157087	0.999554	-0.02564	0.973465
CG14304	-0.0265912		0.109704	0.999554	-0.10194	0.840703
CG14309			-0.00454285	0.999554	0.0226712
CG14312	-0.00386491		0.153774	0.999554	-0.16393	0.771298
CG14313	0.000518004		0.0843198	0.999554	0.0619377	0.836557
CG14314	-0.0121303		0.129024	0.999554	0.160685	0.718822
CG14315			-0.00882761	0.999554
CG14316			0.00272125	0.999554
CG14317	-0.069993		0.108777	0.999554	0.0227347
CG14321	0.0570815		0.184398	0.999554	-0.151274	0.788066
CG14322	-0.0971665	0.544598	-0.063203	0.999554	0.135872	0.793424
CG14323			-0.0800391	0.999554	-0.00195993	0.995418
CG14324	-0.0169151		0.0586744	0.999554	0.4141	0.0572944
CG14325			0.172136	0.999554	-0.0291233	0.96727
CG14326	-0.00897703		0.0889884	0.999554	0.143517	0.675567
CG14327	0.0136545		-0.191279	0.999554	0.0301509	0.932559
CG14329	0.00419504		-0.0554555	0.999554	0.0259299	0.975285
CG14331	0.000862224		0.0052926	0.999554	-0.213705	0.68739
CG14339					0.00731084
CG1434	0.118916	0.470383	0.0952496	0.999554	0.121759	0.753037
CG14340					0.0207057
CG14341	0.0224995		-0.0821265	0.999554	0.149556	0.790928
CG14342	-0.0196928		-0.0174666	0.999554	-0.0391433	0.961712
CG14346	0.0512105		0.039038	0.999554	-0.0456362	0.943036
CG14352	-0.149951	0.382905	-0.0886888	0.999554	-0.169849	0.751312
CG14354					0.0281161
CG14355					0.0904429
CG14356	0.0158209		0.242799	0.999554	-0.0265523	0.976188
CG14357	0.000863899		0.00713882	0.999554	-0.00347678	0.995418
CG14362			0.00469634	0.999554	-0.00860083
CG14367	-0.0101132		0.0651225	0.999554	-0.109849	0.861394
CG14369	-0.00582777		-0.0725296	0.999554	-0.26705	0.510184
CG14374	-0.00506789		-0.00362465	0.999554	0.12759	0.814707
CG14377	-0.0206609		-0.0816389	0.999554	0.0783309	0.90873
CG14384					0.00242945
CG14391	-0.00655623		0.0159491	0.999554	-0.0694003
CG14395	0.00636585		0.410006	0.433145	0.0265158	0.970535
CG14397			-0.104438	0.999554	-0.0507783	0.931738
CG1440	-0.0557166	0.773176	0.178768	0.999554	-0.0189262	0.982664
CG14400			-0.0238898	0.999554	-0.175873
CG14401	-0.00812378		-0.266575	0.999554	-0.0792742	0.894701
CG14402			-0.0122485	0.999554
CG14406			-0.20935	0.999554	0.311848	0.28337
CG14407	0.329638	0.0315816	0.167235	0.999554	0.130275	0.808283
CG14408	0.0365575	0.840035	-0.0853721	0.999554	0.231161	0.514329
CG1441	-0.0112857		-0.0207605	0.999554	0.670997	0.0316999
CG14410	0.0465794		-0.0352845	0.999554	-0.509691	0.145057
CG14411	0.202046	0.26342	0.0879208	0.999554	0.21898	0.507001
CG14414	0.0383582		0.0681651	0.999554	-0.0757056	0.904618
CG14416	0.00272211		-0.0197885	0.999554	-0.098913	0.756811
CG14417	0.00272211		-0.0564429	0.999554	-0.228854	0.209894
CG14418	0.00134647		0.0309849	0.999554	-0.142711	0.333729
CG14419	-0.0403997		-0.114298	0.999554	0.115525	0.844882
CG14420			-0.00943943	0.999554	-0.17768	0.223558
CG14421	-0.00191395		-0.00891881	0.999554	-0.0552909	0.0673775
CG14422			0.00469634	0.999554	-0.043741
CG14423			0.0160445	0.999554	-0.0250857	0.294134
CG14424	0.00592005		-0.00454285	0.999554	-0.0725092	0.110207
CG14427	-0.000447132		0.0224213	0.999554
CG14431	-0.0414868		0.0870236	0.999554	0.513454	0.123565
CG14434	0.0462683	0.842396	0.00246046	0.999554	-0.268195	0.453892
CG14435	-0.101112	0.545543	-0.046809	0.999554	-0.0867526	0.890954
CG14439	-0.033528		-0.248655	0.999554	0.0119282	0.983236
CG14440	0.104669	0.488531	0.0918676	0.999554	0.128469	0.751171
CG14441	-0.172242		0.0230889	0.999554	0.164999	0.769469
CG14442	0.0689312	0.632276	-0.0216511	0.999554	0.199983	0.616114
CG14443	-0.00191395		-0.0360854	0.999554	0.00305813
CG14445	-0.0129196		-0.313368	0.999554	-0.133625	0.75328
CG14448			-0.0146247	0.999554
CG14450	-0.103319	0.530218	-0.0031991	0.999554	-0.23823	0.459125
CG14451	0.0126153		0.122938	0.999554	-0.0824418	0.818497
CG14452	0.000691347		-0.0696955	0.999554	-0.52731	0.153253
CG14453	-0.0445142		-0.172494	0.999554	-0.0762961	0.91135
CG14454	-0.0110456		-0.0683676	0.999554	-0.064001	0.930284
CG14455	-0.00703053		0.0113162	0.999554	-0.0995649	0.86643
CG14456	-0.002891		-0.149235	0.999554	-0.251623	0.555149
CG14457	-0.0183376		-0.232765	0.999554	0.0429455	0.958442
CG14459			-0.049035	0.999554	-0.016366
CG14464	-0.102841	0.535692	0.0274253	0.999554	-1.2326	9.64945e-12
CG14478	-0.0632794	0.749281	-0.0797994	0.999554	-0.22844	0.631379
CG14483	0.0251136		-0.10801	0.999554	-0.183371	0.631744
CG14488	0.00272211		-0.17317	0.999554	-0.108022	0.83809
CG14490	-0.0227987		-0.486916	0.0458185	-0.410171	0.310833
CG14491			0.00557253	0.999554	0.00565021	0.992576
CG14492					0.000197401
CG14495	0.00113077		-0.0912356	0.999554	-0.173789	0.695404
CG14499	0.00419504		-0.0681081	0.999554	-0.184754	0.685873
CG14500	-0.0135748		0.157452	0.999554	0.513109	0.00761336
CG14502	0.01268		-0.0866605	0.999554	-0.377751	0.354017
CG14505			-0.00454285	0.999554	-0.00860083
CG14507	-0.0132751		0.168568	0.999554	0.369416	0.369469
CG14511	0.0669664		-0.386776	0.519882	-0.341464	0.32691
CG14515	0.00263303		-0.0977755	0.999554	0.0349559	0.943347
CG14516	0.152215	0.291216	0.115471	0.999554	0.229467	0.55488
CG14518			-0.0398465	0.999554	-0.021233
CG14535	-0.0328839		-0.0296713	0.999554	0.0527839	0.935315
CG14540			-0.009167	0.999554	0.0226712
CG14543	0.0560063		0.0293033	0.999554	-0.0186535	0.982138
CG14544	0.114104		-0.0361964	0.999554	-0.203687	0.639258
CG14545	0.023226	0.929141	0.227082	0.999554	0.148874	0.802871
CG14551	-0.000970656		0.0242294	0.999554	-0.0383201	0.939037
CG14556			0.00853482	0.999554	0.0508375	0.935315
CG14561	0.124153	0.504571	0.163131	0.999554	-0.0398361	0.961712
CG14562	-0.0852082	0.644527	0.0588748	0.999554	0.0664412	0.914153
CG14563			-0.00550243	0.999554	-0.0339084	0.968101
CG14564			0.00469634	0.999554	0.342486	0.193694
CG14565	-0.0477933		0.0203638	0.999554	0.0327544	0.968417
CG14566	-0.0267889		-0.289609	0.999554	0.0591867	0.931738
CG14567	0.0704437		0.408153	0.430736	0.349407	0.418806
CG14568	-0.0189748		-0.0634873	0.999554	-0.00597802	0.993679
CG14569	-0.0372368		-0.338693	0.789253	-0.0132974	0.986958
CG14570	0.0211232		-0.0467925	0.999554	0.0897198	0.81935
CG14572	-0.0222042		-0.211849	0.999554	0.118669	0.835594
CG14573	-0.0129503		-0.0548467	0.999554	0.143934	0.802709
CG14589	-0.00408649		-0.0834767	0.999554	0.0273636	0.952887
CG14591	-0.0089651		-0.105498	0.999554	-0.129614	0.789724
CG14598	-0.0224668		-0.145115	0.999554	-0.154199	0.771769
CG14605	-0.00191395				-0.00860083
CG14606	-0.0181667		0.023118	0.999554	0.138828	0.785513
CG14607			0.01802	0.999554	-0.00405052
CG14609			0.0478205	0.999554	-0.00166091	0.997657
CG1461	-0.00426365		-0.0529815	0.999554	-0.645871	0.0401874
CG14610	-0.00655623		-0.00426864	0.999554	-0.00860083
CG14613	0.214048	0.205537	-0.0331939	0.999554	-0.0340406	0.947353
CG14615	0.0163299		-0.0308874	0.999554	0.04043	0.94013
CG14618	0.0930979	0.622304	-0.0456013	0.999554	0.149434	0.770722
CG14621	0.0966636	0.62235	0.1001	0.999554	-0.105342	0.789839
CG14624	0.00272211		0.00238657	0.999554
CG14625	0.00272211		0.0443948	0.999554	0.0729284
CG14626	-0.0294189		0.317798	0.882013	-0.00899358	0.989293
CG14627	0.000862224		0.0785411	0.999554	-0.00495855
CG14628	0.00863698		0.0108456	0.999554	0.0158669
CG14629	-0.0743916		0.232973	0.999554	0.0841435	0.900547
CG1463	-0.0853671	0.652184	-0.135056	0.999554	-0.239292	0.599844
CG14630	0.00272211		-0.0417946	0.999554	-0.392234	0.231896
CG14634					0.00242945
CG14636	0.00182792		0.181704	0.999554	0.106256	0.86378
CG14641	0.0118611	0.956752	-0.0318625	0.999554	-0.305217	0.478901
CG14642	0.00846711		-0.137277	0.999554	0.0406202	0.957587
CG14644			-0.142976	0.999554	-0.119639	0.727608
CG14645	-0.00473538		0.0121984	0.999554	-0.00988741
CG14646	0.0335618	0.886148	0.00411314	0.999554	-0.362316	0.330923
CG14647	0.133291	0.472664	-0.00833851	0.999554	-0.25678	0.566719
CG14650	-0.0554469	0.751469	-0.0916611	0.999554	-0.195892	0.714092
CG14651	0.0210531		-0.0360477	0.999554	0.0298882
CG14655	-0.0258549		0.0870956	0.999554	0.0858578	0.893956
CG14657	-0.208286	0.294243	-0.0425196	0.999554	-0.378164	0.364821
CG14658			-0.00454285	0.999554
CG14659			-0.00454285	0.999554	0.0118455
CG14661	-0.00955047		-0.0446404	0.999554	-0.290741	0.470551
CG14662	-0.00646204		0.0700336	0.999554	0.161813	0.773499
CG14664	-0.0121484		0.0882724	0.999554	0.0064708
CG14667	0.0615575	0.782084	-0.0826197	0.999554	-0.248601	0.485116
CG14668			0.01746	0.999554	-0.0137155
CG14669	-0.0165055		-0.0438693	0.999554	-0.190848	0.691639
CG14671	0.230632		0.0279035	0.999554	0.071261	0.910992
CG14676					0.00242945
CG1468	-0.0277489		-0.155691	0.999554	0.0967402	0.838273
CG14684	-0.00191395
CG14687	-0.036753		-0.0510876	0.999554	-0.257381	0.528281
CG14688	-0.0112743	0.962766	-0.00452066	0.999554	-0.0983744	0.86459
CG14689	-0.0146049		-0.0102712	0.999554	-0.00860083
CG14691			0.0240883	0.999554	-0.0366132
CG14692	-0.00934781		-0.0131424	0.999554	-0.0884075	0.887508
CG14693	0.000862224		-0.158264	0.999554	-0.229466	0.633149
CG14694	0.0130235		-0.000597616	0.999554	0.0351526	0.963603
CG14695			-0.180026	0.999554	0.137185	0.808283
CG14696	-0.039462		-0.05875	0.999554	0.143073	0.75328
CG14708			-0.00988228	0.999554	-0.00860083
CG14710	-0.0512512	0.798329	-0.10361	0.999554	-0.410268	0.288385
CG14711	0.130561	0.495422	0.179441	0.999554	-0.0237907	0.976188
CG14712	0.0778227	0.58884	0.0209423	0.999554	0.370001	0.19321
CG14715	-0.00396556	0.98948	-0.0145761	0.999554	-0.150129	0.715908
CG14717			-0.0741284	0.999554	-0.000159952
CG14718	0.00272211		0.025538	0.999554	-0.0667614	0.91135
CG14720	-0.00703053		0.024164	0.999554	0.029069
CG14721	0.17187	0.328113	0.262927	0.999554	0.203147	0.492375
CG14722	-0.170447	0.335967	-0.0952174	0.999554	-0.391663	0.313697
CG14736					0.00242945
CG14739			-0.00592403	0.999554	-0.00860083
CG14740			0.00175924	0.999554	0.0398036
CG14742	-0.00683475				0.0205506
CG14743			0.0176401	0.999554
CG14744			-0.0102712	0.999554	-0.0167904
CG14752	0.02384		-0.0820611	0.999554	0.0222331	0.956784
CG14756	-0.0378135		0.308463	0.999554	0.0155204	0.981358
CG14757	-0.00124926		-0.0448177	0.999554	-0.0962039	0.884053
CG14760	0.00628345		-0.0169124	0.999554	0.114204	0.824983
[truncated: 12,984 more rows]
