# Supplementary material for: A modERN resource: identification of Drosophila transcription factor candidate target genes using RNAi
Source: Genetics. 2023 Jan 19;223(4):iyad004. doi: 10.1093/genetics/iyad004 (PMC10078917; doi:10.1093/genetics/iyad004)
Supplement: iyad004_Supplementary_Data [file iyad004_supplementary_data.zip › modERN_Resource_RNAi_Table_S3_bsh_GENETICS-2022-305822.xlsx]

## Sheet: heatmap CSV
gene name	bsh_0-1.5	bsh_10-12	bsh_16-18
Lcp1	0.000670278	0.0426217	1.08478
PK1-R	0	0.114862	1.03182
CG16704	-0.00268656	0.0263316	1.50094
CG4783	0	0.0127634	1.3258
Drsl2	-0.00136585	0.00658661	1.24337
ImpE2	-0.00751543	0.0967999	-1.56479
mas	-0.0156784	0.152635	-1.56556
elfless	0.000670278	-0.0334021	-1.60595
m	-0.00798797	-0.0522913	-1.48879
dsx-c73A	-0.00439623	0.071296	-1.93361
CG14756	-0.0233995	-0.108741	-1.88309
CG7173	-0.00531523	-0.184752	-1.86895
Pepck2	-0.0315478	-0.330082	-1.27308
ect	0.000524996	-0.134174	-1.39341
CG17672	-0.00571554	-0.0381276	-1.39043
CG4702	-0.0338634	-0.0531634	-1.36991
Spn43Aa	-0.0070644	0.2709	-1.18168
spz6	-0.00653231	0.186289	-1.00781
Hr4	-0.0371826	0.0735999	-1.09119
CG32198	-0.00277019	0.118972	-1.16708
neo	-0.0380176	0.120434	-1.21285
CG1273	-0.0112041	0.0679353	-1.21911
ImpE1	-0.0101961	0.00155457	-1.19848
CG31559	2.78388e-05	-0.112105	-1.21604
CG32855	0.003287	-0.0851691	-1.25546
apn	0.0119003	-0.108403	-1.10327
CG12920	0.0100467	-0.0760596	-1.11893
CG9095	-0.0148832	-0.0538423	-1.15147
nyo	-0.00204985	-0.0997171	-1.16735

## Sheet: DESeq2 CSV
gene name	log2FoldChange.bsh_0.1.5	padj.bsh_0.1.5	log2FoldChange.bsh_10.12	padj.bsh_10.12	log2FoldChange.bsh_16.18	padj.bsh_16.18
128up	0.0275441	0.999636	0.0581106	0.883833	0.200274	0.612226
14-3-3epsilon	0.0194663	0.999636	-0.127414	0.607609	-0.228589	0.548298
14-3-3zeta	0.00562829	0.999636	-0.0391568	0.910528	0.138428	0.631081
140up	0.0291165	0.999636	0.0105837	0.985298	0.0486491	0.908364
18SrRNA-Psi:CR41602	0.00396664	0.999636	-0.0234222	0.875362	0.0498513	0.846722
18w	-0.00186295	0.999636	0.0603348	0.868461	0.0635402	0.850448
26-29-p	0.0380728	0.999636	0.281589	0.0124588	-0.426897	0.316062
28SrRNA-Psi:CR40596	0.0015086	0.999636	0.0190003	0.924776	0.145863	0.631261
28SrRNA-Psi:CR40741	-0.00132013	0.999636	0.00595616	0.924776	0.0529536
28SrRNA-Psi:CR41609	0.00103992	0.999636	-0.000248555	0.999966	0.0247102
28SrRNA-Psi:CR45848	-0.00138847	0.999636	-0.000268384	0.999966	0.0239253
28SrRNA-Psi:CR45851	-0.00110747	0.999636	0.0808006	0.751135	0.107064	0.742522
28SrRNA-Psi:CR45853			-0.00233564		0.000656535
28SrRNA-Psi:CR45855	0.000627643	0.999636			0.0195697
28SrRNA-Psi:CR45859	-0.00324672	0.999636	-0.00406328	0.975209	0.0828506	0.75514
28SrRNA-Psi:CR45860			-0.00653831		0.0386437
2mit	-0.00630796	0.999636	-0.0280677	0.962469	0.0841025	0.822321
312	0.0550387	0.999636	0.129875	0.744122	0.110627	0.764119
4E-T	0.0642913	0.999636	-0.091591	0.787606	-0.173799	0.645909
5-HT1A	-0.00620127	0.999636	-0.0927617	0.816778	0.0754797	0.842208
5-HT1B	0.000100123	0.999636	0.0556743	0.890643	0.256552	0.566765
5-HT2A	-0.00869496	0.999636	-0.0971606	0.819576	0.0510062	0.913599
5-HT2B	-0.00419067	0.999636	-0.00268051	0.999966	0.185594	0.612226
5-HT7	-0.00227338	0.999636	-0.0188548	0.973887	0.0986869	0.781078
5.8SrRNA-Psi:CR45854					0.00735714
5.8SrRNA-Psi:CR45863					-0.00714875
5PtaseI	0.0183851	0.999636	0.0499065	0.89425	-0.0543668	0.845379
5SrRNA-Psi:CR33363			0.00226279		0.00735714
7B2	-0.00200695	0.999636	-0.0887239	0.834213	0.134896	0.637657
7SLRNA:CR32864			-0.00582904	0.925477
7SLRNA:CR42652			-0.00457473		0.0247102
825-Oak	-0.000597352	0.999636	-0.0491456	0.81575	-0.10971	0.25482
A16	-0.0132609	0.999636	-0.0351396	0.944728	-0.101184	0.737034
AANAT1	-0.00605776	0.999636	-0.0636322	0.888678	0.208573	0.616681
AANATL2	-0.00289739	0.999636	-0.0529451	0.904316	0.301052	0.427766
AANATL3			-0.00518331	0.988709	0.155582	0.720851
AANATL4	-0.0029359	0.999636	0.00272707	0.999784	-0.113685	0.738321
AANATL5			0.00226279		0.00121547	0.99865
AANATL6	-0.00335606	0.999636	0.0439725	0.783092	0.289943	0.554545
AANATL7	-0.000597352	0.999636	-0.031592	0.95001	0.17849	0.64167
ABCA	0.0777387	0.999636	0.0521946	0.915231	0.104836	0.673874
ABCB7	-0.00275143	0.999636	0.04313	0.925097	0.227758	0.568411
ABCD	-0.00665882	0.999636	-0.0701536	0.82519	-0.0299031	0.916437
ACC	-0.0228328	0.999636	0.0337321	0.949119	0.211704	0.58966
ACXC			-9.54569e-05		-0.0445862
ACXD	0.00242753	0.999636	0.072355	0.868461	0.199328	0.568474
ACXE			0.00226279
ADD1	0.0365632	0.999636	0.0231923	0.963803	-0.276595	0.568411
ADPS	0.000690847	0.999636	0.0105006	0.983666	-0.0381037	0.923441
AGBE	-0.0124653	0.999636	0.0967451	0.797916	-0.0558995	0.845379
AGO1	0.0842832	0.999636	-0.0740324	0.833621	-0.0607444	0.846195
AGO2	0.0676992	0.999636	0.088917	0.803248	-0.205255	0.629273
AGO3	0.0491164	0.999636	-0.1726	0.454627	-0.343675	0.505129
AIF	0.0567352	0.999636	0.142463	0.58993	0.139999	0.681863
AIMP1	0.00703624	0.999636	0.05695	0.903245	0.02794	0.943309
AIMP2	0.000698528	0.999636	0.108845	0.757747	0.107219	0.732783
AIMP3	0.0418683	0.999636	0.0214746	0.972494	0.152863	0.609083
ALiX	0.0582031	0.999636	0.150618	0.598587	0.43251	0.0810293
AMPKalpha	0.0767339	0.999636	0.0555509	0.873802	0.0503172	0.849099
AMPdeam	0.055927	0.999636	-0.0563351	0.898976	-0.110464	0.691484
AOX1	0.0559436	0.999636	-0.0879817	0.818728	-0.10526	0.734547
AOX2	-0.000727442	0.999636	0.133964	0.739149	0.0183155	0.956925
AOX3	0.0624928	0.999636	0.153063	0.672825	-0.301324	0.531159
AOX4	-0.000597352	0.999636	0.0330243	0.770369	-0.00687443
AP-1-2beta	0.0537794	0.999636	0.118074	0.692279	-0.0628577	0.798813
AP-1gamma	0.0806914	0.999636	0.0665145	0.856397	-0.00973201	0.980256
AP-1mu	0.0305798	0.999636	-0.121057	0.65164	-0.258015	0.576705
AP-1sigma	-0.0171003	0.999636	-0.0256375	0.955449	-0.141024	0.687041
AP-2alpha	0.0257834	0.999636	0.157341	0.539702	0.113571	0.683882
AP-2mu	0.0172806	0.999636	0.102421	0.73982	0.0487859	0.87752
AP-2sigma	-0.0639803	0.999636	0.0605693	0.881175	0.107215	0.705869
APC10	-0.0228829	0.999636	0.136225	0.73148	-0.0817417	0.852132
APC4	0.0320435	0.999636	0.0135665	0.98216	-0.223252	0.613008
APC7	0.0287539	0.999636	0.215335	0.264397	-0.63851	9.3574e-06
APP-BP1	0.0350705	0.999636	0.0621709	0.88973	-0.0697283	0.868361
AQP	0.000627643	0.999636	-0.00895998	0.985298	-0.0281486	0.952007
ARY	0.000670278	0.999636
ASPP	-0.0204774	0.999636	0.11162	0.765133	0.190716	0.616681
ATP6AP2	0.0225877	0.999636	-0.0422876	0.910575	0.156818	0.591867
ATP7	0.0585593	0.999636	0.0411152	0.925903	0.169236	0.632847
ATP8A	0.0842016	0.999636	-0.0413862	0.93757	0.00115478	0.997961
ATP8B	-0.000588452	0.999636	0.012015	0.984157	0.226815	0.435993
ATPCL	0.036234	0.999636	0.118867	0.701902	0.117125	0.692838
ATPsynB	-0.00506702	0.999636	-0.0751062	0.828589	0.143046	0.638743
ATPsynC	0.0262924	0.999636	-0.0700238	0.828324	0.130618	0.637027
ATPsynCF6	-0.0251016	0.999636	-0.0782227	0.841238	0.183676	0.537281
ATPsynCF6L			0.00226279		0.000656535
ATPsynD	-0.011962	0.999636	-0.0785199	0.828093	0.146441	0.645677
ATPsynE	-0.0139212	0.999636	-0.0501722	0.905137	0.0923431	0.754677
ATPsynF	-0.000339141	0.999636	-0.108033	0.746484	0.0978174	0.731136
ATPsynG	-0.0627634	0.999636	-0.0586897	0.888652	0.168921	0.591867
ATPsynGL					-0.0111512
ATPsynO	-0.0414308	0.999636	-0.055578	0.877917	0.153985	0.590543
ATPsynbeta	0.0221269	0.999636	-0.0136644	0.973887	0.144248	0.612239
ATPsynbetaL			0.0134452	0.898192	-0.00714875
ATPsyndelta	-0.0204018	0.999636	-0.0583	0.881341	0.167964	0.568411
ATPsynepsilonL	-0.00715561	0.999636	0.0699274	0.853654	0.177055	0.681727
ATPsyngamma	-0.0145818	0.999636	-0.0854973	0.800301	0.142684	0.616745
ATbp	-0.0560922	0.999636	-0.0991252	0.810745	-0.147139	0.725764
Aasdh	0.0595382	0.999636	-0.0412646	0.925539	-0.231375	0.606725
Aatf	0.0638362	0.999636	0.0464642	0.914067	0.0314344	0.915666
Abd-B	-0.011308	0.999636	0.116779	0.663611	0.162214	0.619606
Abi	0.0581381	0.999636	0.0624421	0.857923	-0.0670735	0.823387
Abl	0.0984649	0.999636	-0.0591032	0.882127	-0.276717	0.568474
Abp1	0.0687914	0.999636	-0.0972359	0.784268	-0.23018	0.607227
Ac13E	0.0448577	0.999636	-0.0511543	0.917098	0.253726	0.436166
Ac3	-0.00751255	0.999636	-0.032472	0.955726	0.0786018	0.842528
Ac76E	-0.00127985	0.999636	-0.110871	0.781366	0.25011	0.537281
Ac78C	-0.0297723	0.999636	-0.316743	0.0917378	0.106458	0.665392
AcCoAS	-0.0708254	0.999636	0.182027	0.522797	0.29419	0.506346
Acbp1	-0.0375964	0.999636	0.0118682	0.983099	0.071633	0.82538
Acbp2	-0.00211512	0.999636	-0.0659559	0.883459	0.265291	0.359133
Acbp3	-0.00349833	0.999636	0.196014	0.0796664	0.460425	0.171879
Acbp4	-0.00295721	0.999636	-0.122776	0.751546	0.303331	0.214826
Acbp5	-0.00765189	0.999636	-0.0977598	0.816778	0.280373	0.536251
Acbp6	-0.00131472	0.999636	-0.0968957	0.743797	0.409841	0.124547
Ace	0.000457421	0.999636	-0.0595579	0.904301	0.10914	0.771384
Acer	0.0290422	0.999636	0.208593	0.222006	-0.0664665	0.82751
Acf	0.0352133	0.999636	0.0168402	0.974312	-0.171101	0.686659
Achl	-0.00101593	0.999636	-0.174027	0.567465	-0.38731	0.224468
Ack	0.0383367	0.999636	0.0565611	0.887465	-0.0937095	0.716791
Ack-like	0.0529617	0.999636	0.0927926	0.785515	0.0541266	0.855227
Acn	0.0102573	0.999636	-0.0369629	0.912242	-0.269876	0.568474
Acox57D-d	0.0938218	0.999636	-0.0516031	0.917041	-0.11382	0.755958
Acox57D-p	0.0395399	0.999636	0.121706	0.732534	-0.188897	0.528565
Acp1	-0.000602217	0.999636	0.040125	0.749155	0.16846	0.681851
Acp24A4			0.00380467	0.968764	-0.0112894	0.972702
Acp26Aa					-0.00714875
Acp26Ab	8.33123e-05	0.999636			0.0191429
Acp32CD	0.000670278	0.999636	-0.000898931	0.999966	-0.0133877
Acp36DE			0.00319165	0.985433	-0.0284361
Acp53C14b	0.000627643	0.999636			0.00735714
Acp53C14c			-0.00337254	0.958934	-0.0386194
Acp53Ea					-0.0662875
Acp54A1	-0.000597352	0.999636	0.00909632	0.82519
Acp63F			-0.0131598	0.82519
Acp65Aa	-0.000597352	0.999636	-0.025237	0.925539	-0.046944	0.923553
Acp76A			-0.00298521
Acp95EF			0.00226279		0.0137228
Acph-1	0.0186378	0.999636	-0.0848759	0.764447	-0.246484	0.591867
Acsl	0.0320737	0.999636	0.0229871	0.963803	-0.0370413	0.886063
Act42A	-0.00827062	0.999636	0.0238715	0.958889	-0.228228	0.596862
Act57B	-0.00632142	0.999636	-0.228403	0.286375	0.15139	0.557144
Act5C	0.0604943	0.999636	-0.076407	0.783092	-0.119586	0.677641
Act79B	-0.00231024	0.999636	-0.0227422	0.968764	0.285351	0.568411
Act87E	-0.00420941	0.999636	-0.267365	0.210657	0.19726	0.606725
Act88F	0.00152067	0.999636	-0.000200099	0.999966	-0.0837971	0.721646
Actbeta	-0.00183497	0.999636	0.0711207	0.867291	0.183517	0.615121
Actn	0.00877123	0.999636	-0.102471	0.720679	0.15272	0.466842
Acyp2	-0.0300261	0.999636	-0.100331	0.798099	0.0477049	0.904645
AdSL	0.0268798	0.999636	0.0488793	0.904316	0.13343	0.733074
AdSS	0.0331333	0.999636	-0.135912	0.585304	0.136625	0.591867
Ada	-0.0070651	0.999636	-0.0517833	0.917041	-0.301675	0.558854
Ada1-1	0.00102452	0.999636	-0.0167482	0.934972	-0.0508635
Ada1-2	-0.0377848	0.999636	-0.0435224	0.934244	-0.307634	0.535706
Ada2a	-0.0231023	0.999636	-0.28007	0.190377	-0.420795	0.117439
Ada2b	0.025006	0.999636	0.0599008	0.885992	-0.322241	0.53984
Ada3	0.0533156	0.999636	-0.0607594	0.860676	-0.334586	0.510427
AdamTS-A	0.00280879	0.999636	0.0854454	0.812318	0.259585	0.512952
AdamTS-B	0.00390257	0.999636	0.120719	0.743797	0.11729	0.750546
Adar	0.0292507	0.999636	0.0230085	0.958934	-0.130742	0.68583
Adat1	-0.0382068	0.999636	0.107381	0.794885	0.0661517	0.869782
Adck1	0.00214896	0.999636	-0.142787	0.652844	-0.0844523	0.768659
Adck5	0.0159861	0.999636	-0.138409	0.702734	-0.143607	0.684959
Adf1	0.021149	0.999636	0.0148483	0.973887	-0.231682	0.51616
Adgf-A	0.0468969	0.999636	0.262785	0.202678	-0.00432882	0.992755
Adgf-A2	-0.00367737	0.999636	0.0204402	0.955329	-0.0948	0.749457
Adgf-C	1.38816e-05	0.999636	-0.00945379	0.97714	0.219453	0.614533
Adgf-D	-0.00242595	0.999636	-0.0352698	0.943113	-0.11913	0.786689
Adgf-E			0.00455582
Adh	0.0216092	0.999636	-0.0104101	0.982129	0.0559206	0.8759
Adi1	-0.0291312	0.999636	-0.0328138	0.953068	0.112335	0.776649
AdipoR	-0.0319365	0.999636	0.0605063	0.832138	0.0209997	0.943833
Adk2	-0.0207628	0.999636	0.152112	0.486871	0.111343	0.757879
Adk3	0.000107238	0.999636	-0.137315	0.724531	0.0674291	0.82419
AdoR	-8.84965e-05	0.999636	0.147865	0.547204	0.277749	0.520824
Aduk	0.0236537	0.999636	0.00968536	0.985433	-0.151561	0.675099
Ae2	0.0656778	0.999636	-0.0297338	0.956453	0.0598747	0.808478
Aef1	0.0433056	0.999636	-0.015552	0.973887	0.0342753	0.89858
Afti	0.0672727	0.999636	0.0805856	0.828093	-0.127059	0.713417
Ag5r	-0.000769674	0.999636	0.077696	0.828589	0.231064	0.597298
Ag5r2	-0.00101493	0.999636	0.171132	0.553397	0.0392149	0.935454
AgmNAT	-0.0275822	0.999636	-0.080302	0.846723	0.225727	0.579751
Agpat1	0.0012431	0.999636	0.0811859	0.82519	-0.215488	0.546449
Agpat2	0.00794309	0.999636	0.222017	0.291796	0.187888	0.609083
Agpat3	0.00832239	0.999636	0.107683	0.680517	0.0158354	0.962999
Agpat4	-0.0105087	0.999636	-0.148547	0.455538	0.162853	0.548298
Ahcy	0.00712661	0.999636	0.034131	0.938115	0.107603	0.742684
AhcyL1	0.00561358	0.999636	0.016386	0.969508	-0.0588941	0.81221
AhcyL2	-0.00766573	0.999636	-0.00392947	0.999966	0.166352	0.612239
Ak1	-0.0380486	0.999636	0.0447707	0.928389	0.197085	0.606725
Ak2	-0.0197048	0.999636	0.0270675	0.958934	0.158301	0.570382
Ak3	0.00374016	0.999636	0.102564	0.805793	0.117278	0.781366
Ak6	0.00278461	0.999636	0.0739071	0.864419	0.199148	0.624535
Akap200	0.0547447	0.999636	-0.0857424	0.752297	-0.165753	0.669894
Akh	-0.00454047	0.999636	-0.0797508	0.78588	0.0989042	0.821105
AkhR	0.00213899	0.999636	0.00814712	0.9886	-0.0864104	0.820956
Akr1B	0.0297228	0.999636	-0.188368	0.397785	-0.0363749	0.90147
Akt1	0.0428982	0.999636	0.0793927	0.814445	0.076467	0.827659
AlaRS	0.0354816	0.999636	0.102299	0.752297	0.084024	0.819906
AlaRS-m	0.0133375	0.999636	0.0515257	0.910575	0.214366	0.568411
Aladin	-0.00439877	0.999636	-0.205879	0.229381	-0.374431	0.457387
Alas	0.0234052	0.999636	-0.050731	0.895484	0.0354011	0.906364
Ald1	0.0621924	0.999636	-0.147178	0.584138	0.07395	0.784997
Ald2			0.00428993	0.968209	0.0615128
Aldh	0.0075618	0.999636	-0.026216	0.962571	0.334315	0.493794
Aldh-III	0.0665271	0.999636	-0.167738	0.326671	-0.0643946	0.848207
Aldh7A1	-0.00719698	0.999636	0.00497337	0.99314	0.0903055	0.741056
Alg-2	-0.0407552	0.999636	-0.119329	0.743825	-0.0329792	0.923123
Alg1	-0.0278566	0.999636	0.00672173	0.990964	0.0876293	0.750806
Alg10	0.0661951	0.999636	0.0991555	0.807023	-0.170256	0.683968
Alg11	0.00522551	0.999636	0.10696	0.685951	-0.0982976	0.69513
Alg12	0.0197942	0.999636	-0.10023	0.778136	-0.12456	0.619376
Alg13	-0.0490808	0.999636	0.021113	0.972858	-0.276238	0.564245
Alg14	0.00357371	0.999636	0.0297369	0.960003	0.0168801	0.972626
Alg2	0.0360592	0.999636	0.0502071	0.910575	-0.0321984	0.930709
Alg3	0.0203049	0.999636	-0.0494468	0.917041	-0.0829351	0.845379
Alg7	0.021667	0.999636	-0.0374536	0.934972	-0.151221	0.623993
Alg9	0.0278009	0.999636	0.0633471	0.876736	-0.465485	0.167753
Alh	0.0289957	0.999636	0.0299828	0.946319	-0.334526	0.50763
Alk	-0.00432797	0.999636	-0.0492454	0.924776	0.166064	0.650479
AlkB	-0.00990182	0.999636	-0.155297	0.574279	-0.313113	0.548298
Alp1	-0.0222949	0.999636	0.247791	0.29181	0.0121415	0.978396
Alp10	-0.00659175	0.999636	0.243875	0.0451497	0.0294679	0.938422
Alp11			-0.0223936	0.917041	-0.0160148	0.946056
Alp12	0.0285064	0.999636	-0.000545728	0.999966	0.141095	0.691484
Alp13					0.127829	0.637883
Alp2			-0.00233564		-0.00978347	0.972626
Alp4	-0.000816969	0.999636	0.0115958	0.982129	0.197762	0.616745
Alp5	-0.00257225	0.999636	-0.00532295	0.997178	0.0614515	0.844156
Alp6	-0.000960171	0.999636	-0.259346	0.264397	0.102751	0.699252
Alp7	-0.00349951	0.999636	0.0926765	0.726135	0.0172519	0.967268
Alp8	-0.00460016	0.999636	0.197316	0.129696	-0.150991	0.723649
Alp9	-0.00497166	0.999636	0.224872	0.13359	-0.0179142	0.964448
Alr	-0.00203347	0.999636	-0.0441233	0.933744	0.253028	0.352513
Als2	0.0140902	0.999636	0.237319	0.189656	0.0896525	0.744248
Ama	-0.0113227	0.999636	0.107212	0.783049	-0.158866	0.6874
Amacr	-0.0103573	0.999636	0.0495245	0.916216	0.0325451	0.934353
Amnionless	-0.00754172	0.999636	0.156332	0.632174	0.246022	0.554392
Amph	0.0359042	0.999636	-0.138992	0.682861	0.0869128	0.729866
Amt			0.00329213	0.981729	0.0470362
Amun	0.0986122	0.999636	-0.128152	0.644825	-0.350548	0.510011
Amy-d	-0.00550651	0.999636	0.129379	0.673205	0.121834	0.769882
Amy-p	-0.00465101	0.999636	0.146983	0.654538	-0.45956	0.0494148
Amyrel	-0.00272609	0.999636			-0.202356	0.609372
Ance	-0.00711877	0.999636	0.0716764	0.835858	0.170383	0.598935
Ance-2	-0.00637526	0.999636	-0.0805607	0.829181	0.31646	0.548298
Ance-3	0.00177489	0.999636	-0.0510601	0.810745	-0.128065	0.755175
Ance-4	-0.00048107	0.999636	0.00592083	0.992711	0.124552	0.644671
Ance-5	-0.000297369	0.999636	-0.224359	0.382188	-0.0782181	0.819337
Andorra	-0.00185755	0.999636	-0.00291461	0.984027	0.0127747	0.968986
Ank	0.0521049	0.999636	-0.0245532	0.963803	-0.121149	0.727103
Ank2	-0.00856191	0.999636	0.0141348	0.97695	0.115996	0.689798
Ankle2	0.0601823	0.999636	0.161883	0.626084	-0.0869003	0.804987
Anp			0.027314	0.860446
Ant2	0.00706016	0.999636	0.061222	0.869127	0.0857358	0.849099
Antp	0.000812204	0.999636	0.106786	0.783092	0.0310949	0.948094
AnxB10	-0.00611931	0.999636	-0.120563	0.752297	-0.00869116	0.985314
AnxB11	-0.0454937	0.999636	0.0183371	0.963803	0.113725	0.632644
AnxB9	-0.0227785	0.999636	-0.107898	0.714294	0.115334	0.626279
Aos1	-0.0216669	0.999636	0.091663	0.82519	-0.287908	0.554392
Apc	0.0960698	0.999636	0.102454	0.778136	0.0651923	0.825774
Apc2	0.0673374	0.999636	0.00992439	0.983099	-0.251782	0.584461
ApepP	0.017874	0.999636	0.0170816	0.968764	-0.0937219	0.699458
Apf	0.0546737	0.999636	0.0226694	0.970263	-0.0667413	0.866556
Apl	-0.0195465	0.999636	0.350796	0.0137346	0.738702	0.00241524
Aplip1	0.00194747	0.999636	-0.0368137	0.940097	0.0923159	0.752066
Apoltp	-0.00717187	0.999636	0.166251	0.560125	0.122275	0.752781
Appl	-0.00290942	0.999636	0.0229538	0.968319	0.115706	0.725849
Aprt	-0.0354958	0.999636	0.0201362	0.973852	0.141819	0.612607
Aps	0.0687138	0.999636	-0.160014	0.480378	-0.305646	0.554545
Arc1	-0.0110454	0.999636	0.380785	0.0157899	-0.239786	0.572169
Arc2	-0.0104592	0.999636	-0.113305	0.778136	-0.480679	0.130179
Arc42	0.0246317	0.999636	0.0290757	0.958934	-0.0884183	0.832978
Archease	0.0384292	0.999636	-0.0172874	0.974172	0.177935	0.627088
Arf102F	-0.0641092	0.999636	-0.000736969	0.999966	-0.0783289	0.764164
Arf51F	0.0175731	0.999636	-0.0253093	0.947999	-0.254824	0.57045
Arf79F	0.0184153	0.999636	-0.092303	0.73982	-0.185358	0.597298
ArfGAP1	-0.0115491	0.999636	0.0349461	0.940648	-0.0157886	0.958524
ArfGAP3	0.0382078	0.999636	-0.0767295	0.779308	-0.252793	0.570382
Arfip	-0.0116709	0.999636	0.15988	0.550379	-0.0183278	0.956373
Arfrp1	0.00186705	0.999636	-0.0086457	0.986749	-0.181735	0.621021
ArgRS	0.0269099	0.999636	0.115546	0.682861	0.0877717	0.781366
ArgRS-m	0.0240342	0.999636	0.102834	0.804878	0.0637295	0.875601
Argk	-0.0835595	0.999636	0.0933733	0.762903	0.124812	0.766916
Argl	-0.00874061	0.999636	-0.0582444	0.903884	0.131488	0.623563
Arl1	0.00280881	0.999636	-0.0033865	0.999966	-0.153193	0.623993
Arl2	-0.0355103	0.999636	-0.00778763	0.989582	0.0616201	0.87577
Arl4	-0.0239371	0.999636	0.0537458	0.884031	-0.018101	0.958007
Arl5	0.0198521	0.999636	-0.215992	0.17942	-0.200994	0.632644
Arl6	-0.00100847	0.999636	-0.0358038	0.924776	-0.150919	0.727718
Arl6IP1	0.0185078	0.999636	-0.135378	0.55346	-0.351929	0.50763
Arl8	0.00630357	0.999636	0.0143209	0.974312	0.00770193	0.985191
Arp1	0.00442579	0.999636	0.0327038	0.947383	0.186107	0.568474
Arp10	-0.0367561	0.999636	-0.0261752	0.964504	0.0215861	0.955519
Arp2	0.0183537	0.999636	0.138171	0.573135	-0.149725	0.649983
Arp3	0.0239563	0.999636	-0.103148	0.727025	-0.293905	0.56191
Arp5	0.0544943	0.999636	0.0262969	0.963803	-0.273978	0.568411
Arp53D	-0.00336603	0.999636	0.00402437		0.0191429
Arp6	-0.0756365	0.999636	-0.0503877	0.89906	-0.130012	0.751599
Arp8	0.0545295	0.999636	0.108017	0.79381	-0.215264	0.612239
Arpc1	0.0285299	0.999636	0.0714062	0.826806	0.0688665	0.796074
Arpc2	0.0367096	0.999636	0.0771056	0.818728	-0.200861	0.597479
Arpc3A	-0.0788634	0.999636	0.0964884	0.775563	0.0919612	0.757725
Arpc3B	0.0038961	0.999636	-0.107497	0.784268	0.0878314	0.785569
Arpc4	-0.0167252	0.999636	-0.0414963	0.925847	-0.129063	0.672442
Arpc5	-0.0256054	0.999636	0.0874379	0.825879	0.00149863	0.996963
Arr1	-0.00272515	0.999636	-0.211493	0.283984	-0.2215	0.568474
Arr2	-2.56287e-06	0.999636	-0.0748086	0.621124	0.0388567	0.935984
Ars2	0.0380248	0.999636	-0.097422	0.752297	-0.236233	0.599087
Art1	-0.0146652	0.999636	0.0286178	0.960601	-0.188094	0.615651
Art2	-0.00445534	0.999636	0.0356368	0.794058	0.096181	0.667152
Art3	0.013412	0.999636	-0.104244	0.718124	-0.181709	0.632971
Art4	0.0411615	0.999636	0.242306	0.19658	-0.157646	0.657766
Art7	0.0316484	0.999636	0.125018	0.743825	0.13441	0.704387
Art8	-0.00510636	0.999636	0.0230229	0.967333	0.196848	0.632644
Arts	0.0453627	0.999636	0.111947	0.775696	0.0625934	0.880911
Arv1	-0.0166224	0.999636	-0.11263	0.773002	-0.108867	0.803724
Asap	0.0329484	0.999636	0.0978311	0.770369	0.0972077	0.742221
Asator	0.0472394	0.999636	-0.0366617	0.940097	0.0232836	0.935379
Asciz	-0.0265098	0.999636	-0.00711307	0.991328	0.066823	0.87997
Ask1	0.052601	0.999636	0.149078	0.56883	0.131401	0.645909
AsnRS	0.0173136	0.999636	0.109857	0.723239	0.0681284	0.821105
AsnRS-m	-0.022446	0.999636	0.00615572	0.99402	-0.0407152	0.93105
AsnS	0.0423175	0.999636	-0.154717	0.424353	-0.318965	0.505129
AspRS	0.0638262	0.999636	0.0553865	0.864419	0.105325	0.746377
AspRS-m	0.0606739	0.999636	-0.0197061	0.970263	-0.249265	0.589511
Asph	0.0480828	0.999636	-0.102769	0.747174	0.119161	0.626279
Ass	-0.00367737	0.999636	-0.164919	0.505014	-0.220202	0.606725
AstA	-0.00281843	0.999636	0.0236157	0.968209	0.20343	0.606869
AstA-R1	-0.0025129	0.999636	-0.0204815	0.958181	0.0492208	0.909436
AstA-R2	-0.0034599	0.999636	-0.0515388	0.907163	0.145576	0.675554
AstC	-0.0120665	0.999636	-0.120759	0.73148	0.149016	0.699123
AstC-R1	0.000670278	0.999636	0.0250055	0.818728	0.0536168	0.821105
AstC-R2	-0.0051348	0.999636	0.0478241	0.925539	0.239754	0.548298
AstCC			0.00226279		0.0410564	0.878577
Asx	0.0663053	0.999636	0.189895	0.484873	0.0286477	0.933831
Atac1	0.0112433	0.999636	-0.0239296	0.968764	-0.0910793	0.796838
Atac2	-0.0466581	0.999636	0.16178	0.624936	0.16601	0.677473
Atac3	0.0131303	0.999636	0.0437106	0.924816	-0.0544562	0.871073
Ate1	0.0120186	0.999636	0.0332206	0.949127	-0.135435	0.664704
Atet	-6.50099e-06	0.999689	-0.0033666	0.999966	0.112207	0.664704
Atf-2	0.00352811	0.999636	0.125459	0.748983	-0.190788	0.631261
Atf3	-0.00340134	0.999636	0.0265105	0.963803	0.131328	0.651869
Atf6	0.0543167	0.999636	-0.0933419	0.764021	-0.0914	0.778575
Atg1	0.0907963	0.999636	0.0357875	0.934972	0.112736	0.728279
Atg10	-0.00285688	0.999636	0.111351	0.781447	-0.0635518	0.89017
Atg101	0.0504395	0.999636	-0.0933525	0.799969	0.10762	0.656897
Atg12	0.0331814	0.999636	0.0589876	0.904301	0.163336	0.650185
Atg13	0.0518684	0.999636	0.0294591	0.9529	0.0684266	0.865298
Atg14	-0.0586232	0.999636	0.0456485	0.915231	0.0814392	0.795828
Atg16	0.0104256	0.999636	-0.128399	0.567465	-0.253282	0.582623
Atg17	0.0716039	0.999636	0.122624	0.748328	0.0089988	0.979304
Atg18a	0.0280655	0.999636	-0.149088	0.450987	-0.207956	0.610775
Atg18b	0.00369695	0.999636	0.149458	0.60776	-0.123082	0.717298
Atg2	0.0541698	0.999636	0.108975	0.737592	-0.0505313	0.865298
Atg3	-0.0336632	0.999636	0.0267563	0.954903	-0.104226	0.727718
Atg4a	0.00765563	0.999636	-0.00383433	0.997179	-0.118107	0.75175
Atg4b	0.0234581	0.999636	0.0260507	0.960334	-0.135444	0.704387
Atg5	0.00239539	0.999636	-0.153607	0.572878	-0.22014	0.572106
Atg6	-0.0329718	0.999636	-0.0931774	0.82519	0.0784124	0.767052
Atg7	0.050309	0.999636	-0.0780397	0.82519	-0.351002	0.510011
Atg8a	-0.0605744	0.999636	-0.0698281	0.82519	-0.0970593	0.687041
Atg8b			0.0130401	0.748617	-0.00714875
Atg9	0.0553141	0.999636	0.0599491	0.867496	-0.0206399	0.946056
Atox1	0.00175018	0.999636	0.114219	0.748617	-0.0162294	0.962572
Atpalpha	0.0801169	0.999636	0.0415501	0.924776	0.15354	0.587389
AttA			-2.499e-05		-0.0681206	0.802992
AttB			0.00858652	0.921324	0.223182	0.472853
AttC			0.00532863	0.815074	-0.033203	0.845379
AttD					0.00735714
Atu	0.0381168	0.999636	-0.171759	0.506258	-0.330215	0.528753
Atx-1	-0.00974398	0.999636	-0.0429531	0.864419	-0.174572	0.568474
Atx2	0.0419401	0.999636	0.00859262	0.985298	0.00704538	0.983348
Atxn7	0.0402613	0.999636	-0.0806979	0.810664	-0.230681	0.606869
Aven	0.0429325	0.999636	-0.130391	0.744122	-0.0198119	0.970369
Awh	-0.000639463	0.999636	0.178763	0.538845	0.173189	0.669586
Axn	0.0624518	0.999636	-0.0119025	0.97714	-0.211698	0.626398
Axs	0.0139951	0.999636	0.00517536	0.997265	0.117382	0.755684
Axud1	0.0289391	0.999636	-0.174484	0.405473	-0.288985	0.568411
B-H1	-0.00789677	0.999636	-0.0226569	0.969814	-0.0538935	0.901037
B-H2	-0.0047574	0.999636	0.0335433	0.954903	0.0979458	0.823387
B4	0.0652577	0.999636	0.012688	0.97714	-0.20586	0.629919
B52	-0.00967553	0.999636	-0.128924	0.624136	-0.201821	0.613241
B9d1	0.00349655	0.999636	0.0426156	0.925477	0.130856	0.728279
BBS1	0.00101478	0.999636	0.0759112	0.775474	0.0301216	0.935454
BBS4	-0.00092377	0.999636	0.132662	0.656195	0.0593826	0.902396
BBS5	0.000100123	0.999636	-0.105329	0.775863	0.164999	0.701934
BBS8	-0.00177425	0.999636	-0.0279409	0.958181	0.114711	0.780067
BBS9	0.000901539	0.999636	0.142455	0.644883	0.36182	0.472108
BCAS2	0.0479045	0.999636	-0.117831	0.770369	-0.278119	0.568411
BCL7-like	0.00392337	0.999636	0.102891	0.800136	-0.25032	0.573781
BEAF-32	-0.0730016	0.999636	-0.0904569	0.758503	-0.229984	0.608072
BG642312			-0.00446084	0.984084	0.109608	0.778186
BHD	-0.00459869	0.999636	0.0132488	0.982129	0.141639	0.675493
BI-1	0.0124221	0.999636	-0.0929952	0.748983	-0.147549	0.639924
BNIP3	-0.0369714	0.999636	-0.00804137	0.985298	-0.0440187	0.884814
BOD1	0.0759756	0.999636	-0.09964	0.751002	-0.12296	0.755175
BORCS5	0.0117999	0.999636	0.0374906	0.94764	-0.132162	0.727718
BORCS6	-0.000879535	0.999636	0.0557085	0.909004	0.0387341	0.929973
BRWD3	0.0798309	0.999636	-0.0788283	0.833482	-0.27887	0.568474
BTBD9	0.0528898	0.999636	-0.231223	0.0793209	-0.323118	0.53984
Bacc	-0.00472265	0.999636	-0.0354218	0.925477	-0.0391019	0.876511
Bace	-0.00340031	0.999636	-0.101781	0.784992	0.00962624	0.985198
Balat	-0.00298871	0.999636	-0.00459351	0.983772	0.208796	0.405447
Baldspot	0.0582734	0.999636	-0.0689684	0.856397	0.175806	0.615651
Bap111	0.0739575	0.999636	-0.224044	0.120821	-0.299467	0.557315
Bap170	0.0652182	0.999636	-0.00230329	0.999966	-0.273933	0.568474
Bap55	-0.0179972	0.999636	0.0363513	0.944811	-0.330383	0.469129
Bap60	0.0331131	0.999636	-0.109251	0.726211	-0.392495	0.405367
Bbd	-0.00210077	0.999636	0.098203	0.229381	-0.077432	0.853402
Bdbt	-0.0401846	0.999636	0.0101657	0.985462	-0.163569	0.690698
Bdp1	-0.0213266	0.999636	0.00647198	0.989302	0.138189	0.637883
Bem46	0.00547823	0.999636	0.0336582	0.948072	0.00356298	0.99232
Best1	0.0093569	0.999636	0.033527	0.950233	0.092921	0.730646
Best2	-0.00709395	0.999636	-0.0612899	0.888678	0.262258	0.297456
Best3	-0.00168057	0.999636	-0.367507	5.9263e-06	-0.313775	0.151067
Best4			-0.00658103	0.940648	0.0191429
Bet1	-0.00842323	0.999636	-0.139091	0.676372	-0.239103	0.532788
Bet3	0.0192725	0.999636	-0.111277	0.74246	-0.160535	0.670675
Bet5	0.0107285	0.999636	-0.0110189	0.985298	-0.122716	0.691484
Bgb	0.00587872	0.999636	0.0478399	0.915231	-0.154364	0.676121
BicC	-0.00279118	0.999636
BicD	0.0546993	0.999636	-0.00454478	0.996481	-0.188237	0.638653
BigH1	0.01733	0.999636	0.177853	0.574361	-0.239127	0.348709
Bili	-0.0110514	0.999636	-0.00500999	0.997802	0.0421327	0.915903
Bin1	-0.0257845	0.999636	-0.00704594	0.989049	-0.25616	0.579527
Bka	-0.0276699	0.999636	-0.0911063	0.801192	-0.0614387	0.869783
Blimp-1	0.00061425	0.999636	0.105411	0.514112	0.186932	0.633753
Blm	0.0544494	0.999636	-0.0323114	0.9562	-0.154488	0.669456
Blos1	-0.0367612	0.999636	0.00962426	0.985697	-0.0798812	0.81221
Blos2	-0.0238606	0.999636	-0.0273558	0.962337	-0.211769	0.62093
Blos3	0.0272869	0.999636	0.0158517	0.97695	-0.126164	0.753942
Blos4	-0.0292569	0.999636	-0.0323225	0.948355	-0.218968	0.617273
Bmcp	0.0020801	0.999636	0.0643199	0.879645	0.0462401	0.878111
BoYb	0.048239	0.999636	0.0571167	0.907163	-0.335967	0.498192
BobA	-0.000952058	0.999636	0.115393	0.550379	0.171593	0.532788
BomBc1			0.0505041	0.709218	0.451233	0.255396
BomBc2			-0.406424	4.97841e-06	-0.0701788	0.845893
BomBc3			0.00764959	0.956453	-0.0428662	0.930709
BomS1	-0.000540798	0.999636	-0.112622	0.75815	0.938555	5.13144e-08
BomS2	-0.00197929	0.999636	0.380525	0.0078126	0.220317	0.606725
BomS3	-0.00116589	0.999636	0.0422095	0.586746	0.455437	0.145373
BomS4	-0.00307981	0.999636	0.0508361	0.797927	-0.330779	0.51616
BomS5	1.38816e-05	0.999636	0.0570041	0.400829	0.51454	0.137544
BomS6			-0.00414932	0.985697	0.217086	0.607717
BomT1			-0.00233564		0.160825	0.196449
BomT2	0.00208964	0.999636	0.0144655	0.828093	-0.0151945	0.972626
BomT3	-0.000597352	0.999636	0.0113608	0.974172	0.0718139	0.852051
Boot	0.00521434	0.999636	0.296622	0.132828	-0.450918	0.225847
Br140	0.0642028	0.999636	0.118906	0.764021	-0.132579	0.706892
Brca2	-0.00838415	0.999636	0.092485	0.82519	0.0192431	0.966356
Brd	-0.00689745	0.999636	0.0564093	0.879844	0.333121	0.491538
Brd8	0.0386098	0.999636	0.157555	0.640751	-0.190909	0.660158
Bre1	0.0681435	0.999636	-0.0966735	0.747174	-0.283044	0.568411
Brf	0.0186717	0.999636	-0.0030784	0.999966	-0.0257732	0.939015
Brms1	0.0295497	0.999636	0.0567769	0.8923	-0.0910698	0.7652
Bro	-0.0210823	0.999636	0.0305416	0.910575	-0.287241	0.170194
Bruce	0.0250954	0.999636	0.0514794	0.907543	0.0937853	0.781078
Bsg	0.0723504	0.999636	-0.0442559	0.914834	0.104397	0.70217
Bsg25A	-0.0481656	0.999636	-0.0673624	0.494323	-0.330202	0.0139507
Bsg25D	0.0447068	0.999636	-0.0744219	0.816703	-0.287857	0.568411
BtbVII	0.0670651	0.999636	0.00873226	0.985298	0.0343741	0.906364
BthD	-0.0333451	0.999636	-0.245611	0.264234	-0.393153	0.380365
Btk29A	0.0557691	0.999636	-0.0215515	0.961718	-0.250099	0.583976
Btnd	-0.000920987	0.999636	0.00768167	0.983099	0.0693297	0.869539
BuGZ	0.0355504	0.999636	-0.0509688	0.884031	-0.188101	0.604167
Bub1	0.0402627	0.999636	0.0466229	0.912431	-0.212665	0.572169
Bub3	-0.0134497	0.999636	-0.224923	0.141748	-0.35576	0.499201
BubR1	0.0266453	0.999636	-0.110884	0.748235	-0.265668	0.570382
Buffy	-0.00212529	0.999636	-0.00443382	0.999215	0.147207	0.70625
Bug22	-0.0144354	0.999636	0.0669201	0.872258	-0.120223	0.759297
Burs	-0.00136585	0.999636	-0.153168	0.560903	-0.05139	0.904576
Bx	-0.0672772	0.999636	-0.0349073	0.94946	0.049752	0.865298
Bx42	0.0472509	0.999636	-0.135412	0.55346	-0.26988	0.568474
C15	0.00103832	0.999636	0.173607	0.572878	0.0925561	0.821838
C1GalTA	-0.0322538	0.999636	0.128677	0.690257	0.0306834	0.920173
C3G	0.110921	0.999636	0.0378981	0.93819	0.147064	0.676254
C901	-0.00660661	0.999636	0.14703	0.623334	-0.261592	0.533669
CAH1	-0.00642055	0.999636	-0.138138	0.723074	0.103906	0.787774
CAH13			-0.00233564		-0.00714875
CAH14			-0.00233564
CAH16			-0.000295023	0.999966
CAH2	-0.0262215	0.999636	-0.107325	0.78345	0.301929	0.499201
CAH3	0.0518644	0.999636	0.169163	0.528325	0.0333251	0.913079
CAH4			0.00904192	0.82519	0.0161744
CAH5			0.00575209	0.925539	-0.0167412
CAH6	0.00319882	0.999636	-0.02622	0.918528	-0.166562	0.687056
CAH7	-0.0165879	0.999636	0.16417	0.619265	0.304116	0.503503
CAH8			-0.0573431	0.828589	0.206293	0.634695
CAH9	-0.000466779	0.999636	0.0209946	0.922047	0.255885	0.57529
CAHbeta	-0.0419165	0.999636	0.00480373	0.998578	0.0905848	0.751941
CAP	-0.00825704	0.999636	-0.119186	0.744122	0.174663	0.468359
CARPA	-0.000694882	0.999636	-0.0424827	0.938115	0.0256887	0.949399
CARPB	0.0245993	0.999636	-0.0478685	0.907543	0.0777588	0.82419
CASK	0.0437741	0.999636	0.0132052	0.980348	0.0585249	0.857818
CBP	0.0352632	0.999636	0.0138392	0.973887	-0.00297448	0.992746
CCAP	-0.00401171	0.999636	-0.0202803	0.96293	0.112282	0.801896
CCAP-R	0.000627643	0.999636	-0.109695	0.707889	0.0633174	0.8932
CCDC151	-0.000597352	0.999636	0.0178577	0.971815	0.0807384	0.848207
CCDC53	0.0299543	0.999636	-0.128175	0.703841	-0.168781	0.694078
CCHa1			-0.00908685	0.985019	0.156445	0.691484
CCHa1-R	0.00996091	0.999636	0.06952	0.860811	0.132527	0.745546
CCHa2	-0.00710157	0.999636	-0.0755843	0.853654	0.183293	0.658367
CCHa2-R	-0.0020731	0.999636	-0.0901316	0.800626	0.223522	0.577952
CCKLR-17D1	0.000627643	0.999636	-0.0253763	0.936779	0.168918	0.694646
CCKLR-17D3	-0.0017655	0.999636	0.0315327	0.955539	-0.037	0.930709
CCT1	0.0134963	0.999636	0.106716	0.718845	0.0898343	0.811794
CCT2	0.0257076	0.999636	0.0800178	0.79755	0.0210498	0.955351
CCT3	0.0611007	0.999636	0.0473727	0.902399	0.0636401	0.86897
CCT4	0.0454902	0.999636	0.13901	0.524844	0.0818126	0.819292
CCT5	-0.00159064	0.999636	0.0788448	0.824955	0.107145	0.761353
CCT6	0.0296479	0.999636	0.0878668	0.77888	0.0760796	0.831031
CCT7	0.064708	0.999636	0.132972	0.574279	0.0628728	0.848207
CCT8	0.0329965	0.999636	0.0620941	0.868461	0.157622	0.646486
CD98hc	0.00454565	0.999636	0.17465	0.326979	0.133237	0.652373
CDC50	0.0399322	0.999636	0.00116034	0.999966	0.0336339	0.907476
CDK2AP1	0.00459968	0.999636	-0.151432	0.556562	-0.293405	0.564338
CDase	-0.0027199	0.999636	-0.130225	0.743825	0.0289712	0.930709
CG10000	-0.00136585	0.999636	-0.0749679	0.804572	-0.0662468	0.831743
CG10005	0.000327829	0.999636	0.0639042	0.809668	-0.0203931	0.962999
CG10011	-0.0270103	0.999636	0.0565633	0.904931	0.107589	0.767978
CG10013	-0.000766376	0.999636	0.0371094	0.924964	-0.186277	0.568083
CG10019	0.00361413	0.999636	-0.0882942	0.826806	0.174992	0.570687
CG10026	-0.00436038	0.999636	-0.0826369	0.84612	-0.263329	0.568411
CG10029			-0.00233564
CG10031	-0.00164372	0.999636	-0.13586	0.720985	0.0405762	0.908262
CG10035	-0.00471813	0.999636	-0.17871	0.549999	0.00285463	0.985314
CG10038	-0.00261237	0.999636	-0.0534988	0.904301	-0.327277	0.532788
CG10041	-0.00470209	0.999636	0.0315686	0.881792	-0.0732602	0.819337
CG10050	-0.0150956	0.999636	0.0892285	0.829181	0.135477	0.742268
CG10051	-0.014676	0.999636	0.0295609	0.954903	0.365155	0.38022
CG10053	-0.01204	0.999636	0.0840482	0.846757	-0.175784	0.654464
CG10055	0.0132204	0.999636	0.151186	0.644883	0.0191541	0.956568
CG10062	0.000354715	0.999636	-0.0489742	0.904316	0.204363	0.612607
CG10063	-0.00345058	0.999636	-0.0437766	0.858352	0.0262772	0.954881
CG10064	-0.00386079	0.999636	0.0466179	0.917041	0.0735051	0.836439
CG10068	-0.0151937	0.999636	0.109231	0.769894	-0.143247	0.619376
CG10073	-0.00171662	0.999636	0.0953216	0.82519	-0.0334492	0.928649
CG10075	-0.0152147	0.999636	0.0230578	0.968764	-0.00055165	0.99865
CG10077	0.0557843	0.999636	0.0941562	0.751002	-0.0243288	0.923441
CG10081			1.04284e-05	0.999966	0.101361	0.82006
CG10082	0.0759539	0.999636	0.0557655	0.879193	-0.0304502	0.923493
CG10086	-0.00408403	0.999636	-0.107399	0.778136	0.109731	0.676254
CG10089	-0.00274839	0.999636	0.0407432	0.927653	0.225544	0.573686
CG10098	-0.0259094	0.999636	-0.063743	0.860676	-0.147054	0.694977
CG10104					0.00735714
CG10116	0.000768056	0.999636	-0.0072855	0.990568	-0.0374885	0.915666
CG10126	-0.00257945	0.999636	-0.0405913	0.938129	0.274848	0.431187
CG10132	-0.0093146	0.999636	-0.0196357	0.968209	0.105022	0.720314
CG10137	-0.00936358	0.999636	0.15204	0.652535	0.0438809	0.909262
CG10139	0.00396826	0.999636	-0.221211	0.19658	-0.272317	0.568474
CG10140	-0.00212529	0.999636	0.0353717	0.868461	0.132427	0.739298
CG10147	-0.00840055	0.999636	-0.067526	0.868461	-0.168	0.597479
CG10151	-0.000667965	0.999636	0.0605378	0.884031	0.0656434	0.865298
CG10154	-0.00454047	0.999636	0.0450273	0.605082	0.205348	0.614012
CG10163			-0.0461372	0.682861	0.144131	0.592796
CG10165	-0.0330792	0.999636	0.040999	0.932441	0.0165897	0.967394
CG10171	-0.00527705	0.999636	0.0757553	0.828606	-0.280284	0.554392
CG10175	0.00498416	0.999636	-0.187303	0.546376	-0.116004	0.781078
CG10177			0.00226279		0.182777	0.634528
CG10182	-0.00666652	0.999636	0.164883	0.26084	0.371006	0.468359
CG10183			-3.65719e-05	0.999966	0.079209	0.680644
CG10184	-0.00689776	0.999636	-0.00606339	0.994486	0.222442	0.568474
CG10185	-0.00213641	0.999636	0.0726484	0.82519	0.081644	0.852132
CG10189	0.00685691	0.999636	0.032188	0.956452	0.176083	0.675554
CG10194	0.011804	0.999636	-0.0520595	0.913992	0.162794	0.662949
CG10195	-0.00244141	0.999636	-0.0309361	0.958934	-0.0947824	0.781366
CG10205	-7.22402e-05	0.999636	0.007715	0.962337	0.402011	0.304353
CG10208	-0.036356	0.999636	0.0283313	0.961718	0.244749	0.56191
CG10209	0.0624483	0.999636	0.106674	0.796871	-0.0466672	0.906074
CG10211	0.0337103	0.999636	-0.0977276	0.748617	0.0417449	0.880594
CG10214	-0.00478977	0.999636	-0.0585736	0.888301	-0.105473	0.667784
CG10222	0.083007	0.999636	0.00650579	0.993603	-0.312699	0.548862
CG10226	-0.00212529	0.999636	-0.0156591	0.97695	0.113318	0.701934
CG10232	-0.00478498	0.999636	-0.116422	0.775474	0.192488	0.606725
CG10237	-0.0502441	0.999636	-0.0120771	0.983401	-0.354042	0.489274
CG1024	0.00671254	0.999636	-0.138507	0.559186	-0.251144	0.586751
CG10252			-0.0310128	0.828606	0.101422	0.676254
CG10254	0.0546806	0.999636	0.216273	0.328059	-0.0972256	0.755684
CG10257	-0.000597352	0.999636	0.0214711	0.91491	0.17463	0.664069
CG10264	0.000774395	0.999636	-0.0911776	0.818248	-0.146195	0.535706
CG10265	-0.0592122	0.999636	0.11689	0.775474	-0.218777	0.615651
CG10268	0.0289708	0.999636	-0.182462	0.484481	-0.334218	0.51616
CG10274	-0.00323343	0.999636	0.148625	0.627718	-0.165014	0.603531
CG10280	1.38816e-05	0.999636	-0.223706	0.137606	-0.258791	0.435267
CG10283	-0.0133911	0.999636	-0.105305	0.766035	-0.197351	0.597202
CG10286	-0.004365	0.999636	0.108505	0.743825	0.203871	0.606725
CG10298			-0.0506841	0.674723	0.00756857
CG10300	-0.00286362	0.999636	-0.122005	0.762903	0.0148837	0.968354
CG10301	-0.00213641	0.999636	-0.120163	0.730113	-0.122493	0.774798
CG10307	-0.00209933	0.999636	0.0331703	0.881175	-0.00889562	0.986202
CG10311	-0.00594129	0.999636	-0.0820822	0.834781	0.121417	0.613811
CG10317			-0.00233564		0.0340999	0.899771
CG10321	0.0255957	0.999636	0.0038096	0.998776	-0.127764	0.691484
CG10324	0.00127293	0.999636	-0.0440407	0.925145	-0.200334	0.626304
CG10333	-0.013324	0.999636	0.0568148	0.894275	-0.0887994	0.821105
CG10336	-0.0111453	0.999636	0.0113493	0.985298	-0.328055	0.517303
CG10337	-0.0090076	0.999636	0.118663	0.768929	0.169843	0.61761
CG10338	-0.0173838	0.999636	0.0730424	0.838104	-0.0589827	0.852789
CG10339	0.00301622	0.999636	-0.0110059	0.985298	0.166293	0.64104
CG10340	0.0562407	0.999636	-0.0170697	0.974172	0.166033	0.663011
CG10341	0.0273774	0.999636	-0.127706	0.573135	-0.0191691	0.957617
CG10343	0.0228318	0.999636	0.0698215	0.868658	0.0127443	0.976535
CG10344	-0.0412682	0.999636	0.0756471	0.860811	0.0790374	0.842815
CG10345	-0.000894981	0.999636	-0.159207	0.522797	-0.0959808	0.823387
CG10347	-0.0217623	0.999636	-0.109935	0.743825	-0.223666	0.606725
CG10348	-0.00629694	0.999636	0.0825857	0.835858	0.011865	0.982379
CG10352	-0.000602217	0.999636	-0.0146895	0.951834	0.0278707	0.902523
CG10353	0.00125406	0.999636	0.121411	0.685951	0.11523	0.6418
CG10357	-0.00136585	0.999636			0.00735714
CG10359	-0.0011104	0.999636	-0.171476	0.58993	0.239741	0.528565
CG10361	-0.00739196	0.999636	0.0223163	0.966258	0.155198	0.683882
CG10362	1.93215e-05	0.999636	-0.0170962	0.975212	0.0522467	0.86897
CG10365	0.151484	0.999636	-0.19651	0.475076	-0.0015686	0.996967
CG10366	0.00646718	0.999636	0.0475529	0.922281	-0.100044	0.763192
CG10375	-0.0402561	0.999636	-0.151156	0.560537	-0.210454	0.619376
CG10376	0.0667431	0.999636	-0.0536381	0.884031	-0.201243	0.561798
CG10383	-0.0499383	0.999636	0.171324	0.557573	0.0541552	0.83155
CG10384	-0.00046975	0.999636	-0.113641	0.77888	0.0790454	0.784477
CG10395	-0.0699505	0.999636	0.156991	0.626084	-0.357767	0.495602
CG10405	-0.00643691	0.999636	-0.014685	0.97695	-0.0279058	0.928899
CG10407	4.77776e-05	0.999636	0.151226	0.63431	0.045519	0.926451
CG10413	0.0721449	0.999636	-0.0838989	0.766035	-0.174451	0.665232
CG10417	0.0493019	0.999636	-0.0953582	0.79755	-0.285507	0.568411
CG10418	-0.0612641	0.999636	0.0601974	0.900534	-0.175026	0.676254
CG10425	-5.33332e-05	0.999636	-0.0106062	0.982293	-0.168408	0.591867
CG10428	0.0214506	0.999636	0.0402812	0.939971	-0.0306141	0.943976
CG10431	0.0756736	0.999636	-0.0452079	0.927592	-0.259247	0.574994
CG10433	-0.00554719	0.999636	-0.00264208	0.999966	0.0832588	0.719605
CG10435	-0.00103002	0.999636	0.00531944	0.994457	-0.169812	0.651742
CG10444	0.054194	0.999636	0.182486	0.458238	0.0256155	0.930709
CG10445	0.0349574	0.999636	0.0737058	0.764936	-0.49989	0.156766
CG10459	0.00282714	0.999636	-0.000113913	0.999966
CG10462	0.0154866	0.999636	0.101836	0.766035	0.154943	0.676254
CG10463	0.0434208	0.999636	0.141338	0.699287	0.0414708	0.930709
CG10465	-0.050691	0.999636	-0.0849378	0.775563	-0.271615	0.568411
CG10466	-0.00619996	0.999636	0.0129414	0.983099	-0.15367	0.697893
CG10467	-0.00842661	0.999636	-0.142336	0.709218	-0.217918	0.597298
CG10469	-0.00750091	0.999636	0.040985	0.919713	0.00386695	0.993559
CG10470	0.014096	0.999636	0.0462807	0.917041	0.0693308	0.808478
CG10472	-0.0084433	0.999636	-0.0778274	0.860676	0.159803	0.691484
CG10474	1.38816e-05	0.999636	-0.000772384	0.999966	0.327328	0.528565
CG10477	-0.000597352	0.999636	-0.00910346	0.876018	0.0528421	0.834809
CG10479	-0.0159554	0.999636	0.132562	0.630037	-0.189104	0.663011
CG10481			0.00226279
CG10483	-0.00997419	0.999636	0.0555303	0.906789	0.176302	0.568474
CG10486			0.00226279		0.041007
CG10492	0.0718727	0.999636	-0.0697754	0.846757	-0.291374	0.566765
CG10494	0.00141018	0.999636	0.133777	0.73148	-0.449437	0.263495
CG10495	-0.00597817	0.999636	0.0816739	0.852982	0.191647	0.575539
CG10505	-0.0096857	0.999636	-0.0181637	0.96897	0.00687365	0.990067
CG10508	0.00184869	0.999636	0.0149389	0.976613	0.0214256	0.95448
CG10510	0.000101832	0.999636	-0.00977139		0.00735714
CG10512	-0.011191	0.999636	0.0985986	0.800247	0.141066	0.730943
CG10513	-0.000597352	0.999636	0.0159578	0.965237	-0.00965983	0.985314
CG10514	-0.000597352	0.999636	-0.046617	0.923845	-0.254153	0.574457
CG10516	-0.0680846	0.999636	0.0159326	0.973887	0.0999118	0.810059
CG10527	0.0222728	0.999636	0.075463	0.838104	0.18407	0.591867
CG10543	0.112723	0.999636	0.0745204	0.83411	-0.0490977	0.868614
CG10550	-0.00396787	0.999636	0.0438182	0.931383	0.178126	0.552817
CG10553	0.000506713	0.999636	-0.0128068	0.96293	0.131382	0.763273
CG10555	0.0934112	0.999636	-0.119622	0.616178	-0.328559	0.533669
CG10559	-0.00197929	0.999636	-0.0878715	0.673205	0.157326	0.716791
CG10560	1.38816e-05	0.999636	-0.0449913	0.905917	0.0349672	0.934375
CG10561	-0.0346558	0.999636	0.0218057	0.971815	0.0211929	0.952007
CG10562	-0.00230673	0.999636	-0.00348684	0.999966	0.156922	0.606725
CG10565	0.0618916	0.999636	-0.0351976	0.945431	0.132241	0.613008
CG10576	0.0419544	0.999636	0.129352	0.565105	0.133814	0.729149
CG10581	0.00232391	0.999636	-0.0425907	0.82519	0.181471	0.568474
CG10584	0.0136096	0.999636	-0.0334874	0.95392	0.0786518	0.854573
CG10588			0.00836446	0.930666	0.0357767
CG10589					0.0148948
CG10591	-0.00925158	0.999636	0.115642	0.718934	-0.372972	0.218432
CG10597	-0.00244896	0.999636	0.00775772	0.986126	0.376158	0.356548
CG10598	0.000109447	0.999636	-0.287031	0.0796664	0.258371	0.244963
CG10600	0.0405238	0.999636	0.170192	0.547635	-0.0957431	0.76464
CG10602	0.0318234	0.999636	0.0554505	0.883784	0.00901242	0.976364
CG10616	0.0234827	0.999636	0.0764278	0.82519	0.039219	0.896798
CG10621	-0.0242736	0.999636	0.326119	0.0402699	0.196549	0.568474
CG10623	-0.0204907	0.999636	0.0206523	0.969814	0.314609	0.528565
CG10628	0.0319148	0.999636	0.0330254	0.9529	-0.036879	0.920173
CG10631	0.0270681	0.999636	-0.040378	0.934972	0.194278	0.568474
CG10638	-0.0085871	0.999636	0.0199064	0.971815	-0.187795	0.615651
CG10646	0.0122827	0.999636	0.135726	0.734408	-0.126679	0.729866
CG10650	-0.00760855	0.999636	-0.105965	0.743825	0.0561807	0.850469
CG10651	-0.00142221	0.999636	0.00226279
CG10654	-0.0473143	0.999636	0.154752	0.616618	0.0381548	0.919668
CG10657	0.00282853	0.999636	-0.292066	0.151449	-0.142549	0.700764
CG10660	-0.00330799	0.999636	-0.110757	0.764021	0.096161	0.77017
CG10663	0.00262178	0.999636	-0.144263	0.683517	0.166101	0.599982
CG10669	0.00525513	0.999636	0.0671088	0.883113	-0.0163918	0.969944
CG10672	-0.0143166	0.999636	0.0329992	0.950379	0.13033	0.610606
CG10674	0.0536537	0.999636	0.0165945	0.974312	0.0500094	0.894294
CG10680			0.0121252	0.890807	0.108913
CG10681	0.00861449	0.999636	0.0828836	0.846757	0.0636183	0.866556
CG10694	1.38816e-05	0.999636	-2.499e-05		0.00735714
CG10700	-0.00133714	0.999636	0.0157126	0.82519	-0.0254631	0.91663
CG10702	0.10557	0.999636	-0.144483	0.51494	-0.188357	0.650479
CG10710	-0.00742501	0.999636	-0.0123941	0.982129	0.0765719	0.808713
CG10713	-9.9006e-05	0.999636	0.0538311	0.912431	-0.0105902	0.983079
CG10725	-0.0011425	0.999636	0.0523432	0.775563	0.377023	0.352513
CG10730	0.00171805	0.999636	0.0201638	0.943161	-0.0474821	0.856492
CG10731	0.0254998	0.999636	-0.0567951	0.90649	-0.200878	0.63671
CG10734			0.00640018	0.955329	-0.0297056
CG10737	0.0102325	0.999636	0.00362151	0.998578	0.0899802	0.705869
CG10738	0.0354965	0.999636	-0.169152	0.607609	-0.128905	0.697192
CG1074	0.0292535	0.999636	-0.0237586	0.968209	0.0464601	0.894682
CG10747	-0.0485864	0.999636	-0.0507243	0.916216	0.0328853	0.93237
CG10749			-0.00233564
CG10750			0.02855	0.82519	0.0124314
CG10752			-0.00233564
CG10761	-0.00232251	0.999636	-0.017604	0.845649	-0.0167412
CG10764	0.000256204	0.999636	-0.0683632	0.737215	0.0438677
CG1077	0.00499591	0.999636	0.220871	0.231632	0.745937	0.00143103
CG10778	-0.0067476	0.999636	0.0308713	0.955329	0.0321193	0.91927
CG10793	0.00226309	0.999636	0.0126915	0.975535	0.0783549	0.785877
CG10795	-0.0109146	0.999636	0.0965555	0.82519	-0.161713	0.687041
CG10799	-0.000597352	0.999636	-0.0833822	0.743797	0.124955	0.769435
CG10801	3.5984e-06	0.999636	0.0353647	0.867305	0.00902544
CG10802	-0.0550571	0.999636	-0.130862	0.657094	-0.0608433	0.881707
CG10803	-0.00979731	0.999636	0.0441402	0.925539	0.147166	0.629383
CG10804	-0.00598691	0.999636	-0.0124282	0.983099	0.0923897	0.812779
CG10809	0.00846342	0.999636	0.10385	0.771423	-0.0106413	0.980618
CG10814			0.010488	0.974029	-0.0239686
CG10822					-0.00714875
CG10834			0.00687272		0.00735714
CG10841	0.000627643	0.999636			0.0137228
CG10853					-0.0197056
CG10859	-0.00353223	0.999636	-0.0364649	0.857792	0.0582774	0.790711
CG10862			0.0063261
CG10863	-0.0273709	0.999636	-0.0837996	0.82519	0.216995	0.532788
CG10864	-0.00232132	0.999636	-0.0147367	0.977014	0.128993	0.764761
CG10866	-0.0325203	0.999636	0.235174	0.346929	-0.235841	0.598935
CG10869	0.00282021	0.999636	0.0137408	0.953073	0.166083	0.612607
CG10874	0.0034434	0.999636	-0.00980926	0.985298	-0.0746691	0.834809
CG10877	0.00464489	0.999636	-0.190735	0.500127	0.000308675	0.998751
CG10887					-0.0167412
CG10898	-0.0291452	0.999636	0.0726624	0.82519	-0.319471	0.548298
CG1090	-0.00095724	0.999636	-0.0190038	0.973887	0.173606	0.649614
CG10903	-0.0236376	0.999636	-0.0438427	0.928195	0.108573	0.724414
CG10904	-0.0388128	0.999636	-0.000119851	0.999966	-0.156896	0.70625
CG10907	0.00577622	0.999636	-0.0199556	0.971766	-0.309648	0.550902
CG10910	-0.00292229	0.999636	0.0961689	0.748328	0.302432	0.548862
CG10911	-0.00103711	0.999636	0.180815	0.504494	0.17546	0.623993
CG10912	-0.00226964	0.999636	-0.0143767	0.979832	0.102605	0.740167
CG10914	-0.0193078	0.999636	0.13159	0.739369	0.0698798	0.855846
CG10916	-0.0447492	0.999636	-0.0153098	0.97714	0.199174	0.613081
CG10918	-0.00563111	0.999636	0.0112805	0.916216	0.444059	0.27602
CG10919			0.00226279		-0.0845797	0.665392
CG1092	-0.00655895	0.999636	-0.283937	0.16248	-0.216615	0.591867
CG10927	0.00513837	0.999636	0.00303932	0.999966	-0.0166027	0.971903
CG10931	-0.000602217	0.999636	0.00226279		0.00735714
CG10932	0.00926333	0.999636	0.126943	0.73148	0.0214564	0.963503
CG10934			-0.00233564		-0.00714875
CG10936	0.0707764	0.999636	-0.143071	0.685951	0.0603317	0.830444
CG10939	0.0109355	0.999636	-0.0556654	0.875362	-0.152631	0.669586
CG10943	-0.00166807	0.999636	-0.131183	0.19658	-0.468954	0.218432
CG10947	-0.0038762	0.999636	-0.0885736	0.826806	0.217893	0.528565
CG10948	0.0142995	0.999636	0.0368856	0.931141	0.0321165	0.917693
CG10949	0.0252215	0.999636	-0.0293198	0.960879	0.100805	0.820107
CG10950			-0.00954711	0.818728	0.00735714
CG10953	-0.000218285	0.999636	-0.358099	0.00660786	0.118279	0.691484
CG10958	-0.00207914	0.999636	0.0823938	0.848893	-0.0451065	0.919446
CG10959	-0.00309566	0.999636	0.107889	0.794968	0.0279893	0.954881
CG10960	0.0505693	0.999636	-0.0715427	0.82519	0.0240941	0.929861
CG10962	-0.00280296	0.999636	0.0439264	0.92769	0.0203437	0.967586
CG10970			-0.0367929	0.812318	0.0575376	0.906364
CG10973	-0.0378988	0.999636	0.0691959	0.864419	-0.0476949	0.880574
CG10979	0.0271211	0.999636	-0.058758	0.898823	-0.390844	0.128959
CG10984	-0.0391341	0.999636	-0.0608246	0.845649	-0.247584	0.589511
CG10993	-0.000597352	0.999636	-0.00233564		0.00735714
CG10996			0.00451673		-0.0133877
CG11000	0.0064874	0.999636	-0.0192549	0.973568	0.123275	0.713417
CG11007	0.00205497	0.999636	0.0601742	0.867496	-0.118024	0.675493
CG11018	0.0103672	0.999636	0.00010095	0.999966	0.0161744
CG11029	-0.00272609	0.999636	0.0271362	0.926464	0.385355	0.401248
CG1103	-0.0140231	0.999636	0.126528	0.667754	-0.251961	0.573686
CG11030	0.0591793	0.999636	-0.0448514	0.903315	-0.209738	0.626227
CG11034	-0.000491574	0.999636	-0.133993	0.636987	0.0874506	0.78881
CG11035	-0.0370623	0.999636	0.118611	0.766035	0.353129	0.280311
CG11041	-0.000602217	0.999636	-0.0786237	0.83864	0.128654	0.767052
CG11044	-0.00110378	0.999636	-0.304693	0.122089	-0.190645	0.657766
CG1105	0.0121724	0.999636	-0.0939303	0.775563	0.181374	0.548298
CG11050	0.027549	0.999636	0.0083542	0.985697	0.0117051	0.976728
CG11052	-0.00264974	0.999636	-0.0539501	0.825736	-0.170857	0.631261
CG11060			0.00389785	0.975443	0.0302287
CG11068			0.00226279		0.00735714
CG11069	0.00496664	0.999636	0.12764	0.718845	0.197571	0.596817
CG11070	0.00780865	0.999636	0.0680379	0.860811	-0.0129918	0.96548
CG11073	-0.000509084	0.999636	-0.283417	0.181622	0.374518	0.154723
CG11076	0.0298383	0.999636	0.0524403	0.876736	0.176036	0.619376
CG11077	-0.0274682	0.999636	-0.0147372	0.979176	-0.0310165	0.939698
CG11085	1.38816e-05	0.999636	0.029219	0.84999	-0.0788339	0.762292
CG11089	0.0418262	0.999636	0.162293	0.49056	0.0975388	0.80898
CG11095	0.039906	0.999636	0.0064183	0.993621	-0.0920446	0.82419
CG11099			-0.109678	0.331885	-0.120807	0.756314
CG11103	0.00841278	0.999636	-0.106438	0.77888	-0.24077	0.592796
CG11109	-0.00965373	0.999636	0.0885969	0.830261	0.049485	0.903489
CG11110	0.0350759	0.999636	0.100491	0.814477	0.171298	0.645677
CG11112					-0.0133877
CG11113					0.00735714
CG11122	-0.0016375	0.999636	0.0940787	0.770755	0.0998412	0.765572
CG11123	0.000227543	0.999636	-0.179992	0.29181	-0.0967412	0.787609
CG11125	-0.0384129	0.999636	-0.0663353	0.878468	-0.0681818	0.8759
CG11127	-0.0108164	0.999636	-0.0845721	0.829181	-0.320599	0.405367
CG1113	-0.00184524	0.999636	-0.0182124	0.958934	0.183164	0.65523
CG11131	-0.00237536	0.999636	0.0489346	0.917041	0.243926	0.58337
CG11134	-0.000847815	0.999636	-0.0844399	0.827354	0.0648513	0.808713
CG11141	0.0506802	0.999636	-0.145189	0.563129	-0.24817	0.587389
CG11147	-0.00240057	0.999636	-0.159743	0.641631	-0.0322183	0.938036
CG11149	-0.0019262	0.999636	-0.0426029	0.93757	0.10646	0.811331
CG11151	0.000976087	0.999636	-0.0805501	0.818728	-0.0197882	0.953799
CG11155	0.0199312	0.999636	-0.0186409	0.973887	0.186049	0.604027
CG11158	0.00317796	0.999636	0.083163	0.845649	0.354797	0.446419
CG11159			-0.0465305	0.740038	-0.0962108	0.676254
CG1116	0.0706949	0.999636	0.0109197	0.984664	-0.0441717	0.902396
CG11162			0.0157274	0.743825	-0.112324	0.698611
CG11164	0.00509316	0.999636	-0.260697	0.11564	-0.287853	0.566765
CG11168	0.00197293	0.999636	0.0666553	0.859366	0.0668599	0.80021
CG11170	0.0144086	0.999636	0.207326	0.474349	0.149051	0.727423
CG11178	0.0460657	0.999636	0.0497066	0.914067	-0.0236992	0.957433
CG11180	0.0530789	0.999636	-0.081476	0.810776	-0.108685	0.779419
CG11191	1.38816e-05	0.999636	-0.0625868	0.878468	0.155595	0.705215
CG11192					-0.0666215
CG11200	-0.0687375	0.999636	0.019435	0.963803	-0.0539704	0.8759
CG11211	-0.00166807	0.999636	-0.00983526	0.973887	0.00837594	0.972646
CG11226					0.0293705
CG11227			-0.00233564		-0.0197056
CG11236	-0.00349463	0.999636	0.054688	0.885992	0.405266	0.225847
CG1124	-0.0038381	0.999636	-0.0862464	0.822795	-0.105636	0.787609
CG11241	-0.0423743	0.999636	0.0743765	0.850378	-0.145503	0.621629
CG11247	0.0183337	0.999636	0.0988282	0.775563	0.0401366	0.899041
CG11248	0.0634655	0.999636	-0.0448175	0.904941	-0.268684	0.57045
CG11249	-0.000602217	0.999636	0.0281949	0.94764	0.354138	0.502347
CG11251			0.00226279
CG11257	0.0184478	0.999636	0.0597613	0.898976	-0.217258	0.619376
CG11263	0.00752412	0.999636	-0.0688808	0.868461	-0.258514	0.573686
CG11267	0.00473064	0.999636	-0.0304551	0.94736	0.0499158	0.870443
CG11269			-0.00233564
CG11275	-0.0159853	0.999636	0.0702174	0.868461	0.24754	0.309186
CG11279	-0.00537623	0.999636	0.085754	0.827354	0.156099	0.70362
CG1129	0.0100878	0.999636	0.0797231	0.818728	-0.192073	0.568411
CG11291			0.0203798	0.845649	0.0427025
CG11294	-0.000597352	0.999636	0.00455582		0.0363235	0.849276
CG11300	-0.0030113	0.999636	0.296189	0.000146091	-0.542786	0.061706
CG11307	0.00786239	0.999636	-0.25866	0.0684476	-0.38894	0.413376
CG11309	-0.0332812	0.999636	-0.0306252	0.954903	0.102211	0.743187
CG11313	-0.00211538	0.999636	-0.080574	0.747174	0.0437074	0.905841
CG11317	-0.00514933	0.999636	-0.0556521	0.904316	0.0639447	0.858346
CG11318	0.000670278	0.999636	0.135171	0.688453	0.259936	0.339215
CG11319	-0.00041871	0.999636	-0.0272349	0.940648	0.172288	0.663011
CG11322			-0.0152793	0.958172	0.0167185	0.950957
CG11327	-0.00848774	0.999636	0.0372286	0.864419	-0.0886428	0.778186
CG11333			-0.004017	0.965267	-0.0089883	0.977718
CG11334	-0.00844383	0.999636	-0.084329	0.820225	0.0923499	0.714079
CG11342	0.00599861	0.999636	0.21284	0.430669	-0.103868	0.792377
CG11345	-0.0010828	0.999636	-0.153079	0.654538	0.147231	0.669623
CG11349			-0.0700952	0.611136	-0.0167412
CG11350	-0.00220879	0.999636	0.098405	0.484481	0.291081	0.548298
CG11353	0.00467279	0.999636	-0.0895623	0.752297	-0.410754	0.246636
CG11356			0.0418801	0.84329	-0.00225574	0.992755
CG11357	0.0298575	0.999636	-0.0652281	0.830246	-0.129424	0.687041
CG1136	-0.00110191	0.999636	-0.120154	0.762903	0.10804	0.713797
CG11360	0.012426	0.999636	0.0850942	0.829181	-0.0101989	0.981618
CG11362	0.00172289	0.999636	0.0258489	0.770369
CG11367	-0.000497429	0.999636	-0.14541	0.549156	-0.19756	0.647107
CG11368	-0.00257945	0.999636	-0.033019	0.907543	0.115431	0.754677
CG11369			-0.018167	0.764325	0.00735714
CG1137			-0.0263023	0.752297	0.00565156
CG11370	-0.00253404	0.999636	0.353643	0.0359021	0.340723	0.50763
CG11373			0.00402437
CG11374	0.000670278	0.999636	-0.0449206	0.838104	0.0881998	0.804987
CG11377	-0.00559313	0.999636	0.0293894	0.95539	0.101573	0.79844
CG11378	-0.00496582	0.999636	-0.089685	0.828449	0.175611	0.568411
CG11379			-0.00412415		-0.00714875
CG11380	0.00617234	0.999636	-0.307055	0.113715	-0.357998	0.0772193
CG11381	-0.00136585	0.999636	0.0580051	0.75114	0.433475	0.0300055
CG11382	0.0282687	0.999636	-0.272316	0.215917	0.179199	0.615651
CG11384	-0.00209729	0.999636	-0.0797015	0.82519	0.110478	0.676254
CG1139	-7.22402e-05	0.999636	0.000477081	0.999966	0.266192	0.568411
CG11391			-2.499e-05
CG11396	-0.0239872	0.999636	0.153214	0.649662	0.270137	0.468359
CG11398	0.0493212	0.999636	0.123489	0.752504	-0.194758	0.647434
CG11399	0.0638632	0.999636	-0.00582246	0.990547	-0.213992	0.599668
CG11400	0.000101832	0.999636	0.0526002	0.811416	0.259306	0.57529
CG11403	-0.0264391	0.999636	-0.00994799	0.985697	-0.228598	0.60885
CG11404			0.00451673		-0.00714875
CG11406			0.00951683	0.954903	0.112899	0.678819
CG11407	0.00191462	0.999636	-0.00714116	0.976956	-0.0877652	0.838026
CG11409	-0.0119245	0.999636	-0.216587	0.355725	-0.342698	0.50763
CG11413	-0.00256427	0.999636	0.0919101	0.799132	0.385464	0.405447
CG11414	0.0339168	0.999636	0.1141	0.710225	0.12177	0.720919
CG11417	0.0640312	0.999636	0.0583249	0.884031	0.038246	0.912747
CG1142	-0.0433393	0.999636	0.0137457	0.980581	0.0950271	0.739485
CG11425	-0.00257945	0.999636	0.0904845	0.416559	0.130722	0.763273
CG11426	-0.00507017	0.999636	0.0911965	0.82519	-0.0814102	0.786784
CG1143	-0.00255216	0.999636	-0.125124	0.744987	0.153105	0.613008
CG11436	0.0145009	0.999636	0.0201967	0.972485	-0.292259	0.548298
CG11437	-0.00644472	0.999636	0.144462	0.699287	0.199604	0.597089
CG11438	-0.00493676	0.999636	-0.125923	0.723656	0.182184	0.638164
CG11444	0.000633388	0.999636	-0.108251	0.743797	-0.165963	0.606725
CG11447	-0.0283818	0.999636	-0.0356806	0.949119	0.156258	0.676816
CG11449			0.0300979	0.93757	-0.0932661	0.767978
CG11453	-0.00310248	0.999636	-0.287367	0.173776	-0.159621	0.685845
CG11454	-0.0357469	0.999636	-0.0660944	0.872141	0.0883888	0.774378
CG11456	0.00993138	0.999636	0.0787267	0.860446	-0.247795	0.585216
CG11458			-0.0241284	0.58993	0.0248502	0.948477
CG11459	1.38816e-05	0.999636	0.336379	0.0291449	0.00875775	0.972626
CG1146	0.0103422	0.999636	-0.0710861	0.868461	-0.114958	0.720919
CG11470	-0.00185795	0.999636	0.0671378	0.818728	0.0440145	0.917857
CG11474	0.00904798	0.999636	0.070354	0.838104	0.218589	0.437266
CG11475	-0.00404248	0.999636	0.0445739	0.82519	0.00467967	0.991539
CG11498	-0.00592535	0.999636	0.00926497	0.985697	0.0351853	0.943705
CG11504	-0.00953382	0.999636	-0.127118	0.573803	-0.279925	0.568411
CG11523	-0.0323529	0.999636	-0.103856	0.783092	-0.253447	0.57529
CG11529	-0.0012631	0.999636	0.0372658	0.898976	0.357422	0.499201
CG11537	0.0228277	0.999636	-0.0527545	0.881116	0.148721	0.592796
CG11539	-0.010892	0.999636	-0.0295395	0.958934	0.129688	0.75175
CG11550	1.38816e-05	0.999636	-0.0112281	0.983822	-0.115747	0.768659
CG11555	-0.0255095	0.999636	0.0388981	0.938129	0.0510085	0.850469
CG11560	0.00532715	0.999636	-0.147439	0.673205	-0.418721	0.313111
CG11562	-0.0240172	0.999636	-0.0121532	0.983401	-0.296434	0.51616
CG11563	-0.0176214	0.999636	-0.111814	0.702377	-0.0787773	0.848207
CG11570			0.0136775	0.958181	-0.377711	0.450793
CG11581	-0.000597352	0.999636	0.00226279		-0.277109	0.528565
CG11583	0.0341259	0.999636	-0.141729	0.58993	-0.12724	0.725619
CG11584	0.0028196	0.999636	-0.62592	2.21392e-07	-0.169975	0.547244
CG11585	-0.00210077	0.999636	0.00926277	0.98289	0.254368	0.568474
CG11586	-0.0662257	0.999636	0.0626229	0.877552	-0.197924	0.64167
CG11590	-0.0826902	0.999636	0.035854	0.949119	-0.123503	0.755958
CG11593	0.0801395	0.999636	0.106788	0.758503	-0.105328	0.690783
CG11594	-0.00711857	0.999636	-0.107627	0.793077	0.0632575	0.821105
CG11596	0.0414636	0.999636	-0.115143	0.619265	-0.264412	0.572106
CG11597	0.00353493	0.999636	-0.0358476	0.949119	-0.0956453	0.829781
CG11598	-0.000192891	0.999636	-0.00109317	0.999966	0.0383856	0.865298
CG11600	-0.000597352	0.999636	0.00428993	0.968209	-0.0238439	0.910574
CG11601	-0.0546645	0.999636	0.0808614	0.846528	-0.0452595	0.888426
CG11608			-2.499e-05
CG1161	0.0153821	0.999636	0.048186	0.898431	0.0614812	0.829451
CG11617	0.00234108	0.999636	-0.280406	0.191036	-0.159628	0.65523
CG11619	0.011003	0.999636	-0.14459	0.699739	0.120276	0.742268
CG11626	0.00107355	0.999636	0.0289949	0.939278	-0.0425929	0.901149
CG11629			-0.00233564		0.000660371
CG11630	1.38816e-05	0.999636	-0.00457473		0.00735714
CG11634	-0.000602217	0.999636	0.0198593	0.672825	-0.00282937
CG11638	-0.00176063	0.999636	-0.0508128	0.910575	0.152633	0.6673
CG11655	0.0219067	0.999636	-0.0689334	0.878357	-0.125182	0.753296
CG11656			-4.3604e-05	0.999966	-0.00656236	0.980199
CG11658	0.0493598	0.999636	-0.054997	0.859366	-0.148258	0.683882
CG11659	0.000627643	0.999636	0.0937969	0.412224	0.99188	4.59363e-11
CG11668	-0.00319832	0.999636	-0.0158952	0.961233	-0.238739	0.596862
CG11670	0.000775922	0.999636	0.00376416	0.999966	0.117446	0.780067
CG11672	-0.00245697	0.999636	0.0924508	0.82519	0.144693	0.606687
CG11674	-0.0212525	0.999636	0.334984	0.0606267	-0.252172	0.154449
CG11679	-0.00366491	0.999636	-0.00602177	0.99402	-0.140301	0.709016
CG11686	-0.014286	0.999636	-0.184282	0.49817	0.0993512	0.70362
CG11693			-0.0261797	0.860446	-0.00714875
CG11695	0.0106233	0.999636	0.100536	0.816778	-0.0682069	0.86528
CG11696	0.0329571	0.999636	0.12975	0.743848	-0.0443457	0.900329
CG11699	0.00755841	0.999636	0.0387477	0.940648	0.10628	0.749201
CG11700	0.00471012	0.999636	-0.00364997	0.998776	0.0592852	0.84993
CG11703	-0.000997912	0.999636	-7.29125e-06		-0.0133877
CG11710	0.00320909	0.999636	0.0511932	0.910517	0.151697	0.68583
CG1172	0.0331961	0.999636	-0.0258035	0.958934	-0.257385	0.568411
CG11722	-0.00946487	0.999636	-0.122224	0.758543	0.0450375	0.91284
CG11723	-0.0634549	0.999636	0.066165	0.876018	-0.0872425	0.806224
CG11726	0.000670278	0.999636	-0.0241284	0.58993	-0.00714875
CG11737	0.00849212	0.999636	0.0319347	0.951815	-0.231607	0.502296
CG11741			-0.0391845	0.904931	-0.0826556	0.811331
CG11752	-0.0217463	0.999636	-0.072139	0.861264	0.135907	0.619376
CG11753	-0.0186839	0.999636	-0.0722498	0.860676	-0.176799	0.641259
CG11755	-0.0237936	0.999636	-0.00194803	0.999966	-0.146599	0.702355
CG11756	0.00306587	0.999636	0.0332468	0.91491	0.0517836
CG11760	-0.00176679	0.999636	-0.0538912	0.860446	0.119431	0.729866
CG11768					-0.0284108	0.938815
CG11771	0.0123383	0.999636	-0.02596	0.956452	-0.0441536	0.906675
CG11777	-0.0265409	0.999636	-0.166491	0.58687	-0.325139	0.533669
CG11779	0.0235735	0.999636	0.0674507	0.846552	0.233152	0.568474
CG11786	0.00412936	0.999636	-0.173551	0.532026	-0.0920599	0.568474
CG11788	-0.0691969	0.999636	-0.111092	0.75815	-0.173856	0.671426
CG11790	-0.0288424	0.999636	0.178299	0.484873	-0.0128501	0.972576
CG11791	-0.0799117	0.999636	0.00872804	0.984664	0.150753	0.592796
CG11807	0.00759415	0.999636	0.0787517	0.82519	0.0368287	0.915666
CG11808	0.0245133	0.999636	-0.0430838	0.935232	-0.246356	0.582623
CG11811	0.0316224	0.999636	-0.149583	0.44475	-0.193716	0.606725
CG11815	8.33123e-05	0.999636	0.0413967	0.329352
CG11816			0.00226279		0.0315016
CG11825	-0.0558296	0.999636	-0.176864	0.458238	0.80195	0.000541426
CG11828			-0.0422546	0.631695	0.0287776
CG11835	-0.00249153	0.999636	0.0340515	0.835886	-0.0258602	0.907683
CG11836	-0.135702	0.999636	-0.0518347	0.903245	-0.641849	0.0112345
CG11837	0.0114422	0.999636	0.051122	0.909059	0.122199	0.692523
CG11839	-0.0544836	0.999636	0.0178785	0.974312	-0.259645	0.571269
CG11841	0.000627643	0.999636	-0.00793239	0.907543	0.0571893	0.821105
CG11842	-0.00185288	0.999636	0.0146835	0.903245	0.249629	0.57529
CG11843	-0.000944019	0.999636	0.0816013	0.382188	0.0726274	0.870479
CG11852	-0.00210957	0.999636	0.0268583	0.961137	0.242747	0.591867
CG11854	-0.000894981	0.999636	0.0205193	0.874036	0.463241	0.225847
CG11857	-0.00712324	0.999636	-0.0151484	0.973568	-0.179527	0.62596
CG11858	-0.0151412	0.999636	-0.0536279	0.909059	-0.0358694	0.928347
CG11873	0.0526105	0.999636	0.0656008	0.860446	0.0472339	0.877067
CG11878			-0.00233564		0.0778704	0.854227
CG11882	0.0152545	0.999636	0.113888	0.77888	-0.412661	0.358608
CG11883	-0.0130174	0.999636	-0.0739321	0.868461	0.126416	0.665699
CG11885	-0.0322215	0.999636	0.0164487	0.97695	0.131214	0.725849
CG11892	-0.00239681	0.999636	-0.0328913	0.904941	0.0875055	0.841646
CG11893			-0.00585709	0.940648	-0.307135	0.50763
CG11898	-0.00136585	0.999636	-0.0880771	0.773395	0.185038	0.598935
CG11899	-0.000860777	0.999636	0.370942	0.0157899	-0.0373401	0.925152
CG11902	0.0667244	0.999636	0.182753	0.484873	0.0788495	0.839678
CG11905	-0.0151438	0.999636	0.196339	0.458815	-0.30349	0.535706
CG11906	0.00344294	0.999636	0.122123	0.757182	-0.29222	0.548298
CG11911	-0.000702111	0.999636	0.0328691	0.955329	0.134737	0.721972
CG11912	-0.000597352	0.999636	0.00634881	0.982771	-0.206715	0.615278
CG11920	0.0175839	0.999636	-0.103556	0.724531	-0.165941	0.619376
CG11927	0.0172745	0.999636	-0.0878046	0.804572	-0.200995	0.62596
CG11929	-0.000713329	0.999636	0.052579	0.746484	0.0127738	0.972576
CG11951	-0.00146925	0.999636	0.0420938	0.938164	0.0615696	0.88569
CG11961	-0.0353589	0.999636	-0.123274	0.594385	-0.153913	0.64167
CG11964	0.0281268	0.999636	0.0964165	0.812318	-0.0472926	0.87594
CG11970	0.040581	0.999636	-0.105853	0.734994	-0.227471	0.61197
CG11975	-0.00386839	0.999636	-0.145178	0.529714	-0.297712	0.561012
CG11980	0.00345954	0.999636	0.140224	0.672825	0.0985398	0.721646
CG11983	-0.00356314	0.999636	0.0747363	0.850378	0.163109	0.703836
CG11986	0.00515394	0.999636	-0.0112386	0.985298	-0.210277	0.626279
CG11997	0.000800117	0.999636	0.00587918	0.987672	-0.0759384	0.70625
CG11999	-0.00585856	0.999636	0.0667233	0.877036	-0.284759	0.51616
CG12003	-0.00136585	0.999636	0.0498059	0.741781	-0.0147735
CG12004	-0.000564493	0.999636	-0.0376082	0.930477	0.0287318	0.926764
CG12007	-0.0517492	0.999636	0.0613803	0.883459	0.0381843	0.915666
CG12009	-0.00403788	0.999636	0.00234415	0.999966	-0.173505	0.159703
CG12010	-0.0605802	0.999636	0.0317062	0.957664	0.13048	0.690698
CG12011	-0.00390762	0.999636	0.124068	0.724601	-0.831911	0.000246606
CG12012	-0.0396252	0.999636	0.0243255	0.968209	-0.23284	0.572845
CG12016	0.000670278	0.999636			0.00735714
CG12017	0.00136039	0.999636	-0.0933313	0.800136	-0.478331	0.0181006
CG12020	-0.000602217	0.999636	-0.00233564		0.0195697
CG12024	0.012143	0.999636	0.120189	0.724104	-0.0203992	0.954881
CG12025	0.0246478	0.999636	0.0217265	0.962521	-0.0879549	0.747062
CG12038	-0.00893621	0.999636	0.0222639	0.968209	0.0384717	0.923445
CG12054	0.0429205	0.999636	0.0590488	0.860869	-0.0928151	0.697893
CG12056	-0.0249968	0.999636	-0.0269398	0.963803	-0.0644855	0.879363
CG12057	-0.00326996	0.999636	0.0812925	0.536525	0.00928327	0.981395
CG12061	-0.00223162	0.999636	0.00455582		-0.0197027
CG12065	-0.0632253	0.999636	-0.0239158	0.963803	0.117837	0.625003
CG12069	0.00493032	0.999636	-0.0111566	0.949119	0.0310889
CG12071	-0.0101295	0.999636	-0.106389	0.785792	-0.0135153	0.972576
CG12075	-0.0128639	0.999636	-0.0534439	0.904316	0.0102212	0.974648
CG12078			-0.00233564		0.00735714
CG1208	0.000686049	0.999636	-0.194625	0.499144	-0.261806	0.50763
CG12081	0.0108079	0.999636	-0.122199	0.679111	-0.250628	0.584889
CG12084	0.0576643	0.999636	0.0659724	0.839791	-0.117743	0.721795
CG12091	0.0656687	0.999636	0.0400095	0.907543	0.157879	0.612607
CG12093	-0.0423868	0.999636	0.0349757	0.946293	0.0558379	0.848689
CG12096	-0.01137	0.999636	0.111675	0.744122	-0.12641	0.667152
CG12099	0.1018	0.999636	0.0642615	0.839791	-0.05442	0.829816
CG12104	0.0396593	0.999636	-0.0970884	0.751002	-0.274763	0.568411
CG12105	-0.0037533	0.999636	-0.250181	0.279989	0.0241401	0.945167
CG12106	0.019819	0.999636	-0.0686056	0.875345	-0.343732	0.517303
CG12107	0.00969157	0.999636	0.160235	0.580916	0.227107	0.47861
CG12111	-0.000602217	0.999636	0.000233503	0.999966	0.0218594
CG12112	-0.0223034	0.999636	-0.138156	0.637351	-0.27544	0.568474
CG12115	0.000670278	0.999636	0.00019754	0.999966	-0.257821	0.55912
CG12116	-0.00695877	0.999636	-0.236007	0.347005	0.31382	0.505129
CG12118	-0.0184131	0.999636	0.0618931	0.894275	-0.0280697	0.946755
CG12121	0.0397384	0.999636	-0.0757439	0.783092	-0.24066	0.591867
CG12123	-0.0163163	0.999636	0.147067	0.688453	0.120647	0.773743
CG12128	0.0314531	0.999636	-0.10163	0.726135	-0.162585	0.678902
CG12129	-0.0266463	0.999636	-0.0583325	0.882127	-0.355308	0.502346
CG1213	-0.0022033	0.999636	-0.0663623	0.883833	-0.121972	0.750546
CG12133	8.33123e-05	0.999636	0.00402437		0.00735714
CG12134	0.035481	0.999636	0.0446782	0.926996	-0.255797	0.528565
CG12155	-0.0018933	0.999636	0.12404	0.743825	-0.0358512	0.91927
CG12158			0.00226279		0.00585495
CG12159	0.00477413	0.999636	0.172183	0.583393	-0.0759577	0.845379
CG12163	0.0274883	0.999636	-0.149685	0.513747	-0.280841	0.568411
CG12164	0.00380686	0.999636	-0.442581	0.0021813	-0.188179	0.394115
CG12170	-0.0157857	0.999636	-0.00845191	0.988709	0.148958	0.619376
CG12171	-0.0395596	0.999636	-0.0336518	0.947716	0.0684806	0.80094
CG12173	-0.008275	0.999636	-0.0167394	0.97695	0.134247	0.677524
CG12177	-0.071303	0.999636	-0.22199	0.402618	0.0636619	0.823387
CG12179	0.0201659	0.999636	-0.136501	0.611136	-0.146974	0.677036
CG1218	-0.0295126	0.999636	-0.00772884	0.989582	-0.258181	0.573686
CG12182	0.0164444	0.999636	-0.0331624	0.949119	-0.323092	0.543296
CG12184	-0.00246076	0.999636	0.0237289	0.962615	-0.336732	0.479854
CG12194	-0.0427613	0.999636	-0.0407918	0.939278	0.0385564	0.91927
CG12204	-0.00546586	0.999636	-0.0170694	0.97695	-0.249927	0.570607
CG12206	-0.00270791	0.999636	-0.131974	0.720972	0.181563	0.620736
CG12209	-0.00378743	0.999636	-0.0114782	0.891025	-0.036051
CG12213	0.0477837	0.999636	0.0987412	0.724689	-0.161454	0.669586
CG12219	0.0562529	0.999636	-0.0316468	0.955329	-0.26817	0.568474
CG12224	0.00351317	0.999636	-0.000248555	0.999966	0.111325	0.615651
CG12229	-0.00138847	0.999636	0.0069279	0.977886	0.0757698	0.715801
CG12236	0.0664708	0.999636	0.147124	0.682861	-0.170889	0.64323
CG12237	-0.00850041	0.999636	0.159568	0.580751	-0.148588	0.612226
CG12239	-0.00509684	0.999636	-0.0267021	0.963803	0.119127	0.74411
CG12241	0.0126093	0.999636	0.00249306	0.999966	0.0870172	0.761353
CG12253	-0.0285375	0.999636	0.076513	0.859366	-0.326127	0.479854
CG12256			-0.194339	0.517657	-0.295795	0.389681
CG12259	-0.00761387	0.999636	-0.034714	0.948355	-0.147429	0.714963
CG12267	0.0257083	0.999636	-0.0254816	0.963803	0.0678817	0.824075
CG12268	-0.000911659	0.999636	-0.105076	0.765907	0.42348	0.0217353
CG1227	0.00687412	0.999636	-0.0860224	0.804878	-0.198239	0.631073
CG12278	-0.00136585	0.999636	0.00796119	0.944811	0.00756857
CG12279	0.0238268	0.999636	-0.019866	0.973887	0.0569424	0.881663
CG12288	0.0315514	0.999636	0.16055	0.60217	0.0756882	0.823387
CG12289					-0.00714875
CG12290	0.0448945	0.999636	-0.0367759	0.948355	-0.0160587	0.956537
CG12299	0.0220196	0.999636	-0.188168	0.257969	-0.350169	0.510011
CG12301	0.0703892	0.999636	0.0297413	0.939278	-0.158572	0.705739
CG1231	-0.00136585	0.999636	0.0147346	0.826806	-0.19616	0.631261
CG12310	-0.00137362	0.999636	0.151413	0.600018	0.0327066	0.930709
CG12316	0.0240312	0.999636	0.121235	0.751863	0.0933701	0.762932
CG12320	0.0152602	0.999636	-0.00913331	0.986906	0.190526	0.647498
CG12321	-0.0466117	0.999636	-0.0383479	0.945773	0.0734201	0.832005
CG12325	0.0349353	0.999636	0.0184699	0.973568	0.154686	0.619376
CG1233	0.0448871	0.999636	0.0295561	0.95337	0.155144	0.651869
CG12338	-0.0216062	0.999636	0.0504514	0.914742	0.118793	0.719795
CG1234	0.0469943	0.999636	-0.0461926	0.88973	-0.197138	0.64157
CG12341	-0.0185004	0.999636	0.0763193	0.859366	-0.167355	0.652964
CG12343	0.000689556	0.999636	-0.0620291	0.868461	-0.174119	0.649843
CG12344	-0.00580164	0.999636	0.193941	0.0817478	0.301686	0.554392
CG12355	-0.00104398	0.999636	-0.130494	0.73856	-0.0181951	0.972576
CG1236	-0.00791302	0.999636	0.0553698	0.888301	-0.174268	0.638164
CG12362			-0.0178017	0.79978
CG12374	0.000178374	0.999636	0.0772975	0.641631	-0.0239686
CG12375	0.00830708	0.999636	-0.0312428	0.957664	-0.105716	0.717298
CG12376					0.00735714
CG12379	0.00479081	0.999636	-0.0728686	0.864419	0.100615	0.808967
CG12384	-0.0236899	0.999636	0.0204602	0.968489	-0.159559	0.568411
CG1239	0.0469397	0.999636	0.119489	0.758193	2.45679e-05	0.999941
CG12391	0.0305343	0.999636	-0.0694706	0.82519	-0.323784	0.53984
CG12395					0.00735714
CG12398			0.00310071	0.989221	-0.0108158
CG12402	0.00231262	0.999636	-0.0998535	0.77888	-0.0116825	0.976623
CG12420	-0.0124457	0.999636	-0.0650904	0.846757	-0.192867	0.647498
CG12446	0.00400826	0.999636	-0.0132277	0.778136	0.0137228
CG12448			-2.499e-05		4.5821e-06
CG1246	-0.00499679	0.999636	-0.144653	0.698958	0.0471975	0.851362
CG12470			-0.0227521	0.918725	-0.0011468
CG12477	-0.00603494	0.999636	0.0182542	0.958934	0.00258051	0.996882
CG12480	-0.000877817	0.999636	0.0460959	0.927653	0.33286	0.302128
CG12483	0.000670278	0.999636	-0.0157271	0.743797	0.102078	0.740459
CG12490	-0.000597352	0.999636	0.00966757	0.957604	0.388134	0.425931
CG12491					-0.154454	0.592796
CG12493	-0.00857892	0.999636	-0.0434265	0.868461	-0.0424358	0.907585
CG12496	-0.00429563	0.999636	0.0232593	0.952018	-0.0995919
CG12498			0.00226279		-0.00714875
CG12499	0.0566111	0.999636	0.101868	0.784268	0.216446	0.548298
CG12502	-0.000582642	0.999636	-0.0682599	0.82519	0.0105242	0.979313
CG12506	-0.000737829	0.999636	0.0534669	0.82519	0.0498667	0.856083
CG12507	-0.00035722	0.999636	-0.0447861	0.931246	-0.236297	0.598935
CG12512	0.0192728	0.999636	0.0430024	0.936394	0.367381	0.444368
CG12516					0.00735714
CG12519	0.00368369	0.999636	-0.263284	0.11564	-0.245249	0.405447
CG12520	0.0196663	0.999636	-0.0417312	0.917041	0.1507	0.724414
CG12521					-0.0197056
CG12522	-0.00384016	0.999636	0.148781	0.675724	-0.246283	0.548298
CG12523	0.0014178	0.999636	-0.265957	0.148707	-0.153559	0.352065
CG12531	-0.000668217	0.999636	-0.0966915	0.82519	0.0687479	0.839678
CG12535	0.00568817	0.999636	0.0722837	0.63431	0.288593	0.498192
CG12539			0.0757839	0.834213	-0.0197027
CG12540	-0.000540798	0.999636	-0.092402	0.621052	-0.274594	0.263495
CG12541	-0.00225706	0.999636	-0.0766272	0.862333	0.124014	0.739298
CG12546	1.38816e-05	0.999636	-0.012292	0.909246	0.0598736	0.89858
CG12547	0.0256614	0.999636	0.0906584	0.771281	-0.0572712	0.845379
CG12560	-0.0109602	0.999636	-0.0642077	0.879352	-0.307195	0.341421
CG12567	0.0199597	0.999636	-0.131921	0.612348	-0.258551	0.575511
CG12576	0.0346539	0.999636	0.115942	0.720656	0.197386	0.518445
CG12581	-0.00847556	0.999636	0.0207418	0.960879	0.0686126	0.780067
CG12589			0.00226279		0.00735714
CG12590	0.000627643	0.999636	0.0203798	0.845649	0.241565	0.44809
CG12592	-0.00833929	0.999636	-0.00108338	0.999784	0.0468182	0.827719
CG12594	-0.00205817	0.999636	0.0542774	0.910575	0.162409	0.626227
CG12605	0.000571332	0.999636	0.00542322	0.996388	0.106985	0.764878
CG12607	-0.00250557	0.999636	-0.352628	0.0369235	0.167422	0.543296
CG12608	0.0452554	0.999636	-0.103262	0.74246	-0.207818	0.614369
CG12609					-0.0409942
CG12617			0.0149724	0.884923
CG12637			0.000210375	0.999966
CG12643	-0.00931953	0.999636	0.0715581	0.868461	0.138922	0.660867
CG12645	0.000670278	0.999636	-0.00465424	0.969961	0.0511409
CG1265	-0.0494565	0.999636	0.142347	0.692279	0.280746	0.528565
CG12655			0.0822553	0.82519	0.264835	0.568474
CG12659	-0.0283418	0.999636	-0.0871751	0.810776	-0.334842	0.528565
CG12661	0.00561694	0.999636	0.00556542	0.965614	-0.0317674
CG12662	0.00204671	0.999636	0.00968419	0.963803	-0.0739406
CG12672			0.0421801	0.804878	0.059003	0.902396
CG12674	-0.0012516	0.999636	-0.000301431	0.999966	-0.0857473	0.58695
CG12680					0.00735714
CG12688	-0.00192498	0.999636	0.0270085	0.783092	4.5821e-06
CG12689			0.0213468	0.935817	-0.0362579
CG12691			-0.00233564
CG12692			-0.00233564		-0.0133877
CG12693			0.0184074	0.685951	0.0166169
CG12698	0.00213647	0.999636	-0.0195687	0.931141	0.047142	0.831326
CG12699	0.000670278	0.999636	0.00332967	0.972858	0.00735714
CG12702	-0.00454883	0.999636	-0.0687673	0.876018	-0.374597	0.431187
CG12708	-0.0221593	0.999636	0.109415	0.685951	-0.149528	0.671426
CG1271	0.00843126	0.999636	-0.0555707	0.909547	-0.0210344	0.960502
CG12713	0.00913939	0.999636	-0.045245	0.924776	-0.247289	0.589511
CG12715			0.00451673		0.0150937
CG12716			0.00451673		-0.169757	0.645909
CG12717	0.0318475	0.999636	0.125798	0.751002	0.0212989	0.960502
CG12723	0.00242138	0.999636	-0.0786834	0.758543	-0.292478	0.218991
CG12725			-0.000344314	0.999966	-0.0141827
CG12728	-0.0728905	0.999636	0.00301474	0.999966	-0.176234	0.620911
CG1273	-0.0112041	0.999636	0.0679353	0.868461	-1.21911	6.0117e-10
CG12730	-0.00607758	0.999636	-0.0740661	0.851808	-0.0902039	0.821105
CG12744	0.00358302	0.999636	0.216426	0.341618	-0.23397	0.604027
CG12746	0.0141505	0.999636	-0.110893	0.753046	0.0702926	0.842528
CG1275	-0.00862878	0.999636	-0.0573501	0.868461	-0.0554738	0.869712
CG12766	-0.000664864	0.999636	0.0171078	0.963803	-0.0265031	0.939015
CG12768	-0.00530085	0.999636	0.150174	0.641631	0.0856157	0.845379
CG12769	0.0421881	0.999636	-0.14937	0.594401	-0.529401	0.10614
CG12773	0.06659	0.999636	0.0211041	0.963803	-0.0627602	0.830413
CG12780			0.00226279		0.000375284
CG12782	0.0014178	0.999636	0.00704465	0.964973	0.0373908	0.828699
CG12795	-0.0201585	0.999636	0.186062	0.506258	-0.197696	0.606687
CG12811	0.0808687	0.999636	-0.0647755	0.868461	-0.017708	0.962572
CG12814	-0.0101899	0.999636	0.140182	0.594401	0.1138	0.640519
CG12817	-0.00251088	0.999636	-0.0528609	0.910575	0.0344447	0.941704
CG12818	-0.0224957	0.999636	-0.102958	0.798421	-0.247502	0.58966
CG12822	0.00323341	0.999636	0.00111449	0.999966	0.132157	0.676254
CG12824			0.0127634	0.783092	0.258786	0.532584
CG12825	-0.00265311	0.999636	0.00125115	0.999966	0.133911	0.742545
CG12826	-0.00146755	0.999636	-0.0167564	0.963803	0.546944	0.0428181
CG12828			-0.0392244	0.590735
CG12831			0.00288506	0.973016	-0.025005
CG12836	-0.000597352	0.999636	0.0174857	0.860446	-0.117762	0.767741
CG12848	0.00735908	0.999636	-0.115631	0.748231	-0.0118858	0.970374
CG12849					0.00735714
CG12851	-0.000339026	0.999636	-0.017323	0.976012	0.0784552	0.833111
CG12853			0.00521305	0.970263
CG12857	-0.00212921	0.999636	-0.0228236	0.876018	1.5994e-05	0.999941
CG12860			-0.0089263	0.82519	-0.000831855
CG12861			0.00226279
CG12863	-0.00479798	0.999636	0.13852	0.720679	-0.310003	0.535706
CG12866	0.000670278	0.999636	0.0175731	0.800254
CG12868	-0.0553608	0.999636	0.0934672	0.82519	-0.151916	0.714079
CG12869	0.0022633	0.999636	0.00886781	0.986348	0.0434784	0.915666
CG12877	0.0108145	0.999636	-0.194658	0.228727	-0.293736	0.562894
CG12880	-0.0108263	0.999636	0.201786	0.494619	0.138995	0.721579
CG12883	-0.0221417	0.999636	-0.0479375	0.925539	-0.336996	0.510427
CG12885	-0.00657703	0.999636	0.261833	0.231632	-0.0876438	0.845379
CG12895	-0.00466681	0.999636	-0.127158	0.696945	-0.142177	0.690783
CG12896	-0.0152179	0.999636	-0.105305	0.630566	0.63429	0.0228068
CG12909	-0.00952663	0.999636	0.0560768	0.907543	-0.0131506	0.971208
CG12910	0.00290358	0.999636	-0.0671529	0.873358	-0.00994771	0.978239
CG12911	-0.00134837	0.999636	-0.070349	0.854324	0.25471	0.561798
CG12914	0.000101832	0.999636	0.00743647	0.955329	-0.108034	0.591867
CG12917			-0.0208824	0.82519	-0.00246771	0.992818
CG12920	0.0100467	0.999636	-0.0760596	0.773408	-1.11893	8.2733e-08
CG12923	0.000101832	0.999636	-0.0131598	0.82519	0.0432441	0.761003
CG12926	-0.01025	0.999636	-0.24298	0.321117	0.0634505	0.821105
CG12929	-0.0532153	0.999636	0.172635	0.590636	0.0310445	0.95095
CG12934	-0.00808902	0.999636	0.262009	0.26084	0.160213	0.677641
CG12935	0.00494047	0.999636	0.0589489	0.888678	-0.0226302	0.945764
CG12942	0.0106865	0.999636	0.243864	0.305259	-0.278722	0.568411
CG12945	0.00212322	0.999636	0.0451334	0.925903	-0.0174282	0.957988
CG12947	-0.00789878	0.999636	0.0970388	0.82519	-0.199575	0.645768
CG12948	-0.0351957	0.999636	0.13479	0.718124	-0.315345	0.520824
CG12951	-0.000597352	0.999636	-0.00677553		-0.107052	0.64157
CG12963	-0.00822059	0.999636	-0.195797	0.413566	0.161557	0.616681
CG12964	0.010769	0.999636	-0.0815509	0.783092	-0.510991	0.117259
CG12970			-2.499e-05		-0.00419565	0.986162
CG12971	0.00307777	0.999636	-0.0908057	0.711242	0.0340707	0.947592
CG12974	-0.00622141	0.999636	-0.153262	0.661981	0.140155	0.663011
CG12975	-0.0116256	0.999636	0.0386887	0.942037	0.166848	0.683882
CG12983	0.00151859	0.999636	-0.00233564		0.0154404
CG12984	5.27177e-06	0.999689	-0.0262646	0.850378	0.0256607	0.871299
CG12985	0.00226309	0.999636	-0.00981848	0.954802	0.0804436	0.797924
CG12986	-0.000471369	0.999636	0.0555965	0.765052
CG1299	-0.00237596	0.999636	0.0591892	0.902889	0.18602	0.568411
CG12990	-0.00134022	0.999636	0.00378644	0.968764	0.0933825
CG12991	-0.00632832	0.999636	-0.0707158	0.854324	0.0533056	0.832685
CG12992	0.00426309	0.999636	-0.011754	0.964015	0.121291	0.710963
CG12995			-0.00457473		-0.0104435
CG12998	-0.000597352	0.999636	-0.012021	0.972485	0.0170393	0.972983
CG13000	-0.0575563	0.999636	-0.0210346	0.868461	0.0298466
CG13001	0.00080831	0.999636	0.0970076	0.80341	-0.0772228	0.81221
CG13002					0.0178994
CG13003	0.00735643	0.999636	0.0117151	0.983772	-0.0680795	0.870173
CG13004	0.000100123	0.999636	-0.00233564		0.00595122
CG13005	0.0252187	0.999636	0.157056	0.626084	-0.0273948	0.959152
CG13008	-0.000597352	0.999636	-0.0195693	0.869917	0.160365	0.572169
CG13010	-0.00264974	0.999636	0.0229674	0.834213	-0.0201597
CG13012			-0.0573911	0.863778	0.203522	0.637027
CG13014	0.0472431	0.999636	0.0312956	0.958934	-0.0577053	0.888692
CG13016	0.00521692	0.999636	0.0414886	0.939278	-0.189151	0.601783
CG13018	0.00730974	0.999636	-0.0717802	0.873802	0.020651	0.964448
CG13021	0.000670278	0.999636			0.00735714
CG13022			-0.0168815	0.73148	-0.018904	0.970814
CG13023	0.000130445	0.999636	0.159562	0.64085	-0.00285751
CG13024	-0.00201857	0.999636	0.12028	0.766035	-0.229524	0.592796
CG13026			-0.0462257	0.267186	-0.0475758
CG13028			-0.148573	0.63431	0.143164	0.707061
CG13029	-0.0143107	0.999636	-0.0155107	0.975209	-0.068943	0.795489
CG13031			0.00226279
CG13032	-0.0012516	0.999636	-0.00475543	0.963803	-0.0252112
CG13033	-0.000724621	0.999636	-0.10869	0.718124	-0.269767	0.570447
CG13038	0.00174343	0.999636	-0.140333	0.556608	-0.0711841	0.852995
CG13039					0.00735714
CG1304	-0.00124461	0.999636	-0.0956628	0.778028	0.0723631	0.761548
CG13040			-0.0150192	0.860446	-0.0420586	0.920173
CG13041	0.000383342	0.999636	-0.127441	0.537139	-0.145586	0.739485
CG13042			-0.133543	0.359932	-0.185956	0.571362
CG13043	-0.0028849	0.999636	-0.329254	0.0717657	-0.128065	0.697927
CG13044	-0.00266263	0.999636	-0.184964	0.547204	0.0726646	0.819292
CG13045	0.00182888	0.999636	-0.0635738	0.82519	-0.0823432
CG13046	0.00134651	0.999636	-0.0983745	0.79381	-0.278984	0.568411
CG13047	0.00363101	0.999636	-0.130389	0.507203	-0.275851	0.528565
CG13048	0.0014178	0.999636	-0.402024	0.0078126	-0.0273539	0.684959
CG13049	0.00268918	0.999636	-0.406942	0.00660786	-0.126333	0.403016
CG13050	-0.000597352	0.999636	0.05261	0.538025	0.0410982
CG13051	0.00275463	0.999636	-0.101956	0.692272	-0.138983	0.572169
CG13053					0.00735714
CG13054			-0.0145547	0.853139	0.0560704	0.89346
CG13055	0.00205038	0.999636	-0.140013	0.510863	0.349706	0.488106
CG13056	0.000670278	0.999636	-0.0129606	0.963803	0.16781	0.688375
CG13058	-0.00136585	0.999636	-0.193419	0.184284	-0.2629	0.572169
CG13059	-0.00249918	0.999636	-0.155574	0.509587	-0.144402	0.721646
CG13060	-0.0018355	0.999636	-0.35526	0.0359021	-0.0896964	0.843773
CG13062			-0.00233564		0.0357767
CG13063	0.000950156	0.999636	-0.420285	0.00522264	-0.412119	0.357537
CG13064	0.00187564	0.999636	0.242993	0.0825782	-0.000702711
CG13065	0.000627643	0.999636	-0.0443426	0.539702	-0.107299	0.757455
CG13066	0.00238417	0.999636	-0.204404	0.387553	-0.098346	0.614369
CG13067	0.00280453	0.999636	-0.364554	0.0283124	-0.397969	0.3754
CG13068	0.00254552	0.999636	-0.108293	0.574361	-0.140984	0.562894
CG13069	0.00246739	0.999636	-0.139324	0.457683	-0.0917468	0.681863
CG1307	-0.00858078	0.999636	-0.0114344	0.983401	-0.189744	0.614012
CG13073			-0.000108823		0.0171486
CG13074	0.000627643	0.999636	0.0345428	0.916711	-0.0328095	0.909852
CG13075	-0.000822645	0.999636	0.077769	0.853654	0.141937	0.70625
CG13077	-0.00197929	0.999636	0.025786	0.925222	0.146986	0.738239
CG13078			0.00595616	0.924776	-0.176461	0.568411
CG13081			0.0278075	0.90544	0.0658109
CG13082	-0.0225695	0.999636	0.231467	0.341824	0.280844	0.400354
CG13083	-0.000602217	0.999636	-6.5392e-05	0.999966	0.0124314
CG13084	-0.000597352	0.999636	0.017644	0.864419	-0.00714875
CG13085	-1.67429e-05	0.999636	-0.0701697	0.82519	-0.0217877	0.96239
CG13086	-0.00202922	0.999636	-0.0882549	0.783049	-0.00878716	0.985002
CG13088	-0.0226601	0.999636	0.173619	0.58993	0.0613003	0.884403
CG1309	-0.00917472	0.999636	0.00976114	0.983099	0.0306532	0.914693
CG13096	0.05991	0.999636	-0.0912882	0.762903	-0.202399	0.638658
CG13097	0.0839929	0.999636	-0.0531515	0.874374	-0.239567	0.592796
CG13101	-0.0334558	0.999636	-0.104459	0.804572	-0.121224	0.684661
CG13102	-0.00671944	0.999636	-0.171237	0.540473	0.165029	0.672919
CG13108	-0.00251031	0.999636	-0.120503	0.766035	-0.14255	0.69283
CG13114			-0.00300233
CG13116	0.00125633	0.999636	-0.126113	0.499144	-0.189333	0.569505
CG13117	0.000670278	0.999636	-0.0476196	0.807142	0.0639331	0.890762
CG13123	0.0177316	0.999636	0.0330829	0.954362	-0.0844283	0.848354
CG13124	-0.0118552	0.999636	-0.0376711	0.922047	0.200674	0.593117
CG13126	-0.0147985	0.999636	0.154112	0.58993	-0.226563	0.568411
CG13127					-0.00714875
CG13131					0.00735714
CG13133	-0.0018278	0.999636	-0.112296	0.709218	0.0946655	0.815244
CG13135	-0.000597352	0.999636	-0.0231197	0.600018	-0.194315	0.23232
CG13137			0.00226279		0.00735714
CG13138	0.00162852	0.999636	-0.0134759	0.886055	-0.0317674
CG1314			-0.0206628	0.769479	-0.00714875
CG13144	-0.000894981	0.999636	0.00908828	0.965022	-0.099347	0.676254
CG13148	0.00126481	0.999636	-0.117619	0.771144	0.149532	0.70217
CG13151	0.0158716	0.999636	0.0487702	0.924776	0.0366249	0.935177
CG13154	-0.00125923	0.999636	-0.101848	0.586746	-0.119294	0.686659
CG13155			-0.0131392	0.82519
CG13157	-0.00199326	0.999636	-0.0201565	0.972494	-0.659437	0.00952124
CG13159	0.00231138	0.999636	-0.0727361	0.854324	-0.164192	0.331306
CG1316	-0.0298396	0.999636	0.0502201	0.88318	0.0655805	0.804987
CG13160	0.000397161	0.999636	0.0140115	0.973887	0.158023	0.694977
CG13168	-0.00213798	0.999636	0.156705	0.564393	0.0178499	0.972626
CG1317	0.0611279	0.999636	0.100906	0.766035	0.0264071	0.927204
CG13177	-0.00136585	0.999636	-0.00233564		0.023667	0.942238
CG13185	0.0387962	0.999636	0.126192	0.743797	0.281239	0.566765
CG13186			-0.0143212	0.924776	-0.13552	0.570382
CG13192	-0.0373833	0.999636	0.0815095	0.836783	-0.0664551	0.849173
CG13193					0.00735714
CG13196	0.0018596	0.999636	-0.107059	0.797916	-0.294502	0.261125
CG13197	-0.0440248	0.999636	0.160147	0.601022	0.0551005	0.860194
CG13198			0.0021785	0.982129	0.0300928
CG13202			0.0391264	0.82519	0.0171302	0.956568
CG13203	-0.00175712	0.999636	-0.0235566	0.968209	0.0483362	0.91927
CG13204	0.00592385	0.999636	-0.150262	0.641631	-0.0332546	0.930784
CG13215	-0.00173025	0.999636	0.0121015	0.914039	0.054087	0.912472
CG13216	-0.00261492	0.999636	-0.0842339	0.743797	-0.308612	0.214686
CG13217	0.000405565	0.999636	-0.392336	0.0109806	-0.0776099	0.865828
CG13218	0.00182888	0.999636	-0.139047	0.513807	-0.022671	0.965238
CG13220	-0.0268414	0.999636	0.0141645	0.97714	-0.0214076	0.93609
CG13223					0.000660371
CG13226	1.38816e-05	0.999636	0.0321921	0.800584	0.013222	0.978239
CG13227	0.000973501	0.999636	0.168581	0.476358	-0.115833	0.755175
CG13228	-7.22402e-05	0.999636	-0.179051	0.160264	0.0501913	0.915666
CG13229	0.00295817	0.999636	-0.139559	0.663735	0.225236	0.533669
CG13230	-0.00283417	0.999636	0.00545973	0.737215	-0.674065	0.000880887
CG13231					-0.0881868	0.81221
CG13239			-0.229215	0.296487	-0.159522	0.612239
CG1324	0.000627643	0.999636	0.0256689	0.536242	0.0445269	0.865298
CG13243			0.00588466	0.98216	-0.00714875
CG13247	-0.0115304	0.999636	-0.0641299	0.880675	-0.0169085	0.971208
CG13248	-0.0014484	0.999636	-0.0278598	0.963803	0.0216331	0.960041
CG13250			0.00451673		-0.102721
CG13251	-0.00100617	0.999636	-0.0892184	0.826806	0.236636	0.570607
CG13252	0.0794278	0.999636	0.0931993	0.800136	0.201861	0.57045
CG13255	-0.00845592	0.999636	0.100736	0.811271	0.00309062	0.993746
CG13258			-0.0231584	0.82519	-0.00406419	0.986967
CG13272	7.03926e-05	0.999636	-0.202464	0.484481	-0.624158	2.25711e-05
CG13280			-0.0514181	0.849937	-0.0288962
CG13282	-0.000992141	0.999636	-0.141014	0.699739	-0.176552	0.660867
CG13284	0.00291185	0.999636	-0.0501156	0.899962	0.0732324	0.811068
CG13285	-0.000642925	0.999636	-0.252385	0.264234	0.114164	0.664704
CG13287	0.00051193	0.999636	0.0216669	0.972485	-0.121825	0.774315
CG13288			-0.0744086	0.762903	0.111098	0.804987
CG13293	-0.00035948	0.999636	0.121626	0.740596	0.0943431	0.788713
CG13295	-0.0184616	0.999636	0.0740717	0.859366	0.123546	0.631261
CG13297	0.00753905	0.999636	-0.107855	0.654416	-0.470078	0.126579
CG13299					0.0302287
CG13300	-0.00874689	0.999636	0.18502	0.370333	0.00464997	0.990527
CG13305	0.000256204	0.999636	-0.0419199	0.93819	-0.140771	0.743428
CG13306			-0.0256092	0.846757	-0.220858	0.61525
CG13308			-0.0024946	0.985433	0.011335
CG13309			-0.00233564		-0.0475758
CG13310	-0.000597352	0.999636	-0.0198293	0.945598	0.129916	0.76492
CG13311	-0.00229671	0.999636	-0.00374859	0.998418	0.447477	0.0890229
CG13312	0.000627643	0.999636	0.0230357	0.92769	0.17319	0.676254
CG13313	0.00340846	0.999636	0.0431467	0.934972	-0.0499103	0.91927
CG13314			-0.112564	0.607416	-0.265745	0.568474
CG13315	0.00621835	0.999636	-0.291832	0.131958	-0.310088	0.549026
CG13318	0.002766	0.999636	-0.304468	0.0998982	-0.0346496	0.943839
CG13319	-0.0259955	0.999636	0.0109024	0.985298	-0.041872	0.915483
CG13321	-0.0118324	0.999636	-0.151989	0.54199	0.12947	0.589204
CG13323	-0.00097684	0.999636	0.173121	0.494619	0.0846558	0.843773
CG13324	-0.00110378	0.999636	0.0809152	0.289554	0.0840805	0.820176
CG13325	-0.00562376	0.999636	0.00463997	0.988709	0.145769	0.672704
CG13326	0.00333513	0.999636	-0.0412108	0.744122	0.0323511
CG13330			-0.0243011	0.58993	-0.0223262	0.902396
CG13331			-0.00680064	0.988709	-0.0747878	0.870173
CG13332			0.00309949	0.988709	0.385286	0.436166
CG13334	-0.00377614	0.999636	0.0251855	0.773395	0.0300928
CG13337					0.000660371
CG13339	-0.0622796	0.999636	0.00830085	0.989049	-0.0667861	0.866556
CG13344	0.0290674	0.999636	0.0737641	0.84999	-0.432791	0.0216656
CG13358	-0.00469527	0.999636	-0.0119831	0.973887	-0.0184695	0.948865
CG13359			-0.000286213	0.999966	-0.0333178
CG13360			-0.050338	0.688915	0.0485086	0.806993
CG13361	8.33123e-05	0.999636	0.042519	0.922047	0.125377	0.304353
CG13362	-0.0156068	0.999636	0.211214	0.42838	-0.600301	0.0269539
CG13364	-0.0521995	0.999636	-0.163514	0.58993	0.0958125	0.725764
CG13365	-0.0649178	0.999636	-0.00958724	0.986126	0.0955683	0.788474
CG13366	0.0285303	0.999636	0.0211833	0.968537	-0.0758926	0.778183
CG13367	-0.0340244	0.999636	0.0782469	0.859366	0.0223289	0.956568
CG13369	-0.0782902	0.999636	-0.0547026	0.909361	0.104134	0.737034
CG13373	-0.00163666	0.999636	0.212043	0.453402	-0.240094	0.589024
CG13375	0.0268558	0.999636	-0.0708109	0.875933	-0.0294839	0.948094
CG13376	0.000627643	0.999636	-0.076379	0.522797	0.002631
CG13377	-0.00604932	0.999636	-0.160376	0.585304	0.209202	0.568411
CG13384	-0.0791201	0.999636	0.0990913	0.787943	0.0385399	0.90557
CG13385					0.00735714
CG13386			-0.0433823	0.876018	0.0708123	0.876646
CG1339	0.00186478	0.999636	-0.0312993	0.84999	0.0406601	0.842528
CG13390	-0.0230878	0.999636	0.0185886	0.973887	0.0824051	0.839678
CG13392	-0.0189005	0.999636	-0.00155663	0.999966	0.044496	0.914399
CG13397	0.0587465	0.999636	0.216481	0.42838	-0.180038	0.652964
CG13398	-0.0304095	0.999636	0.0697914	0.868461	0.0449458	0.887184
CG13403	-0.00168057	0.999636	-0.000810543	0.999966	0.158313	0.694078
CG13404	0.00218492	0.999636	0.0744093	0.867719	-0.0681662	0.870173
CG13405	0.00331096	0.999636	-0.0138699	0.883459
CG13407	0.00209799	0.999636	0.00382006	0.97695	0.00735714
CG13408			-0.0616959	0.845649	0.167613	0.683968
CG13409	-0.0115264	0.999636	-0.0196757	0.971815	0.0128243	0.972576
CG13423	-0.00223565	0.999636	-0.000115114	0.999966	0.0750441	0.781366
CG13427	-0.00793957	0.999636	-0.15777	0.537342	-0.258811	0.428404
CG13428			0.0250616	0.783092	-0.0381434	0.851362
CG13436	-0.000443053	0.999636	0.0161753	0.975212	-0.230182	0.606725
CG13437	-0.000597352	0.999636	-0.0543756	0.860446	0.179669	0.675554
CG13438			0.0629642	0.454627	0.00735714
CG1344	0.0250829	0.999636	-0.0111904	0.978564	-0.197115	0.6341
CG13442			0.0063261
CG13443			-0.05303	0.639226	-0.000831855
CG13445			-0.0310184	0.675047	-0.0634828	0.821105
CG13449			0.0202314	0.958181	0.148715	0.706686
CG13454	-0.0207325	0.999636	-0.0262524	0.939278	-0.16231	0.612607
CG13455			-0.0760554	0.771423	-0.0354263	0.8846
CG13457	-0.00375441	0.999636	-0.014725	0.864419	-0.0113305
CG13458	-0.00183863	0.999636	-0.0429854	0.577014	0.0385792	0.934353
CG13460	-0.00434604	0.999636	0.0964843	0.0332306	-0.0506472	0.909436
CG13461	-0.00110399	0.999636	0.0632137	0.740896	0.0120187	0.973496
CG13465	-0.00648514	0.999636	0.0339302	0.931141	0.0356858	0.923909
CG13473			-0.00233564		-0.00714875
CG13481	-0.000602217	0.999636	0.00226279		0.0164409
CG13482	-0.00333328	0.999636	0.0871298	0.718845	0.0583754	0.892492
CG13484	-0.0126883	0.999636	-0.00841795	0.988337	-0.231088	0.606725
CG13488			-0.0022887	0.992533	0.1367	0.752066
CG13492	-4.21166e-05	0.999636	-0.0494152	0.905137	0.130641	0.562894
CG13500			0.00455582		0.0833097	0.568411
CG13501	0.000100123	0.999636	-0.00791116	0.907543	-0.0025373
CG13502			0.0206816	0.966739	0.18064	0.663011
CG13506	-0.0112001	0.999636	-0.0180857	0.969814	0.104381	0.749457
CG13516	-0.00248048	0.999636	-0.0831623	0.828589	0.0572079	0.845577
CG13526	0.000670278	0.999636
CG13527			0.00658661	0.940648	-0.0288962
CG13531	0.00564093	0.999636	0.0535287	0.904931	0.102295	0.725915
CG13532	-0.00020258	0.999636	-0.0483533	0.924776	-0.0211338	0.952007
CG13538					-0.0118445	0.967092
CG13539			0.00226279		0.00735714
CG1354	0.00504172	0.999636	0.0667961	0.852693	-0.0694259	0.793155
CG13540	0.000800117	0.999636	0.00514972	0.973887	-0.0141197	0.968557
CG13541					0.00735714
CG13544			0.00904192	0.82519	-0.00714875
CG13545	-0.00152647	0.999636	-0.0263048	0.963803	0.197777	0.606725
CG13551	-0.00990945	0.999636	-0.112347	0.75815	0.0260767	0.92745
CG13557					-0.000702711
CG13558					0.0265241
CG13559			0.0265563	0.96293	0.0462352	0.920158
CG13560	-0.00210077	0.999636	-0.110152	0.599882	-0.193104	0.655534
CG13561	5.81275e-05	0.999636			0.097393	0.727791
CG13562	0.0058561	0.999636	-0.158662	0.638106	-0.205999	0.606725
CG13563	0.0016064	0.999636	0.00532416	0.975725	0.0301142	0.907585
CG13566	0.000627643	0.999636	-0.0281403	0.860446	-0.0924284	0.767052
CG13575			0.0198061	0.949119	-0.0840988	0.839678
CG13577	0.000101832	0.999636	-0.00485531	0.985298	-0.00570126	0.990067
CG13578			0.0812159	0.741975	0.0744551	0.868361
CG13579	0.000627643	0.999636	-0.0540406	0.831679	0.0569753	0.892241
CG1358	0.00559084	0.999636	-0.162575	0.573135	0.0136211	0.973496
CG13581	0.000627643	0.999636	-0.00909471	0.973887
CG13585	-0.0257135	0.999636	-0.0835275	0.828093	0.0428421	0.868361
CG13587					-0.00714875
CG13589					0.0195697
CG13590					0.00784297
CG13594	-0.002376	0.999636	-0.068645	0.878468	0.209333	0.57045
CG13599	-0.0491038	0.999636	-0.187758	0.49817	-0.385019	0.401623
CG1360	0.0821562	0.999636	-0.0280918	0.96293	0.0330259	0.94187
CG13601	-0.0134656	0.999636	0.0724964	0.868461	0.0691021	0.822566
CG13603	0.0326479	0.999636	-0.00913575	0.986126	-0.077803	0.779419
CG13604	0.080351	0.999636	0.0786891	0.839791	-0.127206	0.669586
CG13605	0.0173587	0.999636	0.156457	0.580916	0.0280036	0.928649
CG13606	-0.00186578	0.999636	-0.103351	0.800714	-0.144006	0.743428
CG13607			-0.0780324	0.673205	0.0540582	0.909232
CG13609	-0.0287953	0.999636	-0.0145564	0.979176	-0.256256	0.568474
CG13613	0.000670278	0.999636	0.0331813	0.912431
CG13614	-0.00264974	0.999636	0.0808145	0.82519	-0.069526	0.69584
CG13615	-0.00393766	0.999636	0.0766366	0.834781	-0.0722188
CG13616	-0.00251106	0.999636	0.137077	0.688453	-0.126291	0.536251
CG13618	0.00246736	0.999636	-0.245071	0.235032	-0.124584	0.686512
CG13622	-0.000460024	0.999636	0.112396	0.611136	0.0992315	0.699458
CG13623	0.00384994	0.999636	-0.0803218	0.853654	0.176436	0.636323
CG13625	-0.00997314	0.999636	0.124728	0.746484	-0.170094	0.617353
CG13627			-0.0255354	0.909729
CG13630	-0.0318807	0.999636	-0.0165306	0.974312	0.214853	0.568411
CG13631	-0.00930731	0.999636	-0.0142617	0.974312	-0.729169	0.000197163
CG13634	-0.00138847	0.999636	-0.200975	0.484297	-0.322791	0.40231
CG13639	-0.000597352	0.999636	-3.65719e-05	0.999966	0.0882746	0.834674
CG13640	0.00545671	0.999636	0.030577	0.950768	0.0794698	0.859474
CG13641	-9.91377e-05	0.999636	0.0234594	0.963803	-0.089494	0.845199
CG13643	-0.00762413	0.999636	-0.190683	0.53129	0.0517618	0.906364
CG13653	-0.0115084	0.999636	-0.0243011	0.58993	-0.00714875
CG13654	-0.00915934	0.999636	-0.0877807	0.830261	0.102601	0.708188
CG13658	-0.000597352	0.999636	0.0408295	0.611136	-0.0546434	0.908262
CG13659	1.38816e-05	0.999636	0.048949	0.871431	0.112155	0.751941
CG13663	-0.0130829	0.999636	-0.000245391	0.999966	-0.20066	0.585967
CG13667	0.0554677	0.999636	0.0394418	0.934972	-0.0996705	0.79204
CG13670					-0.0150933
CG13671	-0.0263035	0.999636	0.089643	0.828589	-0.151078	0.714946
CG13674	0.00238417	0.999636	-0.108642	0.555584	-0.110843	0.591867
CG13675	0.00151859	0.999636	-0.153453	0.517657	-0.144206	0.735384
CG13676	-0.00232331	0.999636	-0.105509	0.744122	-0.182521	0.645909
CG13678	0.00171805	0.999636	-0.0635078	0.748983	-0.448849	0.264177
CG13679	0.00176391	0.999636	-0.369127	0.0157899	-0.0965628	0.616745
CG1368	-0.000361879	0.999636	-0.284459	0.17942	0.299274	0.367317
CG13685			-0.00331867	0.985298	0.0842305	0.848354
CG13689	-0.0567858	0.999636	-0.126173	0.697431	-0.214786	0.622277
CG13690	-0.0262342	0.999636	-0.0267851	0.963803	-0.340521	0.494955
CG13692	-0.00138847	0.999636	-0.0515507	0.860446	0.034082	0.932402
CG13694	0.00237796	0.999636	0.177705	0.505014	0.149028	0.705215
CG13698	0.0117532	0.999636	0.103379	0.697431	0.11206	0.721052
CG13699	0.00238078	0.999636	-0.060905	0.83864	-0.598151	0.0214544
CG13700	0.000627643	0.999636	-0.00912255	0.876018
CG13704	-0.0125411	0.999636	-0.195003	0.486245	0.00413218	0.990383
CG13705	-0.00188489	0.999636	0.0446459	0.914067	0.247877	0.336886
CG13707	0.00120491	0.999636	-0.0074393	0.99039	-0.0832707	0.853605
CG13708	-0.00103512	0.999636	-0.0186949	0.973887	0.232641	0.60199
CG1371	0.0700659	0.999636	0.131477	0.636607	0.0192028	0.946755
CG13711	-0.030435	0.999636	-0.00653831
CG13712	-0.00209138	0.999636	-7.29125e-06		-0.0873813	0.360254
CG13713	-0.0249328	0.999636	-0.0218216	0.883784	-0.110781	0.334863
CG13716	-0.00573511	0.999636	-2.499e-05		0.000660371
CG13720	-0.000602217	0.999636	0.00156995	0.999966	-0.0113305
CG13721	0.00196881	0.999636	-0.106146	0.679463	0.256446	0.553987
CG13722	-0.00074999	0.999636	-0.139011	0.723074	0.201191	0.568411
CG13724			-0.0226721	0.950233	-0.00714875
CG13727	-0.000602217	0.999636	-0.120684	0.743797	0.223966	0.596862
CG13728	-0.00356517	0.999636	0.0486374	0.823622	0.197366	0.619376
CG13731	-0.000438287	0.999636	-0.354403	0.00591491	0.148283	0.478909
CG13733	-0.000602217	0.999636	0.0234324	0.751135	0.0702451	0.703525
CG13737	-0.00190837	0.999636	0.116633	0.758193	-0.26285	0.572169
CG13738	4.84987e-05	0.999636	-0.257191	0.247186	-0.326999	0.535706
CG13739	-0.000597352	0.999636	-0.0405985	0.807823	0.0691153	0.880574
CG13742	0.00553307	0.999636	0.0277476	0.958934	-0.289789	0.564338
CG13743	-0.000714415	0.999636	-0.121566	0.688453	0.123498	0.74739
CG13744	-0.00286422	0.999636	0.0355347	0.949747	-0.0772491	0.739298
CG13747	0.000627643	0.999636	0.0418213	0.776028	-0.00714875
CG13748	-0.00277238	0.999636	-0.0200622	0.964844	0.29361	0.548862
CG13749	0.00147504	0.999636	0.0377381	0.845649	0.0313985	0.870479
CG13751	-0.0152101	0.999636	-0.0489376	0.924776	0.0912376	0.786556
CG13760	-0.00439062	0.999636	-0.0259795	0.963803	-0.0059536	0.990293
CG13766	-0.0621417	0.999636	-0.0039143	0.999966	0.113654	0.757879
CG13771	-0.0010261	0.999636	-0.0281684	0.841114	0.00211526
CG13773	-0.0223853	0.999636	0.143309	0.683015	0.115424	0.74739
CG13775	0.00882734	0.999636	0.026505	0.963803	0.00607599	0.990732
CG13784	0.0250578	0.999636	0.0129586	0.97695	0.195364	0.524767
CG13786	0.000670278	0.999636	0.0293389	0.88973	0.0839259	0.733571
CG13793	-0.000602217	0.999636	-0.0777856	0.576419	0.00265111	0.996882
CG13794	1.38816e-05	0.999636	-0.0611202	0.876018	-0.0852063	0.821105
CG13795	-0.00948999	0.999636	0.385386	0.0153575	0.062197	0.89254
CG13796	0.00382252	0.999636	-0.0739081	0.863778	-0.183183	0.645909
CG13801					0.00735714
CG13806	-0.00216517	0.999636	-0.253447	0.229381	-0.0869843	0.757302
CG13807	-0.0314463	0.999636	-0.0168072	0.97695	-0.116696	0.778186
CG13810	-0.00475544	0.999636	-0.0546183	0.907543	-0.0613538	0.873578
CG13813	-0.00430908	0.999636	-0.380497	0.00650147	-0.545966	0.0738177
CG13827	-0.0403566	0.999636	-0.0593798	0.89497	0.117581	0.757455
CG13833	-0.00146784	0.999636	-0.0211905	0.968209	0.000660371
CG13837			0.0209415	0.860676	0.193661	0.654131
CG13838	0.00176296	0.999636	-0.0256314	0.878296
CG13840			-7.29125e-06
CG13841			-0.00233564		-0.0147735
CG13842	-0.000602217	0.999636	-0.104162	0.589253	0.40225	0.343234
CG13843	0.00132864	0.999636	0.00969772		0.0165714
CG13847	0.0102319	0.999636	-0.215994	0.434586	-0.235893	0.593117
CG13850	-0.0126515	0.999636	0.00626904	0.989302	0.089391	0.792443
CG13855			0.0136762	0.979583	0.197468	0.634646
CG13856	0.000101832	0.999636	-0.0329432	0.943506	0.369112	0.457254
CG13857	-0.000894981	0.999636	0.187891	0.330721	-0.0862439	0.649545
CG13862	-0.00237382	0.999636	0.012727	0.963803	0.349631	0.464709
CG13868	-0.011627	0.999636	-0.00217817	0.999966	-0.0294199	0.91663
CG13869	-0.000597352	0.999636	0.250945	0.264234	-0.0740816	0.852777
CG1387	-0.00416683	0.999636	0.00787874	0.909361	-0.0113305
CG13870			0.00999685	0.944811	0.114581	0.574994
CG13871	-0.000602217	0.999636	-0.000108823		0.0182503
CG13872	0.000101832	0.999636	-0.0311917	0.910575	0.0520979
CG13875	-0.00182774	0.999636	-0.088477	0.818728	0.109227	0.791981
CG13876	-0.00429222	0.999636	-0.143268	0.688453	-0.204923	0.620987
CG13877	0.0057415	0.999636	0.000509849	0.999966	0.211783	0.619376
CG13884			-0.000268384	0.999966	-0.0133877
CG13887	0.0158686	0.999636	-0.0049659	0.994309	-0.206303	0.528565
CG13891			0.0136122	0.846757	0.023014	0.876859
CG13893	-0.00255907	0.999636	0.060965	0.892047	-0.0511339	0.856083
CG13894	-0.00545084	0.999636	-0.0273159	0.958934	0.114874	0.650479
CG13895	-0.0229373	0.999636	0.0328928	0.949119	0.193114	0.592796
CG13896	-0.0223108	0.999636	-0.0761252	0.846757	-0.202994	0.638653
CG13898			-0.0343071	0.720656	0.0194413
CG13901	0.0206698	0.999636	-0.0655574	0.883784	-0.295872	0.561012
CG13905	0.0012869	0.999636	-0.0374897	0.845649	-0.130536	0.764164
CG13907	0.0622143	0.999636	-0.00602922	0.991232	-0.12026	0.744188
CG13912	-0.00452839	0.999636	0.022522	0.970424	0.0906117	0.78881
CG13917	0.0820195	0.999636	0.206613	0.268787	0.0214154	0.950512
CG13919	-0.00905676	0.999636	0.121684	0.747328	-0.022003	0.965826
CG13920	-0.0131723	0.999636	0.0755438	0.827915	0.197591	0.521331
CG13921	-0.0221144	0.999636	0.0307303	0.950462	-0.220399	0.568411
CG13924	-0.00192498	0.999636	-0.0747035	0.803248	0.00770713	0.988605
CG13926	-0.0434498	0.999636	-0.0118303	0.983401	0.106656	0.774798
CG13928	-0.00168932	0.999636	0.00375599	0.996712	-0.0218451	0.955872
CG13930	-0.000602217	0.999636	-0.0151259	0.973887	0.166768	0.656869
CG13931			-0.0510741	0.844478	-0.00714875
CG13933	0.00324384	0.999636	-0.0165807	0.975212	-0.0191379	0.948865
CG13937	-0.0056934	0.999636	-0.0919664	0.818728	0.115774	0.731958
CG1394					-0.00785839	0.972866
CG13946	-0.00497932	0.999636	-0.056326	0.833801	-0.0283183	0.924044
CG13947	-0.000789918	0.999636	0.0376572	0.927653	0.0721481	0.82419
CG13949	-0.00355797	0.999636	0.00705939	0.986877	0.102285	0.810819
CG13950	-0.00143802	0.999636	-0.138933	0.722427	0.0568903	0.893427
CG13954	-0.00151553	0.999636	-0.0835091	0.771144	0.0457375	0.917244
CG13955	0.000871042	0.999636	-0.0100112	0.983099	-0.220377	0.559483
CG13962	-0.00158687	0.999636	0.115288	0.574128	0.132626	0.753296
CG13970	0.000940273	0.999636			0.00735714
CG13972	-0.00181807	0.999636	-0.0360547	0.846757	0.0866124	0.598935
CG13978					0.0195697
CG13982	-0.0370846	0.999636	-0.0162106	0.968764	0.213834	0.619376
CG13983	-0.0014427	0.999636	-0.111752	0.752504	-0.082648	0.614012
CG13991	-0.000602217	0.999636	0.0063261
CG13992	0.000627643	0.999636	-0.000342184	0.999966	-0.0214603
CG13994	-0.0277891	0.999636	0.025289	0.96618	-0.160424	0.688231
CG13995	0.000456163	0.999636	-0.0629975	0.87604	0.144232	0.632071
CG13996			0.00550186	0.975653	0.216209	0.610775
CG13999	-0.00536225	0.999636	-0.0437782	0.927653	0.0502556	0.917307
CG14000					0.0137228
CG14005	-0.0109829	0.999636	-0.0579532	0.878468	-0.422722	0.331306
CG14007			0.00226279		0.222829	0.549026
CG14013			-0.00014168	0.999966	-0.0909908
CG14014	-0.0369901	0.999636	-0.0138623	0.829181	-0.356095	0.0139507
CG14015	0.000813604	0.999636	0.179002	0.522797	0.189581	0.627934
CG14017	0.000627643	0.999636			0.0103576
CG14020	0.000354715	0.999636	0.0614785	0.872773	0.0810849	0.846603
CG14022			-3.65719e-05	0.999966	0.106806	0.733059
CG14024	-0.00131652	0.999636	-0.109391	0.766035	-0.00940967	0.980618
CG14034			-0.00410379		-0.162873	0.591867
CG14036	-0.0264326	0.999636	0.269669	0.19041	-0.401504	0.0778219
CG14043	0.0453143	0.999636	0.0792893	0.826806	0.0131047	0.972646
CG14044			-0.020827	0.921288	0.335912	0.528565
CG14050	0.00307448	0.999636	0.0683133	0.868461	0.0747431	0.870173
CG14052	0.00251636	0.999636	0.00123868	0.999966	0.0642653	0.733074
CG14053	0.0125577	0.999636	0.0312032	0.90544	-0.0380963	0.896187
CG14054	-5.90894e-05	0.999636	0.0184639	0.830261	0.00635423	0.973496
CG14062					0.0195697
CG1407	0.0341229	0.999636	-0.0789876	0.79978	-0.279244	0.568474
CG14071			0.0063261		0.0195697
CG14072			-0.028852	0.891564	0.0260347	0.957493
CG14073	0.0760273	0.999636	0.139498	0.690916	-0.134008	0.637883
CG14074	-0.0266163	0.999636	0.0673317	0.88283	-0.180807	0.676254
CG14075	-0.0021727	0.999636	-0.0151318	0.973887	0.167841	0.65523
CG14077					0.0164409
CG14079	0.00219207	0.999636	0.0661185	0.860446	0.0508265	0.8846
CG14082	-0.00377614	0.999636	-0.0714518	0.855186	0.0135184	0.97789
CG14085	8.33123e-05	0.999636	-0.0710537	0.78345	0.193989	0.644423
CG14086			0.0297002	0.936441	-0.0630119	0.8932
CG14089			0.0201357	0.958934	-0.0666529
CG14095	-0.00136585	0.999636	-0.423044	0.00522264	-0.692138	6.17899e-06
CG14096			-0.237127	0.191036	-0.157204	0.610232
CG14100	0.00490763	0.999636	0.0117513	0.984084	0.0164338	0.96548
CG14102	-0.0151546	0.999636	-0.0775532	0.849748	-0.0528816	0.914776
CG14104	-0.00522433	0.999636	0.0916412	0.773395	-0.169804	0.681863
CG14105	-0.00317895	0.999636	0.0773036	0.860446	0.295148	0.548298
CG14106			-0.000320974	0.999966	0.0596425	0.763415
CG14107	0.000343936	0.999636	-0.145456	0.641631	-0.315596	0.308312
CG14109	-0.00718705	0.999636	-0.0559476	0.90686	0.10026	0.798813
CG14110	-0.0226035	0.999636	0.110841	0.770369	-0.448263	0.0747096
CG14111	-0.00899523	0.999636	-0.0143247	0.958536	-0.0125449
CG14115	8.33123e-05	0.999636	0.00698447	0.958934
CG14118	-0.00190321	0.999636	-0.146236	0.653372	-0.0569072	0.888018
CG14120	-0.00298086	0.999636	-0.296208	0.145753	-0.378309	0.437266
CG14125			0.00379187	0.958934	-0.0469048	0.839678
CG14130	-0.0265516	0.999636	0.0557763	0.907543	0.0191554	0.963503
CG14131	0.0724731	0.999636	-0.100785	0.788239	-0.121772	0.727934
CG14132	-0.00432798	0.999636	0.0014409	0.999966	0.149289	0.721646
CG14135	-0.0946355	0.999636	-0.147166	0.682861	-0.161262	0.684262
CG14137					-0.0042358
CG14142	-0.00335606	0.999636	-0.00117394	0.999966	-0.103751	0.818043
CG14143			0.041561	0.816703	-0.328744	0.378209
CG14147	0.00208964	0.999636	-0.509153	0.000102986	-0.188652	0.304353
CG14153	0.000670278	0.999636	-0.104604	0.58993	0.108818	0.808713
CG14154			0.013484	0.960879	0.0697758
CG1416	0.00515988	0.999636	0.143701	0.625506	-0.00596881	0.984017
CG14160	0.000627643	0.999636	-0.0311737	0.949119	0.0384234	0.931221
CG14174	-0.013167	0.999636	0.115831	0.775696	0.188516	0.64054
CG1418	0.0491207	0.999636	0.133893	0.673205	-0.12072	0.699123
CG14182	-0.0442495	0.999636	-0.0174149	0.974312	-0.283957	0.521331
CG14183	-0.0106493	0.999636	-0.0524598	0.910575	0.186411	0.668124
CG14184	-0.0766842	0.999636	-0.0946852	0.78345	-0.314451	0.528565
CG14185			0.0186248	0.95539	0.0879356	0.819414
CG14186	-0.00386798	0.999636	-0.0198692	0.973887	0.214561	0.614012
CG14187					-0.0189268
CG14190			-0.00233564
CG14191	0.000496238	0.999636	-0.26448	0.200418	0.170115	0.664704
CG14194	0.0437285	0.999636	0.0911615	0.807823	-0.00990727	0.98109
CG14195	-0.00143802	0.999636	-0.118112	0.698958	-0.0863719	0.825263
CG14196	-0.00329497	0.999636	-0.0163779	0.971815	0.308943	0.528565
CG14200	0.039921	0.999636	0.0784658	0.839791	0.099265	0.764761
CG14204	-0.0373747	0.999636	-0.00952011	0.979751	-0.186409	0.574994
CG14205	-0.00458167	0.999636	-0.0268268	0.959525	0.167088	0.620987
CG14207	-0.048344	0.999636	-0.0913609	0.761663	0.0538292	0.796183
CG14210	0.018405	0.999636	-0.0254768	0.961137	0.0705505	0.819206
CG14212	0.000382452	0.999636	0.0323691	0.718845	-0.0906767	0.717298
CG14218	-0.0169713	0.999636	-0.0288687	0.864419	-0.0574847	0.756697
CG14219	-0.00275688	0.999636	0.0583735	0.803136	-0.113392	0.788474
CG14220	-0.0193062	0.999636	-0.155087	0.543986	-0.242863	0.590543
CG14221	0.00254236	0.999636	-0.0642665	0.868461	-0.0704754	0.87752
CG14223	0.00678925	0.999636	0.0691717	0.877392	-0.0416828	0.930675
CG14227	0.004703	0.999636	0.0198495	0.907543	0.146016	0.591867
CG14229	-0.0353156	0.999636	-0.168899	0.484873	-0.306002	0.554392
CG14230	0.0126426	0.999636	-0.0497413	0.905137	-0.205451	0.598935
CG14231	0.101452	0.999636	0.0315713	0.957664	-0.294675	0.547244
CG14232	0.0155088	0.999636	0.0381115	0.939278	0.0359517	0.917175
CG14234	-0.000532266	0.999636	-0.0934588	0.724531	0.118549	0.717298
CG14237					-0.00577043	0.972646
CG14238			-0.013455	0.975725	0.272044	0.568474
CG14245	-0.000383075	0.999636	-0.000344314	0.999966	-0.180469	0.668678
CG14247	0.0012869	0.999636	-0.0418895	0.89868	0.0617644	0.896925
CG14252	-0.00144311	0.999636	0.098859	0.818728	-0.0757022	0.865298
CG14253	-0.00153171	0.999636	0.017951	0.973887	0.221422	0.548298
CG14257	0.0228271	0.999636	-0.116534	0.589253	-0.568831	0.0413919
CG14258					0.0371757	0.85957
CG14259			-0.00058889	0.999966	0.118316	0.774032
CG14260	0.000207713	0.999636	-0.0140455	0.935764	0.0529536
CG14262	-0.000597352	0.999636	-0.00912255	0.876018	0.0161264
CG14265	-0.000790075	0.999636	-0.116347	0.775563	0.212979	0.546449
CG14269	0.00288747	0.999636	-0.00233564
CG14270	-0.0162232	0.999636	-0.0488568	0.909547	0.020266	0.956537
CG14273	-0.00166807	0.999636	0.147763	0.636475	0.389311	0.268768
CG14274	0.00196881	0.999636	-0.0958588	0.763711	0.137884	0.720919
CG14275	-0.00654942	0.999636	0.0233441	0.96897	0.230475	0.364116
CG14277	-0.0012652	0.999636	-0.0830404	0.827915	0.244577	0.536251
CG14280	0.000670278	0.999636	-0.00901256	0.958934	-0.00714875
CG14282	-0.000597352	0.999636	-0.00793239	0.907543	0.137876	0.568411
CG14285	-0.00876659	0.999636	-0.570437	5.9263e-06	-0.13089	0.739046
CG14286	-0.0514829	0.999636	-0.0600101	0.890298	-0.143567	0.69584
CG14292	-0.00676413	0.999636	0.245119	0.296101	0.0848685	0.782818
CG14294					0.0124314
CG14297	-0.00323472	0.999636	-0.00859203	0.927653	0.00756857
CG14298	-0.00401222	0.999636	0.00517213	0.993757	0.144922	0.726165
CG14300	-0.00298982	0.999636	0.0555909	0.876018	0.0313836	0.946777
CG14301	-0.00213641	0.999636	-0.106835	0.747174	0.287737	0.498192
CG14302	-0.000957598	0.999636	0.102268	0.775563	0.164993	0.637027
CG14304	-0.00576052	0.999636	0.309273	0.0589117	-0.0570255	0.907045
CG14309	0.000627643	0.999636	-0.00233564		0.0161744
CG14312	-0.00289131	0.999636	-0.00850192	0.988709	0.139477	0.737034
CG14313			-0.0408185	0.860446	0.0966661	0.781078
CG14314	-0.0248658	0.999636	-0.0536663	0.913409	0.145445	0.707268
CG14315			-2.499e-05
CG14316	0.000670278	0.999636	-0.00233564
CG14317	-0.0173249	0.999636	-0.0291359	0.578164	-0.815168	3.59822e-07
CG14321	-0.0065342	0.999636	-0.00991643	0.985697	0.072679	0.842208
CG14322	0.0553495	0.999636	0.0456356	0.927568	0.15004	0.644677
CG14323			-0.00977205	0.891564	0.0201619	0.931269
CG14324			0.0272774	0.906254	0.515225	0.0943053
CG14325			-0.0151427	0.970263	0.0587791	0.845379
CG14326			0.0184359	0.941439	0.69106	3.68517e-05
CG14327	0.000670278	0.999636	-0.221168	0.387586	-0.168101	0.6619
CG14329			0.00226279		-0.156772	0.570607
CG14331	0.000101832	0.999636	-0.0249577	0.947999	0.111951	0.799095
CG14332					-0.00714875
CG14339					-0.025005
CG1434	-0.021481	0.999636	0.100101	0.810115	0.0141871	0.972576
CG14340					0.00735714
CG14341	0.00453973	0.999636	-0.104971	0.800136	0.0439005	0.915084
CG14342	0.00171805	0.999636	-0.12179	0.751002	0.195301	0.62596
CG14346	-0.00509682	0.999636	0.111076	0.657411	0.0847553	0.823387
CG14352	-0.0157033	0.999636	0.0147895	0.979583	-0.21688	0.619376
CG14355			0.0157274	0.743825	0.372959	0.225847
CG14356	-0.000597352	0.999636	-0.161405	0.616753	0.0245803	0.962804
CG14357	0.000670278	0.999636	0.00698298	0.974734	0.0325389	0.946536
CG14362			0.0063261		-0.00714875
CG14367	0.000900778	0.999636	0.0485777	0.924776	0.0743974	0.866556
CG14369	-0.000597352	0.999636	-0.0358734	0.828093	0.0100376	0.982379
CG14374	-0.00747506	0.999636	0.0993037	0.748235	0.235156	0.57529
CG14377	-0.00239168	0.999636	0.0409373	0.925477	0.200844	0.626279
CG14380			-0.00233564
CG14384					-0.00714875
CG14391			0.0189866	0.788239	-0.0310328
CG14395	-0.00684173	0.999636	0.130094	0.673205	-0.347072	0.0200204
CG14397			-0.0715723	0.775474	-0.322465	0.33292
CG1440	0.0439035	0.999636	0.0608259	0.838104	-0.298699	0.561798
CG14400			0.0319065	0.658327	0.0898383
CG14401	-0.00419067	0.999636	-0.114915	0.76686	0.199046	0.568474
CG14406			-0.0129139	0.949119	0.0497321	0.884466
CG14407	-0.0451765	0.999636	-0.0380796	0.936779	0.0261473	0.93239
CG14408	0.020005	0.999636	-0.000919949	0.999966	0.0503809	0.870173
CG1441	0.00462389	0.999636	-0.293317	0.122089	-0.0337629	0.929973
CG14410	-0.0159864	0.999636	0.0726495	0.852035	-0.224228	0.499201
CG14411	0.0301358	0.999636	0.057479	0.868461	-0.031229	0.938815
CG14414	-0.0117013	0.999636	0.0316277	0.957065	-0.00896381	0.982555
CG14416	-0.00183863	0.999636	-0.0486108	0.779308	0.0457222
CG14417	0.000627643	0.999636	-5.09377e-05	0.999966	-0.0197056
CG14418			0.0524264	0.916069	-0.293745	0.464709
CG14419	-0.00208187	0.999636	-0.233703	0.357304	0.310533	0.50763
CG14420			0.0330813	0.447549	-0.0101067
CG14421			0.00789204	0.965771	0.0164335
CG14422			0.00226279
CG14423	0.000627643	0.999636	-0.0347942	0.860676	-0.535011	0.024824
CG14424	8.33123e-05	0.999636	-2.499e-05		-0.0167412
CG14427	-0.0156485	0.999636	-0.0110999	0.88248	-0.124416	0.464709
CG14431	0.000552973	0.999636	-0.170072	0.589253	0.0933037	0.802992
CG14434	0.0158521	0.999636	0.0741091	0.864419	-0.365874	0.468359
CG14435	0.0518109	0.999636	-0.175283	0.436627	-0.174382	0.65523
CG14439	-0.00192701	0.999636	-0.189167	0.535895	-0.0193489	0.966845
CG14440	0.0569169	0.999636	0.0910945	0.810745	0.064026	0.835074
CG14441	0.0741366	0.999636	0.10182	0.789251	0.0906761	0.808478
CG14442	0.0317965	0.999636	0.109182	0.763701	-0.166417	0.632644
CG14443	0.000670278	0.999636	0.00306357	0.97695	-5.21552e-05
CG14445	-0.00260901	0.999636	-0.034249	0.948425	0.201401	0.570382
CG14448			0.00226279
CG14450	0.0113472	0.999636	0.0692763	0.868461	-0.0634494	0.882293
CG14451	0.00120491	0.999636	0.0387026	0.846757	0.0545525	0.844133
CG14452	0.00103992	0.999636	-0.0205513	0.838104	0.0137387	0.977617
CG14453	-0.0022795	0.999636	-0.253613	0.279091	0.148818	0.572845
CG14454	0.00182888	0.999636	-0.105603	0.783092	-0.216927	0.613008
CG14455	1.38816e-05	0.999636	-0.00233564		0.0826122	0.794519
CG14456	-0.00363329	0.999636	-0.0886315	0.77543	0.328374	0.513683
CG14457	-0.000602217	0.999636	-7.15863e-05	0.999966	0.0685534	0.880334
CG14459			-9.54569e-05		-0.00559137	0.990381
CG14464	-0.0311397	0.999636	-0.0363589	0.939278	-0.155573	0.62596
CG14478	0.0497341	0.999636	-0.124192	0.676372	-0.248553	0.587389
CG14483	-0.0683729	0.999636	-0.100752	0.766237	0.0651138	0.839678
CG14488			-0.0329053	0.917041	0.024038	0.95353
CG14490	-0.00194882	0.999636	-0.0045946	0.993757	0.060652	0.899346
CG14491	0.000627643	0.999636			0.0495121	0.778575
CG14495	0.0014178	0.999636	0.00369557	0.99314	0.110894	0.76492
CG14499	0.00326469	0.999636	-0.00958996	0.93225	0.0270566	0.930745
CG14500	-0.00315805	0.999636	0.123162	0.284645	0.309718	0.549026
CG14502	-0.0080195	0.999636	-0.0395971	0.931852	-0.240973	0.591867
CG14505					0.0195697
CG14506			-0.000477917	0.999966	-0.00714875
CG14507	-0.00273182	0.999636	-0.0420125	0.925539	-0.274962	0.548298
CG14511	-0.0822269	0.999636	-0.0299988	0.958889	-0.108576	0.792636
CG14515	-0.00378743	0.999636	-0.153426	0.65164	-0.0351815	0.934518
CG14516	0.0317701	0.999636	0.102404	0.807823	-0.176065	0.568411
CG14518			-0.0147468	0.826806	-0.0197056
CG14535	0.00475764	0.999636	-0.0365713	0.94764	-0.0007517	0.99865
CG14543	0.0191451	0.999636	0.0522229	0.916216	0.070226	0.868361
CG14544	-0.0312175	0.999636	0.0616126	0.895465	0.155428	0.70822
CG14545	-0.0124776	0.999636	0.181297	0.499144	-0.600333	0.0313836
CG14551	-0.000602217	0.999636	-0.106102	0.778028	-0.081058	0.440896
CG14556			0.0181839	0.82519	0.00746634	0.983851
CG14561	-0.0904176	0.999636	0.0805875	0.856397	-0.34828	0.444368
CG14562	0.0408997	0.999636	0.120656	0.743797	0.118831	0.694977
CG14563			0.0131101	0.748235	0.281244	0.568411
CG14564	-2.56287e-06	0.999636	0.00300155	0.97695	0.0131106	0.962999
CG14565	-0.00010271	0.999636	-0.00426091	0.994815	-0.103921	0.769882
CG14566	-0.00335923	0.999636	0.112867	0.764021	0.171859	0.606725
CG14567	-0.00415705	0.999636	-0.135165	0.728631	-0.18648	0.652964
CG14568	0.00264686	0.999636	-0.152499	0.642722	-0.111895	0.691484
CG14569	-0.000447153	0.999636	-0.124631	0.744122	0.118136	0.752066
CG14570	-0.000894981	0.999636	-0.0693281	0.60524	-0.227376	0.612226
CG14572	0.000483453	0.999636	0.0223265	0.970263	0.0701768	0.86897
CG14573	0.00372765	0.999636	-0.199433	0.475076	-0.0876975	0.754067
CG14589	-0.00261492	0.999636	-0.00559921	0.97714	-0.0405887	0.761956
CG14591	-0.00369995	0.999636	-0.0388824	0.944811	-0.00767943	0.983946
CG14598	0.00231584	0.999636	-0.161756	0.635204	0.294365	0.498192
CG14605			0.00226279		-0.0197056
CG14606	-7.22402e-05	0.999636	-0.0105929	0.973887	0.301335	0.554545
CG14607					0.036344
CG14609	-0.000602217	0.999636	0.0966536	0.356955	0.118257	0.699726
CG1461	-0.00377614	0.999636	-0.00387503	0.982129	0.182058	0.664704
CG14610	-0.000597352	0.999636	-0.00233564		-0.000831855
CG14613	0.016606	0.999636	0.0824538	0.826806	-0.000378704	0.998751
CG14615	-0.0469384	0.999636	-0.00869428	0.987918	0.203991	0.609083
CG14618	-0.00734134	0.999636	0.0890829	0.828093	0.151829	0.698159
CG14621	-0.0266931	0.999636	0.0446486	0.912431	-0.152792	0.574212
CG14624					0.00735714
CG14625			-0.0202609	0.893696	-0.0341264
CG14626	2.05773e-05	0.999636	-0.238377	0.326671	-0.264156	0.572169
CG14627	-0.000597352	0.999636	0.00294559	0.963803	0.00784297
CG14628	-0.00210077	0.999636	0.0133871	0.82519	0.00735714
CG14629	-0.0392757	0.999636	-0.103906	0.743797	-0.0866783	0.716862
CG1463	0.0277542	0.999636	-0.173123	0.388466	-0.106122	0.80094
CG14630			-0.0356164	0.691484	-0.0413531	0.919634
CG14631			-0.00653831
CG14634					0.00735714
CG14636	0.0087201	0.999636	-0.109011	0.673205	-0.00766781	0.982528
CG14641	-0.00658003	0.999636	-0.0939277	0.741618	-0.275247	0.568474
CG14642	0.000217295	0.999636	-0.0540771	0.910575	0.267515	0.564245
CG14644			-0.0162753	0.734994	0.0463204	0.676641
CG14645			-0.00457473		-0.0606353
CG14646	0.0562272	0.999636	0.038171	0.924776	-0.214608	0.619376
CG14647	-0.0151058	0.999636	-0.106809	0.767961	-0.145493	0.723848
CG14650	0.0477978	0.999636	-0.136836	0.598373	-0.272785	0.568474
CG14651	0.00312949	0.999636	-0.00954711	0.818728	0.0161744
CG14655	0.00173226	0.999636	-0.10084	0.807823	0.0163709	0.971993
CG14657	0.0646587	0.999636	-0.0216296	0.963803	-0.261739	0.572169
CG14658					-0.00714875
CG14661	-0.00016208	0.999636	0.0292091	0.885723	0.364853	0.481407
CG14662	0.00193921	0.999636	0.0168247	0.963803	0.234216	0.598935
CG14664	-0.00441915	0.999636	0.0151771	0.957065	-0.0176006	0.954881
CG14667	0.0409143	0.999636	0.11659	0.775563	0.019478	0.962572
CG14668			-0.00946889	0.958306	0.081472
CG14669	0.0075677	0.999636	-0.0471637	0.924776	0.163777	0.631261
CG14671	0.00922687	0.999636	-0.0552361	0.908546	0.059636	0.856985
CG14676					-0.00714875
CG1468	-0.00291005	0.999636	-0.0369174	0.922281	0.227659	0.508859
CG14684					-0.0133877
CG14687	-0.00154136	0.999636	0.152962	0.632559	0.19102	0.616258
CG14688	0.00088164	0.999636	-0.146346	0.601023	-0.137662	0.640255
CG14689	-0.000602217	0.999636	-0.00977139		-0.00714875
CG14691			0.00451673		0.0121265	0.964448
CG14692	0.000627643	0.999636	0.0628121	0.891564	0.156576	0.697893
CG14693			0.0323417	0.800626	0.139747	0.744517
CG14694	-0.000283099	0.999636	-0.0915368	0.80091	-0.0569031	0.906946
CG14695	8.33123e-05	0.999636	-0.0967705	0.557253	0.297809	0.549026
CG14696	-0.00153339	0.999636	-0.215546	0.404626	0.0816938	0.756314
CG14708			-0.0190566	0.598587	-0.00714875
CG14710	-0.0314891	0.999636	-0.0906595	0.774109	-0.283191	0.568411
CG14711	-0.0359914	0.999636	0.0834299	0.838648	-0.0437135	0.899346
CG14712	0.045711	0.999636	0.168857	0.560537	-0.0215354	0.945167
CG14715	-6.83466e-05	0.999636	-0.0695319	0.856225	-0.181549	0.61525
CG14717			-0.00867303	0.939278	0.0293705
CG14718	-0.000602217	0.999636	-0.0247278	0.818728	-0.123656	0.624535
CG14720	-0.000602217	0.999636	0.130972	0.743825	-0.0893798
CG14721	-4.56345e-05	0.999636	0.0876023	0.826806	0.139416	0.710963
CG14722	0.036164	0.999636	-0.0537822	0.868461	-0.190374	0.649983
CG14731	-0.000597352	0.999636
CG14739			-0.0162753	0.734994
CG14740					-0.0653557
CG14742					-0.0150933
CG14743			-0.00233564		0.00735714
CG14744					0.0989939
CG14752			-0.356176	0.021323	-0.253127	0.469661
CG14756	-0.0233995	0.999636	-0.108741	0.719025	-1.88309	4.77802e-24
CG14757	-0.0192714	0.999636	-0.257556	0.0623957	-0.303785	0.548298
CG14760	0.00210354	0.999636	-0.0151748	0.969814	0.0308836	0.934518
CG14762	-0.00145281	0.999636	-0.135041	0.735595	0.117348	0.687041
CG14763	1.38816e-05	0.999636	-0.00843553	0.973568	0.195223	0.651742
CG14764	0.0774707	0.999636	-0.12495	0.55346	-0.259219	0.574994
CG14767	-0.0178558	0.999636	0.0383659	0.910575	0.013761	0.964541
CG14770	-0.000522825	0.999636	-0.23848	0.200774	-0.300948	0.403016
CG14777	-0.00848447	0.999636	0.0355569	0.949119	0.298913	0.535706
CG14778	0.000213067	0.999636	-0.00905828	0.947716	0.050047	0.906364
CG14780			-0.123791	0.680517	-0.0943429	0.802517
CG14785	-0.00726362	0.999636	0.0429494	0.934972	-0.174152	0.683882
[truncated: 12,931 more rows]
