# Supplementary material for: A modERN resource: identification of Drosophila transcription factor candidate target genes using RNAi
Source: Genetics. 2023 Jan 19;223(4):iyad004. doi: 10.1093/genetics/iyad004 (PMC10078917; doi:10.1093/genetics/iyad004)
Supplement: iyad004_Supplementary_Data [file iyad004_supplementary_data.zip › modERN_Resource_RNAi_Table_S40_su(Hw)_GENETICS-2022-305822.xlsx]

## Sheet: heatmap CSV
gene name	su(Hw)_0-1.5	su(Hw)_2-4	su(Hw)_16-18
asRNA:CR45350	0.313764	2.72431	4.37061
asRNA:CR45798	0.219983	3.03869	4.7077
asRNA:CR44095	0.152739	3.45282	3.31919
asRNA:CR45926	0.527617	3.19347	3.19614
asRNA:CR45871	0.568248	3.74854	3.62034
asRNA:CR31144	0.222679	3.55203	4.01476
asRNA:CR45874	0.365633	3.9159	4.12737
asRNA:CR45778	0.341061	4.47228	2.0345
CG7568	0.20286	3.73546	1.99048
asRNA:CR46134	0.0870901	2.98261	2.48623
asRNA:CR45142	0.0873873	2.60975	2.12008
asRNA:CR45396	0.120777	2.44431	1.8343
His4r	0.535605	1.01042	-0.223224
CG14645	0.0789302	1.17411	0.0750346
CR45385	0.0863014	1.00266	0
asRNA:CR46101	0.0508326	1.37815	0.521774
ppk8	0.0499354	1.21113	0.508892
asRNA:CR45801	0.0546688	1.22521	0.393342
CG46412	0.0894785	1.2224	0.436801
asRNA:CR46099	0.0932793	1.14797	0.216973
CG32845	0.0429722	1.15567	0.311614
lncRNA:CR43681	0.0513256	1.10159	0.26221
asRNA:CR44841	0.144325	1.33919	0.202293
lncRNA:CR45324	0.152674	1.38526	0.212516
asRNA:CR46048	0.0478812	1.30065	0.306639
CG17738	-0.030645	1.34473	0.294137
asRNA:CR44275	0.00796411	1.7246	0.0907551
asRNA:CR45886	0	1.67012	0
asRNA:CR46096	0.161811	1.74546	0.0712183
CR42842	0.0802109	1.69527	-0.0747859
CG7299	-0.0135846	1.47646	-0.0664111
CG9649	0.00813215	1.53978	-0.0221543
asRNA:CR43948	-0.0156762	1.4423	0.0712183
asRNA:CR44982	0.0873225	1.44047	0.0815813
CG17267	0.0415596	1.46488	0.12673
asRNA:CR44182	0.0922634	1.58358	0.170593
asRNA:CR45209	0.125199	1.52677	0.347926
asRNA:CR44600	0.0550075	1.45366	0.352137
asRNA:CR46105	0.0643445	1.50407	0.419055
asRNA:CR44910	0.261189	1.7325	0.502663
asRNA:CR45152	0.200496	1.70119	0.511605
CG34109	0.00757038	1.64204	0.454124
CG15923	0.0553856	1.58279	0.593186
asRNA:CR45806	0.128506	1.59807	0.454124
asRNA:CR45190	0.176196	1.53996	0.535363
asRNA:CR45970	0.167899	1.52532	0.537387
asRNA:CR44897	0.0149589	2.5941	1.20057
asRNA:CR44065	0.254728	2.42938	1.41966
asRNA:CR45264	0.100251	2.39215	1.41244
asRNA:ASTR	0.235131	2.59258	0.916606
asRNA:CR46135	0.449621	2.58422	1.04005
asRNA:CR45896	0.132033	2.41449	0.652468
CG43291	0.105874	2.72887	0.683003
asRNA:CR46473	0.245948	3.25944	0.739266
mt:ND6	0.502712	2.93725	0.771547
asRNA:CR45908	0.238691	3.19708	1.39877
mt:ND2	0.874441	2.89975	1.31693
asRNA:CR46264	0.0710402	3.26327	0
CG7191	0.0997359	3.18412	0.10538
mt:ATPase8	0.161598	2.48515	0.0885915
lncRNA:CR45438	0.146675	1.9978	0.321655
Roc1b	0.101516	1.88058	0.319043
asRNA:CR44155	0.197679	2.18089	0.448079
asRNA:CR46256	0.0424651	2.15014	0.568877
asRNA:CR45053	0.157856	1.33217	4.57635
asRNA:CR45835	0.314923	1.15772	2.90869
asRNA:CR45952	0.0897035	0.710827	2.88487
asRNA:CR31084	0	0.272255	4.13382
asRNA:CR44850	0.00793064	0.532161	3.70402
asRNA:CR43470	0.0215946	0.260411	3.0301
asRNA:CR46485	0.296883	0.245848	3.13972
asRNA:CR44704	0.187104	0.165631	3.64543
asRNA:CR45890	0	0	3.39092
asRNA:CR45275	0.0732455	1.92302	1.97855
asRNA:CR44114	0.273597	1.91421	1.87663
asRNA:CR45007	0.236928	1.86062	2.00906
asRNA:CR31912	0.117881	1.19846	1.85551
asRNA:CR45604	0.25407	1.26274	1.75497
asRNA:CR45130	0.0538281	1.41848	1.58267
asRNA:CR43916	0.122529	1.582	1.59487
asRNA:CR46140	0.185786	1.53672	1.68282
asRNA:CR45270	0.17206	1.15555	2.34241
asRNA:CR46453	0.168371	0.909209	2.25837
asRNA:CR46089	0.0414756	0.96459	2.20689
CG33655	0.140718	0.949404	2.10796
asRNA:CR46251	0.174725	1.7026	2.44122
lncRNA:CR44986	0.228345	1.49339	2.52574
asRNA:CR43786	0.0777391	1.50815	2.26091
CG34207	0.0704571	1.30158	2.0409
asRNA:CR45875	0.140718	1.30923	2.18637
asRNA:CR46071	0	1.24473	2.22131
asRNA:CR44021	0.145393	1.75566	0.86961
asRNA:CR45044	0.172146	1.73986	1.03513
asRNA:CR44067	0.0879736	1.95988	0.917223
asRNA:CR45928	0.289771	2.01322	0.763953
Cyp303a1	0.166982	2.19909	1.06572
asRNA:CR45818	0.12469	2.08295	1.0915
asRNA:CR46045	0.13627	2.08546	1.14178
mt:ND4L	0.297343	2.08158	1.23961
asRNA:CR31429	0.0967415	2.02431	1.27297
asRNA:CR45214	0.15905	2.06897	1.37087
asRNA:CR43875	0.164203	2.01212	1.61168
asRNA:CR44431	0.133642	1.88966	1.52625
asRNA:CR44201	0.136695	1.78841	1.41228
asRNA:CR45800	0.120158	1.77234	1.23799
CG41128	0.516197	1.15767	0.727659
RpL38	0.662448	1.33209	0.878779
mt:CoII	0.370319	1.04997	0.519127
Bacc	0.640343	1.06072	0.55342
CG14464	0.679693	1.27009	0.491377
asRNA:CR45366	0.159631	1.49129	1.43369
asRNA:CR45141	0.121844	1.47968	1.36958
asRNA:CR45814	0.145248	1.50162	1.31976
asRNA:CR45968	0.106174	1.36957	1.19659
CG31287	0.184294	1.38458	1.20368
asRNA:CR46109	0.163515	1.57486	1.12066
asRNA:CR46138	0.158752	1.54445	1.22005
asRNA:CR45804	0.123807	1.56148	0.943988
asRNA:CR44134	0.0584666	1.54028	0.855088
CG13501	0.058507	1.5937	0.845357
lncRNA:CR45327	0.0731304	1.60717	0.894936
asRNA:CR43683	0.164296	1.42731	0.827883
asRNA:CR44995	0.106662	1.44078	0.892218
asRNA:CR45397	0.0694342	1.41206	0.703149
28SrRNA-Psi:CR41609	0.0708554	1.53159	0.744292
asRNA:CR46195	0.0960149	1.55358	0.746333
lncRNA:CR43264	0.154922	1.18287	1.07018
asRNA:CR45208	0.128073	1.35886	0.983228
asRNA:CR44911	0.0886172	1.3421	1.11206
asRNA:CR45925	0.0791991	1.34803	1.04698
UQCR-11	0.216146	1.04208	0.867029
asRNA:CR44847	0.0950733	1.18457	0.71077
asRNA:CR45367	0.120161	1.24254	0.88227
asRNA:CR43964	0.115916	0.457791	2.41149
asRNA:CR44266	0.110418	0.388125	2.41658
asRNA:CR45371	0	0.27816	2.11608
CG5327	0	0.167603	2.21868
asRNA:CR45955	-0.0575116	-0.116514	2.33479
CG31286	0	-0.0866115	2.32831
asRNA:CR45663	0.00710498	0.110738	2.79792
asRNA:CR46005	-0.0027144	0.0682879	2.66103
CG2321	-0.212625	-0.828353	1.9823
asRNA:CR44961	0.0542919	-0.608847	2.5009
BBS1	0.0445272	-0.360889	2.57799
asRNA:CR45831	0.0626452	-0.10746	1.26137
CG42711	0.0249343	-0.0866115	1.24541
CG13230	0	0	1.15943
CG43800	-0.019687	-0.0190844	1.19772
CG14142	0.00757038	0.0339505	1.3024
CG3544	-0.0434816	-0.0266401	1.29435
Tsen2	0.235347	0.0833635	1.28342
asRNA:CR43872	0.0652089	0.111843	1.22739
lncRNA:CR44272	0.0583633	0.118581	1.29077
asRNA:CR43730	0.0756275	0.194911	1.32294
asRNA:CR45281	0.0177765	0.133787	1.37619
lectin-24Db	-0.00306237	0.150412	1.30932
asRNA:CR43889	0.03466	0.0851841	1.06586
lncRNA:CR45279	0.0382145	0.0809825	1.1444
CG13330	0	0.174204	1.13854
lncRNA:CR44366	0.0362158	0.220174	1.07654
CG15642	-0.0783619	0.247606	1.04506
asRNA:CR44144	0	0.272255	1.00974
pHCl-1	0.0465613	0.310236	1.0436
TwdlD	0.0281052	0.301815	1.01212
asRNA:CR46354	0.0119376	0.344232	1.08917
Unc-115b	0.0416532	0.314179	1.10716
asRNA:CR45185	0.0826478	0.349632	1.12991
CG13694	0.0382637	0.350152	1.17144
CG17760	-0.0443032	0.264511	1.19445
CG30479	0.00771647	0.383063	1.21432
CG8870	0.0965122	0.581977	1.06038
Hand	0.0603653	0.5496	1.02084
asRNA:CR42547	0.0218749	0.521777	1.00562
asRNA:CR42860	0.027082	0.504841	1.0278
CG32017	0.0670139	0.479147	1.12797
CG1461	0.0224613	0.488415	1.1355
snoRNA:Psi28S-1192d	0.0426795	0.46024	1.16417
asRNA:CR17025	0.0513256	0.433247	1.09561
Rh7	0.0466458	0.456185	1.0827
asRNA:CR44703	0	0.409644	1.05589
lncRNA:CR44042	0.033688	0.428517	1.03878
asRNA:CR45202	0.0862202	0.347107	1.01355
CG6329	0.080263	0.408803	1.02116
lncRNA:CR44845	0.0940756	0.425412	1.14185
rec	0.157053	0.45916	1.1253
asRNA:CR45175	0.131615	0.413914	1.25672
asRNA:CR44083	0.0622189	0.393634	1.29682
CG34222	0.0613248	0.439253	1.27918
CG15731	0.0551561	0.294515	1.19764
CG43191	0.134844	0.25053	1.2389
asRNA:CR43425	0.0359396	0.45921	1.44505
asRNA:CR44960	-0.0405458	0.42095	1.46532
lncRNA:CR44467	0.0372371	0.192624	1.48029
snoRNA:Me28S-G3253	0.0668815	0.207231	1.42345
CG11300	0.0226096	0.27816	1.32065
asRNA:CR43787	0.0613248	0.272255	1.38433
Lcp2	0	0.298765	1.40996
asRNA:CR45485	-0.0587285	-0.0948055	1.60449
asRNA:CR45481	-0.0267746	-0.137533	1.54707
Ir85a	0.00717241	-0.189	1.57258
CG11192	0	0	1.52597
asRNA:CR45802	0	0	1.66184
asRNA:CR46469	0	0	1.66724
asRNA:CR45343	0	0	1.61229
CG32198	0	0	1.60466
asRNA:CR46029	0.0501352	-0.298653	1.40666
asRNA:CR46263	0.0286009	-0.326693	1.62002
Cpr47Ea	0	0	1.00996
CG43968	0.0104261	-0.189	1.00735
NijB	0.0464092	-0.177312	1.03404
lncRNA:CR45102	0.380055	-0.263256	1.10773
asRNA:CR44807	0.058643	-0.386913	1.18256
lncRNA:CR44825	0	-0.281616	1.1796
CG12009	0.00181591	-0.249775	1.12609
lncRNA:CR45278	-0.0156762	-0.25283	1.10541
asRNA:CR44969	-0.00679383	0.596806	1.68757
asRNA:CR45160	0.0969849	0.488529	1.60762
CG12535	0.0888412	0.477732	2.0738
asRNA:CR44990	0	0.27816	1.85481
asRNA:CR43468	0.0301247	0.359954	1.911
asRNA:CR46050	0.124886	0.382986	1.87619
asRNA:CR44047	0.0360873	1.06335	1.17583
CG46302	0.0235326	1.06321	1.1207
asRNA:CR43944	0.175779	0.972257	1.12213
asRNA:CR44351	0.131342	0.926161	1.18407
asRNA:CR45885	0.0834575	1.01119	1.06854
lncRNA:CR43148	0.0566602	0.920653	1.03244
asRNA:CR44029	0.135896	0.71651	1.13212
asRNA:CR45149	0.111289	0.670518	1.12588
lncRNA:CR44440	0.00245579	0.751065	1.14783
Su(Ste):CR42418	0.0446718	0.725019	1.21913
lncRNA:CR44816	0.208083	0.668128	1.34722
lncRNA:CR45668	0.135606	0.788056	1.32862
18SrRNA-Psi:CR41602	0.0374478	0.785765	1.35482
fau	0.0614314	0.785647	1.3474
CG32576	0.39628	1.17352	1.27641
CG40439	0.657404	1.01868	1.5784
asRNA:CR43809	0.156634	0.988331	1.81556
asRNA:CR45621	0.0210132	0.790313	1.65138
asRNA:CR45789	0.00998768	0.921583	1.34327
asRNA:CR44116	0.074618	1.07355	1.38958
asRNA:CR45195	0.0786749	1.06853	1.39145
asRNA:CR44137	0.0976045	0.961127	1.32709
asRNA:CR44054	0.10501	1.03088	1.27909
CG43799	0.0809639	1.0098	1.29933
asRNA:CR46262	0.071144	1.21846	1.48576
28SrRNA-Psi:CR40741	0.050409	1.16335	1.2424
asRNA:CR44049	0.17316	1.21497	1.24956
CG13560	-0.00707991	-0.189	-5.97533
png	-0.094374	-1.41138	-0.809065
poe	-0.421959	-1.24169	-0.872205
CG8858	-0.437352	-1.4082	-0.0975012
Dhc64C	-0.456968	-1.37383	-0.0466872
Rbcn-3A	-0.423172	-1.27729	-0.100397
rno	-0.363829	-1.32206	-0.0831833
CG11122	-0.52205	-1.44965	-0.183672
CG12499	-0.508416	-1.26763	-0.199182
Coq2	-0.32973	-1.54576	-0.109739
tapas	-0.318266	-1.50615	-0.0787774
Synj	-0.438391	-1.49972	-0.103134
Pld	-0.410155	-1.4815	-0.0239124
POSH	-0.359443	-1.52528	-0.0349533
SREBP	-0.275544	-1.40807	-0.055331
raptor	-0.33555	-1.48213	-0.198847
CG6178	-0.267303	-1.42616	-0.1343
mim	-0.25571	-1.42346	-0.16547
CG10631	-0.506359	-1.57998	-0.186362
Als2	-0.400478	-1.64237	-0.192023
Fatp3	-0.449131	-1.60513	-0.261367
spg	-0.367299	-1.67905	0.0293316
CG6923	-0.471029	-1.6108	-0.0344548
Grip128	-0.422149	-1.57585	-0.024988
CG10344	-0.111115	-1.34026	-0.0975451
CG6276	-0.130511	-1.35667	-0.0225748
Cyp6t1	-0.251692	-1.46683	0.100445
CG2694	-0.0912959	-1.45046	0.12046
CG5521	-0.165721	-1.3364	0.138505
CG8089	-0.0620227	-1.38093	-0.319982
CG2061	-0.103856	-1.48322	-0.184725
Gk2	-0.142786	-1.45008	-0.159811
kst	-0.127664	-1.13065	-0.20987
HERC2	-0.330257	-1.15049	-0.229558
HUWE1	-0.370719	-1.17115	-0.17225
IBIN	0.052499	0.814753	-1.00955
CG33258	0.00325802	0.29282	-1.17185
CG43351	0	0.0996622	-1.07915
Cyp28d1	-0.00506659	0.11257	-1.16627
MED27	-0.100201	0.226592	-1.07819
CG10081	-0.0320576	0.167603	-1.01039
CG2065	-0.000110618	0.176665	-1.00309
CG15237	-0.175688	0.0292222	-1.00012
CG5180	-0.158706	0.107274	-1.03435
CG30280	0.00715397	-0.0740009	-1.04513
E(spl)m4-BFM	0.000520903	-0.0410714	-1.03279
BomS6	0	-0.0195743	-1.21855
CG5011	-0.0343571	0.0198418	-1.14412
Bap170	-0.4146	-0.563879	-1.02258
swaPsi	-0.225317	-0.859805	-1.06085
asRNA:CR43767	0.0767921	-0.267189	-1.3965
Obp56g	-0.0156762	-0.333059	-1.31888
CG13545	-0.0212465	-0.440142	-1.10154
CG30457	-0.00515001	-0.603499	-1.18487
Gen	-0.206541	-0.321438	-1.05799
Oxp	0.0227399	-0.203042	-1.14379
CG13047	0.0189461	-0.252122	-1.01184
CG10953	-0.00548525	-0.292993	-1.08649
Cyp4p2	-0.0685079	-0.241427	-1.06714
Hsp70Bb	-0.0991055	-0.664207	-2.21282
Crys	-0.020386	-0.0740009	-1.62589
Cyp6a8	-0.00981908	-0.0558791	-1.51342
Alp7	0	-0.0195743	-1.54959
CG12491	0	0	-1.5589
Amy-p	-0.0225438	-0.194095	-1.78536
CG34105	0	0	-1.91144

## Sheet: DESeq2 CSV
gene name	log2FoldChange.su.Hw._0.1.5	padj.su.Hw._0.1.5	log2FoldChange.su.Hw._2.4	padj.su.Hw._2.4	log2FoldChange.su.Hw._16.18	padj.su.Hw._16.18
128up	-0.214484	0.0868627	-0.610081	0.60806	0.124312	0.647576
14-3-3epsilon	0.35316	0.000234147	0.725675	0.166495	-0.174219	0.807139
14-3-3zeta	0.292992	2.71735e-05	0.396795	0.646371	0.553175	0.0115408
140up	-0.0416758	0.814769	-0.245639	0.961457	-0.159416	0.69295
18SrRNA-Psi:CR41602	0.0374478		0.785765	0.504289	1.35482	0.00380568
18w	0.00027908	0.997326	-0.0860715	0.994258	0.098524	0.871635
26-29-p	-0.148514	0.145797	-0.641015	0.304393	-0.104601	0.864806
28SrRNA-Psi:CR40596	0.0211928		0.587942	0.727491	0.519204	0.313059
28SrRNA-Psi:CR40741	0.050409		1.16335	0.207712	1.2424	0.00442126
28SrRNA-Psi:CR41609	0.0708554		1.53159	0.0485725	0.744292	0.0110437
28SrRNA-Psi:CR45848	0.0249116		0.470537	0.841403	0.958873	0.045973
28SrRNA-Psi:CR45851	-0.0294294		-0.00590646	0.998894	0.796897	0.262757
28SrRNA-Psi:CR45853	0.0345679		0.364827	0.888247	0.460885	0.128846
28SrRNA-Psi:CR45855	0.010154		0.350268	0.88567	0.616539	0.0936674
28SrRNA-Psi:CR45859	0.0664696		0.88183	0.410995	0.69113	0.0630645
28SrRNA-Psi:CR45860	0.0151008		0.676793	0.637722	0.224454	0.372249
2mit	0.0271124		-0.0055373	0.998894	0.541159	0.152688
312	0.109799	0.519599	0.00556568	0.998894	0.131738	0.722856
4E-T	0.0739921	0.470796	0.245183	0.958591	-0.337984	0.579868
5-HT1A	0.0160157		0.210558	0.979243	0.392897	0.262601
5-HT1B	0.0478669		-0.0139685	0.998894	0.221131	0.689248
5-HT2A	-0.00719942		0.12792	0.987642	0.145094	0.738245
5-HT2B	0.0329173		0.173376	0.984853	0.197101	0.689679
5-HT7	-0.00264683		0.177656	0.984516	0.241372	0.598323
5.8SrRNA-Psi:CR45854					0.0338492
5.8SrRNA-Psi:CR45857					0.0625369
5.8SrRNA-Psi:CR45863			0.249959		0.193928	0.468946
5PtaseI	-0.125265	0.274519	-0.823119	0.440676	0.195277	0.414329
7B2	0.061901		0.31767	0.93922	0.014972	0.977022
7SLRNA:CR32864	0.0397075		1.00468	0.223905	0.456205	0.344215
7SLRNA:CR42652	0.0372354		0.59796	0.663894	0.617063	0.214402
825-Oak	0.020373		-0.370312		0.182362	0.786612
A16	-0.215551	0.0509518	-0.347474	0.865057	-0.337917	0.277208
AANAT1	0.0088108		0.056125	0.996605	-0.333081	0.234206
AANATL2	0.00366554		-0.039816	0.996605	-0.0893022	0.757695
AANATL3			-0.259221		-0.450976	0.190093
AANATL4	-0.00415292		-0.0881357		-0.30758	0.209856
AANATL5					-0.303853	0.701438
AANATL6	0.0654057		0.823302	0.457999	0.0427365	0.967864
AANATL7	-0.0402908		0.0866177	0.995401	0.035561	0.942319
ABCA	-0.045264	0.743016	-0.497179	0.740477	-0.273673	0.378446
ABCB7	-0.435671	2.43148e-06	-0.465173	0.734352	-0.113629	0.722462
ABCD	0.0907986	0.514053	0.191664	0.979243	0.0730192	0.924228
ACC	-0.501729	0.000182044	-1.14337	0.166972	-0.148775	0.632595
ACXA			0.244583
ACXB			-0.0195743		-0.0289887
ACXC			-0.0827909		0.0240771
ACXD	0.0321989		0.0753087	0.996067	-0.196719	0.551683
ACXE			-0.0827909		-0.0289887
ADD1	-0.20895	0.00594345	-0.37906	0.852675	-0.670499	0.322849
ADPS	0.0173273		0.00275384	0.998894	0.00494909	0.993143
AGBE	-0.365396	0.00151552	-1.18651	0.207568	0.13885	0.722782
AGO1	0.109067	0.263971	0.200483	0.970342	0.0130248	0.988705
AGO2	0.00380078	0.985221	0.119592	0.984295	-0.566923	0.398644
AGO3	0.504655	4.10943e-05	0.876678	0.311492	-0.243025	0.720607
AIF	-0.313409	1.76985e-07	-0.937255	0.303348	0.102017	0.79088
AIMP1	-0.0859109	0.57694	-0.564937	0.670287	-0.00797482	0.985172
AIMP2	-0.183385	0.146013	-0.443494	0.755664	-0.233203	0.440602
AIMP3	-0.182922	0.09728	-0.603793	0.604478	-0.178151	0.622791
ALiX	-0.15445	0.105528	-0.0446917	0.996605	-0.255528	0.593555
AMPKalpha	-0.0556887	0.701697	-0.428336	0.807188	-0.0715563	0.849002
AMPdeam	-0.339181	0.000311051	-1.12403	0.23041	-0.00712112	0.988338
AOX1	-0.147609	0.402238	-0.193433	0.976021	-0.258536	0.606959
AOX2	0.00202341		-0.684533	0.634317
AOX3	-0.322384	0.00668368	-0.757836	0.459451	-0.416002	0.431764
AOX4	-0.055554		-0.237371		0.184687	0.714789
AP-1-2beta	-0.258348	0.00420405	-0.468681	0.718157	-0.142032	0.638363
AP-1gamma	-0.135864	0.16771	-0.827057	0.424357	0.122643	0.757695
AP-1mu	0.0230365	0.908133	0.265198	0.95369	-0.782108	0.263129
AP-1sigma	0.401043	0.000734842	0.746199	0.482292	0.0630291	0.928988
AP-2alpha	-0.309522	0.00122716	-1.00142	0.221798	0.349825	0.333986
AP-2mu	-0.126295	0.152997	-0.248681	0.936025	0.15926	0.672123
AP-2sigma	0.163231	0.175968	0.101316	0.987642	0.103554	0.760618
APC10	0.0301893	0.889202	-0.270716	0.93922	-0.00769266	0.994327
APC4	-0.194846	0.15285	-0.325623	0.91137	-0.475129	0.458829
APC7	-0.211637	0.0275739	-0.516807	0.364042	-0.332836	0.521621
APP-BP1	-0.15768	0.147927	-0.68346	0.536667	-0.0533073	0.923135
AQP	0.01151		0.101082	0.994258	-0.0587344	0.923935
ARY			0.394582
ASPP	0.038816		0.065611	0.996412	0.209034	0.695057
ATP6AP2	-0.11632	0.30924	-0.0817136	0.994258	-0.0555615	0.855907
ATP7	-0.29412	1.92667e-05	-0.978155	0.270539	-0.0383708	0.949781
ATP8A	-0.245733	0.0209622	-0.408446	0.851372	0.043825	0.915177
ATP8B	-0.0161492		0.0679434	0.996412	0.175858	0.647666
ATPCL	-0.37117	1.64656e-06	-0.758376	0.336758	-0.0250196	0.96231
ATPsynB	0.467205	1.45119e-05	0.433167	0.625522	0.276567	0.237079
ATPsynC	0.114687	0.281398	-0.451851	0.69723	0.108616	0.811339
ATPsynCF6	-0.0286179	0.892349	0.258615	0.922205	-0.384383	0.26731
ATPsynCF6L					-0.0289887
ATPsynD	-0.0843391	0.581939	-0.211474	0.952479	-0.285971	0.324141
ATPsynE	0.313778	0.0118094	0.634377	0.399286	0.115433	0.662689
ATPsynF	0.264193	0.00659512	0.290892	0.883659	-0.185642	0.510619
ATPsynG	0.0752683	0.670236	0.271957	0.907749	-0.167987	0.597176
ATPsynGL					-0.0289887
ATPsynO	0.0153303	0.945654	0.237024	0.93371	-0.177359	0.463642
ATPsynbeta	0.0884466	0.472609	-0.479641	0.520322	0.0377123	0.9328
ATPsynbetaL			-0.151089	0.985962	0.17576	0.711346
ATPsyndelta	0.18755	0.198114	0.413741	0.737508	-0.0828588	0.802016
ATPsynepsilonL	0.0196383		0.327058	0.93922	0.280396	0.692463
ATPsyngamma	0.107839	0.399149	-0.40966	0.811382	0.0255686	0.949202
ATbp	-0.179645	0.178811	-0.0130044	0.998894	-0.512406	0.408756
Aasdh	-0.193129	0.1207	0.152657	0.984516	-0.472447	0.491414
Aatf	0.018827	0.918473	-0.176329	0.979243	-0.17642	0.666229
Abd-B	0.00685523		0.129891	0.987642	0.394563	0.328363
Abi	-0.120506	0.09728	-0.154206	0.980331	-0.334824	0.330203
Abl	-0.0685713	0.603528	-0.0749734	0.995401	-0.841613	0.234018
Abp1	0.0119558	0.951172	0.159658	0.984516	-0.716567	0.300448
Ac13E	-0.113126		-0.451824	0.798114	0.0991963	0.845458
Ac3	0.0475548		0.227363	0.976021	0.435938	0.0498586
Ac76E	0.024112		0.141561	0.987642	0.239577	0.540395
Ac78C	0.0270027		0.195729	0.980133	0.157883	0.691523
AcCoAS	-0.255831	0.0637149	-1.08948	0.251564	-0.0929573	0.757695
Acbp1	0.224929	0.122684	0.0657736	0.996412	-0.027602	0.958228
Acbp2	0.0354488		0.39447	0.905604	-0.0415017	0.930475
Acbp3	0.01018		0.361346	0.81466	-0.0782754	0.886246
Acbp4	0.0032564		0.237503	0.975715	-0.112805	0.774408
Acbp5	0.0281411		0.433008	0.872549	-0.163816	0.662429
Acbp6	0.0067081		0.470869	0.835423	-0.0639434	0.906429
Ace	0.0399815		0.382574	0.915129	0.61149	0.0704745
Acer	0.0435389	0.715486	0.0563621	0.995401	-0.0692268	0.88753
Acf	-0.210032	0.00813871	-0.785423	0.36677	-0.580933	0.381562
Achl	0.0196381		-0.0182055	0.998894	-0.796199	0.00153407
Ack	-0.199597	0.0479073	-0.256305	0.922205	-0.311391	0.230098
Ack-like	-0.222528	0.0412143	-0.879203	0.278638	0.0490361	0.915615
Acn	-0.111044	0.197746	0.17566	0.970342	-0.648051	0.340959
Acox57D-d	-0.316777	0.00537373	-1.03031	0.29701	-0.112506	0.794728
Acox57D-p	-0.340912	0.0022669	-1.19727	0.190098	-0.161296	0.46547
Acp1					-0.667297	0.31265
Acp24A4	0.0226096				0.307348	0.685531
Acp26Aa			0.167603		0.0338492
Acp26Ab			-0.0195743		-0.000951948
Acp36DE	-0.0109875		-0.16189	0.985962	0.0096863	0.990581
Acp53C14c			-0.129159		0.184958
Acp54A1			-0.442052
Acp63F			0.00505794
Acp65Aa	0.00401491		-0.317739		-0.452011	0.438777
Acp76A	0.0226096		-0.0266401
Acp95EF	0.00399979		0.283821		0.135945
Acph-1	-0.0856145	0.548697	-0.107013	0.994115	-0.640227	0.344913
Acsl	-0.299966	0.00042828	-1.16042	0.20652	-0.00285038	0.995891
Act42A	-0.00756535	0.965471	0.200278	0.944265	-0.649596	0.315064
Act57B	0.0116268	0.904636	0.0046663	0.998894	-0.196196	0.735873
Act5C	0.00337897	0.983435	0.179604	0.951106	-0.396915	0.41477
Act79B	0.01164		-0.152724	0.984853	0.222944	0.79691
Act87E	0.0280512	0.781357	0.160471	0.984853	-0.0765432	0.904822
Act88F	0.0207894		-0.260593	0.968043	0.270495	0.663855
Actbeta	0.0391388		-0.00767962	0.998894	0.546406	0.000675387
Actn	-0.116371	0.149241	-0.430757	0.728487	0.0182146	0.981041
Actn3			-0.0195743
Acyp2	0.201248	0.236904	0.571013	0.577439	0.367021	0.314637
AdSL	-0.219321	0.0124495	-0.691941	0.462863	-0.0738166	0.874868
AdSS	0.0452135	0.761611	0.307111	0.875467	-0.236709	0.59519
Ada	0.0215711	0.921545	0.301908	0.909133	-0.628944	0.369547
Ada1-1	-0.0278		0.145814	0.987642	-0.262054	0.722866
Ada1-2	-0.156273		0.10772	0.990406	-1.00436	0.104009
Ada2a	-0.0474113		0.0718194	0.995401	-0.0312097	0.967869
Ada2b	-0.065147	0.677434	-0.421771	0.845532	-0.668784	0.328109
Ada3	-0.0465927	0.746293	0.0822503	0.994258	-0.597934	0.375211
AdamTS-A	0.0255782		-0.129046	0.988987	0.0910336	0.879526
AdamTS-B	0.0223508		0.0167436	0.998894	0.226524	0.687588
Adar	0.195638	0.0687328	0.193746	0.969896	0.279965	0.603984
Adat1	-0.0180759		-0.14991	0.985962	0.995187	4.10154e-05
Adck1	-0.0861478	0.583422	-0.727406	0.537394	-0.0865108	0.797418
Adck5	0.152956	0.366719	0.132177	0.987642	-0.246783	0.711206
Adf1	0.0725264	0.418794	0.116256	0.986294	0.299749	0.160425
Adgf-A	-0.0593509	0.758514	-0.327508	0.916431	-0.186245	0.49505
Adgf-A2	-0.00604014		-0.110641	0.987642	-0.0592664	0.952673
Adgf-B			-0.129159		0.0338492
Adgf-C	0.0332556		0.386355		-0.116919	0.866092
Adgf-D	0.0899762		0.171908	0.984853	-0.151335	0.760618
Adgf-E			-0.200879
Adh	-0.00271143		-0.648475	0.580762	-0.660344	0.292091
Adi1	0.093663	0.593699	0.431135	0.778261	0.114301	0.773116
AdipoR	-0.0813338	0.373675	-0.278453	0.895058	0.142921	0.758259
Adk2	0.0345672	0.846026	-0.15348	0.979243	0.246558	0.385178
Adk3	-0.108451	0.573075	-1.1164	0.230112	-0.0974493	0.83611
AdoR	0.0297632		0.121435	0.987642	-0.00246581	0.997231
Aduk	-0.133975	0.257507	-0.26222	0.93193	-0.0901445	0.797894
Ae2	0.0342292	0.807118	-0.00623562	0.998894	0.041267	0.937583
Aef1	-0.0117328	0.949921	-0.213076	0.978389	-0.0288169	0.965869
Afti	-0.0647686	0.623703	-0.720254	0.519149	-0.0946486	0.87537
Ag5r	-0.0180018		-0.0290822		0.100175	0.792637
Ag5r2	0.0252489		0.153935	0.984933	-0.225195	0.59016
AgmNAT	0.0369733		-0.377086	0.919756	-0.0297022	0.953994
Agpat1	0.0534435	0.664377	-0.709989	0.53918	0.440685	0.309662
Agpat2	0.0695367	0.714691	-1.02662	0.298687	0.384623	0.212108
Agpat3	-0.162526	0.215568	0.036313	0.996662	-0.136882	0.681099
Agpat4	-0.222693	0.0409257	-0.672844	0.589085	-0.212299	0.40432
Ahcy	-0.156362	0.0215411	-1.22343	0.183849	-0.131742	0.663817
AhcyL1	-0.336173	2.81298e-06	-0.499139	0.625199	0.152084	0.765316
AhcyL2	-0.00924885		0.00854833	0.998894	0.095368	0.838846
Ak1	0.146448	0.403098	0.32416	0.920503	0.223654	0.642385
Ak2	-0.192659	0.118881	-0.260892	0.922024	-0.0824712	0.793517
Ak3	-0.0715428		-0.424824	0.864047	0.0601277	0.906489
Ak6	0.0167774	0.945654	-0.0769411	0.994258	0.107261	0.743595
Akap200	0.0794223	0.233774	0.32257	0.772089	-0.793943	0.265091
Akh	0.00880728		-0.107926	0.994115	-0.0850392	0.86548
AkhR	0.106274		0.146046	0.987642	0.159879	0.741797
Akr1B	0.0866622	0.508592	-0.671231	0.378886	-0.125433	0.618229
Akt1	-0.128913	0.0714211	-0.388423	0.797168	0.355504	0.386938
AlaRS	-0.249238	0.000312289	-1.03196	0.225635	0.0449195	0.91767
AlaRS-m	-0.274014	0.00266284	-0.900242	0.372474	-0.09107	0.813536
Aladin	-0.166654	0.172416	0.190689	0.976202	-0.547172	0.342852
Alas	-0.494026	1.58723e-05	-0.989312	0.207593	-0.425174	0.284455
Ald1	0.294789	0.00748439	0.290083	0.920503	0.271482	0.3998
Ald2			-0.0195743		0.0697744
Aldh	-0.0566683	0.64546	-0.642988	0.591959	-0.218228	0.40209
Aldh-III	-0.161348	0.104251	0.0243438	0.997677	-0.321326	0.399668
Aldh7A1	0.00800131		0.108577	0.98926	-0.155095	0.744497
Alg-2	0.283052	0.0489922	0.19905	0.975282	0.562742	0.00636724
Alg1	-0.216541	0.0254609	-0.264332	0.924326	-0.00709541	0.988035
Alg10	-0.207424	0.043315	-1.3581	0.116509	-0.172762	0.746852
Alg11	-0.196362	0.0645875	-0.250814	0.932076	0.0178177	0.971075
Alg12	0.0581066	0.733283	0.067249	0.995401	0.0026533	0.995132
Alg13	0.0720728	0.731764	0.482606	0.800311	-0.427175	0.524461
Alg14	0.0837643		-0.512788	0.815255	-0.0100575	0.988035
Alg2	-0.125399	0.438387	-0.0744998	0.994258	-0.415427	0.174156
Alg3	-0.209054	0.0674479	-0.344346	0.873007	-0.0907131	0.904822
Alg7	-0.131359	0.319319	-0.0742537	0.995401	-0.568499	0.243402
Alg9	-0.270883	0.000442294	-1.04862	0.251564	0.262672	0.590571
Alh	-0.101028	0.322646	-0.388056	0.821241	-0.579721	0.337432
Alk	0.0141406		-0.31236	0.938703	0.309837	0.518528
AlkB	0.261794	0.0731524	0.624994	0.573745	-0.388951	0.586298
Alp1	-0.0149255		-0.423136	0.868411	0.176537	0.849681
Alp10	0.0152048		-0.0177195	0.998894	-0.263483	0.461498
Alp11	0.0516557		0.352162	0.905985	-0.081901	0.93183
Alp12	-0.0681034		-0.467918	0.851959	-0.0359451	0.928486
Alp13					0.103786	0.883438
Alp2			0.0996622		-0.26188	0.619345
Alp4	-0.0650424		0.145784	0.986294	-0.0508912	0.930475
Alp5	0.000272784		0.178093	0.980331	-0.227454	0.491067
Alp6	0.0376208		0.0575762	0.996605	-0.272662	0.518528
Alp7			-0.0195743		-1.54959	3.43267e-07
Alp8			0.386355		-0.821084	0.0169912
Alp9	-0.0562916		0.214128	0.979243	0.0608795	0.920113
Alr	-0.152558	0.284059	-0.929046	0.356971	-0.436061	0.190093
Als2	-0.400478	4.07402e-06	-1.64237	0.01823	-0.192023	0.458014
Ama	-0.00875285	0.950845	0.16397	0.979833	-0.136012	0.868093
Amacr	-0.147728	0.410141	-0.00203938	0.998894	-0.443904	0.158362
Amnionless	0.00459145		-0.10852	0.994115	-0.0793216	0.80914
Amph	0.00776509	0.948975	-0.512805	0.714812	0.297842	0.416132
Amt	-0.000138006		0.0227391		0.233228	0.742948
Amun	0.0307155	0.795359	0.219742	0.938563	-0.881277	0.209095
Amy-d	-0.0619427		0.410102	0.815255	-0.0998658	0.872391
Amy-p	-0.0225438		-0.194095	0.979833	-1.78536	4.62291e-24
Amyrel			0.27816		-0.0450601	0.963162
Ance	-0.00760196	0.952553	0.09118	0.994258	-0.0868344	0.850461
Ance-2	0.136838		0.369966	0.901504	0.0939022	0.918211
Ance-3	0.00931835		0.141177	0.987642	0.13725	0.883438
Ance-4	0.00673896		0.467233	0.835105	-0.3222	0.164757
Ance-5	0.0281848		0.175894	0.984853	-0.251149	0.491545
Andorra	0.0226096				0.0500144	0.959511
Ank	0.217509	0.00334907	0.265038	0.931452	-0.141724	0.860775
Ank2	0.000409951	0.996437	-0.28612	0.952859	0.117229	0.812499
Ankle2	-0.341786	4.65616e-06	-0.515563	0.646371	-0.392152	0.388947
Anp	-0.0156762
Ant2	-0.0486087		-0.552052	0.773343	-0.124519	0.886246
Antp	0.00741788		0.027935	0.997677	0.342657	0.44945
AnxB10	-0.0108812	0.96498	-1.19614	0.1776	-0.0254617	0.959913
AnxB11	0.179118	0.0762792	0.279161	0.920503	0.246829	0.431458
AnxB9	0.176849	0.137172	0.294455	0.908643	-0.00781038	0.984522
Aos1	0.0454829	0.791862	0.0583703	0.995401	-0.475572	0.388947
Apc	-0.354486	0.000333655	-1.31284	0.127263	-0.116179	0.81482
Apc2	-0.139657	0.184437	-0.108331	0.99028	-0.546176	0.402496
ApepP	-0.0451077	0.82047	0.0750193	0.994953	-0.528248	0.313059
Apf	0.301809	0.0515339	0.6936	0.416909	-0.221036	0.657335
Apl	-0.030731		-0.542728	0.761847	0.153502	0.816292
Aplip1	0.0169246		-0.0364661	0.997618	0.237847	0.40958
Apoltp	-0.0228958	0.813854	-0.62375	0.615058	-0.173509	0.677312
Appl	0.0211938	0.839754	-0.0826882	0.995401	0.322809	0.424796
Aprt	0.158661	0.34548	0.0479331	0.996605	0.0793359	0.828975
Aps	0.215862	0.0887117	0.363776	0.792332	-0.657118	0.347944
Arc1	-0.138938		-0.0371942	0.996949	-0.4415	0.472664
Arc2	0.0353028		0.280288	0.961478	-0.449251	0.514461
Arc42	-0.00941397	0.960765	-0.455983	0.776575	-0.0012778	0.997377
Archease	-0.0213647	0.931221	-0.0797531	0.995401	0.0256634	0.956488
Arf102F	0.403654	0.00201992	0.746319	0.409093	0.228647	0.656193
Arf51F	0.352559	0.00143536	0.703528	0.498837	0.0371127	0.96639
Arf79F	0.322196	2.69857e-05	0.59411	0.356971	-0.27293	0.657667
ArfGAP1	-0.0399141	0.799645	-0.000804643	0.999494	-0.178091	0.582964
ArfGAP3	-0.0398468	0.818045	0.126059	0.985962	-0.541891	0.408261
Arfip	-0.135196	0.26448	-0.71373	0.516588	0.120137	0.751038
Arfrp1	0.259018	0.0553211	0.268492	0.957264	-0.158034	0.803996
ArgRS	-0.194623	0.0359832	-0.727903	0.428616	0.101781	0.814884
ArgRS-m	-0.118144	0.377789	-0.439323	0.818474	0.270051	0.40209
Argk	-0.15294	0.291639	-0.987659	0.292757	0.0441269	0.9328
Argl	0.0310861		-0.0770069	0.995401	-0.173703	0.684265
Arl1	0.153832	0.318913	0.35719	0.868924	-0.314636	0.543122
Arl2	0.171577	0.281252	0.0614203	0.995401	0.0344722	0.943813
Arl4	0.249879	0.0200483	0.0772556	0.994953	0.547534	0.0130277
Arl5	0.0503273	0.75764	0.14216	0.987642	-0.540742	0.39801
Arl6	0.0473808		-0.104764	0.994115	0.133551	0.874961
Arl6IP1	0.315744	0.0101264	0.655611	0.407835	-0.606152	0.377829
Arl8	0.0477243	0.783426	0.447739	0.787137	-0.276247	0.631129
Arp1	-0.0548984	0.593259	-0.376641	0.848121	0.112457	0.800407
Arp10	-0.0816721	0.574283	0.174948	0.978059	-0.339013	0.370612
Arp2	-0.0744994	0.563176	-0.444673	0.756489	0.00774223	0.988035
Arp3	-0.0585952	0.71057	0.351686	0.881093	-0.643403	0.338934
Arp5	-0.0525709	0.758514	0.180271	0.976202	-0.809743	0.224366
Arp53D	0.00399979		0.0399691	0.997237
Arp6	-0.0820171	0.575739	0.0689088	0.995401	-0.604801	0.301623
Arp8	0.0202053	0.922757	-0.0573775	0.996605	-0.65306	0.317779
Arpc1	-0.139045	0.123803	-0.326563	0.861906	-0.237949	0.301697
Arpc2	0.198482	0.13701	0.292106	0.922024	-0.250952	0.687853
Arpc3A	0.251323	0.0111507	0.230837	0.946107	0.291221	0.23589
Arpc3B	0.0149967		0.347826	0.929388	-0.133098	0.652457
Arpc4	0.281615	0.0443285	0.57027	0.512547	-0.213738	0.680795
Arpc5	0.0580445	0.754681	0.256737	0.922205	-0.154403	0.615491
Arr1	0.0258572		0.239259	0.975282	0.255997	0.709401
Arr2	0.0167537		0.0570294	0.996605	0.198865	0.822033
Ars2	0.00661559	0.964925	0.145618	0.978389	-0.710779	0.312227
Art1	0.0955026	0.480718	0.0233443	0.997677	-0.392777	0.490476
Art2	0.00356325		0.342438	0.934165	0.0123188	0.990977
Art3	0.0358498	0.79998	0.243111	0.950009	-0.602865	0.350491
Art4	-0.0231797	0.89638	-0.447404	0.756488	-0.510739	0.408756
Art6	-0.0156762		-0.0195743
Art7	-0.473963	0.000126551	-0.286032	0.922024	-0.146356	0.709401
Art8	0.0583805	0.743016	0.235598	0.947838	-0.0763634	0.874435
Arts	-0.346573	0.000619186	-1.05345	0.223905	-0.0507157	0.89102
Arv1	0.278925	0.0660483	0.591101	0.558261	-0.190369	0.754786
Asap	-0.265759	0.00136781	-0.535368	0.554469	0.0413898	0.928066
Asator	0.0637661	0.679213	0.18874	0.976202	0.210945	0.483471
Asciz	-0.155523	0.319319	-0.552461	0.7152	-0.238375	0.627459
Ask1	-0.398898	1.02802e-08	-0.88078	0.29701	0.0371372	0.947417
AsnRS	-0.204256	0.099003	-1.03951	0.253311	-0.0196782	0.96318
AsnRS-m	-0.266367	0.0971235	0.0837377	0.995401	-0.512479	0.36341
AsnS	-0.107658	0.491818	0.0985339	0.99374	-0.817621	0.214691
AspRS	-0.451976	1.01679e-11	-1.13911	0.203525	-0.0169873	0.976464
AspRS-m	-0.0866386	0.491825	0.0793171	0.994258	-0.712328	0.312097
Asph	0.0910182	0.600958	-0.0712146	0.994258	0.221986	0.60077
Ass	-0.0203392		-0.0418927	0.996605	-0.122806	0.65947
AstA	0.0207136		0.540922	0.747679	0.282249	0.238828
AstA-R1	-0.00558376		-0.144463	0.987642	0.918048	0.0286554
AstA-R2	0.0662264		-0.481749	0.811382	0.131097	0.79405
AstC	0.0494217		0.274717	0.968113	0.26849	0.413404
AstC-R1	0.0392793		0.556337	0.727491	0.197576	0.792447
AstC-R2	-0.00179696		0.0948829	0.994953	0.524198	0.20176
AstCC			0.161787		-0.0296635	0.978705
Asx	-0.172095	0.150982	-0.687963	0.444013	0.257937	0.497353
Atac1	-0.173022	0.290042	0.260178	0.938703	-0.477043	0.295418
Atac2	-0.300302	0.0344659	-0.331668	0.874281	-0.176203	0.590741
Atac3	0.0678187	0.557276	-0.398436	0.831564	0.113869	0.765316
Ate1	-0.0828586	0.623904	0.0973089	0.994115	-0.492801	0.330234
Atet	-0.00195299		-0.11302	0.991333	-0.00118225	0.998442
Atf-2	-0.155423	0.237494	-0.461814	0.815029	-0.383816	0.296463
Atf3	-0.0370884		-0.0184535	0.998894	0.320326	0.575357
Atf6	0.251865	0.0348742	0.482649	0.795534	0.445122	0.376572
Atg1	0.166563	0.171909	-0.465309	0.775202	0.228861	0.542965
Atg10	0.111527		0.263967	0.956512	0.474884	0.396602
Atg101	0.235385	0.0605156	0.503999	0.618845	0.217548	0.431458
Atg12	0.214944	0.183521	-0.324109	0.936025	0.183458	0.628527
Atg13	-0.00481017	0.981623	-0.382478	0.851959	0.0718673	0.888108
Atg14	-0.198031	0.079585	-0.0852532	0.992137	-0.22705	0.444124
Atg16	0.0568807	0.742633	0.191577	0.979243	-0.703044	0.312227
Atg17	-0.259259	0.00416637	-0.672054	0.39412	0.0592127	0.922263
Atg18a	0.138767	0.237108	0.303263	0.875467	-0.477213	0.414329
Atg18b	-0.0183351	0.931606	0.08727	0.994115	0.0944199	0.77871
Atg2	-0.3424	4.82856e-05	-0.823152	0.209168	-0.318548	0.415427
Atg3	0.0851748	0.489781	0.158777	0.976202	-0.230711	0.590195
Atg4a	-0.0944335	0.395085	0.163686	0.97997	-0.473647	0.327224
Atg4b	-0.0828273	0.432857	-0.608644	0.660366	-0.36545	0.459757
Atg5	0.0415201	0.83178	0.288082	0.943227	-0.25874	0.667043
Atg6	-0.0142408	0.938872	-0.209953	0.969896	0.103428	0.833705
Atg7	0.0886925	0.576984	0.204779	0.976507	-0.510499	0.447901
Atg8a	0.303179	6.31548e-06	0.58401	0.444428	0.0659388	0.860775
Atg8b					-0.064372
Atg9	-0.124791	0.318995	-0.175177	0.978389	-0.0434912	0.930541
Atox1	0.347382	0.00694401	0.322132	0.910372	-0.0546321	0.938476
Atpalpha	-0.131173	0.288456	-0.893076	0.310745	0.226296	0.609371
AttA					-0.0574229	0.918118
AttB			0.27816		0.327507	0.622019
AttC					-0.433984	0.208104
AttD					0.00440577
Atu	-0.0124582	0.948571	0.139077	0.984295	-0.580281	0.375211
Atx-1	0.0624307		0.311414	0.934682	0.202332	0.727612
Atx2	-0.221768	0.0108312	-1.02901	0.230112	-0.0516016	0.930458
Atxn7	-0.194324	0.0553246	0.0447252	0.996605	-0.812304	0.253208
Aven	-0.125865	0.473169	-0.0696618	0.995401	-0.410804	0.468077
Awh	0.0171467		0.000184265	0.999818	0.525411	0.125927
Axn	0.0297598	0.866493	-0.0240013	0.997677	-0.666255	0.33528
Axs	-0.0847138	0.579885	-0.400539	0.81466	-0.157617	0.735873
Axud1	-0.332269	3.65296e-05	-0.071943	0.995401	-0.688154	0.327198
B-H1	0.00577972		-0.0480009	0.996605	0.46898	0.415223
B-H2	0.013692		0.0827449	0.995401	0.468204	0.316792
B4	-0.037197	0.791803	-0.0942448	0.994258	-0.453582	0.516251
B52	0.104534	0.185787	0.305917	0.818448	-0.631084	0.320774
B9d1	-0.000626799		0.175215	0.984853	0.399698	0.590084
BBS1	0.0445272		-0.360889	0.92384	2.57799	7.50053e-16
BBS4	0.0208369		-0.0333317	0.997677	0.192027	0.829854
BBS5	0.0206837		0.0625251	0.996605	0.160619	0.864921
BBS8	0.0130584		-0.576481	0.748171	0.328051	0.627459
BBS9	0.036036		0.0501577	0.996605	0.0949894	0.915009
BCAS2	0.0643021	0.731764	0.474275	0.7152	-0.571711	0.394368
BCL7-like	0.149255	0.29346	-0.221482	0.961747	-0.431767	0.511725
BEAF-32	0.22756	0.0552551	0.583672	0.57883	-0.66381	0.342601
BG642312	0.0226096		-0.0741145		0.360446	0.59519
BHD	-0.0629425		0.0442168	0.996605	-0.043316	0.916657
BI-1	0.281258	0.00442714	0.605193	0.465652	-0.156281	0.777127
BNIP3	0.130125	0.418794	0.598261	0.611821	0.565951	0.0821391
BOD1	-0.394858	6.19824e-08	-0.293029	0.91137	-0.747555	0.203831
BORCS5	0.00526147	0.975938	-0.820208	0.447808	0.117241	0.795623
BORCS6	-0.100849	0.601111	0.00919969	0.998894	-0.100619	0.797418
BRWD3	-0.253862	0.0127559	-0.297861	0.903828	-0.897447	0.195966
BTBD9	-0.0662156	0.60546	0.00767517	0.998894	-0.908137	0.188159
Bacc	0.640343	5.01306e-10	1.06072	0.0497415	0.55342	0.004756
Bace	0.0106498		-0.0235158	0.998437	-0.467071	0.335615
Balat			-0.232925		-0.114574	0.906604
Baldspot	0.0911233	0.523836	0.156635	0.984431	0.33851	0.175306
Bap111	0.00619207	0.96498	0.0372958	0.996605	-0.588737	0.332358
Bap170	-0.4146	8.39845e-07	-0.563879	0.589701	-1.02258	0.0953065
Bap55	0.0202253	0.905061	0.0237816	0.997677	-0.254961	0.668441
Bap60	0.00772906	0.96498	0.28199	0.897169	-0.88805	0.201875
Bbd	0.0226096		-0.0850011	0.994258	-0.479557	0.46949
Bdbt	-0.0570001	0.761322	-0.0218516	0.998437	-0.607581	0.300448
Bdp1	-0.0632655	0.591511	-0.412126	0.81466	-0.336968	0.33844
Bem46	0.13535	0.282821	-0.00537023	0.998894	0.119908	0.674932
Best1	-0.25885	0.00743242	-0.358705	0.847706	0.0969824	0.868093
Best2	-0.000764096		0.0636289	0.996605	0.39983	0.377746
Best3	-0.00349109		0.0509085	0.996605	0.411214	0.561673
Best4					-0.000951948
Bet1	0.0860892	0.625761	0.0179087	0.998894	0.0965764	0.862884
Bet3	0.140055	0.351405	0.348052	0.881876	-0.658941	0.264302
Bet5	0.0457819	0.837489	0.183209	0.976202	-0.333695	0.411108
Bgb	0.25551	0.0309312	0.172705	0.978059	-0.290469	0.630343
BicC	0.0293309		0.112674
BicD	0.0278051	0.861975	-0.341285	0.92384	-0.283325	0.686781
BigH1	0.0538152	0.788591	-0.41278	0.883659	-0.433427	0.420296
Bili	0.00239302		0.168817	0.984853	0.26483	0.405366
Bin1	0.560752	7.8746e-10	0.852946	0.228188	-0.484373	0.481687
Bka	0.183021	0.166889	0.525574	0.712539	-0.369704	0.54994
Blimp-1	-0.026802		-0.0339115	0.997618	0.357952	0.627459
Blm	-0.249696	0.000396422	-1.1178	0.189085	-0.304549	0.481729
Blos1	0.140012	0.420378	0.562795	0.586118	-0.112442	0.758259
Blos2	0.114984	0.538864	0.573861	0.652253	-0.694491	0.301606
Blos3	0.125899	0.487736	0.739902	0.407835	-0.308268	0.479556
Blos4	0.263164	0.0965318	0.624259	0.580315	-0.341025	0.654062
Bmcp	-0.0201482	0.918473	-0.836326	0.439627	0.0750638	0.862595
BoYb	-0.0891209	0.556215	0.029163	0.997677	-0.570562	0.286863
BobA	0.139763		0.593469	0.646371	0.0984245	0.862884
BomBc1					-0.333211	0.651636
BomBc2	-0.00683767		-0.112023		-0.478664	0.495012
BomBc3	-0.0153172				0.619295	0.3814
BomS1	0.0469255		0.123369	0.987835	0.333716	0.608754
BomS2	-0.0172163		-0.914565	0.337965	-0.913657	0.0554865
BomS3	-0.00736142		-0.140836		-0.806408	0.111801
BomS4			-0.140836		-0.654774	0.323195
BomS5			-0.0195743		-0.346436	0.654588
BomS6			-0.0195743		-1.21855	0.00942947
BomT1					-0.0326932
BomT2					-0.290445	0.71617
BomT3	-0.00736142		-0.0195743		0.436708	0.550918
Boot	-0.288437	1.55264e-05	-0.522386	0.36677	-0.0250294	0.978236
Br140	-0.22992	0.0191996	-0.977116	0.256512	-0.306375	0.4773
Brca2	-0.332782	0.0148021	-0.698416	0.52583	-0.0271705	0.955256
Brd	-0.00830074	0.969783	0.0370409	0.996949	-0.816047	0.25644
Brd8	-0.161913	0.102853	0.0165766	0.998894	-0.783317	0.262757
Bre1	-0.0959423	0.353399	-0.126324	0.987642	-0.782929	0.273837
Brf	0.073058	0.600027	-0.173187	0.979243	-0.140559	0.799029
Brms1	0.0494389	0.65533	-0.291231	0.914791	-0.281407	0.510351
Bro	0.061104		0.0795076	0.995401	-0.252266	0.465373
Bruce	-0.343718	0.00327719	-0.797354	0.286458	0.0474668	0.923333
Bsg	0.411027	3.67992e-09	0.423531	0.761847	0.363363	0.208104
Bsg25A	0.0568154		-0.0512169	0.996605	-0.156713
Bsg25D	-0.125966	0.255756	-0.06777	0.994953	-0.692466	0.323093
BtbVII	-0.0520024	0.616362	-0.720307	0.440676	0.117837	0.773116
BthD	0.0969437	0.506216	0.390916	0.79663	-0.598287	0.323346
Btk29A	0.0883009	0.39361	0.278019	0.922249	-0.482542	0.481913
Btnd	0.0203902		-0.590477	0.615058	-0.108535	0.758259
BuGZ	0.199054	0.0019392	0.479912	0.659142	-0.271298	0.673917
Bub1	-0.268252	0.00677535	-0.720942	0.462601	-0.508543	0.199666
Bub3	0.0927456	0.451694	0.308521	0.869475	-0.890818	0.198785
BubR1	-0.230443	0.0156243	-0.131452	0.984853	-0.501593	0.406406
Buffy	0.0678157		-0.303153	0.936025	-0.181468	0.665324
Bug22	0.232602	0.0573829	0.559242	0.607659	-0.26504	0.619345
Burs	-0.0103814		0.582234	0.638179	-0.15167	0.773116
Bx	-0.171177	0.12949	-1.16142	0.210584	0.348895	0.412869
Bx42	0.110072	0.380484	0.32299	0.867786	-0.713488	0.300448
C15	0.0116048		0.302295	0.93922	0.263005	0.569131
C1GalTA	-0.117375	0.326675	-0.902977	0.390215	0.170189	0.485771
C3G	-0.146307	0.226936	-0.77871	0.369507	0.261153	0.538609
C901	-0.000825903		-0.24906	0.975282	0.307878	0.646747
CAH1	0.0192714		0.00214651	0.998894	-0.098278	0.774572
CAH13					-0.0289887
CAH15			-0.0827909
CAH2	-0.258686	0.0358042	-0.743896	0.52202	-0.150101	0.665646
CAH3	-0.0320167	0.856722	-1.1701	0.207593	0.0801383	0.819686
CAH4			-0.0195743		-0.082085	0.918899
CAH6	-0.00243479		-0.0840574	0.995401	0.0395105	0.971777
CAH7	-0.184327	0.170919	-0.606918	0.682037	0.0642052	0.853105
CAH8	-0.0320576		0.00260092		0.258459	0.695007
CAH9	0.00401491		-0.0858605		-0.168764	0.651212
CAHbeta	-0.18218	0.286395	-1.02127	0.286458	-0.149547	0.651636
CAP	0.00851115	0.969614	-0.296815	0.945483	0.0213007	0.977014
CARPA	-0.015643		0.31565	0.93922	0.691892	0.0300778
CARPB	0.15945		-0.0870739	0.995401	0.379931	0.32358
CASK	-0.245546	0.000903579	-1.08217	0.207712	0.143437	0.633163
CBP	0.250403	0.00038809	-0.14223	0.980331	0.367382	0.359391
CCAP	0.0253699		0.0686296	0.996412	0.328178	0.550918
CCAP-R	-0.0240438		0.160198	0.984351	0.156623	0.780647
CCDC151	-0.00736142		-0.223762		0.351479	0.640479
CCDC53	-0.0507633		-0.85004	0.416909	-0.104929	0.916535
CCHa1	0.0613248		0.0383372	0.996949	0.464163	0.277684
CCHa1-R	0.0841336		0.484978	0.832459	0.199259	0.758259
CCHa2	0.0170774		0.461503	0.852675	0.229545	0.46407
CCHa2-R	0.00535111		-0.0762558	0.995401	0.147421	0.717925
CCKLR-17D1	-0.0118072		-0.190678		0.1578	0.847379
CCKLR-17D3	0.00766393		0.372704	0.920503	-0.0248941	0.957745
CCT1	-0.0819631	0.342188	-0.831074	0.39032	0.0338877	0.950337
CCT2	-0.283735	1.03064e-05	-1.22616	0.166495	0.0037928	0.994708
CCT3	-0.105975	0.383313	-0.968752	0.27724	-0.0268393	0.958228
CCT4	-0.191195	0.00822968	-0.690554	0.516588	0.0579514	0.901323
CCT5	-0.248186	0.0101937	-1.10263	0.213285	-0.083747	0.836264
CCT6	-0.123749	0.144758	-1.28671	0.146969	-0.0909997	0.823792
CCT7	-0.191785	0.0195022	-1.1114	0.209388	-0.0569898	0.905101
CCT8	-0.158778	0.0840076	-1.05484	0.230112	0.0535637	0.901171
CD98hc	-0.288462	1.01278e-05	-0.788959	0.36224	-0.102154	0.80297
CDC50	-0.0698906	0.52628	-0.177872	0.979243	-0.0939177	0.792976
CDK2AP1	0.603357	1.2162e-11	0.747369	0.27724	-0.516241	0.46061
CDase	-0.0073654		-0.0168479	0.998894	-0.0196467	0.960689
CG10000	0.00143302		0.426402	0.869856	0.0607444	0.895788
CG10005	-0.00223233		0.0520062	0.996605	0.264321	0.740236
CG10011	-0.225826	0.16931	-0.428647	0.814536	-0.0442821	0.947417
CG10013	-0.0997706		0.207083	0.979004	-0.580356	0.320774
CG10019	0.0126151		0.306248	0.94057	0.498302	0.22371
CG10026	0.00883441		0.107759	0.994115	-0.0161368	0.981041
CG10029			0.400392		0.0338492
CG10031	0.009842		0.74011	0.551756	0.417607	0.0591433
CG10035	0.140974	0.279005	0.27302	0.937035	-0.0649542	0.925827
CG10038	0.130318	0.320049	0.333453	0.88289	-0.528677	0.427289
CG10041	0.0285651		0.306051	0.950009	-0.2482	0.731771
CG10050	0.146035	0.296413	-0.436467	0.831564	0.344525	0.322459
CG10051	0.0241991		0.0432077	0.996949	0.0033662	0.994708
CG10053	-0.0486414	0.832297	0.0887896	0.994115	-0.766665	0.116
CG10055	-0.0639564	0.65533	-0.855224	0.414026	0.0962498	0.811235
CG10062	-0.0071869		-0.269283	0.969896	-0.0420791	0.902564
CG10063	0.0714677		0.536435	0.787552	-0.0138196	0.990595
CG10064	0.075943		-0.0600263	0.996605	-0.0802445	0.935976
CG10068	-0.0250042	0.890962	-0.129581	0.985962	0.279386	0.401873
CG10073	-0.0217942		-0.165678	0.985962	0.0158758	0.984275
CG10075	0.211963	0.158385	0.0195834	0.998894	-0.047404	0.935354
CG10077	-0.163662	0.0314691	-0.0397405	0.996605	0.0496864	0.882493
CG10081	-0.0320576		0.167603		-1.01039	0.045973
CG10082	0.0787241	0.391985	0.210794	0.957032	0.0313955	0.956488
CG10086	0.00460628		-0.102976	0.994115	-0.194147	0.544376
CG10089	-0.0387645		0.0485985	0.996605	0.433741	0.231351
CG10098	0.0318341	0.865587	-0.184788	0.979833	-0.330961	0.575578
CG10104					-0.0655061
CG10116	0.00897843		0.027281	0.997677	-0.155401	0.744497
CG10126	0.0541229		0.391386	0.908643	0.171431	0.625723
CG10132	-0.000228852		-0.212988	0.979243	-0.0858777	0.833919
CG10137	-0.0567204		-0.0528207	0.996605	-0.00853779	0.987857
CG10139	0.309181	0.00379072	0.511013	0.646371	-0.74884	0.289577
CG10140	-0.0153172		-0.207068	0.976202	-0.173817	0.743436
CG10147	-0.0162466	0.944867	-0.242787	0.970342	0.133228	0.834862
CG10151	-0.02195		-0.194737	0.980647	-0.166353	0.653309
CG10154					0.0373562	0.957393
CG10163			0.167603		0.467481	0.497373
CG10165	0.13955		0.122702	0.987642	-0.216927	0.399366
CG10171	0.0326054	0.886289	0.0220562	0.997677	0.259931	0.603984
CG10175	0.0205024		0.149093	0.987642	0.0906505	0.888787
CG10177					-0.149518	0.873367
CG10182	0.0342911		0.72364	0.375777	-0.21307	0.654062
CG10183			-0.0195743		-0.0701748	0.944253
CG10184	-0.137865		-0.690426	0.623256	0.15926	0.599596
CG10185	0.00841681		-0.249752	0.971705	0.290459	0.694945
CG10189	-0.130938		-0.125935	0.987642	-0.29608	0.405366
CG10194	-0.0036563	0.98624	-0.741163	0.542469	0.0749818	0.852896
CG10195	0.00856072	0.975153	0.0900851	0.994115	0.118747	0.804042
CG10205	-0.0153172		0.161787		-0.0131163	0.990079
CG10208	0.104556		0.164883	0.984516	-0.0715049	0.859493
CG10209	-0.110502	0.462954	-0.456235	0.776057	-0.30591	0.402528
CG10211	0.0155698	0.826794	-0.0771258	0.995401	0.0413697	0.959747
CG10214	0.2012	0.171519	0.568682	0.589262	-0.00632074	0.993143
CG10222	-0.00313973	0.989794	-0.151204	0.984933	-0.340818	0.602952
CG10226	0.0265515		0.0461269	0.996605	0.124567	0.763053
CG10232	0.00825747		0.264029	0.969896	0.627361	0.190093
CG10237	-0.0362164	0.805195	-0.738067	0.435639	-0.070621	0.860021
CG1024	0.0320089	0.830156	0.199246	0.976021	-0.471868	0.480798
CG10252	0.0226096				0.321475	0.571609
CG10254	-0.417857	3.07463e-08	-0.824099	0.362858	0.110167	0.725833
CG10257	0.00401491		0.0996622		0.169487	0.744719
CG10264	0.0412797		0.151358	0.987642	0.0671271	0.923932
CG10265	-0.0905573	0.577236	-0.240532	0.944334	-0.708663	0.248599
CG10268	0.297539	0.0104635	0.432383	0.756813	-0.167776	0.811592
CG10274	-0.255375	0.00388774	-0.777302	0.421254	-0.0721292	0.874868
CG10280	0.0646142		0.143932	0.987642	-0.27744	0.653119
CG10283	-0.00357113		0.0725036	0.995401	-0.0418625	0.93335
CG10286	-0.0828882	0.578266	-0.167301	0.978389	0.0318612	0.950842
CG10298			0.312345		-0.0492704
CG10300	0.0289935		0.337813	0.935928	0.0906845	0.754714
CG10301	0.0725461		-0.0383175	0.996985	0.185076	0.732561
CG10307	0.0188347		0.0668669	0.996412	0.0347307	0.973609
CG10311	0.0119727		0.482439	0.840396	0.520849	0.147341
CG10317			0.161787		0.00608059	0.995174
CG10321	-0.243033	0.00509857	-0.686449	0.428634	-0.467916	0.40209
CG10324	-0.00809356	0.968884	0.185122	0.975715	-0.655451	0.307039
CG10333	-0.07529	0.497133	0.00710358	0.998894	-0.391048	0.491545
CG10336	0.0306877	0.875294	-0.163521	0.979833	-0.687478	0.316792
CG10337	0.0490668		0.664459	0.633658	0.303167	0.290691
CG10338	0.100939	0.504595	-0.0859578	0.994115	0.131212	0.795623
CG10339	0.0229761		-0.318088	0.940951	0.0556756	0.931646
CG10340	0.0296012	0.853982	-0.48102	0.799122	0.0591336	0.864921
CG10341	-0.263816	0.00736418	0.0830372	0.994258	-0.459929	0.293242
CG10343	0.0716189	0.699453	0.235598	0.961478	-0.331826	0.425938
CG10344	-0.111115	0.516752	-1.34026	0.0149905	-0.0975451	0.856926
CG10345	0.0253901		-0.16417	0.985962	-0.0656409	0.922816
CG10347	-0.0434572	0.811374	0.318482	0.922205	-0.501076	0.460684
CG10348	0.00256313		-0.107499	0.994115	-0.183973	0.78058
CG10352			0.399345	0.884693	-0.0503648	0.942319
CG10353	-0.152776	0.362846	-0.171746	0.979243	0.0758283	0.892075
CG10357			-0.0195743		0.00905428
CG10359	0.0132446		0.328478	0.934165	0.142138	0.779624
CG10361	0.00903632		-0.126905	0.990404	-0.000901974	0.99884
CG10362	-0.000197103		-0.214567	0.979243	0.0194569	0.977014
CG10365	0.084064	0.662442	0.319565	0.932076	-0.0290134	0.944253
CG10366	-0.179511	0.0494993	-0.759381	0.476043	0.0835607	0.814362
CG10375	0.289635	0.00571775	0.518189	0.58564	-0.705267	0.294376
CG10376	0.0231669	0.881064	-0.12039	0.984853	-0.071604	0.901143
CG10383	-0.436842	3.38392e-07	-0.470544	0.817803	-0.213898	0.405717
CG10384	0.0339194		-0.0221799	0.998664	0.332064	0.239665
CG10395	0.268502	0.0580377	0.659781	0.564802	-0.146864	0.860263
CG10405	-0.00209712		0.165778	0.984853	-0.212833	0.435524
CG10407	0.00813662		0.321972	0.934615	-0.173373	0.819711
CG10413	0.0897018	0.481863	0.0512403	0.996605	-0.472488	0.472794
CG10417	0.332986	0.00112534	0.651558	0.310745	-0.51922	0.458638
CG10418	0.0508883	0.821261	0.361676	0.848121	-0.543597	0.3916
CG10425	0.0615237	0.729564	0.0776087	0.995401	-0.357136	0.551295
CG10428	-0.0922306	0.525458	-0.00728543	0.998894	-0.520179	0.377023
CG10431	-0.0787446	0.663844	-0.059074	0.996412	-0.517617	0.455749
CG10433	0.0121932		0.670875	0.644129	0.236042	0.498425
CG10435	0.0431985	0.779217	-0.247933	0.956512	-0.317209	0.426156
CG10444	0.113859	0.393352	-0.393448	0.884217	0.224625	0.445797
CG10445	-0.487586	1.41098e-06	-1.0858	0.23041	-0.209563	0.806494
CG10459	-0.0605343		0.632917	0.580315
CG10462	-0.311868	0.00101914	-0.950771	0.318044	0.115353	0.705554
CG10463	-0.112507	0.38281	-0.11443	0.987642	0.0320297	0.949781
CG10465	0.326111	0.00915244	0.813596	0.343801	-0.227008	0.78421
CG10466	0.151534	0.389724	0.461092	0.7152	-0.397136	0.419041
CG10467	-0.013694	0.953807	-0.116118	0.987642	-0.386233	0.39211
CG10469	0.0403748		0.16701	0.984516	0.173598	0.850474
CG10470	0.0136539	0.953727	0.0241283	0.997677	-0.0538952	0.861385
CG10472	0.0046458		0.233989	0.976202	-0.370597	0.298358
CG10474			-0.140836		-0.158138	0.793266
CG10477			0.161787		-0.286244	0.720087
CG10479	0.00688756	0.970663	0.150622	0.984516	0.153172	0.781155
CG10481					0.0338492
CG10483	0.0156026		0.222645	0.978059	0.0293942	0.952192
CG10486			0.515336	0.757139	0.220233	0.723015
CG10492	-0.00979755	0.957711	-0.152597	0.984933	-0.75062	0.289607
CG10494	-0.150249	0.249227	-0.703994	0.531759	0.184672	0.809645
CG10495	-0.182309	0.172134	-0.7053	0.572528	0.134028	0.79546
CG10505	-0.0127142		0.785448	0.512547	-0.166584	0.554816
CG10508	0.00702073		-0.17824	0.984516	-0.0464958	0.935758
CG10510			0.161787		0.0338492
CG10512	-0.0183772		-0.0839744	0.995401	0.277241	0.49685
CG10513	0.0206761		0.11163		-0.0575245	0.872695
CG10514	0.0841944		-0.141784	0.986083	0.658564	0.24664
CG10516	0.0152367	0.952075	0.00120746	0.99922	-0.0511877	0.926557
CG10527	0.105193	0.356735	-1.28407	0.144279	0.238392	0.541255
CG10543	-0.0895473	0.415047	-0.517227	0.71373	-0.0170663	0.970708
CG10550	0.0110882		0.239626	0.976021	-0.0355926	0.953579
CG10553	-0.0156762		0.157917	0.984853	0.204494	0.466738
CG10555	0.253495	0.000575554	0.142746	0.984516	-0.427184	0.530351
CG10559	0.0392793		0.387964		-0.139918	0.81131
CG10560	-0.00640359		0.139165		0.19057	0.480687
CG10561	0.0200195	0.925251	-1.01806	0.305456	0.231602	0.507251
CG10562	0.00786088		0.142515	0.987642	0.335379	0.456202
CG10565	-0.00951047	0.958978	0.0707635	0.994258	-0.418759	0.337432
CG10576	-0.088502	0.335892	-0.858814	0.384094	0.0546163	0.902564
CG10581	0.0439649		0.0326287	0.997677	-0.0832039	0.924327
CG10584	0.221539	0.128816	0.00077365	0.999494	-0.189507	0.674559
CG10588			-0.0195743		0.0866425
CG10589	0.00776275		-0.0266401		0.138035
CG10591	-0.0217841	0.832894	-0.540798	0.755664	0.309597	0.697966
CG10597	-0.0105016		0.255418		0.16919	0.83611
CG10598	-0.00222521		0.484989	0.83525	0.133177	0.804601
CG10600	-0.218917	0.00668368	-0.986971	0.225772	-0.234453	0.438006
CG10602	-0.173183	0.107652	-0.718308	0.422395	-0.24745	0.50397
CG10616	-0.0338515	0.771866	-0.449529	0.772089	0.227585	0.412325
CG10621	-0.0129299	0.905073	-0.14177	0.987642	0.0367811	0.953615
CG10623	-0.0156776		0.334259	0.922024	0.0354818	0.947663
CG10628	-0.0888485	0.59868	-0.105081	0.987642	-0.284728	0.363211
CG10631	-0.506359	6.53701e-06	-1.57998	0.03635	-0.186362	0.718807
CG10638	-0.0145748	0.94757	-0.55867	0.700851	-0.229462	0.673917
CG10646	0.0487698	0.791862	-0.00716424	0.998894	-0.150076	0.803997
CG10650	0.0262914		0.0554811	0.996605	-0.105923	0.749193
CG10651	-0.021453		0.356344	0.852675	-0.00763003
CG10654	0.0584685		0.177287	0.980602	0.404344	0.0809064
CG10657	0.0847325		0.381019	0.915788	0.117006	0.866092
CG10660	-0.0080234		-0.0232137	0.998547	-0.205867	0.553228
CG10663	0.0379994		0.166912	0.98513	0.327729	0.532147
CG10669	-0.0724965	0.638777	-0.769604	0.45683	-0.00402912	0.994713
CG10672	-0.160357	0.327485	-0.958689	0.343184	-0.0151071	0.976817
CG10674	0.260303	0.0597025	-0.047759	0.996605	0.204357	0.624189
CG10680			0.521085		-0.00420993
CG10681	0.252531	0.10342	-0.0386168	0.996803	0.605358	0.0436464
CG10694	-0.0156762		-0.151873		0.0338492
CG10700	-0.0156762				-0.326166	0.601167
CG10702	-0.107695	0.427423	-0.0773291	0.995401	-0.790782	0.25406
CG10710	-0.0158353		-0.357508	0.922205	-0.260248	0.417548
CG10713	-0.0030061		-0.574686	0.7152	0.103563	0.858983
CG10725	-0.0316701		0.657704	0.356706	-0.174695	0.661089
CG10730	-0.0288053		0.168026	0.985962	0.0226659	0.981871
CG10731	0.151208	0.366973	0.314363	0.939062	-0.304663	0.590062
CG10734	-0.0156762		0.0547064		0.00905428
CG10737	-0.161004	0.295559	-0.681313	0.531658	0.0496859	0.937686
CG10738	-0.30124	0.014974	-0.999049	0.318574	-0.237332	0.593317
CG1074	-0.039201	0.833807	-0.427223	0.782041	0.0554199	0.894203
CG10747	0.0989556	0.592968	0.202704	0.976021	0.0251088	0.963162
CG10750			-0.406532		-0.0541016
CG10761	0.0356905		-0.0502184	0.996605
CG10764	0.00325802		0.581678	0.729971	-0.0100583	0.993088
CG1077	-0.0252878		-0.557326	0.67655	-0.100117	0.865738
CG10778	0.020296	0.921127	-0.353786	0.882183	0.120541	0.635125
CG10793	0.0134629		-0.00298606		-0.0897564	0.930458
CG10795	-0.0799266	0.513374	-0.708565	0.55521	-0.442112	0.228012
CG10799	0.00757038		0.00482203	0.998894	0.273633	0.492434
CG10801	-0.0606944		0.0981471		-0.0692511
CG10802	-0.0993132	0.540502	0.276489	0.938703	-0.48136	0.405715
CG10803	-0.0578677	0.681226	-0.287434	0.929388	0.682315	0.00489963
CG10804	0.03559		0.0623009	0.996605	0.525912	0.0823483
CG10809	0.00367491	0.983435	-0.164889	0.978389	0.0830841	0.837954
CG10814	0.0226096		-0.151834		0.0701764	0.930566
CG10822			0.0996622
CG10834			-0.190678		-0.000951948
CG10839					0.0681979
CG10841	0.00401491		-0.0611784		0.0338492
CG10845					-0.0492704
CG10853			-0.0827909
CG10859	0.00155389		0.18913	0.984182	-0.035817	0.970144
CG10862			-0.0285294
CG10863	-0.17604	0.237952	-0.086898	0.995401	-0.265548	0.311686
CG10864	0.0208981		-0.332328	0.938563	-0.143668	0.804601
CG10866	-0.0878151	0.541278	-1.15308	0.216588	-0.111552	0.865478
CG10869	-0.017244		0.145985	0.987642	0.0200513	0.987118
CG10874	0.0599619	0.68743	-0.0163134	0.998894	-0.144637	0.749897
CG10877	-0.0493281		0.158229	0.984516	-0.419124	0.323608
CG10887	-0.0156762		-0.129159		0.0338492
CG10898	-0.196644	0.118082	-0.625492	0.645116	-0.277615	0.497353
CG1090	0.00198628		-0.0208158	0.998894	0.242111	0.510379
CG10903	0.145357	0.348676	0.344546	0.868411	0.0442781	0.923135
CG10904	0.0441985	0.84416	0.402041	0.861566	-0.35623	0.609959
CG10907	0.0617746	0.718894	0.381002	0.815255	-0.564765	0.393588
CG10910	0.0167537		0.25265		-0.565213	0.00414932
CG10911	-0.00210333		0.441696	0.799838	-0.322497	0.344913
CG10912	0.0202918		0.389522	0.875467	-0.483933	0.0268993
CG10914	-0.299917	0.0189404	-0.474429	0.738724	-0.308854	0.426684
CG10916	0.0961876		0.456211	0.801074	0.00307788	0.996873
CG10918	0.00401491		-0.25283		-0.0459647	0.965303
CG10919			0.167603		0.0495872
CG1092	0.034722		0.104954	0.994258	0.109746	0.829696
CG10927	-0.0952232	0.629273	0.114144	0.990531	-0.319194	0.478185
CG10931			-0.236629	0.973297	-0.0702298
CG10932	-0.133896	0.275374	-0.655799	0.372168	0.266752	0.293242
CG10934			-0.0195743
CG10936	-0.123832	0.508961	-0.605348	0.645264	-0.0931772	0.855582
CG10939	-0.0556457	0.751584	0.268684	0.93922	-0.056586	0.883697
CG10943	0.0617432		0.288934	0.93528	0.698368	0.00346269
CG10947	0.0389337		0.353688	0.920503	0.397803	0.194676
CG10948	-0.077407	0.598727	-0.0805441	0.994115	0.103007	0.71611
CG10949	-0.109417	0.485851	-0.228951	0.957579	-0.194216	0.664739
CG10950	-0.0156762				0.00905428
CG10953	-0.00548525		-0.292993	0.953587	-1.08649	0.00944535
CG10958	-0.0185531		-0.0350608	0.997278	0.133397	0.815248
CG10959	-0.211929	0.11401	-0.923711	0.368359	0.079714	0.911015
CG10960	-0.214194	0.0282647	-0.66908	0.514724	0.282044	0.483221
CG10962	0.021467		0.285171	0.958074	-0.00883598	0.990581
CG10969			-0.0195743
CG10970	0.00401491		0.50858		0.592236	0.302407
CG10973	-0.0744292	0.668083	0.273185	0.938703	0.0680427	0.849679
CG10979	-0.196727	0.00761431	-1.22367	0.187448	0.131805	0.69473
CG10984	0.0514994	0.732588	0.169716	0.979833	-0.752687	0.275168
CG10993			0.230646		0.00915563
CG10996					0.0452494
CG11000	0.0329173		-0.500323	0.82691	0.430231	0.398822
CG11007	0.0417718	0.764867	-0.618008	0.616294	-0.0235312	0.959511
CG11018	0.0234009		0.281372	0.960841	0.0338492
CG11029	-0.0320576		-0.602812		0.168824	0.842418
CG1103	0.0881388	0.529946	0.176481	0.976021	-0.498879	0.42641
CG11030	0.0866815	0.532552	0.249313	0.94561	-0.626326	0.358413
CG11034	-0.147269	0.0908863	-0.355509	0.910726	-0.486189	0.136374
CG11035	0.253102	0.0781387	0.287355	0.950009	-0.0809452	0.814849
CG11041	-0.0142991		0.289005	0.936025	0.409335	0.569377
CG11044	0.0115931		-0.0656576	0.996412	-0.276852	0.45205
CG1105	-0.197123	0.169402	-0.424103	0.85433	0.124779	0.761873
CG11050	0.199646	0.0914672	0.146473	0.979833	0.0286766	0.954119
CG11052	0.00754977		0.0715912	0.996412	0.380817	0.603984
CG11060	-0.0320576		-0.129159		0.205135	0.634005
CG11069	-0.0202976		-0.446501	0.860663	-0.0436844	0.950337
CG11070	-0.41794	0.000107782	-1.13152	0.183855	-0.133091	0.710401
CG11073	0.0263346		-0.156866	0.987642	-0.254061	0.610768
CG11076	0.0657925	0.624244	-0.196269	0.975282	0.105839	0.777411
CG11077	0.0948341	0.612697	0.489601	0.727491	-0.570002	0.309009
CG11085	0.0224613		0.245382		0.538283	0.320006
CG11089	-0.23383	0.0407569	-1.0866	0.221327	-0.0280294	0.957934
CG11095	-0.232299	0.140848	-0.821579	0.476788	-0.595624	0.0949524
CG11099	0.0249343		0.399655	0.821544	-0.101549	0.913543
CG11103	0.30936	0.0202891	0.390477	0.874281	-0.583497	0.390277
CG11109	-0.248563	0.0477852	-0.470144	0.732268	-0.151259	0.754158
CG11110	0.140089	0.420044	-0.746269	0.559157	-0.011022	0.984944
CG11122	-0.52205	7.46968e-05	-1.44965	0.0362089	-0.183672	0.717925
CG11123	-0.0826112	0.594697	0.147377	0.984516	-0.707589	0.249317
CG11125	0.152443	0.342247	0.364693	0.837301	-0.473045	0.427665
CG11127	-0.106254	0.488058	0.0422954	0.996605	-0.53724	0.304279
CG1113	-0.0278595		0.330088	0.936025	0.0402989	0.971051
CG11131	-0.0399509		0.945702	0.347407	0.207247	0.656199
CG11134	0.0653879	0.747704	0.0470585	0.996605	-0.208278	0.459385
CG11141	-0.0546628	0.759777	0.10163	0.99374	-0.763564	0.26885
CG11147	0.0378498		0.327254	0.93922	0.215126	0.69892
CG11149	-0.0140165		0.248886	0.975715	0.119199	0.771155
CG11151	0.198994	0.114906	0.388421	0.860763	0.0735594	0.826815
CG11155	0.203405		0.553123	0.698839	0.806008	9.43356e-05
CG11158	0.00892866		0.184858	0.981062	0.2219	0.499639
CG11159	0.0226096		-0.0195743		-0.0460062	0.96119
CG1116	0.00550392	0.97467	-0.260684	0.942855	-0.0366055	0.936941
CG11162	0.0226096		0.0996622		0.0352077	0.975529
CG11164	0.19479	0.140201	0.527508	0.717363	-0.494152	0.41981
CG11168	-0.146824	0.38761	-0.220282	0.975715	-0.261792	0.314704
CG11170	0.181951	0.243657	-0.400482	0.864844	0.123656	0.883438
CG11178	-0.206185	0.0361913	-1.22494	0.18438	0.210475	0.620275
CG11180	0.210593	0.077056	0.513979	0.7152	-0.129411	0.86401
CG11191	0.0533167		0.104835	0.994115	-0.149607	0.709393
CG11192					1.52597	0.00592968
CG11200	-0.137636	0.45117	-0.263889	0.953587	0.270907	0.577051
CG11211	-0.0213459		0.158524	0.987642	0.0755519
CG11226			0.161787		0.0452494
CG11227	0.0226096		-0.0866115		-0.159626
CG11236	-0.00601393		-0.0334131	0.99757	0.311568	0.301606
CG1124	0.0337339		0.356444	0.92745	0.327645	0.264067
CG11241	0.153925	0.350328	-0.0521951	0.996412	-0.123702	0.697872
CG11247	-0.00551994	0.966684	-0.386684	0.859707	0.316702	0.346254
CG11248	-0.0699424	0.658774	0.121022	0.987711	-0.686774	0.328363
CG11249	-0.0209394		0.128258		0.15933	0.849002
CG11251	-0.0156762		0.136055
CG11257	-0.274952	0.0806718	0.169765	0.979243	-0.54883	0.401798
CG11263	0.0883342	0.656078	0.42103	0.847355	-0.526716	0.39798
CG11267	0.0994164	0.458273	-0.661028	0.57296	-0.0386408	0.917636
CG11269	-0.0156762		-0.0195743		-0.0289887
CG11275	-0.0460201		0.986708	0.27724	0.183448	0.667952
CG11279	0.276641	0.0452264	0.262787	0.938563	0.397097	0.105313
CG1129	0.0682278	0.567133	-0.14523	0.982259	0.0615112	0.871504
CG11291					-0.0698623	0.910806
CG11294			-0.226204		-0.0751684	0.849002
CG11300	0.0226096		0.27816		1.32065	0.00944115
CG11307	0.0666655	0.628199	0.300583	0.922205	-0.568075	0.331942
CG11309	-0.134189	0.391237	-0.690338	0.604478	0.00325081	0.994333
CG11313	-0.0075435		-0.0935923	0.994258	-0.0371762	0.967955
CG11317	0.00743916		-0.181841	0.984448	0.27599	0.40432
CG11318	0.0211148		0.0425065	0.996605	-0.0887067	0.794801
CG11319	0.0243033		0.180488	0.984516	0.49185	0.282361
CG11322	0.00399979		-0.0827909		-0.406019	0.516251
CG11327	0.0236697		0.136765	0.987642	0.00892447	0.994327
CG11333	0.0224613		-0.0266401		-0.0286081	0.980865
CG11334	-0.0819669	0.559868	-0.0816417	0.995401	-0.345004	0.136374
CG11342	0.0690187	0.73963	-0.487179	0.815255	0.476854	0.324753
CG11345	-0.0236839		-0.29468	0.953026	-0.51081	0.344831
CG11350			0.0724873		-0.666822	0.26731
CG11353	0.0402634		0.0614251	0.996605	0.296632	0.701438
CG11356	-0.0396604		0.0932719		0.269241	0.651212
CG11357	0.0619996	0.699375	0.152752	0.984351	-0.319345	0.569131
CG1136	0.00773011		0.0227087	0.998005	0.361689	0.442578
CG11360	0.00588279	0.982472	-0.123894	0.984853	0.683412	0.00491361
CG11362	0.0712903		-0.0507655	0.996605	0.0338492
CG11367	-0.016806	0.926968	-0.201736	0.978059	-0.77105	0.276647
CG11368	0.00401491		-0.20809		-0.0733944	0.919902
CG11369	-0.0156762		-0.384642		-0.0541016
CG1137					0.074315	0.912778
CG11370	-0.0188525		0.340135	0.917612	-0.551374	0.045973
CG11374	0.0368602		0.239899	0.961747	0.480337	0.462355
CG11377	-0.0699587	0.547593	-0.366591	0.862916	0.284925	0.41059
CG11378	0.0132993		0.228561	0.978059	-0.171897	0.569131
CG11379					0.0716386
CG1138			0.244583		-0.0289887
CG11380	0.0556632		0.0918319	0.995401	0.245858	0.704799
CG11381	-0.0156762				-0.519639	0.370424
CG11382	0.0864785		0.0605592	0.996605	-0.259451	0.625203
CG11384	0.0221636		-0.17876	0.980331	-0.269502	0.479556
CG1139	0.0474448		-0.211654	0.979004	-0.288374	0.64554
CG11391	-0.0156762		0.0227391		-0.0289887
CG11396	-0.236819	0.0297753	-0.679313	0.5447	0.00402813	0.994708
CG11398	0.0570545	0.779436	-0.687727	0.606165	0.401982	0.394822
CG11399	-0.1425	0.202854	-0.511025	0.778335	-0.338927	0.586153
CG11400	-0.0484462		0.234906	0.975715	0.957275	0.0864939
CG11403	-0.049422	0.639491	-1.02803	0.278638	-0.119497	0.855003
CG11404			-0.351126		-0.0289887
CG11406					0.427271	0.524193
CG11407	-0.0138646		0.4379	0.841496	-0.0773673	0.928988
CG11409	-0.142243		-0.294939	0.945483	-0.30192	0.45242
CG11413	-0.0246864		-0.125761		-0.102549	0.819316
CG11414	-0.458619	1.67063e-11	-0.960846	0.256512	-0.146974	0.722866
CG11417	-0.157255	0.170919	-0.203667	0.97623	-0.53804	0.25378
CG1142	0.0421703	0.816789	0.460235	0.688812	-0.453672	0.402583
CG11425					-0.0663834	0.906604
CG11426	1.14017e-05		-0.19906	0.980331	0.0467452	0.896029
CG1143	0.00383207		0.0439598	0.996796	-0.231409	0.495791
CG11436	0.15822	0.249024	-0.114486	0.987642	-0.410056	0.509468
CG11437	-0.0079455		-0.239972	0.976021	-0.110628	0.822042
CG11438	-0.0125471		-0.269019	0.969896	0.0676302	0.898174
CG11444	0.251258	0.0529159	0.658939	0.456619	-0.265294	0.682981
CG11447	0.0701185	0.696057	0.0470143	0.996605	0.350978	0.383277
CG11449	-0.00265779		-0.155345		0.059458	0.953615
CG11453	0.0115683		0.18899	0.984295	0.00415982	0.993996
CG11454	0.147911	0.391237	0.0686283	0.995401	-0.384908	0.312227
CG11456	-0.0773546	0.604899	-0.605017	0.707038	-0.399051	0.537937
CG11458					-0.115237	0.722782
CG11459	0.0127391		0.383063		0.303254	0.412101
CG1146	-0.0741847	0.687921	-1.01437	0.306488	0.197281	0.661089
CG11470	-0.0517834		-0.0107861	0.998894	-0.379467	0.281736
CG11474	0.138954	0.328306	-0.419097	0.875467	0.184616	0.598971
CG11475	-0.0120659		-0.880113	0.40935	-0.0247663	0.981041
CG11498	0.0136783		-0.0860578	0.995401	0.327669	0.656635
CG11504	-0.117055	0.163071	0.108791	0.990531	-0.534297	0.414329
CG11523	0.180426	0.196495	0.300937	0.92933	-0.662636	0.315474
CG11529	0.00401491		0.35145		0.541629	0.178846
CG11537	0.00906228	0.948975	-0.390187	0.829438	0.241556	0.420692
CG11539	-0.00424036		-0.391383	0.897169	0.217043	0.700591
CG11550	0.0586872		0.255351	0.971383	0.00222979	0.998369
CG11555	0.150639	0.30229	0.310351	0.922024	-0.266826	0.635901
CG11560	0.0692404	0.68926	0.160386	0.984431	-0.81793	0.232883
CG11562	-0.0107796	0.960765	0.26916	0.940129	-0.596782	0.138432
CG11563	0.201853	0.183375	0.60322	0.565036	-0.316514	0.632796
CG11570	0.00401491		-0.189		-0.171472	0.818404
CG11581					0.104022	0.919902
CG11583	0.0828062	0.492074	0.338253	0.859912	-0.623725	0.300448
CG11584	0.0106478		-0.0835086	0.995401	-0.416181	0.479264
CG11585	-0.007671		-0.0266401		-0.506145	0.262757
CG11586	0.237359	0.077056	0.530085	0.619175	-0.585803	0.374
CG11588			0.0713838		-0.0289887
CG11590	0.0859559	0.640162	-0.0922871	0.994258	-0.376901	0.376543
CG11593	-0.102307	0.241147	-0.583747	0.577574	0.022459	0.953994
CG11594	0.0263568		0.0384797	0.997245	0.0173976	0.977022
CG11596	0.0409025	0.79998	0.210067	0.973297	-0.856362	0.220801
CG11597	0.0422511		0.244975	0.971383	0.520408	0.289607
CG11598	-0.0198661		-0.0138341	0.998894	-0.181154
CG11600			-0.159513	0.987642	0.161751	0.584529
CG11601	-0.0178237	0.939181	0.285088	0.938703	-0.141264	0.754158
CG11608	-0.0105016		0.205617	0.979243
CG1161	0.208972	0.0668322	0.302847	0.881876	0.0296026	0.953579
CG11617	0.0249188		0.452104	0.861586	0.366891	0.45521
CG11619	-0.0115779		0.0199647	0.998894	0.122049	0.86548
CG11626	0.0157263		0.19521	0.980862	0.00639329	0.994564
CG11629	-0.0325788				-0.0289887
CG11630	-0.0153172		0.0383973		-0.0289887
CG11634	-0.0153172		-0.00935982		0.383724	0.468305
CG11638	-0.0102827		0.122656	0.98926	0.312677	0.266173
CG11655	0.0726528	0.69013	-1.18515	0.151023	0.00605865	0.993143
CG11656	0.00143302		0.400392		-0.205875	0.738316
CG11658	0.220304	0.10273	0.389219	0.776057	0.11578	0.767027
CG11659	-0.0156762		-0.468831		-0.246708	0.702799
CG11668	0.0387494		0.54849	0.776057	0.0909624	0.901171
CG11670	0.00554159		0.00198122	0.998894	-0.113748	0.882163
CG11672	0.043991		0.150229	0.986722	0.284579	0.274691
CG11674	-0.142992	0.334649	-0.284645	0.950009	-0.52772	0.300448
CG11679	-0.149826	0.356492	-0.20583	0.976202	-0.394732	0.328363
CG11686	0.0317216		-0.171034	0.984431	-0.360789	0.277208
CG11693	-0.0156762		0.240249	0.975715
CG11694			-0.229478	0.975282
CG11695	-0.257339	0.052811	-0.599582	0.674708	-0.184981	0.590062
CG11696	-0.201883	0.022681	-0.185979	0.976021	-0.210989	0.550918
CG11699	0.223068	0.0771613	0.0239319	0.997677	-0.0289481	0.934744
CG11700	0.0342001		-0.440256	0.873481	0.266107	0.720607
CG11703	-0.020718		0.198878	0.979833
CG11710	-0.138051	0.311805	-0.731904	0.541337	0.0406522	0.919902
CG1172	0.119712	0.42654	0.117194	0.987642	-0.0142846	0.987403
CG11722	0.212602	0.182901	-0.126047	0.987642	0.151878	0.71382
CG11723	-0.0204718	0.926443	-0.0291077	0.996949	0.0837732	0.865478
CG11737	-0.243745	0.0168052	-1.21633	0.172586	-0.11442	0.800267
CG11741			0.166634		0.487716	0.4115
CG11752	0.130197	0.426549	0.17939	0.976021	-0.21892	0.456202
CG11753	0.139435	0.427423	0.127147	0.987711	-0.421453	0.405657
CG11755	0.224698	0.167138	0.255571	0.942098	0.179329	0.726754
CG11756	0.0421568		0.298342	0.949684	-0.109309	0.853924
CG11760	0.00114482		-0.0147557	0.998894	0.0236793	0.984275
CG11768					0.378713	0.578288
CG11771	-0.126129	0.299487	0.117482	0.98926	-0.463004	0.374942
CG11777	0.227165	0.113101	0.493293	0.645504	-0.629169	0.359865
CG11779	-0.256267	0.00112975	-1.11793	0.207593	-0.0919999	0.818462
CG11786	0.0267507		0.298708	0.95268	-0.0119175	0.981709
CG11788	-0.0744654	0.709011	-0.272186	0.933891	-0.161882	0.843905
CG11790	-0.197611	0.196512	-0.280113	0.93922	-0.196114	0.436321
CG11791	0.204709	0.217636	0.460626	0.761847	0.241465	0.440602
CG11807	-0.24421	0.0062445	-0.969419	0.321716	-0.0182505	0.96318
CG11808	0.236679	0.105005	0.597848	0.537394	-0.800939	0.259381
CG11811	0.204579	0.114109	0.286589	0.93922	-0.411809	0.534204
CG11815	0.0216189		-0.678465	0.599463
CG11816	0.0226096		-0.0266401		0.0842499
CG11825	0.349774	0.000345023	0.741764	0.418133	0.486071	0.292091
CG11828	0.00401491		-0.23988		-0.114443
CG11835	-0.0646316		-0.434504	0.876003	-0.167533	0.833705
CG11836	0.152513	0.312616	-0.193517	0.978059	0.117515	0.880597
CG11837	-0.0132367	0.950604	0.102336	0.98926	-0.115806	0.817416
CG11839	-0.00753619	0.975681	0.0361372	0.996605	-0.240409	0.765809
CG11841			0.140832		-0.629879	0.374541
CG11842	-0.0119521		-0.116854	0.990531	0.168287	0.858239
CG11843	0.0264789		-0.67263	0.541545	-0.11281	0.907488
CG11852	-0.0254667		-0.246374	0.969731	0.00446031	0.995032
CG11854					0.351812	0.531815
CG11857	-0.237578	0.0225551	-0.270276	0.929771	-0.369226	0.518528
CG11858	0.111026	0.52628	0.603506	0.531759	-0.317454	0.485145
CG11865					-0.0289887
CG11873	-0.353897	0.00145817	-0.618731	0.383721	-0.0296322	0.967869
CG11878					-0.048956	0.961339
CG11882	0.211124	0.0939263	-0.224492	0.975282	0.18502	0.732059
CG11883	-0.121485	0.440218	-0.95821	0.35622	0.360323	0.359862
CG11885	0.0642702	0.762428	0.299374	0.908643	-0.183267	0.666637
CG11892			-0.400449		0.573494	0.265501
CG11893			0.383973		0.0809522	0.937436
CG11898	0.0326148		-0.0131637		-0.010631	0.987403
CG11899	-0.10942	0.498326	-1.2578	0.158542	0.085266	0.840722
CG11902	-0.420115	6.99293e-05	-0.936616	0.251564	-0.0495721	0.894601
CG11905	-0.00214812		-0.173955	0.984516	0.220831	0.71611
CG11906	-0.13479	0.310891	-0.256113	0.93922	-0.532568	0.383277
CG11911	0.00319243		0.37301	0.917192	-0.182256	0.491545
CG11912			0.355439		0.244636	0.510213
CG11920	0.102963	0.481632	0.524426	0.6754	-0.54986	0.365414
CG11927	-0.0633301	0.659208	0.281682	0.934682	-0.736255	0.262601
CG11929	0.0412414		-0.444827	0.815255	0.00508116	0.996312
CG11951	-0.0215048		-0.293138	0.943711	-0.0270633	0.978982
CG11961	-0.00818163	0.974856	-0.0437508	0.996605	-0.254679	0.605481
CG11964	-0.258957	0.0157759	-0.224874	0.943404	-0.189947	0.57268
CG11970	-0.328191	9.75875e-05	-0.106856	0.990531	-0.864386	0.215475
CG11975	0.18575	0.177403	0.494166	0.718773	-0.637714	0.359391
CG11980	0.0416358	0.830156	0.053211	0.996412	-0.0304187	0.940324
CG11983	0.0734763		0.0450815	0.996605	0.0568639	0.939478
CG11986	0.054309	0.764665	0.282807	0.929316	-0.878845	0.200462
CG11997	0.0264132		0.282365		-0.0985791	0.912698
CG11999	0.0756011	0.627034	0.295564	0.936025	-0.515277	0.350491
CG12003	-0.0103585		-0.281616		-0.0499164	0.898436
CG12004	-0.362749	2.1466e-05	-0.0927988	0.990531	0.136696	0.734789
CG12007	-0.371815	0.000578341	-0.356448	0.873489	-0.0449335	0.905101
CG12009	0.00181591	0.986934	-0.249775	0.971705	1.12609	0.0126404
CG12010	-0.279887	0.0766535	-0.66041	0.520885	-0.00632473	0.990581
CG12011	-0.0321141	0.704824	-0.547995	0.639517	0.0514696	0.949422
CG12012	0.227251	0.148328	0.112399	0.990531	0.0479029	0.947417
CG12017	0.0460749		0.0892257	0.995401	0.732157	0.29052
CG12020			0.525649	0.751711	0.0338492
CG12024	-0.228201	0.0278042	-1.3471	0.127428	-0.0207964	0.959262
CG12025	0.173839	0.129082	0.0357404	0.996605	0.35894	0.305307
CG12038	0.0198178		0.276167	0.952859	-0.0894212	0.858021
CG12054	-0.109993	0.283687	-0.181266	0.978389	-0.0362019	0.953579
CG12056	-0.0244591		-0.0542225	0.996605	-0.273905	0.519242
CG12057	-0.000230922		0.230528		0.166874	0.688519
CG12061	0.0172875		0.385947	0.911381	-0.000951948
CG12065	0.00782655	0.977063	-0.405536	0.884693	0.113877	0.823134
CG12069	-0.0410615		0.289678		-0.0714553
CG12071	0.00217836		0.00412814	0.998894	0.162157	0.688157
CG12075	0.0209726		0.0134451	0.998894	0.157319	0.759986
CG1208	-0.00515213		0.154322	0.987642	0.158945	0.517408
CG12081	0.233919	0.0762792	0.373328	0.871976	-0.642204	0.338811
CG12084	-0.079451	0.565128	-0.497884	0.775129	-0.219382	0.710002
CG12091	-0.124605	0.0964827	-0.500376	0.695176	0.0174367	0.971992
CG12093	-0.168471	0.148496	-0.29543	0.910229	-0.110533	0.782201
CG12096	-0.083323	0.481863	-0.425242	0.815255	-0.0811402	0.846851
CG12099	0.0971178	0.33534	-0.00961962	0.998894	-0.126867	0.728023
CG12104	0.207638	0.0861105	0.419238	0.850732	-0.375784	0.605481
CG12105	0.0230597		-0.134373	0.988564	0.187686	0.721989
CG12106	0.11627	0.482903	0.148348	0.985962	-0.669041	0.334123
CG12107	-0.139017	0.335931	-0.607085	0.591959	-0.135148	0.745355
CG12111	0.00771647		0.0996622		-0.143966
CG12112	0.292752	0.0271948	0.620171	0.639517	-0.507214	0.462611
CG12115	0.00399979		0.0925013		0.0560874	0.957934
CG12116	0.0284412		0.182553	0.984516	0.224273	0.600988
CG12118	-0.0994348	0.525623	-0.648437	0.637722	-0.0377711	0.928815
CG12121	0.0574264	0.625969	0.114718	0.987642	-0.711938	0.298087
CG12123	0.143272	0.375383	-1.0794	0.209388	0.462904	0.259734
CG12128	-0.0794695	0.636444	0.220501	0.973922	-0.553523	0.360285
CG12129	-0.0165331	0.946761	0.255155	0.961457	-0.473431	0.455027
CG1213	-0.00628551		0.396369	0.907442	-0.192996	0.480621
CG12133			-0.236391	0.976021	0.0691349
CG12134	0.0377511	0.841297	0.250886	0.950009	-0.519699	0.364813
CG12155	-0.252703	0.00137552	-0.617957	0.55521	0.0176377	0.968333
CG12158					-0.0475946	0.957393
CG12159	0.10854	0.395779	-0.449184	0.827845	0.189392	0.662001
CG12163	0.232632	0.00114578	0.363585	0.774609	-0.588246	0.373895
CG12164	0.0880182		0.338081	0.936025	0.261613	0.728855
CG12170	-0.274684	0.0256575	-0.217312	0.975282	0.0146997	0.974976
CG12171	-0.0812243	0.624212	0.265631	0.960865	-0.259258	0.511725
CG12173	-0.0179534	0.927967	-0.871079	0.391817	-0.0823062	0.835496
CG12177	0.322545	0.0312376	0.344175	0.884693	0.00711202	0.987403
CG12179	-0.262985	0.0113428	-0.00896041	0.998894	-0.514214	0.406112
CG1218	-0.116893	0.426549	0.0555128	0.996412	-0.714657	0.269092
CG12182	-0.0515932	0.808828	0.171753	0.977964	-0.50153	0.457282
CG12184	0.0226356		0.249867	0.971383	-0.218123	0.798282
CG12194	-0.0221854		-0.0815451	0.995401	-0.212315	0.550918
CG12204	-0.120623	0.372754	-0.100717	0.99093	-0.68958	0.249317
CG12206	0.0124113		0.212677	0.979243	0.139214	0.826671
CG12209	0.0286352		0.258479	0.970342	0.0289788
CG12213	0.230436	0.0109708	0.337072	0.878362	-0.277416	0.610146
CG12219	-0.0185255	0.92136	-0.00903585	0.998894	-0.751717	0.245571
CG12224	0.0688996		0.143403	0.987642	-0.149924	0.865478
CG12229	0.0224613		-0.0827909		0.257443	0.685201
CG12236	-0.125512	0.239469	-1.15825	0.208921	0.253686	0.481559
CG12237	-0.0800885	0.622229	-0.172449	0.979833	0.0511522	0.89651
CG12239	0.0313888		0.403172	0.897811	0.103286	0.816161
CG12241	-0.18939	0.0553465	-0.670019	0.458179	0.0809085	0.822547
CG12253	0.0497273	0.74265	0.389074	0.868159	-0.28451	0.667043
CG12256	0.0383666		0.213429	0.977522	-0.111001	0.8713
CG12259	0.021412	0.920865	0.21317	0.955118	-0.513759	0.337183
CG12267	0.068567	0.715647	0.213827	0.967085	-0.33113	0.480687
CG12268	0.0157844		0.010024	0.998894	0.120382	0.852721
CG1227	0.150718	0.343703	0.381301	0.868924	-0.554193	0.382557
CG12278	-0.00798107		-0.194028		0.138035
CG12279	0.111347	0.558359	-0.653013	0.64926	-0.0211492	0.96231
CG12288	-0.00500166	0.981335	-0.103876	0.991333	0.148933	0.688652
CG12289					0.0338492
CG12290	0.207319	0.219244	-0.757	0.542122	0.307089	0.529867
CG12299	0.0329877	0.804075	0.20616	0.976202	-0.801715	0.25644
CG12301	-0.124423	0.361759	0.157506	0.984295	-0.663178	0.316649
CG12307					-0.0289887
CG1231	0.0224613		-0.113976	0.98926	-0.217424	0.803997
CG12310	0.0402628		0.0448146	0.990531	0.0965472	0.872695
CG12316	-0.201278	0.0109749	-1.01607	0.230034	0.032337	0.953346
CG12320	-0.0436172		-0.10631	0.990531	-0.134315	0.782338
CG12321	-0.0280261	0.901438	-0.538269	0.728157	-0.0565855	0.883883
CG12325	-0.229725	0.0911558	-0.377516	0.85305	-0.15729	0.642185
CG1233	-0.440265	0.000132522	-0.637713	0.483214	-0.135014	0.667449
CG12338	-0.0376064		0.0151736	0.998894	-0.0944582	0.741062
CG1234	-0.226462	0.0659391	0.140706	0.984516	-0.785022	0.254807
CG12341	0.111661	0.375521	0.0658645	0.995884	-0.0893188	0.824267
CG12343	0.384564	0.00196142	0.771808	0.360796	-0.327411	0.652529
CG12344	0.0336109		0.338496	0.936025	0.62594	0.139452
CG12355	0.0487995		-0.025285	0.997677	0.360548	0.25406
CG1236	-0.0274144	0.892811	-0.124886	0.987642	-0.264478	0.511567
CG12362	0.0224613		0.167603		0.00440577
CG12374	-0.0292841		0.340506	0.922205	-0.0289887
CG12375	-0.133158	0.292532	-0.49547	0.768274	-0.232436	0.359427
CG12376					0.0338492
CG12379	0.105306		0.436586	0.820185	0.061985	0.919902
CG12384	0.336365	1.60014e-05	-0.653281	0.644627	0.196737	0.497519
CG1239	0.0215511	0.896111	-0.221163	0.970342	-0.133568	0.840956
CG12391	0.0763136	0.414629	0.115693	0.987642	-0.705232	0.315003
CG12398	0.0516557		-0.281616		-0.00908596	0.987643
CG12402	0.0261281		0.185447	0.984295	0.445928	0.167509
CG12420	0.065917		0.284035	0.951106	0.309492	0.661089
CG12446	-0.0649026		-0.298317		-0.0828997	0.783832
CG12448			0.0981471		0.257517	0.350491
CG1246	0.0114862		0.0867381	0.995401	-0.322814	0.362872
CG12470	0.00399979		0.207993	0.979243	0.326352	0.56663
CG12477	0.00120865		0.553484	0.743001	0.428363	0.551101
CG12479			0.0981471
CG12480	-0.00521181		0.386279	0.907866	-0.265573	0.597176
CG12481					0.0338492
CG12483	0.00401491		0.0227391		0.308075	0.699934
CG12490	-0.026092		0.288954	0.937701	0.332892	0.372111
CG12491					-1.5589	0.000654924
CG12493	0.0759892		0.321769	0.934533	0.00404247	0.996914
CG12496	0.00182647		0.263977	0.965997	-0.00763003
CG12499	-0.508416	2.93842e-08	-1.26763	0.0814251	-0.199182	0.69473
CG12502	-0.0109752		-0.253355	0.970342	0.228787	0.571013
CG12506			0.167603		-0.368328	0.502041
CG12507	0.0361029		0.0402976	0.996949	-0.0392848	0.953615
CG12512	-0.0627978	0.770667	-0.303051	0.946984	0.0823229	0.838489
CG12517					-0.0289887
CG12519	0.0213274		0.153292	0.987642	0.209436	0.79088
CG12520	0.0490318		0.113893	0.994115	-0.743017	0.291696
CG12521					0.00784914
CG12522	-0.0181218		0.458302	0.856232	0.833428	0.219106
CG12523	0.0346941		0.0688455	0.996412	-0.00739701
CG12531	0.015766		-0.100077	0.994704	0.340807	0.457282
CG12535	0.0888412		0.477732	0.842553	2.0738	3.46141e-07
CG12539	-0.0254025		-0.25283		0.0440506	0.930166
CG12540	0.0449013		0.0157772	0.998894	0.0897966
CG12541	0.0444552		0.528178	0.799373	0.483689	0.0226582
CG12546	0.00329802		0.413391		0.817625	0.038811
CG12547	0.209235	0.124428	0.410549	0.835744	0.334574	0.40432
CG12560	0.0407978		-0.0922369	0.995401	0.291683	0.356476
CG12567	0.224555	0.070172	0.268632	0.951525	-0.413838	0.57428
CG12576	-0.0636415	0.542575	-0.609296	0.623182	0.404049	0.376543
CG12581	0.0133556	0.920907	0.115775	0.98926	0.304569	0.551295
CG12590	0.0226096		0.0186369	0.996605	0.169414	0.852896
CG12592	-0.0486999		-0.16255	0.986294	0.141258
CG12594	0.0518729		0.0122384	0.998894	0.353604	0.266173
CG12605	-0.000311738		-0.197672	0.980602	0.508883	0.299519
CG12607	0.00150213		0.240375	0.976021	0.127053	0.852416
CG12608	0.100696	0.487786	0.429048	0.772984	-0.700209	0.298963
CG12617					0.26221	0.511725
CG12620					-0.0289887
CG12637	0.0224613		-0.0321507		-0.0289887
CG12640					0.0647596	0.874868
CG12643	-0.00332141		0.50923	0.756489	0.325657	0.248544
CG12645	0.069921		0.0772489	0.995401	0.0452494
CG1265	-0.134061	0.458273	-0.0583833	0.996067	-0.105993	0.843369
CG12655	0.0194726		0.356612	0.913648	0.0842164	0.919385
CG12659	0.376727	9.42099e-05	0.689195	0.451449	-0.424833	0.528641
CG12661	-0.00353357		-0.136371	0.987642	-0.170427
CG12662	0.0053302		-0.308566	0.92388	0.0557043	0.947908
CG12672	-0.00736142		0.166634		-0.165352	0.828362
CG12674	0.0226096		0.0217283		0.0524117
CG12680			0.167603		-0.0492704
CG12688	-0.00736703		-0.466357		-0.069723
CG12689	0.0342911		0.433053		0.214186	0.664739
CG12691			-0.0195743		0.0338492
CG12692	0.00399979		-0.0775013		0.0338492
CG12693	-0.0156762		0.289513		0.00440577
CG12698	0.00242702		0.395693	0.903828	-0.167397	0.793521
CG12699			-0.20025	0.976549	0.0629951
CG12702	-0.160423	0.182438	0.0450479	0.996605	-0.477117	0.393952
CG12708	-0.0073985	0.978189	-0.239125	0.970342	-0.0390651	0.971334
CG1271	-0.0205775		0.0668154	0.995401	-0.00496872	0.992448
CG12713	0.365	0.00543098	0.348528	0.897169	-0.346983	0.606959
CG12715	-0.0156762		-0.0266401		0.0606466	0.941239
CG12716					0.0308063	0.979036
CG12717	-0.286226	0.00388497	-1.37117	0.116509	0.149668	0.74522
CG12723	0.00959053		-0.239137	0.976021	0.134241	0.866081
CG12725			0.276063		0.0697744
CG12728	-0.185202	0.284471	0.49975	0.728191	-0.153475	0.845582
CG1273	-0.0167701	0.837489	-0.469816	0.814536	0.250949	0.763138
CG12730	0.0212229		0.287566	0.952859	0.260035	0.42597
CG12744	0.00994989	0.960765	0.484909	0.679529	-0.263435	0.725213
CG12746	-0.000593196	0.997202	-0.208532	0.976021	-0.225374	0.42641
CG1275	0.0821084	0.624248	0.27665	0.931928	-0.267296	0.4773
CG12766	-0.00789545		0.379444	0.831564	-0.174053	0.555502
CG12768	-0.0127991		0.0400288	0.996949	0.0027086	0.99578
CG12769	0.0609873	0.764665	-0.140654	0.987642	0.286777	0.519473
CG12773	-0.0499235	0.756059	-0.0558897	0.996605	-0.536351	0.281261
CG12782	0.00399979		0.193487		0.121091	0.899971
CG12783					-0.0289887
CG12795	-0.118052	0.268453	-1.15893	0.211041	-0.190339	0.541234
CG12811	0.0662246	0.65533	-0.816415	0.483058	0.178826	0.491735
CG12814	0.021578		0.197355	0.980331	0.306363	0.459601
CG12817	-0.0065741		0.755619	0.540109	0.0612606	0.936946
CG12818	0.109502	0.547593	0.34796	0.892592	-0.473848	0.473115
CG12822	-0.00359266	0.986934	-0.444184	0.800311	0.00647625	0.992699
CG12824	0.00325802				0.441178	0.541023
CG12825	0.0613173		-0.546602	0.748171	0.23773	0.522463
CG12826	-0.00541696		0.104657	0.99374	-0.0605558	0.923443
CG12828	0.00325802				0.0338492
CG12831			-0.384642		-0.244875	0.550653
CG12836					-0.0541722	0.957393
CG12848	0.162498	0.26861	0.469124	0.727491	-0.263686	0.480798
CG12849			0.255418
CG12851	0.0427314		0.149116	0.987642	0.379547	0.305596
CG12857	0.0355409		-0.33317		0.35387	0.646188
CG12860					-0.0541016
CG12863	-0.249825	0.0783671	-0.324402	0.910726	-0.262213	0.551295
CG12866	-0.0156762		-0.0827909
CG12868	0.128918	0.487774	-0.211357	0.979243	0.0363368	0.959262
CG12869	-0.0425111		-0.207363	0.979833	0.126229	0.852896
CG12877	-0.126002	0.269502	0.121395	0.987642	-0.523958	0.39211
CG12880	0.0210544		-0.173989	0.984853	0.165503	0.757753
CG12883	-0.0056137	0.9792	-1.23938	0.175649	-0.263895	0.564084
CG12885	-0.00708214		0.0460961	0.996605	0.226324	0.783832
CG12895	0.0983183	0.590088	0.46098	0.734352	-0.483366	0.344419
CG12896	0.00611572		0.349215	0.891608	0.0880847	0.823163
CG12898					0.00905428
CG12909	-0.0365797	0.84677	0.137264	0.984933	-0.457959	0.381124
CG12910	-0.00719806		-0.0891114	0.995401	0.159769	0.647444
CG12911	0.0222806		0.0199053	0.998894	0.107138	0.877716
CG12914			0.381516		-0.052138	0.958228
CG12917	-0.0320576		0.318148		0.160673	0.78421
CG12920	0.0065309		0.0846348	0.995401	0.455104	0.42254
CG12923	0.0764397		0.873406	0.250532	0.899871	0.142324
CG12926	0.0476531		0.397411	0.905207	-0.210017	0.366241
CG12929	-0.0149127		-0.0431231	0.996605	-0.117438	0.893033
CG12934	-0.0151059		0.869609	0.427268	-0.0692976	0.879328
CG12935	0.0233174	0.92136	0.0729144	0.995401	-0.103557	0.788531
CG12942	-0.334475	0.000176956	-0.708086	0.467822	0.123523	0.844052
CG12945	0.00176321	0.991822	-1.12291	0.228188	0.505935	0.137318
CG12947	0.0124598		0.202663	0.979243	-0.0711363	0.935758
CG12948	0.0555306	0.639789	-0.498842	0.731641	-0.0227362	0.967955
CG12951	-0.0153172		-0.0236601	0.997677	0.155091	0.779928
CG12963	0.035522		0.358653	0.916943	-0.0628946	0.910312
CG12964	0.0190682		-0.118834	0.992799	-0.110817	0.882339
CG12970	0.00329802		0.156259		0.264425	0.70356
CG12971	-0.0142635		-0.100254	0.994258	-0.771123	0.110599
CG12974	0.0359686		0.180538	0.984361	-0.0521628	0.883392
CG12975	-0.0172531	0.946365	-0.311736	0.920822	0.125753	0.790866
CG12983	0.0224613		0.0981471
CG12984	-0.0298626		-0.137397	0.987642	0.500579	0.359862
CG12985	-0.0320576		-0.224025	0.976021	0.419234	0.568022
CG12986	0.0283369		0.292545	0.949684	0.0338492
CG1299	-0.00680846		0.113782	0.99374	-0.0131176	0.984275
CG12990	-0.00575251		0.236553	0.976021	0.39939	0.453469
CG12991	0.122135		0.132571	0.987642	0.305437	0.408261
CG12992	0.0637125		-0.594328	0.586591	0.403425	0.590062
CG12995					0.00905428
CG12998			0.161787		-0.195273	0.800967
CG13000	0.0916325		0.281185	0.961457	-0.0655061
CG13001	0.0847159	0.442802	-0.0385983	0.996605	0.106586	0.786839
CG13002			-0.0266401		-0.0289887
CG13003	0.0225991		0.045031	0.996803	0.184278	0.785623
CG13004	-0.0114748				-0.194959	0.72428
CG13005	-0.396076	4.19351e-05	-1.22006	0.188382	-0.131454	0.85897
CG13008			-0.0195743		0.0233173	0.978732
CG13010	0.0224613		-0.271884	0.950397	0.0691349
CG13012	0.0185656		0.334441	0.922205	0.3389	0.602373
CG13014	0.120373	0.487786	-0.364304	0.920503	0.148878	0.755138
CG13016	-0.160679	0.178903	-0.425551	0.775084	-0.132134	0.770794
CG13018	0.0990794		0.304668	0.937035	0.305312	0.452513
CG13021			-0.0195743
CG13022			0.298853		-0.0154745	0.988705
CG13023	-0.0371963		-0.752915	0.551861	-0.277215	0.667823
CG13024	0.070333		-0.119971	0.991905	0.685069	0.00146174
CG13026			-0.0195743
CG13028	-0.0227707		-0.157315	0.984516	0.346504	0.655475
CG13029	-0.0158989		0.770838	0.444013	-0.11098	0.902442
CG13031			-0.0827909		0.0338492
CG13032	-0.0290574		-0.85001	0.40556	0.0338492
CG13033	0.0178203		0.373801	0.9172	-0.106586	0.729856
CG13038	0.0233937		0.266311	0.965183	0.192327	0.664123
CG13039					0.0338492
CG1304	0.0694204		0.692064	0.49126	-0.0153145	0.971429
CG13040			0.167603		0.0582594	0.954379
CG13041	0.00208162		-0.194667	0.981742	-0.317832	0.493324
CG13042	0.0249343		0.172852	0.984516	-0.262184	0.751828
CG13043	0.00276311		0.132923	0.98926	-0.285058	0.491735
CG13044	-0.00300961		-0.017238	0.998894	-0.407643	0.356867
CG13045	0.102985		0.0113733	0.998894	0.0555233
CG13046	0.00920302		0.132032	0.988551	-0.210905	0.597567
CG13047	0.0189461		-0.252122	0.974311	-1.01184	0.00665057
CG13048	0.0355032		0.0931005	0.995401	-0.000951948
CG13049	0.0411913		-0.0634284	0.996605	0.485796	0.440602
CG13050	-0.0156762		-0.0266401		-0.0289887
CG13051	0.0108076		-0.102385	0.994258	-0.728221	0.279888
CG13053					0.03187
CG13054					0.428579	0.53429
CG13055	0.0163208		-0.150898		0.521556	0.299154
CG13056	0.0219914		-0.351126		-0.0168594	0.981709
CG13058	0.0156243		-0.0878424	0.995401	0.112414	0.884586
CG13059	0.00888552		-0.0653714	0.996605	-0.380053	0.387523
CG13060	0.000863393		-0.0212158	0.998894	-0.0261807	0.972556
CG13062	-0.0156762				-0.0790243
CG13063	0.0309234		0.213408	0.979243	-0.135895	0.725013
CG13064	-0.00821907		-0.21556	0.979243
CG13065	-0.0156762		0.333836		-0.284659	0.726774
CG13066	0.00669787		-0.317097	0.942098	-0.549191	0.388947
CG13067	0.000611037		-0.171449	0.984853	-0.768182	0.0198595
CG13068	0.00386858		0.059411	0.996605	-0.483325	0.405366
CG13069	0.00335281		-0.25659	0.973782	-0.868315	0.0095918
CG1307	0.162149	0.278271	0.356889	0.852276	-0.555078	0.357263
CG13071					-0.0289887
CG13073			0.167603		0.402258	0.350923
CG13074	-0.00405612		0.586848	0.674708	0.329255	0.665324
CG13075	0.00624641		0.280206	0.956103	-0.330692	0.289607
CG13077	0.0582636		0.388977	0.867144	-0.356147	0.450715
CG13078	-0.0153172		0.308642		0.376741	0.515471
CG13081	0.0207894		-0.0165257		0.00440577
CG13082	-0.0313913		-0.357038	0.920503	-0.216115	0.629243
CG13083	-0.0363966		-0.151994	0.985962
CG13084	0.00717241		-0.116048	0.987642	-0.0492704
CG13085	0.0534069		-0.247771	0.975282	-0.131084	0.888787
CG13086	-0.0148816		0.200253	0.980253	-0.083601	0.819713
CG13088	-0.191388	0.194375	-0.300891	0.93322	-0.0583236	0.927082
CG1309	-0.197131	0.0270405	-0.666272	0.551756	0.0935969	0.759597
CG13096	0.0701194	0.55499	0.264239	0.87837	-0.768431	0.277208
CG13097	-0.151597	0.226495	0.0326844	0.997237	-0.73376	0.282072
CG13101	0.304018	0.0513555	-0.146098	0.987642	0.546333	0.00993502
CG13102	0.0330365		0.519163	0.799889	0.150702	0.656051
CG13108	0.0285723		0.25481	0.973922	0.135645	0.746409
CG13114					0.0338492
CG13116	0.0398177		0.252428	0.971705	0.0416302	0.967692
CG13117	0.0256721		0.0227391		0.309588	0.518902
CG13123	-0.148543	0.390667	-0.148891	0.984516	-0.0403362	0.958495
CG13124	0.0618935		0.166157	0.984853	0.249686	0.594381
CG13126	-0.077072	0.623583	-0.282456	0.941528	-0.478556	0.361784
CG13127					-0.0289887
CG13131			-0.0266401		0.0555233
CG13133	0.030326		0.684083	0.520322	-0.203344	0.712473
CG13135			0.0996622		0.309202	0.632796
CG13137					0.0338492
CG13138	-0.0294072		0.144525	0.987642	0.0450404	0.947417
CG1314					0.0338492
CG13144	0.0791706		0.958066	0.208096	0.0135278	0.990977
CG13148	-0.0841053		-0.135735	0.987642	0.217086	0.647341
CG13151	-0.125858		0.0731437	0.995401	-0.244671	0.580369
CG13154	0.0292921		0.275678	0.965296	0.183533	0.833499
CG13155			-0.000553429
CG13157	-0.059448		0.04456	0.996605	-0.00870354	0.994333
CG13159	-0.00761864	0.949921	-0.126777	0.99028	-0.0256415	0.980865
CG1316	-0.146726	0.339857	0.00552473	0.998894	0.0691832	0.879328
CG13160	0.00401491		-0.164552		-0.300768	0.169562
CG13168	0.0780161		-0.194821		0.554354	0.415223
CG1317	0.0451563	0.757623	-0.348863	0.83525	0.1193	0.765809
CG13177	0.0392793		0.175175	0.984516	-0.0113716	0.988035
CG13185	-0.363564	0.000219335	-0.868832	0.209388	3.19894e-05	0.999944
CG13186	-0.0156762		0.407323		0.0560099	0.953615
CG13192	0.142722	0.209161	-0.0315788	0.997237	-0.191646	0.543815
CG13196	0.0537068		0.116173	0.991333	0.0735509	0.865738
CG13197	-0.13392	0.229227	-0.557898	0.67907	0.160305	0.725015
CG13198			0.27816		0.0524117
CG13202	0.00710498		-0.0866115		-0.0152618	0.989246
CG13203	-0.0203146		-0.640188	0.674708	-1.93503e-05	0.999944
CG13204	-0.080404		-0.129052	0.987642	-0.214399	0.501768
CG13215			0.383063		-0.402264	0.514461
CG13216	0.0170387		0.108599	0.994115	0.212516	0.435524
CG13217	0.0232288		0.0367105	0.99757	-0.183658	0.619231
CG13218	0.00504314		0.374002	0.91137	0.0773777	0.919902
CG13220	0.121167	0.453992	0.41157	0.828476	-0.120823	0.785476
CG13223					-0.00420993
CG13226			-0.0195743		0.0424841	0.965676
CG13227	-0.0108708		-0.043323	0.996662	0.0388074	0.919902
CG13228	-0.0156762		-0.154028		-0.00640571	0.993143
CG13229	0.0630064		-0.0110732	0.998894	0.267083	0.299154
CG13230					1.15943	0.0298941
CG13231			0.167603		-0.190501	0.825739
CG13239	0.00545087		0.569659	0.756181	0.535742	0.443097
CG1324	-0.00767053		0.251145	0.974379	-0.123824	0.840641
CG13243			-0.140836		-0.204708
CG13244	-0.0156762
CG13247	-0.0191168		-0.0247128	0.997677	-0.122436	0.800407
CG13248	-0.00221623		-0.259098	0.971383	-0.0500553	0.898944
CG13250	-0.0156762		-0.308112		-0.0492704
CG13251	-0.00531049		-0.0842233	0.995401	0.228391	0.722153
CG13252	0.043134		0.100942	0.994115	0.312798	0.393186
CG13255	-0.0298826		0.113876	0.99374	0.147484	0.755921
CG13258	0.00710498		0.406242	0.869535	0.327781	0.673917
CG13272	-0.00160995		-0.026798	0.997677	0.0979493	0.874617
CG13280	0.0185373		-0.157443
CG13282	0.0199513		-0.167751	0.984853	0.0403037	0.970838
CG13284	0.0319265		0.217282	0.979243	-0.0159792	0.978697
CG13285	0.029431		0.35673	0.925545	0.0599391	0.881329
CG13287	-0.000661895		-0.502063	0.820573	0.102672	0.866948
CG13288	-0.0128142		-0.221041		-0.0526597	0.949781
CG13293	0.0109518		-0.141764	0.987642	0.444714	0.0521405
CG13295	-0.0881256		0.0489715	0.996605	0.0185289	0.963833
CG13297	0.0341032		0.287456	0.958074	0.178643	0.800407
CG13299					0.0253387
CG13300	0.0108911		0.0197208	0.998894	0.504142	0.211771
CG13305	-0.00939104		-0.464874	0.848121	-0.164921	0.83611
CG13306	0.00517917		0.0981471		0.113492	0.870069
CG13308			-0.0266401		-0.0492704
CG13309			-0.0195743		-0.0289887
CG13310	-0.00740471		-0.456525		0.235838	0.763011
CG13311	-0.007671		0.160043	0.980331	0.082469	0.868609
CG13312			0.199138		-0.162704	0.69858
CG13313	-0.0270792		-0.256426	0.971705	0.549507	0.415427
CG13314	0.020781		-0.0123624	0.997677	0.368325	0.581263
CG13315	0.0764695		0.318413	0.940951	0.0268254	0.957934
CG13318	0.0545115		0.328541	0.936025	0.302069	0.540426
CG13319	-0.043841	0.843859	0.00933373	0.998894	-0.494629	0.202434
CG13321	0.0391487		0.233258	0.976202	-0.362072	0.08934
CG13323	-0.00326293		0.596207	0.507688	-0.185637	0.459213
CG13324	-0.0156762		0.230646		0.609004	0.320774
CG13325	0.0590155		0.326737	0.93922	-0.174444	0.519166
CG13326	-0.0440768		-0.376385		0.0697744
CG13330			0.174204		1.13854	0.045973
CG13331	0.0211887		-0.188099	0.979243	0.137889	0.838703
CG13332	0.0452051		-0.109787		0.21584	0.799855
CG13334	-0.0153172		-0.0207562	0.998015	0.213956
CG13337	-0.0320576		0.167603		-0.0289887
CG13339	0.0872342	0.66185	-0.100587	0.994115	0.03433	0.962079
CG13344	-0.0158081	0.924946	-0.760857	0.475054	0.0928695	0.76715
CG13358	-0.0253907		0.196817	0.979833	-0.391553	0.600206
CG13359	-0.0443032		-0.10503	0.994115	0.0341533
CG13360	0.00776275		0.192591	0.979833	0.158675	0.755921
CG13361	-0.00888534		0.271369		-0.43767	0.356107
CG13362	-0.0214593		-0.279208	0.954913	0.30834	0.696566
CG13364	0.351936	0.000708968	0.741147	0.280949	-0.379526	0.495049
CG13365	0.258493	0.108355	0.479774	0.748171	0.0737806	0.866799
CG13366	-0.173689	0.0939054	-1.07684	0.211041	0.170271	0.59519
CG13367	-0.154328	0.324947	-0.469235	0.775366	-0.368965	0.340379
CG13369	-0.0139674	0.952553	0.161106	0.979833	-0.555978	0.091035
CG13373	0.0529124	0.789695	-0.196172	0.979243	-0.158925	0.793764
CG13375	-0.115262		0.564939	0.688494	0.707896	0.0391735
CG13376	-0.0100765		0.433247
CG13377	0.018829		0.225359	0.978059	0.310445	0.452554
CG13384	-0.0877705	0.393352	0.0245019	0.997677	0.16591	0.587732
CG13385			-0.0195743		-0.0289887
CG13386	-0.0105016		0.492904	0.578357	0.551858	0.405366
CG1339	-0.0785858		0.171922	0.984933	0.0420629	0.957583
CG13390	-0.139779		-0.393331	0.874281	-0.148904	0.775422
CG13392	-0.0594288	0.760617	-0.303379	0.922024	-0.0460175	0.932637
CG13397	-0.119971	0.226492	-0.665347	0.336522	0.410089	0.204651
CG13398	-0.266331	0.0108312	-0.835458	0.430929	0.446538	0.303262
CG13403	0.0406695		0.0673184	0.995401	-0.288637	0.60077
CG13404	0.001375		0.322101	0.93922	0.511884	0.187202
CG13405	-0.0376569		-0.0582412	0.996605	-0.0828997	0.783832
CG13407	-0.0154757		-0.482446	0.827845	-0.0289887
CG13408	-0.00234614		0.523862	0.728157	0.163687	0.764011
CG13409	-0.00470192		0.102573	0.994258	0.108612	0.746409
CG13423	-0.026092		-0.0575118	0.996605	-0.0740124	0.923333
CG13426			0.439253
CG13427	0.104926	0.36727	0.441399	0.818474	-0.074981	0.924597
CG13428	-0.00707991		0.732217	0.566614	0.0159595	0.982806
CG13436	0.00829882		0.322455	0.93922	0.378634	0.520839
CG13437	0.0571754		0.363525	0.852675	0.198508	0.784554
CG13438			0.167603		0.0712183
CG1344	0.110447	0.431521	0.15791	0.984853	-0.311654	0.664307
CG13443					0.0105185	0.985079
CG13445	0.00710498		-0.1731		0.184958
CG13449	-0.0183997		-0.120577		0.0387452	0.967869
CG13454	0.0377478		0.568624	0.713372	0.0637836	0.953579
CG13455	-0.0325788		0.3961		0.0989422	0.923774
CG13457	0.0448396		-0.25639	0.970342	-0.0541016
CG13458	0.0582636		0.315469	0.931032	0.328629	0.618644
CG13460					0.623574	0.26203
CG13461			0.504132		0.597753	0.17225
CG13465	0.157492		0.565756	0.674708	0.273552	0.739312
CG13473					0.0495872
CG13481			0.161787
CG13482	-0.0443032		0.302914	0.920503	0.0067803	0.992699
CG13484	0.226843	0.138115	0.667363	0.514208	-0.716426	0.306354
CG13488	0.0357233		0.0247142		-0.30154	0.580153
CG13492	0.0150995		-0.24934	0.975715	-0.184453	0.760252
CG13500					-0.0492704
CG13501	0.058507		1.5937	0.00814302	0.845357	0.187229
CG13502	-0.0280786		-0.162028	0.984516	0.282701	0.521335
CG13506	0.0402613		-0.0143131	0.998894	0.261655	0.424796
CG13516	0.00944667		0.1077	0.994115	0.0323302	0.950556
CG13526	-0.0156762		-0.0827909
CG13527	-0.026092		0.330402	0.920503	0.0681979
CG13531	-0.430227	1.76721e-05	-0.754427	0.401453	-0.119203	0.733318
CG13532	0.0155324		0.228844	0.976202	0.301325	0.383277
CG13538			0.161787		0.399179	0.485945
CG1354	-0.0667458	0.642888	-0.112487	0.984853	-0.0284672	0.954429
CG13540	-0.0246898		-0.251647	0.96598	0.127252	0.871974
CG13544			-0.0195743		0.00905428
CG13545	-0.0212465		-0.440142	0.848121	-1.10154	0.000234797
CG13551	0.627021	2.12376e-09	0.771771	0.26134	-0.0608006	0.919902
CG13558					0.0338492
CG13559	0.0241889		0.322269	0.930491	0.22708	0.725612
CG13560	-0.00707991		-0.189		-5.97533	1.11439e-95
CG13561	-0.00736142		-0.00364943	0.998894	0.184958
CG13562	-0.016131		-0.0791542	0.995401	0.336335	0.653031
CG13563	0.0175239		-0.0844196	0.995401	0.0591091	0.953579
CG13564					-0.0289887
CG13566	-0.00707991		-0.25283		0.366509	0.632008
CG13575			0.0996622		-0.17247	0.83859
CG13577	0.0710402		0.521085		-0.0319544	0.974059
CG13578	-0.00888534		0.0784104	0.995401	0.465352	0.46547
CG13579	-0.00640359		0.238453	0.971383	-0.0705697	0.872042
CG1358	-0.267912	0.0281578	-1.29393	0.156172	0.0129908	0.973609
CG13581	-0.0156762		-0.129159
CG13585	0.118347	0.442802	0.299934	0.902565	-0.223661	0.332673
CG13587			0.161787		-0.0586392
CG13589					-0.0289887
CG13590					0.0866425
CG13594	0.0180554		0.0566845	0.996605	0.102543	0.714144
CG13599	0.217616	0.123211	0.455718	0.728191	-0.518047	0.357263
CG1360	-0.000745562	0.997178	-0.326564	0.922205	-0.212624	0.535161
CG13601	-0.0249597	0.918473	-0.600939	0.688812	-0.144094	0.616267
CG13603	0.137389	0.286373	-0.250636	0.950009	0.217834	0.491784
CG13604	0.137302	0.249227	-0.111366	0.987642	-0.0404768	0.919902
CG13605	-0.148486	0.19735	-0.470123	0.734359	0.0308498	0.930599
CG13606	-0.00619232		-0.0516152	0.996605	-0.301069	0.575395
CG13607	-0.0305422		0.475436	0.798114	0.103073	0.865478
CG13609	0.137121	0.396249	-0.659597	0.646441	-0.615254	0.379175
CG13613	0.00717241		-0.0741145
CG13614	-0.0206618		-0.194408	0.978059	-0.06838	0.940702
CG13615	-0.0255507		-0.83163	0.383721	-0.0895331
CG13616	0.00440619		-0.102862	0.994258	-0.0848044	0.911415
CG13618	0.0164616		0.302282	0.951156	0.132563	0.734863
CG13622	0.0138225		-0.068714	0.996412	-0.119687	0.893338
CG13623	0.0154898		-0.231135	0.976021	-0.150644	0.815359
CG13625	-0.275739	0.00343795	-0.507309	0.636228	-0.154019	0.656193
CG13627	-0.0156762
CG13630	-0.289261	0.00306848	-0.77293	0.460378	-0.0853847	0.778468
CG13631	0.0630486	0.696912	0.184344	0.979833	0.348274	0.239987
CG13634	0.0228354		-0.034171	0.997278	0.0456304	0.955099
CG13639			-0.129159		0.0114204	0.992699
CG13640	-0.000477694		-0.368067	0.903585	-0.123798	0.841796
CG13641	-0.00304049		0.178912	0.979833	-0.158893	0.586502
CG13643	0.00444165		-0.0522965	0.996605	-0.184457	0.760618
CG13653	0.0458044		0.258351	0.969896	-0.00763003
CG13654	0.0182925		-0.0712149	0.996412	-0.00196309	0.996873
CG13658	0.0226096		0.383063		0.381823	0.288305
CG13659	0.00880728		0.559158	0.704477	0.0264144	0.955299
CG13663	0.202596	0.179343	0.224308	0.971705	-0.274572	0.689248
CG13667	-0.0996461	0.59868	0.0966166	0.994115	-0.698762	0.24664
CG13670			0.230646		-0.0153231
CG13671	-0.321642	0.00656308	-0.915889	0.341885	-0.0106567	0.988035
CG13674	0.0043201		-0.182589	0.984516	-0.448326	0.513015
CG13675	0.0177152		0.420465	0.885636	-0.0129558	0.987313
CG13676	0.0902592		0.0214159	0.998894	0.174746	0.762624
CG13678	0.00231324		0.0692494	0.996412	-0.289625	0.578288
CG13679	0.000405288		-0.23519	0.976021	-0.629602	0.327925
CG1368	-0.0101801		0.0280336	0.997677	-0.358477	0.46547
CG13685	-0.0100765		0.141199		0.403365	0.491545
CG13689	0.50155	0.000151388	0.890375	0.234904	-0.414982	0.556388
CG13690	0.223612	0.09728	0.0695247	0.994258	-0.746982	0.289607
CG13692			-0.285104	0.957579	-0.0364888	0.973609
CG13693	0.00703318		0.335084
CG13694	0.0382637		0.350152	0.922249	1.17144	1.82406e-07
CG13698	0.12446	0.236016	-1.01288	0.310745	0.399626	0.348779
CG13699	0.0243482		0.103954	0.994258	0.124323	0.89651
CG13700			-0.0195743
CG13704	0.0407621		-0.0905443	0.995401	-0.443728	0.200375
CG13705	-0.0336352		0.438171	0.873481	-0.217834	0.717255
CG13707	0.0155364		-0.00570868	0.998894	0.578755	0.330396
CG13708	0.0303392		-0.0210558	0.998894	-0.221507	0.708441
CG1371	-0.227935	0.0403426	-0.644042	0.430929	-0.296051	0.522243
CG13711	0.0790401		-0.368713	0.922024	-0.0289887
CG13712	0.0898465		0.219657	0.979199
CG13713	0.0586572		0.230741	0.976202	-0.0736269	0.689248
CG13716	0.047395		-0.44529		0.598731	0.306845
CG13720	0.0226096		-0.302121		0.0555233
CG13721	-0.0316701		0.119613	0.990531	0.143933	0.828975
CG13722	-0.0298879		-0.562262	0.75236	-0.487221	0.3916
CG13724	-0.0156762
CG13727	0.00273794		0.23384	0.976021	0.00177604	0.998266
CG13728	-0.0354691		-0.793677	0.406214	-0.605551	0.387921
CG13731	-0.00544093		-0.199001	0.979833	-0.360125	0.546277
CG13733	-0.00767053		0.383973		0.0477655	0.961513
CG13737	0.0334458		0.265305	0.970342	-0.176099	0.806494
CG13738	-0.000766835		0.447654	0.868159	-0.425193	0.226246
CG13739	0.00399979		-0.143407		-0.251296	0.662689
CG13742	0.0576174	0.75528	0.362843	0.852675	-0.454565	0.458014
CG13743	-0.0233582		0.235963	0.976119	0.363058	0.293635
CG13744	-0.024646		-0.284375	0.952479	-0.571896	0.296193
CG13747	-0.0156762		0.111196
CG13748	-0.0075435		-0.260217		0.306429	0.695895
CG13749	-0.0104838		0.15749	0.987642	-0.0427409	0.94547
CG13751	0.0757273	0.700918	0.399619	0.837453	-0.61116	0.224366
CG13760	0.00555155	0.981944	0.145124	0.987642	-0.469503	0.456202
CG13766	-0.0871122	0.55499	-0.590925	0.721706	0.23564	0.493902
CG13771	0.0510566		-0.521703	0.743798	-0.105364
CG13773	0.158979	0.332941	-0.177633	0.981809	0.221288	0.627459
CG13775	-0.110356	0.561033	-0.0678915	0.995401	0.245689	0.60077
CG13784	-0.0962607	0.509898	-0.170103	0.978389	0.187015	0.699021
CG13786	-0.00428293		0.193487		0.124202	0.882339
CG13793	-0.0105016		0.443618	0.811382	0.252967	0.630872
CG13794	-0.00317106		-0.120032	0.99028	0.241626	0.446181
CG13795	-0.0177672		-0.18767	0.984351	0.385199	0.289607
CG13796	0.00465939		0.172334	0.984853	0.298642	0.46407
CG13801			-0.0266401
CG13806	0.00267898		-0.0536514	0.996605	-0.137725	0.784554
CG13807	0.103332	0.582072	0.452269	0.743612	-0.478505	0.422073
CG13810	0.0205259		0.387047	0.910726	-0.118538	0.717519
CG13813	0.110346		0.260444	0.971705	-0.33037	0.610659
CG13827	0.0912861	0.584099	-0.201686	0.976202	0.0738499	0.885956
CG13833	0.0281515		-0.336713		0.00905428
CG13837					-0.57705	0.288518
CG13838	-0.0100765		0.615739	0.654586
CG13841	0.0224613				-0.0492704
CG13842	-0.024876		-0.161021	0.984516	0.10359	0.898552
CG13843	0.0605217		0.0227391		0.388569	0.267883
CG13847	0.0478903		-0.0329038	0.997677	0.0545131	0.95836
CG13850	-0.221068	0.0198606	-1.13211	0.221798	0.0722712	0.823134
CG13855	0.0218749		-0.315123	0.93193	0.0904519	0.895297
CG13856	-0.00819869		0.551335	0.73682	0.123046	0.849002
CG13857	-0.03093		-0.441323		-0.34469	0.521324
CG13862	0.00401491		-0.129159		-0.281654	0.548789
CG13868	0.0131181	0.918558	0.00291711	0.998894	0.0456356	0.906489
CG13869	0.00677321		0.152833	0.985962	-0.201633	0.816292
CG1387			-0.151611	0.987642	-0.0648349
CG13870	0.0224613				0.207213	0.575831
CG13871			0.506895		0.176276
CG13872	-0.0156762		0.0743495	0.995401	0.133334	0.800876
CG13875	0.00534641		-0.0255058	0.997677	0.179183	0.725369
CG13876	0.11145	0.535781	0.338415	0.891051	-0.52186	0.429503
CG13877	0.0199612		0.122275	0.98926	0.274809	0.521324
CG13884			0.532161		0.0524117
CG13887	0.220662	0.0704216	0.314033	0.920503	0.0692373	0.846298
CG13891	-0.0156762		-0.0266401		-0.0289887
CG13893	-0.0200297		-0.0276266	0.997677	0.0256074	0.968023
CG13894	-0.00744956		0.02232	0.997677	-0.0240637	0.966976
CG13895	-0.221969	0.0986715	-0.0361307	0.996605	0.234982	0.576791
CG13896	0.0929927	0.598268	0.340827	0.920503	-0.551471	0.424796
CG13898	0.00399979				-0.0934791	0.853995
CG13901	-0.0147545	0.950845	0.233855	0.963672	-0.84069	0.222577
CG13905	-0.0320576		-0.14409		0.145903	0.807653
CG13907	-0.15964	0.0119662	-0.881037	0.391888	0.065666	0.924228
CG13912	0.134129		0.287654	0.943346	0.206111	0.516345
CG13917	-0.33754	0.00031916	-1.14192	0.16327	-0.0358247	0.949202
CG13919	0.0419656		-0.0289627	0.997677	-0.380233	0.500361
CG13920	0.00135093		-0.0272624	0.997677	0.227209	0.576747
CG13921	-0.132218	0.137821	-0.250325	0.929316	-0.312388	0.488778
CG13924	-0.026092		-0.104942	0.990531	-0.277691	0.735393
CG13926	-0.0417093	0.850431	-0.323935	0.920503	-0.277446	0.450175
CG13928	-0.0232714		-0.119605	0.990868	0.0873189	0.816302
CG13930	-0.0180018		-0.165417	0.979833	-0.535101	0.446748
CG13931	-0.0105016
CG13933	-0.283218	8.90838e-05	-0.737398	0.435865	-0.0298981	0.946328
CG13937	0.0295524		0.398532	0.898235	0.198931	0.553158
CG1394					-0.139455	0.787839
CG13946	0.00710498		0.0937296		-0.414915	0.441084
CG13947	-0.0290574		-0.259221		-0.842987	0.0271946
CG13949	-0.0116025		-0.0592904	0.996605	0.281232	0.733902
CG13950	0.00263678		0.0913039	0.994953	-0.511598	0.23589
CG13954	0.0375021		-0.570588	0.688812	-0.330997	0.301606
CG13955	-0.0167769		0.161932	0.980874	0.192476	0.830548
CG13962			0.330931	0.883659	0.408501	0.438006
CG13965			-0.0827909
CG13970	-0.017434		0.0996622		0.0907551
CG13972	-0.0182563		0.0681829		0.00212983	0.998266
CG13978			0.333836
CG13982	0.00430363		-0.594986	0.724935	0.390776	0.533695
CG13983	-0.028772		0.134638	0.987642	0.496906	0.203695
CG13984					0.0338492
CG13989	-0.0156762		-0.0195743		-0.0289887
CG13991	0.0357233		0.235684
CG13992	-0.0114748		-0.100254	0.994115	-0.0648349
CG13994	0.0160112	0.948975	0.150765	0.984516	-0.402192	0.3916
CG13995	-0.0246372		0.410554	0.882109	0.00460202	0.994378
CG13996			0.0383973		-0.0547856	0.954379
CG13999	0.00480858		0.523523	0.7426	0.646789	0.164697
CG14000					0.0338492
CG14005	0.127104	0.383313	0.318145	0.925154	-0.857769	0.214798
CG14007			-0.0195743		0.175323	0.826671
CG14011			-0.0195743
CG14013					-0.0289887
CG14014	0.0747239		0.0236378	0.997897	-0.694206	0.26731
CG14015	0.013227		0.117864	0.989644	0.408756	0.289607
CG14017			0.064891	0.995795	-0.0997944	0.746409
CG14020	0.0130626		0.240546	0.976021	-0.00824811	0.994327
CG14022			0.35145		0.0348541	0.970144
CG14024	0.0195929		0.348875	0.922205	0.319128	0.183835
CG14034			-0.0195743		0.0203447	0.984766
CG14036	0.0512712	0.788591	-0.894715	0.407835	-0.42755	0.530679
CG14043	-0.146945	0.242871	-0.974876	0.286458	-0.0616427	0.847873
CG14044	0.0206761		0.312345		0.0664482	0.937583
CG14050	-0.0260373		0.0703321	0.996412	-0.324337	0.557181
CG14052	0.0219914		0.589597	0.682037	-0.279001	0.65269
CG14053	-0.0355099		-0.255925	0.973922	-0.479036	0.392993
CG14054	0.0674905		0.0227391		0.615698	0.355722
CG14069					-0.0289887
CG1407	0.229865	0.00838336	0.304924	0.931928	-0.537788	0.440334
CG14071	0.00710498
CG14072	0.0226096				-0.244711	0.770381
CG14073	-0.0652693	0.686645	-0.824661	0.364428	0.0858702	0.853105
CG14074	0.207616	0.0913513	-0.0743956	0.995401	-0.116451	0.871244
CG14075	-0.0155667		-0.0768382		-0.31356	0.296143
CG14077					-0.0289887
CG14079	-0.0118517		0.0874134	0.995401	-0.245496	0.758259
CG14082	0.0402628		0.522339	0.788712	0.681912	0.00608069
CG14085	-0.00428293		-0.502916	0.707038	-0.0211792	0.985582
CG14086	0.0226096		0.387075		0.211554	0.735069
CG14088			-0.0195743
CG14089	0.0226096		0.204497		0.383435	0.383277
CG14095	0.00793672		0.0341314	0.997677	0.946895	0.10344
CG14096	0.0163512		-0.0425072	0.99374	-0.211956	0.787839
CG14100	-0.0693804	0.684336	0.0717591	0.996412	-0.276502	0.590836
CG14102	0.103299	0.56334	-0.641505	0.675197	0.0161176	0.988035
CG14104	0.144705		0.597914	0.664793	0.234931	0.754291
CG14105	-0.00783461		0.147155	0.987642	0.144987	0.762081
CG14106					0.116548	0.711346
CG14107	0.0244815		0.0403586	0.996949	0.475585	0.426264
CG14109	0.0236773		0.22319	0.978389	0.286716	0.49685
CG14110	-0.0321025	0.715412	-0.640848	0.625199	0.330799	0.656199
CG14111	0.0088937		-0.0236474	0.997677	-0.0679436
CG14115	0.0224613		0.0225931
CG14118	0.0162498		0.100907	0.994258	-0.2851	0.593593
CG14120	-0.00810646		-0.0820259	0.995401	-0.130476	0.87049
CG14125					-0.147531	0.871635
CG14130	-0.0308607	0.901438	0.0224545	0.997677	0.107948	0.759916
CG14131	-0.0471104		-1.00768	0.308859	-0.16687	0.734386
CG14132	0.0297653		0.428809	0.873489	0.653105	0.135919
CG14135	0.152516	0.392048	0.629671	0.577574	-0.155415	0.858841
CG14137					-0.0541016
CG14142	0.00757038		0.0339505	0.99757	1.3024	0.0049819
CG14143	0.0267246		0.0752015	0.995401	0.162339	0.860775
CG14147	0.0517013		0.161931	0.986722	0.206138	0.806494
CG14153	0.0186321		-0.0673896	0.995401	0.140047	0.841254
CG14154	0.0224613		0.0227391		-9.47468e-05	0.999829
CG1416	0.0774296	0.634409	0.107702	0.98926	0.054097	0.920977
CG14160	0.0044964		0.0875131		0.336408	0.350491
CG14174	-0.052919	0.798269	-0.0272387	0.997677	-0.186482	0.598255
CG1418	0.0196207	0.907292	-0.11794	0.987642	0.158976	0.744719
CG14182	0.106306	0.5452	0.0330302	0.996949	0.162338	0.783799
CG14183	-0.0142265		0.460878	0.829997	0.113894	0.909819
CG14184	0.155554	0.248272	0.429884	0.837301	-0.507022	0.423453
CG14185	0.00399979		0.0977234		0.45381	0.526623
CG14186	0.0270359		0.0670445	0.996605	0.288309	0.490476
CG14187			0.167603		-0.106996
CG14190			-0.14178
CG14191	0.0339703		0.270332	0.969896	0.135149	0.849002
CG14194	0.00702292	0.97395	-0.225681	0.950904	-0.284777	0.388947
CG14195	0.00614635		0.107923	0.99113	-0.102023	0.844234
CG14196	-0.00415292		0.234014	0.970342	-0.248658	0.296193
CG14200	-0.50863	5.44195e-06	-1.0246	0.214503	-0.0647782	0.885921
CG14204	0.0727935		0.148186	0.987642	0.127091	0.895442
CG14205	-0.00577383		-0.122914	0.990868	-0.0304483	0.954106
CG14207	0.206885	0.0269002	0.544629	0.599962	-0.0329762	0.939285
CG14210	0.394108	0.00288662	0.708363	0.444013	0.10135	0.889267
CG14212	-0.012948		-0.085154	0.995401	-0.40247	0.562261
CG14218	-0.0445343		-0.513263	0.798114	0.123246	0.875358
CG14219	0.0392793		0.493304	0.75955	-0.0781972	0.905894
CG14220	0.119103	0.437019	0.192758	0.976021	-0.380146	0.565245
CG14221	0.0624839		0.046551	0.996605	0.285681	0.698735
CG14223	-0.0480395		-0.112751	0.989644	-0.228352	0.717925
CG14227	0.0620268		0.25634	0.971705	-0.249772	0.667745
CG14229	0.319142	0.00561561	0.633244	0.636874	-0.457324	0.485129
CG14230	-0.0652879	0.714691	0.0332277	0.99757	-0.559759	0.326064
CG14231	0.0908689	0.601111	0.0696803	0.995401	0.059051	0.940748
CG14232	-0.0284713	0.852994	-0.380307	0.837301	-0.132937	0.693084
CG14234	0.0162612		0.244823	0.975715	0.322746	0.351141
CG14237					-0.071116	0.911415
CG14238	0.00399979		0.307032		0.0482089	0.959913
CG14244	0.0224613		0.162591
CG14245			0.167603		0.160984	0.695892
CG14246					-0.0289887
CG14247	-0.0418353		0.816312	0.411391	0.00428936	0.995175
CG14252	-0.0259697		0.329502	0.909522	0.313308	0.403283
CG14253	0.00427009		0.301098	0.950904	0.802742	0.000499954
CG14257	0.0559564		0.170378	0.984933	0.586171	0.312746
CG14258	0.0226096				-0.0113163	0.989052
CG14259					0.323229	0.684112
CG14260	-0.00775438		0.041144	0.996605	-0.120884	0.889835
CG14262			0.4429	0.837811	-0.0289887
CG14265	-0.0113168		0.0836918	0.995401	-0.557128	0.0734002
CG14269	-0.0325788		-0.0195743		0.0837558	0.624276
CG14270	0.0276201	0.904636	0.207767	0.970342	-0.541185	0.0336724
CG14273	0.00558325		0.599	0.664921	0.136705	0.618738
CG14274	0.0648052		-0.00791494	0.998894	0.517466	0.036241
CG14275	-0.00464667		0.381697	0.913648	0.342016	0.322849
CG14277	0.0241996		0.278977	0.953587	0.175059	0.794602
CG14280	-0.0320576		-0.287602	0.946974	0.0338492
CG14282					-0.00603513	0.994181
CG14285	-0.00760527		0.183243	0.984516	0.0222053	0.975306
CG14286	0.0489203	0.82047	0.364989	0.861493	-0.526753	0.39211
CG14292	0.0123749		0.297086	0.950904	-0.0911039	0.764109
CG14297	0.0251244		-0.391368		-0.0647494
CG14298	0.0256067		0.33712	0.931928	0.326981	0.524193
CG14300	0.00401491		-0.145493		0.102655	0.849681
CG14301	0.043991		0.203142	0.979833	0.712781	0.153583
CG14302	0.00196159		0.648393	0.584231	-0.08362	0.81482
CG14304	-0.00840381		-0.220137	0.979243	-0.0951807	0.912778
CG14305			-0.0195743
CG14309	0.0226096		-0.0827909		0.0338492
CG14312	0.030665		0.0734948	0.996412	-0.199923	0.662434
CG14313	0.00113832		0.633378	0.591959	0.0106603	0.98927
CG14314	0.0102315		-0.136652	0.987642	-0.269783	0.422475
CG14317	0.0671153		-0.116893	0.991333	-0.51832	0.41829
CG14321	0.0158348		0.399469	0.878362	0.197397	0.515471
CG14322	-0.39581	4.07402e-06	-0.540164	0.592975	0.0578072	0.888108
CG14323	0.0226096		0.0981471		0.265878	0.736637
CG14324	0.0226096				0.159096	0.84925
CG14325	-0.0219321		-0.140836		0.462094	0.402423
CG14326	0.0078436		0.167603		0.295873	0.691883
CG14327	0.0242975		0.313182	0.93922	0.162131	0.863148
CG14329	-0.0153172				-0.562898	0.404501
CG14331	-0.0105016		-0.259221		0.295073	0.656051
CG14332			-0.0195743
CG14339			-0.129159		-0.00272865
CG1434	-0.019997	0.904826	-0.340315	0.91137	-0.0257877	0.953579
CG14340	-0.0156762				0.0338492
CG14341	0.0325929	0.888018	0.231843	0.956834	-0.46632	0.300622
CG14342	0.0504731		0.00105055	0.999403	-0.0106764	0.990581
CG14346	-0.0630093		0.0498333	0.996605	0.00782393	0.994708
CG14352	0.068262	0.73843	0.209401	0.979004	-0.534882	0.42277
CG14355					-0.0905578	0.910918
CG14356	0.00769793		0.379296	0.912952	0.388812	0.479556
CG14357	0.00517917		-0.0131637		-0.238935	0.755245
CG14362					0.0338492
CG14367	0.0487381		0.660285	0.653074	0.292913	0.538404
CG14369	-0.0320576		0.0981471		0.273907	0.637852
CG14374	-0.00789545		0.67204		-0.57822	0.157767
CG14377	-0.00820722		0.0541696		-0.800302	0.00787891
CG14384			-0.0195743
CG14391	0.00399979		-0.0827909		-0.00534825	0.992182
CG14395	-0.0164771		-0.0537709	0.996605	0.778155	0.189698
CG14397	0.0240707		0.61069	0.554469	0.108793	0.904232
CG1440	-0.029714	0.865799	-0.0135089	0.998894	-0.625143	0.3426
CG14400	-0.0459167		-0.129159		0.133574	0.860775
CG14401	-0.0032107		0.120279	0.991333	0.345758	0.49349
CG14406	0.00710498		-0.259221		0.364571	0.626481
CG14407	0.130207	0.339455	0.271923	0.944244	-0.147707	0.724081
CG14408	-0.118751	0.387975	-0.738736	0.563606	0.214622	0.33528
CG1441	0.01913		0.0533448	0.996605	-0.847247	4.27246e-07
CG14410	0.104074		0.633781	0.646371	-0.143132	0.844052
CG14411	-0.379042	2.70513e-06	-0.74498	0.400773	0.0454544	0.935758
CG14414	0.240479	0.114058	0.49006	0.728191	-0.162659	0.809571
CG14416	0.00325802		-0.0866115		-0.133812	0.840236
CG14417	-0.0156762				0.287998	0.665324
CG14418	-0.0156762		0.0435584		0.633491	0.300448
CG14419	-0.0122925		0.113943	0.994115	-0.242286	0.606804
CG14420					0.10177	0.33844
CG14421					0.183671	0.16123
CG14422			0.167603		-0.0586392
CG14423	0.0226096		0.422961		0.197036	0.277609
CG14424			0.0713838		0.134601	0.267883
CG14427	0.0757926		0.331196	0.931452	0.0193766	0.971334
CG14431	0.134625		-0.546735	0.777525	0.188281	0.697966
CG14434	0.172531	0.283373	-0.10357	0.992799	-0.00191028	0.998266
CG14435	0.155581	0.17192	0.00961747	0.998894	-0.331799	0.654062
CG14439	-0.0325241		0.35671	0.927486	0.150393	0.763053
CG14440	-0.000524272	0.997202	-1.27224	0.142771	0.274293	0.451717
CG14441	-0.0946375	0.633364	-0.324808	0.883902	0.1281	0.743121
CG14442	-0.130571	0.0662161	-0.515914	0.748171	-0.263894	0.487171
CG14443	-0.00679357		-0.0285294		0.0885396	0.894203
CG14445	-0.0071925		0.51643	0.814536	0.00521763	0.994713
CG14448					-0.0289887
CG14450	-0.069473	0.681998	-0.275846	0.937035	-0.451316	0.372249
CG14451	-0.0131141		0.0426303	0.996949	0.0920386	0.916657
CG14452	0.00710498		0.283821		0.960746	0.0204539
CG14453	-0.00700569		0.047989	0.996605	-0.756293	0.000665947
CG14454	0.0113743		0.37319	0.920503	0.35385	0.136276
CG14455					0.0636975	0.952387
CG14456	0.020143		0.031516	0.997677	-0.179484	0.778468
CG14457	0.00462463		0.21118	0.979756	-0.152062	0.759986
CG14459					0.549535	0.398644
CG14464	0.679693	1.63233e-07	1.27009	0.080891	0.491377	0.381272
CG14478	-0.0393032	0.714691	0.0383781	0.996605	-0.687906	0.309827
CG14483	0.250936	0.113934	0.759863	0.304393	-0.140288	0.720087
CG14488	0.00517917		-0.198374		0.0691072	0.947686
CG14490	0.0392107		0.456494	0.839406	0.355871	0.60077
CG14491			-0.0827909		0.0917675	0.818323
CG14492					-0.00272865
CG14495	-0.0320576		-0.200879		-0.168251	0.707572
CG14499	-0.0118072		0.411334	0.84704	-0.0662645	0.951083
CG14500			0.167603		-0.0765739	0.877717
CG14502	0.0461301		0.415433	0.876161	-0.517649	0.458928
CG14505	-0.0153172		-0.200879
CG14506	-0.0156762		-0.200879
CG14507	0.0333198		0.3333	0.936025	-0.342861	0.660156
CG14511	0.0321772	0.897321	-0.0249988	0.997677	0.250532	0.630872
CG14515	0.0447451		0.305585	0.949271	-0.0269285	0.976432
CG14516	-0.404547	2.424e-08	-0.541801	0.230112	-0.0552485	0.894203
CG14518			0.383973		0.117692
CG14535	0.0163556		-0.131559	0.98926	0.419192	0.22752
CG14540					-0.0289887
CG14543	-0.0648796	0.76453	-0.325384	0.918877	-0.121846	0.80168
CG14544	-0.0907615	0.640455	-0.0356619	0.996949	-0.27054	0.590062
CG14545	-0.0416302	0.830156	-0.532718	0.458584	-0.112267	0.912494
CG14546					0.0338492
CG14551	-0.0308785		0.139906	0.987642	-0.0495614
CG14556			0.0996622		0.327915	0.675916
CG14561	-0.150023	0.292684	0.0588765	0.996067	-0.909287	0.129542
CG14562	-0.105014	0.310046	-0.840627	0.381048	0.168271	0.598554
CG14563	-0.0156762				0.420138	0.56067
CG14564	-0.0118072		0.0981471		-0.178687	0.813564
CG14565	-0.0327093		0.478914	0.840138	-0.131104	0.741531
CG14566	-0.0109809		0.523892	0.729093	-0.284611	0.447268
CG14567	0.00498942		0.210087	0.979833	-0.0595782	0.935401
CG14568	0.00564882		0.0704674	0.996412	-0.32832	0.117118
CG14569	-0.00234463		0.603119	0.718773	-0.0586898	0.879069
CG14570	0.0136169		0.169807	0.984853	-0.198392	0.692491
CG14572	-0.0302114		0.303257	0.949684	-0.19198	0.514009
CG14573	0.0315067		0.297267	0.952859	-0.0550805	0.878332
CG14589	0.0342576		0.432483	0.875574	0.202066	0.57999
CG14591	0.0381417		0.377646	0.914136	0.330871	0.295418
CG14598	-0.0093246		-0.0167247	0.998894	0.0838421	0.91213
CG14605			-0.0266401
CG14606	0.0219914		0.179162	0.980331	-0.273618	0.426802
CG14607	-0.0156762				-0.0541016
CG14609	0.0173309		-0.0478801	0.996605	0.020852	0.987118
CG1461	0.0224613		0.488415	0.79793	1.1355	0.00308531
CG14610	0.00399979		-0.0266401		0.0341533
CG14613	-0.0737117	0.650847	-0.819525	0.476068	-0.0350581	0.930727
CG14615	-0.0999701	0.597057	-0.375851	0.898803	0.277635	0.282361
CG14618	0.0234707	0.886497	-0.989516	0.319974	-0.170335	0.720087
CG14621	-0.198845	0.041938	-0.42683	0.81466	0.0997921	0.698735
CG14624			0.0937296
CG14625	0.0202269		-0.226204		-0.0339075
CG14626	0.022962		0.0170737	0.998894	-0.0839569	0.932684
CG14627	0.0207894		0.0996622		0.0897966
CG14628	0.00802339		0.0911313	0.995401
CG14629	-0.00879627	0.942802	-0.16396	0.985935	-0.337884	0.21128
CG1463	0.087949	0.58895	0.439291	0.810358	-0.441683	0.500258
CG14630	-0.00592314		0.315918		0.223426	0.798282
CG14635	0.00401491
CG14636	0.0415694		0.140001	0.987642	-0.16623	0.699272
CG14641	0.048817	0.766976	0.299082	0.890645	-0.761175	0.281204
CG14642	0.0317874		-0.161723	0.986725	0.119345	0.847281
CG14644			-0.0195743		-0.19224	0.55769
CG14645	0.0789302		1.17411	0.052195	0.0750346	0.928066
CG14646	0.0363072	0.792239	0.175422	0.976021	-0.572556	0.355554
CG14647	-0.0716656	0.644817	-0.175202	0.979833	-0.44697	0.479556
CG14650	-0.178423	0.0962045	-0.0671997	0.995401	-0.935885	0.164626
CG14651	-0.0265291		-0.0431111	0.996949
CG14655	0.0366009		0.0496197	0.996605	0.1104	0.852896
CG14657	0.145691	0.282104	0.371687	0.837936	-0.472646	0.497871
CG14658	-0.0153172		0.0225931		0.0338492
CG14661	-0.0320576		-0.219758		0.282593	0.61175
CG14662	-0.000920924		-0.00853839	0.998894	0.0181548	0.985104
CG14664	0.00297207		0.0671475	0.996412	-0.047051	0.957934
CG14667	0.00163142	0.993148	-0.0508081	0.996605	-0.0217224	0.971777
CG14668	0.0226096		-0.0827909		0.13142	0.85632
CG14669	-0.0820804		0.667869	0.624368	0.538642	0.0496031
CG14671	0.145741	0.403697	0.269102	0.929316	0.0502701	0.908663
CG14676			-0.0195743		0.0253387
CG1468	-0.0266669		0.282359	0.931928	-0.379493	0.317875
CG14684			0.272255		0.0338492
CG14687	0.0242101		0.15989	0.987642	0.117764	0.807139
CG14688	-0.0654851	0.73843	0.43222	0.721059	-0.373382	0.437504
CG14689	0.0285266		0.128714	0.98926	0.137731
CG14691			-0.189		0.522262	0.40209
CG14692	0.00389466		-0.158981	0.987383	0.646502	0.330402
CG14693	0.0226096		-0.0562562		0.596513	0.262601
CG14694	0.0133847		0.45475	0.861586	0.0358644	0.952183
CG14695	0.00399979		0.135927		-0.378385	0.518528
CG14696	-0.0439771		0.0755981	0.996067	-0.00486928	0.994708
CG14710	-0.07002	0.684826	0.170465	0.984295	-0.524719	0.419319
CG14711	-0.243092	0.0164191	-0.615296	0.62147	-0.122053	0.807653
CG14712	-0.293308	0.000571857	-1.18557	0.165168	-0.180569	0.678964
CG14715	0.345225	0.00454411	0.708979	0.366708	-0.30903	0.617195
CG14717					-0.0261699
CG14718			0.249959		-0.251841	0.704799
CG14720	-0.01151		0.135827		-0.318042	0.521078
CG14721	-0.0751534	0.63928	-0.744873	0.548337	0.0750261	0.853366
CG14722	0.28037	0.00247802	0.400458	0.758488	-0.610678	0.370959
CG14731			0.22609
CG14736					0.0712183
CG14739					0.0338492
CG14740					0.293991	0.344913
CG14742			0.272255		-0.0351273
CG14743	0.0261981		0.16802		0.000673171
CG14744					0.00440577
CG14752	0.0217756		0.0451851	0.996662	0.354056	0.524193
CG14756	0.0116513	0.92136	-0.0323018	0.997677	-0.256122	0.704955
CG14757	-0.0199462		-0.609786	0.685305	-0.733078	0.306325
CG14760	0.0122338		-0.844031	0.399577	-0.286057	0.722708
CG14762	0.0280835		-0.16609	0.985962	0.0714871	0.9108
CG14763	-0.0320576		0.554525		-0.10044	0.889267
CG14764	0.131914	0.296413	0.215407	0.976202	-0.637622	0.357263
CG14767	-0.182728	0.0320016	-0.233724	0.938563	-0.0821265	0.826504
CG14770	0.0295771		0.434576	0.872549	0.233813	0.785476
CG14777	-0.0171178		-0.00387198	0.998894	-0.187144	0.610768
CG14778			-0.241909		-0.226434	0.794801
[truncated: 12,973 more rows]
