# Supplementary material for: A modERN resource: identification of Drosophila transcription factor candidate target genes using RNAi
Source: Genetics. 2023 Jan 19;223(4):iyad004. doi: 10.1093/genetics/iyad004 (PMC10078917; doi:10.1093/genetics/iyad004)
Supplement: iyad004_Supplementary_Data [file iyad004_supplementary_data.zip › modERN_Resource_RNAi_Table_S41_TfAP-2_GENETICS-2022-305822.xlsx]

## Sheet: heatmap CSV
gene name	TfAP-2_0-1.5	TfAP-2_10-12	TfAP-2_16-18
CG11893	0.044509	1.01331	3.69662
TwdlJ	0	0.192901	4.55977
CG18088	-0.0932726	-0.0698573	1.10186
CG13983	-0.027259	0.0155839	1.26597
CG32188	-0.00176475	0.0776731	1.29811
CG15308	0.00915692	0.0134908	1.16817
CG32189	-0.00594422	0.0255479	1.11393
CG44040	-0.000513051	0.0932837	1.2058
CG13040	0	0.0929258	1.1172
lcs	0.0145574	0.123275	1.11858
Muc68Ca	0.0269025	0.234517	1.03705
CG34278	0.0217751	0.104421	1.05949
LysS	-0.0153167	0.0991697	1.01577
CG15253	-0.0107208	0.374253	1.14823
CG13324	0.00750287	0.257688	1.25621
Nplp4	-0.000316644	0.277295	1.19923
CG4783	0.00506751	0.165227	1.16681
CG17906	-0.0174292	0.197116	1.11425
TwdlO	0.00683565	0.233293	1.12682
CG34215	0.0337175	0.596719	1.17847
CG31436	-0.000170367	0.649682	1.45803
CG6738	0.0128278	0.702805	1.46941
CG15254	0.0383752	0.499844	1.70347
CG17283	0.0277685	0.17402	1.59319
CG11300	0.0375487	0.0921327	1.58439
CG14420	0	0.036669	1.61145
phr	0.202581	0.997361	2.28364
CG16704	0.0195051	0.437658	2.9185
CG31219	0.0473231	0.230629	2.57161
CR43105	0.00243443	3.12784	1.66467
mt:ATPase8	0.378322	1.19895	1.32608
mt:ND6	0.413972	1.3874	1.61706
Cyp28d2	0.044352	1.34332	1.74311
asRNA:CR45822	0.0513908	1.60946	1.42285
Cyp4p2	0.120716	1.63389	1.37802
asRNA:CR44975	0.0375139	1.99629	0.854285
asRNA:CR46487	0.111244	1.11244	1.00548
Cnx14D	0.0337031	1.38935	0.627283
Victoria	-0.00338181	-1.04541	-0.0438747
Cyp4p1	0.0429367	1.07319	-0.521221
CG42825	-0.0185948	-0.278287	-2.02838
fau	0.00145751	-0.465568	-1.65517
CG33346	-0.0107208	-0.0996053	-1.62752
Oseg4	0.0532117	0.019382	-1.37759
CG2816	-0.0124238	0.0669238	-1.08026
CG8861	-0.00699922	-0.19859	-1.13698
elfless	-0.00871148	-0.129595	-1.1295
CG43149	-0.0534222	-0.204996	-1.27547
Crys	-0.0117293	-0.116051	-1.28701
Atf6	-0.527912	-0.705792	-1.02434
mt:ND1	-0.542082	-0.703481	-1.09515
Tsp96F	-0.257473	-0.546258	-1.05694
Vps11	-0.338906	-0.580242	-1.08067
CG8160	-0.00880214	-0.569734	-1.11064
ChT	-0.0884791	-0.51998	-1.07402
GstD5	-0.0621271	-0.297277	-1.17428
CG11638	-0.121064	-0.395209	-1.05042
msi	-0.180329	-0.371316	-1.0132
CG10943	-0.00338181	-0.70629	-1.12755
CG8245	-0.0947246	-0.776299	-1.19936
lncRNA:CR44922	-0.0409475	-0.730772	-1.29333
Pepck2	-0.156507	-0.522297	-1.36408
CG13560	-0.00847683	-0.654189	-1.42104
CG33217	-0.111793	-0.809247	-1.33559
Cyp28d1	-0.0947043	-0.773582	-1.39875
CG12522	-0.22746	-2.93369	1.44347
CG32073	-0.444536	-2.35923	0.301411
Hsp70Bb	-0.407632	-2.58823	-2.95569
CG46466	-1.38369	-1.38934	-1.87442
mt:lrRNA	-1.37756	-1.67658	-1.96831
asRNA:CR43767	-0.0404467	-1.51139	-1.50404
CG31808	-0.766896	-0.998452	-1.90193
mt:CoII	-0.503016	-0.914265	-1.38919
CG33941	-0.777588	-0.991534	-1.08372
mt:CoIII	-0.768808	-0.674056	-1.26154
mt:Cyt-b	-0.690911	-0.634746	-1.15132

## Sheet: DESeq2 CSV
gene name	log2FoldChange.TfAP.2_0.1.5	padj.TfAP.2_0.1.5	log2FoldChange.TfAP.2_10.12	padj.TfAP.2_10.12	log2FoldChange.TfAP.2_16.18	padj.TfAP.2_16.18
128up	0.164234	0.999728	-0.104038	0.97917	0.247395	0.057947
14-3-3epsilon	-0.0214684	0.999728	-0.141167	0.934039	-0.195265	0.00831799
14-3-3zeta	0.0250601	0.999728	-0.038659	0.999856	-0.106003	0.27424
140up	0.132592	0.999728	-0.0143612	0.999856	0.0874386	0.65891
18SrRNA-Psi:CR41602	-0.0506108	0.999728	0.00863587	0.999856	-0.17225	0.187062
18w	-0.108509	0.999728	0.200997	0.819407	-0.0798565	0.736647
26-29-p	0.192456	0.999728	0.0103088	0.999856	0.177942	0.175426
28SrRNA-Psi:CR40596	-0.0840425	0.999728	0.104623	0.916101	-0.474673	0.00277209
28SrRNA-Psi:CR40741	-0.0263949		0.0867589	0.876757	-0.130808	0.235242
28SrRNA-Psi:CR41609	0.00589519		-0.0390513	0.97983	-0.173565	0.0511744
28SrRNA-Psi:CR45848	-0.00871148		0.0155066	0.994651	-0.11544	0.082494
28SrRNA-Psi:CR45851	-0.0249383	0.999728	0.0462261	0.994651	-0.0872546	0.0448294
28SrRNA-Psi:CR45853	-0.0137618		0.000585114	0.999856	-0.0736599	0.492902
28SrRNA-Psi:CR45855	-0.00871148		-0.0118491	0.999856	0.00613455
28SrRNA-Psi:CR45859	-0.0252541		0.00713172	0.999856	-0.409771	0.00556525
28SrRNA-Psi:CR45860	-0.0062344		-0.015725	0.999856	-0.0488864	0.0162828
2mit	-0.0467253	0.999728	0.0964736	0.985572	-0.396963	0.00260031
312	0.141735	0.999728	0.0053138	0.999856	0.406298	0.00272446
4E-T	-0.112295	0.999728	-0.122296	0.965179	-0.205113	0.0407523
5-HT1A	-0.068791		-0.0652804	0.994651	-0.556146	1.61458e-06
5-HT1B	0.0164712		0.119398	0.969131	-0.108042	0.653406
5-HT2A	-0.0146528	0.999728	0.174052	0.916101	0.0348673	0.894596
5-HT2B	-0.0117293		0.0162698	0.999856	-0.179482	0.430773
5-HT7	0.0480273		0.202763	0.841103	-0.255661	0.0369684
5.8SrRNA-Psi:CR45854			0.00903722		-0.00838262
5.8SrRNA-Psi:CR45857			0.00362333
5.8SrRNA-Psi:CR45863			-0.00106069		-0.00838262
5PtaseI	-0.0542994	0.999728	-0.0695101	0.994064	-0.0937581	0.612985
7B2	0.00645381	0.999728	0.057747	0.994894	0.157796	0.188112
7SLRNA:CR32864	0.00837738		0.00440814		-0.0365415
7SLRNA:CR42652	0.0103331		-0.0117305	0.999856	0.00622654
825-Oak	0.0119943		0.090145	0.954103	-0.0324105	0.741811
A16	0.151219	0.999728	-0.0114457	0.999856	0.234237	0.103367
AANAT1	-0.0019679	0.999728	0.124287	0.965179	0.386911	0.000329724
AANATL2	0.00438213	0.999728	0.0618757	0.994651	0.119997	0.299927
AANATL3	-0.0116529		-0.328211	0.373346	-0.429282	0.0229467
AANATL4	0.0340585	0.999728	-0.0096384	0.999856	-0.23838	0.0747819
AANATL5			0.00114759	0.999856	0.0979942	0.669875
AANATL6	-0.00150433		-0.0951687	0.911763	0.0690383	0.776313
AANATL7	-0.00570375		0.0713023	0.994651	0.228075	0.295012
ABCA	-0.0444965	0.999728	0.127966	0.963303	-0.286071	0.0627615
ABCB7	0.0685885	0.999728	0.116006	0.959444	0.0708793	0.529805
ABCD	-0.226964	0.999728	-0.310045	0.51918	-0.584209	4.50534e-11
ACC	-0.0606562	0.999728	0.31031	0.560482	0.020819	0.874265
ACXA			0.0144531
ACXB			-0.00653075		0.00350769
ACXC	0.00506751		0.084982	0.704297	0.0453614
ACXD	-0.00541104	0.999728	0.126765	0.965166	0.265971	0.0215446
ACXE			0.00362333
ADD1	-0.0411299	0.999728	0.071434	0.994651	-0.0161174	0.944387
ADPS	0.0537493	0.999728	0.0807257	0.985312	0.202979	0.342361
AGBE	0.074225	0.999728	-0.0379566	0.999856	-0.177888	0.265772
AGO1	-0.0867086	0.999728	0.011423	0.999856	-0.319077	0.000243476
AGO2	-0.0874617	0.999728	-0.0600171	0.994651	-0.310913	3.51347e-05
AGO3	-0.412127	0.305238	-0.650449	0.00140339	-0.859136	8.12985e-10
AIF	-0.0244921	0.999728	0.0580144	0.994651	0.0792693	0.498913
AIMP1	0.231206	0.999728	-0.0781349	0.992828	0.17674	0.337272
AIMP2	0.111367	0.999728	-0.121607	0.956441	0.24755	0.0201056
AIMP3	0.156465	0.999728	0.0963839	0.9843	0.148297	0.256132
ALiX	0.145061	0.999728	0.254176	0.583496	0.801579	1.82863e-21
AMPKalpha	0.0505382	0.999728	0.0267175	0.999856	0.0316506	0.841093
AMPdeam	0.118914	0.999728	0.0226854	0.999856	0.043564	0.790146
AOX1	0.154732	0.999728	0.149069	0.943022	0.0581055	0.774255
AOX2	-0.00529298		0.0108157	0.999856	0.0476765	0.795997
AOX3	-0.0111546	0.999728	0.190639	0.880186	0.069115	0.813863
AOX4	0.00506751		0.0117163	0.999856	-0.0523622
AP-1-2beta	0.000320993	0.999728	0.0215883	0.999856	0.161978	0.110627
AP-1gamma	-0.00801484	0.999728	0.171992	0.903904	-0.0697346	0.512869
AP-1mu	0.105791	0.999728	-0.20037	0.801425	-0.0770944	0.648233
AP-1sigma	-0.343484	0.607096	-0.22291	0.737236	-0.138413	0.308074
AP-2alpha	-0.0204671	0.999728	0.00602264	0.999856	-0.0913472	0.429336
AP-2mu	-0.0406915	0.999728	0.0707129	0.992696	0.0501302	0.755786
AP-2sigma	0.125934	0.999728	-0.00384517	0.999856	0.0811213	0.626099
APC10	0.0829684	0.999728	-0.00340129	0.999856	0.159684	0.551156
APC4	0.0467672	0.999728	-0.0393676	0.999856	0.311036	0.102602
APC7	-0.0493586	0.999728	0.189954	0.382521	0.329694	0.0317553
APP-BP1	0.0905772	0.999728	0.00615753	0.999856	0.268353	0.149434
AQP	-0.0115871		0.0475391	0.999856	-0.072961	0.789214
ARY			0.0144531
ASPP	-0.0570978	0.999728	0.193105	0.810028	0.0611901	0.773525
ATP6AP2	-0.0421493	0.999728	-0.188311	0.84765	-0.326022	1.48639e-07
ATP7	-0.0758533	0.999728	0.0367683	0.999856	-0.200092	0.0841343
ATP8A	-0.04773	0.999728	0.249411	0.74904	0.0254181	0.877841
ATP8B	0.0026683	0.999728	0.170234	0.918568	-0.0505523	0.762409
ATPCL	0.0289578	0.999728	0.162574	0.873102	0.111688	0.415183
ATPsynB	0.152204	0.999728	-0.0613726	0.994651	0.127539	0.250682
ATPsynC	0.0567826	0.999728	-0.101251	0.97917	-0.0396622	0.77585
ATPsynCF6	0.155736	0.999728	-0.165562	0.918778	0.167489	0.0327417
ATPsynD	0.155241	0.999728	-0.0853657	0.991138	0.256549	0.000463806
ATPsynE	0.181248	0.999728	-0.044736	0.999856	0.121424	0.295877
ATPsynF	0.147072	0.999728	-0.0331893	0.999856	0.164549	0.015853
ATPsynG	0.148926	0.999728	-0.118165	0.966172	0.276636	3.14296e-05
ATPsynO	0.126771	0.999728	-0.120401	0.965166	0.116564	0.243218
ATPsynbeta	0.0146342	0.999728	0.0511909	0.994894	0.0742102	0.428309
ATPsynbetaL	-0.00836624		-0.0186778		-0.0147946
ATPsyndelta	0.123928	0.999728	-0.146693	0.937042	0.153417	0.1502
ATPsynepsilonL	0.0346184	0.999728	0.019415	0.999856	-0.00616902	0.987728
ATPsyngamma	0.133015	0.999728	-0.07627	0.994651	0.172304	0.138648
ATbp	-0.245361	0.999728	-0.203423	0.849598	-0.113726	0.650303
Aasdh	-0.0326519	0.999728	0.0471938	0.999856	-0.252424	0.118129
Aatf	0.0482776	0.999728	0.151253	0.926616	0.165255	0.182167
Abd-B	-0.128746	0.999728	-0.0133995	0.999856	-0.18275	0.300843
Abi	-0.100819	0.999728	-0.00461764	0.999856	-0.105862	0.427416
Abl	-0.0383143	0.999728	0.0762281	0.994651	-0.139848	0.54518
Abp1	-0.0849666	0.999728	-0.0686921	0.994651	-0.10336	0.641515
Ac13E	0.0343893	0.999728	0.0923018	0.987082	-0.374495	0.0050153
Ac3	-0.0664706	0.999728	0.212001	0.83227	-0.288827	0.0508692
Ac76E	-0.00800763	0.999728	0.327669	0.494731	-0.246376	0.0863465
Ac78C	-0.031467	0.999728	0.210419	0.83382	-0.195757	0.110236
AcCoAS	-0.0968612	0.999728	0.162647	0.918826	0.0852348	0.50417
Acbp1	0.116184	0.999728	-0.276013	0.646155	0.064887	0.679357
Acbp2	0.029229	0.999728	0.023084	0.999856	0.153438	0.140422
Acbp3	0.0187954	0.999728	0.190893	0.879158	0.627747	1.21561e-06
Acbp4	-0.00283361	0.999728	0.220464	0.812255	0.252764	0.0142493
Acbp5	0.00562406	0.999728	-0.0652134	0.994651	0.10594	0.277765
Acbp6	0.00994958		0.226125	0.795373	0.180457	0.22075
Ace	-0.0585238	0.999728	-0.0816243	0.992696	-0.802875	3.99631e-24
Acer	-0.00768814	0.999728	0.0114784	0.999856	-0.0367514	0.830676
Acf	-0.0340845	0.999728	0.367032	0.317277	0.205068	0.344126
Achl	-0.00207705		0.174092	0.911763	-0.105926	0.711388
Ack	-0.0497527	0.999728	0.269726	0.636078	0.138261	0.347556
Ack-like	0.0309714	0.999728	0.138913	0.931873	-0.0671285	0.662009
Acn	0.00764224	0.999728	0.00834506	0.999856	0.0333791	0.85995
Acox57D-d	0.0514088	0.999728	-0.300781	0.489272	0.256983	0.0656463
Acox57D-p	-0.0155263	0.999728	0.191894	0.864155	-0.262002	0.04615
Acp1	0.00145751		-0.0183942	0.999856	0.347021	0.0499024
Acp24A4			-0.0579414	0.801425	0.000495663	0.997611
Acp26Ab			0.0144531		-0.0307993
Acp32CD			0.069726	0.97917
Acp36DE	-0.00338181		0.0802894	0.940493	0.0245923
Acp53C14a					0.00263441
Acp53C14b			0.00838305		-0.00524615
Acp53C14c			0.02107		-0.0115648	0.917993
Acp53Ea					-0.00838262
Acp54A1	-0.00963819		-0.00653075
Acp62F	0.00506751
Acp63F			0.0188374	0.994651
Acp65Aa			0.0784023	0.987614	0.0159381	0.963634
Acp76A			-0.00106069		0.00263441
Acp95EF	-0.00808293		-0.0205813		-0.00838262
Acph-1	-0.12039	0.999728	-0.0881486	0.990692	-0.284991	0.0189158
Acsl	-0.0764956	0.999728	0.146424	0.943269	-0.32272	0.0092339
Act42A	-0.0147098	0.999728	-0.102964	0.97917	-0.0109243	0.927746
Act57B	-0.0120112	0.999728	-0.0796861	0.994651	-0.0104006	0.968928
Act5C	-0.0181218	0.999728	-0.165475	0.863224	-0.0215821	0.900451
Act79B	-0.00338181		-0.0609275	0.994651	0.129968	0.650303
Act87E	-0.0304833	0.999728	-0.239296	0.765421	-0.638468	4.4677e-11
Act88F	0.00804043		0.115708	0.94121	-0.0152135	0.916201
Actbeta	0.0278792	0.999728	0.03967	0.999856	-0.412312	0.000179643
Actn	-0.0898879	0.999728	0.00452169	0.999856	0.144559	0.366169
Actn3			0.0208684
Acyp2	0.112062	0.999728	-0.110821	0.97917	-0.228235	0.130504
AdSL	0.0834424	0.999728	-0.146784	0.920738	0.0782969	0.659741
AdSS	-0.0539567	0.999728	-0.107276	0.96811	0.0586281	0.638029
Ada	0.0867167	0.999728	-0.176277	0.911763	-0.111776	0.699752
Ada1-1	0.0221191		-0.00572272	0.999856	-0.0103733	0.943007
Ada1-2	-0.0693251	0.999728	-0.438117	0.126438	-0.199862	0.406588
Ada2a	0.0379373	0.999728	0.0507961	0.995513	0.133633	0.492328
Ada2b	-0.0559156	0.999728	-0.0883906	0.987082	-0.257486	0.0495462
Ada3	-0.169612	0.999728	-0.221731	0.765421	-0.321655	0.00276912
AdamTS-A	-0.0606775	0.999728	0.274386	0.654785	0.0922665	0.522714
AdamTS-B	0.0187388	0.999728	0.163389	0.916239	0.201517	0.276819
Adar	-0.186334	0.999728	-0.316257	0.479858	-0.700436	1.22041e-14
Adat1	0.0412905	0.999728	-0.045294	0.999856	-0.269311	0.1786
Adck1	0.137229	0.999728	0.00804227	0.999856	0.31484	0.0100188
Adck5	-0.00675508	0.999728	0.0751236	0.994064	0.014883	0.94538
Adf1	-0.245642	0.999728	-0.225448	0.678168	-0.130427	0.367259
Adgf-A	-0.022337	0.999728	0.157573	0.926616	-0.0581034	0.671006
Adgf-A2	0.0149404		0.236919	0.142256	0.0387677	0.795153
Adgf-B			-0.00384019
Adgf-C	0.0043334		-0.055226	0.994651	-0.0237975	0.937719
Adgf-D	-0.0439841		-0.0123521	0.999856	0.316434	0.10055
Adh	-0.033386	0.999728	-0.0868719	0.97917	-0.078316	0.726701
Adi1	0.126588	0.999728	-0.166363	0.918458	0.0408326	0.778509
AdipoR	-0.117849	0.999728	-0.186456	0.801425	-0.360901	0.000255476
Adk2	-0.0100777	0.999728	-0.025143	0.999856	-0.0604393	0.688719
Adk3	0.147103	0.999728	-0.11678	0.965179	-0.0904852	0.682406
AdoR	-0.0346631		0.130397	0.954813	0.198416	0.198181
Aduk	0.108896	0.999728	-0.01433	0.999856	-0.252982	0.088272
Ae2	-0.0721235	0.999728	0.049352	0.999856	-0.216329	0.0224875
Aef1	-0.168485	0.999728	-0.0999641	0.97917	-0.31855	0.000273849
Afti	-0.0495504	0.999728	0.177956	0.909705	-0.0548664	0.738581
Ag5r	0.00148402	0.999728	0.326128	0.49138	0.0173753	0.935453
Ag5r2	-0.00674261	0.999728	0.119414	0.966172	0.0393606	0.859876
AgmNAT	-0.0193564	0.999728	-0.0380784	0.999856	0.236216	0.185355
Agpat1	0.049484	0.999728	-0.377157	0.267305	-0.915996	6.65281e-14
Agpat2	-0.145537	0.999728	-0.164268	0.876757	-0.236133	0.0755031
Agpat3	-0.1101	0.999728	-0.16652	0.859535	-0.0602535	0.629447
Agpat4	0.146066	0.999728	-0.121534	0.965179	0.0264514	0.869624
Ahcy	0.160506	0.999728	-0.16812	0.916101	0.172328	0.0783754
AhcyL1	-0.223743	0.999728	0.0227537	0.999856	-0.374316	0.00053403
AhcyL2	-0.0125439	0.999728	0.217246	0.798593	-0.00257006	0.991411
Ak1	0.0927051	0.999728	0.119798	0.969131	0.092912	0.656101
Ak2	0.0499312	0.999728	-0.139785	0.934039	0.0363389	0.753271
Ak3	0.0870409	0.999728	0.113458	0.971112	0.0553491	0.6795
Ak6	-0.0429063	0.999728	-0.122291	0.968273	0.0799181	0.686477
Akap200	-0.0467858	0.999728	0.0111583	0.999856	-0.0696537	0.782318
Akh	-0.0111606		0.118683	0.966502	0.0312153	0.912823
AkhR	-0.0238191		-0.0814591	0.994064	-0.121167	0.557065
Akr1B	0.12413	0.999728	-0.0958334	0.986018	0.179855	0.156489
Akt1	-0.0835443	0.999728	0.0124329	0.999856	-0.329351	0.0062475
AlaRS	0.0825234	0.999728	0.0839236	0.97983	0.238091	0.0105527
AlaRS-m	0.178735	0.999728	0.0592357	0.994651	0.144101	0.270243
Aladin	0.00414121	0.999728	-0.347077	0.323757	-0.186977	0.373773
Alas	0.184105	0.999728	0.00833045	0.999856	0.132204	0.160826
Ald1	-0.195234	0.999728	-0.0617123	0.994651	-0.220867	0.0397924
Ald2			0.0348072		0.0789734	0.108235
Aldh	0.102456	0.999728	0.520561	0.0303793	0.300676	0.000783306
Aldh-III	0.0794117	0.999728	-0.0621561	0.994651	0.139735	0.142903
Aldh7A1	0.118844	0.999728	0.0605114	0.994651	0.205402	0.0733415
Alg-2	-0.369982	0.416122	-0.566904	0.00294649	-0.564671	4.4836e-12
Alg1	0.113333	0.999728	0.0435008	0.999856	0.153104	0.377985
Alg10	0.201329	0.999728	-0.185008	0.863224	-0.139037	0.558128
Alg11	0.0307881	0.999728	-0.157608	0.903015	-0.378596	5.30591e-05
Alg12	-0.0972954	0.999728	0.000768387	0.999856	0.071091	0.758213
Alg13	0.0929369	0.999728	-0.00678136	0.999856	0.0596234	0.827527
Alg14	0.166454	0.999728	0.00320117	0.999856	0.144274	0.541198
Alg2	0.134024	0.999728	0.0104875	0.999856	0.0841758	0.701412
Alg3	0.190002	0.999728	-0.0943601	0.980939	-0.127417	0.509365
Alg7	0.0423247	0.999728	-0.136505	0.93521	0.0394928	0.828301
Alg9	-0.139343	0.999728	-0.236098	0.646863	0.112111	0.699373
Alh	-0.123165	0.999728	0.140083	0.939443	0.0326473	0.884154
Alk	-0.0602858	0.999728	0.336987	0.446904	-0.565094	4.23597e-12
AlkB	-0.125207	0.999728	-0.373261	0.213265	-0.212936	0.280061
Alp1	-0.146731	0.999728	-0.0631704	0.994651	0.834708	2.44541e-06
Alp10	-0.013491		0.0208475	0.999856	0.147092	0.446346
Alp11	-0.00602403		0.0476839	0.994651	0.0211604	0.889363
Alp12	0.114216	0.999728	0.0451309	0.999856	-0.00581078	0.974682
Alp13			-0.00653075		0.0811825	0.643306
Alp2					0.190377	0.15119
Alp4	-0.0238325		0.141934	0.948168	0.0315293	0.880787
Alp5	0.000310503	0.999728	0.069413	0.994651	-0.133135	0.203779
Alp6	0.0201227	0.999728	-0.0249774	0.999856	-0.0201434	0.92329
Alp7	0.0374237	0.999728	0.548193	0.0161021	0.869979	3.36822e-10
Alp8	0.022541	0.999728	0.383461	0.0920148	0.429305	0.0160508
Alp9	-0.0380756	0.999728	0.0228949	0.999856	-0.0312159	0.871614
Alr	0.18917	0.999728	-0.0117614	0.999856	0.361859	0.000226802
Als2	-0.0231	0.999728	0.0889096	0.98383	0.0217375	0.895827
Ama	-0.0236294	0.999728	0.00797838	0.999856	0.0374567	0.909521
Amacr	0.18254	0.999728	-0.0593906	0.994651	0.156685	0.413597
Amnionless	0.0126649		-0.0730524	0.994651	-0.0663797	0.819001
Amph	-0.132326	0.999728	-0.0746177	0.994651	-0.367301	3.07942e-06
Amt	0.0103331		0.101951	0.83382	-0.0634875	0.633128
Amun	-0.0758186	0.999728	0.0524953	0.996125	-0.0791957	0.733519
Amy-d	0.00421089	0.999728	-0.124515	0.966143	0.134705	0.432117
Amy-p	-0.0453423	0.999728	-0.13693	0.954746	-0.937192	5.26118e-24
Amyrel	-0.023773		0.0672515	0.911763	0.409397	0.022439
Ance	0.0822058	0.999728	-0.105217	0.97917	0.267291	0.00011682
Ance-2	0.040668	0.999728	0.00959037	0.999856	0.0915334	0.75723
Ance-3	0.0179161		0.191643	0.852801	-0.0524663	0.864145
Ance-4	-0.040459	0.999728	0.0192486	0.999856	-0.12726	0.409793
Ance-5	0.0370177	0.999728	0.00871369	0.999856	-0.178634	0.358401
Andorra			-0.0438789	0.994651	0.0627999	0.658141
Ank	-0.116273	0.999728	-0.153247	0.937042	-0.576445	2.70288e-11
Ank2	-0.043077	0.999728	0.182901	0.885571	-0.159354	0.0466958
Ankle2	0.115842	0.999728	0.221105	0.72334	0.136275	0.252683
Anp			-0.131554	0.0682023
Ant2	0.0376834	0.999728	-0.0429349	0.999856	0.131888	0.6218
Antp	-0.00104386	0.999728	0.163953	0.85486	-0.134165	0.631611
AnxB10	0.106117	0.999728	-0.0402932	0.999856	0.19578	0.326138
AnxB11	-0.112062	0.999728	-0.203199	0.75247	-0.179085	0.0289116
AnxB9	-0.1339	0.999728	-0.293533	0.44101	0.0099236	0.939526
Aos1	0.127239	0.999728	0.0611748	0.994651	0.272281	0.0826181
Apc	-0.0507277	0.999728	0.283697	0.636078	0.0356417	0.83014
Apc2	0.035097	0.999728	0.0928323	0.985572	0.141673	0.53025
ApepP	-0.0248196	0.999728	0.0632979	0.994651	0.111219	0.469937
Apf	0.16239	0.999728	0.000799812	0.999856	0.0791638	0.735532
Apl	-0.0508452	0.999728	-0.208235	0.801425	0.0275543	0.935963
Aplip1	-0.0291144	0.999728	-0.073377	0.991173	-0.081913	0.6053
Apoltp	0.198788	0.999728	0.183499	0.849586	-0.0413083	0.744452
Appl	-0.167017	0.999728	0.00848012	0.999856	-0.51678	1.19653e-08
Aprt	0.0233686	0.999728	0.0413259	0.999856	-0.0975562	0.399532
Aps	-0.154784	0.999728	-0.318563	0.530245	-0.42468	0.00284541
Arc1	-0.0384672	0.999728	-0.242233	0.725716	-0.351121	0.0181025
Arc2	0.0372584	0.999728	-0.134348	0.959444	-0.259223	0.273615
Arc42	0.158646	0.999728	-0.0224826	0.999856	0.146209	0.39061
Archease	0.0940026	0.999728	-0.202631	0.819407	-0.0597807	0.790673
Arf102F	-0.0919445	0.999728	-0.204818	0.818091	-0.158244	0.0688713
Arf51F	-0.232257	0.999728	-0.126973	0.959444	-0.314326	0.00245401
Arf79F	-0.140912	0.999728	-0.0427203	0.999856	-0.185819	0.0825985
ArfGAP1	-0.0184698	0.999728	-0.0595228	0.994651	0.00972382	0.958616
ArfGAP3	-0.0717954	0.999728	-0.0914721	0.97917	-0.0985167	0.481825
Arfip	-0.173101	0.999728	-0.0586867	0.994651	-0.0944429	0.60075
Arfrp1	-0.179937	0.999728	-0.254292	0.700315	-0.232516	0.123033
ArgRS	0.0174714	0.999728	-0.00386373	0.999856	0.0622812	0.693286
ArgRS-m	0.137866	0.999728	0.0746985	0.994064	0.137449	0.501009
Argk	0.0974308	0.999728	-0.202471	0.801425	0.302971	0.047912
Argl	0.00619443	0.999728	-0.0530946	0.996125	-0.304859	0.00422534
Arl1	0.105557	0.999728	-0.0386654	0.999856	0.238971	0.0448715
Arl2	0.129221	0.999728	-0.0419012	0.999856	0.120666	0.568453
Arl4	-0.246469	0.999728	-0.313054	0.432842	-0.347925	0.00557777
Arl5	-0.0525073	0.999728	-0.14964	0.911763	-0.0452105	0.830676
Arl6	0.00506751		-0.0635736	0.994651	0.195391	0.45324
Arl6IP1	-0.0932978	0.999728	-0.264306	0.640614	-0.278466	0.0221823
Arl8	-0.213505	0.999728	-0.183726	0.85486	-0.160896	0.226687
Arp1	0.106005	0.999728	0.0176205	0.999856	0.171012	0.0790564
Arp10	0.09846	0.999728	-0.149198	0.93521	0.169062	0.316315
Arp2	-0.0601285	0.999728	0.0744703	0.994064	-0.0543338	0.796201
Arp3	-0.0527331	0.999728	-0.0874431	0.98383	0.0695984	0.736647
Arp5	0.0946956	0.999728	0.013332	0.999856	0.0381709	0.871614
Arp53D	0.0101945		0.0348072		-0.0279992
Arp6	0.15399	0.999728	-0.064614	0.994651	-0.0364424	0.839252
Arp8	-0.0722906	0.999728	-0.0386622	0.999856	0.204119	0.245596
Arpc1	0.190617	0.999728	0.0832995	0.986018	0.230935	0.00612549
Arpc2	-0.05569	0.999728	-0.12763	0.954746	-0.113233	0.255342
Arpc3A	0.0928883	0.999728	-0.104416	0.97917	0.0537979	0.790176
Arpc3B	0.0908655	0.999728	-0.0059658	0.999856	0.201322	0.226508
Arpc4	0.156312	0.999728	-0.109178	0.97917	0.17858	0.0892305
Arpc5	0.154171	0.999728	-0.00240337	0.999856	0.223673	0.0521266
Arr1	-0.00340106		0.148603	0.942796	0.0788794	0.713682
Arr2	-0.00364516		0.05846	0.98356	0.534462	0.00725448
Ars2	-0.0403818	0.999728	0.0450766	0.999856	-0.0740816	0.812078
Art1	-0.00898881	0.999728	-0.104514	0.97917	0.119594	0.338422
Art2	-0.0145868		-0.0696083	0.931873	0.058216	0.754849
Art3	0.0984424	0.999728	-0.104203	0.97917	0.0256987	0.855804
Art4	-0.140668	0.999728	-0.177498	0.915201	-0.258566	0.0660249
Art6			0.0143076		0.00263441
Art7	0.239675	0.999728	0.111634	0.964422	0.16612	0.473904
Art8	0.0541794	0.999728	-0.0529308	0.994894	0.243713	0.141261
Arts	0.0126213	0.999728	0.0954133	0.986018	0.262016	0.0367188
Arv1	-0.0670379	0.999728	-0.250565	0.689674	-0.201107	0.381148
Asap	-0.0269223	0.999728	0.212997	0.824132	-0.0754764	0.600719
Asator	-0.0435524	0.999728	-0.0294549	0.999856	-0.398064	5.43217e-07
Asciz	0.132913	0.999728	0.0120307	0.999856	0.104505	0.662923
Ask1	0.0305505	0.999728	0.247569	0.63746	0.0682917	0.618503
AsnRS	0.146497	0.999728	-0.0344228	0.999856	0.256531	0.00404395
AsnRS-m	0.00107606	0.999728	0.0863319	0.987435	0.151637	0.426222
AsnS	0.00536993	0.999728	-0.176496	0.911763	0.0973729	0.429193
AspRS	0.101228	0.999728	-0.00541458	0.999856	0.141138	0.151757
AspRS-m	-0.022606	0.999728	0.0577186	0.994894	-0.136985	0.541198
Asph	0.0672205	0.999728	0.0971031	0.97917	-0.00697107	0.971481
Ass	0.022979	0.999728	0.247728	0.753807	0.356082	0.00018067
AstA	-0.00186675		0.00903652	0.999856	0.00991627	0.961412
AstA-R1	-0.0232709		-0.146979	0.916101	-0.475122	0.0134761
AstA-R2	-0.00191245		0.119093	0.973273	-0.0566616	0.725473
AstC	0.0104059		0.00152918	0.999856	-0.100952	0.544959
AstC-R1			-0.0124303	0.999856	-0.0176333
AstC-R2	-0.0154951		-0.0403497	0.999856	-0.350996	0.00673127
AstCC			0.0397587	0.97917	0.154107	0.30355
Asx	-0.102746	0.999728	0.082585	0.992696	-0.371817	0.000191381
Atac1	0.089374	0.999728	-0.174794	0.88722	-0.149072	0.358035
Atac2	0.150767	0.999728	0.204509	0.83227	-0.0455603	0.874367
Atac3	0.0285915	0.999728	0.045852	0.999576	0.0235129	0.935282
Ate1	0.0554334	0.999728	0.0589802	0.994651	0.0943971	0.485653
Atet	-0.162873	0.999728	0.26534	0.575399	-0.0473309	0.736642
Atf-2	0.123581	0.999728	0.212018	0.810028	0.328986	0.0432924
Atf3	-0.10852	0.999728	-0.0177963	0.999856	-0.331558	1.7322e-05
Atf6	-0.527912	0.0275247	-0.705792	0.000189018	-1.02434	1.62367e-24
Atg1	-0.0890882	0.999728	0.236304	0.765421	0.00291842	0.987869
Atg10	0.0485711	0.999728	-0.148088	0.945404	-0.189891	0.442234
Atg101	-0.149025	0.999728	-0.128617	0.950712	-0.184168	0.283427
Atg12	0.22405	0.999728	-0.123608	0.964073	0.17101	0.394223
Atg13	-0.152176	0.999728	-0.0706161	0.994651	-0.333836	4.69646e-05
Atg14	-0.0133357	0.999728	-0.0348847	0.999856	0.0827506	0.594989
Atg16	-0.0133665	0.999728	-0.0398126	0.999856	-0.0523792	0.811217
Atg17	-0.0414047	0.999728	0.149206	0.94121	-0.142983	0.214554
Atg18a	-0.0273922	0.999728	-0.0767398	0.992696	-0.0795616	0.485401
Atg18b	-0.170872	0.999728	0.0608797	0.994651	-0.368455	0.00239925
Atg2	0.0697897	0.999728	0.174735	0.866248	-0.0461865	0.787444
Atg3	0.0132441	0.999728	-0.0838873	0.985572	0.119374	0.416749
Atg4a	0.0463256	0.999728	-0.0103831	0.999856	0.0243536	0.874332
Atg4b	-0.0924752	0.999728	0.04496	0.999856	-0.14037	0.323502
Atg5	-0.24173	0.999728	-0.26968	0.550575	-0.182354	0.180081
Atg6	0.11037	0.999728	0.0166393	0.999856	0.124864	0.340747
Atg7	-0.0829472	0.999728	-0.0470002	0.999856	-0.162673	0.434406
Atg8a	-0.21069	0.999728	-0.181671	0.841103	-0.21014	0.0348181
Atg8b			-0.00205312
Atg9	0.0967458	0.999728	-0.0354881	0.999856	-0.0704039	0.691624
Atox1	-0.0287122	0.999728	-0.00696599	0.999856	0.0305633	0.842744
Atpalpha	0.0203225	0.999728	0.0841001	0.987435	-0.136591	0.103912
AttA	-0.00871148		0.0115105		0.0398429	0.793819
AttB			-0.0152364		0.0370668	0.627159
AttC	0.00837738		-0.0195229	0.994651	-0.0565903	0.632312
AttD	0.00506751		0.00636086	0.999856	0.0299143
Atu	0.129776	0.999728	-0.136071	0.937042	0.0746363	0.616361
Atx-1	0.0791224	0.999728	0.0836617	0.957337	0.031206	0.841247
Atx2	-0.0738836	0.999728	0.167934	0.894255	0.064503	0.626413
Atxn7	-0.0173967	0.999728	-0.0191168	0.999856	-0.0890868	0.639299
Aven	0.0777296	0.999728	0.079628	0.994064	0.132048	0.546497
Awh	-0.0699074	0.999728	-0.138923	0.950731	0.0938209	0.728307
Axn	-0.0147479	0.999728	0.0924255	0.987082	-0.138722	0.36467
Axs	0.0448882	0.999728	0.120437	0.969255	0.334605	0.0189158
Axud1	-0.167783	0.999728	-0.323654	0.487246	-0.333071	0.0120979
B-H1	-0.00208552	0.999728	0.137862	0.954103	-0.0579568	0.857193
B-H2	-0.04817	0.999728	0.143411	0.954103	-0.118937	0.661071
B4	-0.0675329	0.999728	-0.100176	0.980939	-0.269101	0.108062
B52	0.0494189	0.999728	-0.12923	0.951985	0.149815	0.0439487
B9d1	0.0421732	0.999728	0.0416885	0.999856	0.0418101	0.876125
BBS1	-0.00263806		0.223908	0.76132	-0.0151077	0.96488
BBS4	0.0686262		0.092074	0.987435	0.242227	0.309312
BBS5	-0.0145905		0.103327	0.97917	0.251911	0.300231
BBS8	0.0150683	0.999728	-0.0162421	0.999856	0.208072	0.415949
BBS9	0.0173356		0.0869394	0.991138	0.174566	0.513751
BCAS2	0.0973443	0.999728	-0.0387939	0.999856	0.132001	0.575785
BCL7-like	-0.310366	0.999728	-0.188703	0.863224	-0.185666	0.26629
BEAF-32	0.0379844	0.999728	-0.0794589	0.990624	-0.0680821	0.699813
BG642163			0.00838305
BG642167			0.00362333
BG642312			-0.153005	0.872214	0.00378678	0.992572
BHD	0.181672	0.999728	-0.0241988	0.999856	0.028458	0.900849
BI-1	-0.0713906	0.999728	-0.243607	0.63728	-0.292931	0.000768111
BNIP3	-0.214607	0.999728	-0.276503	0.474435	-0.502936	3.96672e-13
BOD1	0.0785952	0.999728	0.101499	0.971112	-0.0215873	0.907827
BORCS5	0.17305	0.999728	0.052898	0.994894	0.0620552	0.795565
BORCS6	0.11044	0.999728	0.0339582	0.999856	0.229428	0.181471
BRWD3	-0.00365939	0.999728	0.101475	0.97917	-0.134499	0.511129
BTBD9	-0.0370239	0.999728	-0.0707491	0.994651	-0.0232837	0.905532
Bacc	-0.0246034	0.999728	-0.023379	0.999856	-0.147461	0.0429869
Bace	-0.0213675	0.999728	0.0151084	0.999856	-0.653068	1.21041e-07
Balat			-0.182319	0.660916	0.106194	0.537394
Baldspot	-0.196315	0.999728	-0.313974	0.374318	-0.50238	8.70103e-12
Bap111	0.0794093	0.999728	-0.156583	0.916101	0.0484038	0.850087
Bap170	0.0480599	0.999728	0.0990775	0.97917	-0.000970164	0.998295
Bap55	0.190172	0.999728	0.00929345	0.999856	0.398698	0.00333522
Bap60	0.0851712	0.999728	-0.228958	0.679469	0.0399691	0.855804
Bbd	0.00528289		0.062833	0.959444	-0.122241	0.618503
Bdbt	0.104889	0.999728	-0.00374996	0.999856	0.138585	0.426969
Bdp1	0.0773625	0.999728	0.0623986	0.994651	0.256276	0.0262001
Bem46	-0.191631	0.999728	-0.268937	0.577915	-0.158645	0.301721
Best1	-0.0344386	0.999728	0.16143	0.88722	0.16846	0.147732
Best2	-0.0350195	0.999728	0.122646	0.965179	-0.0192761	0.928793
Best3	0.0148074		0.0319851	0.999856	0.185344	0.370409
Best4	0.00506751		0.0189046	0.990692	0.00168925
Bet1	0.125623	0.999728	-0.187762	0.851092	-0.0577046	0.718668
Bet3	0.0171871	0.999728	-0.114583	0.96811	-0.0687767	0.758895
Bet5	0.0795828	0.999728	-0.0941954	0.980939	0.129166	0.453237
Bgb	0.0891561	0.999728	-0.0482736	0.994894	0.0656548	0.650186
BicC	-0.00132491
BicD	-0.0825371	0.999728	-0.0930251	0.987082	-0.354962	0.0138285
BigH1	0.136806	0.999728	-0.173194	0.88722	0.237878	0.344126
Bili	-0.0707883	0.999728	0.227067	0.801425	-0.140372	0.39061
Bin1	0.0839223	0.999728	-0.169799	0.911763	-0.109869	0.481162
Bka	0.156078	0.999728	-0.181656	0.851905	0.119163	0.478159
Blimp-1	-0.0843544	0.999728	0.00351674	0.999856	0.113923	0.67273
Blm	0.0236813	0.999728	0.278856	0.650396	0.0604584	0.843832
Blos1	0.0507713	0.999728	-0.125608	0.954746	-0.0338132	0.879728
Blos2	0.108299	0.999728	-0.171069	0.886866	0.0569881	0.770304
Blos3	0.0676367	0.999728	-0.0203027	0.999856	0.226739	0.23802
Blos4	0.0129375	0.999728	-0.0387879	0.999856	0.0185084	0.94499
Bmcp	-0.0730154	0.999728	0.297088	0.432842	0.377507	0.000133167
BoYb	-0.0899041	0.999728	0.0207085	0.999856	-0.102558	0.728766
BobA	0.100423	0.999728	0.0373971	0.956441	0.00226755	0.963355
BomBc1			-0.0687479	0.930113	-0.019104	0.911642
BomBc2	-0.0163379		-0.707124	1.49952e-05	-0.000929641	0.997611
BomBc3	-0.00338181		0.0468983	0.994651	-0.00455807	0.989229
BomS1	0.0163314		0.116839	0.97385	0.16065	0.434553
BomS2	-0.00338181		-0.424967	0.166424	-0.00962089	0.97129
BomS3	-0.010528		-0.0232902	0.999856	-0.0436567	0.886376
BomS4			-0.428071	0.0613552	-0.399258	0.0126303
BomS5			0.151409	0.0733198	0.144422	0.57298
BomS6			-0.141812	0.778406	-0.321258	0.0920683
BomT1			-0.0268696		0.0298862
BomT2			0.0538035	0.97917	-0.134207	0.546521
BomT3	-0.00338181		-0.0781485	0.97917	0.0468252	0.846482
Boot	-0.0414658	0.999728	0.210891	0.768871	0.191101	0.468506
Br140	-0.0641543	0.999728	0.191125	0.845976	-0.136511	0.30355
Brca2	0.0827903	0.999728	0.013271	0.999856	-0.0700827	0.781018
Brd	0.091688	0.999728	0.0450658	0.958127	-0.190278	0.334538
Brd8	0.182688	0.999728	0.132359	0.934039	0.0917932	0.624275
Bre1	-0.0560683	0.999728	-0.0228035	0.999856	-0.192927	0.358402
Brf	-0.00792952	0.999728	0.059146	0.994651	-0.0279712	0.885924
Brms1	0.117059	0.999728	-0.105151	0.978663	0.0931173	0.584631
Bro	-0.135744	0.999728	-0.00833983	0.999856	-0.0114679
Bruce	0.0185201	0.999728	0.315088	0.514524	-0.00345523	0.985067
Bsg	-0.118132	0.999728	0.126444	0.965166	-0.168837	0.0466958
Bsg25A	-0.148574	0.999728	0.0169959
Bsg25D	-0.121319	0.999728	-0.148405	0.945404	-0.236695	0.0610682
BtbVII	-0.028184	0.999728	0.278591	0.508011	0.0535422	0.65465
BthD	0.133788	0.999728	-0.268681	0.627985	0.00366608	0.9907
Btk29A	-0.0843777	0.999728	-0.0340019	0.999856	-0.234438	0.0590134
Btnd	-0.0125599		0.0160227	0.999856	0.0219432	0.927388
BuGZ	-0.132759	0.999728	-0.0821413	0.990692	-0.233231	0.0931649
Bub1	-0.086095	0.999728	0.136876	0.954103	-0.00956128	0.961766
Bub3	0.0465751	0.999728	-0.208431	0.798593	-0.178383	0.279666
BubR1	-0.0369313	0.999728	-0.0149292	0.999856	-0.163625	0.546382
Buffy	0.0093281		-0.0639935	0.994651	0.28509	0.0924239
Bug22	0.152198	0.999728	-0.174241	0.905586	-0.00722809	0.977413
Burs	-0.0189941		-0.0155483	0.999856	-0.173038	0.441516
Bx	-0.177532	0.999728	0.139183	0.945404	-0.125487	0.374051
Bx42	0.0320017	0.999728	-0.12998	0.937042	0.0227641	0.870373
C15	0.0334403	0.999728	0.176489	0.911763	0.0421644	0.882245
C1GalTA	-0.093074	0.999728	0.172983	0.863224	-0.108512	0.472436
C3G	-0.0259369	0.999728	0.179275	0.911763	-0.21399	0.0248354
C901	0.00161774		-0.0186977	0.999856	0.215283	0.108152
CAH1	-0.0184341	0.999728	-0.076212	0.994651	0.014746	0.900781
CAH13			-0.033162		0.0106558
CAH14			-0.0149037	0.999856	0.00263441
CAH15			0.0144531
CAH16			0.0210836	0.994651	-0.0181704
CAH2	-0.0286046	0.999728	0.0234557	0.999856	-0.045696	0.852957
CAH3	-0.165219	0.999728	-0.154341	0.896401	-0.201335	0.0327417
CAH4	-0.00338181		-0.0173365		-0.034656
CAH5			-0.0178501
CAH6	-0.0062344		-0.299882	0.567329	0.156102	0.532749
CAH7	0.0300451	0.999728	0.0884058	0.987435	-0.026069	0.900378
CAH8	0.00506751		0.0812799	0.979551	0.106101	0.71487
CAH9	0.0373298	0.999728	0.196691	0.767174	0.446235	1.35611e-07
CAHbeta	0.0727301	0.999728	0.101772	0.97917	-0.0188267	0.927388
CAP	-0.0121546	0.999728	0.272222	0.64008	0.0240812	0.876125
CARPA	-0.0150309		-0.312476	0.498564	-0.593544	1.31839e-05
CARPB	0.0012785	0.999728	0.00540703	0.999856	-0.394741	0.0116062
CASK	-0.0326067	0.999728	0.348799	0.389883	0.083054	0.639992
CBP	-0.0557436	0.999728	0.00289477	0.999856	-0.188923	0.0430317
CCAP	0.00760152		0.108528	0.97917	-0.011993	0.971729
CCAP-R	0.0101945		0.0375762	0.999856	-0.0142985	0.96488
CCDC151	-0.00895852		0.263669	0.650396	0.120192	0.582856
CCDC53	0.236845	0.999728	-0.00681744	0.999856	0.0321876	0.923011
CCHa1	0.0143449		0.0773467	0.994651	0.0144601	0.963781
CCHa1-R	0.209855	0.0162528	0.621739	0.00224094	0.0194569	0.943122
CCHa2	-0.100801	0.999728	-0.174597	0.916239	0.0573891	0.756398
CCHa2-R	0.0196916		0.143741	0.953054	-0.262444	0.092741
CCKLR-17D1	-0.00338181		0.183738	0.848552	-0.0222281	0.945628
CCKLR-17D3	0.00736139	0.999728	0.0116904	0.999856	-0.19012	0.344273
CCT1	0.14515	0.999728	0.154411	0.911763	0.176803	0.0463385
CCT2	-0.149196	0.999728	-0.170303	0.841103	-0.027094	0.870865
CCT3	0.113706	0.999728	-0.059864	0.994651	0.247623	0.00349835
CCT4	0.0806683	0.999728	-0.264004	0.568784	0.0538169	0.68631
CCT5	0.103906	0.999728	-0.177965	0.850231	0.172922	0.0222188
CCT6	0.135955	0.999728	-0.0793208	0.991138	0.276284	0.000104778
CCT7	0.0850599	0.999728	-0.0630235	0.994651	0.250252	0.00289507
CCT8	0.119718	0.999728	-0.117619	0.954746	0.185737	0.0524329
CD98hc	0.0809296	0.999728	0.0943957	0.97917	0.0779794	0.553299
CDC50	0.0255543	0.999728	-0.00563631	0.999856	0.0201213	0.897717
CDK2AP1	-0.061537	0.999728	-0.128428	0.954746	-0.258475	0.00416052
CDase	0.057933	0.999728	0.0879292	0.97917	0.100792	0.384983
CG10000	-0.0120998		-0.0108849	0.999856	-0.670085	3.1122e-07
CG10005	0.0417959	0.999728	-0.020721	0.999856	0.259708	0.26814
CG10011	-0.0545047	0.999728	0.143758	0.949706	-0.212175	0.102416
CG10013	0.0239661	0.999728	-0.0325364	0.999856	0.140207	0.534992
CG10019	-0.0208218		0.011171	0.999856	-0.350252	0.00504503
CG10026	0.0047263	0.999728	0.285154	0.636078	-0.236351	0.317461
CG10029			0.00362333
CG10031	-0.015847		-0.0158384	0.999856	-0.229427	0.00999086
CG10035	0.127826	0.999728	0.0178118	0.994651	-0.0111959	0.879728
CG10038	0.0739021	0.999728	-0.149336	0.916101	0.252087	0.147223
CG10041	0.0174129		0.0585604	0.994064	-0.0132331	0.963355
CG10050	0.0703607	0.999728	0.0213939	0.999856	0.00477481	0.987801
CG10051	-0.0261516	0.999728	0.095719	0.985572	0.0401796	0.796287
CG10053	0.140702	0.999728	0.00716862	0.999856	0.197469	0.374977
CG10055	-0.0522188	0.999728	0.158873	0.917061	0.0741672	0.698424
CG10062	0.0127033		0.199959	0.859535	-0.102011	0.474857
CG10063	-0.0294493	0.999728	0.155695	0.894255	0.212112	0.396818
CG10064	0.0335337		-0.102515	0.97917	0.102589	0.533424
CG10068	-0.199042	0.999728	-0.0758509	0.994651	-0.322939	0.0113031
CG10073	-0.0183824		-0.0538123	0.994894	0.0883528	0.665052
CG10075	0.149133	0.999728	-0.150959	0.928048	0.147275	0.404596
CG10077	-0.0976682	0.999728	0.0487989	0.995513	-0.128064	0.0896366
CG10081			-0.0522205	0.954746	-0.446724	0.0193121
CG10082	-0.0733352	0.999728	0.0806405	0.990692	-0.0750989	0.492025
CG10086	0.0311365	0.999728	0.0176509	0.999856	0.00566611	0.978955
CG10089	-0.0154167	0.999728	-0.0149258	0.999856	-0.0322415	0.895238
CG10098	-0.0876266	0.999728	-0.170106	0.848552	0.0281366	0.86973
CG10116	0.0439849	0.999728	-0.253526	0.733428	0.101689	0.600028
CG10126	-0.0133837		0.0282236	0.999856	-0.0876778	0.626506
CG10132	-0.0734398	0.999728	0.123776	0.965708	0.079223	0.580291
CG10137	0.020558	0.999728	0.112632	0.966172	0.0921952	0.631249
CG10139	0.0716047	0.999728	-0.0634044	0.994651	-0.0522123	0.787939
CG10140	0.0135718		0.305863	0.388552	-0.110905	0.586455
CG10147	-0.175119	0.999728	-0.154617	0.93521	-0.411283	0.00324907
CG10151	-0.0557984	0.999728	0.00470978	0.999856	-0.0456526	0.876622
CG10154	0.00457677		0.208933	0.185846	0.243385	0.124613
CG10163			0.0181373		0.0727225	0.709169
CG10164					0.0167564
CG10165	0.100456	0.999728	-0.18571	0.890718	-0.0757113	0.649447
CG10171	-0.207861	0.999728	-0.289164	0.578383	-0.0861778	0.692205
CG10175	-0.0337586		0.0481255	0.994651	-0.292262	0.0260063
CG10177	-0.00338181				0.248442	0.243218
CG10182	0.048263	0.999728	0.617356	0.00306313	0.371279	0.0917007
CG10183			0.0148536	0.994894	-0.105132	0.421449
CG10184	0.0976233	0.999728	0.283274	0.63728	0.339279	0.00156545
CG10185	-0.00602403		0.252302	0.68556	0.127105	0.656703
CG10189	0.0591308	0.999728	-0.0666757	0.994651	0.201044	0.329251
CG10194	0.190712	0.999728	0.0328257	0.999856	0.248289	0.0324527
CG10195	0.0599543	0.999728	0.127248	0.956985	-0.0347803	0.876622
CG10205	0.00962625		0.249864	0.563259	0.619195	6.03854e-05
CG10208	0.104486	0.999728	0.00994256	0.999856	0.406503	8.71993e-06
CG10209	0.0228311	0.999728	0.0562862	0.994894	0.235693	0.169532
CG10211	-0.0196721	0.999728	0.0433776	0.994651	0.31216	0.0428696
CG10214	-0.0741586	0.999728	-0.16219	0.926616	-0.0145605	0.954333
CG10222	-0.00557696	0.999728	-0.0517392	0.997665	-0.0133531	0.965268
CG10226	0.000247949		0.247094	0.748975	0.187427	0.156489
CG10232	-0.0156428		0.0403615	0.999856	0.122125	0.51168
CG10237	0.0733809	0.999728	0.152226	0.938868	0.0529604	0.798618
CG1024	-0.00229573	0.999728	-0.0505977	0.995513	0.00162732	0.996658
CG10252	-0.00338181		-0.0179726	0.999856	0.0350141
CG10254	-0.0235672	0.999728	0.249134	0.606959	0.104704	0.448679
CG10257	-0.00871148		0.0792217	0.987082	0.00665453	0.985085
CG10264	0.0221063		-0.00709301	0.999856	0.108599	0.519171
CG10265	0.0912018	0.999728	0.0631871	0.994651	0.0979987	0.71202
CG10268	-0.192936	0.999728	-0.221822	0.676079	-0.0044109	0.990069
CG10274	-0.111063	0.999728	0.201922	0.819407	0.0958195	0.604761
CG10280	-0.0011255		-0.0144683	0.999856	0.150646	0.390121
CG10283	-0.117216	0.999728	0.0203758	0.999856	0.0185931	0.948795
CG10286	0.126213	0.999728	0.0466506	0.998628	0.110411	0.55764
CG10298			-0.102391	0.948168	0.0710477
CG10300	-0.00500033		0.175064	0.909041	0.300462	0.0381084
CG10301	0.00786113		-0.0141487	0.999856	0.129331	0.639277
CG10307	0.0853375	0.999728	0.0703103	0.97917	-0.156015	0.533626
CG10311	-0.0307038	0.999728	-0.0267814	0.999856	-0.115184	0.373424
CG10317			-0.0180833		-0.0244904	0.884688
CG10321	-0.026613	0.999728	0.0720669	0.990692	-0.12281	0.259014
CG10324	0.117897	0.999728	-0.031912	0.999856	0.0762884	0.694792
CG10333	0.0859983	0.999728	0.112275	0.959444	0.150022	0.293099
CG10336	0.153629	0.999728	0.0332946	0.999856	0.190312	0.470851
CG10337	-0.106114	0.999728	-0.147195	0.942338	0.0412261	0.853096
CG10338	-0.216154	0.999728	-0.309112	0.508156	-0.629763	1.28344e-06
CG10339	0.0237567		0.125836	0.960816	0.248811	0.204337
CG10340	0.172839	0.999728	-0.147362	0.937042	0.0481486	0.765432
CG10341	0.0990076	0.999728	-0.221288	0.720401	-0.0905034	0.595237
CG10343	0.162766	0.999728	-0.0697568	0.994651	0.184101	0.279486
CG10344	0.105375	0.999728	0.0714893	0.994651	0.243567	0.194351
CG10345	-0.00338181		0.0899515	0.989395	-0.0358517	0.88069
CG10347	0.0339636	0.999728	-0.132715	0.937042	0.0482328	0.830144
CG10348	0.0116556		0.0554288	0.994651	0.309932	0.179654
CG10352	-0.0208218		-0.102813	0.931873	0.0140886	0.937324
CG10353	-0.0599896	0.999728	0.206516	0.765421	0.0244597	0.839252
CG10357			-0.0213135		0.0191073
CG10359	-0.0246622	0.999728	0.158943	0.926616	0.148088	0.289057
CG10361	-0.00647821	0.999728	-0.231689	0.69461	0.213936	0.129152
CG10362	0.00620025		0.0908035	0.987082	-0.0613019	0.734557
CG10365	0.09619	0.999728	0.104576	0.97917	0.0885333	0.602907
CG10366	0.0742411	0.999728	0.0252179	0.999856	0.0514404	0.848773
CG10375	0.102722	0.999728	-0.192183	0.812255	0.0141113	0.931058
CG10376	-0.201607	0.999728	-0.200814	0.802226	-0.393528	0.00125461
CG10383	-0.0340198	0.999728	0.151893	0.923667	0.137616	0.451116
CG10384	-0.0278937		0.137888	0.954746	-0.132122	0.323837
CG10395	-0.277575	0.999728	-0.368406	0.309973	-0.352125	0.0450884
CG10405	-0.00698718	0.999728	-0.0329399	0.999856	-0.39063	1.57234e-05
CG10407	-0.00426699	0.999728	0.0504229	0.998441	0.0480771	0.883086
CG10413	-0.101885	0.999728	-0.222967	0.799311	-0.391602	0.000493093
CG10417	-0.160944	0.999728	-0.187843	0.887556	-0.524595	6.39118e-05
CG10418	0.166479	0.999728	-0.0669191	0.994651	0.294746	0.165666
CG10425	0.0112179	0.999728	0.176691	0.859535	0.298331	0.00236454
CG10428	0.0983397	0.999728	-0.179408	0.859535	0.0092978	0.96826
CG10431	-0.107337	0.999728	-0.00332739	0.999856	-0.199382	0.410402
CG10433	-0.0151578	0.999728	0.102044	0.97917	-0.262848	0.00014456
CG10435	0.0619642	0.999728	-0.043795	0.999576	0.0383488	0.849976
CG10444	-0.107254	0.999728	0.102309	0.97917	-0.147547	0.183377
CG10445	0.0308457	0.999728	0.213425	0.702266	0.298749	0.186233
CG10459	0.00151345		-0.0738023	0.97917	0.0185614
CG10462	-0.00924167	0.999728	0.129519	0.954746	-0.00340567	0.987592
CG10463	0.173143	0.999728	0.0816886	0.991748	0.201486	0.256476
CG10465	-0.220829	0.999728	-0.421537	0.088058	-0.511811	7.86651e-08
CG10466	0.199912	0.999728	-0.139664	0.953054	0.016098	0.959894
CG10467	0.100072	0.999728	-0.195827	0.808915	0.254007	0.22552
CG10469	0.0553357	0.999728	-0.0413109	0.999856	0.131725	0.602779
CG10470	0.14773	0.999728	-0.0232291	0.999856	0.225326	0.0557785
CG10472	0.00993045	0.999728	0.0670646	0.994651	-0.0834144	0.569055
CG10474	0.000432089		0.0988709	0.953758	0.304326	0.189021
CG10477			-0.0254369		-0.0923009	0.671006
CG10479	-0.0124416	0.999728	0.0388674	0.999856	-0.129229	0.651373
CG10481			0.000684668		0.0416139
CG10483	0.00178641	0.999728	0.0212497	0.999856	0.11639	0.417874
CG10486			0.0294859	0.994651	0.0384686	0.758052
CG10492	-0.0770189	0.999728	-0.050683	0.999502	-0.263376	0.183536
CG10494	-0.0867354	0.999728	0.109238	0.97917	-0.00106064	0.998054
CG10495	0.138166	0.999728	0.158599	0.930113	0.310263	0.03751
CG10505	-0.0128635	0.999728	0.381435	0.241556	-0.0944095	0.721477
CG10508	-0.113827	0.999728	0.0395122	0.999856	0.027291	0.880225
CG10510			0.00838305		-0.0330364
CG10512	-0.0513323	0.999728	0.158666	0.909705	-0.0788354	0.609543
CG10513	-0.000391421	0.999728	0.438554	0.0811912	0.269163	0.00995426
CG10514	-0.0448176		-0.759796	5.79201e-05	-0.695585	6.13376e-05
CG10516	0.0886115	0.999728	-0.141446	0.939618	-0.0977069	0.580291
CG10527	0.0653973	0.999728	0.00405085	0.999856	0.21563	0.0698138
CG10543	-0.0807058	0.999728	0.047684	0.999856	-0.151748	0.332437
CG10550	0.0800366	0.999728	-0.15717	0.930113	-0.0853484	0.644108
CG10553	-0.0135548		0.0170927	0.999856	-0.165758	0.421665
CG10555	-0.0765478	0.999728	-0.0655679	0.994651	-0.243067	0.241233
CG10559	0.0101945		0.0286996	0.999856	0.0480716	0.882245
CG10560	-0.0503381		0.159611	0.922304	-0.169244	0.344802
CG10561	0.127445	0.999728	-0.0616685	0.994651	0.152876	0.492025
CG10562	0.00994958		0.064897	0.994651	-0.0969621	0.479885
CG10565	0.102905	0.999728	-0.0295864	0.999856	0.172368	0.202191
CG10576	0.0175827	0.999728	-0.0103664	0.999856	0.113265	0.326856
CG10581	-0.0216568		0.133842	0.930113	0.0941504	0.599555
CG10584	0.0042522	0.999728	0.0107257	0.999856	0.231002	0.128515
CG10587					0.00350769
CG10588	-0.00338181		-0.0280602	0.994651	-0.0256542
CG10589					0.0515033
CG10591	-0.0666445	0.999728	-0.00221538	0.999856	-0.326546	0.15248
CG10597	-0.00688993	0.999728	0.249661	0.736239	0.473386	0.00135394
CG10598	-0.00585538	0.999728	0.129834	0.962936	0.180665	0.349876
CG10600	-0.0741383	0.999728	0.0211526	0.999856	-0.229367	0.0588219
CG10602	0.0215267	0.999728	0.127985	0.939225	0.158439	0.12294
CG10616	0.04788	0.999728	-0.0141264	0.999856	0.094456	0.500224
CG10621	0.0198521	0.999728	0.0616751	0.994651	0.118938	0.415949
CG10623	-0.0380555	0.999728	0.30821	0.565112	0.296512	0.00127297
CG10628	0.229679	0.999728	-0.000948619	0.999856	0.197418	0.227115
CG10631	-0.0244192	0.999728	0.222269	0.801425	-0.129521	0.382726
CG10638	0.0765005	0.999728	-0.0564034	0.994651	0.211167	0.0868022
CG10646	0.0920558	0.999728	-0.00899443	0.999856	0.158898	0.458422
CG10650	-0.0124456	0.999728	-0.0109264	0.999856	0.0277264	0.865265
CG10651	-0.0123834
CG10654	0.199539	0.999728	-0.0317274	0.999856	0.0352902	0.886675
CG10657	0.0922608	0.999728	0.0381806	0.994651	0.443044	5.67503e-05
CG10660	-0.0069176	0.999728	0.0213618	0.999856	0.226418	0.0838298
CG10663	-0.0404897	0.999728	0.289796	0.626972	0.0479498	0.853922
CG10669	-0.0213791	0.999728	0.10816	0.978926	0.0971621	0.658141
CG10672	0.191057	0.999728	-0.0457299	0.999856	0.209848	0.0803647
CG10674	0.161861	0.999728	-0.0653959	0.994651	0.204453	0.108295
CG10680			-0.103706	0.812255	0.0103441
CG10681	0.078408	0.999728	0.0591888	0.994651	0.0245948	0.935407
CG10694			0.0179533		0.0283183
CG10700			0.158394	0.585185	-0.00706484	0.963634
CG10702	0.109479	0.999728	-0.0600163	0.994651	0.0221222	0.899696
CG10710	-0.0383329	0.999728	-0.0502417	0.994894	0.048584	0.830897
CG10713	-0.0346631		-0.0654496	0.994651	-0.231837	0.259056
CG10725	-0.00412449	0.999728	0.413199	0.166424	0.0414847	0.690509
CG10730	0.0242497		0.230627	0.583496	0.106277	0.549004
CG10731	0.0848818	0.999728	-0.0104461	0.999856	0.191486	0.346391
CG10734	-0.00338181		-0.0253803	0.994894	0.0620087
CG10737	0.0424562	0.999728	0.0827587	0.987082	0.0590977	0.659443
CG10738	0.0382738	0.999728	0.095066	0.986018	0.0302783	0.900378
CG1074	-0.028892	0.999728	0.0135904	0.999856	0.0695229	0.7235
CG10747	-0.108912	0.999728	-0.0695929	0.994651	-0.175307	0.220404
CG10750	-0.00338181		0.0837784	0.910022	-0.0117973
CG10752			-0.00572272	0.999856	-0.00838262
CG10761	-0.00776245		0.00790823		-0.00838262
CG10764			0.00181853	0.999856	-0.108527
CG1077	-0.00486195		-0.000636421	0.999856	0.547762	0.00153235
CG10778	0.0549187	0.999728	-0.133972	0.939443	-0.131235	0.30068
CG10793	-0.0281319		-0.0896526	0.987082	0.00408889	0.987907
CG10795	0.111207	0.999728	0.0133161	0.999856	0.130439	0.58097
CG10799	-0.0144892		-0.141555	0.945342	-0.343691	0.0741637
CG10801	0.00667824		0.0696888	0.986018	0.0450319
CG10802	0.0767935	0.999728	-0.134176	0.930113	0.173419	0.261387
CG10803	-0.0575783	0.999728	0.00199081	0.999856	-0.398682	0.00468766
CG10804	-0.00547922		0.235579	0.780643	-0.217839	0.248797
CG10809	-0.0967812	0.999728	-0.102425	0.97917	-0.128192	0.451216
CG10814	-0.00338181		0.118817	0.954103	0.057229
CG10834			0.0378833		0.0128528
CG10841					0.0097107
CG10845			0.0169959		-0.00838262
CG10853	-0.00338181		0.0308162
CG10859	0.0536837		0.0811304	0.97917	0.214487	0.0673794
CG10862	0.00506751		-0.00109358		0.00673818
CG10863	0.152225	0.999728	-0.242737	0.733428	0.401684	2.59283e-08
CG10864	-0.0240794		0.282713	0.379536	0.0642952	0.831384
CG10866	-0.210402	0.999728	-0.101578	0.97917	-0.0665249	0.835477
CG10869	-0.0165344		0.0193435	0.999856	0.13965	0.359124
CG10874	-0.0304476	0.999728	-0.00798239	0.999856	0.138147	0.236408
CG10877	0.151829	0.999728	-0.081121	0.990692	0.152176	0.187964
CG10887	-0.00338181		0.0144531
CG10898	0.0490601	0.999728	-0.0313445	0.999856	0.0841432	0.742739
CG1090	-0.0265198	0.999728	0.361904	0.34282	0.0179326	0.943574
CG10903	0.106886	0.999728	-0.210853	0.765421	0.121597	0.451502
CG10904	-0.0240885	0.999728	-0.119181	0.96056	-0.0554445	0.823105
CG10907	-0.0628885	0.999728	-0.0431491	0.999856	-0.18215	0.340207
CG10910	-0.0118809	0.999728	0.432846	0.147855	0.546211	3.75682e-14
CG10911	0.00676862	0.999728	0.289881	0.596071	-0.119454	0.318922
CG10912	0.00584798	0.999728	0.262886	0.685753	0.0315311	0.876125
CG10914	0.157938	0.999728	0.114987	0.969255	0.22849	0.177325
CG10916	-0.0120693	0.999728	-0.177045	0.909502	0.0504797	0.850012
CG10918	-0.000880309	0.999728	0.133395	0.801425	0.558923	0.00321173
CG10919	0.00506751		-0.0132026		-0.0337235	0.833261
CG1092	0.0254013	0.999728	-0.0546301	0.994894	-0.246605	0.208982
CG10927	0.167693	0.999728	-0.0466765	0.999856	0.268954	0.194923
CG10931	0.0103331		0.0643113	0.816716	0.0030609
CG10932	0.148371	0.999728	0.103315	0.97917	0.263347	0.00976454
CG10934					0.0128528
CG10936	0.0222409	0.999728	0.0653802	0.992696	0.0803132	0.599373
CG10939	0.00307545	0.999728	-0.0489762	0.994894	-0.108264	0.445045
CG10943	-0.00338181		-0.70629	2.24773e-07	-1.12755	4.17688e-12
CG10947	0.00748281		0.152134	0.94121	-0.26134	0.0129623
CG10948	-0.0459582	0.999728	0.212971	0.765421	-0.028094	0.866305
CG10949	0.126466	0.999728	0.034642	0.999856	0.156458	0.448288
CG10950			-0.0341078		0.0486197
CG10953	-0.00567069	0.999728	0.151482	0.941271	0.0602692	0.766301
CG10958	0.0980003	0.999728	-0.0312482	0.999856	0.259833	0.236327
CG10959	-0.0737953	0.999728	0.073246	0.994651	-0.0341287	0.908738
CG10960	-0.103299	0.999728	-0.0385343	0.999856	-0.159445	0.127378
CG10962	-0.0576396		0.296023	0.587768	0.416002	0.00404395
CG10970	-0.0208857		0.0226205	0.999856	-0.0991756	0.735227
CG10973	-0.0695743	0.999728	-0.112465	0.975104	-0.176865	0.355425
CG10979	-0.0792659	0.999728	0.0275712	0.999856	-0.132778	0.490285
CG10984	-0.0696463	0.999728	0.041263	0.999856	0.00961978	0.963634
CG10993			-0.0341078		-0.0045317
CG10996			-0.00199158
CG11000	0.0536336	0.999728	0.333695	0.45398	-0.302542	0.00247531
CG11007	0.0648585	0.999728	-0.138239	0.94121	0.0650363	0.718091
CG11018	0.0460694	0.999728	-0.00761058	0.999856
CG11029	0.0100625		0.0650051	0.97917	0.243826	0.261387
CG1103	0.0338509	0.999728	-0.102561	0.97917	0.0413812	0.839252
CG11030	0.00520279	0.999728	-0.0675366	0.994651	0.0373342	0.848297
CG11034	-0.0354532	0.999728	-0.32325	0.442151	-0.484007	0.000142922
CG11035	0.1764	0.999728	-0.0630916	0.994651	0.118779	0.435069
CG11041	0.0176811		-0.0790844	0.994651	0.144104	0.607425
CG11044	0.0351897		-0.0456042	0.994651	-0.438447	0.0245929
CG1105	-0.258888	0.999728	-0.127707	0.93521	0.0302163	0.874367
CG11050	-0.122619	0.999728	0.0456507	0.999856	-0.101067	0.37933
CG11052	-0.0164004		-0.142946	0.920738	-0.033518	0.867474
CG11060	-0.00338181		0.288403	0.0370111	0.0222124
CG11068			0.00362333
CG11069	-0.00186986	0.999728	-0.069937	0.994651	0.130315	0.386743
CG11070	0.0572949	0.999728	0.181038	0.83367	-0.0339079	0.828873
CG11073	0.0491693	0.999728	0.0399232	0.994651	0.171185	0.525451
CG11076	-0.0161897	0.999728	-0.018602	0.999856	0.126667	0.272346
CG11077	0.130406	0.999728	-0.266418	0.63728	0.143317	0.36254
CG11085			0.100384	0.938627	-0.101909	0.491898
CG11089	-0.024826	0.999728	0.0247484	0.999856	0.0751533	0.626776
CG11095	0.183495	0.999728	0.104114	0.97917	0.164754	0.460293
CG11099	0.0216704		0.00497412	0.999856	-0.100552	0.675077
CG11103	0.0857602	0.999728	-0.186313	0.853993	0.00193412	0.994133
CG11106					0.00350769
CG11109	0.105471	0.999728	-0.172769	0.916239	0.0201026	0.944387
CG11110	0.146355	0.999728	-0.0686623	0.994651	0.215985	0.2789
CG11112	0.00506751
CG11122	0.158173	0.999728	0.263627	0.583496	0.0240368	0.902301
CG11123	0.0363876	0.999728	-0.078776	0.991138	0.133676	0.326856
CG11125	0.0914687	0.999728	-0.0794119	0.991173	0.013242	0.960264
CG11127	0.165639	0.999728	-0.0472338	0.999856	0.126372	0.463293
CG1113	-0.0495366	0.999728	0.0774269	0.990692	0.0228318	0.942082
CG11131	0.000702386	0.999728	0.386319	0.211604	0.325408	0.144102
CG11134	0.146929	0.999728	-0.0508991	0.994894	0.0643976	0.661117
CG11141	-0.0265082	0.999728	-0.0285035	0.999856	0.11612	0.484253
CG11147	0.0277809	0.999728	0.0453188	0.989999	0.263142	0.072692
CG11149	-0.014408		0.0476321	0.999856	0.0499084	0.832799
CG11151	0.0636366	0.999728	-0.0453944	0.999856	0.100378	0.448027
CG11155	-0.17514	0.999728	-0.0648276	0.994651	-0.183387	0.0703924
CG11158	0.0133217	0.999728	0.0448101	0.999856	0.207482	0.20989
CG11159			0.134095	0.87605	0.124481	0.546
CG1116	0.0914765	0.999728	0.0340768	0.999856	-0.14526	0.363617
CG11162	-0.00655759		0.149984	0.506432	0.320027	0.144851
CG11164	0.120611	0.999728	-0.243728	0.754638	-0.149157	0.488492
CG11168	0.0660573	0.999728	0.0779557	0.987082	0.00966536	0.956118
CG11170	0.186147	0.999728	0.0972824	0.98383	0.148768	0.580291
CG11178	-0.157566	0.999728	0.0184347	0.999856	-0.0112006	0.965325
CG11180	-0.0601307	0.999728	-0.045053	0.999856	-0.0917391	0.380468
CG11191	0.011107		-0.102606	0.97917	0.100171	0.700683
CG11192			0.0743099	0.871295	0.359651	0.0144485
CG11200	0.201868	0.999728	-0.0690347	0.994651	0.435303	0.0142493
CG11211	0.0827968		0.164376	0.916101	0.173027	0.179661
CG11226					-0.0104981
CG11227			0.0177593		-0.0331433	0.787805
CG11236	0.0099808	0.999728	0.384095	0.269524	0.299282	0.0978284
CG1124	-0.0168282	0.999728	0.000159983	0.999856	-0.157353	0.150967
CG11241	0.0753205	0.999728	-0.12084	0.966502	0.376308	0.000895943
CG11247	-0.126589	0.999728	0.0196146	0.999856	-0.273973	0.063562
CG11248	-0.00783557	0.999728	0.0598124	0.994742	-0.085247	0.684434
CG11249	-0.0473459		0.227164	0.765421	0.255059	0.290021
CG11251			0.00895627
CG11257	-0.0782095	0.999728	-0.013251	0.999856	-0.0351925	0.900781
CG11263	-0.0514655	0.999728	-0.128717	0.959647	0.00499772	0.990134
CG11267	0.140189	0.999728	-0.0854405	0.987435	0.229467	0.00304883
CG11269	-0.00338181				0.0030609
CG11275	0.0287492	0.999728	0.0879909	0.981448	0.0564532	0.780439
CG11279	0.0824281	0.999728	-0.107768	0.97917	-0.0620919	0.740714
CG1129	-0.169851	0.999728	-0.0353041	0.999856	-0.12786	0.350785
CG11291	0.00506751		0.091872	0.744558	0.042909
CG11294			-0.0471427		-0.0556592	0.577552
CG11300	0.0375487	0.999728	0.0921327	0.147568	1.58439	5.40222e-27
CG11307	0.058489	0.999728	-0.228924	0.768871	-0.0493983	0.862354
CG11309	0.147816	0.999728	0.116898	0.97469	0.103365	0.394223
CG11313			-0.209689	0.801425	-0.18227	0.427696
CG11317	-0.0218012		-0.0466815	0.999856	-0.0214412	0.912799
CG11318	-0.010528		0.267572	0.678168	-0.0491627	0.785632
CG11319	-0.0307271		-0.236883	0.772831	-0.824891	1.08762e-19
CG11322			-0.355503	0.118532	0.0309369	0.849897
CG11327	-0.0249157	0.999728	-0.0164258	0.999856	0.118726	0.627707
CG11333	-0.00338181		-0.0166253	0.999856	0.0053964	0.986312
CG11334	0.146767	0.999728	-0.164714	0.922802	0.0427865	0.737285
CG11342	-0.0547344	0.999728	-0.152606	0.939874	-0.0306777	0.922876
CG11345	-0.0207259	0.999728	0.00297038	0.999856	0.339187	0.0101754
CG11349	-0.00338181		-0.0524166	0.97917	0.0219293
CG11350	0.0175915	0.999728	0.213571	0.76132	0.535066	0.00254129
CG11353	0.0275888	0.999728	0.0295199	0.999856	0.23093	0.348194
CG11356	-0.00871148		-0.0456604	0.994651	-0.0805887
CG11357	-0.131682	0.999728	-0.152776	0.93058	-0.105709	0.341983
CG1136	-0.0352251		0.143259	0.953758	-0.0729375	0.628444
CG11360	-0.147507	0.999728	-0.150389	0.937042	-0.629438	1.03281e-05
CG11362	0.0108082		0.0175707		-0.0307993
CG11367	-0.0542275	0.999728	-0.0983452	0.97917	-0.166979	0.312223
CG11368	-0.000923794		0.161203	0.911763	0.169569	0.457408
CG11369	-0.00655759		-0.0261696		0.0479399
CG1137			0.0313833	0.994651	-0.00345132
CG11370	0.00647111	0.999728	0.553481	0.0156589	0.664472	7.13224e-10
CG11374	0.00151345		0.0930742	0.97917	-0.319296	0.138168
CG11377	-0.0254662	0.999728	0.0864863	0.97917	0.102248	0.656061
CG11378	0.0124298	0.999728	0.212465	0.827111	0.00135055	0.995247
CG11379			0.00895627		0.0177557
CG1138			-0.00653075
CG11380	0.00757437	0.999728	0.0360883	0.994651	0.336508	0.136732
CG11381	0.000708696		0.232896	0.720295	0.0653796	0.758142
CG11382	0.0781053	0.999728	-0.0115035	0.999856	0.51727	0.00010416
CG11384	-0.0276302		0.204776	0.848451	-0.0807687	0.673637
CG1139	-0.00404747		0.101819	0.962936	0.0702215	0.805749
CG11391			0.00362333
CG11396	0.104774	0.999728	-0.0364463	0.999856	0.0907807	0.668015
CG11398	-0.118346	0.999728	0.128543	0.964973	0.362926	0.0984641
CG11399	-0.0856355	0.999728	0.0326784	0.999856	-0.176543	0.247792
CG11400	0.0172351		-0.0344435	0.994651	-0.00341621	0.993611
CG11403	0.108905	0.999728	0.285573	0.63728	0.187055	0.477487
CG11404			0.00903722		0.00263441
CG11406	-0.00338181		-0.134749	0.435222	0.0283876	0.860034
CG11407	-0.0567704		0.0530006	0.994894	0.282391	0.203779
CG11409	0.149765	0.999728	0.0338884	0.999856	0.344841	0.0921924
CG11413	0.00442443	0.999728	0.179304	0.898725	0.290083	0.0627615
CG11414	0.119976	0.999728	0.140564	0.926616	0.0771169	0.607429
CG11417	0.112444	0.999728	0.0588139	0.994651	0.260206	0.00966691
CG1142	0.128929	0.999728	0.0971046	0.980939	0.236308	0.0684234
CG11425	-0.00297616		0.184281	0.765072	0.225743	0.24993
CG11426	-0.0337212	0.999728	-0.100541	0.97917	0.0317137	0.889995
CG1143	0.00860722	0.999728	0.172207	0.918458	0.183458	0.256075
CG11436	-0.0873545	0.999728	0.163705	0.923667	-0.141904	0.495547
CG11437	0.0570859	0.999728	-0.103182	0.97917	0.0820948	0.786048
CG11438	-0.0259391	0.999728	-0.105075	0.97917	0.142173	0.613738
CG11444	0.0263626	0.999728	-0.189135	0.794995	0.157138	0.197179
CG11447	0.108525	0.999728	0.0806874	0.990692	0.260296	0.238523
CG11449			-0.0684253	0.994651	-0.0564874	0.709883
CG11453	0.0607492	0.999728	0.086594	0.991173	0.0691105	0.769042
CG11454	0.0980207	0.999728	-0.177233	0.893984	-0.0623418	0.731905
CG11456	0.0201753	0.999728	0.0192516	0.999856	0.0821584	0.747154
CG11458			-0.012289	0.999856	-0.0148559	0.918259
CG11459	0.0223842		-0.0610249	0.994651	-0.00811382
CG1146	-0.0749212	0.999728	-0.0481394	0.998628	0.196814	0.278555
CG11470	0.00141365	0.999728	0.159303	0.934039	-0.1138	0.462435
CG11474	0.0824102	0.999728	0.044346	0.999856	0.272252	0.0805893
CG11475	0.0415759	0.999728	-0.0548746	0.994064	-0.115393	0.579199
CG11498	-0.0323879	0.999728	-0.27066	0.672754	0.202911	0.393681
CG11504	0.036632	0.999728	-0.0559703	0.994651	0.00489705	0.987869
CG11523	-0.0119396	0.999728	-0.199476	0.826146	-0.13249	0.317242
CG11529	0.00105931	0.999728	0.174509	0.825233	-0.13301	0.517589
CG11537	-0.159188	0.999728	-0.00869132	0.999856	-0.249035	0.00277507
CG11539	0.147649	0.999728	0.102531	0.97917	0.0921014	0.758052
CG11550	0.0348139		-0.0105051	0.999856	0.0253876	0.936845
CG11555	-0.000654802	0.999728	-0.226453	0.765421	0.0201287	0.917743
CG11560	0.0697808	0.999728	-0.0835577	0.985572	0.0513357	0.839331
CG11562	0.0833536	0.999728	-0.102128	0.97917	0.203016	0.369103
CG11563	0.088103	0.999728	-0.108914	0.97917	0.0530763	0.688312
CG11570	-0.00338181		0.00144931	0.999856	0.251951	0.276566
CG11581			-0.00539888		0.232769	0.181268
CG11583	0.102957	0.999728	-0.157719	0.926616	0.146698	0.244432
CG11584	0.112968	0.999728	0.119872	0.969089	-0.22166	0.31572
CG11585	0.014924	0.999728	0.1272	0.962051	0.199349	0.348194
CG11586	0.169813	0.999728	-0.16062	0.909705	0.106151	0.519083
CG11588	-0.00338181
CG11590	0.158927	0.999728	-0.0673366	0.994651	0.21298	0.30558
CG11593	-0.0532697	0.999728	0.042064	0.999856	-0.255015	0.055759
CG11594	0.0326458	0.999728	0.0355542	0.999856	-0.0671132	0.688312
CG11596	-0.0370553	0.999728	-0.152204	0.934039	0.0233588	0.900781
CG11597	0.0676808	0.999728	-0.158467	0.934039	-0.153022	0.57761
CG11598	-0.00526424		0.109326	0.852801	-0.00266407
CG11600			0.00428742	0.999856	0.0270506
CG11601	0.00961295	0.999728	-0.120099	0.961708	0.0241526	0.914269
CG11608	-0.00871148		0.0656475	0.88722
CG1161	0.127225	0.999728	0.0053314	0.999856	0.135425	0.23845
CG11617	-0.00407791	0.999728	-0.0951323	0.9843	0.192004	0.270118
CG11619	-0.0107151	0.999728	0.283958	0.639961	0.0981292	0.700683
CG11626	-0.00260078		0.110042	0.954103	0.128207	0.548392
CG11629	0.00506751		0.00440814		-0.00149392
CG11630	0.00145751		0.00547409	0.999856	-0.00838262
CG11634					0.0130712
CG11638	-0.121064	0.999728	-0.395209	0.140918	-1.05042	5.90717e-16
CG11655	0.0758046	0.999728	-0.0158455	0.999856	0.130723	0.604761
CG11656			-0.019474	0.999856	0.019137	0.939562
CG11658	-0.122205	0.999728	0.0419795	0.999856	-0.136373	0.209964
CG11659	-0.0126695		0.121778	0.602702	0.216931	0.280956
CG11663			-0.00653075
CG11668	-0.0559887		-0.0233827	0.999856	0.172312	0.519603
CG11670	0.0288275	0.999728	-0.097104	0.982328	0.110698	0.700555
CG11672	-0.0229105	0.999728	0.0329425	0.999856	-0.509373	5.33203e-07
CG11674	0.12933	0.999728	-0.0041786	0.999856	0.0344672	0.907827
CG11679	0.114337	0.999728	0.0423484	0.999856	0.0908888	0.676767
CG11686	0.0298325	0.999728	-0.374947	0.253009	-0.129369	0.494307
CG11693	0.00506751		0.0377238	0.994894	0.0795534
CG11694	-0.000919029
CG11695	0.206811	0.999728	0.0586078	0.994651	0.159299	0.43556
CG11696	0.125721	0.999728	-0.0155665	0.999856	0.035454	0.89376
CG11698			-0.00653075
CG11699	0.211716	0.999728	-0.0070587	0.999856	0.250516	0.0715248
CG11700	-0.110189	0.999728	-0.201042	0.666352	-0.11664	0.515042
CG11703	0.00528289		-0.0276869	0.97917	0.00263441
CG11710	0.0326004	0.999728	0.0764556	0.991173	0.138259	0.355534
CG1172	-0.230192	0.999728	-0.251347	0.693241	-0.40894	0.000109442
CG11722	0.131605	0.999728	-0.0576173	0.994651	0.243845	0.0861057
CG11723	-0.119905	0.999728	-0.0210958	0.999856	0.124301	0.594989
CG11726			-0.0107697	0.999856	0.0106558
CG11737	0.0484941	0.999728	-0.0710835	0.994651	-0.0158249	0.936255
CG11741			0.250122	0.72334	0.155876	0.493272
CG11752	0.181724	0.999728	-0.0288086	0.999856	0.210174	0.0906573
CG11753	0.172963	0.999728	-0.117728	0.965179	0.103857	0.560255
CG11755	0.0315248	0.999728	-0.0582235	0.994894	0.212949	0.330567
CG11756	0.0076478	0.999728	0.00134722	0.999856	0.0462914	0.610375
CG11760	0.00804043		-0.036724	0.999856	-0.084593	0.676958
CG11768			-0.00370429		-0.0587459	0.74657
CG11771	-0.0243859	0.999728	-0.0709339	0.994651	0.0770184	0.555419
CG11777	0.0618467	0.999728	-0.104503	0.97917	0.309761	0.088272
CG11779	0.0533157	0.999728	0.144707	0.916239	0.175071	0.0832778
CG11786	-0.00394708	0.999728	-0.165209	0.916101	0.0243027	0.873746
CG11788	0.127408	0.999728	-0.15159	0.941271	0.538666	0.00687063
CG11790	0.125448	0.999728	-0.0253109	0.999856	0.152635	0.347626
CG11791	-0.227757	0.999728	-0.144419	0.934039	-0.229009	0.0112246
CG11807	-0.0531004	0.999728	0.0665307	0.994651	-0.0313763	0.857393
CG11808	0.160644	0.999728	-0.122913	0.965166	0.0398837	0.904047
CG11811	-0.103393	0.999728	-0.0947015	0.97917	0.127711	0.284253
CG11815	0.010639		-0.0205813		-0.00838262
CG11816			0.0195932		-0.0128685
CG11825	0.0287374	0.999728	0.110299	0.966172	0.0525349	0.73381
CG11828	-0.00338181		0.0388004	0.994651	0.143729	0.17385
CG11835	-0.000420575		-0.05052	0.994651	0.199266	0.180831
CG11836	-0.0484258	0.999728	-0.332412	0.344879	0.0726635	0.816903
CG11837	0.0868162	0.999728	-0.00326407	0.999856	0.201869	0.135546
CG11839	0.173421	0.999728	0.0280256	0.999856	0.196904	0.442284
CG11841	0.00145751		0.01002		0.0102175	0.965325
CG11842	0.0101945		0.0357934	0.999047	0.0612835	0.834951
CG11843	0.00565595	0.999728	0.0175758	0.999856	0.338203	0.0934814
CG11852	-0.00301761	0.999728	0.328009	0.435845	0.0986954	0.73038
CG11854	0.0417623		0.0315762	0.999856	0.703346	4.06282e-06
CG11857	-0.14453	0.999728	0.0999928	0.97917	0.102379	0.435577
CG11858	0.105782	0.999728	0.199422	0.841103	0.272666	0.0334985
CG11865			0.0144531		0.00350769
CG11873	-0.0139074	0.999728	0.135327	0.955833	-0.156508	0.200155
CG11878	-0.00338181		0.00031776	0.999856	0.0599364	0.846995
CG11882	0.0901822	0.999728	-0.271738	0.668689	-0.168402	0.535885
CG11883	-0.092858	0.999728	0.0260898	0.999856	-0.275314	0.00250828
CG11885	0.162007	0.999728	-0.0851112	0.992696	0.171337	0.413736
CG11892	-0.00602403		-0.00565454	0.999856	0.351068	0.0202832
CG11893	0.044509		1.01331	2.24773e-07	3.69662	1.9689e-108
CG11898	-0.00836624		0.109348	0.965179	-0.16652	0.384854
CG11899	0.198677	0.999728	0.134143	0.958642	0.522023	0.000912444
CG11902	0.0267824	0.999728	0.130237	0.941468	0.208217	0.217768
CG11905	-0.0102385	0.999728	-0.0200922	0.999856	0.595648	0.00024691
CG11906	-0.0272723	0.999728	-0.0300693	0.999856	-0.16574	0.350809
CG11911	0.00544401	0.999728	0.550723	0.00435843	0.428619	1.18347e-08
CG11912	0.00151345		0.0689564	0.994651	0.221191	0.220656
CG11920	0.0766349	0.999728	-0.204199	0.827848	-0.104839	0.453759
CG11927	0.133169	0.999728	-0.0531479	0.994651	-0.0527895	0.785749
CG11929	0.0163314		0.0419585	0.994651	-0.0171087	0.93909
CG11951	-0.0177023		-0.0155549	0.999856	0.04537	0.877841
CG11961	-0.0281841	0.999728	0.093941	0.987082	-0.153617	0.357286
CG11964	0.146902	0.999728	0.0985815	0.97917	0.0926249	0.599434
CG11970	-0.0204552	0.999728	0.0239249	0.999856	-0.0828118	0.650303
CG11975	-0.0915562	0.999728	-0.115778	0.962936	-0.081719	0.662735
CG11980	0.154453	0.999728	-0.0460859	0.996803	0.303229	0.00132088
CG11983	-0.077474	0.999728	0.0479672	0.999856	0.143193	0.612045
CG11986	0.0789326	0.999728	-0.0484888	0.999856	0.193835	0.430401
CG11997			-0.0656003	0.994651	-0.0416401
CG11999	0.133105	0.999728	-0.142833	0.942901	0.120038	0.425208
CG12003	0.00151345		0.0160951	0.999856	-0.0139735
CG12004	-0.0924501	0.999728	0.0267107	0.999856	-0.0571293	0.620682
CG12007	-0.0179966	0.999728	0.0443389	0.995513	-0.0314156	0.854342
CG12009	-0.08663	0.999728	0.150501	0.909705	0.0767945	0.452666
CG12010	0.196203	0.999728	0.125896	0.956441	0.026543	0.925276
CG12011	0.0173079	0.999728	0.0518445	0.994651	0.069432	0.753169
CG12012	0.0155539	0.999728	0.0781388	0.992696	0.0506983	0.856994
CG12016					0.0110223
CG12017	-0.162452	0.999728	-0.00841353	0.999856	0.0237548	0.88069
CG12020	0.00837738		0.00930681
CG12024	-0.0694071	0.999728	-0.0392373	0.999856	0.117459	0.490724
CG12025	-0.228838	0.999728	-0.235602	0.687716	-0.388336	4.13938e-06
CG12038	0.13503	0.999728	-0.130429	0.954746	-0.0852715	0.669577
CG12054	-0.136214	0.999728	0.0187795	0.999856	-0.23976	0.0669022
CG12056	0.13881	0.999728	-0.0511412	0.995513	0.0412956	0.880225
CG12057	-0.00605467	0.999728	0.17432	0.867143	0.143475	0.411176
CG12061	-0.0107938		-0.00888734	0.999856	-0.00149392
CG12065	0.0528272	0.999728	0.139729	0.954103	0.0628933	0.551906
CG12069	0.0257703		-0.0704603	0.679826	-0.0015501
CG12071	0.0376929	0.999728	-0.0458142	0.997997	-0.0528605	0.749311
CG12075	-0.0165707	0.999728	0.189986	0.870831	0.0659675	0.613872
CG1208	-0.00270077	0.999728	0.0694773	0.994651	-0.143233	0.385454
CG12081	-0.019984	0.999728	-0.0968723	0.97917	-0.0364063	0.840241
CG12084	-0.109099	0.999728	0.112034	0.97917	-0.187074	0.0861515
CG12091	0.186826	0.999728	0.107551	0.965179	0.228258	0.0896366
CG12093	0.213117	0.999728	-0.0227916	0.999856	0.199888	0.138589
CG12096	0.133003	0.999728	0.106038	0.9765	0.133362	0.415097
CG12099	0.134912	0.999728	0.0567415	0.994651	-0.0449622	0.783271
CG12104	-0.18726	0.999728	-0.133009	0.954361	-0.2326	0.0551621
CG12105	-0.00473704		0.374793	0.275369	0.0297573	0.84478
CG12106	0.158942	0.999728	-0.0589974	0.994651	-0.164079	0.502742
CG12107	0.15016	0.999728	-0.0632696	0.994651	0.0924043	0.519171
CG12111			-0.0286281		-0.0403858
CG12112	-0.0621909	0.999728	-0.22504	0.777727	-0.0338988	0.886662
CG12115	-0.0122186		0.0634732	0.926616	0.175619	0.442284
CG12116	0.00345883	0.999728	0.0948973	0.986018	0.10866	0.37968
CG12118	0.0901792	0.999728	-0.105622	0.97917	-0.0354452	0.881098
CG12121	0.0144503	0.999728	-0.114198	0.961979	-0.0420625	0.810269
CG12123	0.151427	0.999728	0.0400786	0.999856	-0.0153958	0.952908
CG12128	0.0998739	0.999728	-0.129863	0.954103	0.0375799	0.814176
CG12129	0.0494465	0.999728	-0.277248	0.590963	-0.0275075	0.922768
CG1213	0.0309866	0.999728	0.118206	0.974546	-0.115152	0.484416
CG12133	-0.00251903		0.0328643	0.948168	-0.0132189
CG12134	0.101451	0.999728	-0.17259	0.905586	-0.0333305	0.849867
CG12147			-0.00653075
CG12155	-0.0455146	0.999728	0.0671904	0.994651	0.0617388	0.755786
CG12158	-0.00338181		-0.0183604		0.0485036	0.727475
CG12159	0.0637187	0.999728	0.0602646	0.994651	0.00282775	0.993611
CG12163	-0.00759948	0.999728	-0.0418852	0.999856	-0.103124	0.395354
CG12164	0.33693	0.000636222	0.0258085	0.999856	0.344112	0.115845
CG12170	0.173401	0.999728	0.0068991	0.999856	0.137489	0.225679
CG12171	0.108563	0.999728	-0.00110468	0.999856	0.240469	0.0065369
CG12173	0.149346	0.999728	-0.0754844	0.994064	0.0686529	0.690525
CG12177	0.0577028	0.999728	-0.0356439	0.999856	0.0867519	0.592443
CG12179	-0.048869	0.999728	-0.0749459	0.994651	-0.311598	0.145038
CG1218	0.168414	0.999728	0.0738226	0.9931	0.118632	0.538029
CG12182	0.181247	0.999728	-0.0424796	0.999856	-0.0338541	0.883279
CG12184	-0.0484867	0.999728	0.0231969	0.999856	0.0167063	0.950749
CG12194	0.0724196	0.999728	0.0919162	0.985572	0.0293188	0.874246
CG12204	0.154418	0.999728	-0.148761	0.943269	-0.00626705	0.986366
CG12206	-0.0130996	0.999728	0.000144291	0.999856	-0.0707708	0.761838
CG12209	-0.00468026		-0.0363039		0.0106558
CG12213	-0.159081	0.999728	-0.270541	0.627391	-0.515357	8.77924e-08
CG12219	0.0807675	0.999728	0.0178591	0.999856	0.135556	0.386616
CG12224	-0.0337871	0.999728	-0.00442831		-0.100819	0.519171
CG12229			-0.0262471	0.999856	0.0307685
CG12236	-0.0760002	0.999728	0.0599604	0.994651	0.0462984	0.857981
CG12237	0.123661	0.999728	0.049241	0.994894	0.0720617	0.698994
CG12239	0.000135469	0.999728	-0.00760101	0.999856	-0.000388205	0.99884
CG12241	-0.084315	0.999728	-0.0216288	0.999856	-0.0120363	0.950749
CG12253	0.0739347	0.999728	-0.130331	0.953054	-0.197571	0.329251
CG12256	-0.000307491		-0.186999	0.890967	-0.239312	0.238523
CG12259	0.129007	0.999728	-0.0254656	0.999856	0.0548776	0.760822
CG12267	0.0544819	0.999728	-0.0776365	0.994651	0.158237	0.265772
CG12268	-0.0137989		0.00851556	0.999856	0.177824	0.415101
CG1227	0.0726796	0.999728	-0.267206	0.527452	0.0426197	0.837101
CG12278	0.00151345		-0.00478659	0.999856	-0.0618194
CG12279	0.140772	0.999728	-0.100625	0.97917	0.178185	0.241631
CG12288	-0.0968015	0.999728	-0.0586265	0.994651	0.0789884	0.577061
CG12290	-0.118817	0.999728	-0.127471	0.965166	-0.511165	1.69003e-05
CG12299	-0.0949	0.999728	-0.237278	0.76132	-0.222715	0.0619677
CG12301	0.0792984	0.999728	-0.0565275	0.994651	0.0286157	0.849686
CG1231	-0.00539693		0.0962897	0.679826	-0.0825846	0.770145
CG12310	0.00274938	0.999728	0.244625	0.760711	0.565162	4.85728e-07
CG12316	0.0149994	0.999728	0.217482	0.782464	0.23679	0.114447
CG12320	0.162651	0.999728	0.0334728	0.999856	-0.0249875	0.935071
CG12321	0.253157	0.999728	0.0191427	0.999856	0.441885	0.000633748
CG12325	-0.00677293	0.999728	0.104041	0.97917	-0.00277931	0.988875
CG1233	-0.0239904	0.999728	0.209732	0.789957	0.0227105	0.912463
CG12338	0.140772	0.999728	0.0522213	0.994894	0.532498	1.09848e-08
CG1234	0.0407012	0.999728	-0.180796	0.859535	-0.100163	0.346578
CG12341	0.0225758	0.999728	-0.0707774	0.994651	0.0085763	0.968226
CG12343	0.0448391	0.999728	-0.117504	0.954103	-0.0290733	0.859244
CG12344	0.00710774		0.055873	0.994651	-0.122286	0.648233
CG12355	-0.0986914	0.999728	-0.407914	0.082966	-0.173301	0.246616
CG1236	0.126153	0.999728	-0.0560088	0.994651	0.229032	0.114223
CG12362			0.0103686		-0.00838262
CG12374	0.0303152		0.128384	0.789767
CG12375	0.164361	0.999728	-0.0408543	0.999856	0.177569	0.162265
CG12379	0.025096	0.999728	-0.0857837	0.99122	-0.00825412	0.978792
CG12384	0.143901	0.999728	-0.0314885	0.999856	-0.0322202	0.835151
CG1239	0.197922	0.999728	0.0471979	0.999856	0.322672	0.161123
CG12391	0.0231516	0.999728	-0.0801565	0.987435	-0.156722	0.430773
CG12395	-0.00338181		0.00903722
CG12398			0.0356716	0.994651	-0.0135414
CG12402	-0.0870391	0.999728	0.0732891	0.994651	-0.499217	0.000208033
CG12420	0.058559	0.999728	-0.198916	0.853993	-0.229096	0.344273
CG12446	0.0260393		0.024064		0.0103441
CG12448	0.00506751		0.00362333		-0.0281941
CG1246	0.00373544	0.999728	0.156656	0.93521	0.279768	0.0114673
CG12470	-0.00871148		-0.0966314	0.922412	0.0129913	0.927388
CG12477	0.0505109		0.0764861	0.992696	-0.149917	0.560097
CG12479			0.00362333
CG12480	-0.000611272	0.999728	0.426987	0.134577	0.403666	0.00354299
CG12483	-0.00150433		-0.0501131	0.959444	0.0573591	0.837455
CG12490	-0.00602403		0.108118	0.950712	0.20955	0.388157
CG12491			-0.0318595		-0.471628	1.8537e-05
CG12493	0.041246	0.999728	0.182483	0.810028	-0.0659305	0.787444
CG12496	0.0553076	0.999728	0.118788	0.927889	-0.0609261	0.714095
CG12498			-0.0180833		-0.00838262
CG12499	0.0752295	0.999728	0.189206	0.83382	0.0774553	0.661853
CG12502	-0.0310346		0.127473	0.954746	-0.261009	0.013684
CG12506	-0.000484397	0.999728	-0.218474	0.781027	0.63709	2.47361e-06
CG12507	0.0425094		0.0521297	0.995513	0.18734	0.455214
CG12512	0.0727928	0.999728	0.347522	0.341692	0.426762	9.82245e-06
CG12519	0.0293353		0.0260367	0.994894	-0.0297818	0.8853
CG12520	-0.0598977	0.999728	-0.0579776	0.9843	-0.0267825	0.928914
CG12521			0.0208684
CG12522	-0.22746	0.12219	-2.93369	8.89405e-90	1.44347	1.45487e-17
CG12523	0.0424869		0.00528182	0.999856	0.210652	0.215988
CG12531	-0.0253349	0.999728	0.230859	0.783646	-0.308523	0.00183255
CG12535	-0.134057	0.999728	-0.15532	0.916239	-0.207897	0.421449
CG12538			0.0115105
CG12539	0.0108082		-0.0576889	0.994651	0.00260266
CG12540	0.0118831		-0.0305161	0.999856	0.0129168	0.868926
CG12541	-0.0217035		-0.0155934	0.999856	-0.243633	0.0802805
CG12546	0.00145751		0.0227297	0.999856	-0.304706	0.188961
CG12547	-0.169448	0.999728	0.0154452	0.999856	-0.303051	0.00295044
CG12560	-0.134431	0.999728	-0.109408	0.977577	-0.458546	9.21296e-07
CG12567	-0.126792	0.999728	-0.140371	0.954361	-0.531776	0.000374168
CG12576	-0.140035	0.999728	-0.0382873	0.999856	-0.245495	0.088272
CG12581	-0.234446	0.999728	-0.020631	0.999856	-0.0912784	0.591388
CG12589	-0.00338181		0.00362333		0.00263441
CG12590			0.0539081		0.088409	0.4317
CG12592	0.0179662	0.999728	0.479969	0.000229249	0.443648	0.000911111
CG12594	0.0339558		0.0604956	0.994651	-0.105151	0.485401
CG12605	-0.0227819	0.999728	-0.00538002	0.999856	-0.267872	0.0769981
CG12607	-0.0570954	0.999728	0.0517791	0.994651	-0.198605	0.438931
CG12608	0.0718368	0.999728	-0.0781252	0.992696	0.114969	0.274399
CG12609					-0.0434186
CG12617			-0.0998667	0.768871	-0.0301701
CG12637			-0.0340534
CG12640					-0.00149392
CG12643	-0.0408414	0.999728	0.103105	0.97917	-0.31533	0.00555786
CG12645	-0.0260924		0.0208684		0.00622654
CG1265	0.122144	0.999728	0.0451146	0.999856	0.14409	0.42595
CG12655	0.0436102		0.107097	0.97917	0.230647	0.200155
CG12659	-0.0425339	0.999728	-0.231894	0.765072	-0.126869	0.473863
CG12661	-0.00889263		0.0115105		-0.00506435
CG12662	-0.096109	0.999728	0.0786451	0.934039	0.036994	0.796287
CG12672			-0.0676955	0.99445	0.0506121	0.875431
CG12674	0.00506751		0.0378833		-0.0217436
CG12680			0.00362333		-0.00838262
CG12682					-0.00838262
CG12684	-0.00338181		0.0498987	0.680184
CG12688	-0.00260078		0.0073099	0.999856	0.016911
CG12689			-0.0306449	0.999856	-0.0275021	0.839252
CG12691			-0.0205552		-0.00524615
CG12692	0.0103331		-1.1278e-05	0.999856	0.00673818
CG12693			-0.0079037		-0.00697831
CG12698	0.0795943	0.999728	0.0311041	0.999856	0.0378959	0.790146
CG12699	0.00506751		0.0155066	0.994651	-0.00337902
CG12702	0.0456237	0.999728	-0.0701101	0.994064	0.0756107	0.768646
CG12708	0.155571	0.999728	0.101716	0.97917	-0.122618	0.648001
CG1271	0.26128	0.999728	0.141164	0.941468	0.0645545	0.739813
CG12713	-0.167158	0.999728	-0.125699	0.965179	0.0286732	0.928272
CG12715			0.0582271	0.906279	-0.0628882	0.597022
CG12716			0.0835361	0.765421	0.111453	0.554515
CG12717	0.0192062	0.999728	0.0913043	0.987435	0.241212	0.255684
CG12723	0.0492614	0.999728	0.00735873	0.999856	0.0319657	0.744435
CG12725			-0.0205813		0.00606984
CG12728	-0.464351	0.0787258	-0.405651	0.211604	-0.477596	0.00939951
CG12729			0.0115105
CG1273	-0.0651838	0.999728	-0.00901696	0.999856	0.3397	0.124539
CG12730	-0.0425272	0.999728	-0.127974	0.934039	-0.0292334	0.896454
CG12744	0.0076873	0.999728	-0.0213719	0.999856	-0.155003	0.464929
CG12746	0.0904254	0.999728	-0.0601852	0.994651	0.13502	0.287656
CG1275	-0.184507	0.999728	-0.0316154	0.999856	0.131417	0.263706
CG12766	0.0241871		0.043837	0.997564	-0.437806	0.000244675
CG12768	-0.0245054	0.999728	0.0124845	0.999856	0.05545	0.842431
CG12769	-0.101797	0.999728	0.121112	0.969086	-0.338467	0.045048
CG12773	-0.0628898	0.999728	0.00798146	0.999856	0.0577183	0.631685
CG12780			0.455424	0.00232264	0.00306022
CG12782	0.00145751		0.0124966	0.999856	0.157083	0.195517
CG12783			-0.00653075		0.00263441
CG12795	0.0914663	0.999728	0.101675	0.97917	0.201622	0.204068
CG12811	0.198652	0.999728	-0.13716	0.945423	-0.0943441	0.48094
CG12814	-0.180793	0.999728	-0.0730433	0.994064	-0.260215	0.00141604
CG12817	0.0162581		0.121516	0.965179	-0.0518275	0.866414
CG12818	0.0917925	0.999728	-0.108433	0.975104	-0.0865945	0.747154
CG12822	0.0931777	0.999728	-0.0613885	0.994651	0.151085	0.394102
CG12824			0.0417375	0.97917	0.0338902	0.886376
CG12825	0.0271479	0.999728	0.152134	0.938627	0.437585	4.91101e-05
CG12826	0.0247531	0.999728	0.371372	0.287217	0.395595	0.00210019
CG12828			-0.00149953	0.999856	-0.00838262
CG12831			-0.00106069		-0.0159502
CG12836			0.0928561	0.853993	0.131601	0.618703
CG12848	0.155147	0.999728	-0.00753582	0.999856	0.20127	0.0593232
CG12851	-0.111454	0.999728	0.0218686	0.999856	-0.414794	0.00141216
CG12853			0.00810074	0.999856	0.00263441
CG12857	0.0215714		0.152367	0.781312	0.0011291	0.997255
CG12860			0.0466242	0.909705	0.0437879
CG12863	0.0846113	0.999728	0.0507238	0.999047	-0.0529378	0.869656
CG12866			-0.00653075
CG12868	0.0403788	0.999728	0.0697422	0.994651	0.206876	0.265169
CG12869	-0.0272161		0.0955695	0.986018	0.100988	0.703095
CG12877	0.00548233	0.999728	-0.0686802	0.994651	-0.142682	0.531974
CG1288			0.0115105
CG12880	-0.0909245	0.999728	-0.0267293	0.999856	0.0480759	0.85466
CG12883	0.12487	0.999728	0.0206155	0.999856	0.0398904	0.88647
CG12885	0.00622679	0.999728	0.113614	0.974522	0.287503	0.179554
CG12895	0.0744091	0.999728	-0.298252	0.406815	-0.00574686	0.974682
CG12896	0.0409453	0.999728	0.0893507	0.990692	0.0585149	0.698251
CG12898					0.00622654
CG12909	0.135704	0.999728	-0.0570337	0.994894	0.121452	0.400367
CG12910	0.0617072	0.999728	-0.0457555	0.998628	0.0953085	0.550591
CG12911	0.0285697	0.999728	-0.0144059	0.999856	0.456755	1.74685e-05
CG12914	-0.000307491		-0.00761223	0.999856	0.125796	0.278055
CG12917			-0.0205552		-0.00149392
CG12920	-0.0413851	0.999728	-0.0330967	0.999856	0.0308321	0.820728
CG12923			0.0243966		-0.0132189
CG12926	0.029362	0.999728	-0.0341663	0.999856	0.0866569	0.515746
CG12929	0.122299	0.999728	-0.067345	0.994651	-0.0349399	0.911598
CG12934	-0.00858331	0.999728	0.39228	0.187092	-0.0394135	0.724936
CG12935	0.105765	0.999728	0.0020308	0.999856	0.134134	0.488887
CG12942	-0.153372	0.999728	-0.0373904	0.999856	-0.118097	0.669577
CG12945	-0.119197	0.999728	0.0821426	0.9931	-0.185321	0.175426
CG12947	0.0704493	0.999728	0.629807	0.00203923	0.98618	9.56778e-13
CG12948	0.0526446	0.999728	0.00703669	0.999856	0.115297	0.578467
CG12951	0.00648191		0.00766855		0.0608273	0.653406
CG12963	0.0127547	0.999728	0.209374	0.837528	0.228126	0.0252233
CG12964	0.0455183	0.999728	0.00787885	0.999856	0.0454613	0.845485
CG12970	-0.00963819		0.0169959		0.0037451
CG12971	0.00598406	0.999728	0.128463	0.954746	0.118469	0.679926
CG12974	-0.0160028	0.999728	0.121926	0.965179	0.129941	0.312647
CG12975	0.121234	0.999728	-0.122385	0.966502	-0.0142162	0.954143
CG12983			0.026651		0.00350769
CG12984	0.00221152	0.999728	-0.0172622	0.999856	0.0842473	0.431386
CG12985	-0.00338181		0.00225096	0.999856	-0.0684986	0.785749
CG12986	-0.0129223		-0.0733495	0.992179	0.0148577
CG1299	-0.0799691	0.999728	-0.0299027	0.999856	0.0116091	0.961188
CG12990	0.0161448		0.018914	0.999856	0.00142978
CG12991	-0.179425	0.999728	-0.113234	0.965179	-0.300178	0.000611349
CG12992	-0.0137417		0.169315	0.737384	0.0869654	0.585699
CG12995			-0.0055302		0.0580552
CG12998	-0.00871148		0.0533502	0.994651	-0.101534	0.725747
CG13000	-0.0647927	0.999728	0.00375129	0.999856	0.0174123
CG13001	-0.0870787	0.999728	0.105184	0.966172	-0.0556984	0.796201
CG13002			-0.00710823		-0.00524615
CG13003	-0.0242064	0.999728	0.269466	0.678168	-0.111502	0.593517
CG13004			0.0194865	0.999856	0.00589745
CG13005	-0.119185	0.999728	0.172266	0.918458	0.10894	0.709951
CG13008			0.0283961	0.999856	0.0691288	0.683191
CG13010	-0.0205301		0.172288	0.473048	0.0292145
CG13012	-0.00865462		0.0246745	0.999856	0.253656	0.234897
CG13014	0.235242	0.999728	-0.0775456	0.994651	0.269246	0.159654
CG13016	0.166025	0.999728	-0.0138459	0.999856	0.050436	0.859244
CG13018	0.112755	0.999728	-0.173258	0.916239	0.0943729	0.693129
CG13021	0.00145751				0.0106558
CG13022	0.00506751		0.0594089	0.954103	0.135057	0.604761
CG13023	0.00980415	0.999728	0.00479953	0.999856	0.0217655	0.795797
CG13024	0.00337069		0.178825	0.911763	-0.157721	0.460958
CG13026			0.127492	0.678168
CG13028	0.00727695		-0.0466958	0.999856	0.0566937	0.828873
CG13029	0.00294997	0.999728	-0.17761	0.801425	-0.00388176	0.976933
CG13031			0.0162359	0.999856	0.00263441
CG13032			0.0556869	0.859535	0.0103441
CG13033	-0.00602393	0.999728	0.121089	0.969131	-0.190178	0.297052
CG13038	0.0195962		0.0311815	0.999856	-0.0957524	0.645572
CG13039			0.00903722		0.00350769
CG1304	-0.0068807	0.999728	0.479173	0.0717699	0.230547	0.215533
CG13040			0.0929258	0.945404	1.1172	9.73228e-11
CG13041	0.00449171	0.999728	0.0735129	0.987082	0.00664404	0.962086
CG13042	-0.00338181		0.0541591	0.994651	-0.010998	0.974566
CG13043	-0.0229735	0.999728	0.16755	0.920738	0.0358864	0.787444
CG13044	-0.018741	0.999728	0.247212	0.753265	0.292026	0.0139305
CG13045	-0.00338181		0.014757	0.999856	0.0603002	0.602169
CG13046	-0.0299		0.0232594	0.999856	0.0955455	0.748386
CG13047	0.0862153	0.999728	0.0643596	0.990692	0.105167	0.712517
CG13048	0.160428	0.140857	0.0167917	0.999856	0.212217	0.336427
CG13049	0.323279	0.0128181	0.017834	0.999856	0.322639	0.144641
CG13050	-0.000307491		-0.0540107	0.916239	0.094218
CG13051	-0.00338181		0.161622	0.930113	-0.255367	0.138073
CG13053			-0.0173365		0.00239325
CG13054	0.00506751		0.0598421	0.896568	0.0316756	0.911602
CG13055	-0.00338181		-0.0508848	0.994742	-0.497432	0.0121315
CG13056	-0.0145954		0.136884	0.926616	-0.239956	0.3051
CG13058			0.131274	0.954746	-0.350371	0.1176
CG13059	0.00420244	0.999728	0.172525	0.916239	0.0298493	0.775888
CG13060	-0.0476771	0.999728	0.0401364	0.995513	-0.126414	0.330683
CG13062			0.00335008		0.124878	0.322044
CG13063	-0.00582083	0.999728	0.149542	0.94121	-0.0690844	0.571294
CG13064	-0.00271361	0.999728	0.0715918	0.97917
CG13065			0.0178797	0.999856	0.0666933	0.775736
CG13066	0.00506751		0.151095	0.941915	-0.26433	0.110908
CG13067	-9.78006e-05	0.999728	0.0903641	0.989776	-0.472633	0.000450875
CG13068	0.00905558		0.078498	0.994651	-0.823226	4.84998e-06
CG13069	-0.00338181		0.0621868	0.994651	-0.291106	0.148963
CG1307	0.0903165	0.999728	-0.169665	0.911763	0.0291653	0.870619
CG13073	0.00915692		0.042196		0.0254328
CG13074	-0.00871148		-0.0318084	0.999856	0.0637665	0.753008
CG13075	-0.00669861	0.999728	0.238426	0.765421	0.0483291	0.742874
CG13077	0.00328018		-0.00852806	0.999856	0.330745	0.0695579
CG13078			-0.0349946		-0.0660171	0.766056
CG13081			-0.0717978	0.959444	-0.0362693
CG13082	-0.033164	0.999728	-0.0206663	0.999856	0.281925	0.0190773
CG13083	0.0176646		0.0785267	0.954746
CG13084	0.0141976		0.0525556	0.97983	0.0312421
CG13085	-0.0156128	0.999728	0.0239667	0.999856	0.0497589	0.867938
CG13086	0.0203654	0.999728	0.180061	0.911763	0.208187	0.152426
CG13088	-0.108211	0.999728	-0.0903493	0.986018	-0.0228352	0.944971
CG1309	0.0857528	0.999728	-0.0393177	0.999856	0.0340532	0.839252
CG13096	0.026473	0.999728	-0.0238955	0.999856	0.0126768	0.956415
CG13097	0.0283554	0.999728	-0.0728158	0.994651	-0.0729977	0.56253
CG13101	-0.112897	0.999728	-0.019755	0.999856	-0.243494	0.0842462
CG13102	0.0293451	0.999728	0.0260624	0.999856	0.40043	4.12507e-06
CG13108	-0.0172801		-0.0763906	0.99445	-0.0353967	0.889623
CG13110			-0.00653075
CG13114			0.0143076
CG13116	0.0324862		-0.0222215	0.999856	0.0563587	0.773143
CG13117	-0.00338181		0.066941	0.994651	0.298879	0.180691
CG13123	0.133604	0.999728	-0.0991987	0.980939	0.156699	0.567833
CG13124	-0.0725974	0.999728	0.0477948	0.995513	0.0518062	0.782941
CG13126	-0.0339982	0.999728	-0.152546	0.916101	-0.173098	0.242366
CG13131			0.018765		0.0212631
CG13133	0.0188776		-0.03624	0.999856	-0.0824352	0.727578
CG13135	0.0126013		0.117231	0.916239	0.545633	0.000200591
CG13138	0.0274407		0.0211321	0.997997	0.00888142
CG1314			0.0235845		0.00238936
CG13144	-0.0603449	0.999728	-0.00786064	0.999856	-0.103202	0.497242
CG13148	0.0745595	0.999728	0.0086428	0.999856	0.0638152	0.820725
CG13151	0.106466	0.999728	-0.103356	0.97917	-0.127201	0.644905
CG13154	0.046452		-0.227833	0.777727	-0.0673821	0.613872
CG13155			0.00576114		0.0128528
CG13157	-0.0216645		-0.137885	0.943863	-0.154985	0.517589
CG13159	0.0258574	0.999728	-0.141905	0.954103	0.0736218	0.65465
CG1316	-0.0652751	0.999728	-0.0516944	0.994894	0.0037292	0.9829
CG13160	0.00468759		0.286728	0.582332	0.0197549	0.931058
CG13168			0.235214	0.765421	-0.0642041	0.839729
CG1317	-0.0649791	0.999728	0.0907134	0.985263	-0.10594	0.365963
CG13170			0.0229768		-0.0132189
CG13177	-0.00963819		-0.0520911	0.934039	0.140603	0.146298
CG13185	0.0323013	0.999728	0.167389	0.916239	0.0254836	0.872607
CG13186			-0.0525715	0.994064	-0.0612678	0.703683
CG13192	-0.00682265	0.999728	-0.0611803	0.994651	0.123976	0.473904
CG13193			-0.00653075		-0.0196529
CG13196	0.00513418		-0.0362692	0.999856	0.00861364	0.911489
CG13197	0.109097	0.999728	0.0494954	0.994894	0.228612	0.082494
CG13198	-0.00338181		0.0134414		-0.0568479	0.432734
CG13202			0.108073	0.916905	0.100796	0.59242
CG13203	-0.00109832		-0.153464	0.931873	0.215352	0.356334
CG13204	0.0939653	0.999728	-0.0626384	0.994651	0.0288209	0.909945
CG13215	0.0255083		-0.0356584	0.994651	0.287548	0.182961
CG13216	-0.037314		-0.030659	0.999856	0.188776	0.0653293
CG13217	0.070822	0.999728	0.242009	0.765421	0.0460296	0.885153
CG13218	-0.00842991		0.216756	0.781027	0.0476427	0.88069
CG13220	0.15062	0.999728	-0.0683481	0.994651	0.176551	0.159359
CG13223					-0.00808998
CG13226	-0.00338181		0.0259282	0.995513	0.542699	0.00576047
CG13227	-0.0617624	0.999728	-0.0998272	0.97917	-0.722524	2.33015e-12
CG13228	0.015508		0.132904	0.93521	0.190537	0.453442
CG13229	0.0952533	0.999728	0.267186	0.68556	0.14592	0.308679
CG13230	0.0289771		-0.0343456	0.98383	0.114879	0.290543
CG13231			-0.0188322	0.994651	-0.224995	0.300954
CG13239	-0.00338181		0.072607	0.97917	0.00438363	0.987801
CG1324	0.0234197		0.0147948		0.0278537	0.839729
CG13243			-0.286531	0.0811912	0.00673818
CG13247	-0.0405699		-0.157424	0.916101	0.217663	0.342293
CG13248	-0.00294919		0.284306	0.639961	0.252947	0.108658
CG13250			-0.0238289	0.994651	0.0375005	0.708284
CG13251	0.0378387		0.102671	0.97917	0.101202	0.71402
CG13252	-0.0810388	0.999728	0.0949941	0.97917	-0.131049	0.392922
CG13255	-0.0235997	0.999728	-0.103144	0.97917	0.0669213	0.709883
CG13258	0.00506751		0.0860274	0.954746	0.199261	0.186356
CG13272	-0.0129656	0.999728	0.106601	0.97917	0.0310503	0.763384
CG13280			-0.0107738	0.999856
CG13282	0.00196134		-0.0204079	0.999856	0.0858022	0.690509
CG13284	0.0314707	0.999728	0.0740774	0.994651	0.301247	0.00555786
CG13285	-0.00735622	0.999728	0.138716	0.954746	0.0497416	0.661853
CG13287	-0.0546812	0.999728	0.0447269	0.999856	-0.00768615	0.98184
CG13288	-0.00338181		0.00450045	0.999856	-0.150251	0.58282
CG13293	-0.0809239	0.999728	-0.0374237	0.999856	-0.302235	0.052045
CG13295	0.0690198	0.999728	-0.0107568	0.999856	-0.153327	0.28577
CG13297	0.0541046	0.999728	-0.0320897	0.999856	0.122803	0.659741
CG13299					-0.0215908
CG13300	-0.145072	0.999728	0.00466691	0.999856	-0.439885	0.00999086
CG13305	-0.0168119		-0.158465	0.930113	-0.0372404	0.910114
CG13306	0.00151345		0.0852922	0.97917	-0.290693	0.201299
CG13308			0.0190215	0.999856	0.0479399
CG13309			0.00490688	0.999856	-0.0147946
CG13310	0.0152825		0.031295	0.999856	0.358307	0.107901
CG13311	0.0114672	0.999728	0.401217	0.223419	0.379001	6.85039e-06
CG13312	0.00506751		0.218231	0.768871	0.0541968	0.798172
CG13313	-0.019649		-0.267215	0.649505	0.0110798	0.973782
CG13314	0.00837738		0.0684049	0.991173	0.106843	0.71402
CG13315	0.0982063	0.999728	-0.0317986	0.999856	0.539568	0.000211416
CG13318	0.0197483		-0.0620463	0.994651	0.241665	0.274956
CG13319	0.177081	0.999728	-0.122294	0.965166	0.238794	0.132945
CG13321	0.0292375	0.999728	-0.00241552	0.999856	0.278516	0.0230833
CG13323	-0.00394967	0.999728	0.0897058	0.988773	0.0751918	0.61342
CG13324	0.00750287	0.999728	0.257688	0.056692	1.25621	1.00447e-17
CG13325	0.0183192		0.374558	0.229886	-0.397521	0.000825066
CG13326	0.00957632		0.00955722	0.999856	0.0250071
CG13330			0.00869035	0.999856	-0.157667	0.437368
CG13331	-0.00997302		-0.194194	0.873102	0.144326	0.603226
CG13332			-0.0808703	0.969131	0.193265	0.445837
CG13334	0.00145751		-0.010561
CG13337			0.00362333
CG13339	0.103125	0.999728	0.0258152	0.999856	0.137544	0.590091
CG13344	-0.0344141	0.999728	-0.0631767	0.994651	-0.37188	0.0124424
CG13358	0.0181469	0.999728	-0.0564504	0.994651	0.118541	0.546497
CG13359	-0.00413848		0.02107		0.00350769
CG13360	0.0045504		0.0202872	0.999856	0.045725	0.770118
CG13361	-0.00338181		-0.0199771	0.999856	-0.0287961	0.866646
CG13362	-0.0861947	0.999728	-0.023879	0.999856	-0.14377	0.569755
CG13364	0.153158	0.999728	-0.0544338	0.994894	0.251735	0.00108446
CG13365	0.186645	0.999728	-0.0356588	0.999856	0.22205	0.113661
CG13366	-0.0198594	0.999728	0.109013	0.970758	-0.0238015	0.883339
CG13367	0.150889	0.999728	-0.0371349	0.999856	0.128136	0.49266
CG13369	0.136056	0.999728	-0.187537	0.871755	0.209398	0.0897081
CG13373	0.139717	0.999728	-0.177421	0.909705	0.187674	0.43355
CG13375	-0.0385805	0.999728	-0.245291	0.75414	-0.858992	5.5152e-16
CG13376			-0.0705032	0.987082	0.0212778
CG13377	0.0102186	0.999728	-0.0704194	0.994651	-0.039631	0.864424
CG13384	-0.209851	0.999728	-0.00300946	0.999856	-0.15719	0.211085
CG13385			-0.025057		-0.0143888
CG13386	0.00506751		0.0305405	0.999856	0.326665	0.153371
CG1339	0.0174879		0.153918	0.848451	0.139273	0.327314
CG13390	0.158318	0.999728	-0.0284771	0.999856	0.154353	0.39393
CG13392	0.1736	0.999728	-0.0412924	0.999856	0.245678	0.115577
CG13397	0.058908	0.999728	-0.0124974	0.999856	-0.187716	0.378304
CG13398	-0.233721	0.999728	-0.189052	0.851092	-0.495624	2.83648e-05
CG13403	0.0151019		0.0344864	0.999856	0.428133	0.0105128
CG13404	-0.026415	0.999728	-0.124282	0.960794	-0.139473	0.56793
CG13405	-0.022056		0.0181635		0.00263441
CG13407	0.00718972		0.0189289	0.994894	-0.0159311
CG13408	-0.0249993		-0.144175	0.941915	-0.131295	0.614567
CG13409	-0.118676	0.999728	-0.0245109	0.999856	-0.242774	0.0638215
CG13423	-0.000919029		0.0185938	0.999856	0.00191502	0.993229
CG13426			-0.0205813
CG13427	0.166674	0.999728	0.0261659	0.97917	0.0436353	0.617604
CG13428	0.0152825		0.204485	0.0156589	-0.00652159	0.976463
CG13436	-0.0117869		0.144222	0.945404	0.101461	0.729915
CG13437			-0.110462	0.973458	0.102228	0.729936
CG13438			-0.129225	0.654785	0.017768	0.187038
CG1344	-0.0811646	0.999728	-0.0587251	0.994651	-0.269703	0.0248865
CG13442	-0.00338181		0.00838305		0.0148577
CG13443			-0.046289	0.994894	0.0680954	0.023822
CG13445			-0.0854581	0.97917	0.0486517	0.689917
CG13449	0.00145751		-0.109625	0.959444	0.275271	0.180667
CG13454	0.0148845	0.999728	0.0363974	0.97917	-0.00190951	0.99475
CG13455	0.00506751		-0.00130032	0.999856	-0.0429729	0.733849
CG13457	0.00145751		0.0800739	0.715281	0.010047
CG13458	-0.00871148		-0.0194695	0.999856	-0.0632294	0.841144
CG13460	0.0144611	0.999728	0.122836	0.32113	0.284163	0.097713
CG13461	-0.000783681	0.999728	0.144502	0.83227	0.776698	1.23261e-16
CG13465	0.0841511	0.999728	0.0321057	0.976026	-0.085054	0.612068
CG13471					0.00263441
CG13473			0.00768848
CG13481					0.00350769
CG13482	-0.00724177		-0.0101748	0.999856	0.283937	0.23479
CG13484	0.210888	0.999728	-0.102294	0.97917	-0.0277439	0.919533
CG13488	-0.00338181		0.0167506	0.999856	0.0744611	0.802755
CG13492	0.022452	0.999728	0.0491171	0.994651	-0.0383086	0.869656
CG13500			0.0143699		-0.0772308	0.519894
CG13501	-0.00593066		0.00581665	0.999856	0.00776941
CG13502	0.00128457		0.20732	0.841289	0.124498	0.623517
CG13506	-0.09596	0.999728	-0.00905391	0.999856	-0.299577	0.000973751
CG13516	0.00523661		-0.014173	0.999856	0.0387608	0.871823
CG13527	-0.00150433		0.110064	0.765421	0.0621946
CG13531	-0.0348202	0.999728	0.230102	0.72334	0.0517484	0.767333
CG13532	-0.0134759		0.030962	0.999856	-0.0216711	0.932293
CG13538					-0.0482944
CG13539					0.0128528
CG1354	0.0917798	0.999728	-0.072505	0.994064	0.152715	0.226687
CG13540	0.00573081		-0.0266677	0.999856	-0.0730455	0.737285
CG13541			0.0169959
CG13544			0.0229768
CG13545	-0.000976214	0.999728	0.224796	0.801425	0.294359	0.0142159
CG13551	0.153063	0.999728	-0.105214	0.97917	0.210027	0.00272446
CG13558					0.0106558
CG13559	-0.00416992		0.0630803	0.994651	-0.15608	0.567011
CG13560	-0.00847683	0.999728	-0.654189	3.78551e-05	-1.42104	7.91866e-24
CG13561	0.00506751		0.00111699	0.999856	0.0172176
CG13562	0.0454827	0.999728	-0.404847	0.159601	-0.12799	0.643758
CG13563	-0.000933421		-0.120229	0.897864	-0.0099607	0.95466
CG13564			-0.0217995	0.994651	-0.0256318
CG13566			0.151307	0.909705	0.136964	0.568714
CG13575			-0.00122104	0.999856	0.231585	0.355518
CG13577	-0.00338181		-0.0548473	0.98661	0.100947	0.68115
CG13578	0.0207314		0.0660598	0.994651	0.256993	0.282841
CG13579	-0.00871148		0.230837	0.700315	-0.0849918	0.687705
CG1358	0.112966	0.999728	0.0418074	0.999856	-0.058103	0.727345
CG13581			-0.0918602	0.966502
CG13585	0.185788	0.999728	-0.0373972	0.999856	0.0854841	0.481162
CG13587			-0.0190215
CG13589					0.0312421
CG13590					0.015862
CG13594	0.0278672		0.19074	0.880186	-0.0491295	0.773525
CG13599	0.152984	0.999728	-0.244591	0.747559	-0.0109488	0.973782
CG1360	0.0129502	0.999728	0.0548869	0.994894	-0.0909773	0.730364
CG13601	0.0568964	0.999728	0.0135036	0.999856	0.0736178	0.617604
CG13603	0.0435251	0.999728	-0.226227	0.768871	-0.132814	0.431672
CG13604	-0.105154	0.999728	-0.014014	0.999856	-0.184347	0.158234
CG13605	0.0344732	0.999728	0.142373	0.930113	-0.0107914	0.961412
CG13606	0.00752543		0.0920332	0.987435	0.00622927	0.985276
CG13607	0.00648191		0.462837	0.0811912	0.236023	0.211341
CG13609	-0.0770089	0.999728	-0.00817785	0.999856	0.0737358	0.805175
CG13613	0.00988956		-0.0089872	0.999856	0.0251758
CG13614	0.00196134		0.0416229	0.998628	0.00554249	0.977493
CG13615	-0.0251974		-0.0106807	0.999856	-0.0208048
CG13616	0.00817086		0.00788222	0.999856	0.195493	0.105745
CG13618	-0.0312475		-0.0270874	0.999856	-0.447297	0.0247298
CG13622	-0.0273984		0.0472966	0.994651	0.0599777	0.701408
CG13623	0.167844	0.999728	-0.0284918	0.999856	0.211206	0.280061
CG13625	0.157019	0.999728	0.0982062	0.97917	-0.00863904	0.976933
CG13627			-0.0110882	0.999856
CG13630	0.205538	0.999728	-0.132208	0.954746	0.190424	0.111311
CG13631	-0.0611206	0.999728	-0.0912993	0.987435	-0.344783	0.0427916
CG13634	0.0203451		-0.0513209	0.998628	0.158339	0.356806
CG13639			0.0111656	0.999856	0.366062	0.0880261
CG13640	-0.00219886	0.999728	-0.235692	0.672754	0.208665	0.323965
CG13641	6.54595e-05		-0.196222	0.853265	-0.312677	0.0620682
CG13643	0.0868689	0.999728	0.129864	0.961708	0.15422	0.197482
CG13653	-0.0565612		-0.0292269	0.994651	0.00263441
CG13654	-0.0240097	0.999728	0.121471	0.966172	-0.213348	0.246572
CG13658	0.00197059		-0.0158649	0.999856	-0.731245	1.42922e-06
CG13659	0.0078196		0.255582	0.679826	0.172874	0.31923
CG13663	0.0647288	0.999728	0.105505	0.97917	-0.019713	0.940489
CG13667	-0.0685458	0.999728	-0.0517878	0.994894	0.0778261	0.720148
CG13670			0.0119811	0.999856	0.0973502	0.322345
CG13671	-0.0568342	0.999728	0.0625322	0.994651	-0.04663	0.85825
CG13674			0.0666696	0.991173	-0.177992	0.237395
CG13675			0.0119072	0.999856	-0.278054	0.223875
CG13676	0.0183449	0.999728	0.0625872	0.991138	0.0792413	0.650303
CG13678	0.0149512		0.0741309	0.97917	0.197965	0.387242
CG13679	0.0175977		0.0839673	0.992696	-0.760273	2.80518e-05
CG1368	0.0408509	0.999728	0.219215	0.802226	0.387377	0.0048643
CG13685	0.00506751		0.00657461	0.999856	-0.471476	0.0219843
CG13689	0.140742	0.999728	-0.0900371	0.98383	-0.0937254	0.678939
CG13690	0.111412	0.999728	0.0594342	0.994894	0.240072	0.330345
CG13692	0.00919295		0.101086	0.97917	-0.0278027	0.917571
CG13693	0.00914118		-0.00923814	0.999856	0.00212375
CG13694	-0.0205508		0.112975	0.959444	0.752682	8.52438e-06
CG13698	-0.0594393	0.999728	0.0477148	0.999856	0.0214906	0.938109
CG13699	0.0163314		0.0658275	0.994064	0.0218787	0.938486
CG13700			-0.015859	0.994894
CG13704	-0.0485858	0.999728	-0.0318044	0.999856	0.0360939	0.851633
CG13705	-0.00759049	0.999728	0.151411	0.937042	0.10087	0.550591
CG13707	0.0172384		0.222431	0.76132	0.383103	0.0758378
CG13708	-0.0200816		0.085164	0.991748	-0.00158926	0.997436
CG1371	-0.0460444	0.999728	0.0967699	0.97917	0.0771331	0.6201
CG13711	-0.111973	0.999728	0.0847219	0.715281	0.0282139
CG13712	-0.121421	0.999728
CG13713	-0.0810834	0.999728	-0.128812	0.495384	-0.00838262
CG13716	0.0418335	0.999728	0.0269958		0.0448178
CG13720			0.0742498	0.994064	-0.0256914
CG13721	-0.0158968		0.302067	0.522294	0.159976	0.351375
CG13722	-0.0534474	0.999728	0.243583	0.704297	0.195623	0.192638
CG13724			-0.00381965	0.999856	0.00350769
CG13727	-0.00566459		0.102187	0.97917	0.364081	0.049136
CG13728	-0.0148353		0.0173039	0.999856	-0.00221131	0.993611
CG13731	-0.00855041	0.999728	0.194297	0.872671	0.0602476	0.741528
CG13733	0.0108082		-0.0288709	0.994651	-0.00120123	0.99588
CG13737	0.0153763	0.999728	0.0881991	0.989776	0.224498	0.374327
CG13738	-0.000158786	0.999728	0.0378317	0.999856	-0.38053	0.00503655
CG13739	0.00439925		0.136922	0.224368	-0.129679	0.627228
CG13742	-0.158252	0.999728	-0.0444203	0.999856	-0.0566402	0.849686
CG13743	-0.0182331		0.17907	0.894255	-0.121389	0.416588
CG13744	0.0308887	0.999728	-0.0242951	0.999856	0.0722554	0.713732
CG13747	0.00506751		0.134996	0.864155
CG13748			-0.126748	0.965166	-0.00595379	0.986366
CG13749	-0.00836624		0.0584334	0.994651	-0.00101127
CG13751	0.199333	0.999728	0.0560422	0.994894	0.491282	7.87989e-05
CG13760	-0.115438	0.999728	0.0146412	0.999856	0.0123811	0.963888
CG13766	-0.155018	0.999728	-0.0759066	0.994651	-0.325638	0.0395313
CG13771	-0.0017815	0.999728	0.0420096	0.990692	0.0025754	0.985208
CG13773	0.0301518	0.999728	-0.0256838	0.999856	0.199457	0.308074
CG13775	0.0837868	0.999728	-0.020222	0.999856	-0.0769166	0.801815
CG13784	-0.0895243	0.999728	0.362076	0.199028	-0.0915784	0.599212
CG13786	-0.00338181		-0.00846728	0.999856	0.0430495	0.812007
CG13793	-0.00338181		-0.123155	0.923888	-0.202936	0.355496
CG13794	-0.00865462		-0.304363	0.537257	-0.470139	0.0195265
CG13795	0.1167	0.999728	-0.0549575	0.994894	-0.192318	0.355699
CG13796	-0.100975	0.999728	-0.810548	6.39637e-07	-0.675002	0.000182575
CG13806	0.0400026	0.999728	0.00459681	0.999856	-0.112024	0.512743
CG13807	0.113954	0.999728	-0.103514	0.97917	0.0178915	0.943057
CG13810	0.0148265		-0.329807	0.432842	-0.194224	0.245596
CG13813	0.148779	0.999728	-0.0084321	0.999856	-0.0912884	0.727889
CG13827	0.0769861	0.999728	-0.0333841	0.999856	0.118422	0.618521
CG13829			-0.0173365		-0.0225814
CG13833	-0.0347274		-0.28661	0.56475	0.0217773	0.893468
CG13837	0.014362		0.0844598	0.930113	0.310322	0.179601
CG13838	0.0274813		0.0140477	0.999856	0.0250071
CG13840			0.00930681		0.101502
CG13841			-0.0342799	0.97917	-0.0251536
CG13842	-0.00338181		-0.0412244	0.999856	0.0205452	0.952855
CG13843	0.00151345		-0.0229041		0.0356811	0.75139
CG13847	0.0534094	0.999728	0.0169385	0.999856	0.179274	0.500224
CG13850	0.0381034	0.999728	-0.0343127	0.999856	0.0200817	0.899696
CG13855	0.00506751		-0.0732877	0.994651	0.0138929	0.968226
CG13856	-0.0217515		-0.0982331	0.982788	0.117703	0.655818
CG13857	0.0619472		-0.00806877	0.999856	0.13541	0.197482
CG13862	-0.0327383		0.134892	0.952989	0.640363	0.000104272
CG13868	-0.117568	0.999728	0.167529	0.916239	-0.0189678	0.862882
CG13869	-0.0227795		-0.15742	0.848552	-0.138892	0.432117
CG1387	-0.00416992		-0.00297054	0.999856	-0.0398861	0.721477
CG13870			-0.0245745	0.999856	-0.00761149
CG13871	-0.00338181		0.0151581	0.999856	0.00350769
CG13872	-0.00364516		-0.0149898	0.999856	0.055104	0.636409
CG13875	0.0307612	0.999728	0.0376046	0.999856	0.218549	0.350809
CG13876	-0.0685001	0.999728	-0.132393	0.959444	-0.353288	0.018023
CG13877	0.0245081		0.127915	0.954103	-0.181232	0.479502
CG13884			0.0765313	0.487246	0.0128528
CG13887	-0.0154692	0.999728	-0.21044	0.753807	-0.0425244	0.763416
CG13891			0.0100047		0.0240785
CG13893	-0.0634724	0.999728	-0.149481	0.934039	-0.103222	0.46838
CG13894	0.0258696	0.999728	-0.0265911	0.999856	0.0442577	0.835348
CG13895	-0.103477	0.999728	0.126783	0.946855	0.0342268	0.88416
CG13896	0.131466	0.999728	-0.0182616	0.999856	0.144573	0.529497
CG13898	0.00506751		-0.0757321	0.916239	0.0297909
CG13901	0.119678	0.999728	-0.115479	0.961644	0.413144	0.0131539
CG13905	-0.0192271		-0.0547097	0.994651	0.00383774	0.992668
CG13907	-0.0913878	0.999728	0.0337398	0.999856	-0.164121	0.377973
CG13912	0.117303	0.999728	-0.0471255	0.999856	0.0075837	0.977119
CG13917	-0.0334495	0.999728	0.152167	0.934039	-0.150286	0.262396
CG13919	0.0990537	0.999728	-0.117569	0.975104	-0.0164052	0.963355
CG13920	-0.104622	0.999728	-0.182761	0.876447	-0.176056	0.326856
CG13921	-0.0921765	0.999728	0.165478	0.864155	-0.0701652	0.624067
CG13924	0.0196237		-0.0631633	0.994651	-0.217068	0.395096
CG13926	0.171594	0.999728	0.00906477	0.999856	0.268285	0.134741
CG13928	-0.160799	0.999728	-0.0534703	0.994651	-0.145187	0.188685
CG13930	0.00915692		0.0472556	0.995513	-0.127636	0.561073
CG13931			-0.0130815	0.999856	0.0167564
CG13933	-0.0900528	0.999728	0.0778827	0.990692	-0.141358	0.303592
CG13937	-0.0469587	0.999728	0.0075676	0.999856	0.103206	0.59474
CG1394			-0.0205552		0.0379717	0.782956
CG13946	0.00802544	0.999728	-0.699202	7.98407e-05	0.748187	4.36129e-09
CG13947	0.00016904	0.999728	-0.340427	0.43052	0.741322	9.69953e-08
CG13949	0.0478888		0.175127	0.914581	0.383503	0.052045
CG13950	0.00288785		0.0550099	0.994894	0.258315	0.188621
CG13954	-0.018811		0.258033	0.545005	-0.067328	0.831211
CG13955	-0.0111517		-0.195645	0.852801	-0.0935792	0.618462
CG13962	0.0137088		0.177299	0.859535	-0.452216	0.013986
CG13970	-0.0014384		0.0115105		0.00263441
CG13972	0.0105852		0.0510379	0.994651	-0.0750299	0.558272
CG13978					0.00263441
CG13982	-0.0615059	0.999728	-0.0171433	0.999856	-0.127697	0.53025
CG13983	-0.027259		0.0155839	0.999856	1.26597	2.57692e-10
CG13989			0.0315581	0.812255	0.00350769
CG13991	0.00506751		0.00362333
CG13992	0.015508		-0.000699483	0.999856	0.00339833
CG13994	0.1659	0.999728	0.00101252	0.999856	0.187446	0.313271
CG13995	-0.0180728		0.143841	0.953769	-0.150838	0.280816
CG13996	0.00265803		0.0639378	0.994064	0.155752	0.559233
CG13999	-0.00338181		0.00480066	0.999856	0.109319	0.703503
CG14005	-0.0763156	0.999728	-0.201323	0.84869	0.0703366	0.758379
CG14007	-0.00895852		-0.0779829	0.816339	0.0320206	0.874367
CG14013			-0.0349946
CG14014	-0.156199	0.999728	0.013808		0.00315471
CG14015	0.00183287		0.129623	0.959444	-0.132268	0.611018
CG14017	-0.00836624		0.00362333		0.00872745
CG14020	-0.0171774		-0.216388	0.815816	0.0354556	0.876622
CG14022	-0.0062344		-0.113088	0.76132	0.00492154	0.984069
CG14024	0.0300825		-0.0423568	0.999856	-0.287405	0.0239804
CG14034	0.00506751		-0.0103121		0.121571	0.479876
CG14036	0.21656	0.999728	0.2803	0.560482	0.242241	0.318345
CG14043	0.0854855	0.999728	0.043199	0.999856	0.137928	0.42017
CG14044	-0.00338181		-0.0559088	0.994651	0.0688767	0.828953
CG14050	0.0642352	0.999728	0.0126141	0.999856	0.0876523	0.77449
CG14052	0.010052		-0.0139253	0.999856	0.021985	0.92329
CG14053	-0.0364638	0.999728	-0.0140622	0.999856	-0.0398324	0.799784
CG14054	0.015508		0.0965163	0.934039	-0.00659944	0.961188
CG14062			0.00440814
CG14069			0.00362333		-0.0330364
CG1407	-0.206592	0.999728	-0.245489	0.709965	-0.410429	0.0128062
CG14071					0.00263441
CG14072			-0.206668	0.765421	0.232946	0.34189
CG14073	-0.0149277	0.999728	0.208164	0.841103	-0.179344	0.329051
CG14074	0.0555067	0.999728	-0.0345569	0.999856	0.11863	0.6795
CG14075	-0.0213812		-0.0566993	0.994651	0.110176	0.655161
CG14077			-0.00653075
CG14079	0.114632	0.999728	0.06424	0.994651	0.11094	0.617555
CG14082	0.000998853		0.0825973	0.992696	-0.60495	7.40354e-05
CG14085	0.0140494		0.191278	0.84869	0.0706114	0.777954
CG14086	0.00506751		0.0418304	0.999856	0.124374	0.662227
CG14089	-0.0062344		-0.0599848	0.97917	0.120059	0.0262959
CG14095	0.00506751		0.0577464	0.974522	-0.160801	0.539294
CG14096			0.0441586	0.989776	-0.0909176	0.61958
CG14100	0.0119801	0.999728	0.0638388	0.994651	0.249077	0.0853192
CG14102	-0.085924	0.999728	-0.195203	0.869279	-0.477576	0.0186493
CG14104	0.0818795	0.999728	-0.0671202	0.994651	0.0703521	0.825109
CG14105	-0.0426646		-0.109326	0.97917	-0.105504	0.713732
CG14106			-0.0718773	0.768871	0.0218242	0.905999
CG14107	-0.0717542	0.999728	-0.109248	0.97917	0.0562074	0.605372
CG14109	-0.0299267	0.999728	-0.180307	0.879158	0.476238	5.18132e-05
CG14110	-0.0487383	0.999728	-0.0165629	0.999856	-0.190842	0.436469
CG14111	-0.0955634	0.999728	0.0203718	0.994651	0.0195312	0.162615
CG14115			0.0216704	0.994651	-0.00838262
CG14118	0.00461131		-0.0618992	0.994651	-0.185083	0.481909
CG14120	-0.0171367	0.999728	0.0339493	0.999856	-0.448063	0.029223
CG14125	0.00804043		0.0313616	0.994651	0.0374053	0.801694
CG14130	0.0731058	0.999728	0.0457248	0.999856	0.169743	0.322345
CG14131	0.0517706	0.999728	-0.0456747	0.995901	-0.192412	0.296718
CG14132	-0.00569855	0.999728	-0.0741822	0.994651	-0.253593	0.194307
CG14135	-0.149317	0.999728	-0.172233	0.916101	-0.159977	0.512392
CG14137			0.0143076		-0.0662218
CG14142	-0.00338181		0.0022145	0.999856	-0.152973	0.529251
CG14143	-0.0189941		-0.0748973	0.990692	0.0491511	0.777954
CG14147	0.0826116	0.999728	0.0360629	0.999856	0.202446	0.383757
CG14153			0.154673	0.900842	-0.0818155	0.783149
CG14154			0.0220358	0.999856	-0.0986967	0.182584
CG1416	-0.0298853	0.999728	-0.0440605	0.999856	0.0608414	0.703683
CG14160	-0.00871148		-0.206256	0.841103	-0.472519	0.00415548
CG14174	0.0564048	0.999728	0.0582648	0.994894	0.217042	0.308419
CG1418	0.139403	0.999728	-0.0185587	0.999856	0.0679416	0.779916
CG14182	-0.0959817	0.999728	-0.0771901	0.994064	-0.107034	0.661117
CG14183	0.0122476	0.999728	0.114088	0.97917	-0.10162	0.730546
CG14184	0.104114	0.999728	-0.0286174	0.999856	0.208712	0.167622
CG14185	-0.010528		-0.0703963	0.99122	-0.037829	0.897987
CG14186	-0.0429001		0.0793069	0.994651	0.55196	0.00164262
CG14187			-0.00653075		0.00986426
CG14190					0.0202829
CG14191	-0.00995224	0.999728	0.154089	0.937042	0.336492	0.00537129
CG14194	-0.00968912	0.999728	-0.0333389	0.999856	-0.000126439	0.999876
CG14195	-0.0130452		-0.0269911	0.999856	-0.0151793	0.959504
CG14196	0.0120033		0.20186	0.849598	0.105112	0.442256
CG14200	-0.0522545	0.999728	0.379199	0.261334	0.245378	0.010085
CG14204	0.127829	0.999728	-0.0593399	0.992696	0.159095	0.380994
CG14205	0.044213	0.999728	0.22858	0.794918	-0.000131269	0.999894
CG14207	0.0934994	0.999728	-0.091644	0.98383	0.0815556	0.494309
CG14210	0.139165	0.999728	-0.174748	0.88722	0.268308	0.0225085
CG14212	0.0495974	0.999728	0.0841943	0.954103	-0.00688344	0.964511
CG14218	-0.00271733	0.999728	0.134863	0.911763	0.0160559	0.932546
CG14219	0.031441		0.140919	0.950712	-0.15826	0.533345
CG14220	0.069964	0.999728	-0.112053	0.96056	0.026131	0.890812
CG14221	0.0304137	0.999728	0.0986987	0.983076	-0.13654	0.626434
CG14223	-0.0170061	0.999728	0.0495188	0.999856	0.1727	0.506869
CG14227	0.109255	0.999728	0.0265318	0.999856	-0.0083608	0.961412
CG14229	0.079385	0.999728	-0.125635	0.956441	-0.112112	0.615983
CG14230	0.124064	0.999728	-0.0389724	0.999856	0.1337	0.217876
CG14231	0.0310081	0.999728	0.0277595	0.999856	0.0593646	0.839252
CG14232	0.132627	0.999728	0.0569056	0.994651	0.0731168	0.741811
CG14234	-0.0589804		0.367513	0.323757	-0.407576	1.85013e-05
CG14237	0.00506751		-0.00644333	0.999856	0.0649444	0.648001
CG14238	0.00307861		0.150998	0.933461	0.0671665	0.830144
CG14244	0.00506751		-0.00106069
CG14245	0.00731917	0.999728	0.0431689	0.994651	0.150993	0.499571
CG14246					-0.0136906
CG14247	-0.00602403		-0.117909	0.973273	-0.181806	0.463841
CG14252	0.0232637	0.999728	0.05359	0.994894	0.0806231	0.771935
CG14253	-0.0221002		0.178127	0.86682	-0.408845	0.00227791
CG14257	0.029616	0.999728	0.0102141	0.999856	0.0618592	0.758379
CG14258	-0.00338181		-0.00271557	0.999856	0.0351571	0.796082
CG14259			0.0144531		-0.0394977	0.904047
CG14260	0.0149176		-0.0483614	0.994651	-0.00842783	0.963355
CG14262			-0.002585		-0.0578595
CG14265	-0.00294126	0.999728	0.00894267	0.999856	-0.118412	0.37933
CG14269	-0.0118873		-0.0168263	0.994651	0.0655212
CG14270	0.147644	0.999728	-0.127934	0.959444	0.166616	0.154293
CG14273	0.0120942	0.999728	-0.126787	0.960015	-0.0504227	0.785632
CG14274	-0.00963819		-0.143988	0.948168	-0.456379	0.00185261
CG14275	-0.0400302	0.999728	-0.299885	0.57793	-0.484764	5.32484e-09
CG14277	-0.000214018	0.999728	0.107743	0.97917	0.316183	0.0996844
CG1428	-0.00338181
CG14280	-0.00338181		0.0255146	0.999856	-0.0336377
CG14282	-0.0062344		0.0332343	0.97917	-0.041051	0.781018
CG14285	0.0362551	0.999728	-0.120278	0.965166	0.147994	0.522018
CG14286	0.102256	0.999728	-0.278816	0.50464	0.213438	0.245357
CG14292	0.0269174	0.999728	0.123504	0.966502	0.00339172	0.990354
CG14294					0.00622654
CG14297	-0.00170007	0.999728			-0.0147169
CG14298	-0.0472606	0.999728	0.131202	0.959444	0.473945	0.00820931
CG14300	0.000465609	0.999728	0.0935584	0.986018	-0.0995823	0.402379
CG14301	0.020546		0.222975	0.801425	0.176925	0.355699
CG14302	-0.00812124	0.999728	0.197473	0.864971	0.162128	0.252311
CG14304	-0.000228634	0.999728	0.038808	0.999856	0.0536833	0.839729
CG14309	0.00506751		0.0290787		-0.0139735
CG14312	0.00285115	0.999728	-0.271808	0.654785	-0.179883	0.349183
CG14313	0.00560645		-0.0954035	0.97917	-0.025105	0.907154
CG14314	0.0252059	0.999728	0.124146	0.959444	0.100895	0.661117
CG14315			0.00362333
CG14316			-0.0262309	0.994651
CG14317	-0.173306	0.999728	0.00273873	0.999856	-0.0602681	0.547373
CG14321	0.0809345	0.999728	-0.128821	0.961979	0.0094759	0.97278
CG14322	-0.0138984	0.999728	0.192341	0.831907	-0.00890351	0.963781
CG14323			0.011476	0.999856	0.00322773	0.988177
CG14324	-0.00935334		0.130863	0.911763	0.193449	0.447764
CG14325			-0.0351467	0.999856	-0.0748684	0.627476
CG14326	-0.00287861		0.0432709	0.994742	0.221277	0.308202
CG14327	-0.00338181		0.241969	0.765072	-0.138028	0.600028
CG14329	-0.00338181		-0.0105919	0.999856	0.153133	0.337041
CG14331	0.00506751		-0.0873794	0.990627	-0.0636963	0.839729
CG14332			0.0229768
CG14339	-0.00338181		-0.0136411		-0.00506435
CG1434	0.100857	0.999728	-0.0360324	0.999856	0.198437	0.172648
CG14340					0.00872745
CG14341	0.240292	0.999728	-0.00724898	0.999856	0.165435	0.399532
CG14342	0.00648191		-0.127492	0.964422	0.1089	0.699587
CG14346	0.0224387	0.999728	0.145014	0.922802	0.282134	0.161029
CG14352	0.12003	0.999728	-0.0812136	0.9931	-0.00599779	0.987074
CG14354					-0.00838262
CG14355					0.0647985	0.731563
CG14356	-0.00128183		-0.171538	0.916101	0.172004	0.522239
CG14357	-0.00895852		0.130475	0.841103	-0.00830931	0.978603
CG14362			-0.00112372	0.999856	-0.0015501
CG14367	0.00567789	0.999728	0.0659101	0.994651	0.121486	0.64736
CG14369	-0.00338181		0.0697433	0.987082	0.101261	0.683191
CG14370					-0.0015501
CG14374	-0.00857464	0.999728	0.123508	0.965708	-0.00985783	0.968307
CG14377	0.000597199	0.999728	0.121761	0.969086	0.185006	0.311947
CG14383	-0.00871148
CG14384					0.00263441
CG14391			-0.084487	0.931485	0.00389809
CG14395	-0.0850528	0.999728	-0.0478011	0.999856	0.175605	0.173511
CG14397	0.0152825		-0.0203303	0.999856	0.0837811	0.711294
CG1440	-0.0507006	0.999728	-0.0520784	0.994651	0.0332731	0.836211
CG14400			0.318134	0.0551437	-0.104223	0.393681
CG14401	0.0635017	0.999728	-0.00726751	0.999856	-0.196887	0.198142
CG14406			-0.00121887	0.999856	-0.0287353	0.865208
CG14407	0.161645	0.999728	-0.107319	0.97917	0.10933	0.363181
CG14408	-0.0616119	0.999728	0.110905	0.97917	-0.0785137	0.586326
CG1441	-0.0222834		0.346208	0.368	-0.20731	0.420431
CG14410	0.0818727	0.999728	-0.14011	0.839944	-0.0986042	0.480782
CG14411	-0.117087	0.999728	0.140304	0.916239	-0.024401	0.896045
CG14414	0.141341	0.999728	-0.0803978	0.993572	0.273149	0.129756
CG14416	0.00506751		-0.11303	0.945404	0.148694	0.0196949
CG14417			0.05886	0.966143	0.471948	0.000248363
CG14418	0.00506751		-0.302945	0.555631	0.153257	0.0289116
CG14419	0.0165338	0.999728	-0.178399	0.88722	0.157065	0.567557
CG14420			0.036669	0.88722	1.61145	9.72529e-07
CG14421			0.148574	0.675143	0.0931582	0.00181151
CG14422			-0.002585		0.0630419
CG14423	0.00151345		0.150956	0.675143	0.202514	0.000181565
CG14424	-4.07623e-05		0.0429045		0.0804638	0.000695782
CG14427	-0.110968	0.999728	0.0606617	0.916239	-0.0281941
CG14431	-0.047547	0.999728	0.0609413	0.994651	0.0635267	0.833824
CG14434	0.166108	0.999728	-0.0900943	0.987082	0.122613	0.61958
CG14435	-0.0760556	0.999728	-0.0609265	0.994651	-0.153682	0.409793
CG14439	0.0122337	0.999728	0.173161	0.916101	-0.0129152	0.935453
CG14440	-0.196914	0.999728	0.0576363	0.994651	-0.0229617	0.912434
CG14441	-0.113242	0.999728	0.129846	0.9616	-0.368823	0.000179643
CG14442	-0.0285554	0.999728	0.0720231	0.992696	0.0669017	0.634566
CG14443	0.00506751		0.071572	0.76132	0.0454442
CG14445	-0.0653226	0.999728	0.0236688	0.999856	-0.0973729	0.676346
CG14448	0.00506751		-0.00778376		-0.00838262
CG14450	-0.158314	0.999728	-0.0959425	0.97917	-0.103904	0.634639
CG14451	0.0268013		-0.173561	0.832735	0.0217218	0.88066
CG14452	0.0119943		0.142956	0.841103	-0.0935718	0.755712
CG14453	-0.0169094	0.999728	-0.0483209	0.999856	-0.0363804	0.867319
CG14454	-0.0214327		0.00449069	0.999856	-0.394938	3.80583e-06
CG14455	0.0103331		0.0229768		0.14009	0.553837
CG14456	0.00505724	0.999728	0.134899	0.954103	0.354151	0.0459595
CG14457	0.00582252	0.999728	0.492332	0.0515034	0.144329	0.604797
CG14459					-0.093113	0.428044
CG14464	-0.27015	0.999728	-0.41668	0.127062	-0.431242	8.36924e-05
CG14478	-0.0332051	0.999728	-0.0811049	0.992828	-0.133093	0.411176
CG14483	0.155656	0.999728	-0.0760034	0.994064	0.159364	0.150967
CG14488	0.00151345		-0.0365678	0.999856	-0.0583869	0.81405
CG14490	-0.0190501		0.10217	0.97917	0.19028	0.4581
CG14491			0.0208684		0.0782961	0.433417
CG14492					-0.00708811
CG14495	-0.00865462		-0.154281	0.913773	0.085531	0.7456
CG14499	0.00811664		0.042971	0.994651	0.700223	0.00019239
CG14500	0.00139	0.999728	0.256907	0.679826	0.325142	0.00419236
CG14502	-0.105001	0.999728	0.0141395	0.999856	-0.227999	0.325124
CG14506			-0.0331127
CG14507	-0.00865462		-0.00281995	0.999856	0.20285	0.346578
CG14511	0.0499747	0.999728	-0.381263	0.267305	-0.209045	0.371537
CG14515	0.0614431		0.0160641	0.999856	-0.0821325	0.789113
CG14516	0.0641257	0.999728	0.197654	0.864155	0.18298	0.198256
CG14518			-0.00436192		0.00315471
CG14535	-0.022279		0.0561988	0.994894	-0.338398	0.00280928
CG14540			0.0115105		0.016911
CG14543	0.225049	0.999728	-0.109574	0.97917	0.254961	0.111282
CG14544	0.149262	0.999728	-0.205836	0.832735	0.112059	0.671625
CG14545	-0.12252	0.999728	0.0431641	0.999856	0.112507	0.695551
CG14551	0.00988956		-0.225636	0.801425	-0.0228933	0.883598
CG14556			-0.00673605	0.999856	0.0970345	0.655688
CG14561	0.12082	0.999728	0.0107822	0.999856	0.29522	0.209341
CG14562	-0.0904362	0.999728	0.0581598	0.994651	-0.174925	0.295877
CG14563	-0.0062344		-0.0659622	0.97917	0.711326	7.4335e-05
CG14564	-0.00881039		0.00711168	0.999856	0.190144	0.160721
CG14565	-0.0196493	0.999728	0.0557276	0.994651	-0.223993	0.378796
CG14566	-0.00129921	0.999728	0.125025	0.965179	0.145274	0.458157
CG14567	0.102037	0.999728	0.0435048	0.999856	0.444753	0.033261
CG14568	-0.0122186		0.161284	0.930113	-0.136217	0.616361
CG14569	-0.0030682	0.999728	0.111916	0.97917	0.129544	0.192269
CG14570	-0.0062344		0.030011	0.994651	0.254969	0.279355
CG14572	0.010915	0.999728	0.149665	0.943269	0.223626	0.0157872
CG14573	0.00980492		0.079457	0.994651	-0.075051	0.806979
CG14589	-0.00327964		-0.0255868	0.999856	-0.0608942	0.701831
CG14591	0.00339714		-0.15038	0.939443	-0.159711	0.296776
CG14598	0.0104349	0.999728	-0.271783	0.663107	-0.0255647	0.940289
CG14605			-0.00653075		0.0103441
CG14606	6.54595e-05		0.06378	0.994651	0.157373	0.412094
CG14607					-0.0336377
CG14609	0.00133858		-0.00807988	0.999856	0.150565	0.257979
CG1461	-0.0166433		0.02774	0.999856	-0.127208	0.654167
CG14610	0.00506751		-0.0173365		0.00117192
CG14613	0.0584276	0.999728	0.00255163	0.999856	0.0507551	0.800077
CG14615	-0.0651812	0.999728	0.0926073	0.987082	-0.114296	0.644088
CG14618	0.158145	0.999728	0.0199885	0.999856	0.170987	0.444528
CG14621	-0.218905	0.999728	-0.183183	0.816339	-0.232907	0.0897081
CG14624			0.00362333		-0.0238983
CG14625	0.00506751		0.0313286	0.999856	-0.0118595	0.940289
CG14626	0.0322793		-0.0489873	0.994651	0.131517	0.642936
CG14627	0.00506751		-0.0702791	0.963303	0.0293791
CG14628	0.0346266		0.0546466	0.965166	-0.0404055
CG14629	0.0526574	0.999728	-0.129904	0.954746	0.084835	0.655525
CG1463	0.117069	0.999728	-0.150613	0.926616	0.017941	0.904202
CG14630			-0.0614286	0.965179	0.168111	0.423567
CG14634			-0.00109358
CG14635			0.00362333
CG14636	0.0358507	0.999728	-0.0150665	0.999856	0.112965	0.636093
CG14641	0.0435881	0.999728	-0.212405	0.710791	-0.120437	0.377708
CG14642	-0.00271336	0.999728	0.0160918	0.999856	0.102776	0.722071
CG14644			0.0187964	0.999856	0.125849	0.332738
CG14645	-0.0211298		0.00876363		-0.00812869
CG14646	-0.103579	0.999728	-0.0513762	0.996803	-0.198819	0.21794
CG14647	0.0808424	0.999728	0.0183845	0.999856	0.00933111	0.968226
CG14650	-0.0800284	0.999728	-0.0334816	0.999856	-0.173046	0.305975
CG14651	0.037451		0.030404		0.00263441
CG14655	-0.0492619		0.000416129	0.999856	0.0743891	0.783178
CG14657	-0.144721	0.999728	-0.119946	0.969086	-0.287223	0.0790916
CG14658					-0.0015501
CG14661	-0.0252504		0.0811212	0.986018	0.565252	0.000155816
CG14662	0.000734932		0.0756297	0.994064	-0.159311	0.557116
CG14664	0.0314955		-0.14874	0.841103	0.0840389	0.367667
CG14667	0.0778635	0.999728	-0.0258576	0.999856	0.120599	0.474489
CG14668			0.0114973	0.999856	0.0416139
CG14669	-0.00514456	0.999728	0.0895229	0.990692	-0.331097	0.00245723
CG14671	0.130569	0.999728	-0.116316	0.969131	-0.0672716	0.648233
CG14676					-0.00838262
CG1468	-0.00522326	0.999728	0.174636	0.911763	0.104405	0.433417
CG14684			-0.0131277
CG14687	0.0775648	0.999728	-0.188019	0.848552	0.105397	0.437951
CG14688	0.0404808	0.999728	-0.210923	0.808915	0.131611	0.382726
CG14689	0.00624653		0.0496738	0.969086	0.0384449
CG14691			0.00335008		-0.0522685	0.755712
CG14692	0.00333374		0.0431414	0.999856	0.0175992	0.956962
CG14693			0.0148661	0.999856	0.0292842	0.930868
CG14694	0.038634		-0.180745	0.905586	0.0915117	0.759523
CG14695	-0.0458618		0.11106	0.965179	0.27439	0.220185
CG14696	-0.117792	0.999728	-0.279152	0.606959	-0.131293	0.411176
CG14708			-0.00653075
CG14710	0.00135797	0.999728	-0.1305	0.954746	-0.0787092	0.648138
CG14711	0.11983	0.999728	0.0205868	0.999856	0.230963	0.149154
CG14712	0.0102628	0.999728	0.145513	0.926616	0.0481944	0.844678
CG14715	0.113099	0.999728	-0.146398	0.920351	0.117712	0.427109
[truncated: 13,114 more rows]
