# Supplementary material for: A modERN resource: identification of Drosophila transcription factor candidate target genes using RNAi
Source: Genetics. 2023 Jan 19;223(4):iyad004. doi: 10.1093/genetics/iyad004 (PMC10078917; doi:10.1093/genetics/iyad004)
Supplement: iyad004_Supplementary_Data [file iyad004_supplementary_data.zip › modERN_Resource_RNAi_Table_S42_toe_GENETICS-2022-305822.xlsx]

## Sheet: heatmap CSV
gene name	toe_0-1.5	toe_6-8	toe_16-18
CG13223	0.00446807	2.60944	-0.00300171
CG6225	0.0591935	2.55894	0.148812
CG16995	0.022553	1.99966	-0.120883
CG13203	0.0122742	2.22045	0.0865157
ine	0.0106401	2.02637	0.181135
CG30148	0.00692643	1.40545	0.523929
Cyp6a2	-0.00551567	1.0013	0.561303
Spn28Da	0.108342	1.08057	0.262593
Obp50e	-0.00117932	1.53128	-0.175644
lncRNA:CR44739	0.00122129	1.27673	-0.00306188
CG34185	-0.00254816	1.01382	0.0983646
CG9582	0.00122129	1.06789	0
AANATL4	0.00122129	0.095434	-1.29944
elfless	0.00122129	-0.34602	-1.49827
CG7781	-0.0111591	-1.12155	-0.105543
mtsh	0.00658471	-1.44028	0.0133868
asRNA:CR43767	0.00614323	-1.51426	-0.892991
toe	-0.000143887	-1.8014	-0.709105

## Sheet: DESeq2 CSV
gene name	log2FoldChange.toe_0.1.5	padj.toe_0.1.5	log2FoldChange.toe_6.8	padj.toe_6.8	log2FoldChange.toe_16.18	padj.toe_16.18
128up	-0.131045	0.300684	-0.0160241	0.967154	0.074654	0.547777
14-3-3epsilon	0.0199047	0.897175	-0.37898	0.453364	-0.105055	0.211057
14-3-3zeta	-0.0137661	0.937238	-0.0640233	0.914325	-0.0215754	0.878458
140up	-0.117863	0.411625	0.0103052	0.988492	-0.0406858	0.867873
18SrRNA-Psi:CR41602	-0.00608049	0.921171	-0.00653506	0.997264	0.0445778
18w	0.226084	0.0135501	0.229774	0.548319	0.202945	0.104593
26-29-p	-0.109878	0.387224	-0.124941	0.875186	0.146626	0.325697
28SrRNA-Psi:CR40596	-0.00258009	0.979409	0.0530262	0.934339	0.0233919	0.930643
28SrRNA-Psi:CR40741	-0.00462308		0.019581	0.976809	-0.0153752
28SrRNA-Psi:CR41609	-0.00614025		0.00526806	0.99732	-0.0240962
28SrRNA-Psi:CR45848	-0.00835949		0.228339	0.50877	-0.0144295
28SrRNA-Psi:CR45851	0.0666525	0.532903	-0.60232	0.406008	0.0028027	0.991341
28SrRNA-Psi:CR45853	-0.00613016		-0.0119332	0.924196	-0.0194539
28SrRNA-Psi:CR45855	0.00475859		-0.0118298	0.977893	-0.0121869
28SrRNA-Psi:CR45859	-0.0352016	0.265048	-0.100005	0.914325	-0.00835977
28SrRNA-Psi:CR45860	-0.00848797		0.0425018	0.927171	-0.0180297
2mit	0.0195841	0.721003	0.225179	0.711594	0.13111	0.216459
312	-0.165101	0.221221	-0.0592826	0.921984	0.0187959	0.947701
4E-T	0.0259894	0.893296	-0.33129	0.47686	-0.212887	0.000433042
5-HT1A	0.0109475		0.980271	0.00526003	0.040368	0.775148
5-HT1B	0.00317087		0.301287	0.493019	-0.0222569	0.937058
5-HT2A	0.014331	0.900155	0.191259	0.711594	0.0695296	0.762148
5-HT2B	-0.00117932		0.077979	0.914925	-0.00987385	0.974415
5-HT7	-0.0021993		-0.0345981	0.964034	0.0152251	0.941673
5PtaseI	-0.055473	0.690079	0.0431623	0.924196	0.0737545	0.662746
5SrRNA-Psi:CR33363					0.00318268
7B2	-0.00253206		0.377009	0.416403	0.0653058	0.58158
7SLRNA:CR32864	-0.00246047		-0.0392399	0.786546	0.000880153
7SLRNA:CR42652	-0.000530742		-0.131469	0.792718	0.00396958
825-Oak	-0.00212256		0.125725	0.799535	0.0585715
A16	-0.0343899	0.85004	-0.101328	0.76666	-0.0923861	0.618078
AANAT1	-0.000922206	0.985688	-0.0579615	0.924196	0.0290589	0.834255
AANATL2	-0.00331598		0.0667098	0.924196	-0.00989612	0.960194
AANATL3	0.00260892		0.0871362	0.914062	-0.0485031	0.834255
AANATL4	0.00122129		0.095434	0.919637	-1.29944	1.01257e-41
AANATL5			0.0115878	0.924196	-0.081794
AANATL6	-0.00188446		-0.00885264	0.995604	-0.15547
AANATL7	-0.00139354		0.188569	0.714556	0.139085	0.488863
ABCA	0.0363213	0.780971	-0.26621	0.581306	0.0377178	0.763636
ABCB7	-0.0586705	0.715127	-0.00940884	0.988785	0.0385341	0.756777
ABCD	-0.028379	0.879044	-0.303808	0.503949	-0.194675	0.00154278
ACC	-0.00316161	0.991075	0.22637	0.631873	0.189166	0.0855071
ACXA	0.00122129
ACXB			-0.0989021	0.673469	-0.00243773
ACXC			-0.221788	0.406008	-0.0433527
ACXD	0.0029731		0.0896942	0.924196	0.181319	0.120158
ACXE			0.0115878	0.924196
ADD1	0.0385222	0.825299	-0.326496	0.42919	-0.31646	0.00379828
ADPS	0.0179262		-0.051236	0.924196	0.00433752	0.989895
AGBE	-0.103266	0.347593	-0.201366	0.685687	-0.0182853	0.933893
AGO1	0.0882322	0.599708	-0.25059	0.557878	-0.0320275	0.767371
AGO2	0.139953	0.289089	-0.132583	0.76666	-0.0837967	0.442439
AGO3	0.041564	0.812012	-0.440281	0.406008	-0.483115	6.44159e-12
AIF	-0.0319464	0.824853	0.038428	0.929429	0.00736639	0.97312
AIMP1	0.0164185	0.937954	0.133814	0.713256	0.0084626	0.976398
AIMP2	-0.130505	0.240117	-0.139938	0.708667	0.0901905	0.506421
AIMP3	-0.0262019	0.889004	-0.219314	0.449114	0.0504109	0.758356
ALiX	-0.026174	0.844078	-0.446166	0.406008	0.611386	1.23473e-21
AMPKalpha	0.16288	0.119486	0.0754205	0.869316	0.0876735	0.331804
AMPdeam	-0.096048	0.402045	0.206944	0.609452	0.176253	0.115708
AOX1	-0.0477107	0.761161	-0.371525	0.406008	0.0867306	0.622811
AOX2	0.00966424		-0.257474	0.647678	-0.0273385
AOX3	-0.00476427	0.98521	-0.407507	0.41016	-0.0284242	0.89239
AOX4			0.0811809	0.912166	-0.00292261
AP-1-2beta	0.0312293	0.845416	-0.0834542	0.854705	0.123419	0.212075
AP-1gamma	0.133349	0.34203	0.140334	0.683776	0.0702349	0.56812
AP-1mu	-0.11863	0.358347	-0.523634	0.406008	-0.238723	0.000148864
AP-1sigma	-0.0567486	0.686431	-0.413981	0.406008	-0.0657121	0.619595
AP-2alpha	0.0214196	0.909897	0.165734	0.760097	0.0447247	0.719869
AP-2mu	-0.0812585	0.575126	0.0540112	0.920204	0.0772316	0.585086
AP-2sigma	-0.0773459	0.604212	0.047297	0.924196	-0.0464501	0.785824
APC10	-0.0957568	0.54119	0.0876475	0.870342	-0.0686816	0.774455
APC4	-0.0571311	0.709431	-0.337359	0.436931	-0.0138968	0.965546
APC7	-0.0447228	0.744795	-0.134807	0.845371	0.0710339
APP-BP1	-0.136148	0.17187	0.076788	0.864182	-0.109313	0.606201
AQP	0.00122129		0.0382681	0.940821	0.0163842	0.958065
ARY			0.0408504	0.775519
ASPP	0.0985597	0.244186	0.213208	0.503949	0.156177	0.235048
ATP6AP2	-0.00598493	0.9756	-0.254927	0.544698	0.0485103	0.631336
ATP7	0.0638197	0.696013	-0.0226913	0.94927	-0.0233511	0.879674
ATP8A	0.0659542	0.684817	-0.177369	0.692875	0.0378425	0.801547
ATP8B	-0.000222432	0.998656	0.459532	0.406008	0.0645159	0.73604
ATPCL	0.0597367	0.630157	0.122999	0.775519	-0.0752402	0.521731
ATPsynB	0.261652	0.00277201	0.255296	0.420591	0.00385203	0.985234
ATPsynC	-0.021071	0.876497	-0.0814787	0.859623	0.0924531	0.452552
ATPsynCF6	-0.120855	0.411625	-0.493285	0.406008	0.0407217	0.775504
ATPsynD	-0.00632774	0.976966	-0.177343	0.635504	0.138958	0.0480094
ATPsynE	0.133042	0.281807	-0.187695	0.728139	0.00579871	0.974352
ATPsynF	0.464177	5.07376e-10	0.30868	0.42514	-0.00369152	0.98802
ATPsynG	-0.10012	0.53849	-0.411995	0.411946	-0.0241629	0.894581
ATPsynO	-0.0727046	0.640822	-0.452232	0.406008	0.0492273	0.64235
ATPsynbeta	-0.0332985	0.795934	0.121558	0.808182	0.00322002	0.986459
ATPsynbetaL	0.00122129		-0.014083	0.971566	-0.0102429
ATPsyndelta	-0.0145432	0.935072	-0.40513	0.426968	0.0431747	0.703286
ATPsynepsilonL	0.0192817		-0.32311	0.516994	0.0143414	0.958065
ATPsyngamma	-0.0635046	0.646627	-0.0718622	0.87598	0.106456	0.243024
ATbp	-0.0591168	0.714951	-0.231846	0.606411	-0.127767	0.52896
Aasdh	0.0220718	0.898781	-0.331143	0.488454	-0.340775	0.000121229
Aatf	-0.0567257	0.696013	-0.206453	0.520439	-0.0632864	0.690204
Abd-B	0.108276	0.236	0.268709	0.549191	0.0467832	0.763442
Abi	0.0971878	0.471939	-0.0903434	0.846184	0.0348814	0.803388
Abl	0.115973	0.456426	-0.361312	0.468927	-0.279846	3.15353e-05
Abp1	0.007742	0.970169	-0.520078	0.406008	-0.216848	0.0031759
Ac13E	0.080665	0.599879	0.0638687	0.915833	0.117774	0.282948
Ac3	0.0232082	0.72246	0.20551	0.711594	0.0612569	0.64947
Ac76E	-0.00377493		0.287065	0.599858	0.0863432	0.447397
Ac78C	0.0465335	0.563641	0.0713674	0.924196	0.0526267	0.708766
AcCoAS	-0.104132	0.430285	0.00604865	0.995604	-0.0155762	0.961902
Acbp1	-0.103434	0.50296	-0.0405192	0.934958	-0.0933084	0.549836
Acbp2	-0.0103209	0.758401	0.20243	0.680141	-0.0403387	0.770438
Acbp3	-0.00953297		-0.0458493	0.93439	0.0989733	0.577237
Acbp4	-0.00942419		0.259933	0.619583	-0.153739	0.449413
Acbp5	-0.019472	0.565753	0.250684	0.563696	-0.123309	0.562981
Acbp6	-0.00530512		0.00679612	0.99615	-0.0719551	0.736843
Ace	0.00636871		0.420672	0.416403	0.0952241	0.262602
Acer	0.0132035	0.938497	-0.29619	0.406008	0.128616	0.176152
Acf	0.0511541	0.767838	-0.161237	0.700549	-0.361582	1.29586e-07
Achl	0.00563786		0.219242	0.679159	-0.266266	0.0793411
Ack	0.0782524	0.618336	-0.0501461	0.920204	0.0887701	0.526717
Ack-like	0.0580479	0.712319	0.161178	0.691358	0.175446	0.0627535
Acn	0.0268056	0.872947	-0.234623	0.61321	-0.170145	0.0980857
Acox57D-d	-0.0944454	0.426878	-0.422035	0.413872	-0.139582	0.46216
Acox57D-p	-0.0314203	0.82067	0.163431	0.636903	0.0133204	0.951591
Acp1			0.0115878	0.924196	0.291575
Acp24A4			-0.0119332	0.924196	0.0144199
Acp26Aa			0.0115878	0.924196	-0.0281745
Acp26Ab					0.00318268
Acp29AB					0.00318268
Acp32CD			0.0115878	0.924196
Acp36DE	-0.00246386		-0.0360969	0.93804	-0.0115698
Acp53C14a					0.00205552
Acp53C14b					-0.00243773
Acp53C14c			-0.156303	0.609171	-0.00501831
Acp53Ea			-0.0240297	0.897765	0.00716133
Acp54A1			-0.0465435	0.924196
Acp63F			-0.0680188	0.691371
Acp65Aa			0.0573735	0.924196	-0.0626314	0.80206
Acp76A			-0.00221466	0.995604	-0.00243773
Acp95EF	-0.00246047		0.0752379	0.77038	0.0066579
Acph-1	-0.0662254	0.6454	-0.5201	0.406008	-0.265309	0.000739337
Acsl	0.0343439	0.845306	0.264644	0.55201	-0.0767224	0.411122
Act42A	-0.0325276	0.804528	-0.235247	0.565406	-0.169251	0.037524
Act57B	-0.000262389	0.998656	0.0854762	0.924196	0.0988686	0.541501
Act5C	0.0128827	0.921339	-0.403731	0.415835	0.00303933	0.98802
Act79B	-0.0027862		0.265198	0.531685	0.107581
Act87E	0.00536959	0.976722	0.074258	0.914325	0.24708	0.0187354
Act88F	0.00187806		-0.07532	0.500886	-0.0230064
Actbeta	0.0139453	0.682947	0.161011	0.672457	-0.0402066	0.81117
Actn	-0.0123413	0.94439	0.156101	0.770819	0.185638	0.0809902
Actn3			0.0436613	0.896304
Acyp2	-0.0843579	0.617004	-0.0548541	0.924196	0.0146048	0.962649
AdSL	-0.0346951	0.797708	0.0171143	0.968539	0.0214577	0.913136
AdSS	0.0143235	0.934638	-0.469298	0.406008	0.0298007	0.836655
Ada	-0.0723829	0.658374	-0.476829	0.406008	-0.190419	0.310086
Ada1-1	0.000617834		-0.215385	0.658207	0.0107212
Ada1-2	-0.0896305	0.590485	-0.643952	0.406008	-0.237177	0.161204
Ada2a	-0.0366125	0.812012	-0.0303069	0.934328	0.0668487	0.755925
Ada2b	-0.0458988	0.746871	-0.384736	0.406008	-0.191472	0.0403827
Ada3	0.023009	0.90266	-0.435749	0.406008	-0.107989	0.389005
AdamTS-A	0.0368134	0.350918	0.218565	0.677623	0.115611	0.303154
AdamTS-B	0.0248819	0.713955	0.28966	0.406008	0.182272	0.1643
Adar	-0.00829007	0.968973	-0.0060867	0.995604	-0.0739317	0.503715
Adat1	-0.0104733	0.962208	0.161705	0.711091	0.135362	0.524402
Adck1	-0.00110265	0.997741	0.0380944	0.930398	0.0459867	0.798979
Adck5	-0.0771116	0.615032	-0.438685	0.406008	-0.100069	0.555024
Adf1	0.0086956	0.963352	0.129829	0.713256	0.0595798	0.692412
Adgf-A	0.099389	0.545075	0.0502459	0.924196	-0.0476263	0.731284
Adgf-A2			0.0152306	0.992079	-0.0483285
Adgf-B	-0.00117932		-0.0240297	0.897765
Adgf-C	-0.00129451		-0.192261	0.733741	0.0427635	0.864981
Adgf-D	0.00663585		-0.0488995	0.939261	0.130321	0.548106
Adh	-0.00441333	0.977889	-0.146833	0.592987	-0.0203341
Adi1	-0.106578	0.467793	-0.344983	0.49787	0.0280545	0.861237
AdipoR	-0.00923764	0.958667	0.0767665	0.880238	0.0255964	0.824941
Adk2	-0.0194037	0.89736	0.106708	0.734149	0.0615777	0.526956
Adk3	0.0550877	0.747363	0.0181669	0.986095	0.0969437	0.555768
AdoR	-0.00114454		-0.125374	0.859623	0.268632	0.0459339
Aduk	-0.0579794	0.701604	-0.183118	0.540689	-0.0830591	0.677929
Ae2	0.09637	0.561108	-0.458604	0.406008	0.0155956	0.924738
Aef1	0.0681323	0.681837	-0.374393	0.45294	-0.0857634	0.374008
Afti	0.1072	0.499602	-0.21461	0.466179	0.00842845	0.964834
Ag5r	0.0014761		-0.09068	0.920379	-0.185769	0.0480873
Ag5r2	-0.0134266	0.498238	0.0854981	0.924196	-0.00585973	0.986885
AgmNAT	0.00169011	0.99684	-0.0686398	0.924196	-0.0873785	0.691611
Agpat1	0.0192329	0.917348	0.210047	0.66145	0.00593194	0.982137
Agpat2	-0.113713	0.301777	-0.0233271	0.953577	0.0392668	0.775306
Agpat3	-0.0706652	0.589375	-0.325076	0.426323	-0.0137827	0.930697
Agpat4	-0.171704	0.0855522	0.0317394	0.945307	-0.0089156	0.947701
Ahcy	-0.0455137	0.789227	-0.0638485	0.874882	0.121938	0.341675
AhcyL1	0.0423389	0.784563	0.115507	0.816733	0.0657437	0.686909
AhcyL2	-0.0168242	0.807996	0.211835	0.564626	-0.0156539	0.928738
Ak1	-0.0662042	0.694237	-0.277583	0.468578	-0.176898	0.0408648
Ak2	-0.154107	0.165312	-0.0640832	0.897765	0.0246428	0.828096
Ak3	-0.0790291	0.635942	0.0146652	0.982359	-0.0542864	0.834847
Ak6	-0.133647	0.349943	0.0497775	0.924196	-0.0992459	0.649062
Akap200	0.0550348	0.702605	-0.235827	0.650428	-0.368963	7.93105e-10
Akh	-0.00489565		-0.00602419	0.997938	-0.0412031	0.871329
AkhR	0.00498343		0.000465155	0.999903	0.0856889	0.67397
Akr1B	-0.0661494	0.630453	-0.0291474	0.96459	-0.0868943	0.364916
Akt1	0.0529977	0.738549	0.239472	0.55201	0.0205529	0.884006
AlaRS	0.00351387	0.98638	0.0440703	0.924196	0.0532106	0.780073
AlaRS-m	-0.0496824	0.738411	0.12281	0.736104	0.0057243	0.984199
Aladin	-0.0499761	0.707104	-0.538865	0.406008	-0.412656	1.18585e-05
Alas	0.039237	0.819288	0.188097	0.571974	0.12721	0.240284
Ald1	0.14766	0.214086	-0.338761	0.472584	0.0520327	0.677871
Ald2			-0.0054694	0.995604	0.0113959
Aldh	-0.11268	0.402045	0.175581	0.571625	0.0253611	0.934619
Aldh-III	-0.0295196	0.82882	-0.634285	0.406008	0.125576	0.228166
Aldh7A1	0.0497638	0.772339	0.14021	0.611924	0.00782282	0.967057
Alg-2	-0.124031	0.284243	0.103	0.802883	-0.138948	0.096986
Alg1	-0.0674939	0.67171	0.0653155	0.892292	0.0891559	0.49981
Alg10	-0.129022	0.371521	-0.123603	0.730747	-0.152232	0.452622
Alg11	-0.0454595	0.733588	0.0576233	0.912166	-0.0550474	0.747964
Alg12	0.0139514	0.945443	-0.201763	0.613499	-0.00401478	0.985304
Alg13	-0.033776	0.85131	-0.302556	0.585008	0.0116169	0.973149
Alg14	0.0171788	0.925756	0.037491	0.935659	0.0848076	0.727755
Alg2	-0.144428	0.176614	-0.293946	0.406008	0.0701501	0.697947
Alg3	0.0194839	0.921339	-0.045788	0.924196	0.108067	0.581612
Alg7	-0.0919894	0.498758	-0.461821	0.406008	-0.0142813	0.94768
Alg9	-0.00590078	0.9756	0.105148	0.816391	0.137659	0.510509
Alh	0.0957455	0.524022	-0.0915123	0.870594	-0.0563938	0.686949
Alk	-0.000225737	0.998656	0.330364	0.520439	0.0867392	0.458446
AlkB	-0.136798	0.247854	-0.39245	0.436931	-0.291251	0.0172849
Alp1	0.00482754	0.951307	-0.164987	0.759053	0.120076
Alp10	-0.00450518		0.176064	0.77681	0.250992	0.0969241
Alp11	0.00122129		0.212141	0.724853	0.017913
Alp12	-0.0326927	0.855449	0.010585	0.991944	0.0455102	0.782869
Alp13					-0.0785111
Alp2			0.0115878	0.924196	0.0517145
Alp4	0.00111136		0.331886	0.532253	0.0380052	0.808466
Alp5	-0.0127755	0.662654	0.052456	0.934496	0.111879	0.207348
Alp6	-0.00678638		0.162954	0.80554	0.118589	0.34603
Alp7	-0.00830612		-0.16976	0.792451	0.176518	0.240773
Alp8	-0.00519867		0.136727	0.764684	0.196994	0.23172
Alp9	0.00775633		-0.0618652	0.924196	0.173758	0.316511
Alr	0.122389	0.325938	0.100138	0.881895	0.00371735	0.988923
Als2	-0.0265184	0.882519	0.00883818	0.99177	0.134563	0.23185
Ama	0.0252241	0.804913	0.0172259	0.972666	-0.0665223	0.712888
Amacr	-0.166697	0.215863	-0.372598	0.411946	-0.189183	0.228642
Amnionless	0.00924146		0.156399	0.784358	0.11104	0.490459
Amph	0.0581939	0.714223	0.192594	0.691371	-0.0567865	0.674132
Amt			-0.00505796	0.995604	-0.0111922
Amun	0.0879604	0.578495	-0.369486	0.460115	-0.307712	2.74798e-08
Amy-d	-0.011126		-0.295375	0.594462	-0.0535204	0.839526
Amy-p	-0.00521084	0.770172	-0.00245472	0.999673	0.0362687	0.799759
Amyrel	-0.00190857	0.836514	-0.0927393	0.633123	0.00955637
Ance	0.0850262	0.526308	0.00987568	0.98865	0.142691	0.118982
Ance-2	0.0135199	0.733886	0.548263	0.406008	-0.115618	0.590784
Ance-3	0.0041489		0.262913	0.654412	0.044986
Ance-4	-0.0110973		0.219114	0.713256	0.0460711	0.816693
Ance-5	-0.0171985		0.0452485	0.944973	0.0880014	0.524984
Andorra			-0.000613701	0.999673	0.0649968
Ank	0.0746006	0.651272	-0.114618	0.815939	-0.144033	0.0741035
Ank2	0.109655	0.0996404	0.176066	0.750897	0.183948	0.0554301
Ankle2	-0.0135307	0.946602	-0.193821	0.669525	0.0192668	0.908682
Anp			-0.0871177	0.880719
Ant2	-0.0795767	0.448665	-0.123539	0.857452	0.131078	0.538379
Antp	0.0728861	0.252965	0.339044	0.499606	-0.12508	0.476332
AnxB10	0.317127	4.37013e-05	0.18701	0.782421	0.0653136	0.786016
AnxB11	-0.0441439	0.748173	-0.105246	0.821329	0.0444677	0.712888
AnxB9	0.0318891	0.825299	-0.291744	0.531315	0.0163497	0.90366
Aos1	-0.142725	0.189293	-0.184053	0.661742	-0.0286709	0.915821
Apc	0.0878142	0.594261	0.145394	0.775519	0.196679	0.0373342
Apc2	-0.0318081	0.850082	-0.536105	0.406008	-0.267207	0.0431908
ApepP	-0.0189907	0.917067	-0.612599	0.406008	0.00745535	0.967672
Apf	-0.115437	0.457116	-0.302171	0.406008	-0.0392701	0.883378
Apl	0.0416516	0.812012	0.131074	0.85097	0.00489554
Aplip1	0.0166398	0.709217	0.139857	0.821329	0.084515	0.501942
Apoltp	0.155698	0.133801	0.213396	0.669038	0.0168423	0.907314
Appl	0.258279	0.00128378	0.327281	0.479997	0.0702372	0.470774
Aprt	-0.164571	0.141053	0.00415863	0.997713	0.0770304	0.56333
Aps	0.0368627	0.82067	-0.444516	0.406008	-0.356834	1.08545e-10
Arc1	-0.00960316	0.947036	0.00879633	0.995604	0.318544	0.00310807
Arc2	-0.0397748	0.775757	-0.30846	0.549489	0.00181271	0.994912
Arc42	-0.0733307	0.618336	-0.0822633	0.883538	-0.0196446	0.937058
Archease	-0.0553871	0.712319	-0.460562	0.406008	0.0567723	0.758265
Arf102F	-0.111851	0.325938	-0.320023	0.521618	-0.138212	0.286317
Arf51F	-0.00868522	0.967767	-0.301141	0.51283	-0.173772	0.0113669
Arf79F	0.0172624	0.91477	-0.285653	0.536435	-0.119296	0.216574
ArfGAP1	-0.0133847	0.935823	-0.353994	0.456962	0.0307667	0.824757
ArfGAP3	0.06696	0.607109	-0.346883	0.476318	-0.174655	0.00991437
Arfip	0.0222438	0.87765	0.0796756	0.831022	0.116825	0.443617
Arfrp1	-0.0233029	0.878539	-0.351381	0.464772	-0.134345	0.412322
ArgRS	0.000771316	0.998656	0.0628038	0.904597	-0.0884224	0.493026
ArgRS-m	-0.011325	0.952741	0.129139	0.796301	-0.0109921	0.972697
Argk	-0.0390627	0.823883	-0.110582	0.76666	0.0926282	0.46216
Argl	-0.00375292	0.969959	0.271115	0.598804	0.0265681	0.861639
Arl1	-0.0561864	0.674942	-0.326364	0.48909	-0.0899428	0.590918
Arl2	-0.0648397	0.701272	-0.0447689	0.924196	0.0728987	0.762148
Arl4	-0.123344	0.279821	0.0739719	0.882323	-0.176657	0.0768987
Arl5	-0.0049116	0.978412	-0.501288	0.406008	-0.0593042	0.670679
Arl6	0.00318701		-0.0857692	0.924196	-0.0704642
Arl6IP1	-0.0387402	0.776465	-0.453614	0.406008	-0.36199	7.30528e-06
Arl8	-0.0809375	0.512897	-0.363494	0.437195	-0.0177953	0.937058
Arp1	-0.122642	0.378082	-0.0131562	0.980215	0.0437952	0.715323
Arp10	-0.0211622	0.892999	-0.388831	0.416403	0.114422	0.451414
Arp2	-0.00617551	0.977257	0.0839544	0.849052	-0.0660206	0.62062
Arp3	-0.000740129	0.998656	-0.40544	0.414929	-0.208527	0.00230016
Arp5	-0.0364091	0.812135	-0.343312	0.467974	-0.130604	0.450831
Arp53D	0.00532221		-0.110853	0.629021	-0.00243773
Arp6	-0.146662	0.127395	-0.431712	0.406008	0.0156897	0.946053
Arp8	0.166925	0.0822478	-0.364038	0.436931	0.0680533	0.775148
Arpc1	0.0714324	0.565529	0.082109	0.845371	0.101078	0.361143
Arpc2	-0.00410376	0.98422	-0.254941	0.569541	-0.130363	0.0742166
Arpc3A	-0.0278922	0.878539	0.0853723	0.841375	-0.122837	0.414616
Arpc3B	-0.00275558	0.963852	0.068264	0.897765	-0.00813317	0.97733
Arpc4	0.148217	0.177317	-0.240553	0.66116	0.0150518	0.939459
Arpc5	0.035347	0.803884	-0.152425	0.711594	-0.0286139	0.883378
Arr1	-0.00279821		-0.114181	0.874882	-0.532026	7.27904e-09
Arr2	-0.00359137		-0.184234	0.703462	0.053852	0.832649
Ars2	0.0402264	0.803884	-0.324528	0.479997	-0.402796	5.07481e-06
Art1	-0.0896982	0.469633	-0.309718	0.492672	-0.176726	0.1006
Art2	0.000123931		-0.097331	0.847689	-0.000821778
Art3	-0.054642	0.667498	-0.429803	0.406008	-0.228319	0.00447524
Art4	0.027048	0.862349	-0.0557527	0.914062	-0.131473	0.386596
Art6	-0.00117932		0.0513893	0.847689	0.00318268
Art7	-0.012691	0.956691	0.0267719	0.948522	0.123325	0.555768
Art8	-0.141497	0.327877	-0.356668	0.406008	-0.0943115	0.579797
Arts	0.0626066	0.713468	0.109636	0.792912	0.203077	0.11087
Arv1	-0.0610058	0.686431	-0.450006	0.406008	-0.128571	0.519078
Asap	0.0433775	0.791431	0.180495	0.688572	0.17974	0.0338889
Asator	0.0399018	0.814014	-0.140284	0.743228	0.0019798	0.99173
Asciz	-0.127224	0.395002	-0.19047	0.636474	-0.0545751	0.833722
Ask1	0.0549953	0.731307	0.186549	0.626039	0.163973	0.0777762
AsnRS	-0.108665	0.374893	0.0761751	0.844138	0.107012	0.286317
AsnRS-m	-0.0945057	0.565529	-0.486271	0.406008	-0.0986385	0.635406
AsnS	-0.0737329	0.58465	-0.529483	0.406008	-0.198433	0.00664908
AspRS	-0.0336846	0.826015	0.0194956	0.963568	0.216124	0.00922385
AspRS-m	0.0383236	0.825568	-0.378885	0.423623	-0.426505	3.6792e-14
Asph	0.108162	0.352655	-0.0861223	0.819774	0.123319	0.228166
Ass	-0.00367964		0.0846658	0.924196	0.0380036	0.791803
AstA	-0.00563453		0.493556	0.406008	0.161032	0.173103
AstA-R1	0.00851798		0.0927711	0.826068	0.0327374	0.908688
AstA-R2	-0.00438665		0.0908951	0.924196	0.113952	0.303923
AstC	-0.00759517		0.17784	0.793476	-0.00265034	0.991464
AstC-R1	0.00122129		-0.00221466	0.995604	-0.0238084
AstC-R2	0.00564242		0.342795	0.504241	0.0324984	0.865797
AstCC			-0.00221466	0.995604	0.0353728
Asx	0.0804411	0.630504	0.173263	0.747021	0.195851	0.0457225
Atac1	-0.108095	0.46449	-0.377144	0.436931	0.0149556	0.957082
Atac2	-0.0393865	0.821837	0.0757706	0.866331	-0.0870736	0.633248
Atac3	0.00927021	0.958937	0.130954	0.677452	0.0147685	0.952831
Ate1	-0.00333249	0.988258	-0.446671	0.406008	-0.0537183	0.747683
Atet	0.0408303	0.612491	0.125969	0.775519	-0.0272045	0.851464
Atf-2	-0.0418634	0.803852	-0.194433	0.658277	-0.0469658	0.854906
Atf3	0.0315552	0.770801	0.228331	0.694844	0.0841311	0.564454
Atf6	0.0265156	0.890941	-0.223633	0.658879	-0.120223	0.160514
Atg1	0.126908	0.398062	0.0108364	0.985612	0.0127084	0.933547
Atg10	-0.0291085	0.840457	-0.155191	0.759053	-0.144177	0.491656
Atg101	-0.0116171	0.95821	-0.374637	0.42494	-0.101338	0.488419
Atg12	-0.103299	0.498083	-0.0320063	0.955435	-0.139418	0.499194
Atg13	0.0884065	0.592885	-0.229554	0.60234	-0.0167529	0.906988
Atg14	-0.0834038	0.526308	0.0132905	0.979182	0.0233007	0.884455
Atg16	0.030564	0.828524	-0.419127	0.413896	-0.323621	1.38959e-05
Atg17	0.0747528	0.654583	0.185303	0.700417	0.0637649	0.568549
Atg18a	-0.0243702	0.876497	-0.424313	0.406008	-0.046037	0.712633
Atg18b	0.0172511	0.929909	-0.128466	0.754333	0.0664157	0.580653
Atg2	0.0706898	0.670039	0.074605	0.87414	0.145675	0.168849
Atg3	0.0521597	0.711633	-0.145995	0.722901	0.000762437	0.997001
Atg4a	0.0716777	0.594042	-0.322136	0.503535	0.0275627	0.863748
Atg4b	0.0397774	0.777144	-0.373818	0.406008	0.0208898	0.902113
Atg5	-0.0914606	0.433803	-0.459841	0.406008	-0.00399789	0.98802
Atg6	-0.0819108	0.612569	-0.0288667	0.941174	0.0358722	0.834832
Atg7	0.0280628	0.878964	-0.399296	0.42514	-0.282052	0.00485784
Atg8a	0.0259289	0.855449	-0.240665	0.581306	-0.0466473	0.731808
Atg8b					-0.00243773
Atg9	0.119273	0.342067	0.0996429	0.768818	0.142566	0.148868
Atox1	-0.121539	0.266453	-0.294634	0.473498	-0.0716013	0.658613
Atpalpha	0.0520374	0.732068	0.197781	0.654564	0.0641361	0.657389
AttA	0.000123931		0.143094	0.559074	0.070937
AttB	0.000123931		-0.0119332	0.924196	0.0595595
AttC	-0.00212256		-0.0119332	0.924196	0.016027
AttD					0.00318268
Atu	0.0717163	0.604329	-0.451335	0.406008	-0.189797	0.0735375
Atx-1	0.0408276	0.568104	0.125476	0.873402	0.0233642
Atx2	0.175954	0.163049	0.246468	0.411946	0.0644178	0.657389
Atxn7	0.00124064	0.998168	-0.46812	0.406008	-0.260365	0.00122657
Aven	0.0641308	0.666071	-0.356032	0.454875	0.171387	0.372859
Awh	0.0201927	0.645409	0.0776962	0.869634	0.111985	0.602754
Axn	0.0974804	0.555561	-0.248718	0.62017	-0.258959	0.000712316
Axs	-0.0158005	0.925715	-0.0790201	0.897765	0.111819	0.548119
Axud1	0.0443588	0.795934	-0.454841	0.406008	-0.21094	0.0518754
B-H1	-0.000358416		0.382651	0.406008	0.0972473	0.679924
B-H2	0.00354136		0.264748	0.605848	0.182231	0.339503
B4	0.0670736	0.693213	-0.424295	0.406254	-0.251263	0.000708662
B52	0.112798	0.342067	-0.24113	0.665955	-0.0807755	0.504774
B9d1	-0.00131466		0.0490999	0.937192	0.0128833
BBS1	0.00122129		0.0999102	0.851586	-0.0440974
BBS4	-0.00693705		-0.277221	0.623757	0.107921
BBS5	0.00122129		-0.33479	0.521398	-0.0625411
BBS8	0.00883417		0.0233135	0.981584	-0.0449832
BBS9	0.00187806		0.0251745	0.972666	0.118413	0.588547
BCAS2	0.0554866	0.72068	-0.468784	0.406008	-0.162316	0.353959
BCL7-like	0.0524921	0.719189	-0.0888345	0.852477	0.0153267	0.953047
BEAF-32	-0.105966	0.333182	-0.373601	0.438503	-0.426515	2.07899e-10
BG642163			-0.00221466	0.995604
BG642312			0.133647	0.438503	-0.0357742
BHD	0.0133887	0.949822	-0.118091	0.717115	0.159528	0.312721
BI-1	-0.0399922	0.773606	-0.410155	0.406008	-0.120251	0.182579
BNIP3	0.127544	0.395473	0.110672	0.834737	0.0653987	0.57827
BOD1	0.00277913	0.991151	-0.407063	0.406008	0.0167486	0.937058
BORCS5	0.131305	0.342067	0.228711	0.534693	0.104673	0.627325
BORCS6	-0.0476516	0.784813	-0.0274919	0.964253	0.122563	0.555768
BRWD3	0.0944306	0.568575	-0.390275	0.426323	-0.207276	0.00526998
BTBD9	0.110695	0.423717	-0.509049	0.406008	-0.146897	0.194078
Bacc	0.251837	0.00119876	0.161504	0.714556	-0.0934952	0.469747
Bace	-0.015694	0.325938	0.229989	0.701528	0.12548	0.559756
Balat	0.0054369		0.154169	0.718935	0.0213635
Baldspot	0.0311677	0.845038	-0.222379	0.586565	-0.0599353	0.732238
Bap111	0.360134	1.99454e-05	-0.250482	0.674184	-0.309391	0.00020946
Bap170	0.0556209	0.737312	-0.355293	0.416403	-0.127962	0.469747
Bap55	-0.0734408	0.60052	-0.0727236	0.853544	-0.0469409	0.835545
Bap60	0.0188139	0.907959	-0.414633	0.418681	-0.322775	6.24093e-06
Bbd	-0.00322204		0.0686465	0.870594	-0.360574	0.00498273
Bdbt	-0.12919	0.349837	-0.455418	0.406008	-0.0618369	0.780773
Bdp1	-0.0578889	0.651272	-0.107028	0.845889	-0.103144	0.444384
Bem46	0.001073	0.998168	-0.00664696	0.995604	-0.0494779	0.797004
Best1	-0.0615004	0.654583	0.0593238	0.895378	0.120364	0.258598
Best2	0.000406925		0.135531	0.76859	0.137035	0.110336
Best3	0.00502952		-0.0140973	0.990074	0.0277449
Best4			0.15668	0.592557	0.0124872
Bet1	-0.12977	0.384366	-0.029601	0.934496	0.0329166	0.874084
Bet3	0.0286204	0.834291	-0.409979	0.416403	-0.108037	0.489907
Bet5	-0.0835153	0.611893	-0.302474	0.497558	-0.0651131	0.788125
Bgb	0.034661	0.796367	-0.0588617	0.924196	-0.0288759	0.867083
BicC	-0.00144626				0.00318268
BicD	0.0288958	0.878964	-0.469641	0.406008	-0.145547	0.0417924
BigH1	-0.0637174	0.666071	-0.375396	0.469677	-0.0378915	0.89239
Bili	0.0203747		0.227614	0.70534	0.0756347	0.631795
Bin1	-0.116561	0.383752	-0.392323	0.42514	-0.0240328	0.931641
Bka	-0.111269	0.405325	-0.420715	0.414929	-0.228195	0.0730425
Blimp-1	0.0443118	0.463047	0.143179	0.792451	0.0751649	0.745398
Blm	0.0466936	0.771046	0.0812281	0.841392	0.0787584	0.742853
Blos1	-0.0645923	0.705378	-0.242488	0.591046	0.0212834	0.937058
Blos2	-0.122632	0.406239	-0.547734	0.406008	-0.358354	0.00302215
Blos3	-0.159482	0.251307	-0.305217	0.436931	-0.00680505	0.984333
Blos4	-0.203691	0.0259868	-0.44017	0.406008	-0.338108	0.00807449
Bmcp	-0.0559597	0.693213	-0.0540923	0.924196	-0.0539921	0.753664
BoYb	0.0465082	0.791431	-0.535165	0.406008	-0.379767	0.00621632
BobA	0.0532035	0.621585	-0.0237239	0.955435	-0.0206729
BomBc1	-0.0096966				-0.121182
BomBc2			-0.174938	0.406008	-0.165314
BomBc3	-0.000105722		-0.0261085	0.924196	-0.0838954
BomS1	-0.00287125	0.431217	0.0920748	0.906556	-0.0687487	0.646534
BomS2	-0.00286678	0.467144	-0.0716179	0.914115	-0.0658524	0.535561
BomS3	-0.00286873	0.454372	0.0719655	0.859623	-0.240129	0.0830877
BomS4	-0.00117932		0.0855914	0.838924	-0.169184
BomS5	-0.00260735				-0.123825
BomS6	-0.00212256		0.0408504	0.775519	-0.152768
BomT1					0.00153412
BomT2					-0.0675034
BomT3	-0.00246386		0.243086	0.668059	-0.180457
Boot	-0.0209482	0.905891	-0.214097	0.732615	0.0473463	0.86079
Br140	0.141696	0.338347	-0.000555195	0.999802	0.102541	0.550071
Brca2	0.00818718	0.971672	-0.0248823	0.964034	-0.0638487	0.790098
Brd	0.0341974	0.800444	-0.123577	0.75719	-0.150865
Brd8	-0.0242374	0.871006	-0.369991	0.424147	-0.159219	0.321358
Bre1	0.0637882	0.696532	-0.393988	0.426323	-0.272761	0.0134922
Brf	0.00757955	0.973264	-0.10568	0.74085	-0.0231023	0.897615
Brms1	0.0591232	0.633838	-0.105815	0.819223	0.0962851	0.640625
Bro	0.148128	0.0855522	0.216876	0.726496	0.0573977
Bruce	0.0644715	0.702939	0.265282	0.605406	0.196525	0.0383112
Bsg	0.0658042	0.696013	-0.210986	0.606573	-0.0550992	0.60892
Bsg25A	0.0694261	0.214052	0.0460682	0.924196	0.0137454
Bsg25D	0.0751263	0.654083	-0.472385	0.406008	-0.0888958	0.507277
BtbVII	0.165699	0.169174	0.228902	0.415835	0.116199	0.194001
BthD	-0.10484	0.456426	-0.524965	0.406008	-0.320567	0.00979993
Btk29A	0.0639539	0.708822	-0.188151	0.658207	-0.167978	0.0655743
Btnd	-0.00184731		-0.0156841	0.983835	-0.0280701	0.914269
BuGZ	0.0535478	0.686945	-0.182814	0.69148	-0.0268014	0.835705
Bub1	0.00824534	0.970867	-0.242089	0.411919	-0.0316354	0.865762
Bub3	-0.122802	0.325938	-0.474104	0.406008	-0.42105	7.93105e-10
BubR1	0.0671865	0.690426	-0.422602	0.406008	-0.521082	1.52662e-11
Buffy	0.000639464		0.117579	0.891472	-0.0152536	0.95745
Bug22	-0.125725	0.304845	-0.39458	0.406008	-0.115119	0.51513
Burs	-0.00212256		-0.0813354	0.924196	0.0142077	0.965155
Bx	0.108116	0.43196	0.0959021	0.837308	0.0758335	0.654502
Bx42	0.102989	0.379621	-0.336557	0.515479	-0.147325	0.0598365
C15	0.00926026	0.879841	0.173334	0.632238	0.181524	0.322662
C1GalTA	-0.0441228	0.757978	0.145136	0.694762	0.195495	0.0509362
C3G	0.138893	0.349677	0.306648	0.480068	0.0794251	0.491107
C901	0.0242752		0.0651263	0.924196	0.0355387
CAH1	-0.0111995	0.74967	0.275871	0.55317	0.0875296	0.353504
CAH13			-0.0119332	0.924196
CAH14			-0.246506	0.406008
CAH15			0.0633617	0.840147	0.00318268
CAH16			0.0115878	0.924196
CAH2	-0.0259002	0.846905	-0.206018	0.569432	-0.00598633	0.986885
CAH3	0.0421249	0.751301	0.145004	0.635074	0.0529486	0.681579
CAH4			-0.0119332	0.924196	0.0159082
CAH6	0.00500799		-0.0509909	0.928385	0.0581575
CAH7	-0.0996438	0.492994	0.0458433	0.924196	0.0366804	0.844164
CAH8	-0.00117932		0.158309	0.679147	0.0439513	0.850936
CAH9	-0.00259925		0.109509	0.88537	0.089348	0.607797
CAHbeta	-0.144524	0.301777	0.30807	0.499209	0.122751	0.310086
CAP	0.0205435	0.919636	0.240935	0.66116	0.193946	0.0565065
CARPA	0.00183879		0.160391	0.821329	-0.0222841	0.906988
CARPB	0.00481529	0.978644	-0.129384	0.859623	0.0897824	0.674106
CASK	0.133537	0.289057	0.143403	0.628004	0.150003	0.189163
CBP	0.00429918	0.983106	0.118647	0.835269	-0.000215381	0.998374
CCAP	-0.000427442		-0.0920294	0.914325	-0.137829	0.485191
CCAP-R			0.0184599	0.981608	-0.07343	0.767371
CCDC151	0.00216653		-0.103916	0.711594	0.0292906
CCDC53	-0.058183	0.658017	0.135453	0.859623	0.0285683
CCHa1	-0.00212256		-0.0030163	0.999673	0.13574	0.499194
CCHa1-R	0.00079433		0.381999	0.406008	0.00959172	0.976564
CCHa2	-0.000518405		0.309861	0.406008	-0.00618307	0.980303
CCHa2-R	0.00368171		0.768768	0.0545577	0.0214747	0.934983
CCKLR-17D1	-0.000621496		0.30277	0.406008	0.153508	0.456433
CCKLR-17D3	-0.0141753		0.359353	0.449732	0.127526	0.500317
CCT1	-0.0881272	0.448665	-0.0229994	0.950699	0.0608496	0.652811
CCT2	0.0452914	0.755679	0.043284	0.924196	0.0708401	0.627085
CCT3	0.0818953	0.480141	0.123316	0.70265	0.103125	0.357213
CCT4	0.0373391	0.807164	0.132067	0.700056	0.0895743	0.488681
CCT5	0.0264441	0.838832	-0.0107013	0.985495	0.0355291	0.773672
CCT6	-0.0486593	0.738549	-0.0587437	0.914325	0.0618214	0.654822
CCT7	-0.0698554	0.610659	-0.0406985	0.924196	0.0626505	0.56408
CCT8	-0.100744	0.504448	-0.0447963	0.924196	0.00711718	0.964001
CD98hc	-0.079022	0.540381	0.0414632	0.924196	-0.0154116	0.900956
CDC50	-0.010409	0.954471	0.0211301	0.961752	0.0977611	0.307362
CDK2AP1	0.205895	0.0577763	-0.251897	0.651143	-0.341002	0.000628502
CDase	0.007842	0.90922	0.012555	0.982526	0.042899	0.812342
CG10000	-0.00233086		0.220411	0.703535	0.0915344	0.622303
CG10005	0.0222432	0.805814	0.036869	0.924196	-0.02614
CG10011	0.0948147	0.565753	0.273953	0.567847	0.182889	0.0629711
CG10013	-0.00105756	0.997554	-0.299962	0.565782	0.0235381
CG10019	0.00373976		0.446607	0.406008	0.156111	0.226481
CG10026	-0.00163445		0.065592	0.924196	0.0844654	0.627795
CG10031	-0.00420205		0.321034	0.549579	-0.0920459	0.452622
CG10035	0.0121184	0.841654	-0.00728373	0.995604	0.0513994	0.63368
CG10038	-0.089741	0.487143	-0.457398	0.406008	-0.307659	0.0123772
CG10041	-0.00221981		-0.0914613	0.924196	0.0533256
CG10050	-0.0685965	0.682193	0.160761	0.683831	0.0152466	0.954668
CG10051	-0.00198979	0.979268	0.20081	0.65351	-0.0515422	0.711697
CG10053	-0.121003	0.424557	-0.435242	0.406008	-0.066779	0.791648
CG10055	0.027376	0.878452	-0.0455153	0.924196	0.0078761	0.977439
CG10062	-0.0067468		0.323707	0.53295	-0.117895	0.484858
CG10063	0.00393293	0.945443	0.136912	0.837308	0.0126983
CG10064	0.00634256		0.107944	0.888075	0.0225594
CG10068	-0.0126821	0.942874	0.0207526	0.962989	0.00921193	0.971577
CG10073	-0.00337229		0.0975723	0.916819	0.0495088	0.81424
CG10075	-0.166931	0.125744	-0.346258	0.406008	0.00377296	0.98802
CG10077	0.139411	0.304845	0.0534088	0.924196	0.0719832	0.466263
CG10081			0.422247	0.406008	0.038524	0.877478
CG10082	0.110604	0.476781	-0.184507	0.570957	0.088801	0.260994
CG10086	-0.00147705		0.297813	0.5941	0.0567618	0.75611
CG10089	0.00530797	0.943908	-0.0898646	0.92183	0.12164	0.517355
CG10098	-0.0920867	0.480141	-0.438847	0.406008	-0.0715443	0.590044
CG10104			0.0290262	0.859623	0.00318268
CG10116	-0.0061944		0.00409954	0.999673	0.0984898	0.596333
CG10126	0.00135999		0.182321	0.775519	-0.0795244	0.705432
CG10132	0.0136836	0.790458	0.322056	0.503535	0.160567	0.0401197
CG10137	0.00393504	0.97583	0.174452	0.656904	0.148622	0.439848
CG10139	-0.0589577	0.676609	-0.458845	0.406008	-0.335615	0.000832246
CG10140	-0.000634528		-0.207847	0.691371	-0.0790671	0.729355
CG10147	-0.116342	0.373362	-0.162782	0.728998	-0.127308	0.449413
CG10151	0.0346387	0.651272	-0.0337879	0.927734	-0.0105729	0.975384
CG10154	0.00122129		-0.0286057	0.94927	0.325304	0.0276971
CG10163			0.0115878	0.924196	-0.0114306
CG10164					0.00318268
CG10165	-0.0575411	0.737853	0.0786774	0.845942	0.0222175	0.918303
CG10171	0.06528	0.651152	-0.146061	0.604991	-0.091965	0.62897
CG10175	0.00735949		0.262384	0.627734	0.0341606	0.875976
CG10177					0.017148
CG10182	-0.000509941		0.21517	0.70778	-0.0936753	0.654037
CG10183			4.54173e-06	0.999903	-0.0310998
CG10184	-0.032733	0.845535	-0.206541	0.669023	0.146794	0.18581
CG10185	0.00219846		-0.173349	0.776016	0.162318	0.409194
CG10189	-0.0789005	0.622922	-0.0885141	0.821329	-0.034125	0.878769
CG10194	-0.118201	0.387906	0.0692413	0.924196	-0.0431624	0.824941
CG10195	-0.0835001	0.605856	0.142751	0.809778	0.00913291	0.976936
CG10205	-0.00117932		0.028399	0.940873	0.11475	0.586161
CG10208	0.0270363	0.855705	-0.112385	0.869316	0.0529942	0.769178
CG10209	0.118376	0.30446	-0.135147	0.723047	-0.0142954	0.960194
CG10211	0.0184043	0.674865	0.112152	0.897765	0.27884	0.000554807
CG10214	-0.087274	0.510005	-0.40481	0.406008	-0.142865	0.227002
CG10222	-0.190755	0.0292934	-0.465466	0.406008	-0.202144	0.257229
CG10226	-0.00367964		0.393643	0.436931	0.0885784	0.550918
CG10232	0.00119344		0.165791	0.818766	0.0588447	0.797004
CG10237	-0.0523718	0.702939	-0.192329	0.733741	0.0595285	0.745958
CG1024	0.0319017	0.821173	-0.472086	0.406008	-0.345657	2.29419e-05
CG10252			0.0286109	0.929762	0.00755518
CG10254	0.0509105	0.749693	0.0692406	0.901833	0.10218	0.320484
CG10257	-0.00131466		0.122327	0.796071	0.0917701	0.704505
CG10264	0.00531167		0.135983	0.859623	0.0928916
CG10265	-0.0252052	0.873563	-0.080396	0.850539	-0.0994928	0.67234
CG10268	0.0370775	0.819322	-0.443024	0.406008	0.0874641	0.707575
CG10274	-0.0136629	0.947366	0.215055	0.467441	0.213412	0.106653
CG10280	0.00252977		0.251501	0.636827	-0.0749908
CG10283	0.0854978	0.373362	0.158114	0.685167	0.0749733	0.758356
CG10286	-0.0740989	0.618336	-0.0109178	0.984081	-0.0314736	0.846627
CG10298			0.0290262	0.859623	-0.004932
CG10300	-0.00359137		-0.0562886	0.929762	-0.0409102	0.832039
CG10301	-0.00342959		0.104263	0.907187	-0.0208322	0.946557
CG10307	0.00199157		-0.255632	0.666452	0.0619342
CG10311	-0.0183203	0.62287	0.195347	0.765949	0.0171508	0.898198
CG10317			-0.0788168	0.648624	0.00120317
CG10321	0.03972	0.794308	-0.179886	0.600017	-0.069137	0.565123
CG10324	-0.082857	0.539931	-0.38777	0.406008	-0.317452	0.00778807
CG10333	0.0351632	0.798913	-0.233045	0.495171	-0.0671724	0.721009
CG10336	-0.0695584	0.64693	-0.316495	0.508627	0.192901	0.302105
CG10337	-0.0232493	0.792972	-0.0431031	0.932071	0.0373591	0.869027
CG10338	0.000979589	0.998656	-0.195271	0.549191	-0.0251642	0.918641
CG10339	0.0126562		0.00239993	0.999673	0.113847	0.535093
CG10340	-0.0824833	0.62125	-0.0920061	0.815939	0.0676353	0.602064
CG10341	-0.0423213	0.779363	-0.481034	0.406008	-0.0684502	0.605658
CG10343	-0.14172	0.289346	-0.488147	0.406008	-0.0658077	0.758356
CG10344	-0.105004	0.507244	0.107179	0.901833	0.137598	0.47941
CG10345	-0.000621496		0.10327	0.907216	0.0827773	0.661871
CG10347	-0.0653119	0.619065	-0.465202	0.406008	-0.143733	0.352655
CG10348	0.0138726		0.138049	0.848906	0.133042	0.53405
CG10352	-0.00117932		0.0406762	0.924196	-0.0670785
CG10353	0.123256	0.348631	0.158274	0.7575	0.0688803	0.500317
CG10357			-0.0119332	0.924196	0.0220576
CG10359	-0.00972066		0.273446	0.63137	0.0676612	0.606517
CG10361	0.0185704	0.744795	0.133464	0.837308	0.202532	0.0507093
CG10362	0.00596027		0.249339	0.614315	0.21372	0.0493313
CG10365	-0.0194578	0.909897	-0.516698	0.406008	-0.0268691	0.882084
CG10366	0.0421114	0.746312	0.0203774	0.95789	0.190143	0.171876
CG10375	-0.0461308	0.768443	-0.388356	0.430814	-0.368812	1.49637e-05
CG10376	0.0407642	0.794308	-0.268341	0.43927	-0.0144737	0.946557
CG10383	-0.111084	0.356995	-0.527526	0.406008	0.0427523	0.771061
CG10384	0.00838305		0.137307	0.852477	-0.0541403	0.736814
CG10395	-0.112827	0.373241	-0.307395	0.541351	-0.290083	0.0381815
CG10405	-0.00892672	0.859181	0.104813	0.901833	0.100007	0.468792
CG10407	-0.0179513	0.836514	-0.0598743	0.924196	-0.0606796	0.809472
CG10413	0.0618966	0.717502	-0.333951	0.479074	-0.162453	0.0232968
CG10417	0.0399204	0.811776	-0.30946	0.506757	-0.466797	1.30653e-11
CG10418	-0.077913	0.630984	-0.346797	0.486328	-0.100635	0.665782
CG10425	-0.0905873	0.493765	-0.443609	0.406008	-0.0783182	0.616418
CG10428	-0.0497114	0.713052	-0.414075	0.406008	-0.0759385	0.721009
CG10431	0.0823287	0.618798	-0.533675	0.406008	-0.108986	0.619322
CG10433	-0.0209772	0.512325	0.311411	0.499209	0.035866	0.839526
CG10435	0.0614209	0.651272	-0.0896727	0.882323	-0.099021	0.48878
CG10444	0.0272723	0.878539	-0.0608319	0.901833	0.0749346	0.50887
CG10445	-0.0045464	0.98422	-0.0475302	0.931826	-0.040061
CG10459	0.00223274		0.173363	0.784601
CG10462	0.014879	0.941512	0.0303458	0.939203	0.0152991	0.926045
CG10463	-0.0908016	0.551488	0.0385797	0.924196	0.0833321	0.705266
CG10465	-0.0980661	0.400603	-0.283331	0.592463	-0.155	0.0424034
CG10466	-0.133561	0.370517	-0.331223	0.47753	-0.0749444	0.758356
CG10467	-0.0505934	0.738675	-0.228374	0.539756	0.108658	0.63587
CG10469	0.0162651	0.876497	-0.0983824	0.901833	0.01149
CG10470	-0.14732	0.230169	-0.0197831	0.965687	-0.0284999	0.883378
CG10472	-0.0118089	0.633985	0.281192	0.549191	0.0561214	0.690204
CG10474			-0.145387	0.532527	-0.160105	0.427199
CG10477			0.0448332	0.821329	-0.0233675
CG10479	0.0605516	0.599879	0.130418	0.729057	-0.020535	0.945243
CG10483	0.00353215		0.260668	0.529547	0.00300783	0.989753
CG10486			-0.127108	0.67566	0.0595756
CG10492	0.127658	0.39752	-0.46199	0.406008	-0.169869	0.386596
CG10494	0.0180127	0.923806	0.00542292	0.995604	-0.00157111	0.995731
CG10495	-0.0874495	0.565753	-0.00976305	0.992856	0.0241874	0.932058
CG10505	-0.0230953	0.82067	-0.135863	0.840802	0.0918114	0.660628
CG10508	0.0193476		0.21671	0.713256	0.0830716	0.63368
CG10512	-0.012525	0.933508	0.0134754	0.981584	0.0302314	0.852711
CG10513	0.000123931		0.12677	0.837308	0.0600751	0.757431
CG10514	-0.00345612		-0.0832584	0.914115	-0.103107	0.648787
CG10516	-0.0193006	0.924972	0.0123075	0.982842	0.036563	0.876786
CG10527	0.301563	0.000281706	0.448591	0.406008	0.132456	0.307697
CG10543	0.112892	0.467999	0.144405	0.684121	0.114351	0.325777
CG10550	0.0110561		0.132963	0.859623	-0.141949	0.317997
CG10553	-0.000621496		-0.0915922	0.856757	-0.201794	0.219019
CG10555	0.276836	0.00682787	-0.187654	0.76666	-0.253016	0.0326374
CG10559	0.000708803		-0.0695697	0.796794	0.0316201	0.91315
CG10560	-0.000345518		0.324178	0.518249	-0.0669283	0.597338
CG10561	-0.110632	0.397784	0.0811816	0.892292	0.0739499	0.708149
CG10562	-0.00431305		0.0699706	0.924196	0.0499586	0.724926
CG10565	-0.00573595	0.976722	-0.45099	0.406008	-0.0564488	0.721009
CG10576	-0.037383	0.791431	0.0383987	0.924196	0.00836563	0.960098
CG10581	-0.00110987		0.0864643	0.924196	-0.0405523
CG10584	-0.0774955	0.5904	-0.471745	0.406008	0.0897198	0.645509
CG10588			-0.0392399	0.786546	-0.0134833
CG10589	-0.00117932		0.0241023	0.940462	-0.00658283
CG10591	0.0299554	0.201632	0.0589369	0.924196	0.00710309	0.917718
CG10597	-0.00265172		0.066095	0.924196	0.0693567	0.66156
CG10598	-0.0217747	0.26344	0.486822	0.406008	-0.0284449	0.876795
CG10600	0.0846187	0.615032	-0.020563	0.957048	0.0419169	0.798554
CG10602	-0.0375464	0.789227	-0.171942	0.521618	-0.013993	0.94101
CG10616	-0.00752456	0.969399	0.0501584	0.921808	0.0327905	0.861986
CG10621	0.116299	0.206987	0.030217	0.933963	0.103449	0.336764
CG10623	-0.0290935	0.658185	0.0804194	0.889957	0.0888322	0.560523
CG10628	-0.120741	0.40785	-0.212223	0.583141	0.122574	0.502602
CG10631	0.100738	0.524022	0.183352	0.643999	0.12323	0.381471
CG10638	-0.111668	0.349761	-0.138194	0.759053	0.098468	0.574036
CG10646	-0.0659615	0.676609	-0.363827	0.406008	0.126992	0.539315
CG10650	-0.019596	0.745839	0.0457739	0.93804	-0.0276918	0.868148
CG10651	-0.00181118		-0.0119332	0.924196
CG10654	-0.00154247	0.997157	-0.00308989	0.999673	0.00695006	0.980707
CG10657	0.0153469	0.633985	0.213877	0.601384	0.00585241	0.980272
CG10660	0.00951024	0.803884	0.186002	0.728811	0.0437366	0.847681
CG10663	0.0127127	0.78917	0.0998761	0.866848	-0.00506386	0.986885
CG10669	-0.0731062	0.62041	-0.0459528	0.924196	0.087759	0.679642
CG10672	-0.137145	0.332473	-0.0341077	0.946978	0.000766044	0.996221
CG10674	-0.00318303	0.991075	0.07339	0.862501	-0.0529207	0.775148
CG10680			-0.056089	0.897765	0.00233207
CG10681	-0.139852	0.332934	0.0235615	0.961692	0.0152078	0.962504
CG10694	-0.00212256		-0.0898974	0.796263	-0.00195407
CG10700	0.00122129		-0.143674	0.677452	-0.060104
CG10702	0.0307855	0.859757	-0.564756	0.406008	-0.199252	0.0364625
CG10710	0.0027856		0.0199389	0.982776	0.253543	0.017919
CG10713	-0.00240534		0.150534	0.838924	0.174617	0.338884
CG10725	-0.00741093	0.79272	0.479501	0.406008	0.266148	0.000360895
CG10730	-0.000143887		0.402098	0.439941	0.00802569
CG10731	-0.14205	0.27574	-0.332766	0.492012	0.032464	0.900956
CG10734	-0.00117932		0.0709985	0.703462	0.0229248
CG10737	0.0377212	0.794669	0.0419375	0.924196	0.0448881	0.694839
CG10738	-0.0680164	0.6666	-0.355872	0.496207	0.0285567	0.912847
CG1074	-0.0279158	0.863016	0.09452	0.80554	-0.0190352	0.928643
CG10747	-0.0352993	0.828856	-0.195009	0.596426	0.00167056	0.99418
CG10750	-0.00117932		-0.0447065	0.924196	0.0190904
CG10752			0.0115878	0.924196
CG10761	0.00587958		0.0922404	0.871759
CG10764	0.000651143		-0.129616	0.832553	0.00438975
CG1077	-0.000621496		-0.1065	0.889242	-0.000152295	0.999364
CG10778	-0.131241	0.23026	-0.090724	0.819322	0.0592206	0.747532
CG10793	0.000383115		0.181509	0.711594	0.00407629
CG10795	-0.026486	0.873563	-0.146731	0.712917	0.0281436	0.924557
CG10799	-0.000427442		-0.0399782	0.929762	-0.0891201	0.713961
CG10801	-0.00227644		0.0307137	0.924196	-0.00336866
CG10802	-0.107118	0.378167	-0.50301	0.406008	-0.0190058	0.932058
CG10803	-0.00804057	0.970867	0.147728	0.790386	-0.0440412	0.81259
CG10804	0.00305633		0.145936	0.848342	0.0794253	0.633714
CG10809	0.0307407	0.82067	-0.000195969	0.999903	0.0450508	0.828096
CG10814	-0.00412829		-0.191438	0.630047	0.000533968
CG10834			0.0408504	0.775519
CG10839					-0.00243773
CG10841					0.010305
CG10845			-0.000613701	0.999673	0.00318268
CG10853			0.024696	0.924196	-0.0121869
CG10859	-0.0108959		0.0272418	0.975149	-0.00285647
CG10862					0.00570164
CG10863	-0.148311	0.202598	-0.592479	0.406008	-0.0353046	0.776003
CG10864	0.00328478		0.0458205	0.944966	0.0864123	0.722312
CG10866	-0.0728906	0.605856	-0.213503	0.654564	0.0634854	0.801922
CG10869	0.00327512		-0.025567	0.971732	-0.0298258
CG10874	0.0438201	0.734731	-0.198214	0.702795	-0.164429	0.0966958
CG10877	0.0396201	0.812661	-0.474653	0.406008	0.0024414	0.99173
CG10887			-0.0240297	0.897765
CG10898	-0.0956075	0.480141	0.0406945	0.924196	0.0903179	0.678749
CG1090	0.00501599		0.210975	0.723047	0.0880409	0.47713
CG10903	-0.134662	0.279693	-0.34154	0.406008	-0.0851147	0.577237
CG10904	-0.142855	0.182309	-0.334474	0.484502	0.0102378	0.974336
CG10907	-0.0411411	0.768443	-0.338876	0.497186	-0.161662	0.312721
CG10910	-0.00703454	0.787349	0.0710263	0.924196	0.0621118	0.618699
CG10911	-0.00263033	0.675175	-0.0294074	0.969972	-0.213742	0.001041
CG10912	-0.0121112	0.596721	0.129625	0.871276	0.141375	0.0989113
CG10914	-0.0844256	0.615032	-0.0638784	0.914325	0.0606566	0.795099
CG10916	-0.0504168	0.735664	-0.215899	0.633424	-0.0590253	0.808466
CG10918	-0.00496642		-0.190397	0.572009	0.071467
CG10919			-0.0119332	0.924196	-0.00359896
CG1092	-0.00819878		0.115681	0.881895	0.106844	0.515594
CG10927	-0.106191	0.504453	-0.482345	0.406008	-0.194473	0.275982
CG10931			-0.000613701	0.999673	0.0048065
CG10932	-0.0362902	0.825472	0.0622332	0.924196	0.016265	0.934302
CG10934	-0.00117932		0.0448332	0.821329
CG10936	0.0802319	0.617035	-0.370595	0.406008	0.125267	0.240284
CG10939	-0.0234413	0.878539	-0.331297	0.466179	0.00800422	0.965546
CG10943	5.06539e-05		0.0222042	0.977272	-0.461969	0.000191268
CG10947	-0.00646826		0.325656	0.543102	-0.0559522	0.69358
CG10948	-0.0198543	0.917348	0.0525294	0.924196	-0.0798511	0.586002
CG10949	-0.106097	0.476781	0.0843214	0.837126	0.0742218	0.764572
CG10950					0.00318268
CG10953	-0.0143683	0.426878	0.23229	0.699542	0.144187	0.419322
CG10958	0.0334756	0.77923	0.124452	0.760097	-0.00694791	0.983819
CG10959	-0.0760075	0.63263	0.110981	0.83691	0.133948	0.53233
CG10960	0.0117214	0.956639	0.207994	0.608778	0.0478564	0.799759
CG10962	-0.00137873		0.0122944	0.995604	0.113429	0.607561
CG10969			0.0115878	0.924196	0.00318268
CG10970			0.130785	0.678371	0.0550785
CG10973	-0.139085	0.215529	-0.256504	0.5597	-0.0386583	0.85663
CG10979	0.13341	0.262704	0.0822434	0.826068	0.0310633	0.883378
CG10984	-0.0841012	0.526308	-0.378365	0.415835	-0.248244	0.00216016
CG10993			0.072898	0.784601	0.0139626
CG10996	-0.00117932		-0.0119332	0.924196	-0.00243773
CG11000	0.01226	0.906332	0.612934	0.406008	0.134379	0.153289
CG11007	-0.0576612	0.677053	-0.0166355	0.970659	0.10796	0.491107
CG11018	0.0136231		0.0406652	0.934958	0.00033783
CG11029			0.202034	0.622872	0.188227	0.312098
CG1103	-0.0782318	0.518858	-0.175713	0.606573	-0.117145	0.510269
CG11030	0.0458069	0.764509	-0.338398	0.440355	-0.238522	0.0128912
CG11034	-0.0295478	0.85561	-0.568015	0.406008	-0.247369	0.00538625
CG11035	-0.163416	0.220345	-0.327422	0.504241	-0.0364723	0.87513
CG11041	-0.00117932		-0.108732	0.802883	-0.184284	0.322645
CG11044	0.00476825		-0.179948	0.775519	0.0143443	0.963758
CG1105	-0.131021	0.29784	-0.285838	0.492113	0.0792236	0.500477
CG11050	0.0897204	0.563367	-0.239341	0.611242	-0.0880634	0.435026
CG11052	-0.00335609		0.356965	0.479074	-0.0391962
CG11060			0.0868958	0.854438	0.00972587
CG11068			0.0581118	0.636542
CG11069	0.0697527	0.244186	0.0156578	0.970659	0.176944	0.238654
CG11070	-0.0300654	0.82067	0.0914561	0.853042	0.109944	0.33131
CG11073	-0.00213571		0.168193	0.786546	0.12201	0.374008
CG11076	-0.0945763	0.454513	0.0584434	0.91388	-0.0927174	0.501575
CG11077	-0.0698892	0.651613	-0.546454	0.406008	-0.0699729	0.714982
CG11085			0.00554581	0.995604	-0.0349372
CG11089	-0.0549894	0.67171	0.0540106	0.907187	-0.0946454	0.443875
CG11095	0.0659896	0.696532	-0.0876249	0.899142	0.0368119	0.893182
CG11099			-0.152585	0.718825	0.0513858
CG11103	0.00287314	0.991475	-0.524455	0.406008	-0.211442	0.146799
CG11106					0.017117
CG11109	-0.133008	0.358347	-0.161906	0.595565	0.0285991	0.915602
CG11110	0.0197564	0.919636	-0.0436665	0.934496	0.0299823	0.91071
CG11112			-0.028835	0.859623
CG11122	0.295328	0.000862419	0.332157	0.406008	0.188461	0.20721
CG11123	-0.0681748	0.614622	-0.474949	0.406008	-0.145071	0.111287
CG11125	-0.00826713	0.970254	-0.353013	0.47041	-0.182721	0.258893
CG11127	-0.0121228	0.954995	-0.408773	0.406008	0.0222786	0.934302
CG1113	-0.00207983	0.978412	-0.396431	0.424147	0.00492991
CG11131	-0.00449682	0.917851	0.42067	0.406008	0.0621968	0.705937
CG11134	-0.0420154	0.79272	-0.311234	0.462885	0.00875358	0.968579
CG11141	-0.0646225	0.675816	-0.518832	0.406008	-0.144179	0.266772
CG11147	0.00733672	0.845416	-0.286723	0.549191	0.0135699	0.962491
CG11149	0.00187806		0.0083136	0.995604	0.168353	0.370275
CG11151	-0.0591153	0.640368	-0.362762	0.470003	-0.0161878	0.915676
CG11155	0.0166894	0.928489	0.283381	0.595078	-0.0735864	0.43461
CG11158	-0.0048535	0.973264	-0.177791	0.685167	0.133306	0.447397
CG11159			-0.0493546	0.856926	0.0735748
CG1116	-0.0511097	0.72068	-0.0159401	0.973943	0.0648793	0.78142
CG11162	-0.00946144		-0.0437292	0.915315	0.0383043
CG11164	-0.153855	0.164728	-0.594687	0.406008	-0.488281	4.99258e-09
CG11168	0.0384471	0.825299	-0.150564	0.669542	-0.0526929	0.695494
CG11170	-0.0770455	0.646781	-0.0553376	0.924196	0.0486858	0.840105
CG11178	0.162515	0.101039	0.206549	0.452928	0.132219	0.452337
CG11180	-0.00949307	0.963801	-0.396221	0.417319	-0.296848	8.02109e-06
CG11191	-0.00353943		0.0284955	0.971732	0.0169237	0.954668
CG11192			-0.028835	0.859623	0.0153737
CG11200	0.0509781	0.761161	-0.00100464	0.999673	0.12711	0.47941
CG11211	-0.00117932		0.111397	0.843287	0.0186548
CG11226			-0.028835	0.859623
CG11227					-3.16513e-05
CG11236	0.00303905		-0.0118141	0.995604	0.112133	0.59536
CG1124	-0.00862238	0.873286	0.168809	0.797083	0.0633432	0.59298
CG11241	-0.00814353	0.970867	-0.461911	0.406008	0.0572572	0.762148
CG11247	0.0280761	0.871006	0.0916974	0.859623	0.0741643	0.640604
CG11248	0.0147999	0.94756	-0.418885	0.406008	-0.474107	1.5771e-10
CG11249	0.000123931		0.0393097	0.94886	0.00239751	0.994084
CG11251			0.123622	0.76666
CG11257	-0.0739575	0.659444	-0.377907	0.406008	-0.222837	0.155151
CG11262			0.0115878	0.924196
CG11263	-0.0601618	0.707763	-0.568454	0.406008	-0.418886	0.000370302
CG11267	-0.0718373	0.651272	-0.110765	0.720129	0.0111178	0.960194
CG11269					0.00570164
CG11275	-0.0120987	0.950154	0.0963904	0.859623	-0.00244172	0.990217
CG11279	0.0033779	0.991075	0.240273	0.449518	-0.0674972	0.760126
CG1129	-0.081727	0.498185	0.0704733	0.879944	-0.0760485	0.638926
CG11291	-0.000194929		-0.0493546	0.856926	0.0304268
CG11294	0.00122129				0.0170795
CG11300	-0.00117932		0.0422436	0.895378	0.0262733	0.775306
CG11307	-0.0630737	0.621623	-0.513209	0.406008	-0.526678	2.83078e-11
CG11309	-0.0662504	0.633571	0.165921	0.635669	0.0517913	0.7585
CG11313			-0.0165067	0.984866	0.148737
CG11317	-0.00481641		0.0524783	0.932792	0.0562827	0.752889
CG11318	0.0011784		0.324982	0.549191	-0.0841533	0.640625
CG11319	0.00726621		0.288655	0.600144	0.063359	0.562695
CG11322	0.00122129		0.0115878	0.924196	-0.0119287
CG11327	0.0166709	0.673061	-0.152307	0.837308	-0.013207
CG11333			0.0673411	0.697892	-0.00293776
CG11334	-0.0921661	0.523803	-0.360837	0.416403	0.0447568	0.759451
CG11342	-0.112639	0.403637	0.11287	0.83665	-0.0892672	0.712888
CG11345	-0.00728376		-0.0108121	0.995604	0.139017	0.513586
CG11349			0.0115878	0.924196	-0.00243773
CG11350	-0.00254816		0.258042	0.508003	0.0841068	0.616836
CG11353	0.0116299		0.166099	0.821329	0.185781	0.247324
CG11356	-0.000194929		-0.000128793	0.999903	0.0321451
CG11357	0.0180764	0.919636	-0.42726	0.406008	-0.0236715	0.89105
CG1136	-0.00824054		0.420111	0.416403	0.0408203	0.775306
CG11360	0.131255	0.359383	0.314276	0.527363	0.042611	0.806286
CG11362	-0.0065449		0.124732	0.794949	-0.00549336
CG11367	-0.0766753	0.52817	-0.511265	0.406008	-0.169505	0.158624
CG11368	-0.00188446		0.0879404	0.921651	-0.0386327	0.878326
CG11369			-0.216748	0.723986
CG1137					-0.0258311
CG11370	-0.00700754	0.85004	0.15105	0.75423	0.099967	0.46216
CG11374	-0.00158657		0.0789474	0.87203	-0.0489324
CG11377	-0.119009	0.335453	0.0409111	0.924196	-0.0112196	0.970812
CG11378	-0.0158513	0.590479	0.138701	0.775762	0.0242774	0.852343
CG11379					-0.00903188
CG11380	0.0112768		0.235699	0.605752	0.00409862	0.990217
CG11381	-0.00212256		0.0604051	0.898244	0.11263	0.463971
CG11382	0.00852575	0.961853	-0.0336453	0.953816	0.123073	0.523858
CG11384	-0.0109796		0.125809	0.874882	0.0616664	0.72746
CG1139	-0.00577241		-0.162819	0.73491	-0.0134246	0.967837
CG11391			-0.0316971	0.924196	0.00576149
CG11396	-0.0532173	0.753801	-0.0137839	0.985495	0.0575892	0.78181
CG11398	-0.0740591	0.56408	0.227149	0.583299	0.0981457	0.640625
CG11399	0.0802561	0.620188	-0.287227	0.552205	-0.0838505	0.564191
CG11400	0.00172885		-0.0290789	0.971566	-0.146105
CG11403	-0.0535405	0.717353	0.00991375	0.989129	0.0529197	0.839792
CG11406	-0.000143887		-0.0316971	0.924196	-0.0537939
CG11407	0.000836627		0.255786	0.500886	-0.0305631	0.913109
CG11409	0.0630641	0.654583	0.0590781	0.920405	0.315195	0.0145645
CG11413	-0.00271839		0.179104	0.784846	-0.119107	0.417038
CG11414	0.00201845	0.993903	0.0712741	0.855789	0.00120746	0.99418
CG11417	0.033373	0.821395	-0.33065	0.50379	-0.0629403	0.691902
CG1142	-0.110657	0.359383	-0.375732	0.415835	-0.213352	0.0658622
CG11425	0.00650339		0.0201561	0.949269	-0.0459069	0.850254
CG11426	-0.00148637		0.173473	0.792912	0.0439809	0.846017
CG1143	-0.0102748		0.0772947	0.924196	0.102086	0.460926
CG11436	0.000368823	0.9987	-0.27367	0.524513	-0.184553	0.243454
CG11437	-0.00363535		0.0430045	0.945815	0.120446	0.374721
CG11438	0.00318857		0.362121	0.47686	0.107404	0.480238
CG11444	0.0365805	0.808673	-0.398414	0.437915	-0.113521	0.325237
CG11447	-0.0775697	0.637578	-0.0857662	0.84649	0.0176183	0.952347
CG11449			0.0521634	0.918018	0.00798323
CG11453	-0.00988058		0.142598	0.847689	0.0702264	0.690204
CG11454	-0.154516	0.279256	-0.192217	0.470003	0.00651267	0.983819
CG11456	-0.0412464	0.771599	-0.112857	0.832312	-0.175315	0.340309
CG11458	0.00122129		-0.0755929	0.771482	-0.0330036
CG11459			-0.13469	0.847689	0.0181476
CG1146	0.0177249	0.913298	0.162383	0.689489	-0.0584719	0.794267
CG11470	-0.00625696		-0.154658	0.818879	-0.529332	1.62698e-12
CG11474	-0.0518058	0.715127	-0.124373	0.788702	0.024689	0.867113
CG11475	-0.0216085	0.853099	-0.141698	0.843059	-0.0499023
CG11498	-0.0020898		0.0494488	0.924196	0.0960305
CG11504	0.0115044	0.950585	-0.468927	0.406008	-0.252194	0.0201125
CG11523	-0.0943733	0.501687	-0.485771	0.406008	-0.0829367	0.637489
CG11529	0.00446746		0.126203	0.837308	-0.0703134	0.687248
CG11537	0.103196	0.425793	0.230748	0.548925	0.043415	0.722224
CG11539	-0.0470481	0.76356	0.0374269	0.945276	-0.138265	0.515647
CG11550	-0.000194929		0.0186161	0.986186	-0.0776917
CG11555	-0.104376	0.455158	-0.488674	0.406008	-0.168549	0.111777
CG11560	-0.144655	0.264779	-0.492946	0.406008	-0.301861	0.0338337
CG11562	-0.130881	0.332473	-0.421504	0.406008	-0.137972	0.484316
CG11563	-0.103744	0.452804	-0.463629	0.406008	-0.288759	0.000239326
CG11570	-0.00254816		-0.041697	0.914325	0.125362	0.523873
CG11581	-0.00117932		0.0115878	0.924196	0.0696804
CG11583	-0.0403518	0.775757	-0.416261	0.411946	-0.179584	0.082076
CG11584	-0.000983312	0.980739	0.157504	0.821329	0.111336	0.484301
CG11585	-0.00264883		-0.10436	0.897765	0.0313975	0.86311
CG11586	-0.0721651	0.645899	-0.328596	0.520912	-0.212733	0.108112
CG11590	-0.0339406	0.838251	-0.383242	0.406008	-0.0370238	0.893182
CG11593	0.0186358	0.913091	0.0564129	0.901833	-0.047885	0.775306
CG11594	-0.00518451	0.960379	0.113367	0.871339	-0.0117437	0.951452
CG11596	0.0104213	0.954746	-0.463141	0.406008	-0.337229	7.40529e-06
CG11597	0.0546659	0.600693	-0.000257822	0.999903	0.00311675	0.992582
CG11598	0.000509936		-0.0327202	0.964437	0.0190904
CG11600	0.000123931		0.0723563	0.821329	0.000206017
CG11601	-0.0695374	0.620436	-0.408592	0.412197	0.0400235	0.850254
CG11608	0.000123931		0.0115878	0.924196
CG1161	-0.0146926	0.935564	-0.0459158	0.924196	-0.0262478	0.886533
CG11617	0.00812454		0.249471	0.669525	0.0811529	0.729211
CG11619	0.0138768	0.873563	0.108693	0.880098	0.0393498	0.874924
CG11626	0.00111039		-0.145662	0.847689	0.0238987
CG11629	0.00122129		0.00180715	0.995604	-0.00243773
CG11630	0.00187806		0.0574889	0.859623	0.00318268
CG11634			0.0448332	0.821329	-0.0308094
CG11635			-0.0420351	0.76666	-0.00855324
CG11638	-0.0319645	0.753611	-0.0838761	0.90034	0.0134037	0.953323
CG11655	0.064822	0.685456	0.0237793	0.971566	0.145993	0.483959
CG11656			0.0258689	0.924196	-0.0404028
CG11658	0.0535428	0.739622	-0.269131	0.549191	-0.00334115	0.98546
CG11659	-0.00117932		0.128293	0.569541	-0.00248434	0.994015
CG11663			0.0274691	0.924196
CG11668	9.7332e-05		-0.202063	0.740255	-0.0556466
CG11670	-0.0133217		-0.146693	0.822026	0.121473	0.572122
CG11672	-0.0111725		0.254539	0.665198	0.00910942	0.958065
CG11674	0.068447	0.608009	-0.433283	0.411919	0.273195	0.0593528
CG11679	-0.155023	0.169174	-0.377649	0.426606	0.0347835	0.887806
CG11686	-0.02815	0.812135	0.0537394	0.929762	-0.1236	0.429909
CG11693			0.043718	0.924772	0.00927638
CG11694	0.00122129		0.0115878	0.924196	-0.00855324
CG11695	-0.0976859	0.551488	-0.0753921	0.880259	0.152213	0.440589
CG11696	0.0326469	0.812149	-0.142286	0.758922	0.0737291	0.710657
CG11699	0.444193	2.14838e-07	0.487567	0.202335	0.0753513	0.681197
CG11700	-0.00722457	0.962315	0.240837	0.672403	0.0466345
CG11703	-0.00264883		-0.0971881	0.915081	-0.00713713
CG11710	-0.0879456	0.561409	0.243546	0.416403	0.080944	0.657744
CG1172	0.081165	0.611076	-0.271439	0.555945	-0.044856	0.7585
CG11722	-0.0791366	0.623334	0.142377	0.818354	-0.110906	0.540841
CG11723	-0.037312	0.789022	-0.162125	0.68463	-0.0854886	0.670679
CG11726			0.0483351	0.859623	0.00318268
CG11737	-0.0377817	0.787118	0.0937926	0.82322	-0.000628423	0.998104
CG11741			0.25612	0.406008	0.0439013
CG11752	0.330609	7.63933e-05	0.246828	0.574398	0.074967	0.588585
CG11753	-0.126836	0.324908	-0.460657	0.406008	-0.0467089	0.824852
CG11755	-0.111386	0.411964	-0.196202	0.684121	-0.107343	0.641231
CG11756	0.0017707		0.00219553	0.999673	0.0337071
CG11760	0.000498244		0.0152023	0.989229	-0.0511576
CG11768			0.0115878	0.924196	-0.016825
CG11771	-0.000479449	0.998656	-0.464513	0.406008	-0.0201001	0.893182
CG11777	-0.138034	0.304409	-0.340104	0.47921	-0.1471	0.479428
CG11779	0.0418265	0.758536	0.0520141	0.924196	0.0304094	0.812826
CG11786	0.0187153	0.44684	0.13286	0.862516	0.0698965
CG11788	-0.0743767	0.648781	-0.207102	0.605244	0.0137674
CG11790	-0.175189	0.10275	-0.264234	0.532527	-0.0070035	0.974984
CG11791	0.0953777	0.563367	-0.0187979	0.961752	-0.0362558	0.760126
CG11807	-0.000414732	0.998656	-0.0504682	0.920739	0.000255775	0.99862
CG11808	-0.071232	0.666071	-0.472916	0.406008	-0.186549	0.323174
CG11811	-0.0119164	0.952154	-0.423417	0.406008	-0.116093	0.296243
CG11815			0.209266	0.725778
CG11816					0.0169067
CG11825	-0.0794577	0.599879	-0.0557794	0.929762	0.0520271	0.7585
CG11828	0.00216653		0.00620191	0.996146	0.0158807
CG11835	-0.00425118		-0.0419328	0.934214	0.0163583
CG11836	-0.0425598	0.763628	-0.0910783	0.868798	-0.0157858	0.958065
CG11837	-0.038773	0.797708	-0.233462	0.604296	-0.168166	0.194888
CG11839	-0.167593	0.113096	-0.246446	0.577471	-0.0976685	0.65661
CG11841			0.0706246	0.842789	0.0662813
CG11842	-0.00230851		0.0734729	0.821329	-0.0462407
CG11843	-0.00430241		-0.0540525	0.924196	-0.0337992
CG11852	0.000607312		0.0711935	0.924196	-0.0244711	0.925166
CG11854	-0.00212256		-0.0420104	0.924196	0.0350478	0.893514
CG11857	0.00714262	0.96944	-0.167352	0.683798	-0.100997	0.352655
CG11858	-0.0547212	0.73926	-0.353729	0.492012	0.0220453	0.937125
CG11865			-0.0119332	0.924196
CG11873	0.103923	0.500007	0.227511	0.648624	0.227922	0.0220195
CG11878	-0.00117932		0.00180715	0.995604	-0.122561
CG11882	-0.108884	0.477554	-0.0431837	0.924196	0.0607859	0.808026
CG11883	-0.0364974	0.824839	0.00851544	0.995604	0.120845	0.29287
CG11885	-0.192285	0.0577763	-0.355321	0.461999	0.0150272	0.962649
CG11892	0.00219846		0.106	0.838924	0.00217741	0.993847
CG11893					0.0325094
CG11898	-0.000194929		0.15823	0.810229	0.115648	0.377393
CG11899	-0.127694	0.372121	-0.148937	0.837308	0.0840718	0.712633
CG11902	0.036654	0.830508	0.217409	0.583299	0.104105	0.607142
CG11905	0.112195	0.00375367	0.00348678	0.999028	0.0870161	0.709577
CG11906	-0.0649932	0.618336	-0.417443	0.406008	-0.0191972	0.941582
CG11911	-0.0216564	0.445172	0.409073	0.406008	0.174875	0.113852
CG11912	-0.00442995		-0.115742	0.840147	0.117564	0.566555
CG11920	-0.0684986	0.633063	-0.397642	0.432272	-0.282169	0.00106501
CG11927	-0.109419	0.359383	-0.441292	0.406008	-0.0470109	0.839482
CG11929	0.00122129		0.171336	0.711594	0.0159153
CG11951	-0.0030008		-0.0982805	0.916575	0.0193955	0.950314
CG11961	-0.0151868	0.942874	0.183077	0.672403	-0.110441	0.425257
CG11964	-0.112635	0.402045	-0.0709813	0.859623	0.0574655	0.778187
CG11970	0.00955397	0.967767	-0.411861	0.413301	-0.289535	3.19667e-05
CG11975	-0.0830534	0.510119	-0.464173	0.406008	-0.426385	8.51493e-09
CG11980	-0.10138	0.387224	-0.3561	0.416403	-0.0656154	0.63755
CG11983	-0.0146559	0.881573	-0.0575725	0.925208	-0.0425335	0.868176
CG11986	-0.131694	0.302297	-0.453131	0.406008	-0.236152	0.120369
CG11997	0.00122129		-0.374662	0.467244	-0.0105859
CG11999	0.052361	0.71649	-0.355924	0.479074	-0.0186855	0.940224
CG12003	0.00187271		-0.24044	0.643749
CG12004	-0.0127748	0.950585	0.135394	0.782421	0.00116205	0.994015
CG12007	-0.0610966	0.65475	0.111686	0.78144	0.0633365	0.709449
CG12009	0.0272639	0.0949975	0.0470444	0.926058	0.0164773	0.641231
CG12010	-0.0640821	0.696532	0.069419	0.901833	0.0831674	0.68877
CG12011	0.235006	0.0383883	0.0434537	0.924196	-0.0021139	0.977988
CG12012	-0.066746	0.620188	-0.263496	0.571977	-0.0362185	0.89188
CG12016			0.0207986	0.924196	-0.00243773
CG12017	0.0178672	0.5904	0.14589	0.847137	0.0431691
CG12020	-0.00260735		0.102169	0.862501	-0.00885322
CG12024	0.134652	0.253757	0.206477	0.461999	0.0415283	0.810698
CG12025	0.0362251	0.82067	-0.0385987	0.924196	-0.00766477	0.973149
CG12038	-0.0236096	0.854226	0.0401192	0.932503	0.0649287	0.717388
CG12054	0.0159317	0.929489	-0.131054	0.801906	0.0160791	0.913136
CG12056	-0.0406176	0.812012	0.0591553	0.914325	-0.0684625	0.785468
CG12057	0.000383115		0.106424	0.859623	0.0160582	0.952831
CG12061	-0.00165252		-0.142454	0.645349	0.0039842
CG12065	0.0271036	0.879841	0.163036	0.775519	0.107974	0.444184
CG12069	-0.000621496		0.0545436	0.924196	0.017117
CG12071	0.00575977		0.186045	0.705396	0.122708	0.361143
CG12075	0.0848109	0.157149	0.199278	0.691371	0.202906	0.0354681
CG1208	-0.011342		0.299122	0.591046	0.137602	0.229912
CG12081	0.0246803	0.876692	-0.456888	0.406008	-0.0989615	0.436435
CG12084	0.0706695	0.67171	-0.288686	0.494951	-0.0240591	0.87315
CG12091	0.215987	0.00508058	0.186997	0.524242	0.122112	0.147121
CG12093	-0.0885082	0.571673	-0.0374157	0.924196	-0.0627755	0.745647
CG12096	-0.0770795	0.562487	-0.11315	0.71546	-0.024181	0.918262
CG12099	0.0481069	0.751301	-0.067032	0.883538	0.0475472	0.716862
CG12104	-0.0347242	0.79272	-0.433127	0.406008	-0.27957	0.00598287
CG12105	-0.00624318		0.192524	0.76666	0.155101	0.193804
CG12106	0.0305586	0.840875	-0.3738	0.468355	-0.0649384	0.791635
CG12107	-0.122546	0.420903	-0.111309	0.752709	-0.0877838	0.645509
CG12111					-0.00238644
CG12112	-0.103143	0.395473	-0.522971	0.406008	-0.327919	0.00119621
CG12115	-0.00129451		0.0133336	0.982526	-0.0191684
CG12116	-0.0187639	0.820567	0.27931	0.606411	-0.0331667	0.869027
CG12118	-0.116662	0.404389	-0.104303	0.839947	0.157614	0.284538
CG12121	-0.010737	0.959627	-0.413801	0.406008	-0.214377	0.00257303
CG12123	-0.0977101	0.552396	-0.153936	0.798905	0.0371408	0.888066
CG12128	-0.0928601	0.428178	-0.481009	0.406008	-0.113567	0.420289
CG12129	-0.0976597	0.402392	-0.533589	0.406008	-0.429094	0.000157841
CG1213	0.00755488	0.893491	0.204315	0.746567	0.0241243	0.886931
CG12133	0.0027739		0.133146	0.822389
CG12134	-0.126717	0.349837	-0.477564	0.406008	-0.0329692	0.873374
CG12155	-0.028769	0.846843	0.0933175	0.796263	0.164213	0.334118
CG12158					-0.0110556
CG12159	-0.0880203	0.548256	-0.071046	0.873402	-0.0288238	0.920862
CG12163	-0.0100007	0.956959	-0.376006	0.423623	-0.111865	0.192268
CG12164	0.00245912	0.876692	0.117528	0.873628	-0.0906426	0.705175
CG12170	-0.0803304	0.617035	0.0296413	0.934496	0.158108	0.155236
CG12171	0.0376678	0.800475	-0.560016	0.406008	0.0433209	0.756679
CG12173	-0.0603986	0.717502	-0.035392	0.936703	0.000271711	0.99862
CG12177	-0.024307	0.899405	-0.221121	0.606411	0.0996358	0.50298
CG12179	0.0137605	0.948624	-0.417481	0.406008	-0.420696	1.46327e-06
CG1218	-0.124032	0.268518	-0.513646	0.406008	-0.143661	0.469075
CG12182	-0.0785095	0.607109	-0.212145	0.679965	-0.334021	0.00319491
CG12184	0.00097502	0.997554	-0.175364	0.802883	-0.0414417
CG12194	-0.00969319	0.965504	0.0862965	0.907787	-0.033738	0.868596
CG12204	0.00299629	0.991151	-0.229097	0.541351	0.170116	0.387255
CG12206	0.00669957		0.00509949	0.997934	0.0812231	0.59536
CG12209	0.000123931		-0.0689882	0.889242	0.0157596
CG12213	0.0389943	0.807645	-0.321543	0.465761	-0.0743253	0.626974
CG12219	0.0950939	0.452783	-0.484693	0.406008	-0.0988392	0.62897
CG12224	-0.00389094		-0.0197906	0.924196	0.0194511
CG12229			-0.00154842	0.999673	-0.0428586
CG12236	0.239308	0.0104098	0.254133	0.406008	-0.0514186	0.815041
CG12237	0.169937	0.0460246	-0.0699412	0.924196	0.0608961	0.751922
CG12239	0.000566507		0.149216	0.841375	0.117375	0.294279
CG12241	-0.0316106	0.832815	-0.00567993	0.995604	0.0483539	0.7585
CG12253	-0.190784	0.0250298	-0.413228	0.40719	-0.163921	0.338884
CG12256	-0.00158657		0.0947483	0.916053	-0.0381736	0.89239
CG12259	-0.157643	0.156647	-0.322779	0.445005	0.00577211	0.983679
CG12267	0.0119499	0.956639	-0.342641	0.436827	-0.0840467	0.667388
CG12268	-0.00630276		0.13383	0.859623	-0.0450967	0.824832
CG1227	-0.117859	0.325938	-0.553984	0.406008	-0.167403	0.19179
CG12278	0.00122129		-0.0328084	0.966084	0.0107858
CG12279	0.0655755	0.695749	0.230769	0.647983	0.109477	0.588512
CG12288	-0.0788299	0.552396	-0.164994	0.614333	-0.086035	0.586002
CG12290	0.100249	0.54119	0.104062	0.899733	0.0288422	0.89239
CG12299	0.15348	0.198948	-0.452967	0.406008	-0.191679	0.0414679
CG12301	0.0182561	0.921339	-0.438224	0.406008	-0.313447	3.87797e-06
CG1231	0.000123931		0.0365141	0.900347	0.0663233
CG12310	-0.00177883	0.933508	0.223008	0.714556	-0.189572	0.170407
CG12316	0.0582948	0.720185	0.125561	0.789025	0.0229912	0.925193
CG12320	-0.045314	0.793975	-0.097027	0.836348	0.0449049	0.868347
CG12321	-0.126186	0.402045	-0.0536571	0.924196	-0.0522657	0.833722
CG12325	0.0224863	0.905523	-0.0473065	0.924196	-0.152227	0.0483572
CG1233	0.0315679	0.858848	0.0763974	0.871759	0.066889	0.650025
CG12338	-0.0596125	0.709217	0.0570522	0.924196	0.0770267	0.641231
CG1234	-0.0304413	0.854226	-0.49842	0.406008	-0.280022	4.13175e-05
CG12341	-0.0123451	0.955185	-0.289948	0.527363	9.74952e-05	0.999371
CG12343	-0.0316625	0.820017	-0.353661	0.467974	-0.209312	0.0157887
CG12344	-0.000530742		0.103194	0.900926	0.145931	0.480336
CG12355	0.0328532	0.57764	0.153886	0.837308	-0.0330417	0.904138
CG1236	-0.0891581	0.453513	-0.180399	0.669525	-0.00135012	0.994912
CG12362			-0.00901453	0.982526	0.000533968
CG12374	0.00513092		0.112733	0.897765	-0.0258517
CG12375	-0.143138	0.304659	-0.0246518	0.969972	0.0563005	0.760126
CG12376					-0.00243773
CG12379	-0.027907	0.838211	-0.155713	0.760255	-0.12761	0.553032
CG12384	0.0797253	0.563367	0.109788	0.757567	0.014365	0.950481
CG1239	-0.134607	0.359076	-0.0790116	0.901833	0.0948013
CG12391	0.0091421	0.961853	-0.352018	0.470032	-0.32046	8.67531e-05
CG12395	0.00122129
CG12398			-0.00654326	0.99426	0.0338721
CG12402	0.0278894	0.636781	0.222976	0.663497	0.101563	0.423968
CG12420	0.0291174	0.582309	-0.055895	0.924196	0.196859
CG12446	0.00150344		-0.0544481	0.914325	0.00701992
CG12448			-0.000613701	0.999673	-0.0144012
CG1246	-0.00999384	0.787118	0.257988	0.66145	0.0593614	0.67133
CG12470			-0.475279	0.406008	0.00692461
CG12477	0.00628249		0.145094	0.835269	0.0723062
CG12479			0.0115878	0.924196
CG12480	-0.0172544	0.495813	0.398376	0.424147	0.113516	0.302519
CG12483	0.00122129		0.038728	0.924196	0.0097368
CG12490	0.00348106		0.0886709	0.920204	-0.0638879	0.795016
CG12491					-0.0590837
CG12493	-0.0124866	0.761161	-0.310633	0.563022	-0.0473581
CG12496	0.0116762	0.807781	0.24863	0.495171	-0.0360109
CG12499	0.0845056	0.611893	0.0362384	0.932071	0.0468984	0.732238
CG12502	-0.00252763		0.48992	0.406008	0.0975323	0.416446
CG12506	0.00387332		0.283493	0.549191	-0.288502	0.0490354
CG12507	0.0104241		0.0349559	0.963367	-0.0669119	0.780087
CG12512	-0.0864755	0.585282	0.596495	0.406008	0.0499427	0.745812
CG12519	0.000750336		-0.103023	0.909225	0.0612325	0.62524
CG12520	0.0136981	0.94798	-0.413123	0.406254	-0.0274202
CG12522	0.02438		0.238189	0.518283	0.0732766
CG12523	0.00211921		0.226077	0.709335	0.0953543
CG12531	0.00718709	0.809793	0.270709	0.636903	0.11636	0.439848
CG12535	-0.000326173		-0.0189905	0.985495	0.0114361
CG12538					0.00318268
CG12539	-0.00254816		-0.141259	0.776206	-0.00448867
CG12540	0.00358669		0.129801	0.837308	0.0175399
CG12541	-0.00583368		0.127308	0.827814	-0.14346	0.224394
CG12546			0.161191	0.683798	-0.0912944	0.70037
CG12547	0.0053229	0.981515	-0.142363	0.718542	-0.156656	0.054969
CG12560	0.0257279	0.621011	-0.183346	0.724939	-0.0986242	0.476266
CG12567	0.0138279	0.952463	-0.39718	0.422511	-0.386181	2.27983e-08
CG12576	0.0698458	0.62199	0.192825	0.568954	0.0370247	0.789247
CG12581	0.163356	0.111564	0.107066	0.821329	0.146386	0.196079
CG12589			0.111946	0.47753
CG12590	0.00122129		0.122546	0.616787	-0.018027
CG12592	0.0379357	0.674768	-0.0819035	0.924196	-0.0052994
CG12594	0.0055978		0.188259	0.780716	0.115358	0.414229
CG12605	0.0181232		0.283951	0.591046	0.146372	0.358211
CG12607	-0.0283836	0.0754825	0.262804	0.653256	-0.0451656	0.747964
CG12608	-0.091229	0.526199	-0.44762	0.406008	-0.308757	2.82893e-05
CG12609					-0.000529915
CG12617			-0.0851003	0.717773	0.00129837
CG12637			0.00658724	0.996301	0.0110955
CG12640					-0.00243773
CG12643	-0.00734157	0.928489	0.00901054	0.995604	-0.0204983	0.91315
CG12645	-0.0030008		-0.0298079	0.939024	-0.00855324
CG1265	-0.218244	0.0549912	-0.135436	0.711594	-0.0210968	0.870353
CG12655	-0.00260735		0.10138	0.892158	0.0110714	0.973149
CG12659	0.0236397	0.884124	-0.447264	0.406008	-0.188247	0.159303
CG12661	0.0275294	0.547955	-0.186361	0.515479	0.0591676
CG12662	-0.0174607	0.836086	-0.00336645	0.997938	-0.0432688
CG12672	0.00260892		0.0836332	0.886413	0.0227965	0.936365
CG12674			-0.0738271	0.832738	-0.00243773
CG12680					0.00033783
CG12684			0.0115878	0.924196	-0.00243773
CG12688	0.00366703		-0.390767	0.406008	-0.00769926
CG12689			0.23668	0.454875	-0.00658283
CG12692			0.0115878	0.924196
CG12693	-0.000143887		0.0880083	0.822458	0.0143098
CG12698	0.00845655		0.157548	0.824651	0.00417193
CG12699			-0.0240297	0.897765	-0.0145649
CG12702	0.100179	0.436197	-0.413247	0.411946	-0.167524	0.393192
CG12708	0.170328	0.211622	0.178649	0.769312	0.0493419
CG1271	-0.0346569	0.83924	-0.224606	0.541351	0.0677967	0.756679
CG12713	-0.104666	0.397385	-0.504659	0.406008	-0.180236	0.302187
CG12715			0.0115878	0.924196	-0.0211456
CG12716					0.00767364
CG12717	0.00125551	0.998168	0.286337	0.484197	0.0063052	0.985437
CG12723	0.0200759	0.548627	0.15874	0.827255	0.0599948
CG12725			-0.00221466	0.995604	-0.0115769
CG12728	-0.112132	0.412126	-0.343983	0.452928	-0.143506	0.485499
CG12729					-0.00243773
CG1273	0.240631	2.2477e-07	0.0803429	0.886258	0.0229448	0.780533
CG12730	0.013814	0.737055	0.0261947	0.955981	0.0439662	0.812077
CG12744	-0.0639865	0.657151	-0.129635	0.775519	-0.13438	0.504731
CG12746	-0.0904951	0.493765	-0.39668	0.406008	0.0543971	0.71018
CG1275	-0.0236526	0.881133	-0.50052	0.406008	0.0413349	0.730313
CG12766	-0.00158657		0.0144527	0.985495	-0.124283	0.357079
CG12768	0.0359202	0.548539	0.134992	0.677921	0.0906262	0.693693
CG12769	0.0982415	0.544964	0.300691	0.565406	0.260194	0.0354944
CG12773	0.0952072	0.53849	-0.343144	0.490572	-0.022512	0.885079
CG12780			0.0408504	0.775519	-0.0121869
CG12782	0.00122129		0.181666	0.53295	0.00612487
CG12783			0.0115878	0.924196	0.00570164
CG12795	-0.167633	0.201786	-0.0742121	0.879302	0.149368	0.357079
CG12811	-0.130919	0.363881	0.197504	0.51385	-0.038092	0.824764
CG12814	-0.00406667	0.930141	0.257868	0.592463	0.111008	0.182586
CG12817	-0.00188446		0.309433	0.564844	0.0297198	0.920048
CG12818	-0.0587446	0.69786	-0.442397	0.406008	-0.36009	0.00222052
CG12822	-0.107871	0.456392	-0.213849	0.456962	0.0408929	0.851268
CG12824	-0.00117932		0.0365141	0.900347	0.0137003
CG12825	-0.00245113		0.0925712	0.914325	-0.206472	0.0920951
CG12826	0.00191675		0.253613	0.55201	0.132798	0.508417
CG12831			-0.0936835	0.5597	-0.0174481
CG12836			0.0455848	0.924196	0.0647575
CG12848	-0.0874956	0.5904	-0.406938	0.417151	-0.00145406	0.99418
CG12851	0.000979203	0.994148	0.294749	0.591046	0.110035	0.428711
CG12853			-0.127686	0.71637
CG12857	-0.00263418		-0.186283	0.488718	-0.0525513
CG12860			-0.0119332	0.924196
CG12861			0.0115878	0.924196
CG12863	-0.0118254	0.956639	-0.170122	0.687584	-0.0785393	0.753165
CG12866			0.86236	0.0489005
CG12868	-0.040898	0.813579	0.0488539	0.924196	0.0193198	0.94768
CG12869	0.0116147		0.248904	0.672403	-0.00592589	0.986735
CG12877	0.0215084	0.906707	-0.511849	0.406008	-0.445983	7.49055e-07
CG1288			-0.0466492	0.840147	0.00318268
CG12880	0.0219806		0.0473377	0.924196	-0.102949	0.626103
CG12883	-0.0351307	0.808557	0.194049	0.682025	-0.0856635	0.719871
CG12885	0.0499978	0.526308	0.181136	0.557094	0.23088	0.180703
CG12895	-0.122481	0.346705	-0.437879	0.406008	-0.134039	0.285275
CG12896	0.0179275	0.905047	0.647899	0.0279269	0.0706493	0.674569
CG12898			-0.0119332	0.924196
CG12909	-0.124961	0.349038	-0.452988	0.406008	-0.232982	0.0143874
CG12910	0.0229464		-0.129833	0.723223	0.275682	0.0336489
CG12911	-0.013412	0.751301	0.202601	0.740088	0.114893	0.435876
CG12914			-0.0170338	0.969263	0.00267078
CG12917			0.0752379	0.77038	0.0240116
CG12920	0.000301171		-0.036594	0.958522	0.0538854
CG12923	0.00216653		0.0448332	0.821329	-0.000215298
CG12926	-0.0110009		-0.049924	0.924196	-0.089914	0.443898
CG12929	-0.051697	0.761161	-0.157532	0.783518	-0.0769954	0.755925
CG12934	-0.00263707	0.883245	0.401161	0.406008	0.0499346	0.663679
CG12935	-0.162048	0.114629	-0.289484	0.538503	-0.0791456	0.638018
CG12942	-0.00732854	0.970169	0.0249785	0.944689	0.150701	0.461287
CG12945	0.040239	0.810447	0.133647	0.775519	-0.0268898	0.883378
CG12947	-0.0180563	0.836779	-0.131917	0.752709	-0.0547706	0.834752
CG12948	-0.0704485	0.605856	-0.062257	0.902027	0.0660565	0.779824
CG12951			0.0473315	0.71598	0.00971847
CG12963	-0.00493166		0.170049	0.799146	-0.0387614	0.790245
CG12964	0.0189426	0.617035	0.0752322	0.924196	0.127223	0.412892
CG12970	0.00216653		0.0776791	0.759053	0.0103135
CG12971	-0.00714918		-0.226539	0.705122	0.199169	0.278673
CG12974	-0.0228909	0.682605	0.244699	0.602925	0.0647238	0.50084
CG12975	-0.0967603	0.543039	0.0766944	0.859623	-0.0759407	0.730463
CG12983			-0.00221466	0.995604
CG12984	-0.00639197	0.921549	-0.0574291	0.926058	-3.10342e-05
CG12985	0.00122129		0.273774	0.411946	0.00129435
CG12986	0.00299987		-0.0529068	0.934496	0.00237426
CG1299	-0.0196693		-0.00214947	0.999673	0.0422584	0.80487
CG12990	-0.0014015		0.00151162	0.999802	0.00697323
CG12991	0.018418	0.917999	0.233162	0.477058	0.0337565	0.808676
CG12992	0.00977674		0.268886	0.636827	-0.026744
CG12995					-0.00579148
CG12998	-0.00246386		0.0583236	0.901833	0.101392	0.647513
CG13000	0.145495	0.0292934	-0.0110253	0.984081	0.00863801
CG13001	0.0774689	0.565753	0.252314	0.406008	-0.0354677	0.883378
CG13002					0.00318268
CG13003	0.0059865		0.252674	0.466179	0.0561127	0.775368
CG13004	0.00223274				0.00350685
CG13005	-0.00218542	0.993422	-0.0198645	0.98149	0.164892	0.392975
CG13008	0.00122129		-0.0261085	0.924196	-0.0631057
CG13010	0.00262508		-0.0813716	0.897765	0.0143134
CG13012			0.0126203	0.991944	-0.196712	0.286317
CG13014	-0.0759145	0.651272	-0.0875344	0.890401	-0.0724277	0.769779
CG13016	-0.0827239	0.56734	-0.0294822	0.935862	-0.093154	0.683073
CG13018	0.0370435	0.82067	-0.162141	0.759906	-0.0932821	0.69647
CG13021					-0.0154895
CG13022			-0.0261085	0.924196	-0.11864
CG13023	0.00441507		0.0640516	0.924196	-0.0322732
CG13024	-0.00715632		0.096894	0.917379	0.0397965	0.881459
CG13026			-0.0229684	0.944426	0.0114882
CG13028			0.19609	0.750975	-0.0234007
CG13029	-0.0182881	0.871006	0.0582661	0.924196	-0.0360751
CG13031					-0.0282995
CG13032	-0.00117932		-0.032063	0.924196	0.0048065
CG13033	-0.0208582	0.385022	0.17732	0.802798	0.070954	0.776159
CG13038	-0.00260735		0.0889699	0.917379	0.0406143	0.878715
CG1304	-0.00787834		0.285995	0.604034	0.0384734	0.846165
CG13040			0.0156121	0.953577	0.0918858
CG13041	-0.0148305	0.511726	0.1437	0.852477	0.0937701	0.694908
CG13042	-0.00254816		0.287985	0.515479	0.0580673	0.793119
CG13043	-0.00869569	0.712114	0.346898	0.508003	0.120409	0.445465
CG13044	-0.0102456		0.422025	0.406008	0.173374	0.364916
CG13045	-0.00117932		0.00233341	0.999673	0.0178278
CG13046	-0.0104947		0.310369	0.569541	0.0639583	0.79773
CG13047	-0.00432187		0.299144	0.549191	0.0559076	0.69647
CG13048	0.00586874		0.0802567	0.924196	-0.125346
CG13049	0.00206172	0.812661	0.382037	0.406008	0.104056	0.624044
CG13050			-0.0614328	0.924196	-0.0142062
CG13051	-0.00272052	0.630157	0.279705	0.614333	0.0616769	0.686272
CG13053					-0.0122812
CG13054			-0.0119332	0.924196	-0.0731749
CG13055	0.00219846		-0.0502794	0.924196	-0.000807531	0.997871
CG13056	0.00122129		0.0838571	0.924196	-0.0418066	0.874191
CG13058	-0.00254816		0.330979	0.467974	0.00824064	0.980707
CG13059	-0.00588689	0.532077	0.164273	0.821329	0.129785	0.549149
CG13060	-0.00390838	0.342067	0.242813	0.68463	0.100707	0.667363
CG13062					-0.0401292
CG13063	-0.0126157	0.509179	0.160618	0.824925	0.0989644	0.544146
CG13064	-0.00338899		-0.199405	0.702471	-0.00243773
CG13065	-0.00117932		-0.032063	0.924196	-0.0100394
CG13066	-0.00946144		0.338717	0.503535	0.0842117	0.59692
CG13067	-0.0213139	0.0259868	0.13539	0.815989	0.0101819	0.9771
CG13068	-0.00860367		0.328751	0.521413	0.0737242	0.692649
CG13069	-0.00286323	0.48895	0.350415	0.499209	0.0900805	0.63149
CG1307	0.0164728	0.917999	-0.421169	0.416403	-0.0751026	0.586176
CG13071					-0.00243773
CG13073			0.0290262	0.859623	-0.0411798
CG13074			-0.0959034	0.852121	-0.00988932
CG13075	-0.0106227	0.654025	0.0749157	0.924196	-0.0776358	0.531419
CG13077	-0.00212256		0.0714508	0.924196	-0.0196689	0.948262
CG13078			-0.0695697	0.796794	0.0388623
CG13081			0.111981	0.711594
CG13082	0.0525708	0.220564	-0.234072	0.496245	-0.110962	0.494014
CG13083	-0.0030008		-0.155591	0.821329	0.00576149
CG13084	-0.000143887		-0.188758	0.570957	-0.00243773
CG13085	0.0118952	0.740324	-0.0571644	0.929762	-0.0551355
CG13086	0.00571824		-0.0110407	0.995604	-0.00626775	0.98546
CG13088	-0.0812025	0.615893	-0.00994938	0.995604	-0.143761	0.48774
CG1309	-0.0267123	0.842668	-0.0106031	0.985245	0.106258	0.344181
CG13096	0.0335623	0.82067	-0.411245	0.406008	-0.373077	5.81242e-12
CG13097	-0.000606281	0.998656	-0.502867	0.406008	-0.312536	5.43404e-06
CG13101	0.0323187	0.854226	-0.0720364	0.904214	0.0458771	0.778176
CG13102	-0.0054845		0.143027	0.849992	-0.0243462	0.895538
CG13108	0.00309961		-0.0813023	0.924196	-0.0268785	0.913876
CG13114					0.00033783
CG13116	0.00265907		0.394946	0.406008	0.0356283
CG13117	0.00122129		0.0601639	0.924196	0.200594	0.247324
CG13123	-0.0501797	0.771599	-0.0933564	0.87311	-0.0699262	0.777844
CG13124	-0.00733657	0.949822	0.197823	0.708657	0.0565157	0.562981
CG13126	-0.0185824	0.90526	-0.335564	0.436837	-0.157998	0.342442
CG13127			-0.0972383	0.53282	0.00318268
CG13131	-0.00117932				0.00318268
CG13133	4.42287e-05		0.261587	0.636903	0.0849594	0.59692
CG13135	-0.00919777		-0.0681988	0.552375	0.0265319
CG13137					-0.00243773
CG13138	-0.00328034		-0.185154	0.456962	0.0120471
CG1314			-0.0119332	0.924196	0.000533968
CG13144	0.00317087		-0.0197906	0.924196	0.0081927
CG13148	0.0347633	0.642954	-0.106991	0.897765	-0.0288803	0.922058
CG13151	-0.063062	0.713468	-0.340953	0.406008	0.029356	0.921659
CG13154	0.00216653		0.0415255	0.938722	-0.0378057
CG13155			-0.0119332	0.924196	-0.01378
CG13157	0.00187806		-0.219752	0.720447	-0.11103
CG13159	0.18942	0.000196904	-0.152898	0.615047	0.019545	0.785008
CG1316	-0.00904029	0.962315	0.105369	0.842789	0.0202571	0.893695
CG13160	-0.00435193		0.0897235	0.922917	-0.0229545	0.89239
CG13168	0.000123931		0.0949657	0.859623	0.124329
CG1317	0.0705429	0.654583	0.255998	0.452928	0.0972942	0.352655
CG13177			-0.000613701	0.999673	0.0376168
CG13185	0.0855564	0.611076	0.286427	0.551127	0.110302	0.205671
CG13186			-0.000613701	0.999673	-0.0454385
CG13192	-0.0167957	0.925761	-0.174258	0.669207	-0.0492041	0.818701
CG13193			0.0115878	0.924196	0.00900371
CG13196	0.0124976		0.109122	0.897765	0.0734571
CG13197	-0.117732	0.325938	-0.0616877	0.895378	-0.108993	0.504159
CG13198			0.0115878	0.924196	0.0240231
CG13202	0.00288245		0.0583827	0.907787	0.134119
CG13203	0.0122742		2.22045	4.96169e-24	0.0865157	0.717505
CG13204	-0.0177032	0.927056	0.0472692	0.924196	0.192404	0.195975
CG13215			0.0443678	0.852477	-0.300536	0.0376278
CG13216	0.00231318		-0.0395542	0.945276	0.00432217
CG13217	-0.0215298	0.359383	0.439341	0.406008	0.0601638	0.80206
CG13218	-0.00790372		0.0715636	0.924196	0.119661	0.56333
CG13220	-0.0431958	0.773318	-0.370432	0.434671	0.0613411	0.699462
CG13223	0.00446807		2.60944	4.34257e-08	-0.00300171
CG13226	0.00223274		0.0890071	0.700091	0.0442198	0.864056
CG13227	-0.0124884		-0.046552	0.943982	-0.278611	0.00663235
CG13228	-0.00345612		0.0364794	0.934958	0.265269	0.08426
CG13229	-0.00498992		-0.121692	0.882323	0.0458986	0.81807
CG13230	-0.00246386				0.110543
CG13231			-0.0411984	0.856926	0.0524952
CG13239	0.00122129		0.477821	0.406008	0.261979	0.0828811
CG1324	0.00433713		0.247079	0.634348	0.0304649
CG13243			0.0255379	0.924196	-0.00495186
CG13244					0.00318268
CG13247	0.00283401		0.402636	0.413301	0.0705711	0.746327
CG13248	0.00844825		0.281003	0.557878	0.00237975	0.992637
CG13250			-0.0517998	0.844138	-0.0266749
CG13251	0.00209297		0.033399	0.965687	0.0786781	0.73725
CG13252	-0.112909	0.457674	-0.0906172	0.882133	0.0464658	0.754048
CG13255	-0.00932548		0.15979	0.794044	-0.0386157	0.826787
CG13258	0.00262508		-0.178842	0.769312	0.0255318
CG13272	0.0122381	0.619067	-0.0323927	0.960758	0.0301437
CG13280	-0.00246047		0.0376941	0.891472
CG13282	0.00252977		0.101937	0.873088	0.00416786
CG13284	0.00984513	0.878964	0.086709	0.901833	0.00201685	0.99173
CG13285	-0.0129186		0.193542	0.769973	-0.0340361	0.81807
CG13287	0.0217204		0.113733	0.821329	0.132958	0.538254
CG13288	-0.00117932		0.0268916	0.939576	-0.000258737	0.998941
CG13293	0.024327	0.562276	0.257833	0.577471	0.0500325	0.827981
CG13295	-0.0506845	0.744795	0.0475605	0.924196	0.0391559	0.833722
CG13297	0.00751506		0.0665303	0.924196	-0.198234	0.264764
CG13299					0.00396958
CG13300	0.0907162	0.098338	0.152124	0.777797	-0.000840284	0.996585
CG13305	0.00428202		0.0790129	0.924196	0.110014
CG13306			0.040521	0.916819	0.0548436	0.822825
CG13308					-0.00496473
CG13309					-0.00764086
CG13310	-0.00212256		-0.0686528	0.897765	0.0492589	0.842828
CG13311	-0.000788694		0.193962	0.759307	0.0621917	0.754877
CG13312	-0.00254816		-0.0267081	0.963367	0.0532467	0.755925
CG13313	0.00436691		0.250918	0.658207	0.0914572
CG13314	-0.00254816		0.0601375	0.924196	-0.0676407	0.768808
CG13315	-0.0183159	0.736489	0.209979	0.673491	0.028174	0.872261
CG13318	0.00196592		-0.0060608	0.99732	0.0300168	0.913109
CG13319	-0.0909176	0.501495	-0.572539	0.406008	0.0735816	0.744771
CG13321	0.00437586	0.93531	0.119706	0.869792	0.0963078	0.4052
CG13323	-0.016145	0.575126	0.0865894	0.924196	-0.169706	0.0334734
CG13324	-0.00260735		-0.0119332	0.924196	0.0245024
CG13325	-0.00654506		-0.0678134	0.924196	-0.461978	1.8606e-07
CG13326	-0.00188808		-0.129035	0.859623	0.00723328
CG13330	-0.00246047		0.040521	0.916819	0.0143599
CG13331	-0.00117932		0.276549	0.542152	0.138299	0.48774
CG13332			0.161124	0.527363	0.170177
CG13334	-0.00117932		0.220406	0.53295	-0.00359896
CG13337			0.103602	0.682025	-0.00243773
CG13339	-0.165826	0.215529	-0.0801995	0.914325	-0.0225427	0.939163
CG13344	0.058551	0.672173	0.0305804	0.932503	0.0852694	0.640013
CG13358	0.0261101	0.712319	-0.530738	0.406008	-0.0241472
CG13359	0.00454129		-0.190231	0.527363	0.00927638
CG13360			0.45718	0.406008	0.0364577
CG13361			0.0772218	0.924196	0.0250262
CG13362	0.0711549	0.221221	-0.0561065	0.919538	0.00917924
CG13364	-0.145307	0.304409	-0.413145	0.406008	-0.206409	0.115581
CG13365	-0.070513	0.67427	-0.216203	0.653043	-0.0185343	0.942569
CG13366	0.0421652	0.762975	0.148539	0.751914	0.0971242	0.431597
CG13367	-0.0299686	0.873563	-0.0134615	0.981976	0.221094	0.131924
CG13369	-0.0620274	0.693355	-0.41615	0.422511	0.122736	0.340497
CG13373	-0.124018	0.341175	-0.138497	0.83374	0.00912513	0.979442
CG13375	0.0532794	0.711958	0.0996853	0.8336	0.0335359	0.82723
CG13376			-0.158075	0.661924	-0.00195407
CG13377	0.0191273	0.73858	0.179106	0.689971	0.0732436	0.49071
CG13384	-0.0476616	0.758536	0.226005	0.611242	0.0245112	0.902904
CG13385					0.00924248
CG13386			0.0975861	0.691358	0.0914556
CG1339	-0.00246386		0.0188049	0.982526	0.0596509
CG13390	-0.0225711	0.901441	-0.0727376	0.916028	0.0960721	0.673965
CG13392	-0.112587	0.456426	-0.152101	0.75423	0.0219794	0.940382
CG13397	-0.00575436	0.97343	0.185633	0.54149	0.302968	0.0148486
CG13398	-0.0180844	0.923583	0.00845395	0.995604	0.0672408	0.682327
CG13403	0.00119344		0.379554	0.436931	-0.0761317	0.755866
CG13404	-0.00306331		-0.269538	0.53295	0.0805761	0.729355
CG13405	0.00208251		-0.0246833	0.937371	0.000206017
CG13407	-0.00139354		0.269237	0.596126	-0.0188756
CG13408	-0.00117932		0.0878142	0.914325	-0.0291846	0.922103
CG13409	0.0219458	0.520885	0.116596	0.840449	0.0461381	0.799283
CG13423	0.00252977		0.0357278	0.954139	0.00646694
CG13426			0.0115878	0.924196
CG13427	0.0283871	0.677053	-0.0224921	0.950602	0.0351781
CG13428	0.00122129		-0.0378296	0.929429	-0.0395983
CG13436	-0.0016723		0.00442727	0.999673	0.0274647
CG13437			0.000983685	0.999802	-0.0648557	0.79224
CG13438			-0.0119332	0.924196	0.010305
CG1344	0.0488127	0.775757	-0.357057	0.459364	-0.239195	0.000389874
CG13442					0.00570164
CG13443					0.00554868
CG13445	-0.00212256		0.113731	0.70265	0.0376065
CG13449			0.0192569	0.976469	0.0718358
CG13454	0.00499773	0.960057	0.0951051	0.859623	-0.0442141
CG13455			-0.0119332	0.924196	0.0623008
CG13457	-0.00644593		-0.153351	0.66145	0.0048065
CG13458	0.000123931		0.0701162	0.924196	0.0266527	0.928738
CG13460	-0.00487705		-0.186745	0.406008	-0.0131502	0.963021
CG13461	-0.00640349	0.812012	0.389736	0.406254	0.0738352	0.695312
CG13465	0.0284627	0.800958	0.0184555	0.966757	0.0209227
CG13473			-0.0119332	0.924196	-0.0149835
CG13482	0.00289922		8.03924e-05	0.999903	-0.113379	0.616954
CG13484	-0.0376392	0.828524	-0.39362	0.436931	-0.0775372	0.733108
CG13488			-0.260273	0.61996	0.0735674	0.766562
CG13492	-0.0211416	0.668914	0.264559	0.646577	0.130706	0.255377
CG13500			0.0115878	0.924196	-0.00684132
CG13501	0.00476242		-0.10475	0.681799	0.00820401
CG13502	0.00122129		0.0754485	0.924196	-0.0272931	0.927524
CG13506	0.0230061	0.666071	0.127236	0.843059	0.00949631	0.952347
CG13516	0.00609809		-0.0928244	0.924196	0.0437696	0.834255
CG13526			-0.0252738	0.924196
CG13527	0.00318701		-0.231119	0.594659	-0.00359896
CG13531	0.0372361	0.824025	0.0312428	0.942818	0.0750631	0.714982
CG13532	0.00764287		0.182452	0.79227	0.0771278	0.679022
CG13538			0.0207986	0.924196	-0.00320404
CG13539					0.00318268
CG1354	-0.10865	0.358873	-0.199941	0.542152	0.0554001	0.629073
CG13540	0.000123931		0.19489	0.454875	0.00706658
CG13544			-0.163549	0.651143	-0.0346755
CG13545	-0.00444739	0.878539	0.504188	0.406008	0.13675	0.361143
CG13551	0.243439	0.0201153	-0.30373	0.583299	-0.15749	0.0428731
CG13557					0.000568348
CG13559	0.000123931		0.0341295	0.956756	0.062219	0.78181
CG13560	0.00122129		0.170983	0.764816	-0.139897	0.296983
CG13561	-0.0042105		-0.0658813	0.709335	-0.00888285
CG13562	0.00700403	0.952463	0.293216	0.598375	-0.0229692
CG13563	-0.0016254		0.0835197	0.924196	-0.00307083
CG13564					-0.00243773
CG13566			0.0632743	0.897765	0.00537832
CG13575	0.00122129		-0.0201751	0.934496	0.0317459
CG13577	0.00122129		-0.00564299	0.994823	-0.055987
CG13578	-0.00148553		0.064841	0.924196	0.189308
CG13579	-0.00212256		0.309439	0.452928	-0.0137666	0.960096
CG1358	-0.0650741	0.687003	0.0369446	0.957048	-0.0140033	0.940477
CG13581			0.0262906	0.924196
CG13585	0.0742368	0.656655	-0.142452	0.771482	0.0499306	0.686909
CG13587					-0.00855324
CG13589					0.000533968
CG13590					0.00522355
CG13594	0.000751108		0.100621	0.914115	0.13229	0.379383
CG13599	-0.00168665	0.996811	-0.528605	0.406008	-0.302955	0.0373323
CG1360	-0.0397031	0.777356	-0.248393	0.563004	0.0196999	0.947701
CG13601	-0.133871	0.201638	-0.110287	0.859146	0.03589	0.826928
CG13603	-0.0716287	0.631101	0.0354748	0.926284	-0.0215473	0.916905
CG13604	0.0193998	0.919448	0.0302117	0.940681	0.107139	0.491203
CG13605	-0.0486618	0.707763	0.0207536	0.967439	0.0173388	0.939163
CG13606	0.00126293		0.213148	0.724159	0.0937732	0.649697
CG13607	-0.00117932		0.259468	0.630631	0.113689	0.581612
CG13609	-0.0350856	0.827048	-0.528654	0.406008	-0.058035
CG13613	0.00122129		-0.199013	0.623261	-0.00243773
CG13614			0.0777689	0.924196	-0.0607506
CG13615	-0.00117932		0.148705	0.826604	-0.0268032
CG13616	0.00205556		0.16371	0.821329	0.00692081
CG13618	-0.00244224	0.739627	0.179276	0.787246	0.119577	0.560523
CG13622	0.00731586		-0.0109387	0.995604	0.0416175
CG13623	0.00897778	0.949825	-0.0609297	0.924196	0.0389761	0.886499
CG13625	-0.0673752	0.614622	-0.000774993	0.999802	0.0606551	0.798554
CG13627					0.00318268
CG13630	-0.131968	0.346764	-0.145399	0.688572	0.037328	0.850254
CG13631	0.237885	0.00548805	0.183559	0.790657	0.0391698	0.87658
CG13634	0.00111121		-0.113773	0.889584	0.0380787
CG13639			-0.0374313	0.924196	-0.0605224
CG13640	-0.000606853		-0.121974	0.876489	0.0348562	0.902113
CG13641	-0.00254816		0.218355	0.723047	-0.0869661	0.635406
CG13643	-0.000623466		0.355057	0.498031	0.0546756	0.776446
CG13653	-0.000542792		0.057375	0.924196	0.0181114
CG13654	0.000282307	0.998656	0.179467	0.711594	0.118162	0.490105
CG13658	-0.00117932		0.0449501	0.905501	-0.130398	0.50298
CG13659	-0.00254816		0.0749444	0.924196	-0.119902	0.445465
CG13663	-0.0823732	0.534549	-0.221162	0.639441	-0.194419	0.224702
CG13667	-0.0114547	0.958412	-0.490884	0.406008	-0.180268	0.205795
CG13670			-0.0119332	0.924196	0.00797142
CG13671	-0.0455277	0.760229	0.0500606	0.924196	-0.0433534	0.871329
CG13674	-0.00977294		0.357395	0.48457	0.0526115	0.693212
CG13675	-0.00376456		0.160559	0.821329	0.0916349	0.705045
CG13676	0.0121397	0.761936	0.51738	0.406008	0.111579	0.4653
CG13678	-0.013893		0.528756	0.406008	0.0879885	0.603795
CG13679	-0.0116207		0.38747	0.455692	0.0647474	0.730313
CG1368	-0.0023557	0.898781	0.310345	0.532253	0.238479	0.0266081
CG13685			-0.0683985	0.898846	-0.0504964	0.846627
CG13689	-0.0416114	0.791431	-0.395684	0.416403	-0.488376	3.17006e-06
CG13690	-0.0841076	0.534549	-0.181129	0.684121	-0.0638192	0.795935
CG13692	0.00187806		-0.00654999	0.99615	-0.0433595
CG13694	0.00122129		0.0423936	0.950602	0.399413	0.00350519
CG13698	0.0979212	0.406239	0.145883	0.832289	0.16908	0.108644
CG13699	0.00685037		0.119415	0.866789	0.00857741
CG13700			-0.0212098	0.953577	-0.00243773
CG13704	-0.00454437	0.923234	0.110689	0.821329	0.108737	0.392323
CG13705	-0.00830414	0.712564	0.311033	0.569605	0.138942	0.307243
CG13707	0.00662975		0.142409	0.847689	-0.0212492	0.941673
CG13708	-0.00321344		0.329412	0.489648	0.12003	0.586176
CG1371	0.0675954	0.67171	0.0498062	0.924196	-0.00754529	0.969588
CG13711	0.160678	0.00288074	-0.0664511	0.722901	0.00318268
CG13712	0.0917383	0.199849	0.0448332	0.821329	-0.0150016
CG13713	0.0819303	0.264847	0.0947682	0.836348	-0.0136267
CG13716	0.0234217	0.676737	-0.00556605	0.996939	-0.0253376
CG13720			-0.0738271	0.832738	0.00349301
CG13721	-0.0038938		0.0296753	0.969263	-0.107599	0.523229
CG13722	-0.0121456		0.23617	0.695585	0.129934	0.543378
CG13724			0.0963775	0.536483	0.00318268
CG13727	-0.000909139		0.0967109	0.883538	0.132296	0.519078
CG13728	-0.00356703		0.275387	0.540379	0.0618663
CG13731	-0.0112204	0.575126	0.26415	0.646844	0.115133	0.59536
CG13733	-0.00117932		-0.0911792	0.76014	-0.00756029
CG13737	0.0207187		0.0947093	0.920204	0.0169606	0.957385
CG13738	-0.0213777	0.169174	0.298817	0.589718	-0.046081	0.864463
CG13739	0.000123931		0.0981453	0.821329	0.0376834	0.89239
CG13742	0.00816058	0.969959	-0.3408	0.47041	-0.540932	5.12779e-07
CG13743	0.00133613		0.165468	0.726005	0.162321	0.196069
CG13744	-0.000621496		-0.030236	0.96893	0.0121589
CG13747	0.00122129		0.144823	0.741842
CG13748	-0.00117932		0.253392	0.406008	0.167461
CG13749	0.00336072		0.00481893	0.999229	0.0267359
CG13751	-0.0847289	0.611455	-0.538015	0.406008	-0.105936	0.602064
CG13760	0.0283502	0.858267	-0.476887	0.406008	-0.257992	0.0476676
CG13766	0.0407356	0.783142	0.0827348	0.859623	-0.0416752	0.853231
CG13771	-0.00715312	0.899147	-0.264815	0.581306	-0.0202959
CG13773	-0.0374637	0.786043	0.0199209	0.973947	-0.034209	0.89105
CG13775	0.0433589	0.803841	0.0224107	0.975149	0.163418	0.409194
CG13784	0.055378	0.738549	0.0837221	0.877155	0.100388	0.389911
CG13786			0.139962	0.840147	-0.0216365
CG13793			-0.0363952	0.946284	-0.0990486	0.648338
CG13794	0.000123931		0.125137	0.87311	-0.281284	0.0429879
CG13795	0.0302214	0.504057	0.339009	0.406008	0.110895	0.538379
CG13796	0.00795574		-0.0928721	0.868437	-0.0372993	0.893345
CG13806	0.0094809	0.838183	0.230537	0.691371	0.0904158	0.62897
CG13807	0.020208	0.917955	-0.419055	0.406008	0.0516436	0.834752
CG13810	0.00701834		0.185038	0.769184	0.012141	0.962649
CG13813	-0.000974029	0.995831	0.0865817	0.924196	0.0963981	0.625769
CG13827	-0.142154	0.288422	-0.00115439	0.999802	0.00908267	0.979442
CG13833	0.00122129		-0.202708	0.741842	0.0152073
CG13837			-0.00216603	0.999673	-0.0840573	0.723072
CG13838			-0.0257843	0.97455
CG13840			-0.0240297	0.897765	0.00318268
CG13841			0.0115878	0.924196	0.00033783
CG13842	0.00122129		-0.0380655	0.928303	0.0625317	0.803601
CG13843	0.00219846		-0.0543208	0.874882	-0.00243773
CG13847	0.0228717	0.411625	0.212816	0.732509	0.124207	0.572122
CG13850	-0.0427759	0.757978	0.0244799	0.95789	0.0545188	0.698092
CG13855	0.000617126		0.00729417	0.995604	0.134444	0.518176
CG13856	0.00122129		0.0670942	0.924196	0.0332156	0.907182
CG13857	0.00122129		-0.171636	0.774897	0.00384299
CG13862	-0.0005415		0.211875	0.508627	0.0408348	0.861639
CG13868	0.245224	0.00814925	0.109595	0.84649	0.114887	0.177758
CG13869	0.00122129		0.139323	0.857664	-0.0345726
CG1387	-0.00166311		0.072898	0.784601	0.0233786
CG13870			0.0436613	0.896304	0.0211208
CG13871	0.00122129		0.00180715	0.995604	0.0134758
CG13872	-0.00158657		-0.103968	0.896186	-0.01288
CG13875	0.0325517	0.3801	0.213315	0.658277	-0.203313	0.24499
CG13876	-0.0687495	0.66131	-0.449244	0.406008	-0.284405	0.0353055
CG13877	0.00814725		0.128873	0.742756	0.0088802	0.97973
CG13884			0.00635883	0.983476
CG13887	-0.0413365	0.74632	-0.109757	0.801676	-0.0659194	0.567504
CG13891	0.00122129		0.0231871	0.901833	-0.00243773
CG13893	0.0142865	0.800475	0.245115	0.50644	0.0734564	0.693212
CG13894	0.00457511	0.970867	0.0506427	0.909003	0.193534	0.0428731
CG13895	-0.131377	0.352309	0.156204	0.575743	-0.0229743	0.904888
CG13896	-0.115507	0.423717	-0.312779	0.518249	-0.271389	0.0714398
CG13898	-0.00117932		-0.226101	0.524513	-0.0105318
CG13901	-0.109242	0.447049	-0.488736	0.406008	-0.138951	0.491107
CG13905	-0.00493805		0.136202	0.856965	0.0211294	0.938768
CG13907	0.0714176	0.663027	0.132268	0.76118	0.068605	0.612807
CG13912	-0.0240025	0.848816	-0.0476944	0.924196	-0.0537688	0.795684
CG13917	0.0960826	0.563367	0.179226	0.711594	0.228425	0.00028499
CG13919	-0.0422099	0.770221	-0.0144679	0.987908	-0.185147
CG13920	0.0797156	0.410706	0.0540925	0.901833	0.0364423	0.831195
CG13921	0.127285	0.321782	0.0893456	0.856083	0.0534966	0.797004
CG13924	0.00196592		0.201437	0.71738	0.0484936
CG13926	-0.119087	0.412126	-0.208875	0.596126	0.00119031	0.996221
CG13928	0.108247	0.17187	0.181893	0.606411	0.0726606	0.500342
CG13930	0.00122129		0.169552	0.818119	-0.0481635
CG13931			-0.0116984	0.975451
CG13933	0.0213347	0.905523	0.0290347	0.950602	0.0923187	0.624101
CG13937	-0.0108449	0.828495	-0.0861656	0.924196	0.115018	0.398775
CG1394					0.0260029
CG13946	0.00187806		-0.227178	0.629021	-0.362042	0.0102133
CG13947	0.0041566		0.341184	0.518249	-0.0535383	0.80839
CG13949	-0.0005415		0.159827	0.825496	0.129189
CG13950	-3.38042e-05		0.00081565	0.999802	0.163822	0.395488
CG13954	0.00428202		0.383578	0.456962	0.193029	0.253937
CG13955	0.00694506		-0.0216748	0.979535	0.0281846
CG13962	0.0011784		0.177157	0.702139	-0.0163097	0.957347
CG13970	0.00479153		0.0235934	0.934752	0.012615
CG13972	0.00262508		-0.152564	0.838473	-0.0111419
CG13978			0.0334041	0.837308	0.0048065
CG13982	0.0064889	0.961853	-0.220409	0.666226	-0.02708
CG13983	-0.00188446		-0.0922262	0.922703	0.0422988
CG13984					0.00522355
CG13989	0.00122129		0.0115878	0.924196
CG13991	0.00262508		0.0527301	0.808182
CG13992	-0.00466422		-0.0111565	0.992856	0.00749129
CG13994	-0.128022	0.395473	-0.360908	0.415835	-0.155735	0.411122
CG13995	0.0248229		0.127141	0.873724	0.137432	0.241782
CG13996	0.00219846		0.956272	0.0117633	0.0206551	0.946645
CG13998			-0.0119332	0.924196
CG13999			0.0408068	0.939782	-0.0616941	0.803601
CG14005	-0.00525154	0.977229	-0.550293	0.406008	0.00477911	0.987764
CG14007			-0.0936835	0.5597	-0.0439669
CG14013					-0.00243773
CG14014	0.0642411	0.278215	0.0134865	0.977893	0.0688626
CG14015	0.00448595		0.0147804	0.988283	-0.000518397	0.998303
CG14017	0.00122129		-0.0119332	0.924196
CG14020	0.00122129		-0.0206903	0.982562	-0.0761391
CG14022	-0.00246047		0.199587	0.63137	-0.0616376
CG14024	0.00108155		0.0686356	0.924196	0.133124	0.344527
CG14034			0.0334041	0.837308	0.011051
CG14036	-0.130655	0.381833	-0.242088	0.67268	0.0704726
CG14043	-0.0301306	0.822906	-0.0627365	0.897765	0.0337267	0.858822
CG14044			-0.0826731	0.826604	0.102083
CG14050	0.0126654	0.737524	0.002499	0.999673	0.119755	0.573753
CG14052	0.00122129		0.0326945	0.950602	0.0355966
CG14053	-0.0756829	0.611599	0.0477771	0.940681	0.0244466
CG14054	-0.00791608		-0.228836	0.629021	0.0271826
CG14062			-0.0119332	0.924196
CG1407	0.00108647	0.998656	-0.357415	0.424147	-0.305851	7.12036e-06
CG14071					-0.00243773
CG14072			0.0464122	0.892874	-0.104081
CG14073	0.0360844	0.753552	0.158149	0.767418	0.15669	0.264194
CG14074	-0.00799963	0.969959	-0.203288	0.623373	-0.0128883	0.969699
CG14075	-0.00240776		0.274738	0.617366	0.13046	0.445465
CG14079	-0.0242484	0.834291	-0.499628	0.406008	-0.00647726
CG14082	-0.00117932		0.237515	0.665142	0.054229	0.810171
CG14085	-0.00212256		-0.0643899	0.924196	-0.139286
CG14086	0.00260892		-0.00949945	0.974667	0.0178502	0.951591
CG14089			0.0472688	0.711594	0.0253206
CG14095	-0.00928685		0.08698	0.911314	0.430716	0.00134236
CG14096	-0.00117932		0.0364102	0.959666	0.22725
CG14100	-0.0832425	0.501758	-0.51209	0.406008	0.0669752	0.76815
CG14102	-0.0033533	0.991075	-0.242558	0.647678	-0.103478	0.592383
CG14104	-0.0508901	0.737853	0.27989	0.566898	-0.21817
CG14105	-0.00338526		0.226371	0.70265	-0.0826424	0.616937
CG14106					-0.0293956
CG14107	0.0335577	0.359383	-0.194709	0.770148	0.0215191	0.585075
CG14109	0.011066		0.166901	0.802883	0.152681	0.384141
CG14110	0.219745	3.47103e-09	-0.000814936	0.999802	0.0184	0.753664
CG14111	0.0119818	0.880268	0.0673671	0.924196	-0.0140008
CG14115			0.000874351	0.999673
CG14118	-0.00227644		-0.135073	0.859623	0.200579	0.270771
CG14120	-0.00429283	0.773318	0.244793	0.679353	-0.0520604	0.767153
CG14125			-0.0455538	0.821329	-0.0329989
CG14130	-0.119487	0.436624	-0.227152	0.59323	-0.00347489	0.99173
CG14131	-0.0477865	0.776465	0.19285	0.759053	0.0921391	0.5846
CG14132	-0.00556459		0.238276	0.684273	-0.0127508	0.94101
CG14135	-0.123919	0.380202	-0.424344	0.406008	-0.153844	0.432973
CG14137					0.000533968
CG14142	-0.000621496		-0.0144117	0.988492	-0.0276685
CG14143	0.00122129		0.136334	0.766629	-0.030213
CG14147	0.0038894	0.901084	0.146619	0.836142	-0.0689805	0.767371
CG14153	-0.00264883		-0.156894	0.805497	0.0242452	0.937058
CG14154	0.000123931		0.122297	0.461999	0.000880153
CG1416	-0.0666381	0.62125	-0.301837	0.456962	-0.0216397	0.884937
CG14160	-0.00212256		0.170455	0.699565	-0.00455968	0.989199
CG14174	-0.107639	0.49317	-0.115241	0.823914	-0.00436034	0.990216
CG1418	-0.00854402	0.970228	-0.0796505	0.826066	-0.0202028	0.938121
CG14182	-0.160404	0.145252	-0.151424	0.647026	0.0956552	0.665091
CG14183	-0.00448061	0.956639	0.18107	0.728139	0.0243091
CG14184	-0.0466491	0.770165	-0.55463	0.406008	-0.127877	0.413656
CG14185			0.0532851	0.853544	-0.00916752
CG14186	0.00964146		0.0731243	0.924196	0.210161	0.0727297
CG14187					-0.0141278
CG14190			0.130785	0.678371
CG14191	-0.0114677		0.259563	0.648624	0.0335902	0.904888
CG14194	-0.0232771	0.890134	-0.0473881	0.922047	0.0459746	0.78538
CG14195	-0.00180155		0.393434	0.406008	0.113483	0.595537
CG14196	0.00309616		0.517608	0.406008	0.0804341	0.63149
CG14200	0.154033	0.283031	0.331187	0.42514	0.186828	0.0147505
CG14204	0.00804982	0.969959	-0.688933	0.406008	0.0192913
CG14205	-0.00590401		0.276138	0.628004	0.0520531	0.702251
CG14207	-0.0584238	0.660434	-0.309782	0.470698	-0.0166292	0.895538
CG14210	0.083846	0.612569	-0.256469	0.636827	-0.149409	0.232685
CG14212	0.012469		0.180759	0.714556	-0.00443627
CG14218	0.0244384	0.860924	0.042993	0.945456	-0.00847037
CG14219	-0.00651727		0.31534	0.539801	-0.0342194	0.903271
CG14220	0.0264328	0.85235	-0.261017	0.60652	-0.0828538	0.669418
CG14221	0.0268046	0.761612	-0.090631	0.92316	0.178226	0.331772
CG14223	0.109148	0.339413	0.134478	0.701865	0.186031	0.320484
CG14227	0.00417266		-0.0190065	0.982562	0.00635741
CG14229	-0.051807	0.696532	-0.464336	0.406008	-0.439014	7.29542e-05
CG14230	-0.108973	0.346705	-0.546755	0.406008	-0.149144	0.155153
CG14231	0.245572	0.00882525	0.263724	0.406008	0.0567048	0.827722
CG14232	0.162511	0.214052	0.168869	0.527363	0.1801	0.234996
CG14234	-0.0022461		0.373545	0.47222	0.144582	0.26285
CG14237			0.0115878	0.924196	0.0166876
CG14238			-0.0125677	0.990114	-0.0889849	0.701579
CG14244			-0.154322	0.520439
CG14245	-0.00264883		0.103115	0.737289	-0.129928	0.54875
CG14247	-0.00212256		-0.18167	0.794384	0.243216	0.144833
CG14252	-0.0431998	0.79272	-0.00727591	0.995604	-0.056184	0.827722
CG14253	-0.00755903		0.211348	0.720303	0.0185539	0.917964
CG14257	0.0274515	0.412495	0.165785	0.796794	0.161669	0.427063
CG14258			0.00180715	0.995604	-0.0245535
CG14259			0.0443678	0.852477	0.000560102
CG14260	0.0033255		0.164704	0.805141	0.027426
CG14262	-0.00212256		-0.297673	0.406008	0.00576149
CG14265	-0.00451831	0.908345	0.375577	0.440355	-0.0759025	0.664417
CG14269	0.000123931		0.0115878	0.924196	0.00129837
CG14270	-0.125699	0.359383	-0.419285	0.406254	0.00371314	0.98802
CG14273	0.00773809		0.0493027	0.934496	0.172276	0.229912
CG14274	0.0031254		0.153659	0.76666	-0.0484217	0.813723
CG14275	-0.0106902	0.812135	0.266103	0.63244	0.0918818	0.42249
CG14277	-0.00233953		-0.0305305	0.967323	0.0346496	0.869049
CG14280	0.00122129		-0.0254165	0.95789	0.00318268
CG14282	0.00122129		-0.1523	0.768819	-0.00414203
CG14285	0.0136876	0.744795	-0.0954336	0.907187	0.13242	0.498745
CG14286	-0.142984	0.317413	-0.508261	0.406008	-0.200248	0.19611
CG14292	-0.00746203		0.0913648	0.924196	0.0266816	0.870161
CG14297	-0.015612		-0.0209936	0.955353	-0.004932
CG14298	-0.00127707		-0.0632397	0.924196	-0.0117421	0.972697
CG14300	-0.00082745		-0.207019	0.731349	-0.0592279	0.743086
CG14301	-0.00154938		0.0249911	0.976502	-0.0685123	0.754587
CG14302	-0.0058124	0.836514	0.435502	0.406008	-0.0506662	0.845117
CG14304	0.00995547		0.0747726	0.924196	0.0365856	0.874347
CG14309	0.00122129		0.040521	0.916819	0.0268595
CG14312	0.0164084		0.116081	0.866129	-0.0336471	0.904138
CG14313	-0.0014533		0.258924	0.406008	0.0450846
CG14314	-0.0219597	0.890101	-0.298917	0.498188	-0.112368	0.590044
CG14315			-0.000613701	0.999673
CG14316			0.0115878	0.924196
CG14317	0.305586	3.41452e-05	0.0135675	0.987908	0.0111814
CG14321	0.0216997	0.794672	-0.20808	0.519657	0.005793	0.98546
CG14322	0.0623565	0.682947	0.268803	0.416403	0.00145661	0.99418
CG14323			0.0115878	0.924196	0.0677253
CG14324	-0.00117932		-0.0513465	0.924196	0.189641	0.207184
CG14325			0.145092	0.413609	-0.0466868
CG14326	-0.00212256		-0.0684154	0.920663	0.0511312	0.818763
CG14327	-0.00507662		0.175642	0.805731	-0.109344	0.592809
CG14329	0.00122129		0.0207986	0.924196	0.00518257
CG14331	0.00122129		-0.0316971	0.924196	-0.0568255	0.81259
CG14339	0.00122129				-0.0239306
CG1434	0.0384049	0.793357	-0.105592	0.83374	-0.00610267	0.983921
CG14340			-0.0455538	0.821329	0.00318268
CG14341	-0.0858985	0.603145	-0.544513	0.406008	-0.0315864	0.908688
CG14342	-0.00117932		0.137179	0.821329	-0.0305176	0.915821
CG14346	-0.00697534	0.92668	-0.178291	0.789836	0.00883915
CG14352	-0.195928	0.0419893	-0.533213	0.406008	-0.142202	0.500317
CG14355			-0.0119332	0.924196	0.0240276
CG14356	-0.00234552		-0.048412	0.927033	0.0972048	0.670679
CG14357	0.00252977		-0.0826385	0.873402	-0.00329892
CG14362			-0.0851003	0.717773	-0.00243773
CG14367	-0.00233953		0.0930913	0.918601	0.132535	0.538379
CG14369	-0.00254816		0.0841165	0.854178	-0.0387046	0.87672
CG14374	-0.00414456		0.314561	0.563355	0.105261	0.307212
CG14377	-0.0141623		0.135959	0.859623	0.102203	0.225929
CG14383			0.0231871	0.901833	-0.00243773
CG14391			-0.0245898	0.942818	-0.00130961
CG14395	0.0831647	0.000287466	0.142507	0.851586	0.0226205
CG14397			0.0252505	0.968755	0.00776495
CG1440	-0.0291351	0.838183	-0.286496	0.51766	-0.0194487	0.906988
CG14400	0.00122129		-0.263606	0.478742	0.0262198
CG14401	-0.00400831		-0.123856	0.87766	0.154466	0.370071
CG14406					0.0284516
CG14407	-0.00333726	0.988775	-0.334532	0.474279	0.0844715	0.586987
CG14408	0.153157	0.240741	-0.291433	0.569541	0.0956445	0.374318
CG1441	-0.00692858	0.762129	0.481299	0.406008	0.366628	0.00886517
CG14410	-0.0461655	0.784189	-0.356182	0.467974	-0.0717031
CG14411	0.138678	0.170223	0.164994	0.651755	0.0732035	0.641231
CG14414	-0.023101	0.899206	-0.363702	0.423623	0.316177	0.0185253
CG14416	-0.00117932		-0.11965	0.594462	-0.0174569
CG14417			-0.0119332	0.924196	-0.00159891
CG14418	0.00111121		0.0779363	0.818364	-0.0200225
CG14419	0.0248905	0.526541	0.107045	0.901833	-0.0180271	0.913792
CG14420			-0.000613701	0.999673	-0.00256584
CG14421	-0.00117932		0.0115878	0.924196	0.0876512
CG14422			-0.0119332	0.924196
CG14423	-0.00227644		0.0290262	0.859623	0.0608815
CG14424			-0.0477032	0.89977	0.0204995
CG14427	0.121692	0.0996404	-0.0380169	0.901833	0.0202644
CG14431	0.0104401	0.896053	0.136986	0.854599	0.0286804	0.911529
CG14434	-0.198462	0.0593659	-0.419322	0.411946	-0.0669173	0.790098
CG14435	0.132483	0.32936	-0.426332	0.406008	-0.181514	0.0572968
CG14439	-0.0244692	0.203141	0.269111	0.636827	-0.0108282	0.976061
CG14440	0.228644	0.0205809	0.514208	0.406008	0.154643	0.258848
CG14441	0.128727	0.386166	0.243905	0.559074	0.121149	0.198772
CG14442	0.198762	0.0520261	-0.0915518	0.883538	0.0264123	0.888851
CG14443	0.00122129		0.040521	0.916819	0.00964775
CG14445	-0.00563409		0.388187	0.449518	0.0941948	0.413549
CG14450	-0.00890115	0.962381	-0.24002	0.614315	-0.0600638	0.785502
CG14451	-0.00724644		0.0687239	0.924196	0.0683701
CG14452			-0.0227075	0.978947	-0.121875	0.551885
CG14453	-0.00902447	0.694237	0.31662	0.557094	-0.0938335	0.693284
CG14454	-0.00433952		0.491104	0.406008	-0.0322263	0.888066
CG14455			0.0115878	0.924196	0.0203928
CG14456	-0.0093046		0.0609816	0.924196	0.0781319	0.631184
CG14457	-0.00117932		0.163189	0.818364	-0.0165455	0.958065
CG14459			-0.08918	0.596795	0.144906
CG14464	-0.0602281	0.686945	-0.300172	0.560225	-0.189697	0.178368
CG14478	0.0949657	0.502527	-0.405664	0.416403	-0.211162	0.0226322
CG14483	-0.062015	0.716779	-0.373224	0.456962	0.0182508	0.936365
CG14488			0.27885	0.406008	-0.0453067
CG14490	-0.00212256		-0.0578639	0.927171	-0.00949984	0.978215
CG14491					-0.00361274
CG14492			-0.0392399	0.786546	0.00701992
CG14495	0.000134871		0.251173	0.643999	-0.248749	0.118584
CG14499	-0.00341451		0.00685742	0.995604	-0.02397
CG14500	-0.00337212		0.0303009	0.954986	0.303288	0.00336475
CG14502	-0.00205149	0.99423	-0.386336	0.452928	-0.191487
CG14505	0.00122129		-0.0349409	0.924196	0.000206017
CG14506			0.0338085	0.962788
CG14507	-0.00195013		0.057173	0.925511	0.0597026
CG14511	-0.0820119	0.62125	-0.181833	0.760565	-0.0111003	0.975065
CG14515	0.00664613		0.329586	0.539423	0.0836645	0.730442
CG14516	-0.0196145	0.901618	-0.0820308	0.924196	0.12047	0.33569
CG14518	0.00288245				-0.0129416
CG14535	0.01415		0.125291	0.821329	0.102796	0.447063
CG14540					-0.00563492
CG14543	-0.103113	0.448657	-0.0866241	0.85326	-0.0752733	0.747683
CG14544	-0.0742922	0.633985	0.0217582	0.975277	-0.110504	0.626603
CG14545	-0.126893	0.378167	-0.135017	0.859623	0.085364
CG14551			0.0353949	0.946779	0.0800519
CG14556			0.0408504	0.775519	-0.171057
CG14561	0.0825276	0.539768	-0.0485547	0.924196	0.0840293	0.715819
CG14562	0.0521668	0.760229	0.238416	0.518249	0.0257771	0.884937
CG14563	-0.00260735		0.0963775	0.536483	-0.0063393	0.985437
CG14564	-0.00117932		-0.0539698	0.66116	0.023332
CG14565	-0.00386747	0.341385	0.101483	0.852477	-0.0914557	0.455652
CG14566	0.00270369		0.673864	0.329349	0.055091	0.704505
CG14567	-0.0156345	0.906418	-0.0379075	0.952932	-0.0813931	0.718549
CG14568	-0.00396573	0.345568	0.234727	0.683798	0.103159	0.650025
CG14569	-0.0254453	0.0292934	0.29915	0.591046	0.104925	0.34938
CG14570	-0.00519285		0.108373	0.901833	0.249081	0.105783
CG14572	-0.0143333	0.363898	0.222699	0.713256	0.0508607	0.754736
CG14573	-0.00245417	0.737524	0.523727	0.406008	0.110353	0.582367
CG14589	0.000123931		-0.0998814	0.914325	-0.0705037
CG14591	0.00603178		-0.0256128	0.975547	-0.0194909	0.931971
CG14598	-0.00197476		0.188921	0.779143	0.0477802	0.73725
CG14605			0.0179074	0.925901	0.0226064
CG14606	-0.00154253		-0.12661	0.841375	-0.0311588	0.913136
CG14607			0.0694865	0.823914	-0.00243773
CG14609			-0.0169051	0.985245	0.0535923
CG1461	-0.00343154		0.0894674	0.71546	-0.0300257
CG14610	0.00122129		0.0798986	0.821329	-0.00243773
CG14613	0.088324	0.454372	0.0380556	0.939568	0.0548617	0.768079
CG14615	-0.0745352	0.649499	0.21902	0.700154	0.0874156	0.670679
CG14618	-0.0411405	0.772508	0.0590164	0.920379	-0.0589571	0.793022
CG14621	-0.00471558	0.981814	-0.0800725	0.822389	0.0261751	0.886947
CG14625	-0.00117932		-0.0172635	0.947005	0.0270648
CG14626	0.00627166		0.182422	0.777797	0.0549713	0.827981
CG14627			-0.0455538	0.821329	-0.00359896
CG14628	0.00119344		-0.0179621	0.987908	0.00576149
CG14629	0.202321	0.0021312	-0.191385	0.500529	0.151996	0.086072
CG1463	-0.0286513	0.838584	-0.401814	0.406008	-0.250296	0.0112578
CG14630	-0.00117932		-0.0528359	0.87311	0.0181589
CG14634					-0.00243773
CG14636	0.00731644	0.891471	-0.0299989	0.962906	-0.0417022	0.815012
CG14641	-0.0632745	0.651272	-0.447139	0.406008	-0.311688	1.31828e-05
CG14642	-0.00605731		0.198551	0.702888	0.114108	0.44715
CG14644	-0.00254816		0.0115878	0.924196	0.0716246
CG14645	0.00223274				-0.0232697
CG14646	-0.0247528	0.883818	-0.308071	0.417734	-0.152521	0.220892
CG14647	-0.0933122	0.480445	-0.310596	0.499209	-0.0996988	0.567002
CG14650	0.056361	0.732449	-0.413376	0.406008	-0.27109	9.46965e-06
CG14651	-0.00731385		0.0891474	0.897765	0.0039842
CG14655	0.00281598		0.159938	0.826068	0.143147	0.447063
CG14657	0.0840082	0.575126	-0.205238	0.671692	-0.253876	0.0116695
CG14658			-0.0119332	0.924196
CG14661	-0.00117932		0.213936	0.713256	-0.0338323	0.897987
CG14662	0.00187806		0.284424	0.605885	-0.12812	0.536706
CG14664	0.00187271		0.134389	0.853734	0.0103821
CG14667	-0.137046	0.217906	-0.212097	0.578186	-0.0741806	0.753602
CG14668			0.0406762	0.924196	0.0287265
CG14669	0.0405803	0.685048	0.269897	0.603483	0.034298	0.822777
CG14671	-0.153545	0.240118	-0.0014221	0.999673	0.0268178	0.893695
CG14676					-0.00729715
CG1468	-0.00599776		0.259686	0.659332	-0.0531629	0.765077
CG14687	0.00402432	0.933988	-0.0819465	0.821329	-0.115374	0.458593
CG14688	-0.0958096	0.501687	-0.306305	0.489332	-0.0547225	0.789247
CG14689	0.00122129		0.226293	0.709335	-0.00300171
CG14691			-0.00793729	0.982202	-0.035628
CG14692	0.00780633		0.180525	0.782421	0.0618045	0.782869
CG14693	0.000123931		0.144119	0.643144	-0.146211	0.480238
CG14694	0.0201488		-0.0799752	0.924196	-0.0646077	0.793534
CG14695	-0.00535593		-0.27702	0.564844	-0.0469869	0.854285
CG14696	0.00910376	0.856195	-0.0737119	0.886762	0.00659752	0.972697
CG14710	-0.084865	0.579073	-0.513374	0.406008	-0.385252	4.03873e-05
CG14711	-0.0672968	0.677053	0.0961765	0.820118	0.0235591	0.922456
CG14712	0.00729086	0.970867	-0.00235174	0.999673	0.0436089	0.797004
CG14715	-0.0901178	0.559788	-0.518028	0.406008	-0.113685	0.393889
CG14717			-0.0472317	0.711594	0.0846831
CG14718			0.0939631	0.736937	0.0288804
CG14720	0.00122129		0.292177	0.574453	0.0332511
CG14721	-0.0941559	0.450694	-0.0571424	0.924196	-0.143674	0.357079
CG14722	0.0110985	0.952463	-0.329255	0.454875	-0.27083	0.000235411
CG14731			-0.0907589	0.415835
CG14736					0.00610203
CG14739			-0.0119332	0.924196	-0.00243773
CG14740					0.0294613
CG14742					-0.0058205
CG14743			0.0200537	0.934752	0.00318268
CG14744					0.00771938
CG14752	0.00392392		0.14088	0.818354	0.330301	0.0189934
CG14756	0.220852	1.20465e-05	0.283301	0.406008	0.0787439	0.748524
CG14757	-0.0113244	0.916014	-0.0511452	0.927171	-0.116846
CG14760			0.14251	0.835269	-0.0143321
CG14762	-0.00117433	0.979023	0.344179	0.48642	0.0178033	0.916905
CG14763	-0.00212256		0.0852171	0.85996	0.0150695	0.962649
CG14764	0.0214377	0.90922	-0.521528	0.406008	-0.197554	0.00510322
CG14767	0.00909258	0.965908	0.0451514	0.924196	0.0520218	0.655826
CG14770	0.00343951		-0.0256631	0.976985	-0.0102661
CG14777	0.0147066	0.861987	0.29242	0.574387	-0.0122721	0.965546
CG14778	-0.00117932		0.14111	0.591046	-0.0131941
CG14780	0.00216653		0.138147	0.826068	0.0503149	0.846165
[truncated: 13,042 more rows]
