# Supplementary material for: A modERN resource: identification of Drosophila transcription factor candidate target genes using RNAi
Source: Genetics. 2023 Jan 19;223(4):iyad004. doi: 10.1093/genetics/iyad004 (PMC10078917; doi:10.1093/genetics/iyad004)
Supplement: iyad004_Supplementary_Data [file iyad004_supplementary_data.zip › modERN_Resource_RNAi_Table_S43_trh_GENETICS-2022-305822.xlsx]

## Sheet: heatmap CSV
gene name	trh_0-1.5	trh_6-8	trh_16-18
poe	-0.0406597	-2.56985	-0.2588
eys	-0.0732894	-1.25797	0.102344
CG33543	-0.0138355	-1.08425	-0.39245
CG7781	-0.0886471	-1.174	-0.434629
CG16704	-0.00100781	0.06853	2.67294
CG18179	-0.00527829	0.0385133	2.27476
CG2064	-0.00201142	0.854941	1.28894
CG8908	0.016784	0.70914	1.20991
Lip1	-0.0116953	0.0320897	1.86295
LManIII	0.000871771	0.0393153	1.85702
LManVI	-0.0848762	0.000454754	1.79025
TwdlO	-0.00871357	-0.0299794	1.7724
CG15308	0	0.0486358	1.4741
Cht4	-0.0121998	0.147927	1.5008
CG30091	3.35585e-05	0.0837979	1.69686
Amyrel	-0.00530141	0	1.60635
CG15293	-0.00225753	-0.0139913	1.62995
Cpr49Ac	0.00429891	0.230358	1.0857
CG34215	-0.0180953	0.38042	1.14882
CG5783	-0.00307238	0.365857	1.00657
CG4998	0.00591493	-0.0799556	1.36987
CG8093	-0.0102707	-0.0122579	1.34079
sxe2	-0.00225753	0.0198831	1.0588
CG17906	-0.000639587	0.0364304	1.08624
CG31789	-0.014194	0.0126531	1.08289
Lcp2	-0.001801	-0.00313363	1.10567
Lip3	-0.00646262	0.0404142	1.11866
Ugt317A1	-0.0234232	0.226076	1.2333
BomS1	-0.00814532	0.125593	1.1368
Cyp6a8	0.0435799	0.118969	1.22684
Cyp28d2	-0.0413005	0.0200279	1.15018
Prat2	-0.00497903	0.0638053	1.20088
CG31769	-0.000639587	0.0136005	1.18521
Crys	-0.00458795	0.00321706	1.21172
CG18180	-0.0892637	0.00837925	1.27434
CG42494	-0.0119504	0.00206698	1.24944
LManV	-0.00577485	-0.0114249	1.2704
CR30029	-0.0307779	0.0533078	1.29742
Cyp6a14	-0.00524311	0.0441551	1.26162
CCHa1-R	0.0106916	1.42469	0.111853
CG13793	0.0208964	1.09264	0.314374
CG3528	0.019781	1.836	0.196585
Spn47C	0.0529806	2.5654	0.299743
CG13794	0.0751686	3.42965	-0.516692
Cyp4p2	0.0543641	3.28795	1.08944
CG13560	-0.0126033	-0.134435	-3.75983
Cyp6a17	-0.0198186	-0.156133	-3.12906
elfless	0	-0.0324468	-2.94485
Lcp65Ag2	-0.0829626	-0.0906295	-2.21461
eRF3	0.00375556	-0.917251	-1.03609
Roc1a	0.0366932	-0.642545	-1.00382
l(1)G0289	-0.0247981	-0.631655	-1.04606
Tango11	-0.0132682	-0.572271	-1.03309
Vha55	0.0469147	-0.575788	-1.08454
CG11771	-0.00821861	-0.516822	-1.03075
Sms	0.040279	-0.524648	-1.01075
CG5131	0.0629503	-0.705022	-1.19849
Fkbp39	0.0593997	-0.822945	-1.22546
Had1	-0.0906182	-0.676971	-1.3086
Cds	-0.0561289	-0.596635	-1.16602
CG8326	-0.0138705	-0.660832	-1.15221
Chchd2	-0.00869029	-0.829376	-1.67229
CG14817	0.0288724	-0.67498	-1.70341
EMRE	0.0199251	-0.714637	-1.6031
Nc73EF	-0.0372815	-0.709377	-1.60597
Tim8	0.0525623	-0.415024	-1.42535
muc	-0.0122058	-0.464087	-1.31834
ND-24	0.0746275	-0.501246	-1.32235
asRNA:CR43767	0.00572224	-0.575694	-1.48014
mRpL15	0.0482514	-0.530111	-1.41534
CG4679	0.0438771	-0.689671	-1.43244
CG7630	0.0342308	-0.673461	-1.33194
CG30043	-0.021365	-0.230785	-1.41273
CG14566	-0.0340569	-0.248391	-1.55356
CG11413	-0.032319	-0.142419	-1.48218
CG30265	0.00608431	-0.123531	-1.50591
CG11370	-0.094282	-0.1813	-1.74221
CG13311	-0.0397155	-0.0922274	-1.60582
CG43134	-0.0122914	-0.0801392	-1.60923
CG32266	-0.00144298	-0.0561403	-1.65354
Cyp313a4	-0.000639587	-0.0471856	-1.72034
CG15202	0.00374206	-0.156074	-1.24443
fs(1)N	0.06142	0.0297065	-1.28383
CG45079	0	0.00965905	-1.23928
CG7497	-0.00304481	-0.00486114	-1.28031
CG12971	0.000220742	0.0161663	-1.11274
CG45116	-0.0010386	-0.0575762	-1.18078
lncRNA:CR44832	-0.00515083	-0.0927942	-1.1536
CG5853	-0.124122	-0.42186	-1.05286
CG8051	-0.0455596	-0.409824	-1.00081
GstE10	-0.016409	-0.284621	-1.01175
CG33331	0.0368197	-0.248672	-1.10355
TyrRS-m	-0.0290496	-0.332132	-1.11771

## Sheet: DESeq2 CSV
gene name	log2FoldChange.trh_0.1.5	padj.trh_0.1.5	log2FoldChange.trh_6.8	padj.trh_6.8	log2FoldChange.trh_16.18	padj.trh_16.18
128up	0.0809192	0.341057	0.205899	0.0244417	-0.247542	0.134316
14-3-3epsilon	0.0347204	0.780842	-0.218398	0.00134369	-0.0787411	0.640411
14-3-3zeta	-0.00750956	0.967732	0.0918541	0.176924	-0.114232	0.381898
140up	0.0888641	0.306087	0.1272	0.384038	-0.279843	0.191949
18SrRNA-Psi:CR41602	-0.00237148	0.913583	0.0319456		0.0427114
18w	-0.0180271	0.889173	0.192076	0.0611649	0.177891	0.356877
26-29-p	0.05757	0.604766	0.0366199	0.684022	-0.0327944	0.902906
28SrRNA-Psi:CR40596	-0.00456425	0.821607	-0.0915434		0.0534696
28SrRNA-Psi:CR40741	-0.00128684		0.0340467		0.0920095
28SrRNA-Psi:CR41609	0.00465972	0.75381	0.0786149		-0.0376096
28SrRNA-Psi:CR45848	0.00177527		0.0109482		0.00319295
28SrRNA-Psi:CR45851	-0.0143046	0.598653	-0.0771466		-0.0437387	0.895251
28SrRNA-Psi:CR45853			-0.0266723		0.0267449
28SrRNA-Psi:CR45855	-0.000639587				-0.0125517
28SrRNA-Psi:CR45859	0.00103118	0.962309	-0.0901057		0.0949675
28SrRNA-Psi:CR45860	0.00273764		-0.0120674		0.0562553
2mit	-0.0498311	0.00874589	0.259452	0.138224	0.229098	0.153651
312	0.00724426	0.970388	0.0698645	0.651728	-0.234528	0.236299
4E-T	-0.0523383	0.657399	-0.219382	0.00737685	-0.19472	0.200171
5-HT1A	-0.0256864	0.0183738	-0.279992	0.0786781	0.114034	0.61957
5-HT1B	-0.0053831	0.58759	-0.135836		0.13693	0.597585
5-HT2A	-0.00296593	0.94641	0.161864	0.412243	-0.0181296	0.958814
5-HT2B	-0.00225753		-0.0457136		0.0286603	0.931486
5-HT7	-0.00878405	0.364416	-0.120203	0.394148	0.221125	0.293215
5.8SrRNA-Psi:CR45863	-0.000669947		-0.02316		-0.0125517
5PtaseI	0.00501759	0.978822	0.255828	0.0168566	0.0364637	0.838776
5SrRNA:CR33367	-0.000639587
7B2	-0.0190014	0.108297	-0.139187	0.434539	0.0258808	0.909508
7SLRNA:CR32864	0.00176567				0.00319295
7SLRNA:CR42652	0.00103369		0.0286647		0.00941076
825-Oak	-0.00225753		-0.131805		-0.0284574
A16	0.0850799	0.328126	0.121768	0.328649	0.153849	0.411294
AANAT1	-0.0793953	3.12012e-06	-0.0412289	0.847293	-0.017073	0.953126
AANATL2	-0.0255802	0.0180335	-0.135227	0.415314	0.219308	0.304304
AANATL3	-0.000639587		-0.101084		0.137105	0.658827
AANATL4	-0.00781027	0.193327	-0.107911		-0.998882	1.00593e-13
AANATL5					-0.22813	0.306333
AANATL6	-0.00225753		0.0630208		-0.158017	0.610759
AANATL7	-0.00177157		0.0138779		0.187812	0.447292
ABCA	-0.0460414	0.701605	-0.186244	0.219643	-0.0566943	0.770254
ABCB7	0.0574088	0.605904	0.0142263	0.919633	-0.146378	0.445235
ABCD	-0.0665633	0.521462	-0.132649	0.141572	0.0284703	0.861723
ACC	-0.0643533	0.541155	0.0698034	0.536134	-0.277535	0.157306
ACXA			0.00965905
ACXB			0.00965905		0.00319295
ACXC			-0.0120054		-0.0493994
ACXD	-0.00341433	0.867224	0.0992084	0.613971	0.352196	0.0383725
ADD1	-0.0335101	0.805338	-0.247035	0.00694833	-0.228225	0.352594
ADPS	-0.0229506	0.414537	0.5411	1.13599e-05	0.108129	0.708183
AGBE	0.0642477	0.483354	0.0477749	0.71384	-0.16628	0.242276
AGO1	-0.0340476	0.802057	-0.133939	0.0799432	-0.0025746	0.988759
AGO2	0.0285102	0.818562	-0.0486183	0.482295	-0.123906	0.599745
AGO3	-0.0720078	0.46381	-0.454567	0.0015123	-0.226524	0.350493
AIF	0.0639474	0.541559	0.227286	0.0380594	-0.39576	0.0162784
AIMP1	0.026004	0.861146	0.0485262	0.791151	-0.251258	0.238629
AIMP2	0.0487153	0.68664	0.133302	0.324704	-0.283672	0.0929129
AIMP3	0.0674229	0.512649	0.181357	0.189919	-0.0572405	0.734271
ALiX	0.0568247	0.602479	-0.0177118	0.913032	0.735785	9.41197e-17
AMPKalpha	0.0304323	0.813719	0.074653	0.466296	-0.0300866	0.875865
AMPdeam	0.040388	0.734269	0.200525	0.194839	0.502552	2.45533e-07
AOX1	-0.0415968	0.72529	-0.311256	0.0788638	0.358952	0.00216104
AOX2	-0.0136989	0.443856	0.473946	0.0048176	0.121124
AOX3	0.0149649	0.925353	-0.0252487	0.914944	0.0992917	0.707926
AOX4	-0.00116505		-0.00680972		-0.0159972
AP-1-2beta	0.0847076	0.276164	0.158142	0.0513521	0.169523	0.172237
AP-1gamma	-0.000936856	0.996081	0.144625	0.149891	0.117813	0.392025
AP-1mu	0.0450869	0.701351	-0.224975	0.0707483	-0.375237	0.032102
AP-1sigma	-0.000202425	0.998803	-0.227638	0.00550164	-0.0900789	0.615679
AP-2alpha	0.00693844	0.971392	0.262073	0.00257806	0.336428	0.00209873
AP-2mu	0.074344	0.429751	0.173645	0.0642544	0.0729572	0.711538
AP-2sigma	0.0885397	0.294882	0.169222	0.157366	0.0627282	0.702123
APC10	0.0248764	0.867224	0.0336119	0.86555	-0.00904888	0.981422
APC4	0.0830584	0.306379	0.0297301	0.86744	-0.0793406	0.821315
APC7	0.0464753	0.684842	0.0286545	0.673449	-0.0208663	0.847211
APP-BP1	0.0362385	0.780953	0.226681	0.163758	0.168179	0.50416
AQP	-0.000487768	0.981832	0.00975583		-0.141583	0.645302
ARY	0.00067778		0.00995882
ASPP	-0.0173245	0.805338	0.0803983	0.43867	0.0673988	0.80807
ATP6AP2	0.0181782	0.903725	-0.305674	0.0002573	-0.534761	4.43109e-07
ATP7	0.0364069	0.78519	0.152409	0.0744058	0.194225	0.3327
ATP8A	0.0697967	0.49056	-0.018573	0.910779	0.218446	0.221917
ATP8B	-0.0262006	0.192875	0.0048037	0.983757	0.479009	0.000491002
ATPCL	0.0420313	0.734269	0.404268	4.15449e-05	0.409221	0.00275001
ATPsynB	0.0185613	0.909222	-0.0398638	0.71191	-0.268162	0.10044
ATPsynC	0.0382307	0.772276	0.0609924	0.35732	-0.228165	0.0947082
ATPsynCF6	0.025094	0.866595	-0.125409	0.360958	-0.23459	0.0948977
ATPsynCF6L			-0.00167168
ATPsynD	0.0171122	0.916458	-0.00758442	0.946656	-0.25993	0.0469837
ATPsynE	-0.00782623	0.966385	-0.145295	0.163339	-0.239716	0.119041
ATPsynF	-0.0217802	0.890627	-0.0441426	0.57665	-0.23012	0.152225
ATPsynG	0.0230826	0.881424	-0.0822741	0.468111	-0.0929626	0.640272
ATPsynGL	0.000680527
ATPsynO	0.0420499	0.738791	-0.163174	0.0922362	-0.18097	0.198657
ATPsynbeta	0.0163329	0.916183	0.12798	0.0142408	-0.147545	0.264725
ATPsynbetaL	-0.000899787		-0.00513173		0.0117672
ATPsyndelta	0.051013	0.666969	-0.25526	0.0212529	-0.213297	0.141759
ATPsynepsilonL	-0.00318113	0.905212	0.157864	0.423749	-0.00533342	0.990321
ATPsyngamma	0.0516514	0.663712	0.115281	0.204203	-0.145867	0.424564
ATbp	-0.0182995	0.907438	-0.124936	0.355306	-0.243459	0.313913
Aasdh	-0.026977	0.851501	-0.0947712	0.545792	-0.42832	0.0129881
Aatf	0.0394176	0.742458	0.066748	0.547931	-0.361118	0.00278721
Abd-B	-0.0115816	0.923429	0.0870772	0.497752	0.274174	0.022177
Abi	0.00379848	0.98176	0.0605805	0.578143	0.105473	0.496855
Abl	-0.0362037	0.785977	-0.200797	0.126332	-0.374249	0.0616864
Abp1	0.0331485	0.793936	-0.40028	0.00198798	-0.260741	0.278735
Ac13E	0.0148669	0.896797	0.0836138	0.626634	0.235863	0.222182
Ac3	-0.0333611	0.268341	0.0320763	0.878469	0.276635	0.116371
Ac76E	-0.0520133	7.05162e-05	-0.185993	0.203823	0.15944	0.479661
Ac78C	0.0172049	0.54507	-0.104721	0.566254	0.12572	0.562015
AcCoAS	-0.0570019	0.599519	0.00327936	0.988621	-0.339578	0.0813068
Acbp1	-0.0367933	0.77739	0.457587	9.7543e-06	0.0165102	0.942392
Acbp2	-0.0384558	0.0164604	-0.143963	0.462038	0.139963	0.34726
Acbp3	-0.0367646	0.000146577	-0.141496		-0.104988	0.699092
Acbp4	-0.0342103	0.00626387	-0.10951	0.29772	-0.0990868	0.448171
Acbp5	-0.0428085	0.0051453	-0.0642098	0.763319	0.109244	0.609589
Acbp6	-0.00252262	0.890361	-0.0396948		0.296555	0.146569
Ace	-0.0343322	0.00581701	-0.0731927	0.725089	0.182999	0.331352
Acer	0.00711354	0.971015	0.197671	0.011753	0.171824	0.213929
Acf	-0.00513127	0.978822	0.0105333	0.954188	-0.217851	0.306239
Achl	-0.00456735	0.785253	-0.393204	0.0160833	-0.362602	0.175457
Ack	0.0208454	0.89072	-0.0188461	0.904159	0.0494011	0.803654
Ack-like	0.0270563	0.847633	0.278805	0.000756007	0.340546	0.00922384
Acn	0.0120021	0.943702	-0.0858942	0.202159	-0.275925	0.102152
Acox57D-d	0.0648935	0.533538	0.0420809	0.829493	-0.00466291	0.988759
Acox57D-p	0.0856545	0.28834	0.374615	0.0083279	0.468154	8.93104e-05
Acp1			-0.0335653		-0.121327	0.70622
Acp24A4	-0.000639587		-0.0030888		0.155271
Acp26Aa					0.00319295
Acp26Ab			-0.02316		0.00832134
Acp32CD			-0.00452979
Acp36DE	0.000680527		0.0259969		-0.0434963
Acp53C14a			-0.0120054		0.00832134
Acp53C14b	0.00067778
Acp53C14c			-0.00134076		0.0942537
Acp53Ea			-0.0229051		0.0295756
Acp54A1			0.0427087		0.00319295
Acp63F	0.00067778		0.00582364
Acp65Aa			-0.146059		-0.00512499	0.99036
Acp76A	0.00067778		0.0383408		0.0178024
Acp95EF			-0.02316
Acph-1	0.0255164	0.843755	-0.376002	0.0166392	-0.335336	0.148782
Acsl	0.002483	0.989657	0.237347	0.000323098	-0.156785	0.143978
Act42A	-0.000912916	0.996081	0.0107461	0.851921	-0.240152	0.167246
Act57B	-0.10946	1.61494e-05	-0.100703	0.47775	-0.0505521	0.770401
Act5C	0.0337202	0.795392	-0.152309	0.0715133	0.030392	0.836081
Act79B	0.000829971	0.97042	0.0273896		-0.164194	0.606535
Act87E	-0.0597679	0.479436	-0.0437805	0.772156	0.301508	4.78883e-05
Act88F	0.000680527		-0.0300428		-0.0402165
Actbeta	-0.0376232	0.456754	0.095483	0.586818	0.115691	0.489831
Actn	-0.00937148	0.95744	-0.0140382	0.886317	0.101221	0.503049
Actn3			-0.0282338
Acyp2	0.0197873	0.899746	0.00484764	0.980075	-0.0897635	0.743891
AdSL	0.131076	0.0463356	0.0741942	0.505773	-0.348368	0.0209065
AdSS	0.0520065	0.620172	-0.28841	0.00939496	-0.263595	0.126182
Ada	0.0113705	0.947386	-0.032585	0.841268	-0.0940272	0.777971
Ada1-1	-0.00129207	0.970511	-0.099593		0.00572246
Ada1-2	-0.00153015	0.993059	-0.143802	0.4681	-0.461042	0.0553893
Ada2a	-0.0240118	0.77273	0.0975861	0.544667	-0.00887158	0.974965
Ada2b	0.0629886	0.482572	-0.0680716	0.663566	-0.331336	0.19753
Ada3	0.0309115	0.81979	-0.2186	0.0255541	-0.303783	0.114467
AdamTS-A	-0.0327438	0.436524	0.271133	0.0610834	0.250287	0.200083
AdamTS-B	-0.0114145	0.864512	0.20995	0.0325764	0.133274	0.623905
Adar	0.00750921	0.967688	0.111983	0.211836	0.0955537	0.545888
Adat1	-0.0126529	0.915198	0.000546406	0.99737	-0.330538	0.188586
Adck1	0.0237188	0.875895	0.389039	0.00465748	-0.350925	0.0167907
Adck5	0.0372029	0.78039	-0.19049	0.254857	-0.281075	0.112945
Adf1	0.0552426	0.583563	0.0842598	0.485708	0.046404	0.803361
Adgf-A	-0.057007	0.451593	0.312226	0.000113724	-0.07094	0.631733
Adgf-A2	-0.00186646	0.915083	0.128891	0.511778	0.0702443
Adgf-B			0.0184369
Adgf-C	-0.00666798	0.254035	0.0120072		0.00654047	0.985239
Adgf-D	-0.00119733	0.959417	0.12698	0.472602	0.756184	0.000141083
Adgf-E	0.000680527		0.0286647
Adh	-0.000385396	0.996711	0.0188909		-0.2141	0.398034
Adi1	0.0213085	0.893537	-0.123004	0.466296	-0.128327	0.493098
AdipoR	0.0609628	0.511828	0.136977	0.13303	-0.0778349	0.594338
Adk2	0.0152996	0.925914	0.0785159	0.38379	-0.0751678	0.729364
Adk3	-0.039601	0.752548	0.0885049	0.675575	-0.22823	0.190483
AdoR	-0.00595686		-0.179995		-0.162661	0.582941
Aduk	0.0821924	0.369941	0.0587584	0.74207	0.0441139	0.8493
Ae2	-0.0409709	0.750483	-0.388054	0.0139669	0.116067	0.324804
Aef1	-0.0306614	0.824688	-0.288913	0.0257515	-0.42994	5.05947e-05
Afti	-0.0222879	0.888663	-0.0983857	0.348519	0.077444	0.655429
Ag5r	-0.0527618	0.000309133	-0.061819	0.6565	0.183551	0.484212
Ag5r2	-0.0829384	2.26967e-07	-0.0557025	0.759257	-0.126168	0.654142
AgmNAT	-0.0061853	0.962744	-0.142384	0.332347	-0.495316	0.0451188
Agpat1	0.0315193	0.816598	0.119797	0.301573	0.217721	0.268898
Agpat2	0.0282191	0.831542	0.23902	0.0680538	0.117709	0.55245
Agpat3	0.0106002	0.948662	-0.04135	0.680434	-0.0287593	0.877197
Agpat4	-0.0132162	0.938308	0.209816	0.025917	0.0400743	0.80222
Ahcy	0.08659	0.325931	0.154489	0.182272	0.0392118	0.86095
AhcyL1	0.0374166	0.759414	0.186283	0.0576908	0.30698	0.00532835
AhcyL2	0.00258084	0.973535	-0.116367	0.397516	0.162533	0.281681
Ak1	-0.0427091	0.69074	-0.298901	0.087431	-0.0870283	0.726267
Ak2	0.0499911	0.671663	0.03702	0.709652	-0.11263	0.446404
Ak3	-0.0598722	0.378659	0.193155	0.184883	0.0884821	0.731414
Ak6	-0.00309132	0.986726	0.0228093	0.879098	-0.426139	0.0182036
Akap200	-0.0191223	0.900455	-0.0585062	0.251529	-0.395982	0.0736303
Akh	-0.00225753		0.0547815		-0.214014	0.420026
AkhR	-0.00445791	0.818468	0.163789	0.390878	0.213688	0.287946
Akr1B	0.066799	0.456698	0.0894144	0.586814	0.22168	0.111397
Akt1	-0.000102373	0.99979	0.106385	0.266646	-0.0589349	0.689098
AlaRS	0.0715156	0.471716	0.262507	0.00448282	-0.184529	0.212099
AlaRS-m	0.0698536	0.490113	0.234348	0.08443	-0.0970643	0.656268
Aladin	0.00815432	0.965421	-0.390961	0.00148615	-0.699595	0.00126324
Alas	0.0559973	0.602746	0.046987	0.7805	-0.241531	0.175457
Ald1	-0.114226	0.0664323	-0.232906	0.00566744	-0.0185995	0.929701
Ald2			-0.0453641		-0.0452327
Aldh	0.0461473	0.680776	0.00235352	0.990284	-0.45159	0.0391713
Aldh-III	0.0439138	0.72308	-0.428931	1.39096e-05	0.260546	0.0162298
Aldh7A1	0.00951607	0.93452	0.104444	0.31724	0.143806	0.362126
Alg-2	0.0311074	0.811901	0.136637	0.109668	-0.00998975	0.959667
Alg1	0.0466674	0.701622	0.0894334	0.315573	-0.00963653	0.962089
Alg10	0.101323	0.188263	0.148528	0.274048	0.160703	0.549636
Alg11	0.0297466	0.824688	0.0287451	0.810489	-0.120451	0.391388
Alg12	-0.0136287	0.936744	-0.0883392	0.540577	-0.119583	0.568003
Alg13	0.0545924	0.607477	0.0199958	0.930496	-0.133548	0.648779
Alg14	0.027992	0.776768	0.0423804	0.847406	0.042809	0.895251
Alg2	-0.00518437	0.978647	-0.00397198	0.97631	-0.118112	0.555406
Alg3	0.0542392	0.641975	0.101911	0.553585	-0.113914	0.61269
Alg7	0.00603194	0.975038	-0.190142	0.16155	-0.05353	0.795694
Alg9	0.00688133	0.971015	0.209959	0.105139	-0.0758779	0.816736
Alh	-0.0048811	0.978822	0.0402619	0.612949	-0.127328	0.523582
Alk	-0.00372973	0.948662	-0.166818	0.372792	0.107833	0.578402
AlkB	0.00990503	0.95744	-0.137958	0.227561	-0.318283	0.236303
Alp1	-0.0538583	0.0320652	0.452592	1.53725e-06	0.43883	0.0959316
Alp10	-0.020824	0.0404892	-0.0220483		-0.969818	8.87475e-06
Alp11	0.00267782		0.0558612		-0.0818661
Alp12	0.00754756	0.959417	0.171014	0.357915	0.0512125	0.834017
Alp13					0.206341
Alp2			-0.0319185		-0.0222717
Alp4	-0.00121241	0.949586	-0.0421843	0.803017	-0.401639	0.0380541
Alp5	-0.060015	1.33867e-05	-0.119705	0.29355	-0.0154619	0.921816
Alp6	-0.0383175	0.00966673	-0.331536	0.027864	-0.131205	0.400258
Alp7	-0.00787485	0.106281	-0.21392		-0.633859	0.00474528
Alp8	-0.00871425	0.307063	-0.101518		-0.476195	0.0373952
Alp9	-0.00201452	0.920266	-0.0299355		-0.835517	0.000228957
Alr	0.0400332	0.758058	-0.112094	0.515097	-0.503409	8.93749e-05
Als2	0.0606439	0.568343	0.233574	0.0332011	0.0915768	0.634371
Ama	0.0184495	0.733627	-0.112188	0.360182	-0.157583	0.620904
Amacr	0.00168244	0.993243	0.0545458	0.756335	0.237469	0.296178
Amnionless	-0.017015	0.28868	0.224051	0.217217	0.436235	0.00413274
Amph	-0.0322565	0.809388	0.0641497	0.538968	0.0181593	0.907515
Amt	0.000680527		-0.0324228		0.09831
Amun	-0.00928612	0.960097	-0.259698	0.00366833	-0.523903	0.00888201
Amy-d	-0.0072684	0.438434	0.151797	0.415815	0.603318	0.00126194
Amy-p	-0.0223527	0.0281392	0.112953	0.568217	0.372676	0.00801565
Amyrel	-0.00530141				1.60635	2.80854e-13
Ance	0.00898546	0.903724	0.200398	0.0043399	0.147932	0.428744
Ance-2	0.00732155	0.841867	0.0803342	0.701944	0.184333	0.55534
Ance-3	0.00338328	0.81441	0.00615701		0.249441	0.39926
Ance-4	-0.0137527	0.156193	-0.215363	0.149645	0.0929608	0.499093
Ance-5	-0.0152571	0.556092	-0.194231	0.306296	-0.291688	0.0277503
Andorra			-0.00134468		-0.0383416
Ank	-0.054853	0.628553	-0.0707393	0.452473	-0.00159427	0.993628
Ank2	-0.270063	9.48073e-13	0.287363	5.9477e-05	0.226968	0.161582
Ankle2	0.0436567	0.688324	-0.0169217	0.923306	-0.0576052	0.814308
Anp	-0.001801		0.154168		0.00055386
Ant2	-0.00516064	0.952839	0.0335517	0.88447	-0.118513	0.722272
Antp	-0.0162438	0.741973	0.0311214	0.851252	0.100582	0.741196
AnxB10	0.0855326	0.338216	0.112089	0.540661	-0.166251	0.488701
AnxB11	-0.00447559	0.979796	-0.00499627	0.961532	0.137182	0.278525
AnxB9	-0.0546916	0.595924	0.037633	0.662241	0.0529858	0.756266
Aos1	0.00836924	0.964109	0.073227	0.639379	-0.241217	0.410552
Apc	0.0251376	0.863517	0.35699	5.5812e-06	0.34767	0.00540365
Apc2	0.0384096	0.750177	-0.363178	0.00280846	-0.364768	0.17176
ApepP	-0.00888193	0.9611	-0.415109	0.00823219	0.0737775	0.617404
Apf	0.0190996	0.888395	-0.0628534	0.759132	-0.078254	0.790244
Apl	-0.0273283	0.809678	0.0751874	0.716011	-0.18594	0.553532
Aplip1	-0.0182232	0.446182	0.376172	0.0145273	0.241931	0.18155
Apoltp	-0.0869748	0.15727	0.536035	5.95703e-15	-0.0878366	0.718382
Appl	-0.160072	1.81548e-06	-0.0269282	0.844551	-0.0549238	0.790675
Aprt	0.00482271	0.979204	0.127527	0.44628	0.285661	0.0652172
Aps	-0.0294816	0.831393	-0.394113	0.00198798	-0.594841	0.00190474
Arc1	-0.048819	0.165903	-0.277083	0.125123	0.177214	0.372808
Arc2	-0.0195976	0.782849	-0.0661033	0.736172	0.401573	0.0866807
Arc42	0.0320788	0.817542	0.01388	0.945101	-0.0914959	0.761231
Archease	0.0354063	0.792537	-0.0191312	0.920529	-0.182826	0.379363
Arf102F	-0.0390158	0.764673	-0.0868002	0.367665	-0.0665827	0.733936
Arf51F	0.00786063	0.967174	-0.135271	0.0613197	-0.0330642	0.889658
Arf79F	-0.0321635	0.809388	-0.0894065	0.10589	-0.139808	0.37474
ArfGAP1	0.0394904	0.748489	-0.0499815	0.645416	-0.112138	0.470767
ArfGAP3	0.0308062	0.803895	-0.199357	0.0422856	-0.268656	0.107842
Arfip	-0.0112722	0.946012	0.230417	0.0314582	0.111991	0.541666
Arfrp1	0.0489438	0.675085	-0.146871	0.263002	-0.218659	0.366718
ArgRS	0.0476276	0.675085	0.176983	0.0989313	-0.230714	0.0670384
ArgRS-m	0.0255415	0.863517	0.0992938	0.542005	0.0285936	0.91683
Argk	-0.0580076	0.58604	0.356771	9.20276e-19	-0.220782	0.362596
Argl	-0.0376247	0.301036	-0.165316	0.39499	0.129682	0.463439
Arl1	0.013135	0.936744	0.00526043	0.966842	-0.101741	0.633961
Arl2	0.0101362	0.955604	0.00467486	0.980102	0.0557514	0.861796
Arl4	0.0476259	0.688342	0.182826	0.153953	0.104035	0.508822
Arl5	-0.00455082	0.979796	-0.387764	0.000159197	-0.257563	0.239138
Arl6			0.077931		0.113769	0.735095
Arl6IP1	0.0460962	0.697585	-0.297651	0.0131719	-0.292868	0.247646
Arl8	-0.00999918	0.955056	-0.117724	0.151676	-0.00127046	0.995183
Arp1	0.010477	0.949169	0.18055	0.0754511	0.0660991	0.721545
Arp10	0.0751044	0.437014	-0.178495	0.111164	-0.294698	0.0436388
Arp2	-0.00115848	0.995123	0.12995	0.214665	0.0591895	0.822041
Arp3	-0.0029943	0.986299	-0.186711	0.0492574	-0.364071	0.0291356
Arp5	0.030487	0.828954	-0.131598	0.190485	-0.309479	0.0691236
Arp53D	0.00231783		-0.0542691		-0.00405823
Arp6	0.0897318	0.28164	-0.140063	0.0694222	-0.257098	0.19596
Arp8	0.0395677	0.748325	-0.225169	0.0818374	-0.342134	0.202987
Arpc1	0.0380678	0.773899	0.129024	0.197673	0.0921456	0.554553
Arpc2	0.054106	0.630156	-0.034134	0.763401	-0.155775	0.488907
Arpc3A	0.0307527	0.827399	0.153358	0.152187	0.181924	0.228759
Arpc3B	-0.0153599	0.707685	0.190721	0.202245	0.218094	0.197201
Arpc4	0.0472387	0.698964	-0.0967115	0.27083	-0.00839786	0.96859
Arpc5	0.0738358	0.449033	0.0811202	0.501476	0.00241691	0.992502
Arr1	-0.00742193	0.443856	-0.077393		-0.48876	0.000559323
Arr2	-0.00308651		-0.0028146		0.0168846	0.965217
Ars2	0.00237765	0.990071	-0.156216	0.112864	-0.294683	0.208658
Art1	0.0677223	0.440925	-0.176456	0.166535	-0.470713	0.00598184
Art2	-0.00332328	0.734269	-0.0680361		0.0226444
Art3	0.0406136	0.72462	-0.244148	0.0120367	-0.532505	7.3309e-08
Art4	0.022172	0.872569	0.0570747	0.699455	-0.320602	0.202674
Art6	0.00067778		-0.00167168		-0.0125517
Art7	0.0639846	0.514744	0.0754808	0.684676	-0.148347	0.623551
Art8	-0.0023916	0.990287	-0.110657	0.46555	-0.684037	0.000331341
Arts	0.00880953	0.962309	0.157922	0.427254	-0.261505	0.0951125
Arv1	-0.00256172	0.989536	-0.0833148	0.64808	0.0101877	0.975544
Asap	0.0368019	0.782849	0.26345	0.0016982	0.194089	0.187219
Asator	-0.0249273	0.867224	-0.0185958	0.880346	0.117153	0.393808
Asciz	0.0452805	0.707274	0.017822	0.937831	0.0382022	0.903338
Ask1	0.0330564	0.809388	0.251694	0.00152983	0.195835	0.148164
AsnRS	0.0894658	0.293401	0.256015	0.010692	-0.233912	0.156456
AsnRS-m	0.00406618	0.980741	-0.151703	0.367405	-0.071178	0.826277
AsnS	0.0190348	0.898572	-0.398853	0.0114517	-0.138556	0.640318
AspRS	0.0742024	0.44192	0.0763106	0.443358	-0.215534	0.132123
AspRS-m	-0.0144482	0.928877	-0.188797	0.0949848	-0.335848	0.12503
Asph	0.100703	0.201645	0.00479671	0.966837	0.00427577	0.984372
Ass	-0.00713528	0.583563	-0.100214		0.0439863	0.867535
AstA	-0.00933232	0.257108	-0.13155	0.336223	-0.103433	0.623594
AstA-R1	0.00385988	0.823545	-0.0486225		-0.0441347	0.89116
AstA-R2	-0.00355879	0.785943	-0.0515384		-0.127162	0.531067
AstC	-0.00132341	0.95607	-0.100108		0.152218	0.405063
AstC-R1	0.000680527		0.0132297		0.0592483
AstC-R2	-0.00797661	0.597575	-0.0957386	0.56657	0.0912035	0.659045
AstCC			-0.0120674		-0.14785
Asx	-0.0127376	0.940794	0.211409	0.00838646	0.30545	0.0295058
Atac1	0.0439213	0.710333	-0.0601182	0.696387	-0.286556	0.126134
Atac2	0.0845	0.34834	0.0872904	0.514916	-0.164955	0.522941
Atac3	0.102155	0.169336	0.0725647	0.617056	-0.0257079	0.912447
Ate1	0.0387371	0.738691	-0.301304	0.0241255	-0.256513	0.085786
Atet	-0.0699337	0.0640012	0.333809	2.56431e-06	0.194309	0.148529
Atf-2	0.0225893	0.886492	0.0264636	0.899133	0.0472793	0.872171
Atf3	-0.0292204	0.412129	-0.196075	0.293027	0.052038	0.758378
Atf6	-0.0122995	0.942913	-0.239773	0.00441748	-0.187193	0.241203
Atg1	-0.0358185	0.787608	0.075338	0.584948	0.0169948	0.947127
Atg10	0.015266	0.857029	-0.0468334	0.827115	0.0321211	0.927172
Atg101	0.00770474	0.968207	-0.237437	0.016438	-0.270389	0.037892
Atg12	0.066102	0.505705	0.125262	0.483653	-0.0555319	0.832719
Atg13	-0.0375585	0.768091	-0.0744529	0.567307	0.100922	0.590811
Atg14	0.0393652	0.761745	0.0262052	0.852244	0.0353294	0.847382
Atg16	0.0278578	0.841219	-0.281151	0.0319534	-0.350085	0.0396147
Atg17	0.00010989	0.99979	0.121621	0.194059	0.0234002	0.90024
Atg18a	0.0459577	0.679259	-0.232959	0.0364243	-0.173507	0.13742
Atg18b	-0.0478341	0.688812	0.167792	0.103455	0.27547	0.0208466
Atg2	0.0528668	0.616079	0.169591	0.0212529	0.183689	0.26236
Atg3	0.0696956	0.48723	0.00933639	0.936254	0.0872624	0.678074
Atg4a	0.0204188	0.893713	-0.123317	0.18287	-0.0951233	0.588331
Atg4b	0.00396095	0.981602	-0.182601	0.0984529	0.164838	0.244407
Atg5	0.0881399	0.294882	-0.265668	0.0406548	-0.18487	0.411041
Atg6	0.0519463	0.660792	0.0389185	0.818464	0.126546	0.458084
Atg7	-0.0608172	0.558526	-0.198822	0.188601	-0.362621	0.111804
Atg8a	-0.0201598	0.896787	-0.0909689	0.234591	-0.00957214	0.958514
Atg8b			0.0286647		0.0181631
Atg9	0.0686332	0.485622	0.108587	0.193901	-0.0564349	0.764733
Atox1	0.00822332	0.964503	-0.0790622	0.526706	-0.206975	0.166257
Atpalpha	0.0139054	0.93452	0.169409	0.00165464	0.063161	0.710563
AttA			-0.0120054		0.00976907
AttB	-0.000639587				0.348318	0.0949392
AttC			0.0208247		0.000303344
AttD			0.0272175		0.00458464
Atu	0.0665428	0.489682	-0.2969	0.0122441	-0.267108	0.270969
Atx-1	0.00359322	0.935613	-0.156683	0.373697	0.129219
Atx2	0.00105222	0.996081	0.192753	0.0473106	0.0759803	0.623905
Atxn7	0.00383864	0.982128	-0.23036	0.0139166	-0.368734	0.0431448
Aven	0.0188928	0.907211	-0.136622	0.486658	-0.147076	0.614252
Awh	-0.0145595	0.781551	0.172408	0.187687	0.278282	0.185421
Axn	0.0087853	0.962309	-0.233267	0.0132687	-0.260536	0.221935
Axs	0.0333622	0.806231	0.0495249	0.815575	0.069249	0.771884
Axud1	-0.0605297	0.578436	-0.442045	0.000257466	-0.525302	0.0115182
B-H1	-0.0114445	0.690885	0.113724	0.563665	0.238493	0.322742
B-H2	-0.00833372	0.813661	-0.00900327	0.96662	0.143723	0.611835
B4	-0.0183237	0.909892	-0.315897	0.0209431	-0.174147	0.354158
B52	0.0545873	0.627529	-0.17816	3.63468e-05	-0.455024	3.58285e-06
B9d1	9.411e-05		0.208479	0.256095	-0.142068	0.647627
BBS1	0.00551218	0.65794	0.0359116		0.35014	0.15647
BBS4	0.00536855		0.100065		-0.12399	0.702622
BBS5	-0.00376459	0.831498	0.15657	0.399122	0.172609	0.552818
BBS8	-0.00118207	0.95219	0.129516	0.500885	-0.0355553	0.924365
BBS9	-0.00558231	0.583563	0.0526753		0.0376015	0.918431
BCAS2	0.0537282	0.646367	-0.230433	0.0542995	-0.275171	0.266829
BCL7-like	-0.00361238	0.982176	-0.0835218	0.594374	-0.311991	0.22475
BEAF-32	0.0318178	0.806231	-0.15258	0.141288	-0.48002	0.0115312
BG642163			-0.0120674		0.00319295
BG642167					0.00319295
BG642312			-0.0155979		0.208928	0.491221
BHD	0.0336868	0.660404	0.094267	0.576786	-0.0715672	0.775393
BI-1	0.0145579	0.930231	-0.141524	0.0686888	-0.0359475	0.834017
BNIP3	-0.0109667	0.948258	0.192761	0.067213	0.190825	0.168141
BOD1	0.0126065	0.936863	-0.179414	0.0406107	-0.154046	0.349779
BORCS5	0.0583651	0.591538	0.0944597	0.64518	0.193673	0.381499
BORCS6	0.0450736	0.674548	0.00415125	0.984266	-0.0769794	0.781291
BRWD3	0.0276901	0.846175	-0.221344	0.101265	-0.323099	0.127419
BTBD9	0.02223	0.874142	-0.441786	0.00183054	-0.358234	0.142208
Bacc	-0.0268418	0.852537	-0.0811321	0.673166	-0.0508084	0.80525
Bace	-0.00860832	0.398316	-0.0105884	0.777413	-0.300504	0.0715504
Balat	-0.00245592		-0.0632857		0.0920447
Baldspot	-0.00130248	0.995083	0.0513854	0.550322	-0.147373	0.455639
Bap111	-0.070778	0.449858	-0.488946	3.31058e-13	-0.629554	0.00504924
Bap170	0.0417725	0.701622	-0.102277	0.506115	-0.150927	0.628557
Bap55	0.0557472	0.602479	0.0767972	0.483242	-0.0841633	0.799031
Bap60	0.0168073	0.913419	-0.323309	0.000371016	-0.445488	0.0534534
Bbd	-0.00356264	0.679259	0.0181242		0.20973	0.483329
Bdbt	0.0206492	0.896797	-0.171454	0.384038	-0.0923083	0.745401
Bdp1	0.0407859	0.74922	0.0358031	0.73688	-0.263703	0.0766994
Bem46	0.0312229	0.81967	-0.212082	0.0989313	-0.38081	0.0141216
Best1	0.0959446	0.229502	0.0387114	0.78931	-0.062902	0.77829
Best2	-0.0326748	0.0887191	0.085882	0.647342	0.307727	0.0970141
Best3	-0.000928619	0.964338	-0.0457716	0.838886	0.299134	0.19753
Best4			0.00649299
Bet1	0.0380185	0.766438	0.0123289	0.943211	-0.263987	0.123787
Bet3	0.0281538	0.841219	-0.461326	6.85283e-06	-0.637895	0.000514796
Bet5	0.0170216	0.915084	0.0858256	0.526706	-0.0319189	0.895251
Bgb	0.0428658	0.72529	0.0825482	0.437361	-0.113721	0.527292
BicC	-0.00115431	0.945232
BicD	-0.00937139	0.959974	-0.132658	0.372399	-0.0277594	0.883853
BigH1	0.0154179	0.917211	-0.0069556	0.961854	-0.0584635	0.664354
Bili	-0.0112063	0.58604	0.102815	0.622078	0.135993	0.454223
Bin1	0.014757	0.930775	-0.186532	0.0456947	0.261846	0.222015
Bka	0.134099	0.0385278	-0.294407	0.0172548	-0.624772	4.10728e-08
Blimp-1	-0.0543119	0.0283864	0.266882	0.000742983	0.627085	0.00854761
Blm	0.00687236	0.972456	0.190129	0.291952	-0.213599	0.45973
Blos1	-0.00126446	0.995083	-0.0918951	0.619108	-0.126313	0.556509
Blos2	0.0190964	0.90443	-0.0511166	0.756335	-0.237288	0.317666
Blos3	0.0371334	0.754745	-0.0457269	0.79011	0.261892	0.282858
Blos4	-0.00711916	0.970911	-0.226422	0.05193	-0.0846009	0.79587
Bmcp	0.0428563	0.702675	0.013102	0.946398	-0.12798	0.433212
BoYb	-0.0376056	0.774528	-0.494101	0.000827012	-0.095617	0.653713
BobA	0.0341202	0.389545	-0.0608099	0.780815	-0.0248341	0.904045
BomBc1	-0.000639587		-0.0130358		0.357342	0.189546
BomBc2	-0.00431779		-0.0661496		0.41901	0.0893015
BomBc3	-0.000669947		0.00801042		0.301671	0.290221
BomS1	-0.00814532	0.402478	0.125593		1.1368	5.43082e-08
BomS2	-0.0113509	0.240737	0.141348		0.436663	0.0951125
BomS3	-0.0215939	0.00318145	-0.0352809		0.496508	0.0362054
BomS4	-0.000669947		0.0310676		0.208378	0.423047
BomS5	-0.000669947		-0.0120054		0.296236	0.290154
BomS6	-0.000639587		-0.0032584		0.332439	0.231923
BomT1					0.247812
BomT2					0.162285
BomT3	-0.00265192		0.116029		0.579901	0.0136302
Boot	0.019523	0.901417	0.073218	0.486968	-0.201225	0.486925
Br140	0.0174881	0.914321	0.0455199	0.800167	-0.0686478	0.796532
Brca2	0.0290371	0.831542	0.184831	0.181986	0.295068	0.185193
Brd	0.0223046	0.545151	-0.0868023	0.603152	-0.135886	0.499093
Brd8	0.0602453	0.568108	-0.0965867	0.29616	-0.220424	0.342705
Bre1	-0.0143114	0.933748	-0.297241	0.010195	-0.394613	0.074603
Brf	-0.0109641	0.950245	0.0315061	0.782955	-0.132967	0.420584
Brms1	0.0413402	0.747012	0.0578555	0.603045	-0.0877105	0.725419
Bro	0.0702574	0.11832	-0.0959505	0.422579	-0.0237202	0.73926
Bruce	0.0238798	0.873267	0.0329336	0.671842	-0.077661	0.736993
Bsg	-0.0528289	0.654089	-0.447584	1.63742e-08	-0.190163	0.10044
Bsg25A	0.010951	0.666969	-0.00930225	0.776593	-0.024092	0.717481
Bsg25D	0.0418171	0.732311	-0.29967	0.0337723	-0.351009	0.153651
BtbVII	0.0404983	0.730003	0.0824602	0.465454	-0.0272586	0.869138
BthD	0.0239526	0.871241	-0.310994	0.0179576	-0.484861	0.0582697
Btk29A	-0.0214202	0.89318	-0.0501554	0.487275	-0.294349	0.152079
Btnd	-5.08475e-06		0.0141415		0.272197	0.232662
BuGZ	-0.0143605	0.925319	-0.0416779	0.636908	-0.0403877	0.83203
Bub1	-0.0141423	0.93452	-0.00887461	0.959031	-0.102942	0.717685
Bub3	0.0257246	0.863517	-0.298423	0.00539159	-0.584219	0.0102658
BubR1	-0.00486836	0.979204	-0.316162	0.00796612	-0.469305	0.0484439
Buffy	-0.00686398	0.486612	-0.00297975	0.988633	0.468464	0.0166408
Bug22	0.0521569	0.650527	-0.107745	0.323898	-0.187176	0.422476
Burs	-0.00100781		0.0598108		-0.026108	0.931603
Bx	-0.0636421	0.521867	-0.0383329	0.854578	-0.769773	9.14171e-08
Bx42	0.0492923	0.653852	-0.238186	0.00357086	-0.39618	0.0163294
C15	0.0027831	0.957029	0.13972	0.324126	0.239691	0.306333
C1GalTA	0.0589546	0.551348	0.0900554	0.493488	0.377517	0.00363717
C3G	0.000919747	0.996081	0.16495	0.0940704	0.140504	0.432709
C901	-0.0298821	0.0128456	0.426858	0.00974312	0.229353
CAH1	-0.063199	7.72942e-05	-0.236932	0.134991	-0.0719355	0.731063
CAH13			0.00965905		0.0451766
CAH14			-0.0419562		0.00305513
CAH15			0.0415084		0.00319295
CAH2	-0.0523504	0.643043	-0.256757	0.160901	-0.515794	0.00604985
CAH3	0.0571577	0.592007	0.214231	0.20684	-0.0209709	0.903033
CAH4			0.00949288		0.0254346
CAH5			0.0286647
CAH6	-0.00313017		0.228777		0.110363	0.740285
CAH7	0.066646	0.52004	0.0458066	0.804127	0.0757975	0.764336
CAH8	0.00230337		0.187929		0.23996	0.411569
CAH9	-0.00623328	0.299813	0.0220445		-0.102324	0.714741
CAHbeta	-0.0339708	0.801988	0.0900864	0.667768	0.111902	0.518753
CAP	-0.15684	0.0010316	-0.0529374	0.764832	0.171822	0.250339
CARPA	-0.00952731	0.438133	-0.0601172	0.763374	0.222136	0.285175
CARPB	-0.0286583	0.70765	-0.0342466	0.88086	0.16721	0.392146
CASK	0.0480766	0.688324	0.102969	0.286444	0.135477	0.442049
CBP	0.00222259	0.990287	0.192135	0.0314647	0.0382297	0.796087
CCAP	-0.00117178		0.129029		0.0242593	0.949686
CCAP-R	-0.0010141		0.17551		-0.0615882	0.844535
CCDC151	-0.001801		0.0108373		0.177318	0.545888
CCDC53	-0.0338796	0.690885	0.134582	0.472808	0.0245934	0.947689
CCHa1	-0.00388078		-0.0476163		-0.000380937	0.999064
CCHa1-R	0.0106916	0.340543	1.42469	1.88207e-25	0.111853	0.636526
CCHa2	-0.0172482	0.394455	-0.147813	0.448181	-0.721467	8.02482e-06
CCHa2-R	-0.00225753		-0.179658		0.0255952	0.9306
CCKLR-17D1	-0.0010141		-0.031156		0.242714	0.385704
CCKLR-17D3	0.00324931	0.881424	0.0126127	0.957451	-0.189931	0.440209
CCT1	0.0977223	0.200399	0.217801	0.036648	-0.215245	0.111804
CCT2	0.0600685	0.582413	0.226663	0.0461599	-0.218585	0.155453
CCT3	0.0949786	0.214075	0.17067	0.144642	-0.352513	0.0049603
CCT4	0.0823571	0.369897	0.0954295	0.379555	-0.266182	0.12503
CCT5	0.0903308	0.269628	0.191818	0.0628234	-0.368418	0.0161268
CCT6	0.0869584	0.301173	0.152628	0.22246	-0.30157	0.0213048
CCT7	0.102565	0.155108	0.178531	0.0933718	-0.281313	0.0667253
CCT8	0.0712361	0.47289	0.177564	0.108964	-0.240597	0.216792
CD98hc	0.0471816	0.667363	0.132531	0.144262	-0.101748	0.604106
CDC50	0.04919	0.679325	-0.0253877	0.82422	0.179587	0.240827
CDK2AP1	0.0505838	0.628679	-0.380871	5.14654e-06	-0.614239	0.00184132
CDase	0.000626527	0.994604	0.0775511	0.514632	0.441685	0.00102822
CG10000	-0.00568042		-0.214424		0.24658	0.0894825
CG10005	-0.00667589	0.933971	0.148715	0.139429	0.0749909	0.823678
CG10011	-0.0517828	0.662701	0.241767	0.000886498	0.242349	0.177731
CG10013	0.0119856	0.746894	-0.112548	0.452088	-0.177472	0.48362
CG10019	-0.0174595	0.135593	-0.0416251	0.828887	0.334041	0.0512623
CG10026	-0.0125224	0.514211	0.0480404	0.830346	0.312882	0.197233
CG10031	-0.0095177	0.56921	-0.0188776	0.731167	0.179348	0.313287
CG10035	0.0036173	0.867464	-0.270759	0.135119	0.00818253	0.925098
CG10038	-0.0120399	0.945232	-0.287324	0.022166	-0.426324	0.0681736
CG10041	0.00538198	0.733192	0.0299114		0.0955803
CG10050	0.111622	0.123258	0.186721	0.235953	-0.293174	0.212598
CG10051	-0.0201712	0.3489	0.0155954	0.945048	-0.0685125	0.762955
CG10053	0.020299	0.888668	-0.0407169	0.812216	-0.127403	0.670385
CG10055	-0.00323045	0.98563	0.13193	0.400946	-0.035618	0.847211
CG10062	-0.0152638	0.158405	-0.0601129	0.688701	0.0807178	0.746354
CG10063	-0.0152325	0.430919	0.0332729		0.046012	0.89906
CG10064	-0.00425954	0.879698	0.164832	0.401196	0.0865278	0.764432
CG10068	0.0096642	0.95904	0.106362	0.385294	-0.00186522	0.994799
CG10073	-0.0116572	0.409578	0.0428005	0.834306	0.0193478	0.923279
CG10075	0.0548073	0.634355	-0.0559283	0.761912	-0.303819	0.0847443
CG10077	0.0372841	0.775104	0.0753629	0.118869	0.168136	0.155472
CG10081			-0.0419529		-0.247153	0.382672
CG10082	-0.0274934	0.847754	-0.0984318	0.248021	0.01638	0.921601
CG10086	-0.00730682	0.545421	-0.221965	0.137269	0.441761	0.00263927
CG10089	-0.00474542	0.881424	-0.0558012		0.00816163	0.977837
CG10098	0.0136089	0.93452	-0.176573	0.253018	-0.0953448	0.51832
CG10104					-0.0125517
CG10116	-0.00670466	0.657399	-0.117338	0.558671	-0.0967931	0.636402
CG10126	-0.0115546	0.210359	-0.0216279	0.907528	0.272975	0.255269
CG10132	-0.0580327	0.00158147	0.42597	0.00142626	0.268323	0.104279
CG10137	-0.0221162	0.707274	0.233303	0.155281	-0.0119994	0.970017
CG10139	0.023192	0.878325	-0.397232	4.01369e-05	-0.490911	0.0189085
CG10140	-0.00551653	0.349162	0.11545		0.0414278	0.892513
CG10147	0.0169487	0.914321	0.0615843	0.726744	0.0497921	0.842967
CG10151	-0.0161385	0.701351	0.119953	0.441972	0.11847	0.654256
CG10154	-0.00481052		0.0127796		-0.375999	0.165921
CG10163	-0.000639587		0.0286647		0.131904
CG10164					0.00319295
CG10165	-0.0260339	0.834168	0.00810649	0.961716	-0.0904457	0.674497
CG10171	0.0597396	0.563858	-0.0155096	0.919654	0.0589566	0.856934
CG10175	-0.00807031	0.686688	-0.160212	0.37095	-0.00649948	0.980348
CG10177					0.039825	0.897699
CG10182	-0.0450749	4.24306e-05	-0.0871893		-0.0562242	0.872957
CG10183			-0.0319185		0.0924016
CG10184	-0.0176143	0.89691	0.143659	0.473278	0.351283	0.0436658
CG10185	-0.00314589		0.0313715		-0.296116	0.281508
CG10189	-0.0174702	0.886578	-0.0091667	0.960655	-0.355417	0.0758711
CG10194	0.00454373	0.979796	0.179618	0.355499	-0.212407	0.291851
CG10195	0.0104938	0.950337	-0.0634827	0.75738	0.0971555	0.668065
CG10205	-0.00650284	0.293401	0.00498486		0.289454	0.278761
CG10208	-0.0282515	0.655929	-0.138516	0.491371	-0.134494	0.590811
CG10209	0.0439964	0.713952	0.0122836	0.945777	0.0696813	0.821591
CG10211	-0.0104255	0.597575	0.0761761	0.698072	0.133948	0.587623
CG10214	0.0454777	0.706578	-0.154593	0.0956422	-0.469401	0.000327767
CG10222	0.0249149	0.866595	-0.160055	0.368075	-0.0790656	0.821591
CG10226	-0.0145692	0.167815	-0.141459	0.289058	-0.119124	0.597442
CG10232	-0.0122389	0.2116	-0.0601229	0.768647	-0.0695935	0.802969
CG10237	0.0307819	0.81979	0.147908	0.450893	-0.0885171	0.792162
CG1024	0.0839166	0.309917	-0.329299	0.0110175	-0.562455	0.00251854
CG10252			0.0851969		-0.00949694
CG10254	0.0365319	0.781551	0.23678	0.155262	-0.199269	0.28459
CG10257	3.19985e-05		-0.0598034		-0.156973	0.58429
CG10264	-0.00594025	0.782496	0.0193622	0.917803	0.0651685
CG10265	0.0361263	0.785253	0.0595702	0.744607	-0.0212105	0.956322
CG10268	-0.00699197	0.971392	0.130565	0.322772	0.0243189	0.940951
CG10274	0.0916902	0.261738	0.0486877	0.730512	0.0109994	0.966419
CG10280	-0.00315617	0.817542	-0.0372293	0.783753	-0.0459364
CG10283	-0.00578659	0.960204	0.182309	0.0266736	0.285865	0.146569
CG10286	0.04596	0.706578	0.0814596	0.479371	-0.311464	0.107601
CG10298	-0.000669947
CG10300	-0.00448402	0.834168	0.0242162	0.910647	0.259692	0.14095
CG10301			0.0228338		0.211701	0.477548
CG10307	0.00313143	0.878325	0.0886087	0.623836	0.309952	0.277116
CG10311	-0.0441904	0.00565298	-0.163944	0.266204	0.2289	0.0523442
CG10317					-0.0467251
CG10321	0.0564429	0.578436	0.0622473	0.584948	-0.116328	0.528823
CG10324	-0.010612	0.953132	-0.143911	0.281365	-0.195394	0.439372
CG10333	0.0615191	0.530894	0.0339361	0.756351	-0.024802	0.929701
CG10336	0.0491035	0.679259	0.013356	0.951696	-0.223119	0.427602
CG10337	-0.00779856	0.89391	0.0798696	0.692375	0.207135	0.419209
CG10338	-0.00421212	0.981137	-0.335997	0.000568126	-0.814793	6.23862e-09
CG10339	-0.00673028	0.690885	0.00634497	0.979269	0.108749	0.669232
CG10340	0.0363288	0.781551	0.157052	0.197207	-0.251308	0.104791
CG10341	0.10516	0.137936	-0.289065	0.00275675	-0.574386	5.17437e-08
CG10343	0.000983903	0.996081	-0.176102	0.10979	-0.261097	0.166021
CG10344	0.05604	0.620172	0.0496403	0.671018	0.105528	0.713971
CG10345	0.00311886	0.794705	-0.127918	0.254317	0.437112	0.00633562
CG10347	0.0357266	0.790964	-0.244556	0.0849887	-0.370466	0.0933224
CG10348	-0.02813	0.0202274	0.208218	0.273466	0.201815	0.458006
CG10352			0.0650574		0.125816
CG10353	-0.0258416	0.861805	0.169327	0.0306629	0.234465	0.119998
CG10357					-0.0125517
CG10359	-0.0367756	0.000758986	-0.0831147	0.622752	0.405962	0.00841206
CG10361	-0.0279026	0.19245	0.197043	0.305147	-0.322528	0.134888
CG10362	-0.0178367	0.122964	0.112666	0.579481	-0.206031	0.310717
CG10365	0.0309882	0.824771	-0.355592	0.0223886	0.116995	0.595439
CG10366	0.00580929	0.975366	0.116257	0.433169	-0.031099	0.898914
CG10375	0.020261	0.898931	-0.127387	0.145872	-0.411752	0.0201485
CG10376	-0.0152499	0.92004	-0.279417	0.000744675	-0.23228	0.148392
CG10383	-0.0202589	0.897504	-0.255119	0.062462	0.254966	0.146046
CG10384	-0.0175319	0.105482	-0.140694	0.40314	0.249726	0.0906311
CG10395	-0.0130404	0.938869	-0.109185	0.325599	-0.081848	0.812212
CG10405	-0.0077825	0.755467	0.00152139	0.994423	-0.184614	0.267511
CG10407	0.00888129	0.880964	0.0452262	0.839456	0.248263	0.367455
CG10413	-0.0366631	0.782844	-0.139332	0.295219	-0.0748276	0.728941
CG10417	-0.0198903	0.901572	-0.234553	0.00128914	-0.511397	0.00929446
CG10418	0.0293009	0.834742	-0.181788	0.169077	-0.177273	0.561705
CG10425	-0.047068	0.690093	-0.143669	0.204584	-0.0102372	0.963131
CG10428	0.0154165	0.92069	-0.127347	0.326343	-0.256025	0.143415
CG10431	-0.014172	0.933748	-0.29579	0.0856603	-0.247398	0.374673
CG10433	-0.0435735	0.00523605	-0.175718	0.362985	0.171875	0.191076
CG10435	0.0012836	0.995083	-0.0473302	0.768647	-0.118411	0.597919
CG10444	0.0153829	0.923429	0.139163	0.435039	0.193263	0.126225
CG10445	0.0355889	0.787102	0.184867	0.330741	0.0308911	0.91867
CG10459	-0.00233268		-0.0412338	0.839878	0.00319295
CG10462	0.0781707	0.388299	0.127973	0.123775	-0.127428	0.530077
CG10463	0.0885052	0.307397	0.0385159	0.786551	-0.237981	0.354991
CG10465	-0.0103895	0.955001	-0.108151	0.293183	-0.174199	0.439038
CG10466	0.0068962	0.971015	-0.148638	0.258629	-0.162017	0.546476
CG10467	0.0626872	0.556668	0.124405	0.480271	0.326951	0.199479
CG10469	0.0165324	0.748489	-0.00340935	0.987888	0.186089	0.549419
CG10470	-0.0151065	0.928116	0.0546323	0.682433	-0.103817	0.550854
CG10472	-0.0943022	2.14816e-09	-0.169874	0.216813	-0.0462595	0.844951
CG10474	-0.000669947		-0.0495855		-0.51067	0.0431826
CG10477			-0.00167168		-0.317181	0.168931
CG10479	-0.00248441	0.984022	0.189442	0.0955627	0.191322	0.505419
CG10483	-0.0145369	0.495572	-0.0716454	0.737902	0.177252	0.357506
CG10486	0.0043286		0.0239943		0.250815
CG10492	0.00398659	0.98181	-0.38106	0.00609833	-0.401421	0.0776817
CG10494	0.000177738	0.999091	0.0672474	0.727378	0.132541	0.687581
CG10495	0.0115692	0.94803	0.101625	0.584948	-0.239304	0.337504
CG10505	0.0120448	0.776729	-0.00275075		0.370985	0.0688051
CG10508	-0.014026	0.421322	0.248954	0.17045	0.126613	0.472977
CG10510			-0.0229051		-0.00898861
CG10512	-0.0804573	0.131479	0.0394573	0.7117	-0.0402283	0.882234
CG10513	-0.00233268		-0.00871745		0.314294	0.155453
CG10514	-9.38094e-06		0.0376798		-0.104781	0.732123
CG10516	0.0424649	0.729298	0.195742	0.0205154	0.181646	0.312873
CG10527	-0.0380808	0.773899	0.0983004	0.621584	-0.0681573	0.789222
CG10543	-0.0312222	0.822945	0.163636	0.0107864	0.210583	0.0870439
CG10550	-0.0141776	0.521195	0.151679	0.440858	0.219643	0.171199
CG10553	-0.0134339	0.169272	-0.0539697		-0.205365	0.39615
CG10555	-0.0559508	0.619315	-0.330715	0.000745611	-0.388124	0.107711
CG10559	-4.06924e-05	0.998243	0.0514798		0.601044	0.0119567
CG10560	-0.0169942	0.00778604	-0.0953442		0.296275	0.0579878
CG10561	-0.00901345	0.961968	0.102137	0.574633	-0.155991	0.397975
CG10562	-0.0107271	0.153648	-0.0298112	0.817174	0.414355	0.00385702
CG10565	0.0803265	0.344089	-0.242828	0.00981698	-0.440299	0.0042427
CG10576	0.0676084	0.488694	0.142287	0.0483685	-0.351145	0.0439727
CG10581	0.00223437	0.932097	-0.0593903		-0.235614
CG10584	0.0144125	0.933948	-0.178465	0.345185	-0.360483	0.0300037
CG10588			-0.0880822		0.0562553
CG10589			0.0649894		-0.0187073
CG10591	-0.294579	1.18561e-20	0.247732	0.0822925	-0.386035	0.0949076
CG10597	-0.00912051	0.444209	-0.100321		-0.282172	0.11872
CG10598	-0.0423392	0.00318145	-0.050875	0.363157	-0.214744	0.168317
CG10600	-0.0098628	0.957346	0.110464	0.504075	0.0141732	0.957302
CG10602	0.0176063	0.90443	0.278844	0.0859378	0.064423	0.685097
CG10616	0.0567164	0.593773	-0.0743761	0.570853	-0.342575	0.0131042
CG10621	-0.0618905	0.455227	0.185721	0.00270709	0.305427	0.0380162
CG10623	0.000587751	0.995256	-0.191164	0.309677	0.109955	0.62284
CG10628	0.0595345	0.578436	0.0257918	0.87811	-0.178367	0.422393
CG10631	0.00298262	0.986726	0.20591	0.264181	0.141041	0.419491
CG10638	0.0693407	0.48325	0.341394	0.00212411	0.019077	0.939695
CG10646	0.071591	0.47289	0.0244279	0.913055	0.0604618	0.837284
CG10650	-0.075178	0.000613312	0.00145031	0.993944	0.198732	0.173751
CG10651	0.00177527		-0.00134468		0.00458464
CG10654	0.0504735	0.417232	0.0632917	0.760744	0.0709953	0.765884
CG10657	-0.00252674	0.968843	-0.0424292	0.656496	0.0299875	0.907516
CG10660	-0.02014	0.378001	0.257807	0.128843	0.248257	0.17215
CG10663	-0.0139718	0.586039	-0.0120738	0.955802	0.243258	0.113377
CG10669	0.0256623	0.862889	0.216186	0.135568	0.0654331	0.805739
CG10672	0.0386668	0.767628	0.327802	0.0608513	0.0657033	0.719503
CG10674	0.0861294	0.328223	0.189839	0.19261	-0.0923981	0.662141
CG10680			0.00641907		0.0636178
CG10681	0.016092	0.914933	0.0756457	0.697044	0.160864	0.54064
CG10694			0.0306203		0.0181631
CG10700	0.000680527		-0.108424		0.0806552
CG10702	0.0692417	0.44192	-0.396109	0.00789581	-0.274203	0.0595575
CG10710	-0.0303563	0.033372	0.157649	0.398592	0.37432	0.0178013
CG10713	-0.00737165	0.42388	0.151507	0.368858	0.0607834	0.830321
CG10725	-0.0821674	1.81548e-06	-0.248841	0.0357523	-0.235472	0.296602
CG10730	-0.0031714		-0.0229313		0.0968533
CG10731	-0.0241201	0.872406	-0.202227	0.266835	-0.204431	0.397925
CG10734	-0.000669947		-0.0893715		-0.00886376
CG10737	-0.0179121	0.912982	0.15428	0.0644056	0.142724	0.393407
CG10738	0.151438	0.0114568	0.0432417	0.848627	0.21876	0.255157
CG1074	0.013181	0.935169	0.124641	0.236709	-0.345895	0.0116531
CG10747	-0.00147896	0.994528	-0.085715	0.547636	-0.235193	0.108626
CG10750	-0.000669947		0.0889189		-0.0445746
CG10761	-9.38094e-06		0.0524855
CG10764	3.19985e-05		0.0282167		0.155073
CG1077	-0.00788035	0.45973	0.228641	0.221064	0.428332	0.0707087
CG10778	0.0623842	0.547338	0.159787	0.245899	-0.159005	0.289454
CG10793	-0.00173265		0.0802221		-0.0146058
CG10795	0.0277118	0.846541	0.0980862	0.56654	0.0599338	0.83419
CG10799	-5.08475e-06		0.123945		0.31462	0.236303
CG10801	-0.000669947		0.105688		-0.00873144
CG10802	0.00459124	0.979663	-0.304459	0.0206448	-0.32786	0.0167056
CG10803	-0.00450224	0.979986	-0.0364873	0.737395	0.0929154	0.620528
CG10804	-0.00930116	0.42406	0.0927574	0.60851	-0.181544	0.435447
CG10809	0.0605162	0.562883	0.0794776	0.469504	-0.0514812	0.810043
CG10814	-0.000669947		0.0126578		-0.0346002
CG10834			0.0248018		-0.0125517
CG10841					0.0185986
CG10845			0.0340109		-0.0125517
CG10853	0.000680527		-0.0120674
CG10859	0.00573863	0.775011	0.434306	0.00770722	0.18784
CG10862	0.000680527		-0.0135658		-0.0125517
CG10863	0.0795409	0.358286	-0.403129	0.00637827	-0.617297	4.09974e-09
CG10864	-0.00857945	0.495777	-0.0342842	0.875131	0.192734	0.535218
CG10866	0.08299	0.356541	0.0107871	0.962123	0.0551737	0.871128
CG10869	0.00186656	0.867464	-0.016512		-0.00871299
CG10874	0.0131243	0.935613	0.000625338	0.996511	-0.283074	0.119087
CG10877	0.022209	0.852641	-0.327691	0.0459113	-0.0816895	0.730627
CG10887			0.00965905		0.00319295
CG10898	0.0464923	0.701622	0.161194	0.228446	0.306577	0.22459
CG1090	-0.0256548	0.0656075	0.0444749	0.839732	0.0826262	0.742209
CG10903	0.0123518	0.943924	-0.172209	0.075209	-0.384987	0.0319501
CG10904	0.0285869	0.841219	-0.514773	1.09339e-06	-0.554595	0.00228306
CG10907	-0.0361418	0.785943	-0.205309	0.0410209	-0.221223	0.370686
CG10910	-0.0602995	0.000228625	-0.18039		0.117937	0.647266
CG10911	-0.0744107	6.96654e-07	-0.0593247	0.594755	0.386099	0.0103013
CG10912	-0.030967	0.00767232	-0.0840686	0.418249	0.337612	0.0198927
CG10914	0.0946194	0.249047	0.11013	0.527579	-0.300361	0.134316
CG10916	-0.00525903	0.97325	0.196633	0.216813	0.227917	0.3328
CG10918	-0.00958669	0.1738	-0.0437839		0.771126	0.000939889
CG10919					0.0551533
CG1092	-0.00756352	0.83558	0.0774922	0.718298	0.651861	2.14894e-06
CG10927	0.0218439	0.881424	-0.135944	0.3868	-0.353161	0.0881044
CG10931			0.0542376		0.00319295
CG10932	0.0724818	0.463007	0.229002	0.202862	0.0418341	0.867279
CG10934			0.00970369
CG10936	-0.0220551	0.880438	-0.00844277	0.965221	0.163692	0.402274
CG10939	0.0166245	0.915083	-0.109082	0.394034	0.20054	0.304761
CG10943	5.15619e-05	0.998025	-0.048178		0.590648	0.00665381
CG10947	-0.0121592	0.419076	-0.0728635	0.624768	0.338463	0.00512902
CG10948	0.0358509	0.784946	0.186429	0.0632906	0.0809998	0.659045
CG10949	-0.000939913	0.996081	-0.0532998	0.752041	-0.233004	0.293852
CG10950			0.0233329		-0.00329381
CG10953	-0.0227802	0.0577748	-0.0368888	0.527326	0.0157192	0.905072
CG10958	-0.0183524	0.781551	0.118564	0.48253	0.408704	0.0513334
CG10959	0.067893	0.505555	0.10174	0.589284	0.31764	0.243126
CG10960	0.00348883	0.984169	0.145004	0.104231	0.380935	7.04632e-05
CG10962	-0.00656697	0.754256	0.0706952	0.622752	0.375441	0.0600099
CG10969					-0.0125517
CG10970			-0.0882754		0.0397455	0.913184
CG10973	0.0686566	0.479425	-0.235294	0.0737608	-0.368273	0.00927455
CG10979	0.0466223	0.701622	0.140499	0.415815	-0.0512675	0.83935
CG10984	-0.00182486	0.992642	-0.0883425	0.392858	-0.231668	0.333263
CG10993			0.00965905		-0.0778917
CG10996			0.0233329		0.00458464
CG11000	0.000993233	0.987746	-0.193741	0.310973	0.419839	0.00291727
CG11007	0.102483	0.160939	0.159286	0.255683	0.00788568	0.976905
CG11018	0.00124934	0.960204	0.0222081		0.0180613
CG11029	-0.000639587		0.00535845		0.293252	0.227974
CG1103	0.045619	0.68224	-0.0273736	0.777793	-0.105191	0.73385
CG11030	0.00146699	0.994169	-0.146203	0.0765769	-0.570699	4.45522e-06
CG11034	-0.0378675	0.771142	-0.230596	0.131425	0.0997688	0.553296
CG11035	-0.0184099	0.905671	-0.0819349	0.695309	-0.173716	0.466405
CG11037					-0.0125517
CG11041	-0.000669947		-0.0792462		-0.0338855	0.92672
CG11044	-0.00350751	0.83292	-0.150963	0.298726	0.337841	0.189005
CG1105	-0.0324153	0.803295	-0.168166	0.0858113	-0.18619	0.194486
CG11050	0.0249797	0.861146	-0.132604	0.0879929	-0.203816	0.129762
CG11052	0.00067778		0.0677616	0.729226	0.277518
CG11060	-0.00116505		-0.002066		0.0384001
CG11068			0.0103988
CG11069	-0.0430769	0.287366	0.194535	0.0128243	0.371758	0.0262033
CG11070	0.0639167	0.545421	0.174368	0.123935	0.156933	0.33738
CG11073	-0.0163343	0.595964	-0.129357	0.427254	0.0848565	0.750291
CG11076	-0.0117511	0.943924	0.0386731	0.750223	-0.42733	0.0123636
CG11077	0.0696628	0.490113	-0.287022	0.076772	-0.0682711	0.799573
CG11085	0.00067778		0.0107474		0.22993
CG11089	0.0686425	0.487795	0.100944	0.490687	-0.411966	0.033776
CG11095	0.0808994	0.286764	0.0540603	0.806048	-0.126753	0.64056
CG11099	-0.000899787		-0.0126934		0.0864445	0.802199
CG11103	-0.0157349	0.924326	-0.484993	5.61702e-05	-0.500983	0.00615432
CG11109	0.00894626	0.962309	-0.0123964	0.952425	0.129056	0.619433
CG11110	0.0150576	0.928988	0.147083	0.462894	-0.124361	0.588331
CG11112			0.027167
CG11113			0.0205192
CG11122	0.0103923	0.90443	0.100914	0.340817	0.20286	0.395476
CG11123	0.0379126	0.750483	-0.240469	0.0604498	-0.632972	1.60611e-08
CG11125	0.0235446	0.872383	-0.335222	0.0175785	-0.346855	0.0602134
CG11127	0.0898508	0.298154	-0.114734	0.384706	0.0513224	0.818697
CG1113	-0.00244302	0.957346	0.0305928		-0.13715	0.668987
CG11131	-0.167382	2.46416e-07	-0.223076	0.0645886	-0.270286	0.228319
CG11134	0.0486906	0.686688	0.0898672	0.631196	-0.23443	0.0963046
CG11141	-0.0357455	0.774528	-0.387984	0.00831881	-0.308456	0.156482
CG11147	-0.01055	0.760851	-0.108723	0.501376	0.0292821	0.927314
CG11149	-0.0107826	0.0661008	0.0857394		-0.0820363	0.81106
CG11151	-0.0701029	0.47289	-0.230802	0.00798215	0.0869019	0.56941
CG11155	-0.0339173	0.681948	-0.078014	0.703105	0.158127	0.392393
CG11158	-0.0191363	0.75949	0.144347	0.4396	-0.210598	0.461564
CG11159			-0.0324413		-0.180239	0.463409
CG1116	0.0339458	0.801883	0.0758051	0.612949	0.0432214	0.866635
CG11162	-0.000669947		-0.02316		0.597527	0.0138246
CG11164	0.0300308	0.831358	-0.483689	0.00047885	-0.643435	0.00346128
CG11168	-0.0358191	0.769	-0.0327886	0.838886	-0.20248	0.112079
CG11170	0.0111284	0.948662	0.15383	0.3479	0.14487	0.652496
CG11178	0.014683	0.931666	0.169329	0.144878	0.175868	0.393407
CG11180	-0.0399861	0.758677	-0.380883	0.00112362	-0.464425	9.32061e-07
CG11191	-0.000851284	0.967732	-0.204959		-0.0874496	0.764479
CG11192			-0.00134076		0.702949	0.00138791
CG11200	-0.0166088	0.916745	0.453112	1.27578e-07	0.438257	0.0123136
CG11211	0.00117329	0.948662	0.0705611		-0.115472
CG11226			0.0205192		0.00524578
CG11227			-0.02316		0.0356978
CG11236	0.00498131	0.676682	-0.150564	0.439209	0.136855	0.543269
CG1124	-0.0563492	0.000470254	-0.0345895	0.875284	0.535318	5.31193e-06
CG11241	0.0178542	0.906476	0.177578	0.268069	0.384651	0.00588686
CG11247	0.0263481	0.842843	0.178423	0.0522961	0.0472422	0.811139
CG11248	0.00427636	0.981137	-0.203539	0.0746183	-0.367393	0.0885045
CG11249	-0.00470903		-0.0274643		0.15348	0.622147
CG11251	-0.000639587		0.115229
CG11257	0.00165857	0.993243	-0.172015	0.34234	-0.137015	0.578062
CG11262					0.00319295
CG11263	-0.0285033	0.83292	-0.334526	0.0542983	-0.483323	0.0577891
CG11267	0.0310499	0.824205	0.150466	0.162729	-0.30132	0.0386949
CG11269	-0.000639587
CG11275	0.0147018	0.877217	0.317948	0.0294074	-0.0719469	0.733936
CG11279	0.0404491	0.750096	0.0892777	0.522168	-0.45583	0.00278188
CG1129	-0.0149961	0.925765	0.216588	0.0101364	0.320445	0.0248316
CG11291	0.000680527		-0.0267318		-0.0274076
CG11294	-0.000639587		0.0286647		-0.0477059
CG11300	-0.001801		-0.0101261		-0.136016	0.656934
CG11307	0.00499683	0.978822	-0.400359	0.00721769	-0.557788	0.0205513
CG11309	-0.00293265	0.987746	0.176108	0.270784	-0.136329	0.454081
CG11313	0.00067778		0.0549094		0.375503	0.158851
CG11317	-0.012069	0.307132	-0.143464		0.088473	0.664288
CG11318	-0.00450402	0.787102	-0.0828213	0.627204	0.444782	0.000866681
CG11319	-0.0213455	0.0505182	-0.116221	0.357317	-0.0582113	0.794909
CG11322	-0.001801		-0.0322075		0.060974
CG11327	0.0102067	0.683382	-0.0531936	0.756395	-0.121247	0.639084
CG11333					-0.172154	0.406235
CG11334	0.054802	0.604185	-0.0407814	0.804127	-0.149353	0.381434
CG11342	0.035514	0.791631	-0.000263616	0.998712	-0.26211	0.290934
CG11345	-0.00427685	0.823545	-0.111227	0.292155	-0.160217	0.469375
CG11349			0.0875691		-0.0471742
CG11350	-0.010398	0.0772403	-0.0900781		0.02592	0.943654
CG11353	-0.00521681	0.895728	-0.0342187	0.861089	0.260629	0.374673
CG11356			0.0481285		-0.0302057
CG11357	0.0202446	0.894309	-0.24546	0.0347269	-0.0417553	0.812274
CG1136	-0.0117247	0.257752	-0.142466	0.362985	0.0837567	0.626432
CG11360	-0.0499917	0.660509	0.0678726	0.542005	0.105274	0.484099
CG11362	-0.00366021		0.143357
CG11367	0.0186743	0.904289	-0.243327	0.0630017	-0.170771	0.519578
CG11368	-0.0103007	0.0887191	-0.117888		-0.261576	0.191196
CG11369	-0.001801		0.113043		0.00832134
CG1137			0.0286647		0.000543678
CG11370	-0.094282	1.57866e-10	-0.1813	0.275582	-1.74221	2.36186e-32
CG11373					0.00319295
CG11374	-0.00116505		0.0288495		-0.0194638	0.954733
CG11377	0.0484202	0.671072	0.189817	0.0780145	0.0755746	0.768492
CG11378	-0.0489403	0.00219498	-0.280419	0.107063	-0.0922451	0.611835
CG11379					0.0295756
CG1138			0.00970369
CG11380	-0.00750026	0.83696	-0.0386604	0.765732	0.0309977	0.930086
CG11381	-0.00347458		-0.136776		-0.268637	0.17138
CG11382	-0.0115989	0.898383	-0.0729099	0.730819	-0.172608	0.529968
CG11384	-0.0136641	0.241055	-0.0767825	0.443114	0.222687	0.147774
CG1139	3.20236e-05		0.0292247		0.294728	0.242353
CG11396	0.0830102	0.354188	0.128358	0.427787	0.110928	0.598503
CG11398	0.0674856	0.497835	0.0762842	0.702089	-0.228578	0.439998
CG11399	0.00565577	0.97705	-0.0321025	0.862092	-0.0434347	0.876018
CG11400	-0.0053831	0.58759	-0.0210792	0.921728	-0.0205215	0.956761
CG11403	0.0413762	0.741973	0.120436	0.533917	-0.136835	0.673899
CG11404	0.000680527		0.0470986		-0.0125517
CG11406	-0.00225753		-0.0267318		0.136809
CG11407	0.0125488	0.377977	-0.236773	0.148075	0.38825	0.151488
CG11409	-0.023708	0.755881	0.107918	0.524442	0.164954	0.522981
CG11413	-0.032319	0.00727928	-0.142419	0.193226	-1.48218	3.7843e-16
CG11414	0.00702163	0.970388	0.126552	0.235953	-0.107129	0.581527
CG11417	0.0983639	0.177878	-0.148614	0.17514	-0.446711	7.80857e-05
CG1142	0.0157054	0.923429	-0.150481	0.0648632	-0.368494	0.00642749
CG11425	-0.00455695		-0.0150765		-0.172531	0.586787
CG11426	-0.0141766	0.504541	0.186955	0.31724	0.413291	0.00395813
CG1143	-0.0186583	0.0994716	-0.0973084	0.327085	0.13929	0.41533
CG11436	0.0411755	0.733192	-0.185134	0.0907859	-0.260528	0.298861
CG11437	-0.0194881	0.064293	0.1141	0.576366	-0.0790555	0.774089
CG11438	-0.0248815	0.136056	0.316023	0.07139	0.0312295	0.914186
CG11444	-0.0162202	0.92004	-0.213238	0.0132456	-0.317008	0.00284397
CG11447	0.0128882	0.938869	0.088139	0.615227	-0.168875	0.458127
CG11449			-0.0146117		0.192664	0.459232
CG11453	-0.00322079	0.893364	-0.181557	0.181416	0.352581	0.0748302
CG11454	-0.0575509	0.48325	0.0299053	0.861039	0.0721771	0.786358
CG11456	0.0349421	0.789727	0.106897	0.552138	-0.0997316	0.763426
CG11458	-0.000669947		-0.00967211		-0.0725581
CG11459	-5.08475e-06		0.010188		0.114855
CG1146	0.0292079	0.831393	0.110752	0.566276	-0.0806611	0.735693
CG11470	-0.0196148	0.0532076	-0.0831286		-0.0418689	0.853163
CG11474	0.0357785	0.782849	0.0886165	0.671555	0.0459928	0.765823
CG11475	0.015893	0.799512	0.0551696		0.215102	0.452916
CG11498	-0.00173797	0.969794	0.282753	0.0854374	0.145238	0.65236
CG11504	0.070773	0.460549	-0.250685	0.0177001	-0.415147	0.0509141
CG11523	0.0558088	0.62067	-0.235521	0.0544436	-0.42627	0.0142602
CG11529	-0.0515852	1.78665e-05	0.0108508		-0.0304271	0.932539
CG11537	0.0311427	0.817542	0.107501	0.298489	0.0750848	0.711704
CG11539	0.0523264	0.450079	0.013228	0.954188	0.156238	0.573351
CG11550	0.000680527		-0.0303948	0.828257	0.499828	0.0483758
CG11555	0.051619	0.656043	-0.118197	0.259658	-0.310803	0.0212831
CG11560	-0.0447663	0.715794	-0.205948	0.0705589	-0.32999	0.220009
CG11562	-0.0129814	0.938869	-0.127919	0.457664	-0.337834	0.153709
CG11563	0.0493074	0.657983	-0.240118	0.0219642	-0.622526	6.91919e-10
CG11570	-0.000669947		0.00749563		0.0509402	0.890505
CG11581			-0.0120054		0.0213349	0.949389
CG11583	0.0349613	0.780514	-0.235327	0.00695616	-0.566565	1.50729e-09
CG11584	0.0327543	0.127284	-0.048925	0.566216	0.250695	0.387136
CG11585	-0.00515083		-0.0574226		-0.196583	0.414915
CG11586	0.0646048	0.530894	-0.130577	0.274998	-0.245152	0.202004
CG11588	-0.000669947		-0.00167168
CG11590	0.0239531	0.874201	0.113747	0.558957	0.00962925	0.975804
CG11593	-0.00836213	0.964772	0.12002	0.414826	0.194881	0.275839
CG11594	-0.00845992	0.879597	-0.188034	0.289977	0.346813	0.00117863
CG11596	0.047636	0.657399	-0.362267	0.00201504	-0.491948	0.016852
CG11597	-0.00968587	0.900115	0.134676	0.467041	-0.242161	0.386284
CG11598	-0.00280116	0.879302	-0.0424068		0.00823056
CG11600			-0.0264814		0.00458464
CG11601	0.075929	0.431449	-0.130564	0.40361	-0.0599487	0.79124
CG11608	-0.000669947		0.00970369
CG1161	0.0808601	0.381793	0.0912747	0.360316	0.0377037	0.838204
CG11617	-0.00727058	0.707274	0.0199368	0.919825	0.108758	0.628277
CG11619	-0.0226253	0.400343	0.216256	0.253505	0.507637	0.00262432
CG11626	-0.00072989		0.0501026	0.798741	0.297218	0.0762693
CG11629	-0.000669947		-0.0605613
CG11630	0.00067778		-0.0619212		0.00458464
CG11634			0.00965905		-0.00742192
CG11635			-0.0120674		0.0180613
CG11638	-0.0286018	0.620715	0.283534	0.0625493	0.0782075	0.749378
CG11655	0.073959	0.438311	0.141213	0.481239	-0.0701017	0.826112
CG11656			-0.108784		0.113325
CG11658	-0.0453739	0.701622	-0.0736649	0.42444	0.00540072	0.975314
CG11659	-0.00597453	0.286764	-0.0277231		0.806087	1.16059e-05
CG11663			0.0555729
CG11668	-0.000697972	0.97042	-0.0219864		0.518623	0.0422979
CG11670	-0.0094252	0.591538	0.255245	0.15831	0.0466442	0.897597
CG11672	-0.0174388	0.168431	-0.0904121	0.434496	-0.173973	0.285175
CG11674	0.0813553	0.378579	-0.055284	0.727666	-0.0534192	0.668987
CG11679	0.0306898	0.827973	-0.151099	0.304018	-0.241938	0.241964
CG11686	-0.0755898	0.119041	0.221612	0.17081	0.119566	0.487614
CG11693	0.000680527		-0.00763315		-0.0255079
CG11694					-0.0125517
CG11695	0.0598631	0.550823	0.278135	0.0508833	0.109469	0.704687
CG11696	0.156753	0.00704034	0.0170428	0.907098	0.00292095	0.993081
CG11699	0.0187383	0.90436	0.0140257	0.940017	-0.110002	0.530144
CG11700	0.00533194	0.945409	0.142262	0.430703	-0.0628153	0.799561
CG11703	-0.00154039	0.938555	-0.140736		0.00458464
CG11710	-0.0110957	0.949124	0.0730585	0.622752	-0.112756	0.618007
CG1172	0.0224491	0.876774	-0.12036	0.328283	-0.0724453	0.810359
CG11722	0.00674748	0.970517	0.0437076	0.841154	-0.146415	0.5448
CG11723	0.0506416	0.658266	-0.0593732	0.65665	-0.115348	0.670385
CG11726	0.00067778		0.0274758		0.00458464
CG11737	0.0252591	0.857495	0.312177	0.00766102	0.177946	0.263556
CG11741	0.00067778		0.0598691		-0.0102381	0.972437
CG11752	0.0200291	0.896797	-0.175573	0.172232	-0.743774	1.94401e-07
CG11753	0.0122049	0.944793	-0.0241353	0.889886	-0.107644	0.587545
CG11755	0.0717442	0.470727	0.0732101	0.636415	-0.201352	0.489413
CG11756	0.00678559	0.795392	-0.0229075	0.920423	-0.152758
CG11760	-0.00570201	0.536002	-0.0384708		-0.0323321	0.907798
CG11768			0.00970369		0.122575	0.609254
CG11771	-0.00821861	0.962309	-0.516822	9.18245e-06	-1.03075	1.2285e-18
CG11777	0.0653568	0.532101	-0.106403	0.357915	-0.166947	0.579802
CG11779	0.0210394	0.895662	0.210843	0.0877411	-0.352638	0.0515746
CG11786	-0.0317731	0.0029245	0.0408815	0.856026	0.0678219
CG11788	0.00928064	0.959417	0.0685568	0.750298	-0.166499	0.600632
CG11790	-0.0285984	0.831542	0.195978	0.133677	0.0311929	0.877674
CG11791	0.0491274	0.668051	-0.0415914	0.750758	-0.00169372	0.993628
CG11807	0.0166997	0.912013	0.0693824	0.573291	-9.67626e-07	0.999993
CG11808	0.0167746	0.917738	-0.401869	0.00138357	-0.370273	0.172533
CG11811	-0.0289379	0.833562	-0.241111	0.00595718	-0.239722	0.116416
CG11815	-9.38094e-06		0.00321472
CG11816					0.0218028
CG11825	0.0197126	0.899966	-0.105251	0.537344	0.0797913	0.786534
CG11828	0.000680527		0.00876345		0.0154907
CG11835	-5.27948e-05		-0.0252243		0.0921504
CG11836	-0.0489297	0.682116	0.360655	0.0165965	-0.108378	0.74497
CG11837	0.0418598	0.727647	-0.171731	0.0848545	-0.383223	0.0284748
CG11839	0.0315991	0.819604	-0.00949332	0.961451	-0.0305149	0.934125
CG11841			-0.0335653		0.359069	0.110781
CG11842	-0.00196795	0.860099	0.0417444		0.38447	0.155453
CG11843	0.00465977	0.863517	0.0574083		0.0448274	0.882625
CG11852	-0.0149473	0.000447035	-0.0544305	0.582446	-0.223411	0.439881
CG11854	-0.0152663	0.0180565	-0.0480699		-0.0222538	0.952705
CG11857	-0.0643548	0.508166	-0.0473998	0.541419	-0.0308707	0.878181
CG11858	0.0302894	0.827399	-0.109302	0.565407	-0.1057	0.63441
CG11865			0.00965905		0.00319295
CG11873	0.0183602	0.909892	0.142253	0.0235259	0.174196	0.180293
CG11878	-0.000639587		-0.0120674		0.258754	0.376384
CG11882	0.0368847	0.782844	0.075689	0.684678	0.196055	0.526379
CG11883	0.0512252	0.660587	0.303832	0.00180869	0.132486	0.486925
CG11885	0.00257027	0.989122	-0.0401243	0.826802	-0.43271	0.0409038
CG11892	3.19985e-05		-0.0413299		0.0531086	0.860357
CG11893			-0.0139913		0.11503	0.701298
CG11898	-0.00314589		-0.118869		0.13434	0.467207
CG11899	0.0665655	0.508781	0.138256	0.35319	-0.119919	0.650693
CG11902	0.0390819	0.764538	0.262026	0.0141192	0.0267793	0.924909
CG11905	-0.14973	1.01612e-07	0.233031	0.0806362	0.421924	0.018948
CG11906	0.0508378	0.635342	-0.111974	0.433301	-0.105401	0.722144
CG11911	-0.0645667	9.15889e-08	-0.0554598	0.396339	-0.202271	0.274179
CG11912	0.000680527		-0.104393		0.144097	0.609681
CG11920	0.0151753	0.927653	-0.289533	0.00527139	-0.474352	0.000415167
CG11927	0.0124052	0.943957	-0.205535	0.0293483	-0.292023	0.189085
CG11929	-0.000639587		0.0614984		-0.0319783
CG11951	-0.0165711	0.116559	0.309936	0.06084	0.87031	4.31869e-05
CG11961	9.78627e-05	0.99979	-0.0482489	0.755078	0.0369199	0.840422
CG11964	0.107462	0.157719	0.134	0.208583	-0.0506608	0.841426
CG11970	-0.0155434	0.92523	-0.254678	0.0220539	-0.378212	0.0347257
CG11975	-0.0109219	0.950075	-0.239911	0.0164371	-0.413337	0.0427099
CG11980	0.0412506	0.725974	-0.117852	0.229073	-0.315364	0.0078296
CG11983	-0.0194499	0.686133	0.171929	0.370823	0.161712	0.61758
CG11986	0.010647	0.952839	-0.203154	0.067213	-0.167029	0.5787
CG11997	-0.00302007		0.236641	0.123844	0.073145
CG11999	0.057632	0.603698	-0.0340973	0.737848	-0.0106995	0.970638
CG12003	0.000680527		-0.00611407
CG12004	0.0267543	0.845563	0.087209	0.389006	0.183613	0.137846
CG12007	0.0497945	0.678934	0.0838627	0.526559	0.187452	0.207245
CG12009	-0.213833	4.76091e-15	0.506631	0.00105704	-0.0531491	0.761934
CG12010	0.0204884	0.897504	-0.0393684	0.818287	-0.0669573	0.810785
CG12011	-0.0476095	0.38605	0.194327	3.04976e-08	-0.00981198	0.945852
CG12012	-0.00267656	0.989475	0.0110892	0.960125	-0.13357	0.637717
CG12016					0.011965
CG12017	-0.0724224	4.53518e-05	0.312128	0.0716984	-0.0763707	0.73926
CG12020	0.00274795		-0.025436
CG12024	0.112562	0.108163	0.0677269	0.700527	0.155888	0.331468
CG12025	-0.0122874	0.938308	0.0390549	0.745376	0.0860491	0.570984
CG12038	-0.00752663	0.922313	0.262419	0.110648	0.107078	0.598704
CG12054	0.0293959	0.818468	0.0313938	0.735477	-0.0484092	0.754933
CG12056	0.0117761	0.93452	0.127737	0.380653	0.0152414	0.960941
CG12057	-0.0173568	0.00292898	-0.000567392		0.306243	0.222476
CG12061	0.00177527		-0.0512248		-0.185438
CG12065	-0.00645839	0.967732	-0.0137079	0.948358	0.109452	0.489814
CG12069	0.000989403	0.961449	0.00252345		0.00319295
CG12071	-0.0197158	0.199716	0.060888	0.780023	0.115991	0.626432
CG12075	-0.13657	2.11377e-06	0.498784	4.02245e-10	0.258589	0.143782
CG12078					0.0180613
CG1208	-0.00779937	0.597552	-0.0859558	0.408346	0.387803	0.0410667
CG12081	0.050055	0.646749	-0.303524	0.00609049	-0.344335	0.0338333
CG12084	0.0526952	0.613507	-0.0185573	0.896163	-0.0655494	0.730969
CG12091	0.0593587	0.588531	0.131915	0.19649	-0.124507	0.408133
CG12093	0.00825625	0.965512	0.140196	0.317288	0.031903	0.885299
CG12096	-0.0161847	0.92069	0.110828	0.320804	0.0731096	0.753766
CG12099	-0.0448018	0.70836	0.0968992	0.192168	0.214894	0.0982685
CG12104	0.0190962	0.9032	-0.479311	1.45606e-08	-0.613245	0.00398026
CG12105	-0.012188	0.395538	-0.134553	0.451518	0.314033	0.0751721
CG12106	-0.0182703	0.910138	-0.176446	0.29772	-0.337518	0.168914
CG12107	0.0639779	0.518173	0.363629	0.000223972	0.0710881	0.711213
CG12111	-0.000669947				-0.133402
CG12112	0.0222947	0.888647	-0.326748	0.0279386	-0.329628	0.217121
CG12115	3.20236e-05		-0.0619212		0.712811	0.00189791
CG12116	-0.0791756	0.00288541	-0.227951	0.152756	-0.297302	0.139753
CG12118	0.0256616	0.864004	0.0595667	0.779328	-0.203766	0.259549
CG12121	0.00689394	0.969517	-0.2057	0.0536257	-0.332096	0.052128
CG12123	-0.0157597	0.920266	0.139352	0.487872	-0.0412979	0.895523
CG12128	0.097155	0.183653	-0.256893	0.0409069	-0.496747	1.60965e-05
CG12129	0.00206715	0.991981	-0.30647	0.0205511	-0.389468	0.136958
CG1213	-0.046334	0.000108106	-0.20714	0.0474672	-0.251735	0.0389024
CG12133	0.00067778		0.0558589		0.0178024
CG12134	0.0787425	0.358391	-0.252635	0.00918551	-0.535245	8.41507e-05
CG12155	0.050427	0.655903	0.0427713	0.753214	0.183859	0.426494
CG12158					-0.122321
CG12159	0.067955	0.505555	0.0418675	0.775636	0.207285	0.39213
CG12163	0.0380233	0.760851	-0.138321	0.0308994	-0.236982	0.111094
CG12164	0.00547953	0.917067	-0.0533954	0.560031	-0.0344854	0.925794
CG12170	0.0760557	0.395538	0.0972667	0.537344	-0.291471	0.175457
CG12171	0.0625079	0.547227	-0.365625	0.00894581	0.0127555	0.949501
CG12173	0.0131003	0.938555	0.379711	0.0195024	-0.0555219	0.795709
CG12177	-0.00450101	0.978392	-0.2249	0.175714	-0.136356	0.374023
CG12179	-0.0241757	0.872555	-0.290395	0.0161004	-0.552033	0.0163294
CG1218	0.0447853	0.70765	-0.176525	0.327872	-0.287738	0.237728
CG12182	-0.0279531	0.842456	-0.092965	0.524442	-0.411474	0.0688083
CG12184	-0.0123149	0.878325	-0.215954	0.229908	-0.0259338	0.939202
CG12194	0.00363916	0.979204	0.175385	0.312066	0.170991	0.376596
CG12204	0.0789455	0.384489	-0.0241994	0.912261	-0.0543045	0.878192
CG12206	-0.0251455	0.18794	0.175173	0.287205	0.171067	0.507181
CG12209	0.00230337		0.017583		0.00319295
CG12213	0.0229428	0.872406	-0.0947229	0.295345	-0.0774726	0.759418
CG12219	0.0202119	0.89691	-0.283734	0.00699997	-0.320434	0.156784
CG12224	0.0156905	0.436518	-0.0160048		0.219758
CG12229			0.00206751		0.0545018
CG12231			0.00965905
CG12236	0.0280199	0.844198	0.127798	0.277556	0.0586926	0.853396
CG12237	0.0534398	0.64746	-0.0606782	0.729004	-0.130358	0.519968
CG12239	-0.0311672	0.0051453	-0.167122	0.394851	-0.143875	0.538542
CG12241	0.0535957	0.635286	0.222475	0.0450203	0.0758881	0.682841
CG12253	0.0207277	0.896099	-0.204112	0.134839	-0.0689247	0.814308
CG12256	-0.00764715	0.617862	-0.0540364	0.758086	-0.0129705	0.971654
CG12259	0.0363783	0.785253	-0.0127602	0.918038	-0.214542	0.244853
CG12267	0.0291484	0.836621	-0.19523	0.134839	-0.448278	0.0196255
CG12268	-0.00710211	0.72529	-0.272548	0.111895	0.0933205	0.693993
CG1227	0.00903479	0.960987	-0.247096	0.0880222	-0.336261	0.0634285
CG12278	0.00067778		-0.0160047		0.223356
CG12279	0.0550332	0.622796	0.217746	0.249966	-0.0638152	0.792045
CG12288	0.0385825	0.761127	0.0438838	0.686081	-0.506123	0.00118554
CG12289			-0.0120054		-0.0125517
CG12290	-0.0733641	0.419865	0.21229	0.170161	0.166676	0.307278
CG12299	0.020082	0.890029	-0.324058	0.00815283	-0.365915	0.0958355
CG12301	-0.00293499	0.986814	-0.291287	0.00716373	-0.479679	0.000559323
CG1231	0.00238249		-0.0275701		0.314431	0.252273
CG12310	-0.134135	1.27687e-08	-0.231355	0.167574	0.0914837	0.767878
CG12316	0.00281946	0.988945	-0.104614	0.345204	-0.144916	0.51434
CG12320	-0.0407724	0.684842	0.0294842	0.878319	0.0262015	0.939202
CG12321	0.0372064	0.780728	0.208327	0.134065	0.0833197	0.779256
CG12325	0.0303965	0.822265	0.00261609	0.981206	-0.421835	0.0144659
CG1233	0.00534869	0.978392	0.0362706	0.806864	0.0515536	0.785754
CG12338	-0.0015223	0.991981	0.195184	0.254127	-0.0541957	0.841695
CG1234	0.0616253	0.558756	-0.28234	0.00958427	-0.556965	8.23113e-07
CG12341	0.05502	0.631286	-0.114736	0.355583	0.0273045	0.905234
CG12343	0.0261967	0.860099	-0.210079	0.0202858	-0.232558	0.18891
CG12344	-0.000969367		0.177639		-0.0213582	0.953251
CG12355	-0.0366969	0.125209	0.116061	0.566912	-0.156562	0.464286
CG1236	0.0260109	0.860099	0.0461166	0.68232	-0.207406	0.208674
CG12362			0.0422227		0.00458464
CG12374	-0.000705404	0.977162	0.167427	0.336223	0.0402182
CG12375	0.0397172	0.759909	-0.106763	0.592768	-0.930106	8.9777e-11
CG12376			-0.0120054
CG12379	-0.00324054	0.977334	0.110692	0.588569	-0.24433	0.397877
CG12384	0.0458572	0.698964	0.156334	0.08443	0.0793538	0.668786
CG1239	0.0605783	0.575639	0.155578	0.418971	-0.064986	0.848642
CG12391	0.0216471	0.879386	-0.195502	0.0419297	-0.479181	0.0228451
CG12395					0.00458464
CG12398			-0.0226245		0.0520919
CG12402	-0.0426297	0.301414	0.206503	0.111588	0.435654	0.000373887
CG12420	0.0247442	0.468835	-0.0405622		0.389283	0.151811
CG12426					0.00319295
CG12446	0.00281532		-0.0413315		-0.0405869
CG12448			0.00970369		0.0279021
CG1246	-0.0970437	1.1085e-06	-0.160079	0.390907	0.0952476	0.468226
CG12470	-0.000669947		-0.0320445		0.0471421
CG12477	0.00015043	0.994528	0.0521534		0.114457	0.7275
CG12480	-0.0513279	4.56685e-06	-0.0542097	0.430481	0.0441663	0.867391
CG12481					0.00458464
CG12483	0.000680527				-0.126955	0.655694
CG12490	3.28469e-05		0.0215745		-0.545065	0.0149003
CG12491			-0.0266723		-0.156757
CG12493	0.0194379	0.503059	0.048869	0.816725	0.168704	0.492346
CG12496	-0.0100146	0.799972	-0.0920801	0.658622	0.149395
CG12498			0.00970369
CG12499	0.0331468	0.809046	0.0976539	0.365213	-0.332122	0.0616864
CG12502	-0.00799363	0.660705	-0.0600024		0.0538519	0.820109
CG12506	-0.0472665	1.55766e-05	0.0109421		-0.0283654	0.930254
CG12507	-0.0130377	0.473652	-0.0399359	0.856048	0.444365	0.0658886
CG12511			0.00970369
CG12512	0.00115863	0.99581	-0.161638	0.366304	-0.131363	0.623905
CG12519	0.00801274	0.588531	-0.113268	0.178658	0.0143814	0.967344
CG12520	0.00251024	0.983074	-0.426691		-0.0291466	0.938381
CG12521					0.00319295
CG12522	0.00977719	0.782849	-0.147536	0.424585	0.552753	0.0272866
CG12523	-0.00478021	0.704275	-0.209912	0.0384785	-0.231935
CG12531	-0.0251146	0.259327	-0.0239243	0.916963	0.244954	0.112746
CG12535	0.000878991	0.978498	0.110851		0.124619	0.706446
CG12539	0.00125178		-0.0327724		0.0801292
CG12540	-0.00386515	0.843755	0.0157056	0.917803	-0.139728
CG12541	-0.0238365	0.0463608	-0.0582323	0.732552	-0.493311	0.00136315
CG12546	-5.8095e-05		-0.0317761		-0.180164	0.552818
CG12547	-0.0670032	0.502955	-0.00109399	0.990591	0.0354281	0.843014
CG12560	-0.0243189	0.431247	-0.423343	0.000969086	-0.309765	0.0221888
CG12567	-0.0766118	0.424732	-0.34334	0.00461062	-0.389258	0.0806021
CG12576	0.0121861	0.938869	0.150876	0.287733	-0.0520698	0.818448
CG12581	-0.0224563	0.828954	0.168058	0.0720587	0.234984	0.148392
CG12589			0.00965905
CG12590			-0.034465		0.0953997
CG12592	-0.0181268	0.656616	-0.066404		-0.0997197
CG12594	-0.0069552	0.456698	-0.0628214	0.755078	0.00491859	0.986171
CG12605	-0.0230721	0.295608	0.18968	0.245117	-0.407866	0.0212966
CG12607	-0.0248699	0.0522702	-0.0403543	0.485507	-0.135024	0.271473
CG12608	0.0314993	0.812082	-0.25592	0.0125102	-0.629913	5.649e-10
CG12609					0.0418599
CG12617			0.0245062		-0.067415
CG12637	-5.08475e-06		-0.0156677
CG12640					0.0300846
CG12643	0.00396837	0.960987	0.177738	0.229556	0.369726	0.00328373
CG12645			0.0726319		0.00319295
CG1265	0.006575	0.973513	-0.0253714	0.862227	-0.0101916	0.968242
CG12655	-0.00346675	0.780953	-0.0243712		0.135311	0.640064
CG12659	0.0531943	0.650186	-0.261114	0.0206448	-0.311469	0.19761
CG12661	-0.00203989	0.942385	-0.0620904		-0.0109951
CG12662	0.00658196	0.883129	-0.0189977		-0.0637459
CG12672	0.00067778		-0.0496254		0.022524	0.953251
CG12674			-0.0120674		0.00832134
CG12680					-0.0125517
CG12684			0.010507
CG12688			0.0167885		-0.0482082
CG12689	-0.000669947		0.00681115		0.0556459
CG12691					0.00319295
CG12692	0.000680527		-0.00166828		-0.0125517
CG12693			-0.017587		0.0493949
CG12698	-0.000638085	0.98376	0.0105367		-0.168096
CG12699			-0.0141029		-0.00179711
CG12702	0.0658239	0.514744	-0.285215	0.00605871	-0.321065	0.242472
CG12708	-0.00244983	0.966696	-0.0715701	0.73688	-0.250547	0.370602
CG1271	0.0246135	0.831413	-0.00327962	0.987609	-0.016402	0.949389
CG12713	-0.0283905	0.837676	-0.187235	0.330741	-0.329549	0.231923
CG12715			-0.0277231		-0.0607198
CG12716					-0.0443545	0.880691
CG12717	0.0228881	0.882841	0.242653	0.070194	0.155602	0.578532
CG12723	-0.0217449	0.233935	-0.0132806	0.95293	0.0618682
CG12725			-0.0619212		0.0295756
CG12728	-0.047092	0.675085	-0.288817	0.00889983	-0.52299	0.00462026
CG12729					0.00458464
CG1273	-0.168394	2.77608e-06	0.374766	1.27029e-07	0.174346	0.545755
CG12730	-0.0189475	0.627529	0.195213	0.192928	0.525009	0.00417189
CG12744	0.0854599	0.312523	-0.0527661	0.726393	-0.11085	0.708663
CG12746	0.0220948	0.888994	-0.147497	0.268073	-0.002688	0.990371
CG1275	-0.0141703	0.933748	-0.322074	0.0506035	0.1486	0.355059
CG12766	-0.00191935	0.92004	-0.0164298		-0.0174844	0.956319
CG12768	-0.0194994	0.65794	0.164753	0.199284	0.309101	0.224546
CG12769	0.00242466	0.989657	-0.0241288	0.901582	0.365369	0.0497389
CG12773	0.00185023	0.992324	-0.20967	0.0586147	0.0792056	0.573351
CG12780			-0.0282338		0.23372
CG12782	-0.000669947		0.0496058		0.0638123
CG12783	0.000680527		0.0247691		0.0131235
CG12795	0.0785701	0.338459	0.173587	0.354527	-0.184983	0.449916
CG12811	0.0491323	0.673124	0.300528	0.0202639	0.0320947	0.871387
CG12814	-0.0749445	0.00213541	0.131462	0.385294	0.278273	0.0285127
CG12817	-0.00588356	0.550288	-0.0681777		0.168534	0.573785
CG12818	-0.019649	0.9032	-0.271851	0.0331005	-0.415575	0.0747569
CG12822	0.0593723	0.562342	0.0243327	0.891182	-0.068074	0.736907
CG12824			0.00970369		0.47293	0.0398733
CG12825	-0.012258	0.508166	0.269843	0.135119	0.672063	2.76098e-05
CG12826	-0.020324	0.0417477	-0.0321429		0.374265	0.0582491
CG12828	0.00067778		-0.0120674
CG12831					-0.0202587
CG12836			0.0612793		0.0903141	0.775789
CG12848	0.0257989	0.860099	-0.185584	0.0701646	-0.372214	0.0146334
CG12851	-0.0154636	0.72529	0.132725	0.512146	0.282869	0.0909512
CG12853			0.105189		0.0500319
CG12857	6.7944e-06		0.0568165		0.230397
CG12860	0.00559806	0.578436	0.666079
CG12861			0.0286647
CG12863	0.0430469	0.730062	0.112481	0.575017	-0.297196	0.242676
CG12866	-0.000669947		-0.105673		-0.0125517
CG12868	0.0003747	0.998243	-0.181383	0.299657	0.47244	0.00253918
CG12869	-0.0143857	0.364547	0.29179	0.100416	0.05751	0.854403
CG12877	0.0221187	0.878325	-0.406625	0.00397962	-0.515352	0.0236697
CG12880	-0.0156801	0.562224	0.316186	0.0231741	-0.198571	0.422668
CG12883	0.0940113	0.258887	0.221945	0.228133	0.131424	0.678383
CG12885	0.00646886	0.939451	-0.101551	0.477976	0.288199	0.232246
CG12895	0.00296717	0.987455	-0.2736	0.00458832	-0.270494	0.0616864
CG12896	-0.0446695	0.424311	0.116953	0.542005	-0.0233191	0.938352
CG12898					0.0455074
CG12909	0.0570646	0.58759	-0.271833	0.00402804	-0.740616	3.70784e-10
CG12910	-0.0144737	0.69174	0.210184	0.133677	0.439713	0.00352469
CG12911	-0.00918301	0.805338	-0.137221	0.483653	0.14407	0.504441
CG12914	0.000680527		-0.0541223		-0.291983
CG12917			-0.00166828		0.0643675
CG12920	-0.0113799	0.545472	0.141114	0.373462	-0.0200461	0.949389
CG12923	-4.17874e-05				0.000307753
CG12926	-0.0233	0.337366	0.0187219	0.934922	0.125719	0.394824
CG12929	-0.027078	0.797881	0.141306	0.442118	-0.230198	0.394541
CG12934	-0.152471	1.99823e-09	-0.18534	0.0862896	-0.240017	0.184267
CG12935	0.000785992	0.996711	0.0279863	0.876343	-0.458084	0.00311525
CG12942	0.0744566	0.422787	0.257627	0.0804481	-0.17161	0.592216
CG12945	-0.013968	0.93452	0.126434	0.511778	-0.141648	0.403641
CG12947	0.00973754	0.857713	-0.0113347	0.954883	0.0921717	0.785555
CG12948	0.0384201	0.755018	0.258597	0.00873252	-0.000865077	0.998625
CG12951			0.0383595		0.517926	0.0042427
CG12963	-0.0212631	0.0310777	-0.151117	0.255915	0.332193	0.00338003
CG12964	-0.0219189	0.406363	-0.0106399	0.956374	0.0892075	0.775544
CG12970			-0.00220453		0.146448
CG12971	0.000220742	0.992642	0.0161663		-1.11274	3.13479e-07
CG12974	-0.0784715	1.98259e-05	-0.0189264	0.934922	0.0102819	0.959689
CG12975	0.080723	0.378659	0.0312608	0.825925	-0.26007	0.213241
CG12983			0.0194461		0.00458464
CG12984	-0.00512536	0.876301	-0.0621243		0.109937
CG12985	0.000680527		-0.0813253		0.0345468
CG12986	-0.000732449	0.967732	0.0611537	0.705634	0.0500319
CG1299	-0.0220257	0.047048	-0.255676	0.163582	0.490047	0.000395902
CG12990	-0.00076901	0.97373	-0.033713		-0.0126935
CG12991	-0.0784628	0.165134	0.100529	0.402901	0.257433	0.0762587
CG12992	-0.00768289	0.438825	-0.00810289		0.164641	0.490303
CG12995			-0.0292151		-0.00301728
CG12998			-0.0955074		0.426605	0.0509737
CG13000	0.0637778	0.155898	-0.016486	0.773542	-0.0150201	0.73534
CG13001	-0.0385269	0.761012	0.0532703	0.719913	-0.000793215	0.998532
CG13002					0.00458464
CG13003	0.00218191	0.968278	-0.194768	0.298688	-0.135237	0.43891
CG13004	3.19985e-05		0.00949288		0.0392446
CG13005	0.0013318	0.995083	0.235666	0.202598	0.0236128	0.949389
CG13008			-0.0129923		0.0370488
CG13010	0.00177527		-0.0582582		-0.0420541
CG13012	-0.00438955	0.657443	-0.0566		0.0770259	0.806144
CG13014	0.0975218	0.166741	0.256041	0.136932	0.00778947	0.982669
CG13016	0.0488131	0.675065	0.0576077	0.732451	-0.174579	0.422668
CG13018	0.00965341	0.935404	0.140284	0.475648	0.0103589	0.974657
CG13021	0.000680527
CG13022			-0.00134468		0.232098	0.432649
CG13023	0.00249846	0.938308	0.325559	0.0423634	-0.12314
CG13024	-0.0144226	0.319595	0.0759459	0.723811	0.508559	0.000501224
CG13026			-0.021548		0.0131235
CG13028	-0.000668049	0.973513	0.0877184		0.297078	0.290242
CG13029	0.013458	0.834168	-0.029378	0.896571	-0.147461	0.570109
CG13031			0.00970369		-0.0104634
CG13032	0.00231783		-0.0046189		0.018865
CG13033	0.00789787	0.824205	-0.106423	0.283829	-0.019478	0.951176
CG13038	-0.00366021		-0.111082		-0.0611518	0.851355
CG13039					0.00458464
CG1304	-0.0137764	0.160509	-0.0309707		-0.0472868	0.765884
CG13040			-0.0120674		-0.24396	0.361647
CG13041	0.0102352	0.673494	-0.0520096	0.438207	-0.0078131	0.972585
CG13042	-0.00422787		-0.269812		-0.0194788	0.959485
CG13043	-0.0225105	0.226662	-0.0723578	0.385718	-0.366497	0.000466623
CG13044	-0.0340777	0.0036867	-0.0537583	0.437361	0.0756843	0.669814
CG13045	-0.00127494		-0.0961111		-0.0624986
CG13046	0.00415961	0.805338	-0.0972863	0.460929	0.178973	0.553144
CG13047	0.00750306	0.739436	-0.0820367	0.306296	-0.644227	0.00755508
CG13048	0.0180763	0.287916	-0.0464486	0.587444	-0.0575494
CG13049	0.0158114	0.666969	-0.082581	0.331844	-0.23264	0.381518
CG13050			-0.0208811		-0.0737497
CG13051	0.00863496	0.425517	-0.0409498	0.447257	-0.154837	0.518753
CG13053					-0.0991196
CG13054			-0.0120674		0.152123	0.560168
CG13055	-0.00515083		-0.0265353		0.0617037	0.844951
CG13056			-0.0268681		-0.0059448	0.987613
CG13058	-5.08475e-06		-0.0426581		-0.285208	0.314857
CG13059	-0.0128641	0.72529	-0.0508441	0.463974	0.068663	0.720348
CG13060	0.00773369	0.758677	-0.0386688	0.533451	0.00662823	0.979735
CG13062					0.0663721
CG13063	0.00622965	0.860317	-0.058581	0.435039	0.0429463	0.825511
CG13064	-0.0167166	0.325931	0.324997	0.0260481	0.0226671
CG13065	-0.00222867		-0.084007		-0.432441	0.0690893
CG13066	0.00700744	0.531712	-0.0411122	0.448966	-0.142389	0.513513
CG13067	-0.0122406	0.313649	-0.031059	0.520562	-0.184767	0.547985
CG13068	-0.000531618	0.973897	-0.0366653	0.363287	-0.357461	0.0665473
CG13069	0.0111889	0.331062	-0.0586518	0.394411	-0.122932	0.652676
CG1307	0.0551677	0.599464	-0.346833	0.00206642	-0.555252	0.000194409
CG13071					-0.0125517
CG13073	-0.000669947		-0.0141029		0.0748394
CG13074	-0.000639587		-0.00604536		0.0805605	0.73956
CG13075	-0.0904228	2.46416e-07	-0.069162	0.520562	0.209869	0.297212
CG13077	-0.0022304		-0.0510371		0.175659	0.544068
CG13078	-0.00225753		0.0256279		-0.0809775	0.772652
CG13081	0.00174992		0.0676312		-0.0646842
CG13082	-0.104555	5.18494e-06	0.331807	0.00642899	0.326546	0.071847
CG13083	-0.00233268		-0.0447851		-0.0104634
CG13084	0.00239722	0.841219	0.174214		-0.0125517
CG13085	-0.00132114	0.97499	0.200879		0.144519	0.65752
CG13086	0.00324391	0.877217	0.0318294	0.879082	0.243023	0.249912
CG13088	0.0518593	0.656888	0.112867	0.568217	-0.0274984	0.931087
CG1309	0.0622467	0.537456	0.213842	0.0358249	0.12796	0.383209
CG13096	0.050153	0.656531	-0.272798	0.00156122	-0.646796	2.71551e-06
CG13097	0.0360644	0.77739	-0.308079	0.0166266	-0.565699	3.7618e-06
CG13101	-0.0821193	0.301397	-0.103063	0.605441	0.218672	0.168141
CG13102	-0.0332453	0.00481748	-0.15639	0.260359	0.178873	0.288404
CG13108	-0.00379362	0.782849	-0.0698266	0.691432	0.117898	0.6474
CG13114					0.00319295
CG13116	0.00312358		0.0158072		0.32032	0.123139
CG13117	-9.38094e-06		0.0351478		0.305083	0.272458
CG13123	0.0398328	0.72529	0.0578341	0.783106	0.04689	0.895251
CG13124	-0.117577	7.47662e-05	0.12803	0.455751	0.0202477	0.936192
CG13126	0.010208	0.952839	-0.269634	0.0126655	-0.992939	9.14307e-10
CG13127					-0.0275789
CG13131			0.0205192		0.00319295
CG13133	-0.00831935	0.162283	-0.0419189		-0.0362434	0.906002
CG13135			-0.0155979		0.480938	2.86981e-10
CG13137					-0.0125517
CG13138	-0.00301306	0.898728	-0.078306		0.00630235
CG13144	-0.000969367		-0.0753543		0.164578	0.517667
CG13148	0.00805846	0.885705	0.147078	0.451722	0.169055	0.551545
CG13151	0.0104025	0.948236	-0.0191471	0.922345	-0.0409087	0.896122
CG13154	-0.000507222		-0.0326535		-0.172592	0.425551
CG13155					0.00319295
CG13157	-0.000170592	0.981137	0.206613	0.15531	-0.1042	0.754818
CG13159	-0.222042	3.52398e-10	0.114925	0.425523	-0.262833	0.264666
CG1316	0.0320373	0.802057	0.198877	0.00708247	0.281799	0.0183221
CG13160	-0.00888039	0.415035	-0.0298874		-0.14779	0.504962
CG13168	-0.000669947		0.0846718		0.342852	0.216568
CG1317	-0.00619714	0.973513	0.0191178	0.846229	-0.0954174	0.515404
CG13170			-0.0292151
CG13177	0.00274795		-0.00134076		-0.0747078
CG13185	0.0111594	0.922733	0.132657	0.119711	-0.343391	0.136958
CG13186			-0.0578069		0.0402123
CG13192	0.00474325	0.97942	0.0273607	0.876343	-0.159923	0.4257
CG13193					-0.00329381
CG13196	-0.0145992	0.341903	0.00323641	0.985834	0.11291
CG13197	0.0397638	0.755881	0.134334	0.319241	-0.0255892	0.906301
CG13198					0.00055386
CG13202	0.00067778		0.0652366		0.188764	0.439735
CG13203	6.12574e-05	0.998243	0.0124662	0.948346	0.276447	0.280633
CG13204	0.0295376	0.77203	0.391734	0.00297536	-0.130217	0.606829
CG13215	-0.00707459	0.168431	0.00965905		0.417659	0.108626
CG13216	-0.010828	0.354175	0.0773676	0.680355	-0.00670624
CG13217	0.0105447	0.478564	-0.0780808	0.400637	0.0334292	0.90479
CG13218	0.00448967	0.760851	-0.0649906	0.450926	0.0398833	0.876018
CG13220	0.0176915	0.913419	-0.00235998	0.985999	-0.0380819	0.848832
CG13223					0.0189426
CG13226	-0.000669947		-0.017408		0.686279	0.00449288
CG13227	-0.0273765	0.000778832	-0.169526	0.276051	0.0189701	0.929787
CG13228	-0.000669947		-0.0810905		0.000669039	0.998625
CG13229	-0.0149351	0.419865	-0.195144	0.241777	-0.0290672	0.895663
CG13230			-0.0229051		0.4091	0.0554116
CG13231					0.0809002	0.768723
CG13239	-0.000781113	0.971392	-0.0397915	0.605331	-0.0374661	0.910976
CG1324	-0.00059009	0.974005	0.118876		0.0438179
CG13243	0.000680527		0.024614		-0.00685452
CG13244					-0.0255079
CG13247	-0.0155045	0.358286	0.170262	0.38768	0.362147	0.0427479
CG13248	-0.0080005	0.593665	0.371341	0.0207324	0.0901773	0.72917
CG13250			-0.0319185		0.0189224
CG13251	-0.0112169	0.365001	0.0239149	0.914343	0.220214	0.384261
CG13252	-0.0186686	0.871241	0.163868	0.295006	0.206446	0.243323
CG13255	-0.0227315	0.279503	0.207257	0.277271	0.441446	0.00134554
CG13258	0.00231783		0.0817544		0.12926
CG13272	-0.0375698	0.00259276	0.283212	0.108131	0.00142351
CG13280	-9.38094e-06		-0.0163528
CG13282	-0.00155357	0.938753	0.162918		0.259677	0.29555
CG13284	-0.0491384	0.0882754	0.0877103	0.625961	0.0568952	0.701298
CG13285	-0.0176957	0.258887	-0.232305	0.0599147	-0.706751	2.30135e-13
CG13287	-0.0095155	0.680544	0.208577	0.213246	-0.0071252	0.98602
CG13288	-0.00225753		0.0533814		0.207092	0.475246
CG13293	-0.0420756	0.0610436	0.299383	0.00408986	0.297554	0.162084
CG13295	0.0140461	0.925914	0.0902645	0.550504	-0.0431708	0.809738
CG13297	-0.00340445	0.944793	-0.0856127	0.61239	-0.0282432	0.939647
CG13299					-0.0125517
CG13300	-0.0404961	0.447624	0.0338837	0.776892	0.105907	0.651493
CG13305	-0.0047332	0.76106	0.142034	0.412526	0.212018	0.489122
CG13306			-0.0648684		-0.18479	0.558213
CG13308			-0.0226808		-0.0272185
CG13309					0.0745336
CG13310	-0.0047384	0.647871	-0.0327571		0.147624	0.650957
CG13311	-0.0397155	7.72942e-05	-0.0922274		-1.60582	4.32678e-30
CG13312	-5.08475e-06		-0.0626442		-0.230103	0.175954
CG13313	-0.014116	0.133521	0.116263	0.554049	0.165121	0.606829
CG13314	0.00310613		-0.0751189		0.220055	0.470767
CG13315	-0.017041	0.736305	-0.0711154	0.742685	0.336736	0.195891
CG13318	-0.00568554	0.776729	0.0108442		0.187514	0.497231
CG13319	0.020216	0.899222	-0.117464	0.562431	-0.101001	0.66496
CG13321	-0.103098	2.75258e-05	-0.170369	0.368221	0.269524	0.0382763
CG13323	-0.10605	7.30154e-08	-0.120711	0.352559	0.128363	0.61269
CG13324	-0.00568042		-0.0300428		0.157324	0.625564
CG13325	-0.00514602	0.697585	0.215693	0.250573	-0.172468	0.480368
CG13326	-0.00369348	0.82951	-0.030255		-0.0109951
CG13330					-0.105878
CG13331	-0.00479228	0.620172	-0.0920405		0.23785	0.420904
CG13332	-0.00222867		-0.0322075		0.0661158	0.844287
CG13334			-0.00689162		-0.00447
CG13337	-0.00225753		-0.0120054		0.00319295
CG13339	0.00345971	0.984169	0.136746	0.469504	-0.151534	0.530304
CG13344	0.0746559	0.429751	0.10149	0.550261	-0.0520886	0.841247
CG13358	0.00738422	0.867224	-0.105936	0.555805	0.11789	0.676617
CG13359	0.00376024	0.767628	0.0740474		0.0787422
CG13360	-0.000639587		0.0436793	0.833392	-0.0379885
CG13361	-0.000969367		0.025301		0.0346481
CG13362	-0.148291	3.9969e-08	0.372615	0.00681315	-0.129277	0.644473
CG13364	0.0101032	0.95607	-0.0427178	0.722931	-0.371132	0.00680091
CG13365	-0.0270836	0.843941	-0.0960324	0.549523	-0.195206	0.337504
CG13366	0.0419413	0.735165	0.21559	0.029247	0.209515	0.279217
CG13367	0.0121232	0.945232	0.110277	0.499719	-0.110541	0.643262
CG13369	0.00288876	0.987746	-0.11086	0.495203	-0.24566	0.166935
CG13373	0.0354048	0.788026	0.0926235	0.657624	-0.217152	0.477036
CG13375	-0.0240639	0.716581	-0.0433642	0.817359	0.102421	0.640041
CG13376			-0.0621065		-0.0109951
CG13377	-0.082471	9.69274e-05	0.142602	0.330741	-0.129619	0.483057
CG13384	0.0121117	0.943702	0.100301	0.384987	0.148287	0.309858
CG13385					-0.0286691
CG13386			-0.0332123		0.261246	0.36887
CG1339	0.000680527		-0.0964166		0.0308545
CG13390	0.0359939	0.722392	0.040467	0.851823	-0.138576	0.580126
CG13392	0.0467537	0.701622	0.197954	0.255127	-0.109557	0.675167
CG13397	0.0758089	0.3903	0.196987	0.297263	-0.129978	0.637783
CG13398	0.0208111	0.895728	0.243068	0.0705465	0.011287	0.958465
CG13403	0.00276319	0.848806	-0.0878918		0.21594	0.456875
CG13404	-0.022456	0.179474	0.198253	0.299452	0.0523644	0.856934
CG13405	-0.00421113	0.818468	-0.017408		0.00978554
CG13407	0.00230337		0.0251849		0.00319295
CG13408	-0.00127494		-0.0038464		-0.163472	0.613236
CG13409	-0.0332002	0.122819	0.316238	0.0361446	0.0372988	0.892056
CG13423	0.00310613		-0.12723		0.117731
CG13426			0.00970369		0.00319295
CG13427	0.015854	0.583563	0.215028	0.0696268	-0.000204447	0.998855
CG13428	0.00177527		0.0235579		0.0137864
CG13436	0.00356952	0.873267	-0.0366145	0.84068	-0.0601801	0.867279
CG13437			0.0297036		0.214212	0.483057
CG13438					0.00319295
CG1344	-0.0204056	0.898572	-0.211636	0.0176217	-0.174785	0.340984
CG13442					0.0181631
CG13443			0.00965905		0.126406
CG13445			-0.0229254		0.342355	0.0368819
CG13449	-0.000639587		0.111628		0.107613	0.740285
CG13454	0.0347352	0.228218	-0.154972	0.432314	-0.0915343	0.670703
CG13455			-0.00649126		0.00514075
CG13457	0.00286452		-0.04367		-0.00126403
CG13458	-0.000521566		-0.066849		0.0485706	0.889658
CG13460	-0.00657295	0.217604	-0.0278414		0.642156	0.00788151
CG13461	-0.0447272	3.04472e-05	0.0204966		0.14307	0.652888
CG13465	0.0106698	0.743072	-0.115105	0.566636	-0.215203	0.271704
CG13471					0.00319295
CG13473			0.00965905		0.00458464
CG13481			0.0247361
CG13482	-0.0127354	0.204024	0.0170427		0.715647	0.000225838
CG13484	0.00779752	0.967732	-0.214762	0.0858113	-0.297654	0.256514
CG13488	-0.000639587		0.041964		0.440225	0.0745151
CG13492	-0.0551972	0.000493344	-0.0830637	0.563854	0.124851	0.264167
CG13500	-0.000639587				0.0493949
CG13501	-0.00177157		-0.0292151		0.23098
CG13502	-0.00213806		0.147791		0.0649204	0.82846
CG13506	-0.10799	7.035e-05	0.27405	0.00812801	0.194256	0.163502
CG13516	0.00214354	0.93452	-0.101661	0.507011	0.314885	0.027967
CG13526			-0.0794452
CG13527			-0.136213		-0.00405823
CG13531	0.0665395	0.502804	0.190119	0.0829101	0.0872526	0.617405
CG13532	-0.0205338	0.0991062	0.0829474	0.682433	0.511828	0.00190593
CG13538					0.130932
CG13539			0.00970369
CG1354	0.112687	0.108747	0.0357201	0.690807	-0.379484	0.00158688
CG13540	-9.38094e-06		0.0659976		-0.163601
CG13544			-0.0646912
CG13545	-0.0790182	2.26967e-07	-0.101249	0.26655	-0.194221	0.221276
CG13551	-0.0551936	0.591312	-0.514344	6.88014e-08	-0.242415	0.0506815
CG13557					0.00832134
CG13558					0.00319295
CG13559	-0.00449502	0.724071	0.271675		0.152186	0.631361
CG13560	-0.0126033	0.0417477	-0.134435		-3.75983	7.13976e-98
CG13561	-0.000639587		-0.0186957		-0.0415202
CG13562	-0.0185772	0.638754	0.110726	0.560811	0.0989811	0.753766
CG13563	0.0050186	0.787102	0.0719154		0.0369058
CG13564					0.00832134
CG13566	0.000680527		-0.0205291		0.206086	0.481541
CG13575	-0.000639587		-0.00292126		-0.183376	0.555497
CG13577	0.000680527		-0.0030888		0.107135	0.69975
CG13578	0.00217569		0.0806827		0.105537	0.754933
CG13579	-0.00455695		0.0857452		-0.152626	0.507042
CG1358	0.0536733	0.646749	-0.0476983	0.798527	-0.129775	0.586787
CG13581			0.0413885		-0.0420541
CG13585	0.00846396	0.962309	0.140618	0.217311	0.311107	0.0125362
CG13587			-0.0120674		0.026645
CG13589					-0.0104634
CG13590					-0.103061
CG13594	-0.0172747	0.118554	-0.0893712	0.617757	0.3627	0.0486315
CG13599	0.0547807	0.63188	-0.312176	0.0133603	-0.501696	0.046523
CG1360	6.12195e-05	0.99979	-0.0813439	0.633652	-0.376402	0.0645805
CG13601	0.0619142	0.533538	0.110485	0.580953	-0.0160734	0.94
CG13603	0.0526924	0.652776	0.170162	0.192928	-0.0336018	0.870446
CG13604	-0.00251405	0.989657	0.139098	0.170666	0.210852	0.189546
CG13605	0.0847953	0.313985	0.156204	0.124771	-0.0599996	0.799776
CG13606	0.00355617	0.838906	-0.272801	0.116343	-0.325343	0.143858
CG13607			-0.139191		0.406367	0.0642952
CG13609	-0.0133286	0.938308	0.0810287	0.704971	-0.256335	0.37709
CG13613	-0.000669947		0.141448
CG13614	-0.00781027	0.193327	0.168906		0.296527
CG13615	-0.00242673	0.818468	0.125668	0.30693	-0.0503901
CG13616	-0.0143507	0.240738	0.340347	0.0324398	-0.045083
CG13618	3.16192e-05	0.998803	-0.0420724	0.610661	0.263327	0.361664
CG13622	-0.00488367	0.710333	0.1291	0.520562	0.0292508
CG13623	-0.0047142	0.962744	0.12846	0.526706	0.0156781	0.960285
CG13625	0.0113714	0.945409	0.1371	0.34508	-0.0759536	0.781489
CG13627			0.0233329
CG13630	0.0519664	0.660792	0.113658	0.416532	-0.275284	0.148164
CG13631	-0.131016	0.0001526	0.698741	2.36962e-10	0.379283	0.0755833
CG13634	-0.00789535	0.313649	0.0798428	0.661362	-0.131071
CG13639	3.19985e-05		0.0628937		-0.0246172	0.949389
CG13640	-0.00578063	0.72308	0.17195	0.349006	-0.0696539	0.839693
CG13641	0.00323842		-0.0753908	0.456943	0.833607	3.84154e-06
CG13643	0.0025025	0.943957	-0.437918	0.0080502	-0.337201	0.0196941
CG13653	-0.0108224	0.365826	-0.0270336		0.00458464
CG13654	-0.00311516	0.955056	0.0444265	0.839732	0.201158	0.25234
CG13658	0.00433851	0.658602	0.309744		0.515536	0.0128881
CG13659	-0.00649001	0.497458	-0.0228727		0.387183	0.00566745
CG13663	0.0188752	0.905821	0.112487	0.37176	0.0599038	0.844287
CG13667	0.0154342	0.925914	-0.138154	0.379077	-0.332485	0.0427099
CG13670					-0.0104634
CG13671	0.00512163	0.978822	0.100106	0.541239	0.00307427	0.993049
CG13674	-0.00347458		-0.0609823	0.186875	-0.887032	8.80366e-05
CG13675	0.000823565	0.960443	-0.140105	0.125838	-0.130129	0.693589
CG13676	-0.0370581	0.272148	-0.0221651	0.879098	0.634181	9.40015e-08
CG13678	0.00712852	0.503059	-0.0483844	0.483869	-0.563221	0.00969358
CG13679	0.00428035	0.755881	-0.0699542	0.125344	-0.924591	7.48384e-06
CG1368	-0.064639	0.00908979	-0.0679795	0.49234	0.237179	0.215943
CG13685			0.0134166		0.493574	0.02968
CG13689	0.000806716	0.996609	-0.21593	0.0425456	-0.36096	0.114648
CG13690	0.0142616	0.931428	-0.0743865	0.6565	-0.0492773	0.819167
CG13692	0.00177304		0.132473		0.309961	0.157103
CG13693			0.00965905
CG13694	0.000609901	0.977334	-0.026051	0.909069	0.494528	0.0430863
CG13698	-0.0311454	0.822945	0.362577	0.0279341	-0.0786579	0.648165
CG13699	-0.000711382	0.981137	0.125496	0.424929	0.715339	0.00157214
CG13700			-0.0591051
CG13704	-0.0540431	0.00146718	0.0843942	0.662803	0.141287	0.353616
CG13705	-0.153867	8.5045e-23	-0.0554175	0.413596	-0.128766	0.451329
CG13707	-0.012043	0.26911	0.210725	0.231673	0.235661	0.431604
CG13708	-0.00347458		0.00945061		0.30354	0.270186
CG1371	0.0302932	0.818468	0.129287	0.0836032	-0.192878	0.134316
CG13711	0.02172	0.701622	-0.0143165	0.770861	-0.0153556	0.821591
CG13712	0.0206845	0.702287	-0.0199348		-0.0111102	0.893043
CG13713	0.0281564	0.550823	-0.0243367		-0.00440493
CG13716	0.00496473	0.896797	-0.0274746		-0.135831
CG13720	-0.000669947		-0.10497		-0.067415
CG13721	-0.00737165	0.42388	-0.052238		-0.223672	0.155673
CG13722	-0.0133971	0.159338	-0.194952	0.151676	0.0498381	0.822656
CG13724	-0.000669947		0.0208247		0.0013774
CG13727	9.411e-05		-0.0206423		-0.146536	0.588331
CG13728	0.00273288	0.878569	-0.102503	0.605331	-0.144722
CG13731	-0.0157059	0.16862	-0.0493178	0.467262	0.158134	0.307736
CG13733	-0.0010141		-0.0360113		-0.0363833
CG13737	-0.0235797	0.0674438	0.305483	0.085154	0.0500912	0.892152
CG13738	0.0112276	0.529267	-0.0282279	0.574653	0.0770322	0.803739
CG13739	0.000718201		-0.0357225		0.0173677	0.963131
CG13742	0.0211667	0.894352	-0.304543	0.00326852	-0.567509	0.022098
CG13743	-0.00481069		-0.0562024		0.274739	0.170247
CG13744	-0.00237095	0.916018	0.140554	0.466881	0.0142744
CG13747	3.19985e-05		0.0554979
CG13748	-0.0037511		-0.0430526		0.388895	0.0850583
CG13749	0.00419852	0.70836	0.0671454		0.000552624
CG13751	0.00676052	0.969161	-0.139784	0.326234	-0.0130104	0.963339
CG13760	0.0243347	0.872406	-0.244348	0.0319534	-0.13084	0.61269
CG13766	0.0439058	0.724877	0.0598751	0.741357	0.244424	0.242986
CG13771	0.000920502	0.98181	-0.0431423		0.119537
CG13773	-0.0108877	0.948662	0.0943346	0.541755	-0.410008	0.00404388
CG13775	0.00502504	0.977567	-0.0700471	0.736172	0.207851	0.491301
CG13784	0.0260032	0.860099	0.210427	0.0103438	0.221018	0.0856062
CG13786	0.00067778		0.0447886		0.0468013
CG13793	0.0208964	0.00387083	1.09264	1.26404e-20	0.314374	0.267256
CG13794	0.0751686	1.18346e-07	3.42965	1.75134e-133	-0.516692	0.0310896
CG13795	-0.00396295	0.958251	-0.051856	0.749689	0.553243	0.00558291
CG13796	-0.0313961	0.00894405	0.265568	0.0824817	0.322697	0.19841
CG13806	-0.0260262	0.194156	0.396475	0.0196501	0.281888	0.0900391
CG13807	0.0270529	0.847754	0.0282497	0.859373	0.101146	0.687031
CG13810	-0.0205335	0.0844525	-0.0104639	0.965221	0.146645	0.490853
CG13813	-0.0356944	0.432134	0.0702964	0.70506	0.488448	0.059722
CG13827	0.0590026	0.591064	0.108017	0.541727	0.0918116	0.760405
CG13829					0.00326423
CG13833	-0.00276945	0.814389	0.197224	0.286209	-0.042283
CG13837	-0.000669947		0.0539046		-0.146228	0.653419
CG13838			0.133373		0.00319295
CG13840			0.00970369		0.00319295
CG13841			0.00970369		0.0269144
CG13842	-0.00117178		-0.0100445		0.0800373	0.810359
CG13843	-0.00225753		0.0208247		0.00630235
CG13847	-0.0318048	0.0326339	-0.0369674	0.861398	0.150056	0.639794
CG13850	0.0298494	0.830585	0.131379	0.236709	-0.206961	0.172533
CG13855	-0.000899787		0.00529373		-0.00845327	0.983092
CG13856	-0.00608641	0.58759	-0.116945	0.527326	0.048134	0.888423
CG13857	0.00639225	0.671663	0.858763	1.4953e-08	0.0771544
CG13862	-0.00481052		-0.022661		-0.413752	0.0557736
CG13868	-0.356088	7.29951e-16	-0.0154874	0.94045	0.308649	0.0461145
CG13869	-0.00191935	0.92004	0.0351712		-0.0894195
CG1387	0.00310246		0.01268		0.129725
CG13870			0.0208247		-0.010795
CG13871			0.0286647		0.0181631
CG13872	-0.0017007		0.117906		0.0263111
CG13875	-0.0203299	0.48325	0.359344	0.0300356	0.0774359	0.799142
CG13876	0.0206307	0.896099	-0.20458	0.248048	-0.194241	0.437795
CG13877	0.00180393	0.945232	-0.0535577		-0.389282	0.130962
CG13884			-0.0266723		0.00319295
CG13887	0.0350901	0.77368	0.0100773	0.942325	-0.0729363	0.608873
CG13891	0.000680527		-0.0155979		-0.0420541
CG13893	-0.0226139	0.429337	0.0862296	0.673821	0.320992	0.0172264
CG13894	-0.0283374	0.591064	-0.0208237	0.896571	-0.0187043	0.930006
CG13895	0.0546997	0.602479	-0.0232185	0.851823	-0.0739365	0.745786
CG13896	0.0137714	0.93452	-0.0260246	0.85829	-0.452847	0.0404988
CG13898			0.0714011		-0.0149472
CG13901	0.0162498	0.920266	-0.107368	0.40184	-0.4333	0.0527343
CG13905	-0.00422787		0.0229597		0.791096	0.000489978
CG13907	0.00242624	0.990144	0.244752	0.0148831	0.373467	9.65387e-05
CG13912	-0.00907875	0.909089	0.0124314	0.950918	-0.245606	0.165627
CG13917	0.00965255	0.938101	0.280679	0.00357086	0.242446	0.112453
CG13919	0.00618973	0.958212	-0.023157	0.922283	0.345729	0.208467
CG13920	-0.0687856	0.140132	0.263508	0.000139909	0.141127	0.460812
CG13921	-0.0212111	0.887664	-0.208314	0.0183452	-0.394965	0.0125362
CG13924	-0.00546444	0.646149	0.0212632		0.131323	0.691462
CG13926	-0.00508793	0.978647	0.0492014	0.78931	-0.110014	0.631361
CG13928	-0.0946968	0.0071948	0.190542	0.0417236	0.246933	0.0709693
CG13930	-0.00225753		0.0534816		0.0907076	0.784584
CG13931	-0.00225753		0.0334667
CG13933	0.00511624	0.978392	0.152491	0.277271	0.128864	0.452825
CG13937	-0.00955239	0.800051	0.0282308	0.90299	0.1415	0.48362
CG1394	-0.000669947		0.00970369		-0.0327473
CG13946	-0.0175685	0.00423789	0.109314		-0.0563295	0.858693
CG13947	-0.0406167	0.00154856	-0.0204227		-0.105132	0.729378
CG13949	-0.00767055	0.492119	-0.00382544	0.986352	0.176513	0.564768
CG13950	0.00182323	0.920266	0.170681	0.261304	-0.229673	0.380828
CG13954	-0.00479228	0.620172	-0.0463843	0.790973	0.147793	0.639084
CG13955	-0.0037511		0.182422		-0.0157834
CG13962	-0.00492394	0.602479	0.0435419		0.92778	6.18284e-07
CG13970	0.00774928	0.602479	-0.0120054		0.00319295
CG13972	-0.00551653	0.349162	0.0262338	0.895525	0.0653735
CG13978					-0.0125517
CG13982	-0.00130536	0.989576	-0.0956303		0.219853	0.463409
CG13983	-0.00741289	0.443856	0.0928946	0.622271	0.0589331
CG13984					0.0194179
CG13989			0.00965905
CG13991	-0.000669947		0.0286647
CG13992	0.00267782		0.00494531		-0.0104634
CG13994	-0.00821677	0.965976	-0.0540275	0.763319	0.009766	0.976905
CG13995	-0.00620468	0.829891	-0.278274		0.049614	0.858693
CG13996			0.0397765		-0.0235881	0.951407
CG13999	-0.000837776		0.108898		0.129113	0.687031
CG14005	0.04308	0.718992	-0.379503	0.010084	-0.397806	0.108341
CG14007			-0.0120054		0.0134406	0.965529
CG14013			0.00970369
CG14014	0.0506453	0.352594	0.0178785	0.69882	-0.0191607	0.800734
CG14015	-0.00886338	0.514213	0.0340887		0.0610891	0.850689
CG14017	-0.000669947		-0.02316		0.00458464
CG14020	-0.00237758		0.0125203		0.0718337	0.830765
CG14022			-0.0254453		-0.056831
CG14024	0.00263347	0.895172	0.111462	0.520449	0.257898	0.200003
CG14034			-0.0120054		0.14469
CG14036	0.130662	0.0364405	0.0625184	0.602465	-0.0386799	0.813168
CG14043	0.0621	0.542602	0.0628067	0.667568	0.0284482	0.895251
CG14044			0.0664937		0.441021	0.0931351
CG14050	0.0124846	0.676842	0.123874	0.526706	0.133581	0.68486
CG14052	3.20236e-05		-0.0278223		-0.0884563
CG14053	0.0592391	0.225983	-0.040624		-0.305578
CG14054	0.0046312		0.061674		0.0955193
CG14062			0.0208247		0.0181631
CG1407	0.00144572	0.994645	-0.171475	0.0122231	-0.421257	0.0275231
CG14071			0.00965905		0.00832134
CG14072			-0.083589		-0.0291811	0.938561
CG14073	-0.00584003	0.958474	0.201572	0.00465647	0.204072	0.402605
CG14074	0.00929672	0.960349	0.127632	0.492162	-0.301041	0.277998
CG14075	-0.000969367		-0.0626435		-0.295549	0.232101
CG14077			0.00970369		-0.0125517
CG14079	0.0152034	0.774503	-0.124591		0.10904	0.71936
CG14082	-0.0042516	0.701351	-0.0645884		-0.0645727	0.787973
CG14085	0.000889509		0.0178692		0.0148147	0.967543
CG14086	-0.000669947		0.0234174		0.328414	0.231177
CG14089	0.000961971		0.0718199		0.212713
CG14095	0.00106479	0.919315	-0.0551413	0.509065	0.0414424	0.9096
CG14096	0.00231254		-0.0581196		0.0292589	0.900862
CG14100	0.0420923	0.73598	-0.359534	0.00841841	-0.664166	0.000115485
CG14102	0.0101842	0.955373	0.262224	0.142944	0.115289	0.720643
CG14104	0.00389327	0.973967	0.089684	0.669823	0.153406	0.637234
CG14105	-0.0159639	0.131658	0.255294	0.0811349	0.300087	0.117412
CG14106			0.00965905		0.126734
CG14107	-0.0559583	0.00761381	0.360951	0.0371682	-0.229052	0.189431
CG14109	-0.0352967	0.0642416	0.324238	0.0648738	0.175195	0.493695
CG14110	-0.18295	1.91659e-10	0.248532	0.129051	-0.600537	0.00841206
CG14111	0.0171212	0.555611	-0.123961		0.0572793
CG14115			0.00366673
CG14118	-0.00244098	0.866595	-0.185754	0.175787	0.300468	0.293526
CG14120	-0.0236238	0.0452651	-0.0413309	0.543221	0.053738	0.850974
CG14125			0.0131751		-0.00120501
CG14130	-0.0131703	0.934465	0.113227	0.540482	-0.165378	0.474777
CG14131	0.0903999	0.178213	-0.235611	0.207359	-0.406128	0.00193493
CG14132	-0.0233861	0.0310777	0.0228752	0.913201	0.0810005	0.727182
CG14135	-0.0630777	0.533538	-0.160121	0.222241	-0.100529	0.735492
CG14137					0.0643831
CG14142			-0.111322		-0.23182	0.395025
CG14143	-5.08475e-06		-0.0595725		-0.0464163	0.892196
CG14147	-0.00292438	0.957029	-0.060867	0.467049	-0.106321	0.75293
CG14153			-0.144053		-0.399758	0.137416
CG14154			-0.0164294		-0.0212282
CG1416	0.0284252	0.818613	0.0479115	0.705634	-0.135518	0.299644
CG14160	0.00217569		-0.11725		-0.0731745	0.826112
CG14174	0.0198863	0.896099	-0.0704583	0.702089	-0.224338	0.331736
CG1418	0.0272352	0.851501	0.127271	0.193356	0.121733	0.560168
CG14182	0.0256865	0.863517	-0.0309843	0.862092	-0.156273	0.522013
CG14183	0.0151798	0.639627	0.0588862	0.787464	0.0398438	0.913695
CG14184	0.0721151	0.465598	-0.288049	0.0161959	-0.232519	0.231923
CG14185			0.00346546		0.0987452	0.742197
CG14186	-0.012569	0.481268	0.0581043	0.77574	0.440612	0.0192106
CG14187					0.0806714
CG14190	0.000680527		0.0478449		0.00319295
CG14191	-0.00626972	0.845563	-0.0547455	0.481239	0.056564	0.70545
CG14194	0.0304703	0.805338	-0.0462349	0.74207	-0.110581	0.602627
CG14195	-0.000837776		-0.1339		-0.0840256	0.772598
CG14196	-0.015639	0.0660305	0.051834		-0.234083	0.389587
CG14200	0.0090922	0.960349	0.145309	0.0694222	0.0882845	0.71917
CG14204	0.0148403	0.872569	-0.189175	0.225706	-0.0787401	0.768723
CG14205	-0.0179959	0.116483	-0.18765	0.191891	0.402517	7.75052e-05
CG14207	-0.0480673	0.685068	-0.0494256	0.548342	-0.0506056	0.718382
CG14210	0.00509551	0.978822	-0.231988	0.0079856	-0.218728	0.207245
CG14212	0.00231502	0.917211	0.0350405		0.025075
CG14218	-0.0299881	0.671737	-0.0357132		-0.00795341
CG14219	-0.0168152	0.0113929	-0.0231868		0.736205	0.000485156
CG14220	0.0422125	0.737164	-0.144839	0.126785	-0.427751	0.0152411
CG14221	-0.00863736	0.878671	-0.00988539	0.966842	0.253447	0.384889
CG14223	-0.0239536	0.799972	-0.03318	0.845461	0.354704	0.162667
CG14227	0.00783442	0.56069	-0.0184051		0.0437118
CG14229	0.0526399	0.653144	-0.321391	0.0071738	-0.468738	0.0304134
CG14230	0.0474662	0.667218	-0.302823	0.00386027	-0.570508	1.28672e-06
CG14231	-0.0378298	0.775011	-0.0738516	0.718394	-0.356347	0.115069
CG14232	0.0134657	0.938101	0.126537	0.38211	0.177166	0.34914
CG14234	-0.010309	0.291094	-0.304027	0.0302739	0.142714	0.530916
CG14237			0.0248018		-0.0190861
CG14238	-0.00302007		-0.00621526		-0.0287998	0.938916
CG14244			0.00965905
CG14245	-0.00740847	0.147714	0.0131751		0.225304	0.394541
CG14246					-0.0362734
CG14247	2.20045e-05		0.0467277	0.797807	0.193786	0.515355
CG14252	0.00896319	0.948662	0.00156947	0.993307	0.0661272	0.846022
CG14253	-0.0243693	0.0164604	-0.175958	0.28597	0.198677	0.182307
CG14257	-0.0166631	0.666643	-0.113901	0.568659	-0.108719	0.743582
CG14258			-0.0304925		0.11536
CG14259	-0.00265192		-0.0292151		-0.0253207	0.947689
CG14260	0.00647579	0.518403	0.0473058		0.0568513
CG14262	0.00177527		-0.0617401		0.0178024
CG14265	-0.107125	1.87612e-10	-0.0480262	0.451043	-0.279961	0.124896
CG14269					-0.0106709
CG14270	0.00350746	0.984022	-0.209302	0.0674913	-0.367064	0.00486943
CG14273	-0.00731163	0.550288	-0.059529		0.0819507	0.68493
CG14274	0.000875893	0.965512	-0.10146		0.15392	0.539701
CG14275	-0.0239332	0.139752	-0.373684	0.0174648	0.198291	0.0595352
CG14277	-0.00820266	0.44192	-0.0567971		-0.0321282	0.905655
CG14280			-0.0261491		-0.0125517
CG14282	3.19985e-05		-0.0046946		0.178717
CG14285	-0.0128708	0.653817	-0.305455	0.0843438	-0.105088	0.673186
CG14286	0.0637796	0.546	-0.261373	0.102623	-0.587485	6.69007e-05
CG14292	-0.0561427	4.90583e-05	-0.119456	0.350348	0.402377	2.2487e-05
CG14297	-0.00176988	0.948309	-0.0483534		0.0437934
CG14298	-0.00404172	0.843755	-0.0758958		0.162445	0.556509
CG14300	-0.025273	0.00142295	-0.0412074		-0.0215347	0.939406
CG14301	-0.00466684		-0.0876527	0.58397	0.0306491	0.915553
CG14302	-0.0698458	2.77608e-06	-0.0415532	0.662922	-0.188709	0.364626
CG14304	-0.0241427	0.0994716	0.217267	0.241055	0.299773	0.262396
CG14305	-0.000639587
CG14309	0.000680527		0.00965905		-0.0125517
CG14312	-0.0167394	0.325931	0.352607	0.0409269	0.164861	0.464984
CG14313	-0.001801		0.0060479		-0.0389572	0.895251
CG14314	0.00148363	0.989536	0.126203	0.534116	0.104996	0.721717
CG14315			0.00965905
CG14316			0.00965905
CG14317	0.016123	0.653144	-0.0119407	0.804669	-0.0132098	0.872236
CG14321	0.00379592	0.947833	-0.0547821	0.767055	-0.120401	0.631361
CG14322	0.00821631	0.965512	0.148227	0.153807	0.174963	0.355247
CG14323			0.0121145		0.147019
CG14324	-0.00650284	0.293401	-0.0193324		0.330342	0.216806
CG14325	-0.000669947		0.0148769		0.138087	0.587623
CG14326	-5.08475e-06		-0.0412444		0.526208	0.0146334
CG14327	0.00237603	0.891485	-0.0758936	0.537709	0.462109	0.0723064
CG14329			-0.00228827		-0.0471721
CG14331	-0.00431779		0.0116763		0.153931	0.62294
CG14339			0.00965905		0.011965
CG1434	0.0638263	0.528903	-0.00394319	0.983664	-0.379115	0.00585719
CG14341	-0.0202649	0.898728	-0.200915	0.268073	0.00372127	0.992297
CG14342	0.00169885		-0.0237088		0.00493739	0.988759
CG14346	0.000966888	0.982176	0.339007	0.0436482	0.0575758	0.853071
CG14352	0.0434702	0.7232	-0.285224	0.058113	-0.187174	0.530144
CG14355					0.121731	0.600783
CG14356	-0.00569368	0.536573	0.0917608		0.228051	0.439301
CG14357	0.00217063		0.10446		0.0936437	0.784584
CG14362			0.0208247
CG14367	-0.00265499	0.917388	0.0559048	0.760055	-0.162138	0.575374
CG14369	0.000680527		-0.0886698		0.0841967	0.767236
CG14374	-0.0580127	7.74977e-06	-0.0857474		-0.125816	0.58429
CG14377	-0.047305	3.15092e-05	-0.085254		-0.0737943	0.760405
CG14380					-0.0125517
CG14384					0.00319295
CG14391			-0.02316		0.0132305
CG14395	-0.0665841	4.42285e-05	0.756453	8.16706e-07	-0.122527	0.628277
CG14397	-0.000669947		-0.0663221		-0.0127491
CG1440	0.0141593	0.92491	-0.029598	0.841154	-0.0842209	0.79302
CG14400			0.138009		0.149927
CG14401	-0.00451987	0.696953	-0.29402	0.0669542	-0.316392	0.0777429
CG14402			-0.0120054
CG14406	0.00432072		-0.0221908		0.0675294	0.826219
CG14407	0.0793099	0.398067	-0.0145347	0.926657	-0.139925	0.361425
CG14408	0.0554915	0.623902	-0.0453441	0.840297	-0.465533	0.000273002
CG1441	0.00425732	0.899222	-0.0281013	0.734586	0.756414	0.000359937
CG14410	0.0652669	0.235511	-0.180677	0.325147	-0.16556	0.340593
CG14411	0.0594473	0.58759	0.177497	0.157957	0.0220048	0.912447
CG14414	0.0293401	0.831542	-0.0730392	0.57523	-0.204237	0.337504
CG14416	-0.000669947		-0.00385939		-0.00447
CG14417			-0.0531098		0.0381558
CG14418	-0.00177157		0.143829		0.262101	0.168076
CG14419	-0.0498008	2.74417e-05	-0.113163	0.579481	-0.0856094	0.726167
CG14420			0.0497496		0.0850016
CG14421			-0.0319185		-0.0286691
CG14422					-0.0125517
CG14423			-0.0304925		-0.00670624
CG14424	-0.000669947		-0.0419478		-0.0249871
CG14427	0.0114146	0.871241	-0.021111		0.014859
CG14431	-0.00059267	0.989536	-0.0331928		-0.129012	0.654256
CG14434	0.0699382	0.467179	0.033683	0.879343	-0.169636	0.589372
CG14435	-0.0282829	0.842747	-0.290653	0.033087	-0.223996	0.297212
CG14439	-0.0401527	0.000284365	-0.175455	0.162679	-0.0210966	0.895837
CG14440	-0.012288	0.943924	0.293284	0.102057	0.0360705	0.862224
CG14441	-0.0153691	0.922733	0.0396735	0.76372	-0.0458462	0.828731
CG14442	0.0423213	0.729222	-0.0532443	0.615227	-0.0217369	0.914564
CG14443	-0.000669947		0.0763422		0.00943595
CG14445	-0.0152697	0.138889	-0.183771	0.253598	-0.171185	0.337504
CG14448					0.00319295
CG14450	0.0062961	0.973967	-0.0533723	0.751414	-0.152998	0.55806
CG14451	0.00346434	0.865044	-0.149752		-0.0342821
CG14452	-0.00143592		0.00774208		-0.222169	0.459124
CG14453	-0.0229603	0.128095	-0.0439666	0.459755	-0.276351	0.0848055
CG14454	-0.00182674		-0.151027	0.0681283	-0.287643	0.210214
CG14455	0.00067778		-0.0229051		-0.0610433	0.832544
CG14456	-0.0115627	0.0527139	-0.0848963		-0.121263	0.61727
CG14457	0.000205627	0.995083	-0.0735268	0.728422	0.307303	0.260587
CG14459					0.270832	0.265825
CG14464	-0.0472609	0.690402	-0.137823	0.149645	-0.0594504	0.822193
CG14478	0.0071787	0.968207	-0.253594	0.00267414	-0.331202	0.0724298
CG14483	0.0282555	0.841219	-0.172451	0.215061	-0.220874	0.13485
CG14488	-0.000669947		0.140643		0.391402	0.0852471
CG14490	-0.00269134	0.893876	0.100101	0.540661	0.0936368	0.77498
CG14491					0.00622784
CG14492			-0.0120054		-0.0240043
CG14495	-0.000639587		-0.0587629		0.223583	0.398479
CG14499	0.00067778		-0.00463009		-0.0162236	0.965664
CG14500	-0.0147473	0.0208736	0.0675649		-0.0105792	0.971204
CG14502	0.00275493	0.98045	-0.148151	0.442693	-0.386195	0.154726
CG14505			-0.00167168		-0.0104634
CG14506	0.00067778		0.0485386
CG14507	0.00148986	0.920266	-0.0234443		0.0970428	0.735339
CG14511	0.0146868	0.920266	0.130848	0.494536	-0.116316	0.685097
CG14515	-0.00830408	0.627529	-0.0734741	0.57523	0.130623	0.689003
CG14516	0.0705197	0.473652	0.0286337	0.722931	0.103944	0.527802
CG14518			0.0208247		0.027344
CG14535	-0.0342656	0.0536808	0.0669464	0.753661	0.295419	0.109613
CG14537			-0.0120674
CG14540					0.0300846
CG14543	0.0333632	0.757471	-0.0261801	0.873113	-0.382898	0.0872702
CG14544	0.0584993	0.575639	0.0254178	0.902553	-0.240473	0.393808
CG14545	0.107688	0.155397	0.150239	0.405685	-0.214244	0.429718
CG14551	-0.00100781		0.0319721		-0.0428564
CG14556	-0.00222867		0.0312029		0.142528	0.563976
CG14561	0.0759233	0.430919	-0.1369	0.345185	-0.150675	0.574086
CG14562	0.00328997	0.98544	0.306573	0.000127414	0.207527	0.198465
CG14563	-0.000639587		0.0208247		0.19133	0.54064
CG14564	0.00067778		-0.0120674		-0.105929
CG14565	-0.0105963	0.308569	-0.024962	0.596268	-0.0634356	0.857598
CG14566	-0.0340569	0.000208907	-0.248391	0.0642889	-1.55356	4.33958e-27
CG14567	-0.0088908	0.835495	0.223031	0.231673	0.338284	0.196389
CG14568	3.28469e-05		-0.0159026	0.563244	-0.319242	0.157213
CG14569	-0.0169647	0.115794	-0.0461165	0.479373	-0.155066	0.337131
CG14570	-0.00100781		-0.121799	0.124532	-0.0475052	0.893757
CG14572	-0.0154765	0.12704	-0.183913	0.0985523	-0.708617	9.8094e-11
CG14573	0.00254002	0.822682	-0.0268339	0.494139	-0.284903	0.228648
CG14589	0.00576982	0.72529	0.11653	0.537591	0.0333086
CG14591	-0.00378869	0.843755	-0.00575253	0.979564	-0.0249547	0.927848
CG14598	-0.00733454	0.591538	-0.142628	0.416532	-0.00783519	0.975804
CG14605			0.0109482		0.02172
CG14606	-0.00558231	0.583563	-0.0647542		0.17875	0.527778
CG14607			-0.00273056		0.00326423
CG14609	0.00274795		0.0765689		0.169342
CG1461	8.54944e-05	0.996081	-0.0337068		0.203551	0.509042
CG14610	0.000680527		-0.0304925		-0.0109951
CG14613	0.0683871	0.452694	-0.11243	0.553654	-0.572905	3.22649e-05
CG14615	0.044626	0.704985	0.184435	0.330741	-0.0447709	0.861796
CG14618	0.0877903	0.307212	0.144581	0.411008	-0.360879	0.107601
CG14621	0.0472555	0.690885	0.0787276	0.482463	-0.131288	0.404277
CG14625			0.0227643		0.0511139
CG14626	-0.0166229	0.42747	0.0787834	0.684007	0.195481	0.530144
CG14627			0.01899		0.00319295
CG14628	0.000680527		0.0838546		-0.0744936
CG14629	-0.261879	1.3896e-09	0.211019	0.00998979	-0.0137074	0.939647
CG1463	0.0554944	0.606584	-0.265448	0.000599301	-0.522571	5.68127e-07
CG14630	0.00117481		-0.0390459		0.0741687	0.785394
CG14634					-0.00329381
CG14636	-0.00641443	0.872406	-0.0474122	0.828257	0.398821	0.00504349
CG14641	0.0469733	0.689449	-0.245522	0.0122659	-0.401371	0.0436041
CG14642	-0.0134963	0.218969	0.0330288	0.884368	0.481829	0.00443942
CG14644	0.000680527		-0.0229051		0.0340439
CG14645					-0.0275789
CG14646	-0.016957	0.913513	-0.0169901	0.884701	-0.318529	0.0707766
CG14647	0.0491758	0.653995	-0.0369279	0.812771	-0.358977	0.0820315
CG14650	0.00796093	0.963846	-0.293463	0.0039131	-0.388074	0.0546454
CG14651	0.00192504	0.923429	0.0737606		0.00520521
CG14655	-0.00801672	0.688812	0.0145977	0.946398	-0.0635518	0.810043
CG14657	0.0138053	0.935169	-0.130884	0.109936	-0.158444	0.472977
CG14661	-0.00625423	0.531586	0.0435865		0.280216	0.272941
CG14662	-9.38094e-06		0.0647639		0.108658	0.73926
CG14664	0.00177527		0.0352479		-0.0655253
CG14667	0.0292232	0.834168	0.047759	0.765003	-0.147931	0.487614
CG14668			0.0772582		0.0620796
CG14669	0.0168586	0.537286	-0.0936647	0.584033	0.238547	0.165921
CG14671	3.04406e-05	0.99983	0.120028	0.433301	-0.161583	0.325081
CG14676					-0.0125517
CG1468	-0.0201665	0.0474806	-0.116333		-0.0651012	0.702092
CG14687	-0.0601279	0.0254031	0.280413	0.00519673	0.119734	0.602822
CG14688	0.0223622	0.88777	-0.00530456	0.970238	-0.262299	0.127656
CG14689	0.000961971		-0.116015	0.517006	-0.0125517
CG14691			-0.0120054		-0.147094
CG14692	-0.00412824	0.830852	0.100962	0.604365	0.204363	0.487614
CG14693	-0.0017007		-0.0413213		-0.193634	0.496942
CG14694	-0.00740707	0.741973	0.0805806	0.682433	0.298986	0.245748
CG14695	-0.00225753		-0.0859623		0.0561916	0.871317
CG14696	-0.0288125	0.140936	0.121993	0.472808	-0.00529345	0.98032
CG14708					0.0180613
CG14710	0.0252114	0.866144	-0.368939	0.00449035	-0.501295	0.0304134
CG14711	0.0729418	0.447291	0.051357	0.763401	-0.223389	0.230204
CG14712	0.0239194	0.866595	0.153666	0.223374	-0.325091	0.0425098
CG14715	0.0170966	0.915531	-0.308941	0.0145444	-0.379054	0.00780401
[truncated: 13,098 more rows]
