# Supplementary material for: A modERN resource: identification of Drosophila transcription factor candidate target genes using RNAi
Source: Genetics. 2023 Jan 19;223(4):iyad004. doi: 10.1093/genetics/iyad004 (PMC10078917; doi:10.1093/genetics/iyad004)
Supplement: iyad004_Supplementary_Data [file iyad004_supplementary_data.zip › modERN_Resource_RNAi_Table_S44_twi_GENETICS-2022-305822.xlsx]

## Sheet: heatmap CSV
gene name	twi_0-1.5	twi_2-4	twi_16-18
CG11453	-5.08664	-3.00329	-0.253651
CecC	0	-0.0191095	-3.80354
CG14095	0	0.00102183	-3.50363
cmet	-0.46697	0.452263	-2.20938
spn-E	-0.433238	0.336345	-1.90443
scra	-0.262315	0.373338	-2.1678
Spc105R	-0.212666	0.208843	-2.06556
spo	-0.172383	0.348343	-2.01712
CG14864	-0.0718241	0.842414	-2.42311
Vajk1	-0.0874358	0.638274	-2.52324
tos	0.23198	0.497054	-2.2224
spd-2	0.0686187	0.565063	-2.14762
Sr-CII	-0.0183129	0.700952	-2.10219
LBR	-0.132902	0.0305625	-2.40425
Ccp84Ac	0	0.0672629	-2.43641
TotF	0.0280152	0	-2.35173
LysX	-0.0104424	-0.0191095	-2.37972
Ir87a	0.0102419	-0.0191095	-2.41176
Listericin	0	0	-2.40367
CG14814	0.123803	0.164625	-2.30169
dgt5	0.0863655	0.17943	-2.21166
CG11584	0.0102419	0.118227	-2.30707
Zwilch	-0.0733058	0.14179	-2.2211
fs(1)M3	0.00494419	-0.16374	-2.33032
borr	0.124538	-0.233187	-2.2516
CG6927	0.159798	-0.119785	-2.33912
Cpr65Ea	0.000782217	0.0133327	-2.06447
CG14096	0	0.0190793	-2.15272
CG43218	0	0	-2.11171
CG13674	0.0102419	0.00371821	-2.24381
CG13678	0	-0.0649882	-2.1748
CG34461	0	-0.227471	-2.14452
Cyp6t1	-0.144625	-0.168577	-2.23447
TwdlC	0.0206836	0.0500999	-2.73596
CG13066	0.0102419	0.00102183	-2.66297
CG14147	0.0102419	0.0190793	-2.64194
CG13049	0	0.0940448	-2.60504
yl	0.11368	0.113497	-2.61693
RhoGAP54D	-0.184085	0.336611	-2.66192
Ssl2	-0.288319	0.431124	-2.5168
asp	-0.524261	0.0654827	-2.47323
CycB3	-0.285131	0.0902314	-2.32272
clos	-0.00261949	-0.381757	-2.50993
Lsp1gamma	-0.00128331	-0.428766	-2.41087
Hsp26	0.2216	-0.292551	-2.41575
pgc	0.0616416	-0.196917	-2.48003
exu	0.362935	-0.0999164	-2.45217
mtrm	0.380338	-0.153291	-2.22962
FDY	0.445786	-0.503629	-2.38559
gnu	0.517207	-0.422126	-2.65859
APC7	0.018006	-0.254564	-3.15669
CecA1	0	0	-3.20354
insv	-0.0522882	-0.167792	-2.79185
Cyp6a19	0.192836	-0.0526425	-2.83093
gammaTub37C	0.270847	-0.212864	-2.92684
Kebab	-0.508786	-0.575546	-2.60281
CG5664	-0.201299	-0.318078	-2.63873
Mcm10	-0.333103	-0.404777	-2.64163
wisp	-0.300168	-0.564022	-3.01209
Elba2	0.010116	-0.46743	-2.69959
Pxt	-0.0333387	-0.603662	-2.93935
l(3)72Dp	-1.49306	-1.63389	-2.70083
Hsp23	-0.998056	-1.70375	-1.68816
CG11407	-1.04564	-0.920132	-1.92021
Kdm4A	-1.04375	-0.990154	-1.94373
CG30059	-0.773152	-1.09289	-1.67532
qin	-0.81887	-1.09091	-1.98811
smg	-0.882242	-1.24017	-1.94228
asRNA:CR46479	-1.00393	-2.64077	-2.57964
CG32305	-0.300396	-2.07186	-2.74087
CG5568	-0.350792	-2.44295	-3.03662
Drsl5	0.0860238	-1.9163	-1.44603
Ir64a	-0.179523	-2.50952	-2.0371
BigH1	0.393626	-1.26921	-2.22965
CG7208	0.252764	-1.28472	-2.39754
CG44005	-0.0905388	-1.57548	-1.98731
CG7730	-0.017547	-1.33978	-2.01234
zpg	-0.243233	-1.38042	-2.05703
ana2	-0.108658	-1.19429	-2.21193
lncRNA:CR32027	-0.230091	-1.53231	-2.34215
CG7384	-0.0748103	-1.50858	-2.43309
Trf4-2	-0.00417882	-1.42402	-2.34867
mael	-0.530013	-1.61433	-2.38894
CR14033	-0.473416	-1.19227	-2.41993
twe	-0.472639	-1.37258	-2.30897
CG3679	-0.512346	-1.23744	-2.31084
Parg	-0.462739	-1.27589	-2.28007
CG11164	-0.1089	-1.14006	-2.66521
vret	-0.0904046	-1.16663	-2.56396
bam	-0.139863	-1.58152	-2.58955
bcd	-0.382106	-1.52329	-2.72836
Had1	-0.636835	-1.59203	0.746353
CG2187	-0.687528	-1.65312	0.420865
CG13375	-0.65313	-1.49666	0.566945
CG15236	-0.644164	-1.38864	0.511986
CG11155	-0.934867	-1.12702	0.851367
CARPB	-0.849658	-1.05832	0.511893
CG11241	-0.97842	-1.11074	0.591426
RunxB	-0.0257947	-1.96731	0.45677
rost	-0.258856	-1.70743	0.587281
unc-13-4A	-0.14214	-1.83188	0.548975
CG2269	-0.122854	-1.40056	0.591914
Dic1	-0.222625	-1.45964	0.500272
mtt	-0.0286595	-1.34715	0.551023
alpha-Est6	-0.00451841	-1.29764	0.46827
CG11686	-0.0501299	-1.27783	0.474968
Sfxn1-3	0.15678	-1.25283	0.44795
CAH2	-0.0180391	-1.18864	0.386095
Gyc89Db	-0.0273364	-1.17291	0.517818
CG9119	-0.198315	-1.02514	0.456001
Jheh1	-0.191468	-1.11536	0.490927
CG5282	-0.31158	-1.18042	0.606156
Hdc	-0.173152	-1.10166	0.648861
CG3842	-0.360996	-1.06211	0.901929
Gpdh1	-0.0977424	-1.02708	0.926812
CG14100	-0.00397736	-1.42313	0.0745801
fd19B	0.000397525	-1.40851	0.0930886
Irbp18	0.0331515	-1.35699	-0.0888046
alc	0.0796872	-1.23843	-0.0298694
CG30487	0.000782217	-1.22463	-0.0337694
CG10863	0.351629	-1.3808	0.0752017
CG6180	0.149097	-1.37695	0.112581
galectin	0.170481	-1.24176	0.0678072
Ugt35A1	0.164176	-1.22668	0.102729
ranshi	0.188702	-1.2905	-0.267869
CG14352	0.0879396	-1.41407	-0.43687
CG31360	0.19068	-1.28525	-0.465684
CG10731	0.0934456	-1.07101	-0.218447
Der-2	0.0883437	-1.0691	-0.129361
SelR	0.132268	-1.04515	-0.138051
Ppox	0.0846505	-1.0733	-0.319908
Vamp7	0.165172	-1.11923	-0.330544
CG31988	-0.0349496	-1.0557	-0.223583
CG8475	-0.077168	-1.07577	-0.146132
Hexim	-0.096021	-1.10802	-0.21355
CG33947	-0.0429637	-1.18508	-0.373736
CG42831	0	-1.18955	-0.312909
lncRNA:CR46253	0.00793181	-1.21382	-0.327283
CG11474	-0.0269573	-1.23351	-0.256482
CG3021	0.0384337	-1.19824	-0.246235
Rtnl2	-0.177035	-1.1351	-0.0681464
hoe1	-0.100262	-1.19949	-0.0951417
Arfrp1	-0.152818	-1.21484	-0.0124918
Arp53D	-0.125085	-1.2113	0
CG9132	-0.0875012	-1.20706	-0.000171915
Ntan1	-0.0681933	-1.19626	0.0470563
CG4872	-0.198132	-1.12016	0.0215661
CG3860	-0.206381	-1.10505	0.0625573
CG40006	-0.178463	-1.1192	0.0715297
CG9231	0.130207	-1.11647	0.0786921
Jwa	0.0976422	-1.09232	0.13905
bbc	-0.0649125	-1.06789	0.0949032
Myd88	-0.0384988	-1.07154	0.124293
AP-1sigma	-0.121606	-1.05046	0.146213
CG17508	-0.0800179	-1.04398	0.133851
Kcmf1	0.00940322	-1.01856	-0.0200986
lncRNA:CR40053	-0.0609	-1.03216	0
DnaJ-H	-0.0373982	-1.1188	-0.0576491
CG13760	-0.00409612	-1.11901	0.0221575
lncRNA:CR43435	0.000782217	-1.09632	0
CG4586	-0.0993006	-1.30187	0.15337
Coq8	-0.127935	-1.22931	0.26131
CG17834	-0.0281627	-1.1818	0.19082
SamDC	-0.0700726	-1.21118	0.232478
CG1105	-0.0863052	-1.02353	0.370205
Edg78E	0.0207488	-1.0407	0.260861
lncRNA:CR43929	-0.0104424	-1.00196	0.24495
Proc-R	-0.129657	-1.04239	0.262383
Vha55	-0.113183	-1.00224	0.215253
Naam	-0.319023	-1.02857	0.236418
VhaAC39-1	-0.254318	-1.05408	0.221795
CG32425	-0.255299	-1.12264	0.263905
mdy	-0.183019	-1.17175	0.237003
spidey	-0.165981	-1.12462	0.230908
Stlk	-0.160181	-1.11585	0.222833
Mdh1	0.351756	-1.02351	0.404785
CG12171	0.239713	-1.00061	0.358541
CG32109	0.200325	-1.00576	0.374871
CG4860	0.470131	-1.04745	-0.0922886
Cyp4p1	0.526584	-1.01911	-0.108305
JTBR	0.288985	-1.06386	0.0407534
mRpS23	0.385462	-1.01559	0.0668745
CG13794	-0.175653	-1.65021	-0.0714848
CG14017	-0.10581	-1.82372	0
Or71a	-0.153788	-1.81078	0.0214438
Mec2	0.00661552	-1.75209	-0.299717
CG32301	-0.165985	-1.98506	-0.259711
Him	-0.217107	-1.85983	-0.46743
CG16820	-0.029739	-1.78537	-0.786612
GstT2	-0.144303	-1.65102	-0.741254
CG17260	0.0305437	-1.51697	-0.624781
p38a	0.165172	-1.61228	-0.518736
CG15784	-0.491062	-1.7199	-0.322579
CG30403	-0.536715	-1.6239	-0.513674
Rab32	-0.276413	-1.45955	-0.155094
Gdap2	-0.176555	-1.38366	-0.244039
nrv1	-0.177459	-1.44631	-0.245042
asRNA:CR45126	-0.327466	-1.32162	-0.470842
snRNA:U2:34ABb	-0.404227	-1.41024	-0.572203
CG10425	-0.133151	-1.44108	-0.493031
CG1113	-0.262909	-1.60323	-0.315951
GstT3	-0.34553	-1.53752	-0.483728
CG14079	-0.750996	-1.53809	-0.14928
Cyp6a23	-1.02505	-1.43522	-0.155419
Cyp6a20	-0.870485	-1.84387	0.0353467
CG32816	-0.616719	-1.91678	-0.186137
CG5376	-0.707801	-1.7998	-0.278019
CG10444	-0.569219	-1.05985	-0.157346
LpR2	-0.545272	-1.23451	-0.169756
CG2991	-0.392847	-1.00078	-0.07338
heph	-0.377229	-1.0151	-0.0223581
4E-T	-0.475885	-1.00235	-0.0980877
Snap24	-0.47737	-1.03604	-0.00201671
cad	-0.408144	-1.11591	-0.227392
CG42598	-0.316094	-1.04775	-0.141913
CG15312	-0.467031	-1.16397	-0.548444
Pdk	-0.460808	-1.26475	-0.479232
CG15912	-0.439427	-1.28491	-0.348887
CG32099	-0.446306	-1.14397	-0.319732
ZnT49B	-0.393462	-1.19437	-0.370717
CG13793	-0.223546	-1.2271	-0.419483
CG3045	-0.269385	-1.17811	-0.452818
MCU	-0.232499	-1.15136	-0.44603
conu	-0.303997	-1.14022	-0.323849
CG14883	-0.23371	-1.19118	-0.376678
CG31633	-0.275435	-1.20064	-0.343394
lncRNA:CR43890	-0.144074	-1.0164	-0.347111
RIOK1	-0.162261	-1.06826	-0.388211
lncRNA:CR43900	-0.375111	-1.0338	-0.374915
MICAL-like	-0.318558	-1.03752	-0.305822
Ae2	-0.943843	-1.30636	0.0995598
Tob	-0.862378	-1.09132	0.0959145
Aef1	-0.722977	-1.37024	0.156328
Cds	-0.666174	-1.19004	0.255699
CG3726	-0.64457	-1.2279	0.35064
Vps11	-0.357328	-1.33746	0.0250697
Gs1	-0.388364	-1.18682	0.104772
inaE	-0.327303	-1.23151	0.110344
Act87E	-0.282478	-1.42194	0.197604
Tsp66E	-0.451454	-1.4223	0.343557
mol	-0.460065	-1.00294	0.117257
norpA	-0.513164	-1.02243	0.189269
foxo	-0.485922	-1.05814	0.365693
CG14435	-0.388616	-1.16325	0.260365
CG33181	-0.394985	-1.19566	0.410806
Gclc	-0.407029	-1.22514	0.402016
dgt6	0.606298	-0.130533	-1.0737
IntS12	0.417418	-0.279028	-1.15515
CG4854	0.366139	-0.260939	-1.43175
mei-38	0.257597	-0.103767	-1.38645
26-29-p	0.339283	-0.181647	-1.35027
CG10336	0.325559	-0.160127	-1.30266
grsm	0.25558	-0.239919	-1.33362
pch2	0.20973	-0.281554	-1.24615
spn-D	0.210572	-0.304379	-1.30867
stil	0.23551	-0.345453	-1.31701
CG11504	0.160209	-0.335345	-1.19739
RpII15	0.197446	-0.414212	-1.19722
RfC38	0.318998	-0.357984	-1.12555
CG10139	0.192332	-0.339314	-1.11393
CG3831	0.239045	-0.298474	-1.12637
ix	0.323816	-0.652971	-1.26457
Apl	0.43941	-0.499478	-1.24494
CG7101	0.42339	-0.591541	-1.10552
lncRNA:CR44974	0.388012	-0.805469	-1.39234
plu	0.607586	-0.864396	-1.2779
CG4788	0.161211	-0.608848	-1.39862
Neos	0.199218	-0.757888	-1.45155
CG34008	0.15869	-0.671745	-1.61175
Sting	0.133335	-0.727744	-1.58692
CG5180	0.148462	-0.632102	-1.68009
Gem2	0.107592	-0.549543	-1.6601
TfIIFbeta	0.0885723	-0.594185	-1.66909
cav	0.0762873	-0.535769	-1.47439
CG13083	0.0774404	-0.441542	-1.39888
Caf1-55	0.0529012	-0.481876	-1.58573
HP1b	0.0241658	-0.387737	-1.51029
piwi	0.070237	-0.382627	-1.51425
Mppe	0.292329	-0.403187	-1.4848
Spc25	0.238254	-0.457765	-1.4488
cib	0.22047	-0.442901	-1.29216
dUTPase	0.275138	-0.399211	-1.37237
Lsm10	0.2839	-0.470908	-1.37883
Gen	0.0212445	-0.210092	-1.79025
Set	-0.00893903	-0.151733	-1.80781
RanGAP	-0.0501253	-0.121678	-1.70732
TwdlV	-0.0704705	-0.194972	-1.71201
Eig71Ee	0	-0.164811	-1.87664
pie	-0.00297412	-0.102835	-1.88043
bnk	0.179582	-0.120508	-1.7994
msb1l	0.117917	-0.0622966	-1.89343
HDAC1	-0.136024	0.0177775	-1.76566
SAK	-0.187105	0.113988	-1.83647
CG31626	0.0341762	0.132134	-1.90053
TwdlD	0.0229944	0.195208	-1.9065
Vajk4	-0.00509371	0.19548	-1.91694
Nek2	-0.0864042	0.0572903	-1.90517
slam	-0.119102	0.145828	-1.98249
CR42842	0.0201067	-0.0549627	-1.92208
Ccp84Af	0	0	-1.952
CG12523	0	0	-1.91904
lncRNA:CR34047	0	0	-1.93083
Ccp84Ae	0.034408	0.0190793	-1.97977
CG32198	0	-0.0466552	-1.99396
CR33255	-0.0104424	0	-1.99431
825-Oak	0	0	-2.03213
CG13048	0	0	-2.01389
CecA2	0	0	-1.7884
lncRNA:CR43440	0	0	-1.85025
TwdlW	-0.0320249	-0.0389799	-1.83902
Incenp	0.0744815	0.0747529	-1.8418
CG18294	0.024293	0.0289157	-1.91556
CG13026	0	0.042756	-1.89092
lncRNA:yar	0.0102419	0.0496278	-1.89529
CG13068	0.0295157	-0.012885	-1.36214
Ccp84Aa	0	0.0190793	-1.36224
Cpr65Ec	0.0102419	0.00371821	-1.36337
Mcm7	-0.0352255	0.0371707	-1.3211
CG17298	0	0.0190793	-1.32278
CG14752	0.0102419	0.0488858	-1.31423
CG30148	0	0.0500999	-1.32252
asRNA:CR43889	-0.113408	0.0523977	-1.37915
CG9444	-0.0787163	-0.0562834	-1.3438
CG13069	0.107335	0.0540535	-1.42517
CG15212	0.105832	0.0601268	-1.5413
ball	0.0822189	-0.0660093	-1.53711
CG1441	0.0453791	-0.13762	-1.53002
Akap200	-0.00608438	-0.0370619	-1.52825
CG13051	0.000782217	0	-1.61866
CG32213	0	0	-1.60501
mfr	-0.0104424	-0.0191095	-1.577
asRNA:CR45210	0	0	-1.57014
CG13042	0	0.0190793	-1.5699
TAF1B	-0.126389	-0.314897	-1.52561
Df31	-0.154986	-0.249459	-1.51891
zf30C	-0.173025	-0.270121	-1.45548
CG6066	-0.0752872	-0.30069	-1.6262
asRNA:CR42871	-0.147515	-0.397184	-1.5577
CG1024	-0.15446	-0.397876	-1.59717
CG15155	0	-0.234137	-1.52963
Cwc25	-0.00985889	-0.193615	-1.47924
Elba3	-0.0245464	-0.231932	-1.46309
RhoGEF4	0.0285058	-0.218794	-1.61584
Boot	-0.0133459	-0.118814	-1.59265
CG10445	-0.00991639	-0.1474	-1.60017
CG11307	0.16541	-0.349487	-1.55693
Nuf2	0.200172	-0.251745	-1.60215
Nup62	0.169101	-0.256161	-1.59611
aurA	0.191297	-0.224458	-1.48403
Rh2	0.083502	-0.259334	-1.47253
cort	0.2941	0.0870416	-1.99297
CG5194	0.567195	0.0421293	-1.66124
CG9926	0.460869	-0.00978617	-1.60399
CG14561	0.24545	0.0692879	-1.54218
RnrL	0.17386	0.170656	-1.64098
CG14545	0.240862	-0.295813	-1.67995
CG8420	0.265782	-0.345099	-1.72759
CycJ	0.27982	-0.302665	-1.6186
Chrac-14	0.357795	-0.3368	-1.54696
MAGE	0.324051	-0.356425	-1.59006
vas	0.235041	-0.0676094	-1.55498
Mos	0.197894	-0.102847	-1.60374
yin	0.163064	-0.109379	-1.56373
Nse1	0.300453	-0.0714157	-1.68777
CG3919	0.390261	-0.12437	-1.62469
Jabba	0.317162	-0.158807	-1.55683
CG14931	0.562469	-0.19226	-2.0073
png	0.600412	-0.210847	-1.83146
CG5245	0.561475	-0.445834	-1.61004
CG3788	0.223784	-0.361187	-1.90576
mad2	0.333692	-0.557432	-1.73631
CG6425	-0.304752	-0.761168	-2.45415
uri	-0.205474	-0.931442	-2.40803
CG8460	0.0350397	-0.581287	-2.32821
otu	-0.0491719	-0.536443	-2.39391
CG7091	0.0585025	-0.761469	-2.23214
krimp	-0.0679064	-0.786359	-2.15116
mars	-0.247461	-0.423979	-2.42394
mus304	-0.222717	-0.403704	-2.28534
CycB	-0.267871	-0.382274	-2.10206
Klp61F	-0.365462	-0.344331	-2.19681
Snm1	-0.333019	-0.598707	-2.18069
CG14965	-0.169505	-0.576694	-2.18476
Nup93-1	-0.202198	-0.536181	-2.2921
CG12592	-0.688455	-0.609642	-2.24935
Cpsf160	-0.544786	-0.610323	-2.31948
Dek	-0.503277	-0.474722	-2.0497
glu	-0.412632	-0.452352	-2.08864
Blm	-0.383562	-0.587019	-1.99874
thr	-0.433863	-0.684849	-2.03619
CG33332	-0.0467107	-0.469055	-2.17645
CG6675	-0.022103	-0.425998	-2.02698
Skp2	0.0330075	-0.536329	-2.00594
CR46150	-0.0520089	-0.672084	-2.04862
mus81	-0.139705	-0.680609	-2.11747
tor	-0.118731	-0.584182	-2.06869
CG4281	-0.283178	-0.524574	-1.99876
gwl	-0.178528	-0.515484	-1.90001
dup	-0.117633	-0.481689	-2.00286
Uba2	-0.0805338	-0.532952	-1.95896
CG15142	-0.202714	-0.690302	-1.92871
Panx	-0.21257	-0.648883	-1.84261
CG2150	-0.0642099	-0.816324	-1.80299
CG5144	-0.131686	-0.746015	-1.8457
aub	-0.104626	-0.363962	-1.7501
CG17802	0.00637126	-0.442505	-1.69294
pita	0.0424554	-0.4201	-1.7509
BoYb	-0.075956	-0.445388	-1.66254
tum	-0.0128733	-0.405265	-1.62315
CG12877	-0.215858	-0.578443	-1.72638
lncRNA:CR43836	-0.0655242	-0.520838	-1.78296
vers	-0.0839749	-0.501961	-1.74313
CG31517	0.293229	-0.770964	-1.96522
CG4570	0.255114	-0.930004	-1.75192
lncRNA:CR44111	0.183882	-0.80568	-1.72079
l(2)37Cd	-0.0541076	-0.995148	-1.62052
MAN1	-0.078344	-0.989915	-1.66639
CG5026	-0.229471	-0.818311	-1.69137
CG9925	-0.155072	-0.853688	-1.62221
CycD	-0.284796	-0.930442	-1.78431
lic	-0.206072	-0.942369	-1.70355
CG14803	-0.211876	-0.636896	-1.57409
CG4282	-0.145199	-0.773121	-1.55128
CG3407	-0.192168	-0.705226	-1.55557
tej	-0.137466	-0.685481	-1.51722
CG9593	0.0481745	-0.766033	-1.70378
zuc	-0.0691365	-0.718447	-1.70011
CG8173	0.0142141	-0.750142	-1.49631
Hat1	0.0359693	-0.731536	-1.56241
mdlc	-0.0562813	-0.886688	-1.61676
CG8478	-0.103356	-0.825469	-1.54794
Mst85C	-0.052778	-0.850949	-1.53359
osk	-0.634294	-0.225419	-2.23683
Phs	-0.925669	-0.22548	-2.20919
Mgat3	-0.761674	-0.480207	-1.91618
Patr-1	-0.817247	-0.527972	-1.86804
RAF2	-0.517672	-0.383116	-1.87595
su(Hw)	-0.555511	-0.48697	-1.93709
Cdc16	-0.448394	-0.293639	-1.93422
ncm	-0.558225	-0.329577	-2.00074
CG42232	-0.246141	0.236371	-1.42411
Mtor	-0.289374	0.084244	-1.3835
Claspin	-0.386045	0.16207	-1.70076
mud	-0.393279	0.140263	-1.74525
xmas	-0.511201	0.200847	-1.5658
CG5787	-0.360014	0.0988148	-1.54074
Iswi	-0.419668	0.115709	-1.48031
stg	-0.502301	-0.0613868	-1.47391
Cep135	-0.340543	-0.025167	-1.38915
CG5235	-0.398506	-0.0877214	-1.43326
Nup160	-0.399737	-0.0825501	-1.39983
Nnp-1	-0.433034	-0.197328	-1.35307
Ulp1	-0.507131	-0.175987	-1.42503
Su(var)3-7	-0.34116	-0.270524	-1.45221
Bre1	-0.434555	-0.265101	-1.51715
Nup154	-0.400024	-0.253337	-1.53326
phr	-0.214866	-0.18798	-1.5069
RpII140	-0.254773	-0.17056	-1.46157
fzy	-0.156957	-0.0834328	-1.56977
Ino80	-0.247915	-0.0233786	-1.51896
PPP4R2r	-0.212639	0.029736	-1.49753
BubR1	-0.376927	-0.0918225	-1.69814
Rcc1	-0.177794	-0.156937	-1.81
CG3542	-0.245369	-0.169168	-1.80962
lncRNA:CR42646	-0.246124	-0.119806	-1.78073
Cks30A	-0.199664	-0.132284	-1.72423
stet	-0.150954	-0.127384	-1.64923
AspRS-m	-0.536675	-0.340635	-1.71616
CG6967	-0.493328	-0.192968	-1.65802
pic	-0.412167	-0.282634	-1.67998
Dref	-0.270246	-0.318447	-1.58313
polybromo	-0.276396	-0.29472	-1.60279
CG31156	-0.353405	-0.440002	-1.54613
Sfmbt	-0.333757	-0.360775	-1.5461
CG17829	-0.414056	-0.357941	-1.55823
Taf2	-0.385732	-0.39308	-1.5407
SMC2	-0.255728	-0.400484	-1.85291
c(2)M	-0.351161	-0.342521	-1.87522
CG12179	-0.396596	-0.423624	-1.88836
Hmr	-0.261313	-0.432818	-1.62905
Hsp27	-0.158939	-0.427844	-1.66705
wdn	-0.17471	-0.393603	-1.66104
Cdc6	-0.33558	-0.307197	-1.80535
polo	-0.313185	-0.312039	-1.73763
NELF-B	-0.219292	-0.234807	-1.77522
CG7154	-0.195326	-0.332517	-1.74212
pea	-0.179985	-0.327668	-1.83629
sti	-0.573534	-0.00403829	-1.87261
Top2	-0.66061	-0.0349178	-1.98486
CG7271	-0.255694	-0.218859	-1.96856
smid	-0.30203	-0.199698	-1.95575
CG31365	-0.25864	-0.240991	-1.87731
mbo	-0.170456	-0.221256	-1.91581
fs(1)N	-0.159049	-0.146663	-1.99928
sub	-0.159374	-0.170472	-2.05388
Ars2	-0.343853	-0.187342	-2.08225
asl	-0.291768	-0.257744	-2.09052
Caf1-180	-0.264931	0.0688085	-1.99775
CycE	-0.226625	0.091154	-2.09308
Nup358	-0.389161	-0.106721	-1.94496
Cenp-C	-0.35566	0.0186128	-2.02391
CycA	-0.275143	0.00144736	-1.90533
hb	-0.274479	-0.0834695	-1.95309
CG11700	-1.02952	-0.33368	-1.21572
CG9503	-1.19536	-0.309397	-1.09044
sl	-1.27194	-0.290885	-1.1732
fwd	-1.06025	-0.371982	-0.527195
Usp10	-1.01766	0.0532875	-0.714838
wech	-0.608934	0.0243657	-1.09338
botv	-0.592596	-0.0775849	-1.21458
cal1	-0.50893	-0.085121	-1.20003
Gp210	-0.684891	-0.265998	-1.0727
CG3744	-0.591723	-0.353467	-1.11713
Rat1	-0.592759	-0.269932	-1.17139
alt	-0.463756	-0.1633	-1.2237
H	-0.494049	-0.257963	-1.20818
CG9776	-0.478835	-0.194557	-1.0262
Src64B	-0.408353	-0.223457	-1.03662
hpo	-0.532943	-0.138595	-1.03391
retn	-0.439229	-0.126056	-1.06739
CG12184	-0.703962	0.139702	-1.38
ash1	-0.637485	0.0728214	-1.46973
brm	-0.51469	0.0885902	-1.46294
Cp190	-0.763494	-0.280469	-1.58269
Acf	-0.791252	-0.0445682	-1.36818
CG2926	-0.777831	-0.109372	-1.34154
CG6201	-0.0572848	-0.379997	-1.01061
CG12121	-0.230807	-0.488733	-1.09929
CG17612	-0.166471	-0.497339	-1.02975
CG2224	-0.218396	-0.416052	-1.05141
CG4572	-0.172824	-0.421157	-1.02567
lncRNA:CR45266	-0.167837	-0.390692	-1.01993
CG12391	-0.202521	-0.405318	-1.13586
CG9114	-0.174803	-0.409992	-1.14891
Mal-A5	-0.166823	-0.393659	-1.10476
prod	-0.15393	-0.355456	-1.09708
Or19b	-0.136907	-0.379471	-1.11455
Stim	-0.15197	-0.376599	-1.10976
Slu7	-0.214465	-0.216592	-1.00794
ash2	-0.174145	-0.297926	-1.10085
CG3918	-0.106888	-0.198367	-1.11734
CG5808	-0.0983131	-0.232749	-1.12488
bora	-0.106075	-0.250109	-1.27188
CG1637	-0.0651455	-0.228692	-1.21115
lolal	-0.141727	-0.212112	-1.22532
Mink	-0.181372	-0.228292	-1.22867
FLASH	-0.155473	-0.247735	-1.19808
Mad1	-0.123013	-0.278628	-1.20648
CG15141	-0.0894891	-0.338236	-1.23351
Cul1	-0.133144	-0.322511	-1.2322
CG8223	-0.0690767	-0.379766	-1.13538
Ote	-0.0495211	-0.287306	-1.14289
Gcn5	-0.245676	-0.388004	-1.23701
CG8108	-0.279455	-0.307393	-1.19985
Rnmt	-0.287438	-0.375647	-1.16323
Apc2	-0.294511	-0.432416	-1.42113
Ube3a	-0.267312	-0.457465	-1.36659
CG6418	-0.280885	-0.334164	-1.35678
Set2	-0.252659	-0.276692	-1.39813
CG15107	0.0466293	-0.457581	-1.20752
Cdk9	0.056846	-0.464505	-1.26385
CG14014	0.0763385	-0.43374	-1.23847
Lime	-0.0613009	-0.477484	-1.20263
Mau2	0.0165718	-0.537354	-1.25199
daed	0.0674446	-0.360277	-1.28828
CG2617	0.0740081	-0.418446	-1.29058
CG9701	0.0441908	-0.402407	-1.27374
CG5439	-0.0315679	-0.390771	-1.32502
holn1	-0.0166101	-0.426148	-1.34806
CG13618	0.0102419	-0.460825	-1.30779
CG10793	-0.0228046	-0.412884	-1.24958
Uch-L5	0.0148812	-0.425776	-1.25082
PIG-Wa	-0.0409722	-0.369531	-1.42578
lncRNA:CR43989	-0.0127806	-0.344946	-1.28862
O-fut1	-0.0729089	-0.345431	-1.29536
rig	-0.246491	-0.520682	-1.32283
CG5003	-0.181459	-0.48328	-1.38674
fs(2)ltoPP43	-0.169921	-0.538911	-1.3342
CG3995	-0.100097	-0.546287	-1.14849
CG4615	-0.123719	-0.613605	-1.18634
CG30496	-0.212185	-0.488248	-1.21574
CG4949	-0.163609	-0.478507	-1.22074
Fbw5	-0.175502	-0.559776	-1.23426
swaPsi	-0.113261	-0.533026	-1.23107
CG8642	0.0102419	0.12867	-1.20028
CG43133	0	0.117409	-1.16994
Obp99b	0	0.141183	-1.1714
CG31810	0.024293	0.175277	-1.08135
Dcp-1	-0.0685479	0.114525	-1.08754
CG13694	0.0102419	0.0511999	-1.05295
CG14880	-0.00194362	0.103919	-1.0735
CG43386	0.101097	0.0190793	-1.04939
shu	0.150393	0.0377973	-1.0843
CG14118	-0.0185408	-0.0242082	-1.02401
CG15249	0.0102419	-0.0337757	-1.02151
lncRNA:CR44527	0	0	-1.16099
CG11192	0	0	-1.15432
CG42680	0	0	-1.15127
Ccp84Ab	0.0295157	-0.0191095	-1.07382
CG12507	0	-0.0100687	-1.11286
CG15255	0	-0.0131598	-1.11579
CG18735	0	0	-1.08194
CG44013	0	0	-1.0882
His2B:CG33868	0.12515	-0.270701	-1.27398
Bub3	0.0726177	-0.272332	-1.3162
Cdk1	0.0684965	-0.26215	-1.31204
CG31436	0.0711286	-0.244772	-1.23557
CG13116	0.0471322	-0.313632	-1.211
Ppt1	0.0262995	-0.258637	-1.23564
Sep2	0.00123465	-0.280945	-1.25885
CG13675	-0.00156021	-0.133816	-1.17439
CG30288	0.0102419	-0.157976	-1.15949
CG7214	0	-0.116394	-1.09978
Fpps	0.0244043	-0.135561	-1.10732
cathD	0.144544	-0.216342	-1.05939
CG3511	0.13203	-0.225208	-1.1205
CG6693	0.0873938	-0.278202	-1.18753
Grip128	0.101015	-0.258367	-1.14941
CG10026	0.0482962	-0.288939	-1.04836
Snx3	0.0348706	-0.243986	-1.05733
CG31875	0.049981	-0.330495	-1.1221
His2Av	0.0923395	-0.312766	-1.0736
Smyd4-1	0.0460057	-0.0787584	-1.20672
Gpo2	-0.0130359	-0.045567	-1.23539
wuc	0	-0.0191095	-1.21538
CG34447	0	-0.0191095	-1.20077
CR44706	0	-0.0191095	-1.1887
CG13239	0	-0.0191095	-1.27501
CG31741	0.0102419	0	-1.28535
CG44812	0	0	-1.29235
CG13614	0	0.0370216	-1.21843
Ibf1	0.0332681	0.000149374	-1.22743
CG13050	0	0.0190793	-1.23819
asRNA:CR45206	0	0	-1.2325
CG31798	0.0102419	0	-1.239
CG13599	0.106427	-0.0415752	-1.27695
CG17658	0.130268	-0.0966978	-1.29666
CG16734	0.170359	-0.101172	-1.22782
Prp19	0.119285	-0.146602	-1.20662
cyc	-0.100978	-0.180464	-1.37405
CG15547	-0.0384631	-0.161672	-1.46048
Victoria	0.0102419	-0.0777901	-1.43112
Cpr92A	0	-0.115272	-1.3362
Hel25E	0.058275	-0.114449	-1.34527
CG4936	0.0479544	-0.166157	-1.30932
ncd	0.0988194	-0.195179	-1.33113
CR41440	-0.0228046	-0.117515	-1.26611
zen	-0.0518865	-0.133792	-1.22575
CG42367	-0.0104424	-0.194549	-1.2766
CG4836	-0.0493523	-0.205212	-1.33744
Ranbp9	-0.0418829	-0.180014	-1.33076
Nup133	-0.215337	0.0791624	-1.17964
Bap170	-0.180123	0.103949	-1.07293
CG9839	-0.12723	0.107791	-1.1069
CG6227	-0.166529	0.149273	-1.10992
Larp7	-0.148791	0.141889	-1.14544
Fip1	-0.365821	-0.031851	-1.18639
Pif1	-0.36169	0.00717019	-1.13841
Sf3b1	-0.31057	0.0326293	-1.13889
CG12182	-0.377852	0.114011	-1.05447
CG7099	-0.279063	0.0745771	-1.07187
egg	-0.199436	-0.0657027	-1.20825
CG6962	-0.215145	-0.0511399	-1.22142
lncRNA:CR44889	-0.223581	-0.0427526	-1.21941
barr	-0.147128	-0.0244257	-1.16139
Mcm6	-0.121195	-0.038498	-1.20663
Moca-cyp	-0.153488	-0.0442041	-1.23813
hook	-0.067024	-0.154235	-1.14865
TfIIFalpha	-0.096318	-0.157941	-1.17557
Ced-12	-0.121326	-0.117055	-1.1649
Pal1	-0.0784937	-0.113008	-1.16675
Cpsf100	-0.131553	-0.0651667	-1.07296
csul	-0.188618	-0.0838705	-1.11818
EloA	-0.358641	-0.13559	-1.30413
CG7692	-0.31094	-0.112878	-1.2631
Nup214	-0.267064	-0.114217	-1.28137
Taf1	-0.31078	-0.0972484	-1.10061
CG30020	-0.379911	-0.189833	-1.14039
l(3)07882	-0.301956	-0.210236	-1.15641
Rrp6	-0.296329	-0.216636	-1.08958
CG33093	0	0.249571	-1.40714
esc	-0.00315666	0.289899	-1.36923
Fbp1	0.0256115	0.201426	-1.45934
TwdlY	0.018636	0.146847	-1.46837
CG12702	0.0519379	0.230344	-1.19754
Osi2	0.0928474	0.230495	-1.21751
CG5665	0.0188984	0.238958	-1.31036
CG6142	0	0.253531	-1.22903
CAH6	0.0102419	0.15912	-1.36429
LManV	0.0564641	0.174336	-1.32789
CG13047	-0.0104424	0.0816655	-1.29165
PPO1	0.0102419	0.120943	-1.24196
okr	-0.120669	0.339866	-1.09565
CG10898	-0.0286193	0.369902	-1.11655
CG4849	-0.0496233	0.331338	-1.04068
l(3)72Ab	-0.338553	0.259508	-1.14398
timeout	-0.223978	0.366288	-1.10841
CG2938	-0.788415	-1.42427	-1.18885
lncRNA:CR43961	-0.679574	-1.39506	-1.36115
CG12112	-0.67076	-1.6327	-1.18007
CG32512	-0.473311	-1.4959	-1.23827
Ugt36E1	-0.513109	-1.47541	-1.34145
CG15482	-0.434924	-1.64328	-0.955016
CG7530	-0.448389	-1.62724	-1.01
CG32365	-0.415446	-1.58814	-1.18959
snoRNA:Or-CD1	-0.344259	-1.47592	-1.05313
snRNA:U12	-0.611095	-1.45705	-0.880167
w	-0.661346	-1.48258	-1.05793
Ada1-1	-0.570697	-1.29871	-1.07971
tun	-0.403609	-1.19487	-1.05973
Acph-1	-0.277489	-1.36977	-0.746681
mthl2	-0.0723838	-1.40987	-0.930925
ntc	-0.172735	-1.45083	-0.91626
dob	-0.117852	-1.24722	-1.1234
EDTP	-0.245256	-1.21603	-1.21658
fal	-0.191525	-1.41953	-1.22272
scpr-C	-0.199048	-1.50307	-1.26001
Ir7f	-0.0130359	-1.41733	-1.14036
lncRNA:CR46350	-0.027132	-1.32523	-1.17162
CG14764	-0.305999	-1.21544	-0.652422
ifc	-0.275934	-1.07825	-0.675603
CG34183	-0.267782	-1.09227	-0.536658
STUB1	-0.232497	-1.16073	-0.601731
CG5966	-0.173881	-1.02456	-0.788614
mal	-0.159437	-1.0598	-0.855284
CG4415	-0.198136	-1.25551	-0.800804
Tsp39D	-0.100377	-1.15285	-0.814398
CG5810	0.0378603	-1.02848	-0.568703
CG30096	-0.0571406	-1.06612	-0.458588
CG13423	-0.0608255	-1.02395	-0.543123
HSPBAP1	-0.0669555	-1.05087	-0.505026
plh	0.0133567	-1.30191	-0.714565
CG17270	-0.122009	-1.21056	-0.547546
S2P	-0.0777819	-1.11156	-0.658214
ced-6	-0.51876	-1.10034	-0.538412
Drep1	-0.542157	-1.08043	-0.543747
CG32641	-0.476656	-1.01763	-0.487218
Naa60	-0.523879	-1.03066	-0.505024
Tbc1d15-17	-0.554466	-1.06021	-0.67949
Dronc	-0.482268	-1.12373	-0.633757
GCC185	-0.460159	-1.03849	-0.603361
HIP-R	-0.585251	-1.29523	-0.51674
CG12567	-0.712305	-1.2447	-0.492229
CG31510	-0.630084	-1.13641	-0.50279
alpha-Est5	-0.756078	-1.145	-0.615301
cta	-0.743726	-1.05526	-0.464306
CG30440	-0.675292	-1.19709	-0.817029
twi	-0.676081	-1.11257	-0.868593
Atg7	-0.556002	-1.05074	-0.909741
cana	-0.515356	-1.04872	-0.970922
CG11825	-0.345572	-1.04402	-0.819538
CG4911	-0.451184	-1.00745	-0.853249
GstO1	0.22654	-0.931384	-1.49988
CG4404	0.369042	-1.00613	-1.46467
Uch	0.367999	-1.06307	-1.42309
CG14229	0.157123	-1.16389	-1.66427
squ	0.0913672	-1.15566	-1.6826
asRNA:CR44599	0.0377003	-1.404	-1.45357
swa	0.0568712	-1.45871	-1.54589
lncRNA:CR42736	0.0102419	-1.1646	-0.995183
CG17361	0.107101	-1.23279	-1.15601
CG9272	0.0360291	-1.20023	-1.16342
CG1146	0.266082	-1.22465	-0.918035
amos	0.157105	-1.03247	-0.775948
AP-1mu	0.0208579	-1.03921	-0.785656
asRNA:CR45714	0.0536272	-1.12299	-0.731939
CG11674	0.478139	-0.946586	-1.00997
qua	0.077604	-0.838832	-1.01473
CG10347	0.0786492	-0.75898	-1.00793
CG9967	0.0447811	-0.741831	-1.00055
TBCB	0.264076	-0.898984	-1.1034
Chrac-16	0.202573	-0.89623	-1.23298
icln	0.188776	-0.89238	-1.24407
CG14457	-0.0282531	-1.03233	-1.16844
Gga	-0.0372672	-1.00307	-1.26429
clumsy	-0.135801	-0.861894	-1.21897
Ns4	-0.000442584	-0.86573	-1.18299
moon	0.0236763	-0.853036	-1.4929
CG7840	0.10762	-0.768118	-1.43352
Rcd4	0.0768821	-0.820112	-1.3929
CG17359	-0.0406394	-0.917983	-1.42325
Ir76a	0.0253109	-0.98419	-1.45442
PGAP2	0.0936764	-1.02136	-1.29248
CG12129	0.0603992	-1.02518	-1.36979
Hmg-2	0.0233917	-0.992038	-1.39283
GM130	-0.19929	-0.654315	-1.05515
Rcd1	-0.267087	-0.662636	-1.0518
CG6985	-0.186409	-0.593392	-1.12866
CG3735	-0.266734	-0.572723	-1.12979
IKKbeta	-0.26647	-0.634433	-1.1443
CG32182	-0.0990934	-0.757887	-1.14512
TMEM216	-0.184172	-0.80062	-1.15315
ref(2)P	-0.165924	-0.785635	-1.05006
CG11030	-0.173265	-0.707203	-1.09957
CG30377	-0.172364	-0.691524	-1.11191
CG5608	-0.215621	-0.892709	-1.08383
mei-S332	-0.161214	-0.890969	-1.11124
Wee1	-0.250108	-0.88681	-1.03078
alpha4GT1	-0.259621	-0.788175	-1.04717
CG8924	-0.307686	-0.850754	-1.04459
RhoBTB	-0.304644	-0.851091	-1.09736
CG14573	0.0631626	-0.44663	-1.09423
key	0.110385	-0.470351	-1.16029
Rpb7	0.139794	-0.529929	-1.12599
CG11703	0.0314627	-0.524241	-1.03041
spn-B	0.0720434	-0.582453	-1.01269
Ykt6	0.0342708	-0.567172	-1.00595
CG9705	0.0415231	-0.545299	-1.16452
Tailor	0.0461848	-0.559565	-1.10892
d4	-0.0229432	-0.511861	-1.10458
dgt1	0.0285656	-0.484645	-1.1212
jigr1	0.0174367	-0.516822	-1.11585
Ada2b	-0.124676	-0.600838	-1.00172
Tip60	-0.0798302	-0.594158	-1.00441
BEAF-32	0.0682699	-0.651366	-1.0416
me31B	0.0448988	-0.634505	-1.08034
lncRNA:CR46268	-0.00838206	-0.717175	-1.07119
CG14102	-0.0151954	-0.633823	-1.07602
CG8336	-0.0195983	-0.664009	-1.00002
Ublcp1	0.118285	-0.704797	-1.26317
CG3448	0.209166	-0.639012	-1.14922
geminin	0.165648	-0.598882	-1.24831
mt:srRNA	0.105143	-0.567516	-1.19351
dah	-0.0259197	-0.745635	-1.38884
asRNA:CR45189	-0.0912857	-0.733451	-1.28661
Odj	-0.0283186	-0.734316	-1.30137
Ir40a	0.0127639	-0.641931	-1.38713
trem	0.0529861	-0.63525	-1.41436
rumi	-0.0316743	-0.639196	-1.29988
Usp39	0.0118098	-0.557867	-1.34271
ZIPIC	0.0215585	-0.566975	-1.31569
CG4730	0.0414024	-0.618533	-1.31873
GluRS-m	0.0120157	-0.60016	-1.29147
CG2678	-0.34095	-1.35228	-1.64262
scpr-A	-0.328304	-1.23821	-1.46556
CG7156	-0.549277	-1.17247	-1.94479
Meics	-0.294418	-1.10413	-1.97915
muskelin	-0.267756	-1.14787	-1.90349
CG2924	-0.605805	-0.882399	-1.86237
mu2	-0.568049	-0.697635	-2.00909
asRNA:CR44894	-0.487044	-0.796757	-1.9531
Marf1	-0.538644	-0.862851	-2.01919
CG4880	-0.356756	-0.89667	-2.01832
CG8679	-0.451705	-0.899127	-1.79267
IntS10	-0.3569	-0.853158	-1.82309
Cul6	-0.313068	-0.628192	-1.54889
Nab2	-0.367864	-0.569375	-1.53127
CG9062	-0.501538	-0.52957	-1.49351
Nct	-0.452391	-0.521907	-1.52847
Dcr-2	-0.439976	-0.631015	-1.36773
Ugt316A1	-0.442589	-0.628909	-1.46654
HP5	-0.649995	-0.647911	-1.65723
CG1647	-0.409655	-0.636503	-1.64459
solo	-0.485687	-0.65756	-1.68411
ck	-0.754202	-0.900376	-1.47854
Rassf	-0.633537	-0.784502	-1.41699
Cen	-0.414966	-1.05776	-1.69118
sced	-0.485166	-1.0992	-1.70586
bur	-0.499333	-0.929262	-1.55302
tef	-0.638707	-1.04143	-1.65304
Gbs-70E	-0.600801	-1.00228	-1.55765
Pbp95	-0.569294	-0.963061	-1.59757
CG10064	-0.490615	-1.09824	-1.37201
Hsl	-0.457158	-1.00738	-1.17197
pinta	-0.39464	-1.03165	-1.22164
Grip91	-0.393061	-0.988677	-1.07996
Vps39	-0.33138	-0.994084	-1.14128
CG8379	-0.212482	-0.892539	-1.3262
lncRNA:CR46472	-0.157941	-0.896139	-1.39531
asRNA:CR45171	-0.27775	-1.05293	-1.41984
CG17129	-0.264126	-0.968602	-1.48756
put	-0.470544	-0.762618	-1.32102
PEK	-0.469156	-0.856454	-1.40588
CG9601	-0.390676	-0.827553	-1.41514
rhi	-0.413331	-0.769591	-1.3713
CG1943	-0.317114	-0.731475	-1.37746
vlc	-0.272839	-0.76311	-1.22171
Ras85D	-0.947968	-0.730348	-1.04759
SPoCk	-0.987231	-0.947596	-1.16142
Sirt7	-0.702419	-0.701574	-1.21771
SoYb	-0.660305	-0.781963	-1.19236
Tep2	-0.658744	-0.730914	-1.1639
RASSF8	-0.765233	-0.858343	-1.1329
Slmap	-0.774468	-0.826907	-1.05334
mof	-0.729969	-0.930674	-1.20497
Or43b	-0.727203	-0.825267	-1.26359
CG45544	-0.484292	-0.929089	-1.05654
ftz-f1	-0.586414	-0.872918	-1.05681
Ire1	-0.553814	-0.689695	-1.0199
c(3)G	-0.555267	-0.764531	-1.16124
Cbl	-0.587002	-0.786529	-1.09505
Lap1	-0.789887	-0.56621	-1.41779
CG5522	-0.73778	-0.426592	-1.27398
ebo	-0.677517	-0.441662	-1.15118
ssp3	-0.731603	-0.547974	-1.12719
CG1603	-0.330124	-0.459771	-1.07
sstn	-0.372759	-0.411587	-1.02827
sov	-0.497349	-0.391025	-1.1145
CG7806	-0.468036	-0.358164	-1.03895
wls	-0.466305	-0.327081	-1.02058
CG42360	-0.413142	-0.585925	-1.26198
Liprin-beta	-0.3828	-0.522438	-1.27582
Pak	-0.431824	-0.526736	-1.25672
Pms2	-0.411892	-0.525132	-1.25915
CG17470	-0.331807	-0.585939	-1.32615
Pez	-0.357961	-0.638086	-1.26381
bip1	-0.423001	-0.504224	-1.10931
hob	-0.536085	-0.533579	-1.15232
CG18213	-0.494945	-0.457367	-1.30678
Pbp45	-0.518082	-0.493043	-1.33053
rpk	-0.386617	-0.403008	-1.29486
snama	-0.410631	-0.361115	-1.26135
Su(var)3-3	-0.43549	-0.380384	-1.25525
nrm	-3.14231	-0.0674122	0.13675
Lapsyn	-1.31139	0.320853	0.305071
CG9170	-1.28942	0.356454	0.375903
zfh2	-1.30094	0.343764	0.377303
Appl	-1.01905	0.227388	0.526699
CG14441	-1.27777	0.42423	0.641273
trh	-1.25203	0.456665	0.495517
ph-p	-1.1562	0.679061	0.0752179
CG42342	-1.1436	0.643234	0.371608
Dscam1	-1.01319	0.770547	0.289977
Megf8	-1.02176	0.329841	-0.0572887
Nrg	-1.07357	0.296358	0.182877
trx	-1.0628	0.509155	0.192729
CrebA	-1.78892	-0.0111833	-0.0783449
pigs	-1.97631	0.107533	0.0436379
CadN	-1.12524	-0.214231	0.344006
Tsp26A	-1.05221	0.0385757	0.34068
rho-5	-1.03884	-0.318802	0.613521
Sema1a	-1.26949	-0.0826047	0.620444
Cadps	-1.40596	-0.348688	0.0733466
CG17224	-1.06371	-0.106237	-0.121839
CG32767	-1.02879	-0.119177	-0.0826576
InR	-1.27181	0.0524342	-0.025566
PlexB	-1.25293	0.0543305	0.210077
CG31997	-1.77359	-2.17333	0.608402
Dh44-R2	-2.58812	-2.57494	0.355872
GluRIIA	-0.632559	-2.49433	-0.0894646
lncRNA:CR45631	-1.20451	-2.64414	-0.175085
CG10151	-2.07024	-1.57434	-0.0817988
CG14879	-1.63532	-1.47305	0.163575
Fmo-2	-1.63531	-1.73838	0.296701
CG10413	-0.935667	-1.05346	-0.387286
lncRNA:CR46002	-0.913121	-1.03521	-0.27935
CG14131	-1.32356	-0.828671	-0.555501
PRL-1	-1.34237	-0.993919	-0.249143
rgn	-1.25291	-1.32678	0.0173494
dpr6	-1.16191	-1.30549	0.3596
Ugt50B3	-1.05035	-1.07799	0.33302
cwo	-1.28941	-0.749624	0.40183
CG17162	-1.20841	-0.772974	-0.0751888
Edc3	-1.03006	-0.757118	0.106408
CG13560	-0.0104424	0.100239	5.82017
CG34176	0	0	4.4339
CG8245	-0.0201636	0.723287	4.54756
pst	2.78668	2.25142	1.41982
CG17816	2.79488	2.15592	0.71907
rtet	2.77178	1.93555	0.795056
GILT3	3.77418	2.93021	1.36336
CG16896	3.48593	2.17132	1.1814
CG8152	3.64221	1.86302	1.39587
eas	4.88816	3.12741	1.62747
CG11034	3.89567	3.14539	2.43433
CG3457	3.25316	2.95031	2.40354
Arc1	3.39741	3.14945	-0.511245
CG42857	2.29716	2.82998	-1.03804
Dscam4	3.18707	4.9517	0.746399
Syt4	4.34406	4.26146	0.536713
CG31683	0.0661973	2.45853	1.97514
CG3699	0.145262	2.01295	1.63686
asRNA:Eig63F-2	0.0102419	2.24887	1.38213
cn	0.255433	2.27606	1.42163
lncRNA:CR45570	0.102115	3.00246	1.45263
lncRNA:CR45226	0.0441908	2.69072	0.970579
lncRNA:CR46481	0.0254561	2.27493	1.05443
CG12947	0.579649	1.12031	0.51021
CG13204	0.347756	1.1219	0.51379
lncRNA:bxd	0.21213	1.34032	0.769843
Pdp1	0.241503	1.21949	0.786023
CG14777	0.430421	1.17477	0.776487
sad	0.251749	1.07803	0.871666
CG42337	0.0102419	1.52045	0.6355
Lim1	-0.00211314	1.458	0.643248
CG3216	0.00731266	1.5627	0.551868
OtopLa	0.059673	1.49455	0.552347
nyo	-0.030373	1.42801	0.441437
side	-0.10443	1.37535	0.452756
Dscam2	0.00501918	1.35305	0.502494
rols	-0.00542785	1.2797	0.56882
dac	-0.0164908	1.37293	0.664746
na	-0.0391985	1.43831	0.584144
CG15117	0.204604	1.08793	0.580612
Pgi	0.249385	1.00073	0.690754
sdt	0.224874	1.00017	0.63623
CG9336	0.0939461	1.19362	0.528029
fusl	0.0836232	1.26206	0.612077
kek2	0.0229944	1.13479	0.456617
alphaTub85E	0.0905987	1.07496	0.536843
sob	0.0525348	1.07198	0.510217
fne	0.0262988	1.06074	0.637806
Orcokinin	0.0473443	1.03029	0.578314
eys	-0.0401819	1.12347	0.63402
PKD	0	1.16423	0.614385
CG34393	0.0134012	1.19495	0.568377
elB	0.0229944	1.21141	0.589296
CG15282	0.222253	1.61503	0.81458
l(2)k05911	0.0496753	1.67227	0.823008
miple1	0.230109	1.84467	1.05104
CG3588	0.124868	1.67064	1.15074
CG12522	0.155028	1.56924	1.03455
CG31687	0.2701	1.62818	1.05726
CG2812	0.32625	1.1982	1.05532
per	0.319645	1.21079	1.26681
CG8738	0.0512847	1.10201	1.24822
lncRNA:CR45916	0.0333539	1.09632	1.44084
otk	0.00922495	1.48474	1.30301
AttC	0	1.31108	1.21564
sut2	0.0152543	1.25521	1.11514
CG10011	-0.262989	1.42035	0.367581
dally	-0.308652	1.3397	0.347802
bbg	-0.292261	1.23886	0.142792
CG10936	-0.254304	1.37278	0.0316358
bchs	-0.273561	1.10057	0.358433
wts	-0.248546	1.21536	0.410463
klg	-0.0571705	1.02372	0.487991
et	-0.0741317	1.0674	0.403317
pb	-0.0513338	1.04487	0.37815
en	-0.178692	1.01479	0.513813
Trim9	-0.199538	1.15503	0.523848
CG3764	-0.115357	1.14981	0.426809
pyr	-0.0851172	1.14267	0.448668
Ca-alpha1T	-0.131392	1.11814	0.46505
CR18217	-0.105288	1.07699	0.479846
CG13284	0.018636	1.12806	0.305755
Tig	0.0659752	1.07927	0.266433
dan	-0.0484584	1.05097	0.285838
sano	-0.0315805	1.00232	0.316599
tutl	0.0113537	1.03492	0.394923
Ack	0.00212519	1.07242	0.329273
yata	0.0101134	1.03938	0.328886
CG15822	-0.0184097	1.07338	0.365734
tbc	-0.00149243	1.10091	0.350183
CG4409	0.0364332	1.25631	0.446894
Spn28Da	0.02467	1.23662	0.39589
Cda4	0.0514203	1.23236	0.337595
CG9743	0.0527811	1.20083	0.276899
comr	0	1.19714	0.270293
mgl	-0.293426	1.0313	-0.0482137
lncRNA:CR44931	0.161499	1.15959	0.015285
CG1090	0.0270993	1.16938	0.0892157
SP1173	0.0827929	1.16558	0.085087
Cad86C	0.0844653	1.03947	0.0983439
RIC-3	0.0457497	1.07664	0.0390656
CG17124	-0.0231297	1.06982	-0.0513765
CG42697	-0.0320249	1.06843	-0.0237248
CG11786	0	1.0139	-0.00110669
ImpE1	-0.0385996	1.03719	-0.0011053
St3	0.0394554	1.02683	-0.148416
vri	0.0210183	1.03023	-0.0701716
CG14395	0.0102419	1.12691	-0.145187
CG9782	0.0929209	1.11505	-0.139502
CG43317	0.140219	1.05874	0.183098
CG31808	0.29091	1.1207	0.125968
ecd	0.256944	1.00609	0.140783
SPARC	0.239635	1.05427	0.211311
CG32537	0.273009	1.07731	0.355115
CG5281	0.343366	1.05066	0.291625
Spn31A	0.131784	1.00625	0.372446
pk	0.174133	1.08795	0.307909
Rilpl	0.182263	1.04212	0.303395
CG2120	-0.00194362	1.12129	0.192501
rk	0	1.10929	0.194294
NetA	0.0172863	1.10914	0.136925
CG12814	0.018636	1.084	0.106863
tw	0.000782217	1.11406	0.0949439
ana	-0.132618	1.19252	0.147754
CG1632	-0.0185621	1.26118	0.210489
CG31871	-0.0056482	1.22932	0.17835
Hen1	-0.0261306	1.19062	0.168678
Alp1	0.143868	1.3733	-0.0112575
Whamy	0.0703416	1.44488	0.0178607
Npc2d	0.0295157	1.30039	0.0647977
CG16798	0	1.37042	0.125061
Tsp	0.0157395	1.40585	0.136507
CG34396	0.131782	1.30055	0.283414
Ssk	0.131119	1.39727	0.217659
CG14316	0	1.47288	0.228709
RyR	-0.0221859	1.45098	0.226306
CG34409	-0.0642657	1.33255	0.176495
twz	-0.0237451	1.34167	0.268119
CG1648	-0.736637	1.43039	0.373417
Meltrin	-0.607394	1.01804	0.234706
pcx	-0.557718	1.00993	0.205336
Dhap-at	-0.609942	1.05786	0.513606
lncRNA:CR32218	-0.412348	1.12301	0.395463
CG12991	-0.46194	1.06241	0.491744
mid	-0.496942	1.05727	0.39937
Rbp6	-0.391566	1.3746	0.706068
Usf	-0.44271	1.05551	0.723723
5-HT2A	-0.065828	1.09532	1.01347
CG13743	0	1.05546	0.95129
wtrw	-0.125243	1.11586	0.724449
CG10137	-0.0915774	1.00062	0.658319
axo	-0.0108839	1.01349	0.686064
nSyb	0.0122507	1.0474	0.677008
pdm3	0.019712	1.26506	0.74759
c12.2	-0.00507922	1.1927	0.719573
Dr	0.0026203	1.23271	0.725282
cpo	0.0614218	1.06524	0.722748
MFS3	0.0587721	1.10988	0.710537
CG14989	0.0788892	1.1066	0.783261
CG6723	0.0408032	1.13148	0.826973
ASPP	-0.0242304	1.11291	0.724991
dpr1	0	1.16806	0.788778
mspo	0.0394912	2.09384	-0.223115
Np	0.0102419	1.95621	-0.320524
drd	0.120133	2.27105	0.170213
CG4822	0.0408032	2.04055	0.143727
CG14186	0	2.09497	-0.043462
CG9628	0.00661552	2.02689	-0.0695279
CR34311	0.0219917	2.32597	0.649902
IRSp53	-0.114795	2.16713	0.432038
Ugt49B1	0.0496753	2.13335	0.324658
Cyp9b1	0.0750239	1.96924	0.595672
Faa	0.0280981	1.7533	0.665297
CG32944	0.118659	1.71632	0.609665
Glyat	0.0426908	1.70308	0.538291
qjt	0.199836	1.66001	0.444541
CG13937	0.0885208	1.7779	0.546082
Ggamma30A	0.128889	1.81143	0.498718
CG18171	0.291203	1.87293	0.592335
Col4a1	0.275995	1.9145	0.404604
Sema2b	-0.032727	1.84992	0.342391
CG14535	0.0102419	1.84666	0.288472
Sardh	0.0286062	1.84016	0.279702
CG30413	0.034469	1.76939	0.123243
Cpr78Cb	0.000782217	1.92169	0.1594
Pde8	-0.0917455	1.8787	0.200608
CG31141	0.0720758	1.63421	0.103667
CG7251	0.0373617	1.54835	0.163057
ine	0.0280981	1.53811	0.386409
CG15577	0.046911	1.58769	0.416649
ppk19	0.033761	1.59973	0.418933
CG31559	0.0102419	1.67075	0.285943
Rgk1	0.0280981	1.62845	0.354512
GNBP2	0.875738	1.44676	0.665517
DNaseII	0.869567	1.85309	0.341987
GstE10	1.24929	1.82491	0.55368
CG30159	0.575937	1.09728	0.195116
ord	0.671733	1.1064	0.112707
CG11696	0.954748	1.24869	0.299672
Cyp6a13	0.972816	1.23926	0.253528
Gli	0.820684	1.233	0.325686
TfIIA-S	0.792067	1.16575	0.211232
Art7	0.293652	1.28199	0.201315
CG32104	0.348945	1.36313	0.286681
Ac78C	0.496086	1.28218	0.374646
cora	0.551729	1.34555	0.179664
ste24b	0.282231	1.33622	0.487317
Cyp6d5	0.316129	1.48341	0.530478
Gpo1	0.434301	1.4908	0.535781
vkg	0.356513	1.6663	0.201171
asRNA:CR44119	0.509468	1.60007	0.280421
CG1801	0.462377	1.60071	0.400171
CG9577	0.671445	1.0707	-0.384028
CG11409	0.529281	1.05292	-0.162369
Mlc2	0.703838	1.23085	-0.168223
wupA	0.803494	1.6464	-0.161577
Tm2	0.453473	1.42024	-0.148167
TpnC47D	0.378104	1.71785	-0.106695
kirre	1.0787	0.558057	1.0851
AgmNAT	0.986497	0.236234	1.06371
CG32373	0.715924	0.216146	1.11817
regucalcin	1.03377	0.422645	0.512178
arg	1.04341	0.266041	0.360102
GABA-B-R3	1.12522	0.237348	0.493996
CG3902	1.15698	0.0982351	0.793052
CG40160	1.34227	0.285416	0.801063
Nap1	1.28221	1.24828	1.05606
lncRNA:CR44445	1.5214	0.815118	0.831864
CG10089	1.34737	0.69217	0.624868
rst	1.54048	0.570734	0.43465
Idgf3	1.27506	0.83395	0.279244
CR43361	1.13608	0.588872	0.512558
otk2	1.03726	0.659861	0.397054
CG12224	1.13104	0.95082	0.684738
Lsd-1	1.08875	1.09694	0.64619
CG7900	1.14394	1.15257	0.306616
Dhit	1.34386	1.16466	0.557536
asRNA:CR44029	0.0595715	1.29055	1.91118
CG32073	0.024293	1.3704	1.75105
CG7296	0.212936	0.831655	1.82
CG9672	0.0102419	0.782149	1.98763
lncRNA:CR46123	0.0102419	0.981094	1.88774
asRNA:CR46487	0.109742	0.694451	2.17215
spartin	0.389821	0.965775	2.0704
CG30338	0.348325	0.588967	1.07884
sro	0.217822	0.637897	1.09406
THADA	0.222852	0.542104	1.03058
l(2)41Ab	0.475682	0.327721	1.01635
Pgd	0.575117	0.327477	1.13942
spirit	0.0229944	0.169232	1.24788
CG31706	-0.0104424	0.180102	1.20549
CG34456	0.0102419	0.15993	1.19215
Acbp5	0.0625558	0.226646	1.18187
Gpa2	0.0102419	0.218886	1.2175
CG31161	-0.0185797	0.248329	1.21097
Rh6	0	0.248811	1.19114
Spn88Eb	-0.0104424	0.0807026	1.19572
CG11413	0.00429149	0.111025	1.15843
CG34276	-0.023791	0.0919574	1.1545
Argl	0.0428201	0.114006	1.18913
CG10725	0.0188984	0.164137	1.13786
CG2065	0.0146683	0.139214	1.13161
CG34316	0.168612	0.318906	1.13002
Uhg4	0.204555	0.304451	1.13433
CG3270	0.0751713	0.312163	1.13974
CG10553	0.0102419	0.28008	1.13174
CG8952	0.024293	0.256799	1.1416
CG6403	0.0188984	0.303248	1.04665
Oatp58Dc	-0.0497101	0.315288	1.01164
Bace	0.000782217	0.164137	1.07429
Fib	0.0275165	0.170896	1.05153
Cyp6g1	0.0537104	0.206952	1.00603
CG10361	-0.00929276	0.179875	1.02719
CG5506	0	0.179384	1.02384
CG5084	0.0146683	0.226328	1.03115
Scp2	0.0102419	0.205298	1.06269
CG17738	0.000782217	0.108901	1.08947
Phae1	0.0102419	0.0782964	1.07828
Mal-A6	0.0671196	0.075197	1.08807
CG43085	0.0353668	0.0856649	1.02988
CG14265	0.0539182	0.108673	1.06365
CG14642	0.018636	0.113978	1.05839
CG7798	0.0104538	0.0449181	1.11437
CG18268	0	0	1.12104
CG17283	0	0	1.11726
CG43315	0	0	1.11831
CG34040	0	0	1.14552
Parp16	0.0102419	0.0190793	1.138
CCKLR-17D3	-0.0528508	0.0112498	1.1191
CG42525	0	-0.0191095	1.09508
CG15153	0	-0.00158914	1.07998
Gr36c	0	0	1.09746
Arr1	0	0.0190793	1.07512
dpr2	-0.0185408	0	1.0782
asRNA:CR46104	0.031713	0.0529707	1.06645
CG15201	0	0.0497027	1.05331
CG9759	0	0.0540535	1.03239
CG13461	0.000782217	-0.0191095	1.02483
Tehao	0	-0.0191095	1.05729
CG16704	0	-0.00521611	1.06767
CG6424	0	0	1.05762
ppk7	0	0	1.04258
Cpr65Ay	0	0.0190793	1.04036
Cyp313a4	0	0.0190793	1.05343
CG1774	0.252705	-0.103222	1.1723
CG31288	0.307653	0.110891	1.03572
CG33474	0.218031	0.0950629	1.14942
CR32745	0.00501918	0.884896	1.24763
in	-0.0442894	0.82753	1.25489
PGRP-SB1	0.0280152	0.959167	1.17787
C15	-0.0188662	0.914484	1.07676
SLC22A	0.0376362	0.922306	1.05998
CG12344	-0.00156021	0.547468	1.02737
CG7017	0.0311904	0.661246	1.1791
Fer1	0.0102419	0.627423	1.08817
CG1571	0.0153528	0.746594	1.0256
phm	-0.0772847	0.715197	1.13161
ara	0.0102419	0.769007	1.11716
Lkr	-0.0185408	0.770531	1.13919
snoRNA:Or-CD2	0.0187527	0.578064	1.49257
asRNA:CR45129	0	0.545329	1.60861
snoRNA:Psi18S-1377b	-0.042047	0.45076	1.56831
Cyp6w1	-0.0158365	0.259516	1.5477
CG34166	0.109583	0.425853	1.46934
CG9877	0.018636	0.319423	1.44739
CG6733	0.0102419	0.337691	1.37794
Jon25Biii	0.0547227	0.300518	1.35674
Sp1	-0.0595186	0.591909	1.23491
Cyp9f3	-0.116606	0.595241	1.35542
CG11438	0.0102419	0.568291	1.38138
CG17258	-0.0469577	0.537143	1.36499
CG5493	0	0.438116	1.15226
CG9812	0.0102419	0.455214	1.27543
PH4alphaSG1	0.024293	0.379427	1.22886
snoRNA:229	-0.0488454	0.402351	1.22844
CG40470	0.0988947	0.396341	1.23633
CG4847	0.018636	0.295478	1.22036
Ugt49B2	-0.000523948	0.330004	1.27225
GstD5	-0.505335	0.499959	1.52455
CG31231	0.0472961	0.864148	1.4365
CG31272	-0.0104424	0.873801	1.6181
CG9555	0.0188984	0.843807	1.5684
CG34057	-0.00194362	0.544224	1.84066
Jon25Bi	-0.0084445	0.616121	1.8669
CG42260	-0.132116	0.731324	1.71897
CG6071	-0.217425	0.537578	1.65206
CG9988	-0.0185408	0.511094	3.39046
Culd	0.0964453	0.436485	3.0032
CG17751	-0.0104424	0	3.6843
lncRNA:CR44922	0	0.20954	3.66706
CG31097	0	-0.256393	3.34024
lncRNA:CR44701	0	0.258797	3.14691
LysC	0	0.106147	3.21831
CG16898	0	0.0268321	2.9262
LysB	0	0.0695923	3.00412
CG10081	0	0.0540535	3.11137
fipi	0	0.0816655	3.12623
CG15539	0	-0.0191095	3.06812
CG6295	0.0102419	0	3.13654
Ugt35E1	0.0102419	-0.0191095	2.65425
whe	0	0	2.61061
CG13658	0	0.00102183	2.81458
LysE	0	0.0601268	2.80709
CG31103	0	0.0446115	2.74428
CG42287	0	0	2.69119
PGRP-SC1a	0	0	2.70112
CG42288	0	0	2.38612
asRNA:CR45214	0	0	2.41637
CG32188	0	0	2.44134
CG42779	0	0.0370216	2.56317
CG30280	0	0.0332479	2.50103
CG43400	0	0.0190793	2.52425
CG32444	-0.02913	0.153005	2.50195
Cyp12c1	0.000782217	0.134238	2.5231
CG11892	0	0.0540535	2.44741
Lip3	0.0106629	0.0859717	2.49226
Ugt37A3	0.024293	0.0599843	2.52068
CG44102	0.05297	0.28894	2.35014
Jon99Fii	0.0188984	0.240734	2.26571
LysD	0	0.407187	2.49328
Unc-115b	0	0.385881	2.36996
MtnA	0.691308	0.313373	2.26387
CG1894	0.452501	0.463371	2.0131
lncRNA:CR44057	0.438898	0.436584	1.9677
CG42832	0	-0.171857	2.15746
Oatp58Db	-0.0104424	-0.152946	2.33492
CG31698	0	0	2.30172
lectin-37Da	0	0	2.33617
Acbp3	0.018636	-0.0302885	2.24674
CG16775	0	0	2.25159
CG10063	0.16878	0.214161	2.0816
Jon25Bii	-0.00156021	0.132856	1.97264
CG18180	-0.0104424	0.213718	2.0112
CG9360	0	0.159532	2.04941
betaTry	0	0.0601268	2.06567
lncRNA:CR33942	0	0.0190793	2.08688
BomS5	0	0	2.15243
CG18179	0	-0.0714377	2.11938
CG33346	0	-0.0624326	2.14401
obst-G	0	-0.0380118	1.91706
CG9040	0	-0.0191095	1.97576
Drsl4	0	-0.0191095	1.99787
CG14957	0	0.0190793	1.96206
CG6996	0.0102419	0	1.93153
CG13905	0	0.0756643	1.95475
BomS6	0	0.0601268	1.92933
Cyp6a16	0.00197035	0.046024	1.94558
CG12766	0.0102419	0.0370216	1.84508
CG33337	0	0	1.88604
LysS	-0.0104424	0.0190793	1.86634
CG3609	0.55183	0.0530403	1.73148
snoRNA:Psi18S-1377a	0.005361	0.271139	1.69338
CG6300	0.0102419	0.21313	1.76861
Tret1-2	0	0.237293	1.77921
CG14500	0	0.0756643	1.69397
BomS3	0	0.0938273	1.64487
CG1461	0	0.0859717	1.63935
CG13538	0	0.0332479	1.69419
CG14418	0	0	1.69094
CG42823	0	0	1.71036
BomBc1	0	0	1.66376
CG44094	0	0	1.66995
asRNA:CR43936	0	0	1.65378
Ugt37E1	0.0102419	0	1.65421
CG18327	-0.022103	-0.0133004	1.63314
CG7320	0	0.0190793	1.64217
CR40100	0.0102419	0	1.62958
CG13170	0	0	1.62523
PH4alphaNE1	0	0	1.61519
CG42815	0.0433359	0.148065	1.75047
CG43390	0.0102419	0.111538	1.79227
CG4363	0.034408	0.0354757	1.74264
CG17376	0	0	1.79152
CG10182	0	0.00371821	1.75604
CG17191	0	0.00371821	1.74529
CG18417	0	0	1.75037
NimC1	-0.0104424	0.0190793	1.76718
snoRNA:Psi28S-1192b	-0.0104424	0.00303396	1.7667
GstD7	-0.34782	-0.371942	1.59696
Jon66Ci	0	-0.142225	1.64341
MtnB	0	-0.259463	1.76987
CG12512	0.150137	-0.209294	1.84762
CG44296	0.126171	-0.324039	1.88434
PGRP-SC2	-0.0604306	-0.225427	1.96388
Pig1	0.0102419	-0.107201	1.8603
CG8036	0.243504	0.025616	1.45789
Taldo	0.221377	0.113928	1.36219
Cda9	0	0	1.51101
CG17362	0	-0.00158914	1.53043
CG43709	0	0	1.52196
CG11085	0.0229944	0	1.54103
CG17192	0	-0.0191095	1.53501
CG11319	0	-0.0454556	1.56359
Cpr47Ed	0	-0.0453886	1.51429
CG14273	0	0.0332479	1.59889
Jon65Ai	0	0.0370216	1.60376
Ag5r	0.0108142	0.0484898	1.59652
CG14606	0	0.0500999	1.59691
CG12506	0	0	1.56637
CG14245	0	-0.0191095	1.58024
CG34045	0	0	1.58665
Jon99Cii	0.0284398	0.0938273	1.54487
CG33511	-0.0104424	0.138274	1.52543
Peritrophin-15a	-0.00156021	0.117988	1.50803
IBIN	0.0664703	0.108302	1.47229
snoRNA:Psi28S-3091b	-0.0104424	0.122801	1.46449
Cyp6a21	0.0543345	0	1.41658
Cpr47Ec	0	0	1.42901
CG31104	-0.0104424	0	1.41131
CG11449	0	0	1.40549
CG33630	0	0	1.41431
CG32302	-0.0104424	0.0540535	1.41358
CG43799	0.0102419	0.0500999	1.43295
epsilonTry	0.0070837	0.0442933	1.42324
CG12689	0	0	1.46169
CG42834	0	0	1.48544
lncRNA:CR46227	0	-0.0191095	1.49334
CG7300	-0.0104424	0.07965	1.45531
CG33128	0	0.0433551	1.45121
thetaTry	-0.0104424	0.0488858	1.47504
Cht9	0	0.0540535	1.52586
lncRNA:CR43493	0.0102419	0.0739797	1.51482
CG10560	0.0153528	0.0429888	1.49562
CG11470	0.0191465	0.0301068	1.5173
mRpS31	0.174302	0.213735	1.29264
CG7299	0.0901048	0.197222	1.299
lncRNA:CR44276	0.104476	0.150324	1.25831
CG5955	0.0286062	0.178664	1.41169
CG9766	0.0528497	0.147742	1.41432
CG17571	0.0835366	0.249586	1.40984
CG34423	0.149003	0.177995	1.40519
toe	0	0.233227	1.28536
CG7567	0	0.21583	1.35034
pre-rRNA:CR45856	-0.030373	0.213718	1.35246
CG15423	0.0219917	0.111538	1.26739
CG17134	0.0188984	0.124734	1.2723
CG43110	-0.0311882	0.156404	1.28156
NaPi-T	-0.0380335	0.101906	1.26531
lovit	0.0102419	0.116367	1.35204
snoRNA:Me18S-A1576	0.0218367	0.108374	1.34726
Jon99Ciii	-0.0178604	0.0593481	1.31181
CG13946	0	0.0700189	1.3081
Peritrophin-15b	0.0102419	0.0540535	1.31235
Cyp4e3	0	0.0449181	1.3704
CG9826	0	0.0579585	1.33675
CG5402	0	0.0449181	1.34511
CR31427	0	0.0500999	1.34365
Uhg1	-0.162695	0.0616025	1.39658
slmo	-0.146019	0.00476335	1.30347
snoRNA:Psi28S-2626	-0.0966336	-0.0691962	1.30748
asRNA:CR43959	-0.0104424	0	1.18684
CG14958	0	0	1.19059
Cyp12a5	0	0.0159129	1.17311
asRNA:CR45161	0	0	1.16689
Gr98a	0	0	1.1724
asRNA:CR45789	-0.0235292	0.0332479	1.19939
CG2680	-0.0104424	0.0292689	1.19168
CG11659	0	0.0269315	1.22217
CG7409	-0.0104424	0.0488858	1.22378
Rh50	-0.0104424	0.0431598	1.21958
lncRNA:CR46112	0	0	1.21285
asRNA:CR45376	0	0	1.21966
CG11249	0	0.00102183	1.22068
snoRNA:M	0.0114276	0.00954926	1.20541
CG15803	0	0	1.20407
CG42464	0	0	1.20531
Amy-d	0.024293	0.0194413	1.23138
asRNA:CR45198	0	0	1.24595
CG34105	0	0	1.24347
CG9649	0	0	1.22916
PGRP-SC1b	0	0	1.23288
CG32115	0.0206836	0.0500999	1.27865
CG4563	0.0070837	0.0429888	1.26794
CG33271	0.0139846	0.0414965	1.2459
CG15597	0.0218992	0.0599843	1.24682
Ugt37A2	0.0219917	0.0578569	1.23853
Gr47b	0.0786182	0.0659499	1.22967
alphaTry	0.0281466	0.0374777	1.2017
Lgr4	0.0414036	0.0537975	1.19412
CG15394	0	0.0126655	1.39065
CG31496	0	0.0190793	1.37506
CG13947	0	-0.0127299	1.37789
CG15705	0	0	1.35886
asRNA:CR44972	0	0	1.37489
CG43139	0	0	1.36775
CG34427	0.0102419	-0.0395228	1.38446
CG9259	0	-0.0337757	1.35345
lncRNA:CR44042	-0.0104424	-0.0480853	1.34187
CG30151	0	-0.0782828	1.3004
CG7916	-0.0407608	-0.0444559	1.28321
CG34278	-0.0104424	0	1.33853
CG17107	0.0102419	0.0190793	1.30526
CG16727	0	0.00585537	1.31989
CG31960	0	0	1.30905
CR33013	0	-0.0337757	1.27397
Phae2	0.0102419	-0.0223856	1.29603
CG6839	0	0	1.2683
CG32751	0	0	1.26118
CG8012	0	0	1.25968
vanin-like	0	0	1.27829
CG34273	0	0	1.29043
CG9500	0	0	1.28496
asRNA:CR45190	0.0491779	-0.308735	1.35858
Hpd	-0.01556	-0.354549	1.33924
snoRNA:Psi18S-301	0.0651656	-0.118757	1.36312
CG7497	0	-0.140378	1.38491
S-Lap1	0.0102419	-0.126173	1.39646
CG4927	0	-0.248718	1.40054
Cyp12a4	-0.0140477	-0.200526	1.48772
CG7079	0	-0.288734	1.20676
CheB38c	0.000782217	-0.24861	1.21285
Alp10	-0.0869846	-0.205148	1.119
Dso1	0.0183681	-0.279376	1.12562
CG45002	0.0102419	-0.220682	1.1136
Est-Q	0.0189283	-0.237865	1.0827
Jon99Ci	0.0102419	-0.152272	1.22645
Muc68Ca	0	-0.102169	1.23197
CG32107	0	-0.0460989	1.24134
CG5162	0.044795	-0.0703654	1.20464
lncRNA:CR43314	0.0102419	-0.0586952	1.19784
lncRNA:CR44526	0.024293	-0.0355657	1.12295
CG12310	0.0272162	-0.0956229	1.16291
CG17826	0	-0.0701014	1.13858
CG3301	0.0730463	-0.0477224	1.04948
CG4259	0	-0.124762	1.05621
CG7882	0	-0.0827313	1.06902
CG7953	0.018636	-0.0715702	1.10144
CG13962	-0.0604768	-1.2208	1.525
CG31676	-0.0104424	-1.06155	1.42949
CG43088	0.018636	-0.992759	1.3265
Cpr60D	-0.337044	-0.777475	1.12778
CG43149	-0.047049	-0.705354	1.1234
Cyp305a1	-0.0734666	-0.790248	1.20818
Cyp6a8	-0.114069	-0.609282	1.28659
Gba1a	-0.231085	-0.665417	1.30723
CG15533	0.0795354	-0.403928	1.10262
CG32483	0.00943569	-0.367122	1.0092
Dso2	0.0403246	-0.453641	1.02152
lncRNA:CR44331	-0.0202244	-0.500203	1.1858
Oat	-0.0683651	-0.540343	1.01016
CG31262	0.258497	-0.762512	1.11082
TM4SF	0.182532	-0.506181	1.28998
lncRNA:CR40469	1.43217	2.01656	3.8063
CG18853	-0.0145684	1.65491	3.24122
lncRNA:CR43174	0.0454624	2.50762	2.74703
Cyp6a17	2.33041	0.369005	3.08144
l(2)03659	0.974052	1.81596	1.88338
CG14985	2.2193	1.94579	2.39976
CG18547	2.13662	1.51529	1.65169
CR31032	2.07953	1.1829	1.39633
CG14756	0	2.99477	-0.123
CG6118	0	2.87357	-0.151077
ImpL1	0.0968611	2.83233	-0.300677
Spn43Aa	0.0454624	2.95871	-0.279781
Fmo-1	0.319224	2.77363	-0.485242
osy	0	2.69841	-0.348288
CG13217	0.083938	2.43811	-0.219601
verm	0.234758	2.56464	-0.267467
daw	0.133493	2.71147	0.476742
Ptp52F	0.30116	3.03096	0.210776
Ugt317A1	0.263237	3.02272	0.103247
CG31221	0.363909	3.19771	0.72212
kek4	0.0540614	3.43173	0.350021
thw	0.096138	3.32131	0.360064
CG3339	0.0441908	4.15605	-0.0170229
CG13159	0	4.44542	-0.0433902
nur	0.024293	4.69178	-0.00831745
CG11380	0.024293	3.46446	-1.60258
CG13606	0.0640078	2.91639	-1.00116
TwdlE	0.0256115	1.00451	-1.87063
Klp3A	-0.0888856	0.826744	-1.71599
sofe	0.0330668	0.706608	-1.69257
CG10035	0.448709	0.792131	-1.72153
Sep5	0.211317	0.690001	-1.62435
DNApol-alpha180	0.114065	0.87509	-1.47795
DNApol-alpha73	0.296781	0.783611	-1.43585
ana3	-0.171477	0.58284	-1.52731
DNApol-epsilon255	-0.0506412	0.70811	-1.44418
Msh6	-0.110012	0.67525	-1.41929
RecQ4	-0.0905501	0.651917	-1.44093
mas	-0.0601106	0.612803	-1.43775
fit	0	0.598405	-1.42278
rod	0.00751339	0.582274	-1.39516
mxc	-0.450513	0.599237	-1.35836
asRNA:CR44179	-0.282717	0.487118	-1.25055
CG8950	-0.234016	0.419221	-1.40597
elg1	-0.293242	0.377494	-1.30973
CG12708	0.244522	0.477996	-1.90209
Orc2	0.163891	0.60029	-1.7911
Mcm5	0.162502	0.431576	-1.72071
Caf1-105	0.0563772	0.453641	-1.80344
Fancd2	0.0423183	0.534534	-1.71146
Rbf2	-0.014339	0.335388	-1.94358
Cpr64Ad	0	0.336026	-2.06856
Twdlbeta	0	0.318591	-2.09546
CG2990	-0.0930421	0.518524	-1.83768
pav	-0.228267	0.441867	-1.8237
Rif1	-0.17691	0.359775	-1.61451
Grip71	-0.0896927	0.238719	-1.5609
Spt	-0.123831	0.273669	-1.48843
nod	0.0879301	0.544326	-1.51015
Cse1	-0.0228984	0.380252	-1.5227
CG15022	0.0640078	0.35375	-1.53047
dgt3	0.0481592	0.404926	-1.55652
Orc1	0.021498	0.466158	-1.45586
Xrcc2	0.0407266	0.367925	-1.41403
Klp67A	-0.160841	0.0985864	-1.69287
kuk	-0.132046	0.0499474	-1.60292
Pen	-0.103655	0.0303982	-1.64028
ninaD	0.0102419	0.0449181	-1.70904
Cpr64Ab	0	0.0190793	-1.67026
sip2	-0.0119896	0.026015	-1.68975
CG15071	0	0.117988	-1.60732
CG1077	0	0.0845707	-1.63166
CG13679	0.0133567	0.0618983	-1.61805
Muc91C	0	0.0672629	-1.62383
Cap-D2	0.00638252	0.374954	-1.66957
CG42319	0	0.314247	-1.62708
Chd3	-0.0561504	0.323418	-1.75025
Gr64f	-0.019125	0.376336	-1.79301
Mps1	0.160677	0.250493	-1.78978
Tb	-0.0104424	0.126822	-1.8008
CG12519	0.0219917	0.205633	-1.73309
CG14570	0	0.111678	-1.69312
Cpr66Cb	0	0.150544	-1.71797
DNAlig1	0.292401	0.491551	-1.53528
nmdyn-D7	0.354018	0.402313	-1.57876
lncRNA:CR43887	0.467731	0.268187	-1.51877
mms4	0.46101	0.360304	-1.43234
corolla	0.455826	0.178946	-1.02571
lncRNA:CR43857	0.561069	0.0590312	-1.16899
dnk	0.190728	0.142138	-1.09339
lok	0.217942	0.25238	-1.15582
CG4440	0.288414	0.246665	-1.30694
PCNA	0.335394	0.123568	-1.26043
rt	0.256929	1.0521	-1.36147
Neurochondrin	0.0102419	0.837987	-1.09895
Ctf4	0.119722	0.713007	-1.32748
Mcm2	0.044397	0.706368	-1.39694
CG12164	0	0.906309	-1.34143
CG30183	-0.105421	0.856834	-1.38996
Mcm3	0.435303	0.770158	-1.0152
Cdk2	0.429795	0.436974	-1.22762
nopo	0.371474	0.475351	-1.20504
l(2)dtl	0.280543	0.607211	-1.31251
link	0.227937	0.666135	-1.35512
hd	0.353778	0.764788	-1.3057
Atx-1	0.299758	0.730059	-1.24867
Ndc80	0.303175	0.686066	-1.20165
CG3502	0.00504512	0.618095	-1.1963
CG42819	0.0615286	0.509797	-1.17368
Cpr51A	0.0753662	0.647641	-1.02745
CG30265	-0.0290654	0.554101	-1.0247
CG9733	0	0.463808	-1.05979
Irbp	0.248674	0.388757	-1.10553
RpA-70	0.177298	0.377875	-1.07177
CG3430	0.274952	0.475727	-1.20456
DNApol-delta	0.220206	0.42058	-1.24174
cutlet	0.171166	0.458964	-1.11847
RnrS	0.185484	0.53767	-1.16691
dpa	0.14576	0.436862	-1.32005
feo	0.243108	0.480493	-1.3324
CG42762	0.17554	0.318889	-1.29642
Fign	0.156839	0.345583	-1.32286
Rrp1	0.047653	0.386686	-1.30114
Sse	0.11069	0.4029	-1.23657
CG12009	0	2.05594	-1.66915
CG4115	0.0119151	1.49708	-1.02519
NT1	0	1.53374	-1.15588
CG16995	0.120378	1.40267	-1.5337
unc	0.184793	1.40213	-1.32581
cysu	0	1.27933	-1.18208
Oseg6	-0.187613	1.27946	-1.34812
Tfb4	0.639701	1.17015	-0.985687
mus101	-0.150141	1.10368	-0.925049
CG17672	-0.0132107	1.00801	-0.596263
flz	-0.0224892	1.09426	-0.639131
Hr4	0.127844	1.25256	-0.745967
yellow-e	0.0690575	1.13578	-0.789731
aft	0.274966	1.24916	-0.516574
CG7352	0.316606	1.17755	-0.406442
CG4630	0.249345	1.39648	-0.260795
PPO3	0.17376	1.26234	-0.28144
CG5270	-0.153529	1.14992	-0.385875
Ctr1B	-0.164999	1.23861	-0.317296
CG43366	-0.00194362	1.13118	-0.301759
CG14932	0.0376087	1.10905	-0.338374
CG34281	0.0102419	1.08621	-0.359234
bw	-0.0473761	1.20045	-0.318028
CG8172	0.0102419	1.25776	-0.397146
CG14629	0.00893407	1.1727	-0.0519258
CG15239	0	1.22223	-0.0820194
Ugt49C1	-0.00194362	1.28014	-0.132487
wat	0.0114276	1.23321	-0.174542
CG7173	0	1.34391	-0.25973
yellow-c	0.0221278	1.30212	-0.279872
CG7720	0.101112	1.36456	-0.181502
dyl	-0.0104424	1.38959	-0.181984
CG9095	-0.0630444	1.80294	-0.12189
Nep2	-0.157799	1.75689	-0.0410094
CG15080	-0.123202	1.47095	-0.214282
bark	0.018636	1.64769	-0.205462
CG7675	-0.0966055	1.62617	-0.200174
CG9514	0.113143	2.07028	-0.627422
Try29F	-0.068971	1.85558	-0.837702
AsnS	0.30268	1.82524	-0.409357
TpnC73F	0.32365	1.75309	-0.453985
snsl	0.1277	1.42144	-0.567489
serp	0.0797766	1.66176	-0.486005
Spn100A	0	1.57932	-0.550553
Cyp4p2	2.39746	-0.125424	-1.08591
Pld	2.41397	0.151841	0.0770132
CG32485	1.14359	-0.0383372	0.217255
Sclp	1.21026	-0.110541	0.143042
CG6325	1.4456	0.274327	0.0240016
lncRNA:CR42861	1.26712	0.274208	-0.0293821
CG5455	1.16758	0.613515	0.0261908
CG4676	1.15003	0.299899	0.161357
Ctl2	1.13396	0.369624	0.259217
asRNA:CR44124	1.52387	0.926295	-0.949636
CG7860	1.23926	1.17276	-0.647814
CG10013	1.81218	0.871645	-0.377414
CG5704	1.5724	0.406804	-0.322438
tut	1.80202	0.519989	-0.130139
dhd	1.46967	0.134252	-0.918174
CG13397	1.13032	0.32833	-0.579412
Hexo2	1.3743	0.595412	-0.506555
CG18278	1.95511	2.7629	0.699497
CG5080	1.3736	2.32232	0.0184572
CR44003	2.13441	0.793556	0.26775
lncRNA:CR46064	1.98232	0.704612	0.571187
CG4562	2.11228	1.52058	0.415769
Sp7	1.69759	1.08652	0.503189
Arc2	1.8725	1.33896	0.290744
CG5390	1.80637	1.21071	0.0772121
Act57B	1.95089	1.66378	-0.121157
asun	1.62928	1.51636	-0.0949378
Mhc	1.23944	1.39126	0.0763096
jtb	1.37821	1.02506	-0.168872
CG8027	1.46717	1.08436	0.0890623
vls	1.55903	1.07284	0.0007498

## Sheet: DESeq2 CSV
gene name	log2FoldChange.twi_0.1.5	padj.twi_0.1.5	log2FoldChange.twi_2.4	padj.twi_2.4	log2FoldChange.twi_16.18	padj.twi_16.18
128up	0.271747	0.0404771	0.123144	0.525009	0.327125	0.690334
14-3-3epsilon	0.098089	0.562717	-0.160697	0.0853159	-0.237481	0.741703
14-3-3zeta	0.0773307	0.657986	-0.210558	0.14263	0.0570792	0.952704
140up	0.41805	0.0160866	0.392624	0.104483	0.113694	0.931462
18SrRNA-Psi:CR41602	-0.0117396	0.92284	0.0767199	0.80875	-0.195645	0.888311
18w	-0.523775	0.0420595	0.535648	0.126744	0.355399	0.766982
26-29-p	0.339283	0.0239799	-0.181647	0.650839	-1.35027	0.0221647
28SrRNA-Psi:CR40596	-0.0178783	0.873549	-0.367881	0.149888	-0.0708361	0.956191
28SrRNA-Psi:CR40741	0.0232768	0.871847	0.0133327		-0.349443	0.72823
28SrRNA-Psi:CR41609	-0.0116673	0.844908	-0.116692	0.176614	-0.150054	0.639442
28SrRNA-Psi:CR45848	-0.0261338	0.861622	-0.116394	0.371299	-0.848148	0.212763
28SrRNA-Psi:CR45851	-0.0390636	0.622333	-0.214902	0.116574	-0.437888	0.468418
28SrRNA-Psi:CR45853	-0.0645768		-0.00521611		-0.183319	0.852842
28SrRNA-Psi:CR45855	-0.0383421		-0.0395228		-0.16947	0.884972
28SrRNA-Psi:CR45859	-0.0276265	0.814178	-0.329558	0.280127	-0.434274	0.702875
28SrRNA-Psi:CR45860	-0.0172495				-0.581343	0.36346
2mit	-0.0198846		0.729699	0.00788372	0.431047	0.707192
312	0.210755	0.264239	-0.174134	0.399307	0.101379	0.939438
4E-T	-0.475885	0.00406177	-1.00235	3.25903e-14	-0.0980877	0.924114
5-HT1A	-0.0104424		0.0797375	0.860183	0.755805	0.387882
5-HT1B	0.0102419		0.324104	0.129517	0.381851	0.733729
5-HT2A	-0.065828	0.819526	1.09532	1.23445e-13	1.01347	0.126602
5-HT2B	0.018636		0.388748	0.222454	0.632392	0.539295
5-HT7	-0.0184097		0.0127783	0.964462	0.316459	0.790837
5.8SrRNA-Psi:CR45854	-0.0237156				-0.0655058
5.8SrRNA-Psi:CR45863	-0.0104424
5PtaseI	-0.121279	0.499122	-0.477847	0.0999226	0.08018	0.942044
5SrRNA-Psi:CR33363	-0.0237156
5SrRNA-Psi:CR33416	-0.0104424
5SrRNA:CR33367	-0.0104424
5SrRNA:CR33407	0.0102419
5SrRNA:CR33441	0.0102419
7B2	-0.0462795		0.126861	0.729778	0.737846	0.26203
7SLRNA:CR32864	-0.0725722	0.369614			-0.269536	0.527184
7SLRNA:CR42652	-0.0130526	0.818546	-0.153955		-0.226748	0.788398
825-Oak					-2.03213	0.000772635
A16	0.392921	0.0120931	0.528467	0.00257399	-0.0145252	0.990949
AANAT1	0.018636		0.527746	0.0362163	0.677015	0.167143
AANATL2	0.0153528		0.41731	0.0620702	0.715454	0.296899
AANATL3			0.0756643		0.582236	0.48891
AANATL4	0.0102419		0.0142424	0.971985	0.0497374	0.970144
AANATL5					0.378786	0.75829
AANATL6			0.195206	0.612201	-0.0887998	0.950289
AANATL7			0.0826327		0.69961	0.266238
ABCA	-0.62842	0.00113913	-0.028684	0.909809	0.26728	0.806369
ABCB7	-0.0489239	0.795877	0.713303	1.12856e-10	0.195919	0.85523
ABCD	-0.450423	0.0519128	-0.944769	3.68411e-06	0.233654	0.789282
ACC	-0.0863858	0.708771	0.88679	9.49172e-06	0.678243	0.43663
ACXA			0.153565	0.590869
ACXC			-0.00588651	0.981288	0.133329	0.923325
ACXD	0.0772574	0.755592	0.559461	0.0801228	0.247976	0.806747
ACXE			-0.0272953	0.910737
ADD1	-0.482835	0.00326398	-0.110463	0.544077	-0.989676	0.0869158
ADPS	-0.0780921		0.198612	0.623827	-0.0465896	0.968237
AGBE	0.0267886	0.910594	-0.777337	6.37046e-05	0.244737	0.774773
AGO1	-0.671138	6.84643e-05	-0.306814	0.102679	0.191136	0.861731
AGO2	-0.16462	0.434915	0.0475805	0.713289	-0.393374	0.663096
AGO3	-0.178042	0.494901	-0.648916	0.0148211	-0.72129	0.425222
AIF	-0.0312273	0.864679	0.68464	2.8672e-10	0.344541	0.655601
AIMP1	0.557483	0.000329136	0.7531	2.6133e-07	0.0503564	0.969439
AIMP2	0.30717	0.0209368	0.296244	0.0152565	0.177325	0.876839
AIMP3	0.614958	0.000422851	0.630002	0.000310368	0.210495	0.848692
ALiX	0.0105336	0.970243	-0.473469	0.00484151	0.0939385	0.931462
AMPKalpha	0.199232	0.333162	-0.0949679	0.763583	0.421272	0.634263
AMPdeam	-0.542001	0.000132195	-0.953253	5.15152e-06	-0.0361288	0.972172
AOX1	-0.0652125	0.821199	0.015142	0.966939	0.320897	0.724535
AOX2	0.0102419		-0.0414838		0.21973	0.635898
AOX3	0.00738662	0.979279	-0.041793	0.874319	-0.526215	0.503265
AOX4			-0.249034	0.40507	-0.0655058
AP-1-2beta	-0.0258738	0.928378	0.389724	0.149897	0.337172	0.706032
AP-1gamma	-0.30744	0.172461	-0.294534	0.44737	0.46425	0.639442
AP-1mu	0.0208579	0.923403	-1.03921	7.47454e-15	-0.785656	0.0715687
AP-1sigma	-0.121606	0.629629	-1.05046	2.78539e-18	0.146213	0.872827
AP-2alpha	-0.271992	0.0632645	0.556886	0.0108545	0.178709	0.868754
AP-2mu	0.128158	0.468136	0.391157	0.01702	0.397697	0.537201
AP-2sigma	0.393219	0.0345785	0.312914	0.0948911	0.33191	0.734989
APC10	0.49832	0.00582692	0.437006	0.0463666	-0.327396	0.778808
APC4	-0.0230249	0.922359	-0.0987181	0.564753	-0.693381	0.463118
APC7	0.018006	0.926183	-0.254564	0.484528	-3.15669	3.06151e-10
APP-BP1	0.201911	0.190869	0.397358	0.0212965	-0.226072	0.852649
AQP			0.216278	0.570278	-0.104381	0.9305
ARY			0.00371821
ASPP	-0.0242304	0.947928	1.11291	1.68452e-05	0.724991	0.43663
ATP6AP2	-0.010185	0.960779	-0.487749	6.09355e-05	0.266042	0.707431
ATP7	-0.21484	0.25293	0.240163	0.431375	0.455104	0.622717
ATP8A	-0.489089	0.000153524	0.00919781	0.964507	0.102807	0.941078
ATP8B	0.00501918		0.146508	0.542023	0.0872551	0.953258
ATPCL	-0.17511	0.340659	0.684566	1.02468e-06	0.404905	0.640325
ATPsynB	0.456718	0.0041786	0.0407406	0.830327	0.559856	0.493647
ATPsynC	0.111718	0.526498	-0.232316	0.00312095	0.279351	0.725247
ATPsynCF6	0.494102	0.00282395	-0.357428	0.00713399	0.18523	0.864581
ATPsynD	0.457139	0.00508089	-0.130457	0.380755	0.144426	0.891984
ATPsynE	0.472676	0.00864398	-0.335611	0.00505584	0.216572	0.840107
ATPsynF	0.490497	0.00763506	-0.22224	0.0572845	0.411288	0.684566
ATPsynG	0.527007	0.00760667	-0.225183	0.186027	0.422981	0.668533
ATPsynGL			-0.107517
ATPsynO	0.429518	0.00736195	-0.261786	0.0477376	0.324078	0.736029
ATPsynbeta	0.16501	0.240156	0.542677	4.16989e-07	0.328366	0.705824
ATPsynbetaL	0.0102419		-0.535317	0.131179	-0.487419	0.628681
ATPsyndelta	0.409362	0.0176635	-0.35677	0.00690495	0.39225	0.669587
ATPsynepsilonL	0.116168		0.0160169	0.972226	0.347897	0.752675
ATPsyngamma	0.409922	0.00168426	-0.00978574	0.9648	0.26421	0.773002
ATbp	-0.0738906	0.710522	0.129865	0.623574	0.203017	0.833092
Aasdh	-0.519633	0.00508875	-0.272166	0.086724	-0.982738	0.0930882
Aatf	-0.0251323	0.916736	-0.211841	0.220455	0.186066	0.818372
Abd-B	-0.34653	0.14593	0.702996	3.9817e-08	0.204972	0.871402
Abi	-0.14199	0.411064	-0.127447	0.649015	0.168682	0.870608
Abl	-0.289411	0.308886	-0.127875	0.758512	-0.658997	0.480453
Abp1	-0.385759	0.0152797	-0.684593	0.000245825	-0.96866	0.0288925
Ac13E	-0.762635	0.000675305	-0.0133201	0.97351	0.622723	0.504712
Ac3	-0.151606	0.61106	0.234179	0.226215	0.54452	0.581306
Ac76E	0.0454624		0.222132	0.0920764	0.434905	0.696042
Ac78C	0.496086	0.0612377	1.28218	1.689e-11	0.374646	0.741608
AcCoAS	-0.694174	2.48818e-06	-0.457344	0.0280199	0.67339	0.251216
Acbp1	0.487628	0.032225	-0.0242056	0.949035	0.210597	0.85736
Acbp2	0.218937	0.150936	0.488839	0.0157833	0.491018	0.621517
Acbp3	0.018636		-0.0302885	0.938794	2.24674	4.76726e-07
Acbp4	0.0451046		0.193374	0.299733	0.223224	0.843145
Acbp5	0.0625558		0.226646	0.195134	1.18187	0.0490233
Acbp6	-0.0290577		0.234121	0.5392	0.37332	0.725242
Ace	0.0433359		0.171576	0.356521	0.704532	0.436819
Acer	-0.16761	0.358206	0.183702	0.0624429	-0.172171	0.830037
Acf	-0.791252	1.62017e-06	-0.0445682	0.756337	-1.36818	0.00762374
Achl	0.0280152		0.213439	0.198164	-0.841	0.245315
Ack	0.00212519	0.995911	1.07242	1.49489e-05	0.329273	0.756752
Ack-like	-0.0347635	0.907004	0.857232	2.57037e-10	0.0325987	0.982402
Acn	-0.093844	0.664371	0.321281	0.0250044	-0.4322	0.635898
Acox57D-d	0.305488	0.0454001	-0.489731	0.0474272	0.209345	0.811512
Acox57D-p	0.288108	0.0651813	0.23116	0.493921	0.256231	0.738217
Acp1			0.073525		-0.586171	0.581064
Acp24A4					0.732372	0.425222
Acp26Aa			-0.271463	0.164407	0.0398449
Acp26Ab			-0.292501	0.360103	-0.244367	0.733203
Acp32CD	0.024293				0.163018
Acp36DE	-0.0104424		0.322683	0.317628	0.00849119	0.99562
Acp53C14b			0.0190793		0.270293
Acp53C14c					0.25761	0.567486
Acp53Ea			-0.0624326		0.343966	0.51593
Acp63F			-0.0396236		-0.000112764
Acp65Aa			-0.0191095		0.401531	0.663593
Acp95EF			-0.0085528	0.963259	0.0738224
Acph-1	-0.277489	0.102208	-1.36977	2.49788e-18	-0.746681	0.200092
Acsl	-0.416491	0.00118055	-0.0261235	0.956265	0.0638518	0.952817
Act42A	-0.100091	0.546146	-0.174653	0.0457599	-0.858629	0.0597966
Act57B	1.95089	3.03192e-19	1.66378	9.75161e-09	-0.121157	0.924114
Act5C	-0.0437255	0.811952	-0.270005	0.000234582	-0.161404	0.848892
Act79B			-0.0380118		0.36478	0.715275
Act87E	-0.282478	0.248927	-1.42194	1.76498e-15	0.197604	0.838566
Act88F	0.000782217		-0.210288	0.386458	0.176253	0.896505
Actbeta	-0.0282531		0.0379027	0.929314	0.629715	0.300763
Actn	-0.00901098	0.97841	0.615226	0.00437727	-0.102173	0.940419
Actn3					0.0398449
Acyp			-0.0886155	0.332847
Acyp2	0.40378	0.0638121	-0.245279	0.244816	0.256953	0.814333
AdSL	-0.064138	0.73158	-0.619416	5.49059e-10	-0.0742871	0.945544
AdSS	-0.237674	0.174447	-0.222978	0.174143	0.538118	0.383932
Ada	0.687204	3.23396e-06	0.0660012	0.672611	-0.702851	0.330012
Ada1-1	-0.570697	0.0252719	-1.29871	1.48382e-05	-1.07971	0.0947505
Ada1-2	0.371029	0.0788516	-0.0290883	0.907745	-0.215522	0.848587
Ada2a	-0.267483	0.259246	-0.0100358	0.959952	-0.258265	0.796836
Ada2b	-0.124676	0.426569	-0.600838	1.76706e-07	-1.00172	0.0216861
Ada3	-0.402924	0.00949961	-0.199764	0.371936	-0.172986	0.859509
AdamTS-A	-0.00155346	0.995911	0.598381	0.0393266	0.461062	0.6325
AdamTS-B	-0.0588573	0.817817	0.517013	0.126857	0.894338	0.247859
Adar	-0.149891	0.475004	-0.0812428	0.609535	0.0322507	0.980452
Adat1	0.0976784	0.763341	0.633581	0.0137197	0.722758	0.336141
Adck1	0.230241	0.110681	0.272861	0.303511	-0.0621239	0.954267
Adck5	-0.253786	0.117352	-0.329286	0.0704516	-0.397179	0.587762
Adf1	-0.162018	0.449893	0.260621	0.0202143	0.39492	0.567486
Adgf-A	-0.128951	0.68903	0.877679	1.10195e-05	0.206785	0.784192
Adgf-A2	-0.0407728		-0.0252934	0.952828	-0.0197146	0.991167
Adgf-B			0.108901	0.616244	0.0857474
Adgf-C			0.0190793		0.430643	0.576638
Adgf-D	-0.150198	0.301104	0.575957	0.0140117	0.539191	0.403909
Adgf-E			0.0601268		0.34564	0.500584
Adh	0.274049	0.347294	-0.120908	0.522042	-0.231502	0.869102
Adi1	0.758843	1.35522e-05	0.430256	0.00132423	0.789973	0.264972
AdipoR	-0.0230483	0.926834	0.344603	0.01362	-0.0144276	0.989673
Adk2	0.214845	0.103929	0.374989	0.00084822	0.437969	0.528963
Adk3	0.295263	0.131049	0.118103	0.759508	0.547275	0.387428
AdoR	0.0102419		0.0190793		0.332761	0.767256
Aduk	0.112089	0.538409	0.188753	0.165821	0.279065	0.733783
Ae2	-0.943843	1.67958e-10	-1.30636	2.51127e-14	0.0995598	0.941255
Aef1	-0.722977	6.16894e-08	-1.37024	2.1797e-21	0.156328	0.895525
Afti	-0.593503	0.00145199	0.041825	0.90753	0.124055	0.92778
Ag5r	0.0108142		0.0484898	0.360444	1.59652	0.00123536
Ag5r2			0.0788326		1.03623	0.128349
AgmNAT	0.986497	1.17507e-05	0.236234	0.556682	1.06371	0.0727382
Agpat1	0.140908	0.438762	0.330294	0.243258	0.347217	0.737136
Agpat2	0.465407	0.00417339	-0.270051	0.435256	0.390934	0.635898
Agpat3	-0.146652	0.424257	-0.263518	0.061612	0.0513758	0.960618
Agpat4	0.457756	0.000291987	-0.302552	0.335069	0.337258	0.656653
Ahcy	0.438944	0.0011695	-0.188955	0.488407	0.651256	0.239265
AhcyL1	-0.458153	0.000143081	0.798118	2.64744e-14	0.0549469	0.967739
AhcyL2	-0.0100255	0.9644	0.191337	0.541582	0.0926419	0.928663
Ak1	0.204591	0.297234	-0.523656	0.00311057	0.499931	0.434302
Ak2	0.18106	0.339808	-0.0777886	0.608918	0.505861	0.55854
Ak3	0.422506	0.030661	0.590901	0.0910699	0.671237	0.28568
Ak6	0.42067	0.0784939	0.406382	0.0174542	0.761468	0.266654
Akap200	-0.00608438	0.983031	-0.0370619	0.867363	-1.52825	6.29573e-05
Akh	-0.0178604		-0.158959	0.655486	0.241185	0.829878
AkhR			0.230611	0.536229	-0.104568	0.921462
Akr1B	0.380654	0.0358223	-0.137146	0.668795	0.795687	0.190496
Akt1	-0.21803	0.11435	0.216886	0.26692	-0.0437596	0.971096
AlaRS	0.16254	0.31978	0.557966	0.000903601	-0.0674625	0.94697
AlaRS-m	0.398085	0.016859	0.855523	1.97205e-06	0.271961	0.762392
Aladin	0.11821	0.498625	-0.411482	0.0243407	-0.9373	0.107589
Alas	0.477089	0.000883757	0.664848	0.00168425	0.109141	0.924127
Ald1	-0.240851	0.137518	-0.479284	0.00134079	0.232836	0.800681
Ald2					0.364217	0.663993
Aldh	0.636213	3.67545e-07	-0.0100098	0.983123	0.298796	0.655196
Aldh-III	-0.0247051	0.920058	-0.529445	7.60856e-05	-0.162378	0.848692
Aldh7A1	-0.815885	0.00118902	-0.132256	0.649015	0.0740345	0.936788
Alg-2	-0.0268468	0.941682	-0.151539	0.673659	0.667523	0.421972
Alg1	0.118717	0.480781	0.487875	0.000261864	-0.00343379	0.99834
Alg10	0.268937	0.196219	-0.0515096	0.910763	-0.482363	0.638041
Alg11	0.174448	0.372669	0.140189	0.509524	-0.0333789	0.975927
Alg12	-0.16932	0.339413	-0.236495	0.140832	0.188519	0.829878
Alg13	0.223011	0.283181	-0.730614	1.74588e-05	-0.135615	0.924114
Alg14	0.366778	0.124604	-0.0398786	0.929631	0.175818	0.888311
Alg2	0.236314	0.115394	0.0840069	0.519456	0.169918	0.867118
Alg3	0.223637	0.106443	0.234788	0.156707	-0.127111	0.914656
Alg7	0.220277	0.253545	-0.522118	0.00244654	-0.383789	0.617327
Alg9	0.110774	0.643645	0.562456	0.0551756	-0.689408	0.376981
Alh	-0.35422	0.0758454	0.0837491	0.788544	-0.410556	0.705718
Alk	-0.276198	0.0429691	0.863799	1.2648e-05	0.726954	0.353818
AlkB	-0.0746226	0.768531	-0.779472	3.13606e-13	-0.424493	0.672234
Alp1	0.143868	0.511882	1.3733	1.50081e-12	-0.0112575	0.994927
Alp10	-0.0869846	0.583633	-0.205148	0.602114	1.119	0.0535972
Alp11	0.0378603		0.745599	0.0282163	-0.928268	0.292643
Alp12	-0.015224	0.960848	-0.469532	0.194595	0.198187	0.826169
Alp13					0.546268	0.61661
Alp2			-0.0140469	0.967095	-0.156471	0.869102
Alp4	0.0218992		-0.26915	0.47618	0.548647	0.327327
Alp5	0.00661552		0.0859717		0.547657	0.408729
Alp6	0.0441908		0.0151887	0.966765	0.307939	0.703005
Alp7			-0.145444	0.419054	0.341049	0.401333
Alp8			-0.466781	0.0834975	-0.0663226	0.953258
Alp9	-0.0274659	0.891301	-0.0934534	0.829361	1.12191	0.131498
Alr	0.227987	0.106443	-0.146611	0.418692	-0.433553	0.596831
Als2	-0.263863	0.145372	0.139015	0.740674	0.204942	0.873431
Ama	-0.0354938	0.905349	0.49476	2.15321e-06	-0.119746	0.938094
Amacr	0.0148745	0.943878	-0.387295	0.00363162	-0.396677	0.658835
Amnionless	0.0102419		-0.16076	0.661456	0.0694537	0.952704
Amph	-0.245594	0.16849	0.152232	0.550452	0.0704855	0.937847
Amt			-0.0302422		0.432661	0.677263
Amun	-0.324185	0.128303	0.0962774	0.650375	-0.510411	0.571228
Amy-d	0.024293		0.0194413	0.937207	1.23138	0.0117846
Amy-p	0.0295157		-0.326119	0.237179	0.848693	0.113999
Amyrel			0.0190793		0.928775	0.250607
Ance	-0.350098	0.212029	0.464228	8.23086e-06	0.0696595	0.940419
Ance-2	-0.132435	0.650694	0.309977	0.0476412	-0.476409	0.572543
Ance-3	-0.033822		0.027529	0.945101	-0.618682	0.454886
Ance-4	0.0102419		0.0488858		0.340789	0.648653
Ance-5	0.0280981		-0.0895683	0.807589	-0.0792694	0.939438
Andorra					0.0834322	0.957335
Ank	-0.974312	6.66438e-09	-0.624225	1.97715e-09	-0.227786	0.806369
Ank2	0.0745695	0.714262	-0.229379	0.471958	0.0761988	0.956191
Ankle2	-0.10965	0.642278	0.149563	0.489835	-0.179074	0.848587
Anp	0.0102419				0.552591	0.281158
Ant2	-0.121032	0.713051	-0.132629	0.753145	0.788365	0.253954
Antp	-0.111549	0.642172	0.695226	0.000190592	0.610042	0.535008
AnxB10	0.587169	0.000196076	0.21085	0.530516	0.13666	0.904155
AnxB11	0.0564859	0.761683	0.0767053	0.609153	0.103354	0.903069
AnxB9	0.0430274	0.805665	-0.448382	0.00346136	0.465276	0.496158
Aos1	0.185778	0.183972	-0.171181	0.115459	-0.662145	0.484311
Apc	-0.541639	0.0104178	0.342086	0.297308	0.123046	0.933529
Apc2	-0.294511	0.179638	-0.432416	0.0414101	-1.42113	0.00151624
ApepP	-0.0373162	0.83159	-0.330553	0.0125643	-0.0700918	0.948817
Apf	0.393534	0.103579	-0.0885696	0.63215	0.488628	0.628312
Apl	0.43941	0.0154347	-0.499478	0.0222009	-1.24494	0.0520501
Aplip1	3.07193e-05		0.207938	0.289736	0.354702	0.698623
Apoltp	-0.271259	0.0889845	-0.254419	0.38152	0.144844	0.903069
Appl	-1.01905	2.67051e-05	0.227388	0.523762	0.526699	0.598057
Aprt	0.39375	0.0147146	0.11985	0.581087	0.59009	0.43663
Aps	-0.526978	3.94935e-05	-0.359633	0.00997727	-0.827862	0.0959824
Arc1	3.39741	8.45462e-63	3.14945	9.97296e-35	-0.511245	0.409105
Arc2	1.8725	3.0217e-20	1.33896	1.35234e-06	0.290744	0.787482
Arc42	0.484239	0.000323242	0.600424	4.03265e-05	-0.357814	0.696042
Archease	0.278625	0.0906142	-0.409704	0.00490913	0.495775	0.522814
Arf102F	0.166011	0.493094	-0.84404	5.23617e-13	0.29806	0.773002
Arf51F	-0.2607	0.237436	-0.929664	1.04605e-15	-0.189044	0.838245
Arf79F	-0.0711244	0.763076	-0.40789	0.000912478	-0.0547681	0.954971
ArfGAP1	-0.0951895	0.605339	-0.761763	7.54396e-06	0.374235	0.595041
ArfGAP3	-0.259373	0.151028	-0.229152	0.297608	-0.030946	0.977072
Arfip	-0.277363	0.0349784	0.250088	0.128555	0.270986	0.743904
Arfrp1	-0.152818	0.431959	-1.21484	5.27436e-25	-0.0124918	0.992089
ArgRS	0.0585556	0.765776	0.433328	0.014787	0.030151	0.976693
ArgRS-m	0.22734	0.228917	0.629661	0.00172263	-0.350514	0.710503
Argk	0.427986	0.0015375	-0.0552199	0.899054	0.673309	0.167906
Argl	0.0428201	0.906265	0.114006	0.705679	1.18913	0.0112419
Arl1	0.302666	0.123605	-0.184597	0.222374	0.273518	0.790034
Arl2	0.473103	0.00899479	0.573283	3.31152e-05	0.137132	0.921502
Arl4	0.0841724	0.76736	0.361761	0.0357666	0.557568	0.482302
Arl5	0.0443575	0.819041	-0.880254	2.29413e-15	-0.40866	0.549981
Arl6	-0.0104424		0.101701	0.73585	0.204216	0.875564
Arl6IP1	-0.0573952	0.796957	-0.401312	0.000194598	-0.483082	0.583113
Arl8	-0.0712444	0.742308	-0.35985	0.00177661	0.209888	0.821632
Arp1	0.34924	0.0177137	0.304905	0.121888	0.298808	0.706481
Arp10	0.228984	0.0997391	0.0823423	0.660991	0.168452	0.842982
Arp2	-0.290851	0.0333231	-0.0549796	0.747184	-0.301651	0.708553
Arp3	-0.259615	0.0556081	-0.690383	1.89709e-07	-0.395937	0.597656
Arp5	-0.122597	0.516484	-0.231564	0.0464965	-0.870257	0.0792141
Arp53D	-0.125085	0.306657	-1.2113	5.63101e-06
Arp6	0.0440314	0.82087	-0.300289	0.00473109	-0.633832	0.344582
Arp8	-0.0902193	0.706637	-0.338291	0.243815	-0.0956422	0.929493
Arpc1	0.0662021	0.761204	0.0545258	0.785823	0.398828	0.576869
Arpc2	-0.217009	0.200388	-0.603958	5.34003e-10	-0.248938	0.789394
Arpc3A	0.462045	0.00598438	0.619727	9.17257e-05	0.0960041	0.942427
Arpc3B	0.018665	0.91508	-0.208831	0.593672	0.199473	0.868915
Arpc4	0.371166	0.00568714	-0.0867896	0.489632	0.183955	0.885001
Arpc5	0.280505	0.105818	-0.0983029	0.503157	-0.263283	0.786377
Arr1			0.0190793		1.07512	0.0141231
Arr2	0.0398765		-0.102948	0.801574	0.755234	0.357761
Ars2	-0.343853	0.0456284	-0.187342	0.252758	-2.08225	2.59022e-07
Art1	0.0610841	0.723694	-0.423014	0.000137226	-0.187743	0.852828
Art2	0.0103285	0.96976	-0.186072	0.505197	0.448186	0.712698
Art3	-0.0633173	0.709462	-0.428585	0.000285745	-0.208953	0.803039
Art4	-0.384644	0.00632461	0.267107	0.0483324	-0.411369	0.664097
Art6			-0.0425925
Art7	0.293652	0.0494002	1.28199	8.13671e-22	0.201315	0.848587
Art8	-0.12332	0.527507	-0.00852237	0.96527	0.799969	0.193619
Art9			0.0190793
Arts	-0.510534	0.0210019	-0.491664	0.00124281	-0.0464361	0.974489
Arv1	0.130913	0.60316	-0.161742	0.258632	-0.162711	0.897372
Asap	-0.123369	0.608063	0.856962	5.85966e-09	0.169356	0.889767
Asator	0.245557	0.161235	0.315578	0.0415095	0.0689461	0.958098
Asciz	0.181255	0.416806	0.33847	0.24784	-0.488148	0.602778
Ask1	-0.167762	0.360271	0.600248	3.37774e-08	-0.00349274	0.998811
AsnRS	0.129114	0.503807	0.0568309	0.768722	0.0311567	0.974489
AsnRS-m	0.290508	0.175969	0.0244063	0.924108	-0.155961	0.889398
AsnS	0.30268	0.0232032	1.82524	2.39669e-20	-0.409357	0.532917
AspRS	0.176502	0.23641	0.0610792	0.816967	0.180868	0.816949
AspRS-m	-0.536675	0.000811934	-0.340635	0.0195435	-1.71616	0.000497111
Asph	0.0225059	0.927226	0.397671	0.00014679	-0.159988	0.889398
Ass			0.166406		0.46618	0.573349
AstA	-0.0198846		0.0562396	0.778594	0.532759	0.4438
AstA-R1			0.334281	0.315179	0.341363	0.752888
AstA-R2	0.0102419		0.0252518		0.00117485	0.999821
AstC	0.00239933		0.35292	0.347994	0.682548	0.321047
AstC-R1	-0.00945421		0.0923624	0.742518	-0.460305	0.621812
AstC-R2			0.0428743	0.86553	0.600636	0.506564
AstCC			-0.0649882		0.0142472	0.993368
Asx	-0.825958	1.62089e-08	0.727217	0.000344233	0.339416	0.766854
Atac1	0.156082	0.429081	-0.0512264	0.761276	0.0771108	0.950919
Atac2	0.143293	0.526999	0.665154	2.11991e-07	0.214447	0.810832
Atac3	0.0110546	0.953192	0.540643	0.00219972	-0.0837262	0.940419
Ate1	-0.011911	0.950057	-0.52313	0.00181231	-0.24563	0.776189
Atet	-0.300831	0.180525	-0.21202	0.353416	0.0454997	0.972172
Atf-2	0.101368	0.544314	0.167214	0.465646	-0.5953	0.410686
Atf3	-0.845729	0.000660733	-0.155814	0.64679	0.338549	0.750233
Atf6	-0.166232	0.522455	-0.682721	0.010602	0.887969	0.12987
Atg1	-0.572331	0.00112254	0.124108	0.636971	0.561896	0.532917
Atg10	0.118598	0.704834	0.748451	0.000411712	-0.137978	0.908568
Atg101	-0.578494	1.74441e-05	-0.0937188	0.518296	0.349422	0.687528
Atg12	0.61012	0.00142946	-0.0563625	0.875322	0.202772	0.869102
Atg13	-0.735362	7.13515e-10	-0.154503	0.378539	-0.0974751	0.939438
Atg14	0.0519022	0.815865	0.275775	0.0239218	-0.0575411	0.954183
Atg16	-0.215491	0.148968	-0.839788	1.22775e-14	-0.840824	0.0419836
Atg17	-0.569759	0.00125501	0.50472	0.0127359	0.147167	0.911378
Atg18a	-0.218529	0.241237	0.465977	0.000876748	-0.104113	0.921425
Atg18b	0.26722	0.154311	0.240614	0.214236	0.19638	0.794412
Atg2	-0.277427	0.276869	0.560641	0.0229913	-0.115934	0.931462
Atg3	0.334979	0.0239611	0.282848	0.0409503	0.0956378	0.92501
Atg4a	-0.310544	0.0681619	-0.425759	0.0077856	-0.107623	0.903465
Atg4b	-0.430031	0.000374761	-0.812655	0.000119315	-0.334281	0.700941
Atg5	-0.257467	0.113652	-0.942905	1.45423e-14	-0.150409	0.889398
Atg6	0.323103	0.0470038	0.509761	0.000586394	-0.113658	0.906408
Atg7	-0.556002	5.6553e-06	-1.05074	1.53102e-11	-0.909741	0.0429904
Atg8a	-0.145188	0.53252	-0.13047	0.204172	0.17321	0.846094
Atg8b			0.081081	0.548712	0.328553	0.591581
Atg9	0.123576	0.603497	0.653447	4.37077e-07	-0.187544	0.860866
Atox1	0.169049	0.463722	-0.30923	0.0637032	0.204818	0.850616
Atpalpha	0.0168397	0.946314	0.123742	0.462039	0.398967	0.708181
AttA					0.720149	0.394415
AttB					-0.245245	0.848587
AttC			1.31108	2.31112e-05	1.21564	0.0217722
AttD					-0.499799	0.455543
Atu	-0.116609	0.639634	-0.0893358	0.714625	-0.930733	0.0439432
Atx-1	0.299758	0.293956	0.730059	9.96721e-06	-1.24867	0.0681146
Atx2	-0.428873	0.0470038	0.207532	0.570582	0.254071	0.827559
Atxn7	-0.18007	0.431798	-0.106365	0.703754	-0.846713	0.19185
Aven	0.133164	0.427534	-0.0722586	0.678615	-0.0631489	0.957706
Awh	-0.0884818	0.611982	0.367277	0.191553	0.589186	0.40626
Axn	-0.472979	0.0179278	-0.0976052	0.758263	-0.51304	0.544548
Axs	0.0648779	0.756097	0.718925	4.09387e-07	-0.338977	0.734419
Axud1	-0.691274	6.81316e-05	-0.316772	0.238812	-0.480363	0.602778
B-H1	-0.0104424		0.226634	0.573714	0.806934	0.316879
B-H2	-0.0426628		0.554503	0.110567	0.845161	0.33374
B4	-0.668276	0.000120893	-0.658058	0.010238	-0.484428	0.614034
B52	0.21378	0.23154	0.254733	0.465059	0.185181	0.827559
B9d1	-0.0722405		0.0549272	0.907227	0.271598	0.840235
BBS1	-0.0690756		-0.00670175	0.989064	0.133097	0.931462
BBS4	-0.00935286		0.95335	0.00309499	0.264058	0.807289
BBS5	0.00898887		0.0430803	0.914444	-0.00835596	0.996085
BBS8	0.0108142		0.845489	0.00957994	0.317436	0.771946
BBS9	-0.0104424		-0.152114	0.656143	0.380009	0.693543
BCAS2	0.0929193	0.670935	-0.266826	0.083163	-0.73633	0.307601
BCL7-like	-0.399387	0.00744037	0.120013	0.455396	-0.13858	0.887791
BEAF-32	0.0682699	0.728682	-0.651366	7.06483e-14	-1.0416	0.0695266
BG642312					0.779388	0.316537
BHD	0.0796314	0.760456	0.791736	2.56892e-12	0.125045	0.899367
BI-1	0.125269	0.555975	-0.433106	0.0031383	0.27675	0.79289
BNIP3	-0.390809	0.0748259	0.372945	0.0272257	-0.201908	0.781331
BOD1	-0.196577	0.431403	0.127342	0.764615	-0.177463	0.8759
BORCS5	0.426531	0.00643313	0.604397	0.0212556	0.233005	0.830633
BORCS6	0.154636	0.566278	0.317451	0.181115	0.382983	0.684431
BRWD3	-0.186914	0.530431	0.116354	0.77677	-0.724959	0.42229
BTBD9	-0.265722	0.188763	-0.861011	0.00128843	-0.430909	0.599825
Bacc	0.201177	0.42408	0.146521	0.374643	0.556941	0.349794
Bace	0.000782217		0.164137	0.19937	1.07429	0.0182251
Balat	0.0183681		-0.0337757		-0.348044	0.783819
Baldspot	-0.190762	0.301638	-0.637264	0.000460215	0.730663	0.149525
Bap111	0.119362	0.675717	0.0478879	0.917963	-0.481242	0.503265
Bap170	-0.180123	0.517563	0.103949	0.811305	-1.07293	0.0554439
Bap55	0.137798	0.372059	0.31682	0.00132433	-0.571772	0.484311
Bap60	0.045869	0.817292	-0.10831	0.417512	-0.424729	0.602778
Bbd	-0.0140673		0.116699	0.786205	0.178929	0.86827
Bdbt	0.246592	0.0860585	-0.732835	3.21681e-10	-0.151916	0.909711
Bdp1	0.033964	0.853946	0.358624	0.00560911	-0.0195633	0.988423
Bem46	-0.0912906	0.711445	0.51392	5.24801e-05	0.456722	0.538604
Best1	0.0760274	0.700655	0.494771	0.00636049	0.0376346	0.974504
Best2	-0.0791461		-0.0874482	0.839	0.412003	0.680195
Best3	0.016239		-0.151417	0.638031	-0.479717	0.680195
Best4			-0.110998	0.587499	0.0398449
Bet1	0.481747	0.0283716	0.45326	0.0242485	0.230366	0.836807
Bet3	0.170265	0.346023	-0.437722	0.000339635	0.00323709	0.998957
Bet5	0.234467	0.261944	-0.233296	0.179704	0.237424	0.836573
Bgb	0.149512	0.43309	0.0650881	0.68877	0.519916	0.520957
BicC	0.0152301
BicD	-0.463472	0.00570345	-0.693462	4.56015e-09	-0.0927962	0.939638
BigH1	0.393626	0.0669741	-1.26921	2.18957e-11	-2.22965	4.83662e-05
Bili	-0.192716	0.316609	0.0432401	0.904246	0.363882	0.76117
Bin1	0.352628	0.0758454	-0.294274	0.0390691	-0.834453	0.2544
Bka	0.484195	0.00316523	0.160556	0.370769	0.31642	0.766711
Blimp-1	-0.128891	0.566986	0.880629	0.00222101	-0.110975	0.944273
Blm	-0.383562	0.0269427	-0.587019	2.31127e-06	-1.99874	0.00010043
Blos1	0.438828	0.0156067	-0.0834171	0.729362	0.300683	0.762557
Blos2	0.343635	0.0704104	-0.602908	0.000128477	-0.377516	0.704759
Blos3	0.415338	0.0150409	-0.397745	0.00364698	0.0282838	0.986607
Blos4	0.0226194	0.936337	-0.697835	1.47329e-05	-0.466945	0.637947
Bmcp	-0.178273	0.267695	-0.500027	0.0166595	-0.00445147	0.997757
BoYb	-0.075956	0.667375	-0.445388	0.00700657	-1.66254	0.000272881
BobA	0.461325	0.0674926	0.765702	4.60617e-06	-0.00161461	0.999739
BomBc1					1.66376	0.00160185
BomBc2					-0.0383747	0.976129
BomBc3	0.0102419		0.0190793		0.0556263	0.969996
BomS1	-0.0104424		0.0484688	0.887696	0.770709	0.265135
BomS2			0.0190793		0.941629	0.100032
BomS3			0.0938273	0.28878	1.64487	0.000875024
BomS4			-0.0191095		0.418422	0.695474
BomS5					2.15243	4.88642e-05
BomS6			0.0601268		1.92933	0.000191134
BomT1					1.18019	0.103513
BomT2					0.963458	0.198033
BomT3					0.332243	0.775546
Boot	-0.0133459	0.952317	-0.118814	0.691437	-1.59265	0.00511228
Br140	-0.30935	0.197681	0.28136	0.453555	0.094617	0.943961
Brca2	-0.0133957	0.962528	0.451725	0.0674148	-0.457001	0.645025
Brd	-0.132471	0.637447	0.300838	0.168839	-0.34423	0.758459
Brd8	-0.0346884	0.902717	0.447713	0.104453	-0.149611	0.878329
Bre1	-0.434555	0.0405139	-0.265101	0.270856	-1.51715	0.00311777
Brf	-0.357371	0.0285827	-0.26779	0.118707	-0.21498	0.832934
Brms1	0.169238	0.280965	-0.0712862	0.649311	-0.313621	0.661936
Bro	-0.0133137	0.971813	-0.422955	0.152158	-0.425607	0.680195
Bruce	-0.475946	0.00969149	0.671659	2.05887e-05	0.171328	0.897402
Bsg	-0.431085	0.0326784	-0.374275	0.0079346	0.0903559	0.9305
Bsg25A	0.039326	0.894725	-0.297221	0.277246	-0.130957	0.291818
Bsg25D	-0.581822	0.00182727	-0.0248002	0.941475	-0.45014	0.646716
BtbVII	-0.151609	0.55191	0.801042	0.00307813	0.327232	0.73744
BthD	0.438928	0.0246295	-0.375899	0.0294927	-1.02191	0.124514
Btk29A	-0.793199	6.47729e-09	-0.423558	0.00977311	-0.487924	0.59291
Btnd	-0.0806093		-0.18439	0.613628	0.483516	0.45517
BuGZ	-0.0176605	0.921233	-0.129157	0.379086	-0.402126	0.576135
Bub1	-0.465748	0.00723585	0.129178	0.654055	-0.0780236	0.951788
Bub3	0.0726177	0.653932	-0.272332	0.0164618	-1.3162	0.00532009
BubR1	-0.376927	0.0401389	-0.0918225	0.621304	-1.69814	0.000242233
Buffy	0.00429149		-0.699248	0.0391881	0.123019	0.912254
Bug22	0.320007	0.0249673	-0.466621	2.06655e-05	0.0219114	0.989552
Burs			0.255415	0.360103	0.668052	0.419537
Bx	0.364414	0.0430104	-0.0496684	0.910078	0.585301	0.456409
Bx42	-0.305131	0.0868152	-0.34671	0.0429642	-0.287566	0.711134
C15	-0.0188662	0.930301	0.914484	6.51933e-07	1.07676	0.0408672
C1GalTA	-0.0484867	0.792507	-0.307657	0.332165	-0.214459	0.789394
C3G	-0.432211	0.0490298	0.650251	0.0143697	0.438285	0.706337
C901			0.382796	0.0220253	-0.564895	0.607005
CAH1	0.0615286		0.163673	0.403056	0.7257	0.142856
CAH13					-0.182203
CAH14			-0.00521611
CAH15			-0.207183	0.278576	0.18662
CAH16					-0.304467	0.549981
CAH2	-0.0180391	0.92622	-1.18864	2.62689e-09	0.386095	0.613288
CAH3	-0.0757143	0.649135	0.0251115	0.92968	0.035895	0.972643
CAH4			0.258797	0.0800943	0.4447	0.399021
CAH5			0.0289157		-0.140192
CAH6	0.0102419		0.15912	0.199861	-1.36429	0.0302844
CAH7	0.316766	0.0662872	0.240981	0.277501	0.418726	0.554224
CAH8			-0.0583916		0.702035	0.361321
CAH9	0.000782217		-0.00158914		0.732938	0.174532
CAHbeta	0.307844	0.107908	-0.139307	0.703498	0.178641	0.848725
CAP	-0.306628	0.182832	0.0433818	0.923217	-0.0862365	0.953258
CARPA	0.0102419		0.693618	0.0110799	0.767123	0.26868
CARPB	-0.849658	0.000323951	-1.05832	0.000635568	0.511893	0.639442
CASK	-0.266852	0.159446	0.275653	0.231334	0.408515	0.712453
CBP	0.00795995	0.977361	-0.0405192	0.82057	-0.125403	0.8759
CCAP	-0.00194362		0.0923213	0.727885	0.783531	0.326832
CCAP-R			-0.134231	0.46235	0.785871	0.314969
CCDC151					0.552205	0.618584
CCDC53	0.695112	0.000595562	0.0590275	0.881766	-0.109883	0.943331
CCHa1					0.0431835	0.973756
CCHa1-R	-0.0104424		-0.196974	0.540514	0.193981	0.873623
CCHa2			0.36039	0.18041	0.688632	0.36346
CCHa2-R			0.0202519		0.532028	0.558772
CCKLR-17D1			0.00371821		0.631923	0.500903
CCKLR-17D3	-0.0528508		0.0112498	0.980104	1.1191	0.0672502
CCT1	0.149413	0.310677	0.178823	0.15043	0.228916	0.744605
CCT2	0.129736	0.392078	0.606068	0.00025948	0.234226	0.735027
CCT3	0.294955	0.0925182	0.195985	0.246941	0.516892	0.318111
CCT4	0.246405	0.0823861	0.262753	0.0812301	0.18072	0.810818
CCT5	0.503464	0.000742908	0.345998	0.00582229	0.352353	0.567486
CCT6	0.387713	0.0120339	0.397985	0.00417505	0.255271	0.71225
CCT7	0.262568	0.106286	0.179709	0.269794	0.237469	0.74231
CCT8	0.375226	0.00829619	0.467992	0.00228429	0.136693	0.865796
CD98hc	0.151022	0.301429	0.0567492	0.713639	0.240779	0.733203
CDC50	0.109231	0.557596	-0.0017114	0.995092	-0.109025	0.901414
CDK2AP1	-0.173705	0.28451	0.025839	0.89241	-0.389482	0.549981
CDase	-0.0857343	0.687174	0.50944	0.0170009	0.369119	0.639442
CG10000			-0.0624326		0.321626	0.739565
CG10005	0.712748	0.00425506	0.213231	0.523096	-0.172346	0.903069
CG10011	-0.262989	0.288316	1.42035	1.94866e-11	0.367581	0.753677
CG10013	1.81218	9.4627e-24	0.871645	0.000150675	-0.377414	0.708754
CG10019			0.200925	0.422392	0.505543	0.658135
CG10026	0.0482962		-0.288939	0.439396	-1.04836	0.0479417
CG10029			-0.0191095
CG10031	0.024293				0.401932	0.667356
CG10035	0.448709	0.0587749	0.792131	2.75814e-13	-1.72153	0.00437941
CG10038	0.204443	0.162193	-0.441736	0.000850544	-0.872352	0.252208
CG10041	0.10666	0.519479	0.07809	0.848744	-0.047062	0.976129
CG10050	0.152283	0.514201	0.261886	0.293467	0.269988	0.803039
CG10051	0.024293		-0.0816567	0.849841	0.529163	0.422359
CG10053	0.307188	0.108186	-0.235898	0.235103	0.212254	0.848587
CG10055	-0.328092	0.0594783	0.0556036	0.822729	0.110828	0.911671
CG10062			-0.13196	0.700127	0.594488	0.437853
CG10063	0.16878	0.35011	0.214161	0.581087	2.0816	0.000348665
CG10064	-0.490615	0.0280716	-1.09824	6.11698e-14	-1.37201	0.0503064
CG10068	-0.0386346	0.871847	0.166645	0.437913	0.387445	0.645025
CG10073	-0.0413365		-0.936069	0.0045105	0.0277802	0.9791
CG10075	0.289026	0.0619258	-0.746166	3.73832e-05	0.275262	0.80095
CG10077	-0.354833	0.0513826	0.100306	0.81105	0.381693	0.721291
CG10081			0.0540535		3.11137	1.81563e-05
CG10082	-0.60962	0.000759109	-0.0955762	0.730612	0.133045	0.919371
CG10086			0.787683	0.0185673	0.369599	0.597656
CG10089	1.34737	7.77361e-09	0.69217	0.0285702	0.624868	0.510155
CG10098	0.0910562	0.550804	-0.376309	0.00216191	0.116241	0.901435
CG10104					0.103667
CG10116	-0.0104424		0.0700189		0.224924	0.843815
CG10126	0.000782217		-0.0612553	0.723134	0.113715	0.915327
CG10132	0.0496753		0.321165	0.259886	0.433519	0.681656
CG10137	-0.0915774	0.778931	1.00062	0.000771574	0.658319	0.425222
CG10139	0.192332	0.34268	-0.339314	0.0259172	-1.11393	0.0267971
CG10140			-0.224908	0.563243	0.960925	0.141009
CG10147	-0.162052	0.511578	-0.0742327	0.807021	-0.0962299	0.937974
CG10151	-2.07024	2.43527e-40	-1.57434	2.28428e-12	-0.0817988	0.946157
CG10154			0.0252518		0.358865	0.667397
CG10163	-0.0104424		-0.107517		0.584976	0.596493
CG10164					-0.182203
CG10165	0.0618726	0.792429	-0.138066	0.326039	0.248861	0.82216
CG10171	-0.454836	0.0126305	-0.240595	0.102665	-0.186576	0.85468
CG10175			0.209625	0.127723	-0.51837	0.443562
CG10177					0.629933	0.559489
CG10182			0.00371821		1.75604	4.54566e-06
CG10183					-0.211584	0.823893
CG10184	-0.37079	0.102713	0.107289	0.805226	0.656681	0.203994
CG10185			0.476366	0.0812715	0.245378	0.859762
CG10189	-0.0671037	0.819526	0.239096	0.170703	0.413446	0.647416
CG10194	0.208965	0.265767	0.0921356	0.766422	0.0357966	0.976129
CG10195	0.18355	0.350326	0.397026	0.0091588	-0.194518	0.836807
CG10205			-0.0191095		0.509276	0.494986
CG10208	-0.0123193	0.972499	-0.133907	0.673474	0.816148	0.244009
CG10209	-0.0373978	0.871847	-0.281652	0.0675652	-0.0434608	0.970652
CG10211	0.0581863		0.112344	0.144378	0.291557	0.787482
CG10214	0.0812547	0.695421	-0.261121	0.0222086	0.104795	0.928761
CG10222	-0.00819252	0.96876	-0.481045	0.000585624	-0.206908	0.869102
CG10226			-0.062141		-0.15814	0.885269
CG10232	0.024293		-0.0583916		0.866412	0.105946
CG10237	0.23266	0.0853167	-0.345583	0.137769	-0.948579	0.0672575
CG1024	-0.15446	0.368795	-0.397876	0.0181615	-1.59717	4.80131e-05
CG10252					0.466279	0.581306
CG10254	-0.230434	0.156913	0.345696	0.191256	-0.346141	0.742968
CG10257	0.0102419		-0.0191095		0.662659	0.364247
CG10264			0.703895	0.0368153	0.105509	0.947591
CG10265	0.241469	0.0732027	-0.00893238	0.957232	-0.500716	0.598486
CG10268	-0.0798822	0.691942	-0.38212	0.0304441	-0.345859	0.708176
CG10274	-0.331045	0.0405139	0.444399	0.00140609	0.320557	0.708372
CG10280					0.0142107	0.993275
CG10283	-0.0894045	0.780502	0.96022	8.1034e-10	-0.372106	0.733993
CG10286	0.0508778	0.770697	0.492054	0.00030184	0.569381	0.3131
CG10298					0.259243	0.627079
CG10300	0.0414036		0.616446	0.0222044	0.0117627	0.992532
CG10301	-0.0104424		0.17261	0.484167	0.303166	0.772839
CG10307	-0.18725	0.291339	-0.332465	0.188487	-0.266542	0.805436
CG10311	-0.0133569		0.427382	0.170932	0.123187	0.91081
CG10317					0.136785	0.885001
CG10321	-0.177919	0.375639	0.546101	0.00239292	0.0445498	0.971943
CG10324	0.029769	0.898724	-0.0704548	0.780292	-0.935927	0.0681071
CG10333	-0.171654	0.352375	0.411087	0.0128534	-0.268576	0.733993
CG10336	0.325559	0.0265987	-0.160127	0.239105	-1.30266	0.0479884
CG10337	0.230033	0.444255	0.642575	0.00987264	0.269829	0.785122
CG10338	-0.666895	0.000171367	0.0744907	0.649711	0.201117	0.826765
CG10339	0.0311155		0.186165	0.39738	0.4155	0.566611
CG10340	0.335558	0.0473342	0.158351	0.583201	0.282939	0.772487
CG10341	-0.100555	0.518169	-0.127741	0.542382	0.147019	0.895525
CG10343	0.224112	0.307794	-0.462493	0.00887934	0.0055208	0.997757
CG10344	0.64286	0.000723038	-0.0444495	0.908999	0.300957	0.75674
CG10345	-0.00194362		-0.00844487	0.980181	-0.649887	0.345868
CG10347	0.0786492	0.619399	-0.75898	3.40884e-10	-1.00793	0.0314726
CG10348	0.0102419		0.0996087	0.71521	-0.290411	0.80586
CG10352	-0.0522356		-0.101628	0.725731	0.0796041	0.958546
CG10353	0.396808	0.0444681	0.646648	4.36806e-06	-0.051422	0.968844
CG10357	-0.0198846		-0.0401949	0.857522	-0.0561718	0.968844
CG10359	0.00661552		0.318556	0.147326	0.158585	0.83966
CG10361	-0.00929276	0.968683	0.179875	0.643469	1.02719	0.0268078
CG10362	0.000782217		0.471739	0.0940797	0.292937	0.795045
CG10365	0.326985	0.0455163	-0.490317	0.0394295	0.207141	0.803382
CG10366	0.12057	0.483085	0.390768	0.0577572	0.0756178	0.945544
CG10375	0.176322	0.346029	-0.159117	0.423597	-0.26417	0.791242
CG10376	-0.50365	0.000552874	0.296135	0.00855511	-0.14534	0.899398
CG10383	-0.0691076	0.681635	-0.770612	2.12803e-08	0.56182	0.503031
CG10384	0.000782217		-0.0981193	0.656143	0.557659	0.588879
CG10395	-0.0971102	0.712621	-0.718532	0.000340739	-0.218142	0.85736
CG10405	-0.0422903	0.899629	0.462811	0.0157771	0.933933	0.0854218
CG10407	-0.0646365	0.849557	0.186526	0.469408	0.300059	0.735027
CG10413	-0.935667	1.19229e-09	-1.05346	1.51742e-17	-0.387286	0.619011
CG10417	-0.449951	0.015144	-0.186006	0.103306	-0.886188	0.0434768
CG10418	0.599329	0.00254402	-0.272601	0.0338596	-0.127456	0.931641
CG10425	-0.133151	0.375814	-1.44108	1.27182e-38	-0.493031	0.466692
CG10428	0.204235	0.128857	-0.67318	1.21243e-06	-0.334632	0.679362
CG10431	-0.20936	0.312541	-0.151968	0.409329	-0.604898	0.472863
CG10433	0.0441908		0.221181	0.188602	0.250755	0.7716
CG10435	0.00593093	0.979279	-0.496784	8.70952e-07	-0.303969	0.672543
CG10444	-0.569219	8.79389e-05	-1.05985	2.41225e-16	-0.157346	0.870602
CG10445	-0.00991639	0.963896	-0.1474	0.586105	-1.60017	0.00578519
CG10459	0.0153528		0.378597	0.287493	-0.182203
CG10462	-0.108859	0.450999	-0.358147	0.0122269	0.181953	0.872478
CG10463	0.304123	0.0336951	0.844814	2.96307e-07	0.560814	0.444771
CG10465	0.019294	0.951696	-0.581929	0.00184019	-0.160627	0.893704
CG10466	0.27426	0.25341	0.106279	0.650839	-0.179096	0.888714
CG10467	0.130874	0.526009	0.427724	0.002904	-0.570894	0.481569
CG10469	0.0792641	0.817726	0.953193	2.02284e-06	0.0151987	0.99205
CG10470	0.477714	0.00342556	-0.249888	0.0729363	-0.00525931	0.99811
CG10472	-0.0103094		0.425044	0.131403	0.791221	0.293063
CG10474			-0.100834		0.458109	0.704874
CG10477					0.841948	0.376981
CG10479	-0.506136	0.0553894	0.438825	0.000190319	-0.968007	0.0489594
CG10481					-0.130529
CG10483			0.703611	0.00914983	-0.0190858	0.988161
CG10486	-0.0407728		-0.24181	0.31305	-0.318174	0.43663
CG10492	-0.49996	0.0182786	-0.307991	0.422504	-0.743012	0.306972
CG10494	-0.467989	0.000405611	0.36904	0.0812301	-0.412547	0.635898
CG10495	0.171454	0.413397	0.308611	0.133956	0.238162	0.832229
CG10505	0.202934	0.195418	0.0675727	0.866678	-0.238889	0.835492
CG10508	0.0760213		0.123138	0.654254	0.367386	0.72149
CG10510			-0.234072	0.298478
CG10512	-0.125794	0.690074	0.324187	0.294406	0.737445	0.081942
CG10513			0.0627938		0.523715	0.414063
CG10514			0.0190793		0.447169	0.20112
CG10516	0.195798	0.330162	0.339648	0.00904521	0.570677	0.494986
CG10527	0.562325	0.000562008	-0.154543	0.713428	0.711379	0.123815
CG10543	-0.648809	0.00174192	0.182964	0.660362	0.396135	0.729265
CG10550	-0.0936309	0.565253	-0.279617	0.247089	0.306603	0.658703
CG10553	0.0102419		0.28008	0.461398	1.13174	0.0205366
CG10555	-0.546367	0.0162027	0.103636	0.809535	-0.165943	0.885001
CG10559	-0.0657674		-0.241085	0.432523	0.157162	0.885034
CG10560	0.0153528		0.0429888		1.49562	0.000208101
CG10561	0.235167	0.132925	-0.468691	0.121442	0.741904	0.174532
CG10562	0.0102419		0.0332479		0.319746	0.711297
CG10565	-0.0592078	0.796178	-0.168504	0.216489	0.263939	0.712786
CG10576	0.239677	0.117444	0.176902	0.22235	0.631917	0.198257
CG10581	-0.118413	0.443479	-0.0720597	0.868546	0.0630631	0.969476
CG10584	-0.0728146	0.686944	-0.636086	1.25288e-07	-0.526595	0.550497
CG10588					0.0398449
CG10589			0.0370216		0.0941326
CG10591	0.146232		0.427682	0.000931817	0.0870168	0.945105
CG10597			-0.0337757		0.732135	0.19191
CG10598	0.0982529	0.424044	0.480137	0.0146351	0.368665	0.576735
CG10600	-0.695802	0.000145147	0.580017	0.000121031	0.0136391	0.993217
CG10602	0.0479197	0.816355	0.25326	0.112196	0.1356	0.889185
CG10616	0.136509	0.441765	0.181744	0.473955	0.188821	0.820038
CG10621	0.0467221	0.782478	0.00100081	0.998133	-0.338689	0.621795
CG10623	-0.127124	0.596614	0.299341	0.148448	0.102221	0.913207
CG10628	-0.0671192	0.751992	-0.319609	0.0103593	-0.0297586	0.978071
CG10631	-0.274258	0.239066	0.438395	0.204666	0.431047	0.705718
CG10638	0.426732	0.00404246	0.0486032	0.834551	-0.484451	0.58792
CG10646	0.108273	0.515756	-0.0198993	0.935611	-0.0905863	0.941781
CG10650	-0.00149243		-0.184486	0.656392	-0.0446695	0.96476
CG10651	-0.0104424		-0.0191095
CG10654	-0.13188	0.520969	-0.971794	2.16275e-11	0.239054	0.766982
CG10657	0.000782217		0.641308	0.0330673	-0.372054	0.658293
CG10660	0.0788892		0.213734	0.424543	0.243583	0.772754
CG10663	-0.051222	0.762762	0.259631	0.268372	0.360815	0.733783
CG10669	0.00908402	0.972904	0.0519346	0.822765	-0.418482	0.640739
CG10672	0.523331	0.000220416	0.10583	0.788784	0.153299	0.89303
CG10674	0.572148	0.00113022	0.145127	0.428878	0.271082	0.805436
CG10680			0.0648645	0.795718	0.129525	0.923325
CG10681	0.32109	0.0662872	-0.646307	1.48382e-05	-0.309256	0.766982
CG10694			-0.239689	0.537482	0.0334258
CG10700					0.409117	0.427833
CG10702	0.141877	0.53202	-0.118736	0.480374	-0.268004	0.761978
CG10710			0.211217	0.494992	-0.113696	0.933729
CG10713			0.0500999		0.500551	0.5339
CG10725	0.0188984		0.164137	0.19937	1.13786	0.0107635
CG10730	-0.0581505		-0.0592618	0.89748	0.139588	0.920461
CG10731	0.0934456	0.720463	-1.07101	5.51523e-09	-0.218447	0.861731
CG10734			0.0859717		0.138429	0.882744
CG10737	0.0686479	0.753946	0.139853	0.711711	0.0581892	0.967013
CG10738	-0.275512	0.196934	-0.90834	0.00336596	0.33345	0.746123
CG1074	-0.151673	0.301965	0.373337	0.0549193	-0.238534	0.775546
CG10747	-0.192912	0.245342	-0.315698	0.0800943	-0.239569	0.767169
CG10750			0.277106	0.0602472	0.00644163	0.997088
CG10752					-0.336528	0.414063
CG10761	0.000830331		0.453885	0.2112	-0.534523	0.423093
CG10764	-0.0263859		-0.558866	0.100002	-0.733032	0.463659
CG1077			0.0845707	0.79078	-1.63166	0.000359851
CG10778	0.171965	0.247577	0.138231	0.416798	0.289104	0.775546
CG10793	-0.0228046		-0.412884	0.16099	-1.24958	0.0866293
CG10795	0.27867	0.0959523	0.100036	0.705831	-0.435439	0.634181
CG10799			0.0540535		0.332991	0.73744
CG10801			0.0540535		0.320355	0.791749
CG10802	0.235817	0.148968	-0.633192	4.80649e-06	-0.0418927	0.972172
CG10803	-0.152225	0.362663	-0.0860266	0.607293	0.186594	0.883838
CG10804	0.0267078		-0.4185	0.128442	0.52233	0.623417
CG10809	0.0165006	0.930049	0.652899	8.61692e-09	0.244237	0.766902
CG10814			0.0190793		-0.309061	0.810901
CG10822	-0.0104424
CG10834			-0.0834957	0.841007	0.0398702
CG10839	0.0102419
CG10841	-0.0213932		0.32105	0.0939277	-0.190494	0.658135
CG10845					0.106208
CG10853			0.0190793		-0.495176	0.529766
CG10859	-0.0881144	0.64118	-0.161977	0.654254	-0.690079	0.488257
CG10862	-0.0104424		-0.179947	0.468694	-0.103291
CG10863	0.351629	0.0322404	-1.3808	1.21185e-27	0.0752017	0.939435
CG10864	-0.00567218		0.791722	0.0147453	0.224326	0.874511
CG10866	0.161897	0.481527	0.227176	0.539727	-0.547424	0.567486
CG10869	0.15171	0.305131	0.422749	0.161772	-0.604738	0.583568
CG10874	-0.12372	0.420324	-0.017336	0.928443	0.0595092	0.951642
CG10877	-0.441645	0.00324866	-0.932637	4.09897e-08	-0.601482	0.239942
CG10887			-0.0460989		0.0857474
CG10898	-0.0286193	0.900351	0.369902	0.111073	-1.11655	0.0160391
CG1090	0.0270993		1.16938	0.000230665	0.0892157	0.950919
CG10903	0.165213	0.402088	-0.0351703	0.848259	0.454184	0.528415
CG10904	0.0586232	0.765069	-0.525829	0.000101685	-0.076105	0.950289
CG10907	-0.122807	0.580931	0.0106051	0.965541	-0.543325	0.485388
CG10910			-0.276019	0.190239	0.583125	0.358673
CG10911	0.018636		0.13289	0.124049	0.460177	0.462214
CG10912	0.0433359		0.111678		0.346654	0.603706
CG10914	0.304551	0.126079	0.765374	8.77703e-09	-0.0876344	0.934216
CG10916	-0.294807	0.234347	-0.778752	0.000398464	0.00101682	0.999875
CG10918			-0.00439768	0.987937	1.17371	0.112194
CG10919			-0.0583916		-0.167077	0.812878
CG1092	-0.0104424		0.101898		-0.5111	0.547041
CG10927	0.124935	0.546065	-0.995382	2.01913e-07	-0.00243621	0.9993
CG10931	-0.0104424		0.192218	0.369809	0.126416
CG10932	0.316409	0.0414746	-0.217285	0.58068	0.773301	0.174532
CG10934			0.0190793
CG10936	-0.254304	0.281897	1.37278	9.54382e-09	0.0316358	0.983579
CG10939	0.00515184	0.98007	-0.2534	0.0445855	-0.261869	0.716592
CG10943	0.0102419				-0.376161	0.7058
CG10947			0.0672629		0.393008	0.628671
CG10948	-0.122317	0.519536	0.0191407	0.936355	-0.0600363	0.960652
CG10949	0.342289	0.0636014	0.933323	8.90791e-09	0.102525	0.923442
CG10953	0.239473	0.128274	0.134943	0.726701	0.0764731	0.956068
CG10958	0.0204617	0.957447	0.46553	0.0297664	0.348835	0.708976
CG10959	-0.0465476	0.830378	0.224783	0.523911	-0.121893	0.91735
CG10960	-0.127197	0.519922	-0.260486	0.48365	0.217465	0.780183
CG10962	0.0376439	0.916736	-0.778147	0.0163144	-0.301525	0.763639
CG10969			-0.0191095		0.0398702
CG10970			-0.0337757		0.670606	0.470979
CG10973	0.0630888	0.780502	-0.109372	0.470623	0.119357	0.908905
CG10979	-0.280088	0.0537945	-0.0682768	0.776175	-0.32891	0.762917
CG10984	-0.261704	0.0520526	-0.289622	0.0671322	-0.751113	0.170993
CG10993			0.0190793		-0.111471
CG10996			-0.0425925		-0.182203
CG11000	0.0200706	0.954764	-0.145806	0.725108	0.567092	0.58101
CG11007	0.15803	0.380244	0.337137	0.12151	-0.0453075	0.971096
CG11018	0.140762	0.648304	0.213672	0.328081	-0.680534	0.155504
CG11029			-0.0226345	0.922856	0.169577	0.885269
CG1103	-0.117719	0.553569	-0.421362	0.00168515	-0.732325	0.347439
CG11030	-0.173265	0.261478	-0.707203	3.87339e-13	-1.09957	0.00356654
CG11034	3.89567	1.29517e-94	3.14539	6.77309e-46	2.43433	1.13827e-11
CG11035	0.237416	0.262292	-0.896317	5.19769e-09	0.31244	0.75787
CG11041			0.0500999		0.135466	0.9177
CG11044	-0.022103		0.165764	0.322391	-0.929732	0.083331
CG1105	-0.0863052	0.592034	-1.02353	1.77803e-11	0.370205	0.589804
CG11050	-0.29717	0.02658	0.1266	0.354508	-0.0497316	0.957653
CG11052	0.0385573		-0.861642	0.00314155	-0.817962	0.377747
CG11060					-0.1828	0.897456
CG11068					0.0398449
CG11069	0.046565	0.738784	0.0838496	0.837196	-0.309506	0.736029
CG11070	-0.163993	0.311868	0.537617	0.0126518	-0.0836122	0.94717
CG11073	0.0267078		-0.253079	0.385107	0.644824	0.512941
CG11076	0.0905764	0.681709	0.351426	0.0229314	0.382035	0.626166
CG11077	0.428378	0.01288	-0.408805	0.00233683	0.114788	0.929493
CG11085	0.0229944				1.54103	0.0265241
CG11089	0.214152	0.267844	0.440219	0.00507398	0.488423	0.500584
CG11095	0.189362	0.353059	0.1159	0.764904	-0.121639	0.915157
CG11099	0.0102419				-0.58548	0.526196
CG11103	0.176563	0.260263	-0.499532	7.13307e-06	-0.951282	0.120426
CG11109	0.113439	0.575529	0.325678	0.052071	-0.000489254	0.999902
CG11110	0.552531	0.00313987	-0.224512	0.422081	0.11652	0.934238
CG11112			-0.0337757
CG11113			0.0332479
CG11122	0.0274269	0.941015	0.29068	0.371266	0.627383	0.5339
CG11123	-0.178941	0.352708	-0.562824	2.17401e-08	-0.525339	0.421898
CG11125	-0.0288162	0.90141	-0.0301347	0.884971	-0.379199	0.627079
CG11127	0.184588	0.193729	0.00891505	0.958193	0.208735	0.838767
CG1113	-0.262909	0.367735	-1.60323	1.92215e-07	-0.315951	0.791783
CG11131	0.243829	0.0854331	0.041507	0.910778	0.655275	0.137241
CG11134	0.168029	0.371229	-0.30727	0.0046772	0.462586	0.601294
CG11141	-0.26487	0.174741	-0.799742	1.196e-05	-0.452824	0.51417
CG11145			0.0190793
CG11147	-0.00213465		-0.0445458		-0.265502	0.82094
CG11149			0.0421826	0.903679	0.688143	0.374743
CG11151	0.4289	0.032225	-0.926863	3.87934e-12	0.547612	0.549981
CG11155	-0.934867	0.000132443	-1.12702	5.93797e-06	0.851367	0.0555233
CG11158	-0.0613969	0.837536	0.445686	0.0952585	0.447086	0.565497
CG11159			0.0190793		0.530036	0.632152
CG1116	0.225022	0.144306	0.454279	0.000349613	0.663461	0.278438
CG11162	0.0102419		-0.00521611		0.0680356	0.964842
CG11164	-0.1089	0.494972	-1.14006	2.42065e-27	-2.66521	2.18423e-11
CG11168	-0.335476	0.0739357	-0.802147	0.000180282	-0.214555	0.816947
CG11170	0.326019	0.162252	0.7866	0.000204488	0.0494551	0.972643
CG11178	-0.0263015	0.90622	0.885916	0.000233793	0.205274	0.859509
CG11180	-0.36426	0.0499059	-0.583478	0.00023437	-0.28408	0.744605
CG11191			0.0540535		0.672681	0.345453
CG11192					-1.15432	0.0671992
CG11200	-0.129485	0.563463	0.529605	0.0174192	0.0752079	0.942546
CG11211	0.0610254		0.237817	0.544077	0.66669	0.493062
CG11226	-0.0104424		-0.0191095		0.209174
CG11227					-0.701882	0.399021
CG11236			-0.0300208	0.900879	-0.0436078	0.970731
CG1124	0.0580508		0.128187	0.737684	-0.0170094	0.990654
CG11241	-0.97842	3.16452e-08	-1.11074	5.00403e-10	0.591426	0.329687
CG11247	-0.186072	0.167846	0.100049	0.591968	0.0431006	0.972643
CG11248	-0.409891	0.00355037	-0.817571	4.02793e-12	-0.972367	0.0178585
CG11249			0.00102183		1.22068	0.0943163
CG11251	0.0102419				0.0398449
CG11257	0.0630666	0.80986	0.287604	0.0490754	-0.234959	0.818336
CG11262					-0.182203
CG11263	0.801622	5.1866e-10	0.297116	0.0910699	-0.8802	0.245527
CG11267	0.581996	0.00366992	0.00151013	0.997529	0.26664	0.793736
CG11269			0.0332479
CG11275	-0.0512636	0.877134	-0.578504	0.00460693	0.320825	0.628393
CG11279	0.345008	0.144156	0.145216	0.416055	0.522942	0.576735
CG1129	0.0933341	0.536667	0.493631	0.0195828	0.00104009	0.999868
CG11291					-0.201565	0.744605
CG11294	-0.0104424		-0.0649882		0.0857474
CG11300			-0.0459227	0.278576	0.0365477	0.979299
CG11307	0.16541	0.243307	-0.349487	0.00914983	-1.55693	0.000901848
CG11309	0.24458	0.109875	0.139317	0.737656	0.234642	0.799128
CG11313	0.0555241		-0.104181	0.252465	-0.328191	0.791132
CG11317	0.024293		0.0540535		0.370215	0.658293
CG11318					-0.235499	0.785122
CG11319			-0.0454556		1.56359	0.00353712
CG11322					-0.2213	0.866966
CG11327	-0.132114	0.583229	0.345117	0.259747	0.415847	0.735564
CG11333	-0.0104424				0.334984	0.789815
CG11334	0.152909	0.301104	-0.569479	0.000514647	0.119562	0.886818
CG11342	0.13804	0.562874	0.118758	0.691053	0.163901	0.887861
CG11345	0.0659418		-0.265691	0.348526	-0.133717	0.909711
CG11349			-0.0191095		-0.201565	0.744605
CG11350			-0.0752045		1.08931	0.142434
CG11353			0.0439261	0.811505	-0.507025	0.628065
CG11356			0.0366107		-0.135905	0.930398
CG11357	0.087852	0.639896	-0.0742777	0.614704	0.434751	0.48769
CG1136	0.018636		0.0332479		0.0514735	0.968237
CG11360	-0.683559	0.00172396	0.157061	0.498618	0.517542	0.618584
CG11362			-0.0124182	0.961929	0.119487
CG11367	-0.0661034	0.753128	-0.771926	2.31788e-07	-0.839064	0.0909472
CG11368	0.0102419		0.0190793		0.660164	0.432134
CG11369			0.0867038	0.329623	-0.608763	0.377747
CG1137					-0.0494233	0.969063
CG11370	0.135392	0.334837	0.00682932	0.986248	0.744141	0.34919
CG11374	0.000782217		-0.0712092	0.805806	0.179172	0.888963
CG11377	0.0972512	0.652563	0.455663	0.0192799	-0.200622	0.854105
CG11378	-0.0369628		0.32014	0.401014	0.811893	0.142583
CG11379			0.0190793		0.0729964
CG1138	0.0102419
CG11380	0.024293		3.46446	6.6565e-09	-1.60258	0.0116528
CG11381					-0.258453	0.820525
CG11382	-0.514722	0.051096	0.115116	0.705831	-0.412989	0.607318
CG11384	0.0188984		0.00371821		-0.156713	0.854157
CG1139	-0.00567218		0.18836	0.651335	0.766764	0.191426
CG11391			-0.0191095		0.0398449
CG11396	0.102039	0.567257	0.771209	0.00356502	-0.170216	0.861731
CG11398	-0.0481375	0.795336	0.0287447	0.925626	-0.75419	0.388071
CG11399	-0.270566	0.166483	-0.0647869	0.888782	0.0370569	0.977264
CG11400			-0.0891302		0.61764	0.503904
CG11403	0.047227	0.784901	0.303958	0.0389644	-0.987422	0.172846
CG11404	-0.0618015		-0.379505	0.214456	0.125344
CG11406					0.146886	0.909692
CG11407	-1.04564	9.7059e-07	-0.920132	0.0031459	-1.92021	1.651e-05
CG11409	0.529281	0.0332246	1.05292	0.000515651	-0.162369	0.9082
CG11413	0.00429149		0.111025	0.659409	1.15843	0.00256125
CG11414	0.0382213	0.853946	0.112592	0.544149	0.118288	0.927201
CG11417	-0.290546	0.196633	-0.4339	0.0296601	0.17145	0.86862
CG1142	0.0141051	0.961416	0.210261	0.17601	0.329788	0.748493
CG11425					0.24531	0.819019
CG11426	-0.221999	0.0698106	-0.265788	0.484528	0.575879	0.342859
CG1143	0.0740893	0.667354	-0.607848	0.0531089	-0.0970732	0.914403
CG11436	-0.372639	0.00554091	0.0278182	0.86301	-0.110457	0.916868
CG11437			0.108281	0.749453	-0.153194	0.883838
CG11438	0.0102419		0.568291	0.00433777	1.38138	0.0019229
CG11444	0.274356	0.121931	-0.289265	0.0522652	0.242887	0.80402
CG11447	-0.198714	0.38458	0.10416	0.65307	-0.149203	0.908568
CG11449					1.40549	0.0489594
CG11453	-5.08664	3.57803e-199	-3.00329	5.51229e-25	-0.253651	0.75804
CG11454	0.10568	0.606352	-0.408058	0.000359889	0.428694	0.654646
CG11456	0.0473146	0.815751	-0.629553	0.0010275	-0.45221	0.591968
CG11458					0.845686	0.287226
CG11459			-0.0460989		-0.711742	0.4627
CG1146	0.266082	0.0715742	-1.22465	6.92468e-08	-0.918035	0.139444
CG11470	0.0191465		0.0301068	0.94927	1.5173	2.64204e-05
CG11474	-0.0269573	0.884702	-1.23351	7.01111e-14	-0.256482	0.716475
CG11475	0.264399	0.362663	0.141065	0.737656	-0.355205	0.752044
CG11498	0.0686595		0.906268	0.000423117	-0.412697	0.733203
CG11504	0.160209	0.356736	-0.335345	0.0931666	-1.19739	0.00569149
CG11523	-0.277544	0.0319758	-0.922839	2.11513e-14	-0.790052	0.227954
CG11529			0.0190793		0.729189	0.128353
CG11537	-0.301882	0.0258688	0.15262	0.50671	0.549455	0.481404
CG11539	0.704483	0.00139632	0.211038	0.544077	0.324373	0.744595
CG11550	-0.0104424		-0.0932322		-0.924738	0.167143
CG11555	0.219544	0.282352	-0.591418	2.77298e-05	0.154348	0.892808
CG11560	0.139617	0.494569	-0.555628	0.000262183	-0.691894	0.348966
CG11562	0.315532	0.0486914	-0.507288	0.000203583	0.0303014	0.983949
CG11563	0.11847	0.640575	-0.484303	0.00434205	-0.163192	0.875457
CG11570					-0.0499829	0.972643
CG11581					0.974752	0.219454
CG11583	0.0777085	0.685329	-0.358602	0.0147453	-0.206312	0.818372
CG11584	0.0102419		0.118227	0.186812	-2.30707	2.42527e-06
CG11585			-0.0649882		0.58653	0.425222
CG11586	0.219963	0.268013	-0.248307	0.207707	-0.103828	0.9305
CG11588	0.0102419		-0.0616036
CG11590	0.348726	0.0248043	-0.591889	4.68536e-05	-0.11802	0.932768
CG11593	-0.0923989	0.581589	0.718512	1.52373e-08	0.0913355	0.943607
CG11594	-0.133318	0.592057	0.124629	0.771308	0.285732	0.753305
CG11596	-0.025012	0.899019	-0.575159	6.39002e-05	-0.89989	0.0467274
CG11597	0.253299	0.386211	0.314099	0.0366876	0.0156206	0.991284
CG11598	-0.0390888		0.261006	0.47618	0.163217	0.895893
CG11600	-0.0228046		-0.150845	0.722585	-0.0809513	0.956191
CG11601	0.0963036	0.678664	-0.51213	9.54084e-05	-0.125895	0.918183
CG11608	-0.00156021		0.627168	0.0716901
CG1161	0.255805	0.141679	-0.144181	0.345995	0.0929321	0.933261
CG11617	-0.040087		-0.307627	0.394807	-0.37126	0.635898
CG11619	0.0457453		-0.0242913	0.952077	0.281342	0.775294
CG11626	0.0134054		0.276126	0.422652	0.771025	0.426007
CG11629			-0.404932	0.0765288	0.163018
CG11630	-0.0104424		-0.0186722	0.965541	0.0555798
CG11634	-0.0185408		-0.195728	0.284917	-0.228922	0.832282
CG11638	-0.142149	0.645394	0.100786	0.816531	0.438647	0.656559
CG11655	0.657896	0.0029668	0.238154	0.532803	0.208871	0.846094
CG11656	0.0102419				0.254725	0.852863
CG11658	-0.198496	0.421863	-0.909461	5.98347e-08	0.177899	0.827559
CG11659			0.0269315	0.901148	1.22217	0.0422515
CG11668	0.0921642		-0.176427	0.611187	-0.248198	0.838443
CG11670	-0.0688796		-0.115851	0.743385	0.332704	0.700594
CG11672	-0.030373		0.00414792		0.619788	0.328325
CG11674	0.478139	0.000425467	-0.946586	5.10805e-17	-1.00997	0.0294098
CG11679	0.107583	0.472856	-0.543828	7.1714e-06	-0.00220925	0.999519
CG11686	-0.0501299	0.884702	-1.27783	2.24492e-07	0.474968	0.620521
CG11693	-0.0407728		-0.858128	0.00806491	0.25761	0.567486
CG11694	-0.0213861		-0.162437	0.689647
CG11695	0.207622	0.224345	0.585996	0.0067597	0.392624	0.603438
CG11696	0.954748	3.48391e-10	1.24869	4.30762e-22	0.299672	0.711134
CG11698			-0.0191095
CG11699	0.540065	0.00910504	0.371532	0.0881628	-0.050869	0.969996
CG11700	-1.02952	1.16031e-06	-0.33368	0.316353	-1.21572	0.0187107
CG11703	0.0314627		-0.524241	0.142507	-1.03041	0.0360725
CG11710	0.187559	0.192521	0.418374	0.0971853	0.157904	0.873623
CG1172	-0.494142	0.000104739	-0.514719	0.000599847	-0.181942	0.840433
CG11722	0.507465	0.0149936	0.229609	0.430477	0.589346	0.532576
CG11723	-0.22079	0.193756	0.407339	0.0090294	-0.0577696	0.956191
CG11726					-0.642743	0.181207
CG11737	0.095855	0.536894	-0.411144	0.0101566	-0.0961749	0.927652
CG11741					-0.43339	0.716592
CG11752	0.431384	0.0299338	-0.568579	4.82271e-05	0.352712	0.733993
CG11753	0.615625	0.000556474	-0.313329	0.0971902	0.168755	0.887791
CG11755	0.354646	0.0534172	-0.426667	0.0073021	-0.149195	0.899398
CG11756	-0.150045	0.499367	0.162695	0.563256	-0.280522	0.790933
CG11760	0.0325121		0.268417	0.296144	0.511499	0.655196
CG11768					-0.105932	0.935991
CG11771	-0.315123	0.0562773	-0.847642	4.26468e-06	-0.0485379	0.958237
CG11777	0.151433	0.513406	-0.00380272	0.988091	-0.282246	0.807164
CG11779	0.00681029	0.976435	0.0301223	0.928777	0.184895	0.837808
CG11786			1.0139	0.000595254	-0.00110669	0.999902
CG11788	0.405315	0.00632461	0.0918271	0.63215	-0.839359	0.363334
CG11790	0.350755	0.0293005	-0.612356	6.4372e-09	-0.0461909	0.971096
CG11791	-0.000224632	0.999375	0.233247	0.0273177	-0.0384646	0.971368
CG11807	0.0876304	0.621343	-0.29867	0.223483	0.146391	0.889767
CG11808	0.30502	0.0942177	-0.264836	0.146537	-0.884997	0.253045
CG11811	-0.176807	0.286986	-0.994305	3.05941e-15	0.197371	0.818495
CG11816					0.929213	0.0689537
CG11825	-0.345572	0.0738373	-1.04402	3.70424e-17	-0.819538	0.248748
CG11828			-0.0224636	0.947407	-1.01743	0.162706
CG11835	0.116839	0.480557	0.0968856	0.807781	-0.842799	0.326962
CG11836	0.0836679	0.704894	-0.305684	0.104536	-0.830768	0.335858
CG11837	0.280519	0.0630507	0.105926	0.582535	0.333145	0.733203
CG11839	0.282325	0.153071	0.00199826	0.994197	-0.498532	0.655514
CG11841	-0.0198846		-0.177092	0.604583	0.343714	0.784537
CG11842	0.0114276		-0.342577	0.177576	-0.421421	0.715513
CG11843	-0.385811	0.027106	0.324787	0.393507	0.347774	0.754027
CG11852	-0.0487461		0.200454	0.369698	0.962638	0.0319437
CG11854			-0.00158914		0.209029	0.802173
CG11857	-0.148263	0.406605	-0.174677	0.445394	-0.208176	0.777152
CG11858	0.263204	0.267626	-0.505683	0.00700115	-0.0140789	0.992911
CG11865			0.0500999		0.163018
CG11873	-0.572778	0.00706048	0.657036	0.0166009	0.0577507	0.969118
CG11878					0.835341	0.331737
CG11882	0.324777	0.0914118	0.59445	0.00909271	-0.47303	0.64913
CG11883	-0.30681	0.0417947	0.0307606	0.941475	0.391981	0.693486
CG11885	0.320813	0.0996231	-0.41642	0.00719726	-0.0605527	0.969024
CG11892			0.0540535		2.44741	1.85345e-07
CG11893	-0.0860352		-0.0596073	0.822641	-0.810845	0.270375
CG11898			-0.0891302		0.698261	0.454972
CG11899	0.343424	0.00995635	-0.963116	1.23407e-05	-0.686928	0.494923
CG11902	-0.0974266	0.642172	0.290329	0.180978	-0.416948	0.664862
CG11905	-0.00117882	0.994262	0.938473	0.000143024	0.277941	0.787592
CG11906	-0.118535	0.53949	-0.105249	0.572166	-0.363969	0.637135
CG11911	0.0617488		0.501304	0.0155369	0.587097	0.485949
CG11912			0.134426		0.218847	0.858071
CG11920	0.207196	0.244929	-0.426267	2.73828e-05	0.201803	0.848892
CG11927	-0.0527274	0.798849	-0.520428	7.12676e-05	-0.242726	0.766024
CG11929	0.0896337		-0.00986292	0.980104	0.481091	0.684431
CG11951	-0.0104424		0.0859717		-0.658884	0.360183
CG11961	0.293254	0.185633	0.425036	0.0148938	-0.588406	0.204384
CG11964	0.179125	0.253476	0.586111	1.3637e-05	-0.25167	0.778088
CG11970	-0.296747	0.205915	-0.272847	0.291935	-0.522076	0.577553
CG11975	-0.109751	0.480527	-0.517901	7.63563e-07	-0.769566	0.150411
CG11980	0.0143776	0.941682	-0.413482	0.00038009	-0.0362167	0.974974
CG11983	-0.83668	0.000770977	0.354427	0.264242	0.102423	0.93575
CG11986	0.0298994	0.892899	-0.516845	0.000536132	-0.9464	0.186208
CG11997					-0.568747	0.541356
CG11999	0.320004	0.0311151	-0.893768	1.05353e-16	0.0744217	0.955506
CG12003	-0.0213932		-0.0612618	0.856678	-0.37573	0.347439
CG12004	0.162832	0.484192	0.60343	4.79151e-07	-0.171337	0.833092
CG12007	-0.0231689	0.920058	0.633308	0.000480883	0.234542	0.776057
CG12009			2.05594	9.18218e-12	-1.66915	0.00785875
CG12010	-0.00628359	0.979868	0.594101	1.04998e-05	-0.0270688	0.983949
CG12011	0.00271854	0.988886	0.575731	0.0423687	-0.0721985	0.952704
CG12012	0.182195	0.441398	-0.871724	7.70192e-10	-0.526874	0.55398
CG12017			0.763865	6.50774e-05	-0.305435	0.812454
CG12020			0.108493	0.794092	0.0738224
CG12024	0.207043	0.240001	-0.270068	0.494141	0.269598	0.736563
CG12025	-0.273333	0.15908	0.194753	0.0834809	0.372549	0.582607
CG12035			-0.0191095
CG12038	-0.12216	0.710522	0.137893	0.717194	0.676396	0.27579
CG12054	-0.135908	0.366328	-0.140053	0.369741	0.231034	0.824676
CG12056	-0.035691	0.891978	0.362965	0.0694367	0.130007	0.915454
CG12057	0.0102419		0.0218606	0.907745	0.0685573	0.957794
CG12061	0.243614	0.040333	-0.762134	0.0110701	-0.288164	0.628681
CG12065	-0.0754156	0.732426	-0.077334	0.855548	0.0639137	0.957444
CG12069	0.0614218		-0.132951		0.0738224
CG12071	-0.0566832		-0.625521	0.0712752	0.223301	0.860397
CG12075	0.0776163	0.817726	-0.0752766	0.84723	0.262332	0.833092
CG1208			0.0593481		-0.270585	0.764051
CG12081	-0.147822	0.396651	-0.55852	0.000100527	-0.576124	0.299
CG12084	-0.43018	0.0108217	-0.457773	0.0219655	0.0349101	0.979287
CG12091	0.166416	0.263992	0.555309	0.000848467	0.185434	0.812878
CG12093	0.342981	0.016284	0.23587	0.168234	0.0748161	0.944273
CG12096	-0.0572064	0.767127	0.263759	0.31305	-0.114166	0.924471
CG12099	-0.0937849	0.60625	-0.0975018	0.515948	-0.169802	0.878589
CG12104	-0.196285	0.25857	-0.70745	1.62722e-06	-0.754808	0.168284
CG12105	0.0280152		-0.050653	0.913314	-0.14542	0.914755
CG12106	0.304114	0.0264472	-0.65555	0.00121405	-0.16683	0.879643
CG12107	0.405013	0.0380644	0.197833	0.328132	-0.013674	0.992735
CG12111			0.103858		-0.0152855	0.992079
CG12112	-0.67076	4.30202e-05	-1.6327	6.21296e-48	-1.18007	0.0457949
CG12115			0.186056		0.631149	0.544009
CG12116	-0.039654	0.87759	-0.0141332	0.966939	0.682254	0.30293
CG12118	0.404871	0.0128539	0.233656	0.42356	-0.0250784	0.984926
CG12121	-0.230807	0.209073	-0.488733	2.08403e-05	-1.09929	0.0257832
CG12123	0.326003	0.144175	-0.0411611	0.906115	0.334279	0.74231
CG12128	-0.160054	0.280015	-0.680425	2.04302e-12	-0.307337	0.729636
CG12129	0.0603992	0.742355	-1.02518	5.30203e-18	-1.36979	0.0221205
CG1213	0.0295157		0.222132	0.0920764	0.111387	0.909282
CG12133	-0.100862		-0.652681	0.0271895	-0.459309	0.344726
CG12134	0.08761	0.680517	-0.401518	0.00169543	0.269619	0.775039
CG12155	-0.0884868	0.651694	0.20424	0.114039	-0.106818	0.93479
CG12158					0.887489	0.323913
CG12159	-0.0718592	0.763344	0.0172001	0.961048	-1.04673	0.135759
CG12163	-0.128371	0.446631	-0.0277915	0.811305	-0.515511	0.386624
CG12164			0.906309	0.000321776	-1.34143	0.0358099
CG12170	0.285371	0.0903544	0.530704	0.00576532	0.774502	0.207871
CG12171	0.239713	0.118855	-1.00061	3.93485e-20	0.358541	0.713925
CG12173	0.559246	0.000196682	0.257946	0.380023	0.163422	0.889732
CG12177	0.367788	0.0197071	-0.368116	0.000724781	0.328672	0.715513
CG12179	-0.396596	0.026413	-0.423624	0.119777	-1.88836	2.72684e-05
CG1218	0.234175	0.0662857	-0.230498	0.0256752	-0.204135	0.866966
CG12182	-0.377852	0.0913429	0.114011	0.459459	-1.05447	0.0748483
CG12184	-0.703962	0.00498124	0.139702	0.733583	-1.38	0.0503229
CG12194	0.193585	0.530421	0.633155	4.58893e-05	0.969989	0.0403914
CG12204	-0.0613052	0.7379	-0.710887	9.72382e-10	-0.687749	0.384437
CG12206			0.456048	0.111073	0.412771	0.652589
CG12209	0.0229944		-0.613704	0.0301756	0.0398702
CG12213	-0.548633	0.000130193	-0.451456	0.00176288	-0.24987	0.785122
CG12219	0.129611	0.514201	-0.266827	0.327598	0.226198	0.782368
CG12224	1.13104	1.32544e-07	0.95082	0.00248446	0.684738	0.505467
CG12229	-0.0104424		0.0398591		-0.109694	0.933426
CG12236	-0.285063	0.032033	0.677547	5.76961e-07	0.0123312	0.993275
CG12237	0.109507	0.498276	-0.335379	0.0636463	-0.00888254	0.993844
CG12239	0.00793181		-0.265001	0.483376	0.202013	0.861161
CG12241	-0.041991	0.83245	0.782834	9.50057e-09	0.221163	0.818495
CG12253	0.278787	0.139344	-0.22153	0.065703	0.144592	0.914246
CG12256			0.278334	0.0645042	-0.429549	0.678318
CG12259	0.108558	0.578515	0.267945	0.112327	-0.024812	0.983949
CG12267	-0.0437232	0.828191	0.0751883	0.648929	0.159409	0.878329
CG12268	0.000782217		0.343472	0.246399	0.256869	0.734989
CG1227	0.181006	0.209586	-0.553603	1.09728e-07	-0.144906	0.894185
CG12278			0.0540535		-0.724603	0.474703
CG12279	0.579848	0.00264589	-0.293756	0.281877	0.1428	0.917789
CG12288	-0.133079	0.401025	-0.346083	0.0534984	0.141823	0.886818
CG12289			-0.0191095
CG12290	-0.0895557	0.577986	-0.335515	0.308561	0.471536	0.603706
CG12299	-0.362295	0.0784939	-0.394651	0.156439	0.0222995	0.984926
CG12301	-0.235204	0.153301	-0.439148	0.00997431	-0.587872	0.373603
CG1231	-0.0104424		-0.0809994		0.934613	0.248651
CG12310	0.0272162		-0.0956229	0.370881	1.16291	0.0272145
CG12316	-0.261537	0.0835918	0.633743	1.22549e-06	-0.404942	0.702127
CG12320	0.0117723	0.966652	0.385622	0.0708524	0.142274	0.901367
CG12321	0.527507	0.000492989	0.215919	0.48649	-0.377341	0.73297
CG12325	-0.180923	0.276864	-0.0343742	0.860571	0.245413	0.830037
CG1233	-0.0393016	0.87856	0.812729	1.04588e-09	0.0617398	0.967566
CG12338	0.47659	0.00342652	0.0235875	0.932218	0.0243441	0.984926
CG1234	-0.11969	0.548971	-0.274718	0.0105536	-0.709669	0.149946
CG12341	0.187419	0.316609	-0.68842	8.05053e-07	-0.167884	0.852359
CG12343	0.0620112	0.820186	-0.26923	0.138633	-0.0433928	0.974489
CG12344	-0.00156021		0.547468	0.111365	1.02737	0.095267
CG12355	0.0280981		0.305854	0.165503	0.89901	0.168062
CG1236	0.1539	0.270214	-0.182114	0.223483	-0.796887	0.19477
CG12362			-0.0764461		-0.255952	0.544707
CG12374	0.0302962		0.44615	0.185693	-0.731544	0.43663
CG12375	0.456116	0.0083315	0.544027	0.0327691	0.162876	0.889398
CG12376					-0.0655058
CG12379	0.106795	0.747215	0.379136	0.102314	0.551744	0.584081
CG12384	0.536949	0.00710639	0.0119977	0.979786	0.407325	0.681985
CG1239	0.60592	0.00324866	0.574086	0.0131438	-0.763737	0.43663
CG12391	-0.202521	0.226748	-0.405318	0.00194884	-1.13586	0.0117725
CG12395			-0.0191095		0.0398449
CG12398	-0.0213861		0.109989	0.639416	0.212483	0.869102
CG12402	-0.0439036	0.724075	0.177514	0.629301	0.429205	0.598057
CG12420	0.344604	0.210042	0.520677	0.00442009	-0.261332	0.836573
CG12426			-0.0191095		0.0941326
CG12438					0.0398449
CG12446	-0.0123907		-0.236994	0.290157	-0.440535	0.348628
CG12448			-0.0337757		0.0477949	0.975927
CG1246	0.00661552		-0.629393	0.0687833	-0.177409	0.818367
CG12470			-0.659442	0.017797	-0.054785	0.97121
CG12477	-0.0762942	0.584919	-0.937215	0.00219608	-0.222819	0.843145
CG12479			0.287211	0.371729
CG12480	0.0201648		-0.0152868	0.949035	0.374429	0.693421
CG12483	0.0373617		-0.0532125		0.621384	0.553078
CG12490	-0.0104424		0.182965	0.609535	0.783643	0.287639
CG12491					0.963171	0.0597527
CG12493	-0.26266	0.312438	-0.283291	0.295737	-1.05633	0.19122
CG12496	0.00658736	0.976435	0.544261	0.000554904	0.231966	0.86856
CG12499	-0.174347	0.435909	0.374666	0.0131505	0.171532	0.888316
CG12502	0.0102419		0.690112	0.0142934	0.777624	0.369472
CG12506					1.56637	0.000743604
CG12507			-0.0100687	0.976075	-1.11286	0.0358097
CG12512	0.150137	0.351209	-0.209294	0.476806	1.84762	1.18832e-07
CG12516					-0.318174	0.43663
CG12519	0.0219917		0.205633	0.327466	-1.73309	0.00073137
CG12520	0.143572	0.638752	-0.620328	0.071798	-0.279525	0.79844
CG12522	0.155028		1.56924	1.47306e-06	1.03455	0.16677
CG12523					-1.91904	0.000969825
CG12531	-0.0540681		0.240694	0.527262	0.52858	0.58189
CG12535	-0.788807	0.0014066	-0.59469	0.0441335	0.0917239	0.953258
CG12539			0.0190793		-0.11171	0.934216
CG12540			0.0672629		0.418974	0.731983
CG12541	-0.05048		0.00979968	0.983787	0.520503	0.481422
CG12546			0.0370216		0.358586	0.706292
CG12547	-0.256946	0.2214	-0.495355	2.16015e-05	0.353493	0.610346
CG12560	0.467505	0.0106788	0.651842	0.00488449	0.312165	0.733783
CG12567	-0.712305	0.00016958	-1.2447	5.10472e-18	-0.492229	0.546864
CG12576	-0.0635489	0.719592	0.469597	0.000686991	0.807584	0.0792141
CG12581	-0.301974	0.287812	0.812555	0.000217123	0.391362	0.707875
CG12590			-0.0712622	0.822514	0.490261	0.527096
CG12592	-0.688455	8.276e-05	-0.609642	0.0364789	-2.24935	0.000111029
CG12594			0.0449181		0.763093	0.201991
CG12605	-0.147272	0.427164	-0.41115	0.227135	0.606113	0.531618
CG12607	-0.010696		0.194666	0.295823	0.343428	0.609943
CG12608	0.0611277	0.783893	-0.24389	0.232617	0.0983019	0.920737
CG12609					0.259243	0.627079
CG12617			-0.0337757		0.416649	0.397419
CG12637			-0.0979155	0.642742
CG12643	0.00625153	0.983031	0.168458	0.581333	0.294138	0.733203
CG12645	0.0183681		-0.261468	0.314283
CG1265	-0.178537	0.445215	-0.735633	6.95464e-11	0.425421	0.618678
CG12655	0.0102419		0.624	0.0100909	0.427066	0.662143
CG12659	-0.111647	0.504334	-0.423224	0.000208222	-0.686905	0.364101
CG12661	0.0102419				0.243568	0.742374
CG12662	0.0272162				0.468514	0.583495
CG12672			0.0289157		0.35936	0.713332
CG12674			0.491597	0.0369294	0.0490454	0.969996
CG12680					0.0398702
CG12682	-0.0104424		-0.13174		0.0648315	0.95586
CG12688			-0.112826	0.627497	-0.077784	0.957706
CG12689					1.46169	0.00693873
CG12691			0.0859717		0.0398449
CG12692			-0.268149	0.0308203	0.0941326
CG12693			0.0403641	0.881887	0.542909	0.465198
CG12698	-0.03431	0.902043	-0.188921	0.648965	-0.597304	0.537201
CG12699	0.0102419		0.0540535		0.0054013	0.99828
CG12702	0.0519379	0.858191	0.230344	0.566909	-1.19754	0.00787538
CG12708	0.244522	0.227713	0.477996	0.042638	-1.90209	0.00118548
CG1271	-0.0353065	0.889575	0.556536	3.02268e-05	0.346315	0.648831
CG12713	-0.14534	0.377237	-0.409757	0.0154162	-1.02307	0.115297
CG12715					0.399336	0.684446
CG12716					0.00811921	0.996886
CG12717	-0.253858	0.11898	-0.336492	0.176284	-0.41949	0.643486
CG12723	0.018636		0.437293	0.223024	-0.101969	0.924502
CG12725			0.0671509		-0.973797	0.163437
CG12728	-0.167342	0.544755	-0.867489	2.01447e-08	0.0629886	0.957653
CG1273	0.104524	0.603627	0.38386	0.148384	-1.03045	0.210516
CG12730	-0.0386227	0.887772	0.862473	1.00894e-08	-0.0127625	0.992161
CG12744	0.3105	0.144843	-0.0144997	0.949035	-0.350407	0.712453
CG12746	0.104257	0.485591	-0.617742	5.64504e-07	0.353283	0.683537
CG1275	0.0356382	0.854686	-0.223325	0.157105	0.260827	0.776057
CG12766	0.0102419		0.0370216		1.84508	2.78239e-06
CG12768	-0.0441815	0.892273	-0.781245	0.00393213	0.365559	0.726463
CG12769	-0.561063	0.00352888	0.601904	0.0827413	-0.857278	0.293063
CG12773	-0.351621	0.0296447	-0.580296	0.0233984	0.302319	0.733993
CG12780			0.0190793		-0.136902	0.926999
CG12782	0.139311		-0.7766	0.00879488	-0.312403	0.808562
CG12783	0.00661552		-0.0764461		0.119487
CG12795	0.73731	9.1056e-06	0.295619	0.330088	-0.0622393	0.958496
CG12811	0.390925	0.0652026	-0.261668	0.50548	-0.378224	0.682814
CG12814	0.018636		1.084	0.000652075	0.106863	0.923569
CG12817	0.024293		-0.119651	0.736701	0.490291	0.583563
CG12818	0.247214	0.233042	-0.522165	0.000198941	-0.917188	0.131068
CG12822	0.508057	0.0016962	0.4718	0.0199706	0.268989	0.765666
CG12824			-0.0341499		0.182128	0.899398
CG12825	0.062034	0.693086	-0.0286576	0.947164	0.501923	0.573437
CG12826	-0.0033667		0.145575	0.731024	0.390326	0.687379
CG12831					-0.302785	0.794188
CG12836					0.344079	0.768113
CG12848	0.42768	0.0629477	-0.3982	0.0546014	0.24955	0.816949
CG12849			0.0332479
CG12851	-0.115453	0.501782	-0.0621606	0.860713	0.295897	0.799685
CG12853			0.0190793		-0.218303	0.609166
CG12857	-0.0104424		0.0190793		0.662476	0.193303
CG12860					-0.0644705	0.954267
CG12863	0.154072	0.392078	-0.301888	0.0392679	-0.384751	0.712636
CG12866			0.0540535
CG12868	0.464917	0.0613676	-0.620224	0.062044	0.411029	0.681094
CG12869	0.0114036		0.148372	0.710499	-0.176579	0.875259
CG12877	-0.215858	0.333162	-0.578443	0.00229563	-1.72638	0.000335624
CG12880	0.0229944		0.0725685	0.760376	0.882281	0.132213
CG12883	0.397178	0.0226066	0.156587	0.712862	-0.642712	0.489661
CG12885	-0.18647	0.308969	-0.600722	0.0227529	0.299952	0.803064
CG12895	0.218786	0.319446	-0.40382	0.0122385	-0.0772022	0.952229
CG12896	0.215546	0.476366	-0.780342	1.2057e-06	0.0659773	0.958301
CG12898					0.390509	0.337385
CG12909	0.137379	0.421424	-0.357812	0.00625223	0.166057	0.870602
CG12910	-0.24549	0.25857	0.558285	0.0547305	0.166842	0.850775
CG12911	0.07454		0.0680697	0.877668	-0.0399503	0.967044
CG12914	-0.0104424		-0.0649882
CG12917	-0.0104424		0.0540535		0.371423	0.668068
CG12920	0.034469		0.467184	0.197824	0.941168	0.279432
CG12923	0.0229944		-0.0699428		-0.0198328
CG12926	0.12159	0.372533	-0.230075	0.557473	0.356068	0.640739
CG12929	0.56784	0.00475203	-0.180148	0.408482	-0.0622292	0.967044
CG12934	0.0401046		0.231534	0.528519	0.772143	0.167143
CG12935	0.236569	0.234983	-0.379138	0.0157957	0.105189	0.93383
CG12942	0.0892745	0.642827	0.574054	2.04467e-05	-0.800051	0.358016
CG12945	-0.178799	0.389443	0.0737478	0.860637	-0.0114268	0.992669
CG12947	0.579649	0.0235488	1.12031	2.13348e-13	0.51021	0.560502
CG12948	0.346359	0.035909	0.682964	0.0012352	-0.0830136	0.949654
CG12951			0.0798862	0.792535	0.259545	0.850465
CG12963			0.182924	0.659409	0.315145	0.729782
CG12964	-0.00202235		0.729665	0.0306392	-0.979022	0.192203
CG12970	0.0102419		0.50387	0.0506554	-0.44561	0.681305
CG12971			0.0540535		-0.695926	0.342556
CG12974	-0.0136605	0.953948	0.331395	0.195599	0.456482	0.511685
CG12975	0.463437	0.0316318	0.35018	0.0532248	0.378939	0.705079
CG12983	-0.0185408		-0.267696	0.320632	-0.278797	0.653312
CG12984	0.166546	0.294309	0.0722481	0.864913	0.389714	0.739625
CG12985	-0.0104424		-0.186666	0.618434	-0.639331	0.519435
CG12986	0.058987	0.827686	0.0238546	0.952338	0.21562
CG1299	-0.00567218		0.0530226	0.813747	0.218117	0.801432
CG12990	-0.00901242		0.685655	0.0111436	-0.129678	0.889398
CG12991	-0.46194	0.0761671	1.06241	8.1641e-05	0.491744	0.561482
CG12992			0.276869	0.374974	0.552288	0.60448
CG12995					-0.10713	0.903069
CG12998					-0.336753	0.705083
CG13000	0.142974	0.654332	-0.310042	0.257875	-0.129537	0.533039
CG13001	0.208514	0.184311	0.81719	2.41292e-11	0.580141	0.419119
CG13002					0.00600062
CG13003	-0.0104424		0.113774	0.60666	0.277236	0.828333
CG13004	-0.0140673				-0.145109	0.910704
CG13005	0.12575	0.424044	0.325096	0.318704	-0.166251	0.897402
CG13008					0.358875	0.735564
CG13010	-0.022103		0.322409	0.401112	0.176693	0.810901
CG13012			-0.149783	0.443887	0.511612	0.544597
CG13014	0.301085	0.12256	0.131904	0.690947	-0.0721704	0.95912
CG13016	0.336932	0.0654954	0.497454	0.00241529	-0.465844	0.611699
CG13018	0.622872	0.00634924	0.25192	0.391518	0.258677	0.834285
CG13021	0.0229944				0.0398702
CG13022			-0.132345	0.733583	1.03866	0.196694
CG13023	-0.0104424		0.857458	0.00270673	-0.537718	0.621758
CG13024	-0.0104424		-0.0601409	0.82412	-0.464361	0.538326
CG13026			0.042756		-1.89092	0.00276045
CG13028					-0.236914	0.861332
CG13029	0.56469	0.00997517	0.258029	0.367466	0.151319	0.912212
CG13031			0.0818035	0.684893	0.385608	0.717405
CG13032			0.365881	0.156814	0.221727
CG13033	0.064657		-0.149333	0.699312	-0.61076	0.440383
CG13038			-0.00158914		0.343901	0.7622
CG1304	0.0102419		0.0370216		0.951983	0.137093
CG13040					0.0245003	0.988423
CG13041	0.134208	0.335953	0.205739	0.26081	-0.613597	0.40678
CG13042			0.0190793		-1.5699	0.00398924
CG13043	0.0303632		0.308216	0.0612142	0.0264158	0.979299
CG13044	0.0218367		-0.0741458	0.434818	0.376544	0.579938
CG13045					-0.684373	0.461817
CG13046	0.0256115		-0.0460989		-0.530931	0.564887
CG13047	-0.0104424		0.0816655		-1.29165	0.00632629
CG13048					-2.01389	0.000456301
CG13049			0.0940448	0.297488	-2.60504	9.31123e-07
CG13050			0.0190793		-1.23819	0.0938114
CG13051	0.000782217				-1.61866	0.000610436
CG13053					0.259243	0.627079
CG13054			-0.00521611		-0.0672448	0.962462
CG13055			-0.0191095		0.148736	0.91084
CG13056			0.0190793		0.492166	0.627079
CG13058			0.0190793		-0.211246	0.869102
CG13059	0.0925201	0.396714	0.283448	0.140556	-0.483597	0.479921
CG13060	0.035202		0.187098	0.242571	0.0691949	0.953258
CG13062					-0.251769	0.807641
CG13063	0.0102419		-0.0648761	0.789355	-0.386588	0.70151
CG13064			0.106147	0.226052	-0.466385	0.660965
CG13065					-0.693633	0.393144
CG13066	0.0102419		0.00102183		-2.66297	3.69595e-14
CG13067	0.115578		0.153264	0.442336	-0.661471	0.269006
CG13068	0.0295157		-0.012885		-1.36214	0.00375551
CG13069	0.107335		0.0540535		-1.42517	0.00294785
CG1307	0.254842	0.148671	-0.340846	0.0463362	-0.230807	0.834096
CG13071					-0.37573	0.347439
CG13073					0.113806
CG13074	0.0102419		0.00428819		-0.103672	0.947776
CG13075	0.0758291	0.612724	0.282945	0.29885	0.989646	0.0478635
CG13077	0.0643403		-0.345181	0.340828	0.158513	0.885762
CG13078			-0.071663	0.836521	-0.299906	0.786913
CG13081			0.539372	0.0359999	0.0778156	0.941078
CG13082	0.0863666		0.821093	0.0125643	0.13036	0.889398
CG13083	0.0774404		-0.441542	0.226755	-1.39888	0.0415157
CG13084	0.000782217		0.347224	0.342358	-0.343811	0.736718
CG13085	0.0960435	0.735399	-0.00797811	0.975979	0.188197	0.88024
CG13086	0.00736904		-0.0862101	0.844378	0.423866	0.680195
CG13088	0.180897	0.360009	0.541375	0.0128723	0.130426	0.91735
CG1309	0.13678	0.438951	-0.0105676	0.961787	0.181408	0.827685
CG13096	-0.363426	0.020726	0.324865	0.0153857	-0.937042	0.0592111
CG13097	-0.254712	0.126079	-0.489482	0.00253654	-0.937045	0.11731
CG13101	-0.990735	4.47537e-05	0.0914672	0.831174	0.46591	0.596241
CG13102	0.0474231		0.133713	0.600715	0.272999	0.803623
CG13108	-0.0104424		0.319755	0.384224	0.391657	0.661355
CG13114					-0.130529
CG13116	0.0471322		-0.313632	0.357654	-1.211	0.0584878
CG13117			0.0540535		-0.0478761	0.972077
CG13123	0.155943	0.44725	0.561999	0.00226043	0.196978	0.85736
CG13124	0.0933808	0.652942	0.854704	2.06186e-06	0.213438	0.818495
CG13126	-0.0766149	0.67033	-0.25667	0.0867045	-0.277818	0.752044
CG13127					0.106208
CG13131			-0.0191095
CG13133					0.684849	0.182072
CG13135					0.18662
CG13138	-0.0950281		-0.0428265	0.903667	0.0175051	0.990956
CG1314					-0.0998723	0.923569
CG13144	-0.00542785		0.070711	0.784037	-0.40961	0.730166
CG13148	-0.0537618	0.815139	0.162734	0.700494	0.237768	0.807289
CG13151	-0.144835	0.611381	-0.277239	0.23127	0.27096	0.770979
CG13154	-0.0143429		0.541171	0.118147	0.198578	0.887791
CG13155					0.259243	0.627079
CG13157			0.208423	0.518899	-0.176973	0.899398
CG13159			4.44542	2.8828e-11	-0.0433902	0.973449
CG1316	0.0601371	0.744393	0.528123	1.25257e-06	0.0224743	0.985505
CG13160			-0.0191095		0.48517	0.51818
CG13168					0.306997	0.779117
CG1317	-0.445985	0.00450461	0.54581	0.00997727	0.367142	0.705079
CG13170					1.62523	0.0137314
CG13177	0.0559241		0.120377	0.764067	0.691141	0.509395
CG13185	-0.560154	0.00152241	0.593608	0.000104003	0.447716	0.686154
CG13186					-0.76685	0.410369
CG13192	-0.119185	0.431403	-0.0440924	0.762354	0.221921	0.827566
CG13193					0.298445	0.688823
CG13196			-0.000294313	0.999655	-0.0122337	0.990956
CG13197	0.313117	0.0630507	0.216709	0.405237	0.173884	0.859509
CG13198					-0.206152	0.852863
CG13202			0.0190793		0.078549	0.958546
CG13203			0.172302	0.588143	0.599721	0.519309
CG13204	0.347756	0.0985932	1.1219	1.22116e-05	0.51379	0.532672
CG13215	0.0102419				0.294381	0.803382
CG13216	0.0218992		0.342798	0.355544	0.550265	0.61325
CG13217	0.083938	0.610202	2.43811	1.63887e-28	-0.219601	0.845769
CG13218			0.363919	0.0266329	-0.132136	0.913207
CG13220	0.352161	0.0311036	-0.294576	0.01076	0.152039	0.906381
CG13223					-0.147671	0.85736
CG13226			-0.0197779		-0.209567	0.850775
CG13227	0.018636		0.342929	0.248278	-0.15125	0.897456
CG13228					0.107772	0.934968
CG13229	0.107191	0.478362	-0.593781	0.0707702	0.338117	0.697175
CG13230					-0.375744	0.762392
CG13231			0.0816655		-0.1229	0.93383
CG13239			-0.0191095		-1.27501	0.0639159
CG1324	-0.000164099	0.999375	0.0216545	0.961929	-0.326583	0.789282
CG13244					0.0398449
CG13247	0.0433359		-0.0016127	0.99762	0.0757277	0.952704
CG13248			-0.149408	0.693509	0.498025	0.582607
CG13250	-0.0213861		-0.0337757		-0.336167	0.785122
CG13251	0.052725	0.74669	0.314546	0.351822	-0.304089	0.789282
CG13252	0.353878	0.172616	-0.0773351	0.838852	0.173728	0.865396
CG13255	0.0127538	0.961079	0.334397	0.109954	0.315479	0.749547
CG13258	0.0102419		-0.35938	0.297106	0.0710278	0.964235
CG13272	-0.0104424		0.599206	0.000535066	1.05616	0.195718
CG13280	-0.0639996		-0.0337757
CG13282			0.126822		-0.549745	0.601432
CG13284	0.018636		1.12806	0.000449504	0.305755	0.712453
CG13285	0.0295157		0.0579585		-0.32804	0.731983
CG13287	0.0102419		0.0634059	0.786112	0.0915119	0.949654
CG13288			-0.154369		0.555918	0.494708
CG13293	0.0134012		-0.036256	0.939023	0.633703	0.48176
CG13295	0.252546	0.323973	0.795285	1.49991e-05	-0.0696968	0.945544
CG13297			0.0880984	0.330665	-0.595541	0.549981
CG13299					0.253309
CG13300	0.0166002		0.357443	0.222586	0.464423	0.656854
CG13305	0.000782217		-0.0840914	0.824459	-0.533945	0.538604
CG13306					-0.337587	0.766854
CG13308					-0.182203
CG13309	0.0102419		-0.0560545		0.00366508
CG13310					-0.381092	0.706574
CG13311	0.0286062		-0.0148895	0.948496	0.595374	0.485156
CG13312			0.0749018	0.770586	0.194415	0.832256
CG13313	-0.213817	0.362663	-0.242294	0.464088	0.0170047	0.991284
CG13314	0.024293				-0.666485	0.481824
CG13315	0.0390053		-0.0104602	0.98224	-0.0907767	0.945334
CG13318	-0.0104424		0.0190793		0.0427143	0.972748
CG13319	0.286569	0.0732027	-0.902638	2.57936e-10	-0.12747	0.927726
CG13321	0.0955916		0.95084	0.00403904	0.504176	0.449959
CG13323	0.0403246		0.39514	0.120785	0.975736	0.106613
CG13324			0.237293	0.100016	0.700137	0.389004
CG13325			0.0190793		0.00990531	0.992911
CG13326	0.034408		-0.45229	0.186813	0.132873
CG13330			-0.0828709	0.746004	0.20236	0.663993
CG13331			0.0252518		0.780827	0.269148
CG13332			-0.062141		-0.254784	0.827559
CG13334	0.0527745		-0.062247	0.885822	-0.0604188
CG13337	-0.0104424
CG13339	0.366352	0.130093	0.532473	0.0083901	0.106742	0.938573
CG13344	-0.104194	0.519577	0.418358	0.0784142	-0.121338	0.905812
CG13358	0.161975	0.584919	0.475579	0.0468876	0.901452	0.320835
CG13359	0.0349236		0.45609	0.19983	-0.143484
CG13360			-0.150231		-0.546869	0.628681
CG13361			-0.0460989		0.389296	0.599825
CG13362	-0.0177692	0.938107	0.72215	0.0187247	-0.179707	0.90252
CG13364	0.431541	0.0741143	-0.254513	0.285755	0.141967	0.909711
CG13365	0.413011	0.0452903	-0.737371	2.19355e-09	0.297567	0.787592
CG13366	-0.359003	0.0357589	0.535679	0.00145728	-0.3073	0.773002
CG13367	0.403042	0.00882194	0.617354	2.38586e-05	-0.0596269	0.953258
CG13369	0.220052	0.143601	-0.427346	0.00236689	0.176939	0.870602
CG13373	0.352187	0.032225	-0.66051	1.19265e-06	-0.672476	0.50754
CG13375	-0.65313	0.0068897	-1.49666	5.73132e-11	0.566945	0.549696
CG13376			0.0370216		-0.244893	0.681816
CG13377	0.0860238		0.949726	0.0016595	0.39779	0.54317
CG13384	-0.309019	0.0494515	0.523821	3.74229e-05	0.086667	0.932526
CG13385			0.00102183		-0.315178	0.741516
CG13386					-0.046159	0.972814
CG1339	-0.0104424		-0.80705	0.0131892	-0.735562	0.458285
CG13390	0.327054	0.113498	0.563183	0.0344007	0.163231	0.866384
CG13392	0.468302	0.00743834	0.0200693	0.92968	-0.0792077	0.956191
CG13397	1.13032	1.28266e-20	0.32833	0.368912	-0.579412	0.442901
CG13398	-0.521509	0.00406305	0.12244	0.668191	0.188953	0.870608
CG13403			0.0855833	0.700841	0.110436	0.933426
CG13404	-0.0104424		0.714044	0.0219813	0.453444	0.550393
CG13405	-0.0508705	0.734491	-0.367598	0.095387	-0.269536	0.527184
CG13407	0.024293		-0.0891302		-0.0517222	0.957653
CG13408	-0.0198846		0.0408778	0.851781	0.213519	0.831879
CG13409	0.0598921	0.7645	0.518357	0.0669258	0.445811	0.495464
CG13423	-0.0608255	0.66166	-1.02395	7.80305e-07	-0.543123	0.630691
CG13426			0.0311338	0.848069	-0.0992346
CG13427	0.217324	0.254137	-0.00169539	0.990697	-0.448537	0.522127
CG13428	-0.0924488		-0.0135495	0.976632	-0.23578	0.86616
CG13436	-0.0198846		-0.141879	0.74155	0.619785	0.506814
CG13437	-0.0213932		0.0739797		-0.0843214	0.948996
CG1344	-0.329233	0.0296447	-0.873621	8.65466e-13	-0.138232	0.867989
CG13442			0.0190793		-0.130529
CG13443					-0.971814	0.126786
CG13445			0.0626585	0.841007	-0.219839	0.874312
CG13449			-0.0966776	0.465871	0.0306771	0.9826
CG13454	0.187716	0.528075	0.565594	0.00639255	-0.59434	0.58792
CG13455			-0.0191095		0.806875	0.398028
CG13457	-0.039907		0.0895307	0.840526	-0.84093	0.195223
CG13458	-0.0274078		-0.193226	0.580444	0.207742	0.870602
CG13460			-0.245015	0.130272	0.270793	0.837333
CG13461	0.000782217		-0.0191095		1.02483	0.041936
CG13465	0.434237	0.0340852	0.66034	0.000690898	-0.484806	0.655196
CG13473					0.0398449
CG13482			0.240253	0.396782	-0.0305541	0.97937
CG13484	0.404079	0.0562961	-0.385835	0.0209408	-0.271859	0.814246
CG13488			-0.0560545		0.320336	0.783819
CG13492	0.0664703		-0.0344391	0.91759	0.202872	0.822335
CG13494			-0.0624326
CG13500					-0.10413	0.897402
CG13501	-0.0320249		-0.176515	0.162005	0.335216	0.7716
CG13502			-0.0191095		0.126509	0.908568
CG13506	0.00567212		0.834966	0.00255443	0.267465	0.761511
CG13516	0.0102419		0.111678		0.37424	0.680128
CG13526			-0.0191095
CG13527			-0.0197779		-0.564289	0.232158
CG13531	-0.339009	0.0327003	0.38576	0.0114546	-0.306342	0.776057
CG13532	0.144486	0.566946	-0.0228227	0.952077	0.393831	0.627079
CG13538			0.0332479		1.69419	0.0080418
CG13539			-0.0191095
CG1354	0.32502	0.0161155	0.211716	0.0590011	-0.0344689	0.971096
CG13540	0.394387	0.00723585	0.181272	0.662268	-0.25636	0.852359
CG13541			0.022916
CG13544			-0.0460989		-0.255952	0.544707
CG13545	0.0713835		0.282525	0.126078	0.770279	0.156019
CG13551	0.445366	0.0584066	-0.418508	0.0139773	0.221986	0.839108
CG13559	0.0102419		0.0488858		-0.261777	0.82639
CG13560	-0.0104424		0.100239	0.660135	5.82017	1.71963e-41
CG13561	-0.00509371		0.320593	0.397386	0.373298	0.751646
CG13562	0.252302	0.313663	0.449518	0.207252	0.286711	0.804058
CG13563	0.0763062	0.699148	-0.0537526	0.885822	-0.115854	0.941169
CG13566					-0.776342	0.421932
CG13575					0.55381	0.583568
CG13577			0.0689293		0.828621	0.38
CG13578	0.057374		0.334875	0.375176	0.575971	0.51818
CG13579					0.557392	0.580829
CG1358	-0.278253	0.0759708	0.040875	0.932295	0.784354	0.169782
CG13581			0.0370216		-0.293015	0.485949
CG13585	0.485214	0.00690332	-0.495826	0.000193822	0.524748	0.570003
CG13587			0.0190793
CG13589					0.0283834	0.980452
CG13590					0.437249	0.700188
CG13594	0.0104538		0.404193	0.132919	0.508825	0.6029
CG13599	0.106427	0.532766	-0.0415752	0.790362	-1.27695	0.0626221
CG1360	0.202542	0.180964	-0.0243975	0.917407	-0.389931	0.667113
CG13601	0.289087	0.0292872	-0.539259	0.000508712	0.174595	0.885001
CG13603	0.370808	0.0446647	0.448543	0.00193625	0.185907	0.874312
CG13604	-0.612903	0.000443536	0.0807489	0.66102	0.123394	0.919626
CG13605	0.0165969	0.941922	0.168134	0.338418	-0.0254967	0.981226
CG13606	0.0640078		2.91639	8.11366e-10	-1.00116	0.0358099
CG13607	-0.0104424		0.111678		-0.802192	0.190439
CG13609	0.421938	0.0195527	0.103563	0.763655	-0.257208	0.838719
CG13613	0.0102419		0.0540535		-0.0189705
CG13614			0.0370216		-1.21843	0.0944452
CG13615			0.0788326		-0.186745	0.897456
CG13616			0.204347	0.0855139	-0.369153	0.766982
CG13618	0.0102419		-0.460825	0.141398	-1.30779	0.00147989
CG13622	0.000782217		0.50153	0.149888	0.444954	0.7058
CG13623	0.569577	0.0195142	-0.241682	0.388495	0.311578	0.779181
CG13625	0.0483459	0.78284	0.51696	0.01362	-0.515891	0.50183
CG13630	0.337566	0.00940072	-0.725296	1.84149e-06	0.535932	0.476864
CG13631	0.590518	0.0225498	0.910202	0.00548982	-0.0457906	0.972643
CG13634			0.059075		0.0918748	0.953258
CG13639			-0.142759	0.419119	0.0904644	0.948996
CG13640	-0.0104424		-0.00811285	0.966347	0.0865104	0.950149
CG13641	0.000782217		-0.248953	0.422115	0.562744	0.550393
CG13643	-0.126422		0.194992	0.501994	0.155455	0.904834
CG13653	0.149868	0.566284	0.395996	0.187795	-0.570925	0.43778
CG13654	-0.0680711	0.779801	0.871841	1.98708e-05	0.144083	0.911378
CG13658			0.00102183		2.81458	5.13443e-11
CG13659	0.00934624		0.132572	0.621304	0.606267	0.449583
CG13663	0.247763	0.198752	-0.721692	1.26139e-07	-0.18489	0.881768
CG13667	-0.421887	0.00967513	-0.499203	0.000433238	-0.0723163	0.948996
CG13670			-0.0764461		-0.117616	0.897456
CG13671	0.121172	0.502421	0.118357	0.673474	-0.375955	0.677235
CG13674	0.0102419		0.00371821		-2.24381	2.22938e-11
CG13675	-0.00156021		-0.133816	0.719303	-1.17439	0.00632364
CG13676	-0.0777317	0.562934	0.345617	0.121909	-0.26912	0.814246
CG13678			-0.0649882		-2.1748	2.58068e-11
CG13679	0.0133567		0.0618983	0.893737	-1.61805	8.25143e-05
CG1368	0.306615	0.0213238	0.159954	0.614544	-0.154967	0.885001
CG13685					0.225547	0.862198
CG13689	0.0548504	0.873107	-0.352384	0.0636463	-0.724933	0.331976
CG13690	0.29649	0.032038	0.208776	0.101406	-1.06947	0.144707
CG13692	0.024293		-0.0203222	0.963259	0.5193	0.631379
CG13694	0.0102419		0.0511999	0.866928	-1.05295	0.0926821
CG13698	-0.169616	0.360402	-0.184312	0.657959	0.26653	0.74231
CG13699			0.0672629		-0.984258	0.233958
CG13700			0.0190793
CG13704	0.0599585		0.466886	0.104828	-0.028274	0.976693
CG13705	0.220888	0.240189	-0.0407996	0.922292	-0.161565	0.897595
CG13707			0.0370216		-0.0585395	0.966404
CG13708	-0.0407728		0.154523		0.542018	0.603706
CG1371	-0.238907	0.195418	0.31664	0.083163	0.176905	0.853186
CG13711	-0.174848	0.576772	-0.918305	0.00042954	-0.49925	0.374808
CG13712	-0.036084	0.92275	-0.807588	0.00137719	-0.129885	0.500457
CG13713	0.496386	0.0507044	-0.311293	0.24175	-0.419482	0.572414
CG13716	-0.0158214	0.96674	-0.763299	0.00863861	-0.0517222	0.957653
CG13720			-0.0337757		-0.250627	0.792843
CG13721			0.188536	0.323667	0.530928	0.544213
CG13722	0.0183844		-0.494889	0.0365952	0.0937726	0.951132
CG13724			0.0190793		0.0547392
CG13727			0.0190793		0.0303981	0.977264
CG13728	0.0272059		0.178575	0.668795	0.12621	0.935438
CG13731	0.137102	0.43135	0.40367	0.195798	0.542883	0.612921
CG13733	-0.023791		0.43252	0.0599164	0.371826	0.766902
CG13737	-0.0104424		0.339847	0.239369	-0.266801	0.814178
CG13738	0.0539694	0.704479	0.412479	0.0710203	0.369018	0.733993
CG13739			-0.091558	0.675153	0.25329	0.852863
CG13742	0.533782	0.00621562	0.37146	0.00469515	-0.909692	0.233143
CG13743			1.05546	0.000111143	0.95129	0.214497
CG13744	0.0229944		0.445279	0.0822448	-0.452465	0.704211
CG13747					-0.0655058
CG13748	-0.0104424		0.0190793		0.563516	0.595041
CG13749	-0.0156567		0.402026	0.256342	-0.922319	0.293791
CG13751	0.399146	0.0948027	-0.416107	0.0749458	-0.0246073	0.988115
CG13760	-0.00409612	0.989473	-1.11901	1.67013e-14	0.0221575	0.985865
CG13766	0.0974003	0.687559	0.284856	0.371539	0.130913	0.904633
CG13771	0.00189482	0.995683	-0.408309	0.130016	0.170591	0.896459
CG13773	-0.000346884	0.999375	-0.090934	0.608325	0.297416	0.774558
CG13775	-0.0755733	0.762762	0.408583	0.0592792	0.0974184	0.938663
CG13784	-0.335486	0.00622782	0.579743	1.609e-07	-0.0462005	0.971973
CG13786	-0.0104424		-0.0433013	0.867889	0.398074	0.741608
CG13793	-0.223546	0.0456284	-1.2271	4.00295e-05	-0.419483	0.733203
CG13794	-0.175653	0.320912	-1.65021	1.11001e-09	-0.0714848	0.9597
CG13795	0.270944	0.0299861	0.293213	0.347994	-0.400546	0.654646
CG13796			0.0540535		0.112377	0.926302
CG13806	-0.0234791		-0.536195	0.0775572	0.680557	0.283996
CG13807	0.282883	0.223222	-0.0874909	0.697077	-0.130258	0.91735
CG13810	-0.0104424		-0.552008	0.0912256	-0.0247455	0.981226
CG13813	-0.142185	0.617316	0.469426	0.00627195	0.720513	0.452471
CG13827	0.303567	0.154744	0.534645	0.00270313	0.102108	0.941169
CG13833			-0.00521611		-1.03897	0.207725
CG13837			0.0370216		0.4902	0.577553
CG13838			-0.0191095
CG13841					-0.381447	0.577727
CG13842	-0.0140673		0.165764	0.322391	0.0418556	0.974489
CG13843	-0.0104424		-0.0337757		0.313139	0.570003
CG13847	-0.00928465		0.425736	0.237913	-0.521781	0.641081
CG13850	0.0139079	0.948455	-0.155505	0.697542	-0.0801039	0.936086
CG13855			0.0332479		-0.0669795	0.958602
CG13856	0.0102419		-0.014712	0.966347	0.180308	0.880553
CG13857	0.000782217		-0.110017	0.69437	-1.10531	0.145451
CG13862			-0.0191095		0.394242	0.626166
CG13868	-0.366673	0.134323	0.635154	7.80305e-07	-0.015674	0.990949
CG13869	0.0134012		-0.328168	0.207264	-0.347971	0.780602
CG1387	-0.00666609		0.198845	0.602117	-0.28084	0.778695
CG13870			0.0700189		0.143722	0.910336
CG13871			-0.0089327	0.975857	0.220685	0.835752
CG13872	-0.0104424		-0.313829	0.333896	-0.162964	0.865796
CG13875	-0.0424788		0.384067	0.235864	0.446253	0.575363
CG13876	-0.0688931	0.7989	-0.31085	0.0662139	-0.171855	0.888316
CG13877	0.0642137	0.735918	-0.0615329	0.830327	0.555819	0.509395
CG13884	-0.0342674		-0.0532125		-0.244603	0.567486
CG13887	0.00652839	0.979046	-0.10848	0.503363	0.259222	0.776057
CG13891			0.0945282	0.64965	-0.265005	0.734013
CG13893	-0.0337376		0.108717	0.793276	-0.0766566	0.944273
CG13894	-0.0879342	0.796109	0.426428	0.0050532	0.204488	0.859509
CG13895	-0.271206	0.157555	0.346207	0.0256046	-0.139452	0.887734
CG13896	0.463121	0.0326784	-0.744159	7.81146e-07	-0.59554	0.489718
CG13898					0.21603	0.848683
CG13901	0.0398182	0.864322	-0.582021	0.000349355	-0.561087	0.55398
CG13905			0.0756643		1.95475	0.000183609
CG13907	-0.389898	0.0335568	-0.609375	0.0277798	0.121968	0.903069
CG13912	-0.189239	0.542371	-0.135062	0.673474	0.0737568	0.956191
CG13917	-0.541936	0.0188873	0.981503	5.69158e-05	0.396342	0.716633
CG13919	-0.0191929	0.953948	0.461629	0.0477059	-0.204492	0.868915
CG13920	-0.0973585	0.746076	0.132115	0.742927	0.325601	0.700188
CG13921	-0.137608	0.610568	0.48587	0.174426	0.111558	0.930462
CG13924	-0.0104424		-0.0708936	0.859477	0.415623	0.678975
CG13926	0.0883262	0.688436	-0.14158	0.50266	-0.274679	0.792843
CG13928	0.0508677		0.759075	0.01659	0.206693	0.836573
CG13930			0.126822		0.742377	0.460608
CG13933	-0.149313	0.292167	0.652911	9.90091e-09	0.134545	0.913207
CG13937	0.0885208		1.7779	2.54397e-08	0.546082	0.406138
CG1394					0.438679	0.703406
CG13946			0.0700189		1.3081	0.00744778
CG13947			-0.0127299	0.910663	1.37789	0.00533657
CG13949	-0.179192	0.335687	-0.118447	0.717597	0.195684	0.885106
CG13950			0.0625201		0.386184	0.652487
CG13954	-0.0807103	0.665353	-0.0361262	0.935343	0.399086	0.744605
CG13955	-0.0104424		0.042756		-0.464097	0.685388
CG13962	-0.0604768		-1.2208	0.000153939	1.525	0.00220211
CG13965					0.0398702
CG13970	-0.0104424		-0.0395228
CG13972			0.0500999		-0.543611	0.631877
CG13978			0.0700189		-0.143484
CG13982	-0.313466	0.195003	-0.435216	0.232557	0.167237	0.891509
CG13983			-0.113089	0.440452	-0.23582	0.85969
CG13989					0.156474
CG13991			-0.132951		-0.218355	0.784805
CG13992	-0.0342674		0.188113	0.650523	-0.742957	0.385184
CG13994	0.398237	0.0326784	-0.589902	6.6289e-07	-0.155186	0.900815
CG13995	-0.0140673		0.0859717		0.701524	0.394415
CG13996					0.562152	0.440278
CG13999			-0.0460989		0.650208	0.448576
CG14005	-0.0825706	0.64094	-0.766112	5.05343e-05	-0.795091	0.169779
CG14007					0.343367	0.781102
CG14011			-0.0525589
CG14013			-0.0155985		0.0398449
CG14014	0.0763385	0.823377	-0.43374	0.144533	-1.23847	0.0384706
CG14015	-0.022103		0.0713216	0.792489	0.927814	0.130638
CG14017	-0.10581	0.37026	-1.82372	1.01667e-08
CG14020			0.0379058	0.920702	0.126107	0.926842
CG14022			-0.13174		-0.734544	0.4456
CG14024	0.0102419		-0.138719	0.6998	0.54499	0.531585
CG14034					0.584432	0.591755
CG14036	0.684256	0.00084281	-0.407362	0.195792	-0.741496	0.250823
CG14043	0.0417342	0.82087	0.0934864	0.749816	0.113173	0.911671
CG14044					0.338216	0.733993
CG14050	0.047394	0.871863	0.0816862	0.762187	0.354165	0.730199
CG14052	0.0102419		0.070146	0.846754	-0.798569	0.391972
CG14053	0.0970847	0.723312	-0.248119	0.454422	-0.10308	0.945598
CG14054			0.0190793		0.174204	0.850947
CG14062					0.0398449
CG14069	0.0102419				0.106208
CG1407	-0.269605	0.185774	-0.185719	0.522455	-0.152774	0.870602
CG14071					0.0398702
CG14072					0.118667	0.934136
CG14073	-0.576744	0.0105267	0.770642	0.0022316	0.0158392	0.992167
CG14074	-0.113352	0.585786	-0.0929548	0.736626	-0.981078	0.115411
CG14075	0.0102419		0.0190793		0.158198	0.889398
CG14077					0.0398449
CG14079	-0.750996	0.00286656	-1.53809	1.60696e-08	-0.14928	0.910704
CG14082			0.0789139		0.771272	0.391628
CG14085			-0.0622664	0.81105	0.263698	0.818372
CG14086			0.100245	0.467844	0.477651	0.60695
CG14089			0.24819	0.478617	0.739797	0.410675
CG14095			0.00102183		-3.50363	4.54993e-17
CG14096			0.0190793		-2.15272	3.24783e-05
CG14100	-0.00397736	0.985886	-1.42313	2.02501e-28	0.0745801	0.950919
CG14102	-0.0151954	0.945853	-0.633823	0.0184502	-1.07602	0.0923145
CG14104	0.0746119	0.826028	-0.555412	0.0419146	-0.315017	0.800363
CG14105			0.170145	0.170717	0.6416	0.363591
CG14106					-0.0675886	0.96766
CG14107	0.00429149		0.722234	0.0324527	0.534669	0.637073
CG14109	-0.0104424		0.331378	0.248566	-0.128849	0.914872
CG14110	-0.00474608		0.882682	0.00704965	-0.400141	0.643486
CG14111	0.282543	0.272462	0.134276	0.6858	-0.0328141
CG14113			0.0190793
CG14115			0.0829587	0.763866
CG14118	-0.0185408		-0.0242082	0.948159	-1.02401	0.0719965
CG14120	0.0403246		0.110072		-0.550416	0.326516
CG14125					0.777676	0.330655
CG14130	0.417001	0.0152226	-0.281219	0.188116	0.143566	0.908014
CG14131	-1.32356	6.60063e-13	-0.828671	0.0111121	-0.555501	0.376957
CG14132	-0.0213861		0.022916		0.228261	0.774096
CG14135	0.235509	0.332972	-0.589481	6.20444e-05	0.279095	0.801432
CG14137					-0.182203
CG14142			-0.0425925		0.619049	0.56916
CG14143	-0.0198846		0.254451	0.519589	0.28566	0.822184
CG14147	0.0102419		0.0190793		-2.64194	7.96266e-08
CG14153			-0.129761	0.53908	-0.581492	0.482048
CG14154			-0.10454	0.481804	-0.436287	0.687379
CG1416	0.0844365	0.623901	-0.395885	8.04581e-05	0.0389614	0.967579
CG14160			-0.157561	0.638031	0.182152	0.860826
CG14174	0.31736	0.0779466	-0.0825783	0.766277	0.161045	0.903069
CG1418	0.120112	0.515919	0.198091	0.278346	-0.408941	0.660485
CG14182	0.0152296	0.962683	-0.0351563	0.889896	-0.00249196	0.999426
CG14183	0.051629	0.848841	0.452491	0.106626	0.305279	0.772974
CG14184	0.183152	0.35613	-0.956262	4.82948e-14	-0.467762	0.58872
CG14185					0.763019	0.40759
CG14186			2.09497	6.42483e-08	-0.043462	0.975927
CG14187					0.209174
CG14190			0.0190793		0.0398449
CG14191	0.0631626		0.313254	0.0449268	0.104845	0.926302
CG14194	-0.0400855	0.864322	0.138931	0.422115	0.13291	0.885001
CG14195	-0.0198846		-0.0309188	0.941475	0.747913	0.30162
CG14196			-0.150312	0.690783	0.970237	0.0640808
CG14200	-0.139053	0.480557	0.818705	0.00444497	0.485387	0.639286
CG14204	0.314637	0.269996	0.350481	0.0623062	-0.566823	0.610346
CG14205	0.00550793		0.073968	0.869052	-0.133266	0.872827
CG14207	0.454126	0.00142443	-0.654253	5.43696e-08	0.119277	0.913318
CG1421			-0.0191095		0.0398449
CG14210	0.376455	0.0760575	-0.409708	0.00323992	0.461441	0.61489
CG14212	0.00331627	0.987023	0.402416	0.264995	0.571727	0.549981
CG14218	-0.0252402	0.936096	-0.590123	0.0196301	-1.07575	0.160112
CG14219	0.0102419		0.182706	0.377391	-0.541636	0.336141
CG14220	0.0955928	0.571698	-0.141362	0.300427	-0.706713	0.22689
CG14221	0.511255	0.0473127	0.465173	0.0898438	0.359059	0.744198
CG14223	0.407336	0.134385	0.324768	0.354728	0.137769	0.92501
CG14227	-0.0480544	0.833445	-0.249121	0.53436	0.172004	0.899547
CG14229	0.157123	0.388596	-1.16389	1.52822e-12	-1.66427	0.000541562
CG14230	-0.0985752	0.658559	-0.867187	1.53444e-13	-0.475086	0.483594
CG14231	0.0640943	0.710522	0.256794	0.0714652	0.0020004	0.999519
CG14232	0.282749	0.0537501	0.837359	4.05289e-13	0.267657	0.734771
CG14234	-0.0781147		0.127869	0.688821	0.569559	0.55187
CG14237			0.0540535		0.769761	0.43726
CG14238			0.00554802		-0.0110364	0.99411
CG14244	0.0102419		-0.140727	0.468748	-0.420002	0.396958
CG14245			-0.0191095		1.58024	0.00189971
CG14246					0.24757	0.811512
CG14247	0.024293		0.253277	0.446211	0.382175	0.705718
CG14252	0.0525505	0.860332	0.26894	0.170717	0.0670169	0.957335
CG14253	0.0102419				0.0487551	0.970173
CG14257	0.0272162		0.279329	0.0183149	-0.862651	0.139581
CG14258					0.494285	0.667356
CG14259					0.336681	0.768875
CG14260	0.0169426		-0.0267853	0.954501	0.986051	0.156162
CG14262	0.0126335		-0.353998	0.344283	-0.130529
CG14265	0.0539182	0.681035	0.108673	0.684893	1.06365	0.0831452
CG14269	-0.0274078		-0.196415	0.601415	-0.226802	0.817929
CG14270	0.441031	0.00400675	-0.165031	0.292565	0.16304	0.898227
CG14273			0.0332479		1.59889	2.61018e-05
CG14274			0.0859717		0.555408	0.448196
CG14275	0.144475		-0.136306	0.743385	-0.21911	0.843145
CG14277					0.386028	0.680659
CG1428	-0.0104424		-0.0372822
CG14280	0.0256115		-0.404889	0.118717	-0.0655058
CG14282	0.0394912		-0.0460989		0.0281469	0.985236
CG14285	-0.129904	0.686944	0.459079	0.20417	-0.0655772	0.953258
CG14286	0.357233	0.0450611	-0.522783	0.00020192	-0.123986	0.923852
CG14292	0.093992		-0.472773	0.171614	0.673597	0.379873
CG14294					-0.0655058
CG14297	0.137137	0.60005	-0.0910686	0.764656	0.0231261	0.982535
CG14298	0.0380485	0.855687	-0.451485	0.0838754	0.404071	0.679882
CG14300	-0.0241571		0.113483		0.808464	0.240912
CG14301	0.0102419		0.346816	0.141474	0.638027	0.27848
CG14302	0.0512847		0.130827	0.574076	0.173022	0.883402
CG14304	-0.0522356		-0.590198	0.0800018	-0.389919	0.695222
CG14305	0.0102419		-0.0191095
CG14309					-0.287371	0.635898
CG14312			0.528568	0.0164404	0.333871	0.762392
CG14313	0.0229944		0.111678		0.415507	0.734419
CG14314	-0.0519801	0.883707	0.228399	0.570041	0.286625	0.763639
CG14315			0.0190793
CG14316			1.47288	7.84834e-06	0.228709	0.612921
CG14317	-0.123617	0.558391	-0.453659	0.0471646	-0.277545	0.314287
CG14321	0.107425	0.718068	0.516099	0.00624491	0.498353	0.591128
CG14322	-0.242123	0.134323	0.701644	8.50011e-09	0.242238	0.83966
CG14323			-0.0396236		0.119095	0.937547
CG14324					0.922421	0.0285744
CG14325			0.0190793		-0.584732	0.599195
CG14326	0.000782217		0.0731002	0.581573	0.870855	0.0490409
CG14327			0.217507	0.11058	-1.09919	0.151492
CG14329					-0.320587	0.800759
CG14331			0.0332479		0.652588	0.432217
CG14339			-0.264891	0.195883	-0.183125
CG1434	-0.624986	1.06595e-05	-0.403089	0.0420414	0.0544548	0.958602
CG14340			0.0190793		-0.327283	0.688059
CG14341	0.229457	0.335681	-0.314781	0.118583	-0.245317	0.800007
CG14342			0.0190793		-0.0183773	0.988587
CG14346	0.0914874		0.202392	0.564287	0.519117	0.65016
CG14352	0.0879396	0.707337	-1.41407	4.66436e-18	-0.43687	0.671085
CG14355					0.241378	0.842434
CG14356			0.111678		0.298842	0.776057
CG14357	0.016239		-0.0139988	0.95699	-0.00607845	0.99811
CG14362					-0.182246	0.796819
CG14367	0.0202022		0.0968639	0.822238	0.191553	0.853149
CG14369					0.409339	0.627079
CG14374	0.0188984		0.0601268		0.591473	0.209964
CG14377			0.12034	0.372598	0.604876	0.211064
CG14384					0.0398449
CG14391			0.0332479		0.0857474
CG14395	0.0102419		1.12691	3.08774e-05	-0.145187	0.844006
CG14397			-0.0294857		-0.331783	0.780602
CG1440	-0.120739	0.460275	0.17844	0.186164	-0.471694	0.430418
CG14400					0.164653	0.889398
CG14401			0.3031	0.194575	0.212378	0.824905
CG14406			0.445832	0.0411633	0.996344	0.0972423
CG14407	0.408053	0.0170611	-0.732076	7.01581e-11	0.414369	0.685513
CG14408	0.000753647	0.998615	-0.596277	0.0135925	0.541569	0.542226
CG1441	0.0453791		-0.13762	0.618434	-1.53002	2.26427e-05
CG14410	0.792968	0.00158328	0.728482	0.0113651	-0.439422	0.708553
CG14411	0.105053	0.609409	0.944905	2.66326e-05	0.461191	0.54317
CG14414	0.337181	0.0553212	-0.293341	0.024095	-0.113626	0.923569
CG14416	0.0793496		-0.0460989		0.195162	0.848892
CG14417	0.0102419		0.0190793		-0.175956	0.882718
CG14418					1.69094	0.0175183
CG14419	0.123556	0.243307	0.798463	0.00478863	0.759597	0.0851577
CG14420					0.18662
CG14421	0.0102419		-0.0453886		-0.0852981	0.939821
CG14422	0.0102419		-0.012885		0.0398702
CG14423	-0.022103		-0.0191095		0.18662
CG14424	0.0541434		0.0540535		0.0398449
CG14427	0.31013	0.257104	0.299215	0.115783	-0.1295	0.427156
CG14431	0.0271144	0.908004	0.0234554	0.957808	0.578025	0.577553
CG14434	0.205865	0.278682	-0.727216	3.08996e-05	-0.542953	0.5773
CG14435	-0.388616	0.0563312	-1.16325	1.53613e-13	0.260365	0.772618
CG14439	-0.00156021		-0.323254	0.13247	-0.0718786	0.940493
CG14440	0.0499179	0.810035	-0.20628	0.611187	0.0879809	0.949281
CG14441	-1.27777	4.63118e-11	0.42423	0.0822766	0.641273	0.503142
CG14442	-0.127433	0.620608	0.116651	0.741785	0.110158	0.924471
CG14443	-0.0230462		0.0879024	0.670747	-0.122277	0.760914
CG14445	0.0102419		0.0859717		0.448693	0.481404
CG14448					0.165668
CG14450	-0.149265	0.41315	0.160391	0.241631	-0.167481	0.870602
CG14451	0.00801066	0.978225	-0.604817	0.0352904	-0.374569	0.762917
CG14452					0.226256	0.857236
CG14453	0.118808	0.280428	0.143508	0.200264	0.597983	0.488338
CG14454	0.0114276		0.0938273	0.28878	0.640825	0.459062
CG14455					0.398216	0.732624
CG14456	-0.0178604		-0.0628083	0.867363	0.227231	0.802393
CG14457	-0.0282531		-1.03233	0.00116918	-1.16844	0.0257541
CG14459					0.623213	0.461253
CG14464	-0.0154388	0.965944	-0.864613	2.65927e-10	0.186108	0.86283
CG14478	-0.40461	0.0275592	-0.522368	0.0044749	-0.756483	0.347439
CG14483	0.436727	0.0524932	-0.303642	0.0705047	0.387626	0.706574
CG14488			0.0190793		-0.385095	0.755508
CG14490	0.0104538		0.323605	0.345009	0.36478	0.689603
CG14491			-0.0191095		0.504006	0.64131
CG14492			0.0158216	0.950325	-0.161934	0.885072
CG14495			0.0601268		0.784368	0.30442
CG14499			-0.399806	0.06309	0.0640449	0.959301
CG14500			0.0756643		1.69397	0.000227623
CG14502	-0.145154	0.631695	0.457456	0.170718	-0.226717	0.87381
CG14505	-0.0407728		-0.011682	0.973953	0.0941326
CG14506			-0.0552312	0.75703
CG14507	-0.0213932		0.112317	0.759305	-0.769464	0.371333
CG14511	0.4055	0.0170215	-0.0336847	0.913503	0.322375	0.750233
CG14515					-0.533266	0.579938
CG14516	-0.092127	0.67972	-0.344091	0.312106	-0.5627	0.495872
CG14518			0.0190793		0.386653	0.601921
CG14535	0.0102419		1.84666	1.4337e-08	0.288472	0.808398
CG14540					0.163018
CG14543	0.487381	0.0332431	0.585855	0.0113651	0.468429	0.610982
CG14544	0.576996	0.000337436	0.41755	0.00327087	0.372148	0.740547
CG14545	0.240862	0.339808	-0.295813	0.437873	-1.67995	0.0067168
CG14551			0.0190793		-0.255468	0.850465
CG14556			0.0190793		-0.327265	0.782857
CG14561	0.24545	0.0700034	0.0692879	0.769543	-1.54218	0.0165518
CG14562	-0.41709	0.0352119	0.263371	0.103905	0.192945	0.874669
CG14563					-0.0709214	0.957653
CG14564					-0.627209	0.444874
CG14565	0.145234	0.402546	0.480137	0.0146351	-0.478137	0.587028
CG14566	0.0403246		0.222132	0.0920764	0.361987	0.70151
CG14567	-0.863259	8.9962e-06	-0.921701	0.00288845	0.0512629	0.971741
CG14568	0.0614218		0.164137	0.19937	-0.799344	0.247859
CG14569	0.140348	0.34341	0.244249	0.23964	0.0551722	0.966404
CG14570			0.111678		-1.69312	0.000162474
CG14572	-0.0382633		-0.287347	0.404088	-0.0742196	0.950919
CG14573	0.0631626		-0.44663	0.0826586	-1.09423	0.0315823
CG14589	-0.0185408		0.0633414	0.872677	-0.282874	0.82859
CG14591			0.215675	0.555982	0.634061	0.288746
CG14598	0.0454624		0.0383274	0.896775	0.442169	0.57534
CG14605	0.0102419		0.0595282		0.283773	0.605569
CG14606			0.0500999		1.59691	0.000653792
CG14607					0.404344	0.453756
CG14609	0.0188984		0.0714839	0.838032	0.831903	0.37486
CG1461			0.0859717		1.63935	0.00211157
CG14610	-0.0121802		-0.00158914		0.247472
CG14613	0.211156	0.105327	-0.920018	3.07428e-08	0.0144924	0.990949
CG14615	0.111803	0.641601	-0.102824	0.771605	-0.0131243	0.990956
CG14618	0.27003	0.149277	0.335012	0.286012	0.522522	0.553862
CG14621	-0.137555	0.478132	0.0789751	0.683017	0.0768055	0.944905
CG14624			-0.0659048		-0.244603	0.567486
CG14625					0.055244
CG14626			0.357117	0.17147	-0.949702	0.169795
CG14627	-0.0104424				-0.00707953	0.996542
CG14628	-0.0274078		-0.496102	0.150331
CG14629	0.00893407	0.962772	1.1727	8.32973e-06	-0.0519258	0.963036
CG1463	0.00975585	0.960848	-0.326026	0.0156947	-0.5566	0.424588
CG14630			0.0126655		0.266076	0.841136
CG14631			0.0190793
CG14636	-0.116914		0.115878	0.666964	0.572332	0.341024
CG14641	-0.0192659	0.91508	-0.190879	0.118961	-0.818731	0.144342
CG14642	0.018636		0.113978	0.786717	1.05839	0.0210315
CG14644	0.0206836		-0.147959	0.2171	-0.426096	0.715141
CG14645					0.660055	0.199077
CG14646	-0.216242	0.1576	-0.160891	0.210374	-0.56398	0.435375
CG14647	0.204096	0.240189	0.0308892	0.889691	-0.271154	0.794249
CG14650	-0.351769	0.0587462	-0.600617	0.000333187	-0.779744	0.246842
CG14651	-0.196162	0.10181	-0.351077	0.301665	-0.26548	0.738026
CG14655			0.389612	0.0849436	0.0647179	0.957991
CG14657	-0.456015	0.000351684	0.0868361	0.566239	-0.960087	0.102953
CG14658			0.313254	0.0449268
CG14659			-0.0191095
CG14661			-0.280672	0.294761	0.775754	0.257396
CG14662	-0.0407728		-0.81954	0.0113143	-0.283808	0.796819
CG14664	0.0837987		-0.50905	0.110833	0.250818	0.835752
CG14667	0.225238	0.203157	0.0385235	0.873093	0.0598687	0.958398
CG14668			-0.0119626	0.952221	0.320396	0.549981
CG14669	0.0678291	0.662853	0.0372065	0.893947	0.590777	0.507042
CG14671	0.359697	0.0435792	0.0832492	0.633565	0.308694	0.771559
CG14676			0.0190793
CG1468	0.0102419		0.0859717		0.0766657	0.934716
CG14684			-0.0395228
CG14687	0.048551		-0.0546081	0.901802	0.237995	0.799128
CG14688	0.2473	0.121662	-0.621616	1.4105e-09	-0.243785	0.780602
CG14689	-0.0104424		-0.48874	0.112778	0.0398702
CG14691			-0.00285324	0.993911	0.524307	0.647749
CG14692			0.0717466	0.865308	0.0595006	0.969063
CG14693			-0.0545862		0.765841	0.252208
CG14694	-0.25259	0.304389	-0.189946	0.575342	-0.652298	0.335047
CG14695			0.545329	0.0215871	0.723594	0.335982
CG14696	-0.615064	0.0143835	-0.829949	0.00761959	0.254647	0.714774
CG14708					0.0941326
CG14710	0.00256115	0.991177	-0.64567	6.95045e-07	-0.837195	0.159786
CG14711	0.429637	0.00667084	0.255978	0.324883	0.33911	0.708754
CG14712	-0.140917	0.482244	-0.0699706	0.675153	0.155445	0.888316
CG14715	0.341359	0.0930273	-0.431465	0.0204432	-0.0689564	0.957991
CG14717					-0.272991	0.789823
CG14718			-0.00158914		-0.466714	0.689603
CG14720					-0.329154	0.658135
CG14721	0.13128	0.549419	0.433693	0.110759	0.779727	0.244494
CG14722	-0.364356	0.00406177	-0.0775669	0.598176	-0.419244	0.498725
CG14731			0.0190793
[truncated: 13,059 more rows]
