# Supplementary material for: A modERN resource: identification of Drosophila transcription factor candidate target genes using RNAi
Source: Genetics. 2023 Jan 19;223(4):iyad004. doi: 10.1093/genetics/iyad004 (PMC10078917; doi:10.1093/genetics/iyad004)
Supplement: iyad004_Supplementary_Data [file iyad004_supplementary_data.zip › modERN_Resource_RNAi_Table_S45_Xbp1_GENETICS-2022-305822.xlsx]

## Sheet: heatmap CSV
gene name	Xbp1_0-1.5	Xbp1_10-12	Xbp1_16-18
m	0.0479391	0.0813349	1.51722
Lcp1	0	0.0427117	1.52377
CG2016	0.0292951	0.0103162	1.48036
CG4914	0.0147853	0.00535194	1.49597
CG12017	0.0236179	0.219605	1.49475
CG43333	0.00493763	0.265541	1.49325
CG9411	0.017175	0.270566	1.52028
CG32855	0.00591537	0.290482	1.57378
dyl	0.00599701	0.244505	1.61355
Osi17	0.00782318	0.214177	1.60411
CG6026	0.00390709	0.109437	1.48565
CG14107	0.0047155	0.167309	1.47287
CG15239	0.00884487	0.16636	1.49576
nyo	0.0374175	0.216545	1.54527
Osi24	0.0182808	0.20911	1.55907
CG9095	0.0226515	0.153995	1.54673
CG13272	0.00615528	0.17644	1.59148
spz4	0.0122138	0.192866	1.57711
CG3108	0.00174353	0.306575	1.69531
CG12009	0.00977385	0.144135	1.81692
flz	0.00973028	0.227808	1.80432
St1	0.009484	0.242584	1.88212
CG4783	0	0.0119137	1.82001
ImpL1	0.00972156	0.0766683	1.80437
CG16704	0.00149741	0.0323058	1.71544
ImpE2	0.0126341	0.027545	1.6367
CG4702	0.016511	0.0935148	1.64286
CG7173	0.00765334	0.0790714	1.63477
CG12920	0.00492793	0.166202	1.63806
Osi6	0.0049268	0.14026	1.66244
ect	0.00675203	0.135952	1.5995
Np	0.0330946	0.1648	1.61535
CG42331	0.00619694	0.181547	1.70054
Osi7	0.00621884	0.164868	1.68552
CG14960	0.0281758	0.177237	1.75766
CG6118	0.00737582	0.145356	1.7345
Ugt301D1	0.019877	0.386926	1.00658
CG14892	0.00172421	0.202258	1.02769
CG1632	0.0242709	0.139224	1.03459
CG42296	0.00276179	0.133083	1.05575
CG14626	0.00896721	0.227329	1.09998
CG15545	-0.000808839	0.269431	1.097
CG32572	0.0014577	0.269452	1.03185
CR43281	0.0143536	0.304023	1.05695
Ugt35D1	-0.00430774	-0.118244	1.27134
CG17672	0.0653562	0.0108084	1.41242
CG14110	0.033247	-0.0677748	1.37129
mas	0.0582039	-0.0545176	1.35146
CG13159	0.229131	0.160805	1.11472
CG14756	0.379111	0.0218266	1.27769
Hr4	0.241662	-0.00830505	1.26033
CG1273	0.135301	0.0164501	1.34938
Spn43Aa	0.172661	0.0628728	1.35216
CG15927	0.0170425	-0.0164858	1.02456
CG14395	0.00621081	-0.0376269	1.0062
CG6431	0.000731128	-0.0289505	1.02219
lectin-37Da	0	-0.00241338	1.07004
skl	0.00723087	0.0366404	1.10456
CG43366	0.0781457	0.0508411	1.08128
C901	0.0164795	0.0700689	1.01247
CG15005	0.0138908	0.0853259	1.09448
CG34423	0.000733833	0.0842396	1.0692
CG16798	0.065184	0.0645232	1.17102
CG34007	0.0255899	0.0072032	1.15304
CG8664	0.000731128	0.0401487	1.14816
CG9184	0.106895	-0.0655658	1.18151
CG10591	0.0327918	-0.0898916	1.10834
sha	0.0447564	-0.0269267	1.10486
Amy-d	0.00137894	0.316277	1.19913
CG17786	0.0595284	0.235795	1.31992
Cad89D	0.0364167	0.235256	1.22707
CG8172	0.00955939	0.234623	1.23332
tpr	0.0150854	0.190884	1.27542
Tsp68C	0.00683068	0.173111	1.23349
CG11786	0.0159457	0.168567	1.18592
CG4666	0.0222322	0.159284	1.18465
apn	0.0191974	0.162943	1.20547
CG15506	0.00790271	0.174538	1.19225
AOX2	0.0248034	0.126693	1.15814
Osi5	0.00268953	0.158734	1.14712
dy	0.0182149	0.0633617	1.25201
nur	0.0973027	0.107241	1.23589
CG31559	0.046403	0.130168	1.22749
pwn	0.0512647	0.150025	1.23192
NimC4	-0.0715033	0.111796	1.27899
Osi9	0.0167364	0.193828	1.36712
CG15370	0.00810803	0.166821	1.38272
Osi14	0.00751297	0.16885	1.3846
Osi12	0.0208688	0.118252	1.39255
CG12540	0.00127787	0.104579	1.37367
Osi16	0.00316851	0.128526	1.36412
dsx-c73A	0.0488196	0.121531	1.3301
ImpE1	0.0147167	0.128598	1.31467
Spn28Da	0.129553	1.05301	1.9283
CG6733	0.0619264	0.7831	1.03397
bw	0.0577004	0.477493	1.55855
FucTC	0.00578508	0.569351	1.28057
Hsp70Bb	-0.0369335	-1.31842	-1.29005
GstD5	-0.00182039	-0.680128	-1.0185
shv	-0.0414369	-0.66334	-1.03752
P58IPK	0.0339302	-0.439718	-1.12326
Pepck2	-0.0389881	-0.539655	-1.07698
Cyp6a19	0.00702656	0.151169	-1.26244
exu	-0.0103335	0.197505	-1.01327
Hsp26	-0.0149346	0.286313	-1.06251
CG3984	-0.000774344	-0.00517967	-1.00363
Obp58b	0	0.0131827	-1.09913
CG4476	0.0349708	0.0351807	-1.03946
Grip71	0.0457654	0.0521383	-1.06899
CG14456	-0.00279622	-0.13204	-1.18833
CG33346	0.000752846	-0.0116492	-1.28964
CG6300	0.000311297	-0.000373048	-1.21802
Nep6	0	-0.0686251	-1.68772
asRNA:CR43767	-0.00524076	-0.546546	-1.54851
Gp93	-0.0275015	-0.559158	-1.47162
CG13560	-0.000793511	-0.296418	-1.61127
Hsc70-3	0.0474827	-0.37618	-1.63546
asRNA:CR45600	-0.0166367	-1.94213	-3.23612
Xbp1	-0.0309086	-2.77765	-3.29434
AANATL4	-0.00290636	-0.112467	-4.05778
elfless	0	-0.0494422	-2.85057

## Sheet: DESeq2 CSV
gene name	log2FoldChange.Xbp1_0.1.5	padj.Xbp1_0.1.5	log2FoldChange.Xbp1_10.12	padj.Xbp1_10.12	log2FoldChange.Xbp1_16.18	padj.Xbp1_16.18
128up	-0.0677244	0.639773	0.0430799	0.853186	0.106458	0.87583
14-3-3epsilon	-0.0281431	0.929532	-0.175194	0.202991	-0.288657	0.357002
14-3-3zeta	-0.00674495	0.993089	-0.0311578	0.886033	-0.0606775	0.900503
140up	0.0214471	0.962004	0.0209907	0.942209	-0.0429404	0.957868
18SrRNA-Psi:CR41602	0.00534402	0.787174	-0.0144941		0.0911465	0.92235
18w	-0.0627515	0.736498	0.109423	0.570465	0.456821	0.0361014
26-29-p	-0.0934251	0.504131	0.124539	0.51018	-0.747453	0.060713
28SrRNA-Psi:CR40596	0.0025882	0.97145	0.0343049		0.255391	0.587897
28SrRNA-Psi:CR40741	0.000797443		0.0161945		0.122105
28SrRNA-Psi:CR41609	4.72509e-08		-0.000814569		0.077558
28SrRNA-Psi:CR45848	-6.32162e-05		-0.00462968		0.131258
28SrRNA-Psi:CR45851	0.0119356	0.795632	-0.0609087		0.245665	0.64187
28SrRNA-Psi:CR45853			-0.00241338		-0.00198773
28SrRNA-Psi:CR45855	0.0014577				0.0366617
28SrRNA-Psi:CR45859	0.00271672		-0.00726957		0.0123357	0.984238
28SrRNA-Psi:CR45860	0.000731128		-0.003306		0.0242248
2mit	0.0272904	0.53998	0.0715701	0.777062	-0.0190482	0.980669
312	-0.018339	0.972519	-0.0111852	0.974982	-0.0441731	0.946755
4E-T	0.0743099	0.684072	-0.179723	0.260805	-0.293877	0.46192
5-HT1A	-0.00725234	0.863538	0.0842296	0.731037	-0.0394835	0.953161
5-HT1B	0.0028573		0.215866	0.189442	0.0819003	0.907579
5-HT2A	-0.0243153	0.726627	0.0716028	0.788037	0.00042722	0.999636
5-HT2B	-0.0036518		0.0811843	0.684216	0.0379679	0.961845
5-HT7	0.00400394	0.953868	0.307624	0.0519359	0.114778	0.809006
5.8SrRNA-Psi:CR45863					-0.00198773
5PtaseI	0.0267647	0.945176	0.0915175	0.592016	0.082778	0.819044
7B2	-0.00349369	0.936119	0.0465546	0.872263	-0.0242392	0.966974
7SLRNA:CR32864			-0.00537953
7SLRNA:CR42652			-0.0044979		0.0582191
825-Oak	-0.000757653		-0.0236186		-0.224735	0.425725
A16	-0.0325502	0.921692	0.00584901	0.986066	0.0947676	0.828499
AANAT1	0.00123764	0.993089	0.151395	0.442315	0.253394	0.646688
AANATL2	-0.00155525	0.979859	0.153354	0.426909	0.359417	0.265625
AANATL3			0.0273856		0.103589	0.914925
AANATL4	-0.00290636		-0.112467		-4.05778	7.39744e-70
AANATL5					-0.3962	0.395001
AANATL6	-0.001877		0.0407182		-0.497441	0.319405
AANATL7	0.00131377		0.0716001	0.777528	0.120534	0.842467
ABCA	0.12791	0.411927	-0.0119622	0.972689	-0.280798	0.319974
ABCB7	-0.0212666	0.960656	0.0886558	0.646136	0.0833676	0.901453
ABCD	0.0310844	0.923949	-0.132983	0.446602	-0.300791	0.149769
ACC	-0.0456844	0.849807	0.171954	0.343444	0.0047514	0.996372
ACXA					0.0121381
ACXB			0.00227391		0.0121381
ACXC	0.000731128		0.0224926		-0.0702333
ACXD	0.00433137	0.936119	0.228704	0.172318	0.166141	0.687134
ACXE					0.0121381
ADD1	0.0571464	0.78496	-0.17768	0.310021	-0.582751	0.178575
ADPS	0.0220943	0.623632	0.010789	0.970544	0.347091	0.311212
AGBE	-0.0389889	0.85944	0.0492985	0.842809	0.0140801	0.980786
AGO1	0.110758	0.504131	-0.146553	0.446775	-0.239717	0.407502
AGO2	0.00730101	0.993089	-0.0474434	0.85718	-0.389155	0.395506
AGO3	0.0422628	0.890058	-0.310561	0.024813	-0.485397	0.327556
AIF	0.0466056	0.854882	0.168956	0.203708	0.0679434	0.920921
AIMP1	-0.0614327	0.71512	0.0976859	0.637161	0.0274949	0.967922
AIMP2	-0.0959728	0.556161	0.01743	0.948585	0.0866242	0.776648
AIMP3	-0.0313123	0.925064	0.132849	0.541216	-0.028704	0.961845
ALiX	-0.00416581	0.996878	0.000583735	0.999428	0.485601	0.0526756
AMPKalpha	0.0349815	0.873601	0.0653161	0.728992	0.0321332	0.947213
AMPdeam	0.0609855	0.74595	0.244546	0.0612877	0.0606526	0.913821
AOX1	0.0221755	0.960656	-0.112351	0.511384	-0.105944	0.824372
AOX2	0.0248034	0.288617	0.126693	0.569742	1.15814	0.000324808
AOX3	0.0387752	0.902391	-0.021355	0.943525	-0.298078	0.480995
AOX4	4.72509e-08		0.033533		0.0696409
AP-1-2beta	-0.00348197	0.997546	0.0604605	0.773123	-0.0566005	0.893759
AP-1gamma	0.0729913	0.672071	0.0142173	0.962439	-0.0422506	0.951654
AP-1mu	-0.0637241	0.675977	-0.124251	0.467831	-0.282865	0.633799
AP-1sigma	-0.0425781	0.832368	-0.16782	0.229288	-0.157723	0.743333
AP-2alpha	0.0466491	0.862388	0.0425479	0.865438	0.0157433	0.980713
AP-2mu	0.00252226	0.999303	0.0719881	0.711291	0.123977	0.744275
AP-2sigma	-0.0565792	0.753877	0.0635823	0.78802	0.0983897	0.82286
APC10	-0.0191157	0.969704	0.0121138	0.973083	-0.321987	0.469961
APC4	0.022769	0.949236	-0.133778	0.510902	-0.323164	0.511665
APC7	-0.00717846	0.991064	0.145667	0.368034	-0.184875	0.343956
APP-BP1	-0.0334483	0.904483	0.101091	0.636388	-0.0641335	0.943788
AQP	0.00193736		-0.0034578	0.992786	0.136946	0.809455
ARY			0.00227391
ASPP	-0.0934635	0.420231	0.245737	0.0753553	0.174069	0.741543
ATP6AP2	-0.0296207	0.927159	-0.0230526	0.930018	0.0862287	0.833953
ATP7	0.0727072	0.701163	0.110315	0.578382	0.0555165	0.946457
ATP8A	0.0849127	0.635729	0.0812561	0.731965	-0.029224	0.956663
ATP8B	-0.00116058	0.993901	0.18429	0.286664	0.135689	0.621326
ATPCL	0.0486895	0.847609	0.223585	0.128202	0.163521	0.579665
ATPsynB	-0.0737538	0.696503	0.000421225	0.999572	0.125791	0.742514
ATPsynC	-0.0460574	0.842642	0.060903	0.787934	-0.0366618	0.949751
ATPsynCF6	-0.115625	0.498994	-0.00138788	0.998496	0.13575	0.585698
ATPsynCF6L			0.0065085		-0.0154323
ATPsynD	-0.0785561	0.666015	0.060096	0.81014	0.0746838	0.89185
ATPsynE	-0.061604	0.769197	0.0249623	0.929948	-0.0608045	0.908827
ATPsynF	-0.0348479	0.921842	0.0189706	0.948585	0.0848842	0.843005
ATPsynG	-0.149346	0.270425	-0.0367572	0.888773	0.19729	0.511201
ATPsynGL					-0.0286308
ATPsynO	-0.147124	0.241346	0.0104855	0.973427	0.11218	0.738502
ATPsynbeta	-0.0584145	0.748883	0.0554223	0.776656	0.0609502	0.903094
ATPsynbetaL			-0.00698488		0.115324
ATPsyndelta	-0.100102	0.558733	-0.0577436	0.808603	0.114834	0.715707
ATPsynepsilonL	-0.00611077	0.913984	0.189738	0.252119	0.212814	0.743333
ATPsyngamma	-0.102792	0.54687	0.0439234	0.866019	0.112878	0.74486
ATbp	-0.0261603	0.946348	-0.065852	0.799707	-0.472832	0.272474
Aasdh	0.0560063	0.795632	-0.061238	0.807582	-0.452568	0.337666
Aatf	0.0389292	0.880963	-0.00806829	0.978528	-0.0837337	0.822934
Abd-B	0.0393945	0.774922	0.00137915	0.998251	0.039081	0.953677
Abi	0.0223971	0.949582	-0.0221452	0.927098	-0.0348742	0.946824
Abl	0.130958	0.336212	-0.0732673	0.778542	-0.483065	0.324298
Abp1	-0.0116983	0.981181	-0.129821	0.525159	-0.423695	0.395506
Ac13E	0.180186	0.0965972	-0.0376017	0.897377	0.0704641	0.917472
Ac3	0.0169281	0.823078	0.0256456	0.932208	-0.0977493	0.886963
Ac76E	0.000821158	0.993901	0.18138	0.340084	-0.00746586	0.993967
Ac78C	-0.0371874	0.481115	0.0462074	0.874076	0.0349397	0.946457
AcCoAS	-0.0258982	0.928267	0.0322789	0.910523	0.0473411	0.955164
Acbp1	-0.0415833	0.874737	-0.0886426	0.689556	0.0796615	0.875449
Acbp2	-0.00328002	0.969319	0.0950103	0.665193	0.135663	0.631214
Acbp3	-0.00203053	0.976588	0.057403		0.483877	0.26684
Acbp4	-0.00572655	0.78338	-0.11297	0.620199	0.31522	0.113252
Acbp5	-7.63441e-05	0.999303	0.0270964	0.929953	0.179061	0.734712
Acbp6	-0.00164833	0.972519	-0.0111633	0.968423	0.176982	0.630019
Ace	0.0191537	0.637913	0.0815031	0.737934	-0.0524663	0.953259
Acer	-0.0835447	0.586517	0.0202399	0.936307	0.297079	0.376671
Acf	0.0942461	0.590405	0.00939572	0.976924	-0.373761	0.420941
Achl	0.00364795		0.13878	0.511248	-0.13986	0.804944
Ack	0.0275881	0.929351	0.0666097	0.76709	-0.0803327	0.821999
Ack-like	0.0837817	0.618561	0.0634844	0.788037	0.293398	0.228096
Acn	0.0220891	0.939038	-0.09	0.647051	-0.317708	0.521131
Acox57D-d	0.0460912	0.85152	0.140943	0.486493	0.114374	0.863352
Acox57D-p	0.0299239	0.92298	0.140611	0.3993	0.12389	0.69446
Acp1	-0.000757653		0.0215734		0.391456	0.451013
Acp24A4			0.00175649		-0.152969	0.801072
Acp26Aa					-0.0154323
Acp26Ab	-0.000757653				0.0420313
Acp29AB			0.00473221
Acp32CD			-0.0103738		0.00153069
Acp36DE	0.00148409		-0.0178686		-0.013746
Acp53C14b			0.0114938		0.0339334
Acp53C14c			-0.00462968		-0.06409
Acp53Ea					-0.0537909
Acp54A1	-0.000757653		0.00502899
Acp63F			-0.0114834
Acp65Aa	4.72509e-08		0.0176312		0.285974	0.629294
Acp76A			0.00304317		0.0121381
Acp95EF			0.00227391
Acph-1	0.00499855	0.993397	-0.251916	0.0878238	-0.413889	0.408637
Acsl	0.0841872	0.63079	0.000472744	0.999453	-0.286007	0.0639117
Act42A	-0.105188	0.474821	-0.0695026	0.715772	-0.190139	0.782745
Act57B	0.00740297	0.921398	0.0663455	0.776656	0.106657	0.624616
Act5C	-0.045178	0.850616	-0.151786	0.287292	-0.207518	0.531243
Act79B	-0.00121602		-0.0429735	0.877675	0.229366	0.742404
Act87E	0.0283471	0.90708	0.102684	0.660852	0.277276	0.558306
Act88F	0.00251779		0.0304212		0.054994	0.954716
Actbeta	0.0294118	0.772124	0.0660808	0.780111	0.0753215	0.8939
Actn	0.0413516	0.850616	0.128205	0.394615	0.100064	0.537591
Acyp2	-0.0921685	0.59931	-0.1339	0.508619	0.132742	0.751515
AdSL	0.0258766	0.938274	0.0935637	0.620199	0.0889686	0.904078
AdSS	-0.0585521	0.729253	-0.165876	0.308449	0.00924948	0.986677
Ada	-0.0754715	0.670272	-0.157861	0.42211	-0.272541	0.653895
Ada1-1	-1.53906e-06	0.999892	-0.0338291		-0.0583436	0.935167
Ada1-2	-0.0564031	0.766066	-0.136731	0.527839	-0.29098	0.527942
Ada2a	-0.0357711	0.8228	-0.485305	0.000231992	-0.624177	0.0262204
Ada2b	0.00886098	0.981181	-0.153114	0.331904	-0.425706	0.377379
Ada3	-0.0226214	0.942741	-0.243703	0.0898894	-0.377815	0.391312
AdamTS-A	0.0457351	0.429736	0.170475	0.280828	0.123213	0.821717
AdamTS-B	0.0172303	0.89749	0.146633	0.389669	0.110795	0.871127
Adar	0.0721633	0.629929	-0.109289	0.526752	-0.35547	0.251525
Adat1	-0.0192956	0.956427	-0.00310852	0.99375	0.0222795	0.981199
Adck1	0.0164614	0.976588	0.167284	0.269665	0.398459	0.167016
Adck5	0.00367416	0.998003	-0.0547999	0.838197	-0.380857	0.283557
Adf1	0.0348585	0.89749	0.0594955	0.767763	-0.00227261	0.997242
Adgf-A	0.0645822	0.713156	0.0423054	0.877159	-0.00774081	0.995486
Adgf-A2	-0.000499961		-0.0302862		0.036811	0.973918
Adgf-C	4.72509e-08		-0.0333005		0.127689	0.87583
Adgf-D	-0.00233928	0.972519	-0.0189431	0.948585	0.016225	0.990795
Adh	-0.000390773	0.999303	0.0255014	0.914247	0.171965	0.824567
Adi1	-0.0279294	0.939716	-0.165365	0.368034	0.0575152	0.949751
AdipoR	-0.0277579	0.921842	0.0040834	0.990678	-0.0348272	0.942438
Adk2	0.027492	0.933378	0.0650996	0.741282	0.00316433	0.997242
Adk3	0.0187898	0.9656	-0.0922893	0.698101	0.0361487	0.948592
AdoR	0.00116476		0.103708	0.562597	0.256116	0.444752
Aduk	-0.0204291	0.962678	0.0828475	0.700205	-0.00890603	0.99214
Ae2	0.0910973	0.605173	-0.0621233	0.787837	-0.230983	0.442981
Aef1	0.084114	0.577527	-0.151982	0.323194	-0.242717	0.304843
Afti	0.0786536	0.666015	-0.0987466	0.642141	-0.317933	0.312273
Ag5r	-0.00250299	0.9716	-0.00339923	0.992492	0.150798	0.84187
Ag5r2	0.000876891	0.981181	0.201263	0.247133	0.13238	0.886351
AgmNAT	-0.00942936	0.981181	0.0131636	0.970544	0.137632	0.823189
Agpat1	0.0938143	0.556519	-0.0791255	0.69799	-0.167962	0.577046
Agpat2	-0.000504575	0.999303	0.110647	0.562551	-0.212981	0.611301
Agpat3	-0.0541165	0.785107	-0.0205131	0.932813	-0.0708905	0.845973
Agpat4	-0.0591955	0.756669	0.00852382	0.974982	-0.703569	0.00357502
Ahcy	-0.0755601	0.602425	0.0308326	0.895766	0.13833	0.775758
AhcyL1	0.0696235	0.63132	0.0527611	0.803488	0.0130837	0.982527
AhcyL2	-0.00130852	0.997498	-0.022253	0.943105	-0.0160513	0.980786
Ak1	-0.056005	0.782253	-0.0747021	0.766155	0.0898447	0.900933
Ak2	-0.0871268	0.590405	0.0383747	0.877633	0.0570601	0.893759
Ak3	-0.00652224	0.993089	0.0851096	0.711291	0.049997	0.961845
Ak6	-0.0503016	0.843457	-0.0180691	0.955255	-0.0825345	0.927372
Akap200	-0.0340846	0.90708	-0.117933	0.472607	-0.460965	0.352255
Akh	-0.00433384	0.887461	-0.0456536	0.840944	0.201112	0.73435
AkhR	0.00046821	0.998003	-0.0609518	0.820406	-0.171084	0.726626
Akr1B	-0.0090909	0.985203	0.111	0.542576	0.0592404	0.928251
Akt1	0.096177	0.54687	0.00802041	0.978528	0.00584026	0.995486
AlaRS	-0.0362467	0.913984	0.11665	0.509717	0.257229	0.461903
AlaRS-m	0.0222138	0.957833	0.0119682	0.972689	0.125402	0.764491
Aladin	-0.0467769	0.817622	-0.255692	0.0414768	-0.381765	0.463263
Alas	0.0212234	0.961285	0.052303	0.803141	0.0655878	0.870551
Ald1	0.0427261	0.844097	-0.0610898	0.768474	-0.0819428	0.850043
Ald2			-0.00530261		-0.0275631
Aldh	-0.0537283	0.741521	0.277485	0.0247218	0.224117	0.716542
Aldh-III	-0.0216322	0.957833	-0.0916445	0.611534	-0.0669407	0.922222
Aldh7A1	-0.0545917	0.696503	0.220994	0.0659272	0.2621	0.30429
Alg-2	-0.0603086	0.70605	-0.0232194	0.936666	-0.054556	0.908827
Alg1	-0.0624685	0.719376	-0.00492112	0.990053	0.00434269	0.995486
Alg10	-0.0080739	0.990715	0.100104	0.649519	0.0932877	0.900503
Alg11	0.0305281	0.92298	0.0353813	0.871276	-0.0378138	0.931588
Alg12	0.0123711	0.981181	0.0325045	0.897388	0.149954	0.565501
Alg13	-0.0687261	0.725612	-0.0344965	0.909526	-0.0766343	0.922248
Alg14	0.0208913	0.946862	-0.00356404	0.993181	-0.0969067	0.904078
Alg2	-0.0550817	0.778547	0.0199755	0.943525	0.0657377	0.919661
Alg3	-0.0429472	0.885953	0.337509	0.00691244	0.34663	0.445816
Alg7	0.00529821	0.996154	-0.198551	0.183627	-0.48011	0.0208518
Alg9	0.0167795	0.974394	0.108826	0.575502	0.153259	0.824939
Alh	0.0674493	0.731262	-0.0180321	0.948401	-0.410667	0.326613
Alk	0.00755101	0.956427	0.110192	0.637324	-0.0531071	0.949931
AlkB	-0.0267268	0.935187	-0.266779	0.0404702	-0.308832	0.596714
Alp1	0.00751357	0.979356	-0.00415578	0.99156	0.247491	0.704762
Alp10	-0.000159667	0.999303	0.00855494		0.0763925	0.929927
Alp11	0.000731128		-0.00634183		-0.0277813	0.959562
Alp12	0.0042974	0.996878	0.187656	0.250559	0.232704	0.532693
Alp13					0.430558	0.322384
Alp2			-0.00241338		-0.0921374	0.82286
Alp4	-0.00400139	0.736708	0.0358637	0.884737	-0.102562	0.894203
Alp5	0.00146414	0.969319	-0.0259882	0.933362	-0.258009	0.319445
Alp6	-0.0014461	0.981181	0.0399419	0.888257	-0.145812	0.711931
Alp7	-0.00224296	0.934813	-0.0644159		-0.489878	0.17717
Alp8	0.000201931	0.997546	-0.0935313		-0.357482	0.369833
Alp9	-0.00842198	0.793205	-0.00856974	0.974033	0.00891137	0.99399
Alr	-0.0492743	0.849807	0.03061	0.921979	0.314613	0.148698
Als2	0.037307	0.911091	0.178783	0.267497	0.070253	0.900503
Ama	-0.368237	8.29874e-08	0.00641475	0.985969	0.545189	0.0143581
Amacr	-0.106485	0.54687	0.076049	0.747171	0.022965	0.979826
Amnionless	-0.00242541	0.981181	-0.28841	0.0626476	-0.377783	0.251001
Amph	0.0752542	0.663428	0.0646161	0.740105	-0.0305261	0.941111
Amt			0.0799581		0.0659595
Amun	0.0642624	0.729253	-0.171658	0.291654	-0.458355	0.354727
Amy-d	0.00137894	0.986976	0.316277	0.0214091	1.19913	1.61567e-06
Amy-p	0.0221027	0.385835	0.152289	0.450595	0.0900619	0.901163
Amyrel	0.00721602	0.60273	0.0226911		-0.0577831	0.956185
Ance	-0.110656	0.52322	0.0676079	0.737849	0.197074	0.511665
Ance-2	0.000888171	0.997546	0.000189836	0.999572	0.441806	0.357002
Ance-3	-0.00210557		-0.0312431		0.0317845	0.979353
Ance-4	0.00554393	0.864807	-0.00802546	0.98004	-0.360952	0.0526756
Ance-5	0.00833745	0.866831	0.0583865	0.810747	0.0974607	0.861816
Andorra	-0.00177289		0.00222514		-0.059497	0.946409
Ank	0.0925994	0.602425	-0.0302147	0.921027	-0.370612	0.271574
Ank2	0.0970133	0.192362	0.0426627	0.866019	0.0480536	0.933388
Ankle2	0.0610147	0.681804	-0.0370719	0.882896	-0.122072	0.804944
Anp			-0.0272767
Ant2	0.0132816	0.936731	0.0260838	0.923907	0.0325444	0.971422
Antp	0.00428416	0.981181	0.0330779	0.874076	0.0370968	0.966896
AnxB10	-0.0792909	0.662404	0.054613	0.850428	0.0890207	0.915865
AnxB11	-0.0522788	0.792531	-0.094109	0.566452	0.0532608	0.893759
AnxB9	-0.0301945	0.923943	-0.031733	0.896627	0.12918	0.647796
Aos1	-0.0746488	0.661915	-0.0465868	0.850428	-0.255675	0.577046
Apc	0.114942	0.503305	0.173788	0.343444	0.0315022	0.95379
Apc2	0.0140199	0.976164	-0.347527	0.00715509	-0.431373	0.386146
ApepP	-0.0843862	0.556161	-0.230042	0.159031	-0.0512874	0.904078
Apf	-0.00280835	0.998087	-0.0275549	0.931274	-0.0788115	0.907968
Apl	-0.0017914	0.999303	-0.0613227	0.776729	-0.021696	0.986049
Aplip1	0.0351197	0.361123	0.0537061	0.815503	0.146629	0.683559
Apoltp	0.073764	0.517933	-0.00148622	0.998496	-0.30398	0.513313
Appl	0.240878	0.000386078	0.0748863	0.747852	-0.0793428	0.900503
Aprt	-0.033199	0.925064	0.0948067	0.681975	0.252679	0.295758
Aps	0.0328558	0.905471	-0.21129	0.170907	-0.434317	0.376671
Arc1	0.0268993	0.778547	0.0169512	0.948585	-0.0716192	0.934366
Arc2	-0.00553378	0.991064	-0.0280972	0.930018	-0.0598093	0.940128
Arc42	-0.0527766	0.778547	0.0262055	0.932813	0.107136	0.890371
Archease	0.0124426	0.981181	0.0767763	0.737849	0.040331	0.965773
Arf102F	-0.0610199	0.68002	-0.189551	0.195034	-0.194433	0.363921
Arf51F	0.03002	0.92298	-0.208633	0.0848694	-0.434411	0.319395
Arf79F	-0.0166479	0.97157	-0.143722	0.303992	-0.310925	0.358987
ArfGAP1	-0.0435996	0.850012	-0.0141446	0.952462	-0.00540576	0.993478
ArfGAP3	-0.017401	0.971544	-0.197696	0.141971	-0.415162	0.336275
Arfip	0.029058	0.920115	0.129641	0.414694	0.0744971	0.860546
Arfrp1	-0.0345473	0.916277	-0.213788	0.151196	-0.31712	0.395886
ArgRS	0.0189404	0.969319	0.0356354	0.874302	-0.0653436	0.92332
ArgRS-m	0.0331288	0.925064	0.114469	0.61345	0.0434816	0.960881
Argk	-0.00383295	0.997546	0.0115926	0.970544	0.20332	0.749569
Argl	-0.00713362	0.948534	0.093279	0.70034	0.0435439	0.935167
Arl1	-0.0417221	0.8802	-0.0845703	0.666362	-0.067024	0.89185
Arl2	-0.0384789	0.905803	0.0373798	0.898565	0.0297448	0.969409
Arl4	0.0010827	0.999303	-0.0249865	0.924854	0.0900057	0.757194
Arl5	-0.0160888	0.969319	-0.265418	0.0203217	-0.226948	0.70526
Arl6	-0.000891513		0.0782985	0.69362	0.0156698	0.990875
Arl6IP1	-0.0299832	0.918319	-0.234068	0.0816305	-0.371447	0.466054
Arl8	-0.0807509	0.582302	-0.235817	0.0470427	-0.0884899	0.87583
Arp1	-0.0688731	0.662771	0.0450092	0.85718	0.149961	0.726626
Arp10	-0.103799	0.52322	-0.260203	0.056888	0.00254232	0.997297
Arp2	0.00221152	0.999097	0.0591361	0.780097	-0.14217	0.768305
Arp3	-0.0320195	0.913984	-0.161686	0.320517	-0.314065	0.55466
Arp5	0.00783011	0.992159	-0.0676628	0.72976	-0.254029	0.645982
Arp53D	-0.0023137		-0.00241338
Arp6	-0.0889048	0.599968	-0.101058	0.533295	-0.0895256	0.914925
Arp8	0.0247089	0.945176	-0.150649	0.331904	-0.176015	0.776648
Arpc1	-0.061567	0.68002	0.074767	0.677668	0.117779	0.717585
Arpc2	0.0212964	0.954298	-0.102284	0.559719	-0.320359	0.384622
Arpc3A	-0.0970701	0.549089	-0.0914721	0.665171	0.0327806	0.95192
Arpc3B	0.0058375	0.957833	0.0223262	0.938925	0.334003	0.2901
Arpc4	-0.0945593	0.56805	-0.0894505	0.633843	-0.00820328	0.992092
Arpc5	-0.121682	0.410595	0.0386125	0.872898	0.0849679	0.810942
Arr1	-0.00040023	0.997546	-0.104794	0.615785	-0.284696	0.317827
Arr2	0.000778286		-0.0513303		0.140915	0.866475
Ars2	0.0528678	0.792455	-0.0863938	0.713076	-0.53448	0.280448
Art1	-0.0676443	0.63079	-0.130832	0.459578	-0.393152	0.27944
Art2	-0.0044711		-0.00496638		0.169602	0.626263
Art3	-0.0375424	0.900422	-0.201895	0.152795	-0.400299	0.294066
Art4	0.000523312	0.999303	0.0224254	0.929953	-0.403543	0.251934
Art6					0.0339334
Art7	0.00214039	0.999303	0.123101	0.557577	0.10677	0.865436
Art8	-0.137352	0.354801	-0.208988	0.170869	0.0917554	0.918144
Arts	0.10109	0.555895	-0.0182037	0.952462	-0.0639679	0.947644
Arv1	0.0265961	0.943313	-0.234859	0.158025	-0.0186979	0.986677
Asap	0.0335314	0.924175	0.146983	0.384566	0.133671	0.696519
Asator	0.103458	0.533173	0.0353867	0.899223	-0.0942982	0.793694
Asciz	0.0147467	0.979356	-0.0454634	0.877159	-0.152087	0.83406
Ask1	0.0668349	0.731262	0.147704	0.390464	0.199058	0.471768
AsnRS	-0.0354082	0.883065	0.13333	0.382316	0.233277	0.395263
AsnRS-m	-0.0929208	0.59634	-0.0812406	0.726052	-0.342469	0.420506
AsnS	-0.0223688	0.945176	-0.246055	0.0786253	-0.346854	0.401266
AspRS	0.000661061	0.999303	0.0750007	0.694773	0.168264	0.639314
AspRS-m	0.0815017	0.611762	-0.0594921	0.832208	-0.511421	0.301986
Asph	0.033113	0.923943	0.0752016	0.700836	0.0775103	0.807352
Ass	-0.00183174		-0.0388056	0.882986	0.274394	0.566535
AstA	-0.00513036	0.856893	0.100211	0.670656	-0.0753572	0.921184
AstA-R1	-0.000114606	0.999303	0.111569	0.468199	-0.146766	0.828414
AstA-R2	-0.00353891	0.888739	0.00319289	0.99375	-0.0133767	0.986677
AstC	-0.00881088	0.85152	-0.0658378	0.786902	-0.111089	0.877972
AstC-R1			0.0118539		0.00381476	0.996013
AstC-R2	0.00261858	0.972519	0.269645	0.100987	-0.0407416	0.963192
AstCC					0.125754	0.857571
Asx	0.105521	0.54687	0.131233	0.510902	-0.00825021	0.99214
Atac1	-0.0387371	0.905098	-0.13589	0.483527	-0.222785	0.528607
Atac2	-0.0138551	0.980904	0.0961442	0.665704	-0.108227	0.878748
Atac3	-0.023924	0.949363	0.0549928	0.825797	0.0464893	0.942438
Ate1	0.00374788	0.997273	-0.241049	0.0609781	-0.174726	0.605697
Atet	0.0230716	0.825595	0.0955391	0.653168	-0.0509596	0.90972
Atf-2	0.0366545	0.912536	-0.02794	0.928082	-0.293537	0.384622
Atf3	-0.0105842	0.944361	0.0899542	0.682349	-0.191923	0.451851
Atf6	0.0600602	0.778928	-0.122555	0.466489	-0.0800106	0.864236
Atg1	0.114488	0.481287	-0.0863827	0.68171	-0.0555881	0.938193
Atg10	-0.0169808	0.943079	0.0136349	0.968423	-0.052249	0.957868
Atg101	0.0221124	0.959275	-0.112617	0.484073	-0.159442	0.577046
Atg12	-0.00166522	0.999303	0.00462497	0.991382	-0.0312331	0.9677
Atg13	0.0796128	0.572383	-0.145029	0.377232	-0.0407085	0.965773
Atg14	-0.018376	0.969319	-0.0136066	0.960097	0.0554406	0.921898
Atg16	-0.000472897	0.999303	-0.184294	0.252485	-0.451624	0.357522
Atg17	0.119469	0.47559	0.137849	0.485782	-0.035064	0.955364
Atg18a	-0.0281811	0.931478	-0.105287	0.591511	-0.341863	0.402044
Atg18b	-0.0110021	0.982949	0.0101259	0.972886	-0.170383	0.716536
Atg2	0.0383546	0.90708	0.0625584	0.784951	-0.0396635	0.946755
Atg3	-0.122225	0.347578	0.0882749	0.637161	-0.013467	0.982527
Atg4a	-0.00702834	0.992937	-0.0450232	0.834772	-0.0350268	0.967717
Atg4b	0.0434031	0.871741	-0.100299	0.639784	-0.283111	0.420044
Atg5	0.00210547	0.999303	-0.243485	0.0651522	-0.187306	0.683594
Atg6	-0.011713	0.981181	0.0576106	0.836575	0.110955	0.743555
Atg7	-0.000286039	0.999303	-0.115833	0.515564	-0.455881	0.360359
Atg8a	-0.0372091	0.863072	-0.0940187	0.608614	-0.106246	0.716809
Atg8b					0.0512048
Atg9	-0.0113074	0.981181	0.0698749	0.701684	0.0926419	0.793554
Atox1	-0.00847607	0.986823	-0.0263868	0.92083	-0.0437722	0.929894
Atpalpha	0.0579012	0.78496	0.103381	0.591511	-0.0193862	0.973402
AttA			0.0274101		-0.265301	0.493817
AttB			0.00283459		0.457414	0.251001
AttC			0.00870054		-0.159766
AttD			0.00681161
Atu	-0.0128155	0.979356	-0.303942	0.00769018	-0.319814	0.537251
Atx-1	-0.07081	0.0487564	-0.0789965		-0.0898562	0.914993
Atx2	0.0891961	0.611161	0.122414	0.444425	0.0698859	0.870607
Atxn7	0.0294021	0.933292	-0.0958838	0.612842	-0.474804	0.327556
Aven	0.00785556	0.992937	-0.271447	0.0927477	-0.132914	0.845972
Awh	-0.00539753	0.972519	-0.0581127	0.819275	0.190131	0.623846
Axn	0.0899912	0.54687	-0.104945	0.621555	-0.423163	0.383532
Axs	0.0391977	0.896399	-0.00554302	0.990053	0.13951	0.798996
Axud1	0.057792	0.747173	-0.234755	0.128489	-0.493393	0.310178
B-H1	0.00309922	0.981181	0.0179654	0.954705	-0.0357703	0.966792
B-H2	-0.00188823	0.986976	0.00596798	0.988134	0.0631984	0.943788
B4	0.0807158	0.637913	-0.124507	0.564078	-0.525857	0.237836
B52	-0.114796	0.422958	-0.153184	0.330494	-0.110373	0.876674
B9d1	-0.00192451	0.97819	0.106335	0.611534	0.26284	0.683235
BBS1	0.00110164		0.144955	0.247763	0.471443	0.349523
BBS4	0.00288055		0.185033	0.239948	-0.142793	0.868372
BBS5	0.00114195		-0.0176161	0.952462	0.147217	0.867632
BBS8	-0.0028306	0.966856	4.04942e-05	0.99975	0.22319	0.747259
BBS9	0.00408442		0.10775	0.60616	0.156613	0.824939
BCAS2	-0.0573472	0.792455	-0.235813	0.141309	-0.13922	0.850397
BCL7-like	0.0190658	0.960656	-0.206831	0.110349	-0.430163	0.32194
BEAF-32	-0.0726202	0.639456	-0.151767	0.295746	-0.451252	0.360885
BG642163			0.00227391		0.0121381
BG642312			-0.037337		0.327023	0.56515
BHD	-0.0626608	0.670147	-0.0388827	0.888141	0.151673	0.720824
BI-1	-0.067643	0.641661	-0.195734	0.166091	-0.269146	0.375789
BNIP3	-0.146149	0.226799	0.026781	0.911782	0.104094	0.747259
BOD1	0.0387669	0.880853	-0.135541	0.427632	-0.246462	0.576756
BORCS5	-0.0215679	0.956427	0.0427345	0.884737	-0.164184	0.761719
BORCS6	-0.0130791	0.97819	0.152042	0.461506	0.0998254	0.878361
BRWD3	0.123191	0.429736	-0.0620205	0.822936	-0.500472	0.306132
BTBD9	0.0256152	0.936119	-0.276155	0.0670838	-0.384763	0.431527
Bacc	-0.0524892	0.797322	-0.119626	0.514499	0.0735098	0.804591
Bace	0.00572045	0.825259	-0.00839033	0.980763	0.127915	0.873912
Balat	-0.00307947		0.00807176		0.382845	0.349729
Baldspot	0.0594155	0.716057	0.0377025	0.874076	0.00395158	0.996372
Bap111	0.00954669	0.986976	-0.303975	0.0167208	-0.322783	0.5694
Bap170	0.0452183	0.850616	-0.072471	0.759503	-0.468182	0.306132
Bap55	-0.0942201	0.556161	-0.0390712	0.876813	-0.144233	0.810279
Bap60	-0.0639689	0.71512	-0.257592	0.0331356	-0.332015	0.553289
Bbd	-0.00178868		0.0239374		-0.299838	0.569881
Bdbt	-0.123578	0.377658	-0.126598	0.542576	-0.372688	0.385339
Bdp1	-0.0333436	0.90708	-0.107022	0.52888	-0.139756	0.746758
Bem46	0.0180577	0.968558	0.0648807	0.778106	0.126999	0.717783
Best1	0.0271211	0.937284	0.0120385	0.971171	-0.0508825	0.915689
Best2	0.00177658	0.992571	0.118349	0.542881	0.149103	0.585436
Best3	0.000457621		-0.0261052	0.921416	0.177233	0.824908
Best4			-0.00608291
Bet1	-0.0561225	0.80493	-0.0498512	0.850425	0.00533115	0.994861
Bet3	-0.0539147	0.811275	-0.188035	0.162069	-0.277492	0.50004
Bet5	-0.0159566	0.977365	-0.0929951	0.688564	-0.0481493	0.938826
Bgb	-0.0560448	0.792666	-0.0420563	0.85349	-0.163447	0.760517
BicC	-0.00170001
BicD	0.0642643	0.747173	-0.0914556	0.689336	-0.414377	0.308584
BigH1	-0.032306	0.918144	-0.102952	0.647286	-0.31919	0.395506
Bili	0.00819416	0.927016	0.0725776	0.770427	0.00897665	0.99214
Bin1	-0.0968155	0.567211	-0.205565	0.126037	-0.186428	0.812851
Bka	-0.0565143	0.775995	-0.189255	0.181186	-0.301677	0.382538
Blimp-1	0.0138883	0.834342	-0.104011	0.644254	0.102148	0.917546
Blm	0.0897138	0.611685	-0.0439757	0.880682	-0.426929	0.215895
Blos1	-0.0582401	0.792455	0.0479724	0.85718	0.0819147	0.862299
Blos2	-0.042844	0.885953	-0.0906641	0.679264	-0.223505	0.722059
Blos3	0.0102588	0.984956	-0.0427531	0.883683	0.0968978	0.873912
Blos4	-0.120807	0.411927	-0.221184	0.115378	-0.411443	0.406425
Bmcp	0.0432053	0.847243	-0.100453	0.61698	-0.136071	0.634466
BoYb	0.0110359	0.981181	-0.318287	0.0378211	-0.485786	0.322384
BobA	-0.0280132	0.750964	0.000723312		0.186526	0.707259
BomBc1	0.00157018		-0.0159799		0.363857	0.463645
BomBc2			-0.526044	5.05932e-10	-0.155383	0.852998
BomBc3			-0.0193683		-0.332167	0.553849
BomS1	0.00178573		-0.404067	0.000154914	0.971331	0.000534519
BomS2	0.00213488	0.938274	0.191365	0.277558	0.270054	0.647796
BomS3	0.00189387	0.960656	0.0308204		0.78087	0.0245806
BomS4	-0.00295231		0.0432465		-0.107025	0.907968
BomS5	0.00296361		0.00303918		0.950096	0.000656892
BomS6	0.00230161		-0.014459		0.621175	0.159983
BomT1			-0.00241338		0.0420313
BomT2			-0.00241338		0.238943	0.727722
BomT3	0.00357526		-0.0868424	0.60078	-0.0264118	0.980786
Boot	0.0425346	0.885973	0.165032	0.400688	-0.679751	0.126493
Br140	0.106916	0.487402	-0.080331	0.736272	-0.262283	0.328058
Brca2	0.0213905	0.960656	0.0609991	0.821167	-0.130052	0.831092
Brd	-0.109986	0.170698	0.00451001	0.991057	0.381741	0.46192
Brd8	-0.0332311	0.907744	-0.158084	0.290009	-0.212998	0.754636
Bre1	0.0579891	0.769121	-0.136367	0.517453	-0.564957	0.251001
Brf	0.0371127	0.885953	-0.0728876	0.739292	-0.212049	0.453692
Brms1	-0.0253827	0.936731	-0.00944549	0.974982	-0.0538079	0.917546
Bro	-0.0417084	0.645549	0.064164		-0.208063	0.686882
Bruce	0.0799229	0.661139	0.0829285	0.736014	0.0478576	0.953259
Bsg	0.0444063	0.867026	-0.160993	0.31214	-0.16806	0.565966
Bsg25A	-0.0194851	0.721143	-0.0145382		-0.573768	0.125213
Bsg25D	0.0220082	0.954298	-0.211465	0.212873	-0.375704	0.463242
BtbVII	0.0869522	0.552911	0.0026174	0.99375	-0.0751813	0.850043
BthD	-0.0483469	0.854044	-0.440237	4.23476e-05	-0.398699	0.439255
Btk29A	0.0754653	0.639773	-0.128855	0.499391	-0.321388	0.532693
Btnd	-0.00570338		0.0285725		0.0080869	0.994583
BuGZ	-0.0142852	0.972519	-0.0878889	0.646136	-0.271002	0.430288
Bub1	0.0562668	0.797322	-0.00446139	0.990053	-0.294712	0.394814
Bub3	-0.0966488	0.556161	-0.234259	0.0843592	-0.434951	0.38788
BubR1	-0.00411571	0.997546	-0.125698	0.570419	-0.609677	0.207792
Buffy	0.00705811	0.714829	-0.00872683	0.979107	0.154915	0.825762
Bug22	-0.103949	0.54687	-0.0983883	0.577752	-0.0954463	0.903623
Burs	0.00172674		-0.0364745	0.886033	-0.268065	0.50004
Bx	0.0303558	0.927159	0.12046	0.494257	-0.00365251	0.996074
Bx42	-0.0869288	0.555895	-0.223632	0.0797222	-0.273742	0.616433
C15	0.00645304	0.972519	0.121067	0.554147	0.0640414	0.946755
C1GalTA	0.0432359	0.850616	0.146938	0.364532	-0.0176753	0.976608
C3G	0.125932	0.322383	0.138801	0.449784	0.0843553	0.909181
C901	0.0164795	0.576325	0.0700689	0.774476	1.01247	0.00110955
CAH1	0.00470434	0.954687	0.048041	0.860685	-0.01003	0.99214
CAH13			0.0149591		-0.00198773
CAH14	0.000731128		5.59202e-05		0.0290631
CAH16			0.0158063		0.0686644
CAH2	-0.0467931	0.858009	0.213358	0.199986	0.341564	0.376671
CAH3	0.0379468	0.850616	0.0663397	0.758942	-0.125896	0.768305
CAH4					0.0718758
CAH5			-0.00241338		-0.0312494
CAH6	0.00157018		0.0410296	0.886033	0.0442928	0.966974
CAH7	-0.0419061	0.882482	0.085812	0.721905	0.140307	0.826402
CAH8			-0.071942		0.0955551	0.922222
CAH9	-0.00206978		-0.0269975		0.288175	0.609394
CAHbeta	-0.0402645	0.899393	-0.0154528	0.963495	0.119765	0.760517
CAP	0.0655416	0.705218	0.132121	0.483527	0.0814409	0.744038
CARPA	0.0079652	0.80493	0.0261566	0.927747	-0.171701	0.634654
CARPB	0.00240847	0.997546	0.109952	0.63723	-0.197962	0.628042
CASK	0.0432228	0.864064	0.0917413	0.685011	-0.0991808	0.85967
CBP	0.025531	0.945176	0.112742	0.47109	0.119286	0.616444
CCAP	-0.00055376	0.993901	0.0104103	0.96526	-0.166822	0.840321
CCAP-R	0.0030395		0.0946349	0.688564	0.068677	0.946054
CCDC151	-2.65567e-05		0.0480308	0.838197	0.0942884	0.928204
CCDC53	0.00148901	0.999303	-0.0588059	0.822936	-0.217929	0.743362
CCHa1	0.00172421		0.0279156	0.921979	0.00347488	0.997297
CCHa1-R	0.00111037		0.0410053	0.87235	0.0560564	0.948592
CCHa2	-0.0111746	0.717403	0.0536256	0.847045	0.360574	0.425724
CCHa2-R	0.000787253	0.991064	0.0303545	0.921979	0.00679952	0.995486
CCKLR-17D1			-0.00612158	0.977529	0.0099428	0.994358
CCKLR-17D3	-0.000221215	0.999303	0.240579	0.159069	-0.0465777	0.952298
CCT1	-0.0406429	0.858009	0.245849	0.0644151	0.0819681	0.899962
CCT2	-0.00218693	0.999303	0.0221501	0.930433	-0.0608442	0.919661
CCT3	-0.0106618	0.981181	-0.00595436	0.986066	0.0362816	0.965865
CCT4	-0.0184921	0.967131	0.0597609	0.788037	0.0859393	0.890188
CCT5	-0.0604893	0.681537	0.0272205	0.916287	0.0394779	0.957761
CCT6	-0.0603089	0.676441	0.046929	0.840635	0.0133956	0.986677
CCT7	0.00459982	0.994022	0.0815382	0.686669	0.0356364	0.955752
CCT8	-0.0756035	0.621416	0.0685412	0.728294	0.0934785	0.871127
CD98hc	-0.0529994	0.745266	0.0986723	0.581453	0.0416737	0.948508
CDC50	-0.000507733	0.999303	0.00712269	0.98004	0.0325293	0.948358
CDK2AP1	0.00453925	0.996878	-0.149524	0.317648	-0.380329	0.46192
CDase	-0.00109522	0.998003	0.0320589	0.914247	-0.127541	0.716536
CG10000	-0.000775254		0.0693757	0.759503	-0.385993	0.0933726
CG10005	0.0117527	0.960656	-0.139392	0.514499	0.0371738	0.973918
CG10011	0.0143441	0.960656	0.0894024	0.708926	0.215211	0.604978
CG10013	-0.0152134	0.905098	0.0234197	0.924854	-0.181953	0.735516
CG10019	0.010215	0.654317	0.0676991	0.791859	0.0241563	0.971422
CG10026	-0.00406645	0.969978	0.065545	0.809017	-0.00635843	0.996013
CG10029			0.000164704
CG10031	0.0028533	0.957378	-0.254554	0.125207	-0.208608	0.501517
CG10035	-0.0594546	0.249362	-0.0307377	0.840944	0.110289	0.888306
CG10038	-0.034685	0.918144	-0.2873	0.0157042	-0.329303	0.557857
CG10041	-0.00108893	0.984956	0.0113591		0.0572113	0.955164
CG10050	-0.0112113	0.981181	0.0829433	0.729393	0.0530523	0.955618
CG10051	0.00492858	0.972519	0.113032	0.520487	0.0484207	0.957868
CG10053	-0.0670237	0.735162	-0.00300726	0.994013	-0.109543	0.865271
CG10055	0.0593419	0.756262	0.107699	0.557577	-0.109678	0.816345
CG10062	-3.98248e-05		0.000865619	0.998816	0.0397707	0.9677
CG10063	0.00312035	0.979356	-0.0498738		0.0827339	0.93744
CG10064	-0.00744697	0.805699	0.0641676	0.803488	0.293145	0.564026
CG10068	-0.0450131	0.852528	-0.0395897	0.881112	-0.0747898	0.870292
CG10073	0.00515761	0.92298	0.205718	0.263583	-0.0879805	0.865271
CG10075	-0.0408468	0.896529	-0.000806626	0.998831	0.0369285	0.949751
CG10077	0.0775707	0.594921	0.0511608	0.821167	-0.00382878	0.996013
CG10081			-0.0130537		-0.285002	0.621565
CG10082	0.0934134	0.552758	0.0908923	0.666673	-0.0514276	0.922248
CG10086	-0.004855	0.909801	0.124636	0.578487	0.0708894	0.868916
CG10089	0.000147481	0.999303	0.0906652	0.663175	0.0654354	0.936459
CG10098	-0.0787549	0.593687	-0.113774	0.501991	-0.235437	0.603349
CG10116	0.000221713	0.999303	0.277361	0.0906354	0.0637114	0.924503
CG10126	0.00177022	0.974394	0.100096	0.681074	0.37317	0.0898436
CG10132	0.0372393	0.515643	0.0803528	0.69799	0.0674591	0.900933
CG10137	-0.0223185	0.869569	0.264868	0.0810427	0.13739	0.757172
CG10139	-0.0736729	0.687525	-0.234133	0.0483662	-0.487478	0.318599
CG10140	0.00316922	0.908837	0.0341754		0.0396117	0.962644
CG10147	0.0381154	0.90708	-0.0499486	0.840654	-0.117393	0.759174
CG10151	0.0135218	0.895162	0.0810088	0.705284	0.205692	0.600773
CG10154	-0.00522183		0.0121047		-0.121635	0.895292
CG10163			-0.0354476		0.249103	0.56515
CG10164			0.00227391		0.0121381
CG10165	-0.0222493	0.949582	-0.0443171	0.871836	-0.0244534	0.971413
CG10171	-0.0382395	0.885953	0.0409405	0.862907	0.0386045	0.965773
CG10175	0.00581478	0.862699	0.252765	0.106322	-0.103588	0.916578
CG10177			0.00227391		0.215316	0.741717
CG10182	0.000219105	0.999303	0.260017	0.015452	0.597226	0.219909
CG10183			-0.00840137		0.0837094	0.871127
CG10184	-0.0361381	0.898045	0.0810483	0.744238	-0.30781	0.361718
CG10185	-0.00119571		0.197892	0.187148	0.04613	0.962978
CG10189	-0.012915	0.976164	-0.000601814	0.999453	0.120387	0.877972
CG10194	-0.000449084	0.999303	0.0592072	0.828287	0.216039	0.607396
CG10195	0.00502149	0.996878	0.114622	0.617504	0.024818	0.97347
CG10205	0.00085195		-0.0034087		0.24031	0.633437
CG10208	-0.0455605	0.684199	0.0682154	0.799451	0.26258	0.440793
CG10209	-0.0327627	0.921842	0.0246762	0.9351	-0.18824	0.639526
CG10211	0.0110086	0.666015	0.31187	0.0456132	0.87928	0.00348612
CG10214	-0.0514457	0.819905	-0.265296	0.0371994	-0.282145	0.161778
CG10222	-0.0396616	0.895162	-0.143526	0.47285	-0.473702	0.2901
CG10226	0.00821593	0.729253	0.0614301	0.82785	-0.0902734	0.821717
CG10232	0.00480393	0.927016	-0.181084	0.351813	-0.135278	0.796684
CG10237	-0.050016	0.807119	0.148767	0.420034	-0.166073	0.840343
CG1024	0.01233	0.979356	-0.129574	0.438307	-0.533947	0.281566
CG10252			-0.0438128		0.0698183	0.914993
CG10254	0.0648807	0.748883	0.153297	0.378269	-0.234896	0.425725
CG10257	-0.000757653		-0.0109134		-0.0514295	0.95379
CG10264	0.00294388		0.494193	0.000177118	0.250991	0.292482
CG10265	-0.0155108	0.97819	-0.075314	0.77007	-0.0928472	0.912811
CG10268	-0.0340455	0.923943	0.0911255	0.640428	0.761971	0.0139992
CG10274	0.0295782	0.934951	0.0648579	0.776548	-0.094748	0.825762
CG10280	-0.000757653		0.107982	0.554768	0.570943	0.067574
CG10283	-0.0110479	0.975118	0.0640637	0.730518	0.771046	6.36258e-05
CG10286	-0.0635546	0.748883	0.0178587	0.945268	0.070193	0.937673
CG10298			-0.0354959		0.0512048
CG10300	0.00819355	0.785436	0.319928	0.0309849	0.264706	0.389274
CG10301	0.00111037		0.128557	0.53684	-0.114018	0.893759
CG10307	-0.0054423	0.847988	0.140268		-0.0966407	0.921483
CG10311	0.00599578	0.945176	-0.00793391	0.980365	-0.032373	0.954717
CG10317			-0.00241338		-0.063952	0.892071
CG10321	0.000928383	0.999303	-0.090112	0.589336	-0.152092	0.747756
CG10324	-0.0242266	0.95115	-0.169227	0.299695	-0.369731	0.395506
CG10333	0.0221836	0.946348	-0.041504	0.856836	-0.0807449	0.915373
CG10336	-0.021465	0.960656	-0.176494	0.333086	-0.393394	0.44727
CG10337	-0.00288312	0.992937	0.177637	0.366457	0.158278	0.772336
CG10338	-0.028902	0.934813	-0.0116844	0.969967	-0.0935709	0.860759
CG10339	0.00986811	0.631806	0.120163	0.594692	0.107715	0.834521
CG10340	-0.0348952	0.918144	0.0888918	0.687112	0.0837897	0.910463
CG10341	-0.0694093	0.700457	-0.205199	0.0851495	-0.230483	0.380851
CG10343	-0.0263378	0.946348	-0.07391	0.755076	0.0950522	0.881252
CG10344	-0.0479591	0.852528	0.105438	0.659314	-0.183248	0.712481
CG10345	-0.000775254		-0.0245885	0.929953	-0.181353	0.769682
CG10347	-0.0783433	0.618561	-0.172122	0.205658	-0.325951	0.48422
CG10348	0.00420097	0.960481	0.118253	0.544681	0.49793	0.250382
CG10352	-0.000757653		-0.0384101		0.198115	0.647796
CG10353	0.0932708	0.593908	0.136471	0.379714	0.0108977	0.983446
CG10357	-0.00148529				0.0339334
CG10359	-0.00361368	0.943917	-0.0831126	0.741148	0.211315	0.493832
CG10361	0.0152485	0.820308	0.0896629	0.67451	0.15131	0.794414
CG10362	0.0144915	0.593303	0.186281	0.301694	0.0994265	0.800895
CG10365	0.0489836	0.845775	0.0364607	0.891269	0.219298	0.347429
CG10366	-0.0256112	0.939038	0.0978351	0.648845	0.0260537	0.966679
CG10375	-0.112683	0.48651	-0.187307	0.205419	-0.248103	0.681154
CG10376	0.0416332	0.850616	-0.0831215	0.678839	-0.292503	0.289433
CG10383	-0.0462149	0.81965	-0.0666595	0.77911	-0.105022	0.746758
CG10384	0.00173143	0.981181	0.146101	0.425724	0.0128216	0.985463
CG10395	-0.0347389	0.905098	-0.105275	0.60616	-0.540744	0.222576
CG10405	0.00608614	0.944057	-0.10431	0.61048	-0.270503	0.23031
CG10407	-0.00698338	0.965124	0.204366	0.236105	0.23134	0.715707
CG10413	0.101541	0.530519	-0.124578	0.534759	-0.351809	0.409339
CG10417	0.0135806	0.981181	-0.139384	0.426909	-0.545911	0.263391
CG10418	-0.187584	0.077656	-0.104946	0.660353	-0.115289	0.890371
CG10425	0.0126148	0.979356	-0.112259	0.475563	-0.204941	0.431527
CG10428	0.00547545	0.994868	-0.110342	0.506254	-0.0999025	0.87583
CG10431	0.117322	0.481115	-0.140512	0.507831	-0.505421	0.30429
CG10433	-0.00233424	0.982783	0.115149	0.587268	-0.0922802	0.798901
CG10435	-0.0106573	0.981181	-0.0711365	0.728992	-0.138326	0.750715
CG10444	0.109122	0.462057	0.0105743	0.97275	0.151896	0.537251
CG10445	0.0365977	0.910857	0.13684	0.30265	-0.387548	0.455865
CG10459	0.000731128		-0.0258908		0.0339334
CG10462	0.0285869	0.934371	0.00467943	0.989856	-0.0731719	0.930884
CG10463	-0.0600669	0.776006	0.137892	0.493467	0.0831398	0.933058
CG10465	-0.0641457	0.684199	-0.189644	0.162069	-0.340296	0.476659
CG10466	-0.0648267	0.748883	-0.28033	0.0680992	-0.16005	0.816345
CG10467	0.00381642	0.998003	0.10324	0.64716	-0.0888878	0.900541
CG10469	0.00504894	0.982949	0.069938	0.730421	0.431083	0.393573
CG10470	-0.0413822	0.885953	0.074691	0.730275	0.325272	0.0873833
CG10472	-0.00349784	0.97145	-0.246616	0.14916	0.199477	0.723243
CG10474	-0.000757653		-0.0152584		-0.52156	0.25377
CG10477	-0.000757653		-0.00847326		0.217064	0.689699
CG10479	-0.0596304	0.67644	0.0330457	0.882006	0.736836	0.0486007
CG10481			0.00227391
CG10483	0.00916173	0.901904	0.0833163	0.705211	0.0865868	0.850043
CG10486			0.00227391		0.157889	0.656909
CG10492	0.0807366	0.63079	-0.166652	0.384148	-0.549442	0.261713
CG10494	0.0226518	0.956427	0.00417101	0.992037	-0.330663	0.508378
CG10495	0.0254596	0.946348	-0.015093	0.966086	-0.164422	0.790422
CG10505	-0.00984916	0.913242	-0.0698098	0.708626	-0.105113	0.917148
CG10508	0.0177377	0.627596	0.180265	0.20698	0.158766	0.631658
CG10510	-0.000757653		0.00826763		0.0121381
CG10512	-0.0110576	0.960656	-0.00280173	0.99375	0.0363296	0.969409
CG10513	0.00296361		-0.0665666		-0.80861	0.0321518
CG10514	0.00271794		0.103312	0.65842	-0.0271635	0.981224
CG10516	-0.0294211	0.936119	0.0680856	0.737477	0.650954	0.00164353
CG10527	-0.0268498	0.940066	0.284229	0.0156171	0.16946	0.650907
CG10543	0.162577	0.140176	0.0861299	0.698692	0.070395	0.873299
CG10550	0.000854804	0.995524	-0.0096842	0.976595	0.0824099	0.804769
CG10553	-3.35455e-05		-0.0711967		-0.0243854	0.982881
CG10555	0.0862104	0.570735	-0.261547	0.0346892	-0.46356	0.32438
CG10559	-0.00059208		-0.00281771		0.213953	0.75204
CG10560	4.72509e-08		-0.214256	0.0450146	-0.00363534	0.997175
CG10561	0.000913099	0.999303	0.233937	0.142822	0.084865	0.855476
CG10562	-0.00200942	0.958514	0.0844209	0.719672	0.193586	0.454686
CG10565	-0.0648179	0.691094	-0.22036	0.0848694	-0.104838	0.764491
CG10576	-0.010966	0.981181	0.0608233	0.780386	0.00486233	0.996372
CG10581	0.00349734		-0.0126066		0.11893	0.875675
CG10584	-0.0511606	0.830205	-0.240651	0.154224	-0.00491903	0.996438
CG10588			0.0156047		0.0628754
CG10589					0.0677299
CG10591	0.0327918	0.513446	-0.0898916	0.714749	1.10834	1.0589e-10
CG10597	-0.00410926	0.858609	-0.00727724	0.979107	0.266264	0.488137
CG10598	-0.00497334	0.858009	-0.192857	0.275187	0.29544	0.322384
CG10600	0.103578	0.552396	-0.0372789	0.895587	-0.309228	0.354795
CG10602	-0.0661754	0.631806	0.13	0.419512	-0.0126313	0.98043
CG10616	0.0384318	0.898701	0.126237	0.437211	0.162102	0.528623
CG10621	-0.00363055	0.981181	0.310452	0.0310934	0.358434	0.19621
CG10623	-0.0126503	0.925064	-0.0163785	0.959849	0.33084	0.441089
CG10628	-0.0274528	0.943346	-0.0413935	0.886033	-0.108496	0.818383
CG10631	0.0881634	0.627306	0.100359	0.665774	-0.0112322	0.991688
CG10638	-0.0591787	0.719768	-0.0450461	0.865128	-0.0972792	0.897043
CG10646	-0.0720071	0.689966	0.0339185	0.910369	-0.0674009	0.926453
CG10650	0.0100548	0.905803	-0.0074205	0.978863	-0.0766364	0.86643
CG10651	-0.00335024
CG10654	-0.0798706	0.474323	0.15021	0.390801	0.0132799	0.99008
CG10657	0.0164276	0.570735	0.0476981	0.855649	0.345932	0.528623
CG10660	0.0145883	0.769121	0.146898	0.410874	0.513146	0.166268
CG10663	0.0153239	0.631806	0.0741995	0.759712	0.108086	0.862743
CG10669	0.0425769	0.8814	-0.0190206	0.952462	-0.022333	0.980669
CG10672	-0.0752404	0.675622	0.0670713	0.766837	0.158168	0.514647
CG10674	0.0204333	0.968743	0.0400501	0.886033	0.0850044	0.87799
CG10680	0.000731128		0.0121047		0.0429232
CG10681	-0.0713047	0.712496	0.00607175	0.988134	0.130593	0.798302
CG10694	0.000798453		-0.00241338
CG10700	-0.00152369		0.0435509		-0.0513813	0.930884
CG10702	0.052209	0.792455	-0.135663	0.47109	-0.443584	0.32526
CG10710	0.020688	0.570735	0.188308	0.143116	0.381952	0.358987
CG10713	0.00335066	0.946336	0.103129	0.667267	0.233785	0.582566
CG10725	-0.000497371	0.993089	-0.0499129	0.782464	-0.0582027	0.949883
CG10730	0.00134609		0.0515162		-0.110196	0.861107
CG10731	0.01513	0.979111	-0.140903	0.487873	-0.160149	0.819126
CG10734			0.0118658		-0.040949
CG10737	0.0895407	0.613137	0.0684421	0.733137	-0.0323479	0.949371
CG10738	0.0982257	0.568944	0.14264	0.486493	-0.0285771	0.968277
CG1074	-0.0284715	0.925064	0.140905	0.427528	0.125289	0.719195
CG10747	-0.0247255	0.952525	-0.0479246	0.85718	-0.130531	0.804769
CG10749			-0.00241338
CG10750	0.000731128		0.023086		0.104285
CG10752			0.0177936
CG10761	-0.00252678		-0.0177751		-0.0312494
CG10764	-0.00119571		-0.0580165		0.264017	0.459339
CG1077	0.00271583		0.0108652	0.961117	0.0581681	0.953259
CG10778	-0.0713583	0.68002	0.0381011	0.885187	-0.0362426	0.943788
CG10793	0.000731128		0.0189916	0.936624	0.566341	0.211569
CG10795	-0.0512628	0.819905	0.0420062	0.886033	-0.265041	0.567813
CG10799	0.00339379		0.0426135	0.846226	0.179558	0.768305
CG10801	2.38939e-05		-0.00410356		0.000956442
CG10802	-0.145082	0.209918	-0.237568	0.0413334	0.0608623	0.940135
CG10803	0.0419215	0.854317	-0.0849108	0.696743	-0.0448148	0.945142
CG10804	0.00238716	0.981181	0.0549545	0.849955	-0.0769636	0.923933
CG10809	-0.0331874	0.909502	0.0313044	0.90379	-0.0269744	0.969409
CG10814	0.0014577		-0.071851		-0.0863455
CG10822					-0.0154323
CG10834			0.00856321
CG10841			0.00227391		0.216045
CG10853					0.0713737
CG10859	-0.00491857	0.910857	-0.012768		0.302355	0.42209
CG10863	-0.108654	0.416012	0.0271745	0.919844	0.107064	0.794808
CG10864	0.00425582	0.908209	0.099037	0.609033	0.131841	0.881197
CG10866	-0.0435476	0.85944	0.0656935	0.807842	-0.155528	0.840321
CG10869	-0.000965071		0.0237479		0.193209	0.759953
CG10874	-0.0111312	0.981181	-0.0910155	0.609289	-0.130737	0.825762
CG10877	-0.0298739	0.93012	-0.107257	0.602044	0.151798	0.544383
CG10887			0.00227391		-0.0412555
CG10898	-0.0829105	0.631806	0.088918	0.645528	0.0615187	0.954291
CG1090	0.00460169	0.953878	0.124801	0.575933	-0.0526565	0.956071
CG10903	-0.0690337	0.712384	-0.120928	0.468418	0.0234874	0.971422
CG10904	-0.0441072	0.864015	-0.194724	0.196567	-0.199574	0.745493
CG10907	0.00191742	0.999303	-0.24856	0.073876	-0.39587	0.427509
CG10910	0.000747339	0.994527	-0.0215615	0.923787	0.17383	0.804944
CG10911	0.000558054	0.993089	-0.0259548	0.927747	-0.185218	0.680314
CG10912	0.000542559	0.99731	0.077226	0.764167	-0.0201037	0.976382
CG10914	-0.0918641	0.606662	0.018847	0.950724	0.0925307	0.890432
CG10916	-0.00964953	0.981181	0.00975718	0.976195	0.456127	0.150197
CG10918	0.00294948	0.960656	-0.0044865		0.674577	0.135689
CG10919					-0.217365
CG1092	0.0139442	0.795632	0.0145842	0.960561	0.18064	0.76305
CG10920					0.0121381
CG10927	-0.013399	0.981181	-0.120212	0.587268	-0.144936	0.828414
CG10931	-0.000757653		0.00227391
CG10932	-0.0396457	0.883065	0.125373	0.495089	0.029897	0.973163
CG10934			-0.00241338		-0.0154323
CG10936	0.11498	0.503305	0.262669	0.0967771	0.236776	0.46192
CG10939	-0.0368014	0.902391	-0.0189589	0.933929	-0.177399	0.750088
CG10943	-0.00134098		-0.0143433		-0.188772	0.732759
CG10947	-0.00368066	0.904495	0.209627	0.254413	0.0642753	0.881836
CG10948	0.0834102	0.6399	0.0547974	0.788769	0.0321456	0.946755
CG10949	0.00967175	0.98703	-0.0254084	0.933925	0.0401499	0.965367
CG10950			-0.00784556
CG10953	-0.00355412	0.942741	-0.168812	0.377834	0.0939622	0.867632
CG10958	-0.00582432	0.981181	-0.0184997	0.952462	-0.0803615	0.924252
CG10959	-0.00733237	0.993089	0.0412807	0.886033	0.0546834	0.949883
CG10960	0.0511955	0.835334	0.0897854	0.620733	-0.0435465	0.919661
CG10962	0.00504047	0.940692	-0.193137	0.274057	-0.279776	0.522493
CG10970	0.000731128		0.0232803		0.0335417	0.974354
CG10973	-0.0287492	0.931478	-0.0690452	0.753573	-0.19306	0.546668
CG10979	0.056335	0.803555	-0.0129716	0.970544	-0.126669	0.77501
CG10984	-0.0416615	0.861517	-0.0935448	0.60616	-0.35972	0.480995
CG10993	-0.000757653		-0.00241338		0.0925543
CG10996			0.00227391		0.000103217
CG11000	0.0234307	0.746858	-0.0618143	0.81535	-0.163351	0.735516
CG11007	-0.0298885	0.914539	0.0589052	0.791414	0.161456	0.664426
CG11018	-0.00114482		0.0609725		-0.00098222
CG11029	-0.00250627		0.0133804		0.201101	0.672322
CG1103	-0.0506483	0.778547	-0.0457843	0.83716	-0.175061	0.794427
CG11030	-0.0866298	0.560041	-0.186832	0.185155	-0.468368	0.317827
CG11034	-0.0590045	0.752988	-0.173811	0.255931	-0.339409	0.231414
CG11035	-0.093041	0.5988	0.0255503	0.934539	0.175283	0.686882
CG11041	0.00110164		0.104573	0.637161	0.168353	0.816473
CG11044	0.000353187		0.157177	0.426909	0.439458	0.366808
CG1105	-0.0169091	0.972519	0.0425387	0.840635	0.0855232	0.804944
CG11050	0.0182495	0.957378	-0.0894163	0.611467	-0.110045	0.830151
CG11052	-0.000140733		0.0410039		-0.0920627	0.928934
CG11060	0.000731128		-0.00446481		0.0486076
CG11069	0.0347566	0.689788	0.0515079	0.832834	0.329595	0.298468
CG11070	0.00844468	0.990907	0.0537204	0.821801	0.00308021	0.996013
CG11073	0.00330276	0.945176	0.037931	0.85718	0.351228	0.209883
CG11076	-0.00208141	0.999303	0.0313607	0.886881	0.0439668	0.957703
CG11077	-0.123821	0.437083	-0.184657	0.312161	-0.0783398	0.913821
CG11085	-0.000757653		0.00764331		-0.0602811	0.953259
CG11089	-0.0109431	0.981181	0.177231	0.194665	-0.00594526	0.996013
CG11095	-0.0548205	0.813376	0.0358491	0.905783	-0.00786577	0.994583
CG11099			-0.0146296		-0.0641483	0.953259
CG11103	-0.0485519	0.852528	-0.130619	0.493467	-0.472261	0.327556
CG11109	-0.0893067	0.621225	0.0413779	0.882896	-0.0225916	0.979353
CG11110	-0.0993235	0.555895	0.028056	0.930018	0.015664	0.985602
CG11112					-0.0275631
CG11122	0.0944791	0.588581	0.143113	0.415938	0.0721694	0.920921
CG11123	-0.0727636	0.631806	-0.210382	0.105426	-0.319766	0.351326
CG11125	-0.0301809	0.934951	-0.0959925	0.65351	-0.233329	0.630019
CG11127	-0.147773	0.213122	-0.101863	0.589336	-0.256077	0.475089
CG1113	0.00400771	0.972519	-0.0587423	0.73341	-0.0857109	0.935167
CG11131	-0.00105433	0.982612	-0.0237367	0.89524	0.162158	0.824908
CG11134	-0.130853	0.37551	0.000366985	0.999572	0.140455	0.599979
CG11141	-0.0220428	0.953868	-0.272042	0.0371994	-0.35801	0.479104
CG11147	0.00488388	0.936119	-0.00434752	0.991955	0.398134	0.431696
CG11149	0.0114497	0.648795	0.105202	0.659583	0.149395	0.864905
CG11151	-0.0337128	0.922306	-0.0599087	0.788227	0.053442	0.922248
CG11155	0.0827195	0.593303	0.10448	0.60607	0.0251107	0.972821
CG11158	0.010905	0.934813	-0.0108084	0.975867	0.0886468	0.915373
CG11159			-0.0191301		-0.068718	0.928251
CG1116	0.042158	0.86688	-0.0781213	0.734848	0.0663606	0.907579
CG11162			0.00227391		-0.295962	0.491697
CG11164	-0.105921	0.504131	-0.216874	0.158287	-0.504076	0.313538
CG11168	-0.0653412	0.747173	0.0453877	0.851922	-0.0393001	0.941111
CG11170	-0.0084803	0.991282	-0.00923882	0.979107	0.279948	0.56301
CG11178	0.0832539	0.63457	0.0356462	0.888257	0.0111086	0.990795
CG11180	0.0629776	0.741174	-0.178665	0.297796	-0.431612	0.251934
CG11191	-2.65567e-05		0.02453	0.933133	0.0299198	0.970945
CG11192			0.00435893		0.461528	0.234289
CG11200	0.00343153	0.998087	0.0941982	0.627961	0.866531	7.34918e-05
CG11211	-0.00157791		0.00200457		0.0163995	0.986677
CG11226			0.0176947		-0.0154323
CG11227			-0.00241338		0.104057
CG11236	-0.00857106	0.696248	0.245296	0.0986583	0.330808	0.392155
CG1124	0.0159686	0.866831	0.0203614	0.939798	-0.0139549	0.991261
CG11241	-0.106683	0.542959	-0.100724	0.589205	-0.142076	0.660137
CG11247	0.0697683	0.668283	0.0063441	0.983268	0.015456	0.98032
CG11248	0.110112	0.373763	-0.103566	0.61092	-0.53082	0.282932
CG11249	0.00327217		0.0553509	0.774415	0.4784	0.319006
CG11251					0.0121381
CG11257	0.0351628	0.915652	0.0446993	0.874271	-0.301044	0.578848
CG11263	0.0039759	0.997546	-0.167395	0.358421	-0.537331	0.283531
CG11267	-0.0703998	0.683163	0.0212938	0.940327	0.0850933	0.861138
CG11269			-0.00241338
CG11275	-0.0213919	0.928267	0.00408902	0.992037	0.0686915	0.851963
CG11279	-0.0690052	0.728236	0.0470978	0.864768	0.0195965	0.984238
CG1129	0.0171026	0.97157	-0.0993273	0.595026	-0.175149	0.519037
CG11291			-0.0044865		0.0857691
CG11294	-0.000757653		0.00227391		-0.157958
CG11300	-0.00224052	0.93764	0.0354226		-0.206986	0.764739
CG11307	-0.0842501	0.556161	-0.262615	0.0365599	-0.512623	0.304843
CG11309	-0.0382437	0.898701	0.115335	0.541854	0.184997	0.565966
CG11313	-0.0018494		0.00280666	0.992237	-0.216222	0.698978
CG11317	0.00481878	0.92298	0.0465284	0.874302	0.00410923	0.996281
CG11318	0.0024692		-0.0237939	0.93244	-0.122456	0.706966
CG11319	-1.88142e-05	0.999342	0.0900463	0.710982	-0.0412646	0.965773
CG11322			-0.0124681		-0.104986
CG11327	-0.0303338	0.425017	-0.00700216		-0.137558	0.870183
CG11333			-0.00350225		0.0162848	0.986922
CG11334	-0.106373	0.482907	-0.0982552	0.562551	-0.0363322	0.938026
CG11342	0.0185835	0.972519	0.0642224	0.816579	-0.234293	0.614894
CG11345	-0.00342211	0.959769	0.0510989	0.860895	0.0102845	0.991363
CG11349			-0.035655		0.000245092
CG11350	-0.00155617		-0.00529738		0.00641997	0.996013
CG11353	0.0051496	0.863193	0.264168	0.104917	0.447562	0.225432
CG11356	0.000731128		0.0562109		0.127559	0.824132
CG11357	0.0597868	0.70543	-0.161627	0.276632	-0.294523	0.330305
CG1136	-0.000693446	0.993089	0.0236242	0.939798	0.0288931	0.966974
CG11360	0.0908446	0.611344	-0.0136867	0.966086	-0.0905058	0.907579
CG11362	0.00312202		0.0276054
CG11367	0.00739178	0.990715	-0.21049	0.199298	-0.340618	0.533388
CG11368	-0.00293165		0.00398834		0.00711006	0.995049
CG11369			-0.0159527
CG1137			-0.0301519		0.0488652	0.914925
CG11370	0.00112447	0.993901	-0.0279839	0.884258	0.176784	0.795991
CG11373			-0.00241338
CG11374	0.000731128		0.0142766		0.0530749	0.961845
CG11377	-0.0301202	0.925064	-0.15541	0.331904	-0.16273	0.761719
CG11378	-0.00261815	0.972519	0.0625135	0.805962	0.0514501	0.917546
CG11379			-0.00398471		0.0881169
CG11380	0.0108543	0.713617	0.0554193	0.75917	0.160219	0.600835
CG11381	-0.000808839		0.0923667		0.056278	0.9263
CG11382	0.0362493	0.711124	0.106809	0.592016	0.842506	0.0105607
CG11384	-0.00265164	0.943079	-0.123714	0.4677	0.0708355	0.856196
CG1139	0.0064495	0.694843	0.0882795		0.104183	0.888306
CG11391	0.000731128		-0.00241338
CG11396	-0.0588275	0.789488	0.0869057	0.707917	0.186369	0.589658
CG11398	0.0240394	0.946348	-0.0586683	0.835984	-0.28422	0.638627
CG11399	0.0868169	0.605173	-0.100275	0.582537	-0.252917	0.576633
CG11400	-0.000757653		0.0544847		0.270828	0.643706
CG11403	0.00124343	0.999303	0.0134661	0.970544	-0.411259	0.376671
CG11404			0.00227391		-0.00098222
CG11406	0.000731128		0.0435555		0.0738647	0.921785
CG11407	-0.000904376		0.0368416		0.053469	0.964061
CG11409	-0.00562767	0.991282	0.237448	0.0612877	0.654646	0.152305
CG11413	-0.00333115	0.931478	0.0286522	0.896548	0.370702	0.43064
CG11414	-0.0157979	0.970632	0.113151	0.478327	-0.0592605	0.933524
CG11417	-0.0352803	0.899393	-0.186271	0.179841	-0.296235	0.272764
CG1142	-0.0835061	0.635729	-0.218697	0.146552	-0.0417911	0.946409
CG11425	-0.00293165		0.00139772		-0.217724	0.734748
CG11426	0.0111089	0.902226	0.0829076	0.723094	-0.0349252	0.954717
CG1143	0.00348027	0.958514	-0.00464167	0.991382	0.0796537	0.817869
CG11436	0.0113239	0.981181	-0.171283	0.274057	-0.410742	0.327556
CG11437	0.0067277	0.936119	-0.0563963	0.83866	0.052999	0.949751
CG11438	0.0173539	0.6501	0.000377361	0.999572	0.196981	0.696519
CG11444	-0.055288	0.775986	-0.235254	0.0820532	-0.115692	0.816473
CG11447	-0.0667863	0.742183	0.0239589	0.936666	0.0311587	0.969409
CG11449			0.0158717	0.945813	0.242102	0.708542
CG11453	0.000962649	0.993901	-0.0604868	0.831094	-0.00117669	0.999045
CG11454	-0.0044927	0.996878	-0.0823643	0.697664	0.00309015	0.996438
CG11456	0.0320915	0.92298	-0.0807507	0.738247	-0.214538	0.726708
CG11458			-0.0218921		-0.0934846	0.915373
CG11459	0.00112806		0.154565	0.389885	0.349831	0.375789
CG1146	0.0263912	0.941989	0.117118	0.569679	-0.0991156	0.857751
CG11470	-0.00182089	0.972519	-0.0392803	0.821167	-0.262786	0.53882
CG11474	-0.0857502	0.59931	0.063952	0.768937	0.0814357	0.855768
CG11475	0.000177074	0.999303	0.0339808		0.0303661	0.979353
CG11498	0.0100757	0.899393	-0.082087	0.719529	0.636862	0.177778
CG11504	-0.0627463	0.68002	-0.175229	0.290009	-0.512896	0.302914
CG11523	-0.119913	0.451227	-0.22285	0.0728577	-0.407393	0.376671
CG11529	-0.00134963	0.972519	-0.0040047		0.26511	0.656956
CG11537	0.0160443	0.969319	0.0278535	0.905947	0.0466041	0.928653
CG11539	-0.0218551	0.932586	0.0335856	0.910871	0.247009	0.641622
CG11550	-0.000757653		0.120214	0.557577	0.362822	0.488409
CG11555	-0.057481	0.78496	-0.216323	0.0843592	-0.165892	0.524957
CG11560	-0.00813997	0.992159	-0.344405	0.00423289	-0.343818	0.453917
CG11562	-0.0653987	0.747173	-0.051875	0.846421	-0.290949	0.455865
CG11563	-0.103157	0.54687	-0.229545	0.0843592	-0.278503	0.520291
CG11570	0.00148409		0.01139		-0.342705	0.50871
CG11581	-2.65567e-05				0.0310339	0.979826
CG11583	-0.0396002	0.896936	-0.179256	0.260528	-0.255207	0.49048
CG11584	0.0192862	0.0219765	-0.27302	0.0846281	-0.0212031	0.978164
CG11585	-0.00125417		-0.0344638		0.0422666	0.955618
CG11586	-0.0850445	0.631806	-0.13286	0.401118	-0.25864	0.639526
CG11590	-0.0954624	0.573819	0.0987562	0.68152	0.169567	0.737722
CG11593	0.056039	0.751834	0.107941	0.54769	-0.0988974	0.799552
CG11594	-0.0282322	0.667625	0.0238638	0.938925	0.0777141	0.830395
CG11596	-0.0475921	0.85337	-0.223602	0.0878238	-0.369613	0.467605
CG11597	-0.00156554	0.998087	0.0802242	0.755853	-0.17363	0.803883
CG11598	-0.00152369		0.0263802		-0.0368293	0.961541
CG11600	-0.000757653		-0.00530261		-0.102457	0.825762
CG11601	-0.0783111	0.66211	-0.0616392	0.814511	-0.15653	0.684104
CG11608	0.000731128		-0.00241338
CG1161	-0.0270701	0.937321	-0.0284165	0.910182	-0.0919316	0.825659
CG11617	0.0083509	0.78496	0.00289345	0.99375	0.160126	0.797827
CG11619	0.0182633	0.782253	-0.0115787	0.974483	0.00840565	0.994108
CG11626	-0.000959529		-0.0308602	0.883352	-0.034835	0.975185
CG11629			-0.000185582		-0.0154323
CG11630	-0.000757653		-0.0044979		0.0121381
CG11634	-0.000757653				-0.0312494
CG11638	0.0137115	0.899393	0.0610165	0.789586	0.0228276	0.976507
CG11655	-0.0110665	0.981181	0.0499016	0.864026	-0.116963	0.853826
CG11656	0.000731128		0.0164141		0.195732	0.69124
CG11658	0.120938	0.299794	-0.0596096	0.786928	-0.0196314	0.982527
CG11659	0.0014577		0.000343788		0.0415975	0.955056
CG11668	-0.00366187		0.109278		-0.190123	0.808525
CG11670	0.00117487	0.993089	0.103898	0.665413	0.208549	0.716279
CG11672	-0.00283149	0.954076	0.114914	0.612946	-0.00337815	0.996013
CG11674	-0.147771	0.13759	0.116984	0.609289	-0.261712	0.41176
CG11679	-0.051162	0.83712	0.0267059	0.927165	0.1239	0.858185
CG11686	0.0149117	0.93764	-0.0139766	0.966557	0.526076	0.00195185
CG11693			0.0087697		0.138285
CG11695	-0.0390518	0.898742	0.115801	0.613297	0.0540881	0.943959
CG11696	-0.00567866	0.993397	0.0706269	0.765319	-0.0579727	0.93357
CG11699	-0.0284947	0.938274	0.0728014	0.768474	0.054675	0.922248
CG11700	0.0116742	0.941334	-0.054919	0.791414	0.195503	0.747259
CG11703	0.00219472		0.0020903		-0.0275631
CG11710	0.0135445	0.981181	0.076026	0.747676	0.0347643	0.966974
CG1172	0.0623075	0.695414	-0.178285	0.173956	-0.369967	0.341539
CG11722	-0.00614955	0.993854	-0.0866411	0.726052	-0.0628533	0.931588
CG11723	-0.00364031	0.997546	0.0255142	0.927491	-0.155757	0.727938
CG11726			-0.00539774		-0.0154323
CG11737	0.0225036	0.949236	0.110197	0.558706	-0.162874	0.55466
CG11741			0.0213643	0.914119	-0.0654605	0.946755
CG11752	-0.0689606	0.719768	0.0446134	0.871276	0.0896786	0.821999
CG11753	-0.0836346	0.639773	-0.200361	0.199986	-0.19254	0.716536
CG11755	-0.00695848	0.993089	-0.194179	0.291654	-0.250781	0.50004
CG11756	0.00462814	0.898045	-0.0190004		0.250575	0.441089
CG11760	-0.00258331		0.0308367	0.888773	0.11766	0.892256
CG11768			0.00435893		-0.0281757	0.976507
CG11771	0.0054401	0.993089	-0.162326	0.26174	-0.0177713	0.981199
CG11777	-0.113601	0.47559	-0.16453	0.356241	-0.252881	0.684318
CG11779	0.0504386	0.80386	0.0193184	0.937096	0.0990789	0.887464
CG11786	0.0159457	0.570735	0.168567	0.299695	1.18592	6.04895e-05
CG11788	-0.0869348	0.627596	-0.0787601	0.730518	-0.16408	0.846672
CG11790	-0.0137084	0.979356	0.162829	0.29364	0.168772	0.652616
CG11791	-0.0541986	0.813388	0.00496521	0.987311	0.0223014	0.967746
CG11807	0.0221661	0.94611	0.0289359	0.896627	-0.0596833	0.916998
CG11808	-0.0676858	0.736836	-0.216077	0.210097	-0.271669	0.665044
CG11811	-0.00690557	0.992937	-0.240167	0.0396513	-0.394883	0.283057
CG11815	0.000778286		0.00514967
CG11816			0.00502899		-0.00388778
CG11825	-0.0369447	0.912536	-0.511619	8.15936e-06	0.52809	0.287169
CG11828			-0.0016336		0.0519818
CG11835	-0.00167449		0.0636466		0.0690646	0.915373
CG11836	-0.0130662	0.981181	0.00325205	0.992237	0.363681	0.364868
CG11837	-0.110812	0.496125	-0.131801	0.461286	-0.117393	0.816345
CG11839	-0.0327201	0.922913	-0.0927038	0.704583	-0.309456	0.593758
CG11841	0.000731128		-0.00417872		0.0642653	0.948508
CG11842	-0.000875857		0.0688521		-0.175017	0.829617
CG11843	-0.00554895	0.899393	0.0300654		0.105516	0.917485
CG11852	-0.00385723	0.898701	-0.0868184	0.624956	0.225268	0.750076
CG11854	0.00471647	0.818054	0.00417679		0.284541	0.599789
CG11857	-0.0154655	0.969319	-0.241799	0.0423728	-0.52689	0.0898436
CG11858	-0.0948749	0.582302	-0.0955088	0.662122	0.0369938	0.963298
CG11873	0.137192	0.354801	0.0173009	0.956677	0.0705387	0.903735
CG11878			-0.00241338		-0.0656332	0.953259
CG11882	-0.0481727	0.854044	-0.0154978	0.964452	-0.163918	0.839534
CG11883	-0.0167016	0.974712	0.0941507	0.666362	-0.150456	0.634466
CG11885	-0.141465	0.328835	0.0454719	0.874302	0.0420916	0.959486
CG11892	-0.00265093		-0.0353583		0.134164	0.881836
CG11893			-0.00153511		-0.0748779	0.946054
CG11898	-0.00148529		0.0333038	0.883683	0.114317	0.84187
CG11899	-0.0579805	0.725527	0.102878	0.640429	-0.799877	0.00087351
CG11902	0.0906989	0.608141	0.0625159	0.785146	-0.0307989	0.961845
CG11905	0.0998265	0.0554487	-0.0870437	0.706691	0.505513	0.145269
CG11906	-0.000607757	0.999303	0.0165754	0.955864	-0.460585	0.250382
CG11911	-0.00039943	0.996878	-0.178039	0.362135	0.092021	0.90133
CG11912	0.00271794		0.0127959		0.485075	0.223644
CG11920	-0.0471738	0.850616	-0.234473	0.0525081	-0.262835	0.411709
CG11927	-0.0332504	0.92298	-0.260793	0.0278728	-0.0694938	0.940135
CG11929	-0.000802641		0.0844935		0.155274	0.839134
CG11951	-0.000611539		-0.102351	0.669818	-0.110498	0.911075
CG11961	0.0350542	0.907744	-0.0430765	0.847958	-0.237959	0.540238
CG11964	-0.0596422	0.752674	0.0550141	0.809823	0.0351178	0.966806
CG11970	0.0328734	0.913984	-0.130174	0.509677	-0.398325	0.414459
CG11975	-0.00915211	0.98691	-0.173654	0.213136	-0.406641	0.394473
CG11980	-0.0791318	0.608141	0.0353363	0.881112	0.0676924	0.880439
CG11983	-0.0241888	0.69948	0.0968789	0.68152	0.105644	0.907579
CG11986	-0.0389889	0.888173	-0.114248	0.602591	-0.184447	0.803238
CG11997	0.000752846		-0.00868508	0.973083	0.231478	0.63644
CG11999	-0.14003	0.288617	-0.408791	0.000189495	-0.862359	0.000465466
CG12003	-0.000775254		-0.0171375		0.0305531
CG12004	0.0328456	0.925064	0.155653	0.276632	0.0857539	0.839534
CG12007	-0.0490459	0.849807	0.0544793	0.825423	0.093392	0.863059
CG12009	0.00977385	0.663428	0.144135	0.343444	1.81692	3.59349e-23
CG12010	-0.165857	0.16554	0.0106394	0.975867	-0.0804892	0.900503
CG12011	0.00663816	0.979356	-0.0856468	0.725389	0.64189	0.1353
CG12012	-0.0139212	0.980035	0.0525461	0.845211	-0.0345678	0.969409
CG12017	0.0236179	0.4527	0.219605	0.0972016	1.49475	3.46903e-08
CG12020	-0.000757653		0.00869904
CG12024	0.0378507	0.879847	0.138998	0.389669	0.0402028	0.946042
CG12025	0.0379019	0.898556	-0.0760334	0.678077	-0.119414	0.699436
CG12038	0.0145959	0.944361	0.194676	0.195789	0.144399	0.744038
CG12054	0.0610568	0.766066	0.00176683	0.996744	-0.156807	0.545847
CG12056	-0.0755856	0.635373	-0.0113694	0.974982	0.158813	0.754892
CG12057	-0.00199272	0.972519	0.0303449		0.076985	0.93047
CG12061	-0.00370016	0.903551	0.00435893		-0.0424122
CG12065	-0.00507624	0.996878	0.162093	0.275241	0.0720248	0.837174
CG12069	0.000731128		-0.037842		0.124917
CG12071	-0.00347378	0.980872	0.0277062	0.927165	-0.0779815	0.881836
CG12075	0.0731594	0.248288	0.166391	0.233321	0.295789	0.174008
CG12078			-0.00241338
CG1208	0.00156013	0.981181	-0.0337129	0.910871	-0.183887	0.668631
CG12081	-0.0917265	0.5187	-0.203861	0.166091	-0.371263	0.448534
CG12084	0.0290912	0.93012	0.025254	0.928544	-0.165801	0.687484
CG12091	0.00572751	0.993089	0.097172	0.562597	0.0631914	0.907579
CG12093	-0.122489	0.382248	-0.0211818	0.941597	0.0918036	0.812851
CG12096	-0.035669	0.901014	0.00808528	0.977529	-0.0606183	0.904078
CG12099	0.0544717	0.74595	0.0562726	0.788072	-0.117331	0.698774
CG12104	0.0263722	0.93764	-0.148699	0.328648	-0.372733	0.437191
CG12105	-0.00152478	0.986089	-0.138163	0.52097	-0.0497366	0.942438
CG12106	-0.0481282	0.855083	-0.0973003	0.678161	-0.388814	0.413957
CG12107	-0.0414516	0.880963	0.0358218	0.891751	0.135069	0.66999
CG12111	-0.000757653		0.00657685		-0.00888774
CG12112	-0.0245915	0.944361	-0.323823	0.00168634	-0.36648	0.490069
CG12115			-0.00263439		0.00909809	0.995486
CG12116	-0.00181195	0.992937	0.0295393	0.923907	0.255451	0.544406
CG12118	-0.0738022	0.68094	0.0950153	0.697255	0.103105	0.844366
CG12121	0.00676466	0.992924	-0.0968399	0.616899	-0.400827	0.39368
CG12123	-0.016153	0.976588	0.121862	0.578787	-0.0231346	0.980786
CG12128	-0.071116	0.662404	-0.228684	0.0803975	-0.366617	0.355602
CG12129	-0.0237559	0.939038	-0.308063	0.00395244	-0.421159	0.405292
CG1213	-0.00263943	0.979356	-0.136509	0.523196	-0.104031	0.901264
CG12133	-0.000757653		0.0125011
CG12134	-0.0662873	0.725612	-0.0944884	0.608614	-0.332715	0.231668
CG12155	0.0210011	0.954298	0.107192	0.579938	0.0688819	0.897875
CG12158					0.217113	0.588204
CG12159	0.0181612	0.969978	0.103642	0.638707	0.0322759	0.966806
CG12163	-0.0786133	0.612883	-0.0652466	0.758489	-0.25104	0.6739
CG12164	0.0143506	0.373763	0.0227612	0.902533	0.121353	0.743212
CG12170	-0.0505603	0.842642	0.0824554	0.736272	0.168345	0.593195
CG12171	-0.106768	0.502647	-0.260761	0.0300042	0.0489985	0.917472
CG12173	-0.069877	0.69948	0.142603	0.476921	0.118092	0.79362
CG12177	-0.0627209	0.763772	-0.0177326	0.957735	0.0879527	0.871127
CG12179	0.0868117	0.59628	-0.0764459	0.731787	-0.52494	0.295176
CG1218	-0.0205522	0.9547	-0.131282	0.470911	-0.355807	0.445387
CG12182	-0.0285658	0.938274	-0.038217	0.888773	-0.50149	0.297044
CG12184	-0.00804278	0.979111	-0.0848457	0.65842	-0.688498	0.116381
CG12194	0.0139177	0.972519	0.131446	0.501383	-0.0852694	0.890371
CG12204	-0.116868	0.481523	-0.0783938	0.76282	-0.308122	0.442526
CG12206	0.00873424	0.850616	0.0505329	0.83502	0.137307	0.801072
CG12209	-0.00398271		-0.00805977		0.172021	0.723243
CG12213	-0.0424338	0.823078	-0.081085	0.65054	-0.267985	0.511665
CG12219	-0.00139336	0.999303	-0.244117	0.0455138	-0.347062	0.459258
CG12224	-0.00342843	0.976588	0.0223362		0.110134	0.830762
CG12229	-0.000802641		0.0256577		-0.0337708
CG12236	0.0891637	0.608647	0.144263	0.446483	-0.162345	0.735516
CG12237	-0.0644724	0.712496	0.0256647	0.932813	-0.268042	0.295855
CG12239	-0.00172717	0.981181	0.14953	0.431932	-0.109806	0.851963
CG12241	0.0120998	0.981181	0.115112	0.465288	0.137146	0.575208
CG12253	-0.0121307	0.981181	-0.054591	0.822936	-0.212805	0.651346
CG12256	0.0024692		0.0202498	0.948585	-0.0818904	0.930298
CG12259	-0.0354847	0.916089	-0.0198112	0.942209	-0.136943	0.845672
CG12267	-0.0211452	0.961285	-0.276944	0.0517999	-0.2276	0.450728
CG12268	0.00316992	0.934951	-0.0465197	0.87235	0.0689575	0.917854
CG1227	0.0353473	0.913735	-0.276953	0.0176213	-0.221051	0.693577
CG12278	-1.43742e-05		-0.00830322		-0.0154323
CG12279	-0.00510604	0.996878	-0.317268	0.0423728	-0.612295	0.0539052
CG12288	-0.0180405	0.966659	-0.0024641	0.99375	-0.036083	0.961845
CG12289					-0.0154323
CG12290	0.121328	0.419058	-0.0206785	0.947069	-0.182242	0.404254
CG12299	-0.00890087	0.982949	-0.230271	0.119628	-0.416276	0.400498
CG12301	-0.00692287	0.993089	-0.132411	0.486493	-0.45639	0.313521
CG1231	-0.00148529		0.0359415		0.0290729	0.979826
CG12310	-0.000289428	0.997546	-0.0201814	0.938014	0.0254765	0.979353
CG12316	0.0956477	0.569504	0.167784	0.327533	0.150829	0.744275
CG12320	0.00810655	0.989488	0.0564446	0.844249	0.231586	0.681184
CG12321	-0.0477015	0.858321	0.0280247	0.929953	-0.0119383	0.986677
CG12325	0.0285684	0.93764	-0.0773217	0.737849	-0.241347	0.525236
CG1233	0.0981683	0.568944	0.0756251	0.719329	0.113709	0.839724
CG12338	-0.0143905	0.972281	-0.00553388	0.988134	0.165523	0.658834
CG1234	-0.0458611	0.850616	-0.0925158	0.640428	-0.419519	0.357002
CG12341	-0.0102495	0.983933	-0.0464462	0.85718	-0.200391	0.652616
CG12343	-0.089864	0.589852	-0.169595	0.274057	-0.202162	0.678611
CG12344	-0.00636133		0.17422		0.0870917	0.92235
CG12355	0.00583278	0.962134	0.0891498	0.69799	0.272601	0.605006
CG1236	-0.0868543	0.556161	0.108147	0.522306	-0.183896	0.726877
CG12362			-0.0166279
CG12374	-0.000836195		0.00122028		-0.0150218
CG12375	-0.0220917	0.957378	0.0552126	0.843234	-0.00571274	0.99399
CG12376			0.00227391
CG12379	-0.0314661	0.850616	-0.0826594	0.736272	0.341693	0.482442
CG12384	-0.0494501	0.805929	0.0437769	0.872554	0.0497298	0.914482
CG1239	0.0246539	0.948854	0.0724164	0.776548	-0.273193	0.644489
CG12391	0.0702474	0.629929	-0.191823	0.176276	-0.51836	0.289433
CG12398			0.0196522		0.0759098	0.850043
CG12402	0.0559288	0.363233	0.107382	0.569679	0.367024	0.331668
CG12420	-0.0606516	0.0701175	-0.0535682	0.812323	0.190377	0.810942
CG12426					0.028843
CG12446	0.00286896		0.000913088		0.0290631
CG12448			-0.00241338		-0.005077
CG1246	0.00551032	0.943564	0.0736375	0.751657	-0.0527793	0.907579
CG12470			-0.0190989		0.132354	0.733621
CG12477	0.00251447	0.974881	-0.0571267		-0.47331	0.347314
CG12480	-0.00129762	0.925064	-0.0658233	0.80137	0.258879	0.409339
CG12483	0.000731128		-0.0139973		0.0907125	0.910463
CG12490	-2.65567e-05		-0.0175045		-0.19319	0.794749
CG12491					-0.205386	0.608522
CG12493	-0.0156746	0.747173	-0.0138429	0.957862	0.305633	0.573467
CG12496	-0.0128677	0.8228	0.0515574	0.779156	0.206857	0.707259
CG12498					0.0403858
CG12499	0.045651	0.866831	0.0167721	0.958835	-0.0559503	0.946457
CG12502	0.00338651	0.944361	-0.0227885	0.919448	-0.0511753	0.943788
CG12506	-0.00123491	0.98916	0.00742401		0.0332562	0.9677
CG12507	0.00531224	0.840839	0.0991143	0.673434	0.378518	0.463555
CG12512	-0.0816754	0.648795	0.569546	1.74175e-06	0.192666	0.775486
CG12519	0.00594149	0.853743	-0.059674	0.604405	-0.0710747	0.933466
CG12520	0.0329626	0.902391	-0.143188	0.355024	-0.0228195	0.985463
CG12521					-0.0424701
CG12522	-0.00510082	0.969319	0.331239	0.0157042	0.498511	0.319974
CG12523	0.00350896		-0.0127892	0.969246	0.115856	0.630019
CG12531	0.0257684	0.492964	0.0555801	0.843234	-0.0604138	0.932236
CG12535	0.0027967	0.972519	0.0386307		0.225283	0.743362
CG12538			0.00435893
CG12539	0.00175871		0.042134	0.867811	0.180655	0.574163
CG12540	0.00127787	0.972519	0.104579	0.660333	1.37367	1.61567e-06
CG12541	0.00235487	0.972519	-0.0392725	0.88917	-0.00767956	0.994369
CG12546	-0.000757653		-0.0017124		0.407429	0.417072
CG12547	-0.00972581	0.986976	-0.0748547	0.677668	-0.0958889	0.816345
CG12560	-0.00308206	0.98703	0.160291	0.364731	-0.00199448	0.997659
CG12567	0.0521817	0.823185	-0.262033	0.0696958	-0.491675	0.313997
CG12576	0.0825112	0.573819	0.0306916	0.89369	0.0627382	0.872101
CG12581	-0.0679599	0.665547	0.0483306	0.825825	0.169416	0.448864
CG12589					0.0121381
CG12590			-0.00438479		0.113993	0.824939
CG12592	-0.0116373	0.924175	0.047406		0.135639	0.796684
CG12594	-0.00165294	0.982949	0.328917	0.025004	0.190191	0.498903
CG12605	0.0260847	0.52322	0.0516387	0.854454	-0.0663891	0.93357
CG12607	0.00454356	0.936119	-0.081817	0.689556	-0.0873025	0.779446
CG12608	-0.0363187	0.905464	-0.198755	0.16183	-0.368816	0.376073
CG12609					0.0386644
CG12617			-0.00405427
CG12637	0.000731128		-0.00768881		0.0307209
CG12640			0.00227391
CG12643	-0.0119404	0.93764	0.00945037	0.978528	-0.0225112	0.976846
CG12645			0.0121596		0.0242248
CG1265	-0.0297399	0.936119	-0.0350679	0.905877	0.126017	0.825762
CG12655	0.00398434		0.141962	0.433936	0.134134	0.850043
CG12659	-0.0395406	0.89749	-0.137918	0.39513	-0.437234	0.369346
CG12661	0.00326729	0.914766	-0.00450559		-0.0334613
CG12662	-0.00945795	0.938274	-0.00166091		-0.0630297	0.919926
CG12672			0.0465216		0.249918	0.69576
CG12674	-0.00194169		0.00140075		-0.139242	0.609754
CG12680			0.00227391
CG12684			0.00227391
CG12688	-0.00132098		0.0116271		0.0475013
CG12689	0.000731128		-0.032885		0.0177508
CG12691			0.00437835		0.0339334
CG12692			0.00658702		-0.0168372
CG12693	0.000731128		0.00870054		0.0226564
CG12698	0.00736575	0.902542	0.0643492		0.0613848	0.912405
CG12699			0.00353537		0.0242248
CG12702	-0.0496262	0.802353	-0.312265	0.0161068	-0.425793	0.398322
CG12708	-0.0823705	0.59931	0.0521036	0.791859	-0.1381	0.875544
CG1271	0.00705578	0.990715	-0.0316495	0.919448	0.0385401	0.955618
CG12713	-0.039201	0.871256	-0.171959	0.317486	-0.559883	0.250382
CG12715			0.0153851		0.257549	0.528607
CG12716					-0.496841	0.304742
CG12717	0.0771385	0.675977	0.0493102	0.865438	-0.0983374	0.892071
CG12723	0.00697491	0.701393	0.261573	0.114594	0.546269	0.0643467
CG12725			0.013269		-0.0606014
CG12728	-0.0184042	0.972519	-0.208129	0.202235	-0.392998	0.251525
CG1273	0.135301	0.0218994	0.0164501	0.95922	1.34938	6.77737e-17
CG12730	0.00721966	0.97145	0.0377063	0.882896	0.27436	0.605071
CG12744	-0.0809903	0.652701	-0.0405412	0.874076	-0.310245	0.567513
CG12746	-0.0376481	0.898246	0.0380264	0.881112	0.0305029	0.966792
CG1275	-0.104108	0.411927	-0.0621945	0.772537	-0.209249	0.573741
CG12766	-0.000618663		-0.0151952		0.27286	0.269079
CG12768	0.00469218	0.981181	0.262	0.0848694	0.130236	0.862798
CG12769	0.120934	0.455248	0.0969375	0.655242	0.223343	0.687401
CG12773	0.0602796	0.700359	-0.171901	0.274029	-0.141771	0.616101
CG12780					-0.0424701
CG12782	0.000731128		-0.0130667		0.0165505	0.976382
CG12783			0.00227391		0.0121381
CG12795	-0.145571	0.267074	0.112319	0.597399	-0.170318	0.740174
CG12811	-0.0604115	0.761836	0.154455	0.345921	-0.00510032	0.995242
CG12814	0.0761952	0.191131	0.0736719	0.69799	0.0458003	0.933937
CG12817	0.00464174	0.896936	0.278507	0.0843592	0.475153	0.228529
CG12818	0.0214991	0.961681	-0.259902	0.0444063	-0.435472	0.380851
CG12822	-0.0364152	0.914766	0.0625392	0.800633	0.10366	0.848701
CG12824			0.00435893		0.0897142	0.923059
CG12825	0.00159923	0.981181	0.042837	0.860895	-0.044751	0.965968
CG12826	0.00411961	0.916089	0.0439073	0.822236	0.437591	0.241962
CG12828			-0.00581254
CG12831			-0.00230149		0.126265	0.762336
CG12836	-0.000757653		0.0148748		-0.0757337	0.935167
CG12848	-0.0858834	0.634736	-0.0932509	0.659583	-0.0358229	0.943769
CG12851	0.0298212	0.580789	-0.0167426	0.956166	0.0438191	0.960228
CG12853			-0.0164996		0.0290631
CG12857	-0.00206978		-0.00805246		-0.105968	0.881252
CG12860			-0.00780128		-0.0154323
CG12863	-0.0231504	0.95579	0.00167147	0.998367	-0.302433	0.463242
CG12866	0.00190047		0.0244495
CG12868	0.0530848	0.822963	-0.062859	0.791414	0.0645505	0.941111
CG12869	0.00196902	0.981181	0.0885268	0.704098	0.209567	0.56515
CG12877	-0.0166044	0.969319	-0.203815	0.218389	-0.547088	0.276331
CG12880	0.0141152	0.854044	-0.122068	0.58616	-0.0510438	0.949883
CG12883	-0.0763585	0.654845	0.0477147	0.871503	-0.228989	0.710523
CG12885	-0.0655434	0.0743163	-0.252398	0.13123	0.147716	0.823298
CG12895	-0.105268	0.530519	-0.216687	0.13237	-0.157165	0.768305
CG12896	-0.0300388	0.740242	-0.542317	2.13724e-06	0.511617	0.306132
CG12898					0.0121381
CG12909	-0.101359	0.55281	-0.159783	0.274057	-0.253586	0.387919
CG12910	0.0211768	0.63079	0.128506	0.466489	0.302981	0.27944
CG12911	0.0174474	0.714829	0.102888	0.591511	0.228081	0.491697
CG12914	-0.000757653		-0.000184943		0.00770443	0.995663
CG12917			-0.0177392		0.0604866	0.941111
CG12920	0.00492793	0.713156	0.166202	0.394773	1.63806	1.24401e-10
CG12923	-0.000757653		-0.0114834		-0.0525787
CG12926	-0.0040179	0.97145	-0.0632168	0.813741	-0.0484424	0.927825
CG12929	-0.0281558	0.93012	0.102846	0.665774	0.2085	0.706311
CG12934	-0.000182916	0.999303	-0.140681	0.510307	-0.059383	0.946755
CG12935	-0.0410533	0.889199	0.0597176	0.800633	-0.0579691	0.904078
CG12942	0.0186833	0.969319	0.124971	0.565064	-0.49143	0.2901
CG12945	0.0534541	0.797546	-0.0406461	0.882986	-0.212786	0.426086
CG12947	0.00208406	0.994868	0.0975848	0.689383	0.0830831	0.93152
CG12948	-0.0258676	0.936119	0.000920596	0.998816	0.0752492	0.930169
CG12951	0.000752846		0.00786231		-0.130222	0.85544
CG12963	0.000541156	0.998248	-0.00148812	0.998496	0.101016	0.839922
CG12964	0.0118262	0.700644	0.148564	0.406177	0.419538	0.279304
CG12970			0.0125011		0.192324	0.68876
CG12971	0.00470674		-0.11275		-0.291834	0.617506
CG12974	0.0195227	0.719768	0.0449193	0.871836	-0.0325316	0.964079
CG12975	-0.0761889	0.662404	-0.0942755	0.690684	0.135305	0.862743
CG12983			-0.000185582
CG12984	-0.0103778	0.792455	-0.0323281		-0.0265381
CG12985	0.000731128		0.0243794		-0.027027	0.976507
CG12986	-0.00427602	0.914766	0.135285		0.0121381
CG1299	0.00220803	0.982783	-0.146318	0.471042	0.239426	0.329823
CG12990	-0.00362074	0.905464	0.00595334		0.133442
CG12991	0.051289	0.690945	0.0800298	0.662122	0.0694528	0.845972
CG12992	0.00463346		-0.0060036		0.308531	0.53359
CG12995			0.0134444		-0.0249206
CG12998	-0.000757653		-0.075286		-0.0681489	0.950984
CG13000	-0.14299	0.00342882	-0.0343183		0.146937
CG13001	0.0321446	0.921022	-0.0300947	0.914247	0.202719	0.526554
CG13002					-0.00098222
CG13003	0.0152902	0.758	0.223578	0.168862	-0.173364	0.790784
CG13004	-0.00115164		0.00327791		0.0169321
CG13005	-0.0353169	0.914766	0.0503952	0.85718	-0.306266	0.577046
CG13008	-2.65567e-05		0.0172875		0.00467354	0.995313
CG13010	-0.00223114		0.00256424		-0.0513053
CG13012	0.00248445		0.0325835	0.888773	0.21629	0.734712
CG13014	0.0233936	0.956427	0.0215754	0.945813	-0.00707377	0.995415
CG13016	0.00420289	0.997234	-0.123045	0.580743	-0.360826	0.231414
CG13018	0.0178509	0.960656	-0.110687	0.634822	0.0142615	0.986677
CG13021	0.000731128
CG13022			-0.0140815		-0.0740843	0.946755
CG13023	0.00377626	0.97157	-0.0344064	0.907309	0.0953121
CG13024	0.0114913	0.711081	-0.102597	0.660176	-0.224966	0.678611
CG13026			-0.0149979		-0.107026
CG13028	0.000731128		0.124246	0.564261	0.860445	0.0210903
CG13029	-0.0247493	0.850616	0.0062469	0.985822	0.00669804	0.996074
CG13032	-0.00115164		-0.00132248		0.00102531
CG13033	-0.00129669	0.993089	-0.0432606	0.800633	-0.242509	0.717585
CG13038	4.72509e-08		0.0353351	0.884737	-0.000839833	0.999295
CG1304	-0.00502592	0.635373	-0.10616	0.592016	-0.0433355	0.930283
CG13040			0.00751125		0.0130693	0.99214
CG13041	0.0077005	0.769197	-0.0509677	0.730015	-0.0581164	0.959555
CG13042			-0.0344602	0.800633	0.0222825	0.982527
CG13043	0.00302145	0.97819	-0.0766171	0.690373	0.0660619	0.925788
CG13044	-0.00593572	0.899393	-0.223134	0.206469	0.00113968	0.998555
CG13045			0.134315	0.37111	0.555114	0.00856056
CG13046	0.00131377		-0.0376156	0.893163	-0.0149351	0.991516
CG13047	0.00489045		0.00192562	0.994531	0.101923	0.83698
CG13048	0.00596259		0.0352445	0.804068	0.0876617	0.716536
CG13049	0.0142643	0.139793	0.0198089	0.923077	0.157529	0.546274
CG13050	-0.000757653		-0.003306		0.0703003
CG13051	0.00335684	0.835334	-0.0103648	0.946153	-0.0668137	0.913401
CG13053					0.0814273
CG13054	0.000731128		-0.00928312		-0.322892	0.56515
CG13055	0.00131377		-0.0240622	0.929552	0.233082	0.709672
CG13056			0.00113266		0.146179	0.840321
CG13058	-0.000775254		-0.169731	0.174629	-0.228822	0.735454
CG13059	0.00693994	0.871254	-0.0624904	0.737477	-0.0183834	0.986677
CG13060	0.00310898	0.945176	-0.0453086	0.766837	-0.161488	0.845672
CG13062			-0.00241338		0.0421577
CG13063	0.0078207	0.741521	-0.0664546	0.696743	-0.0913345	0.930283
CG13064	-0.00058899	0.998784	-0.0810339	0.695628	0.0432282
CG13065	0.000731128		-0.00869024		0.171768	0.829617
CG13066	0.00216855		-0.0157513	0.923077	-0.0729198	0.882987
CG13067	0.00228907	0.981181	-0.0243423	0.886033	-0.184215	0.819214
CG13068	0.00400347	0.562874	-0.00171171	0.993094	-0.0787895	0.893264
CG13069	0.00391253	0.570735	-0.0297287	0.845055	-0.0583839	0.928934
CG1307	-0.0746865	0.68002	-0.238091	0.0407513	-0.346343	0.330162
CG13073			5.59202e-05		0.0434657
CG13074	0.00293354		0.0756222	0.656304	0.451159	0.331235
CG13075	-0.000962877	0.981181	-0.137721	0.514419	0.128753	0.843564
CG13077	-0.000910922		-0.00960714		0.237845	0.719362
CG13078			0.00321857		-0.0260125	0.979353
CG13081	0.000731128		0.0772224		0.0248586
CG13082	0.0866073	0.234318	-0.0683073	0.785695	-0.142966	0.727392
CG13083	-0.000757653		-0.025436		-0.00388778
CG13084	-2.65567e-05		-0.00405427		0.147087
CG13085	0.000391557	0.999303	-0.013099	0.960602	0.188574	0.814106
CG13086	-0.0035978		-0.0766132	0.699596	-0.0512636	0.949751
CG13088	-0.0465918	0.85944	0.0122356	0.973083	-0.00421498	0.99717
CG1309	-0.0104111	0.981779	0.078535	0.665413	0.0952614	0.775123
CG13096	-0.0836782	0.611354	-0.151964	0.378269	-0.465394	0.322384
CG13097	-0.0253201	0.934813	-0.119872	0.551192	-0.508132	0.27944
CG13101	0.00600621	0.993901	0.00315179	0.99375	-0.120168	0.82925
CG13102	-0.00473928	0.92298	0.0290791	0.923077	-0.0161189	0.986677
CG13108	0.0055702	0.92298	-0.0295872	0.923907	-0.0365992	0.959829
CG13114			-0.00230149
CG13116	-7.08648e-06		-0.0103632	0.969967	0.307824	0.490415
CG13117	0.00230161		-0.0613154		0.253783	0.624559
CG13123	0.0485654	0.849807	-0.0660889	0.808603	-0.0578988	0.952266
CG13124	0.0344039	0.766509	0.0602217	0.745796	0.0799196	0.907579
CG13126	-0.0519128	0.776757	-0.0458833	0.853434	-0.229445	0.480239
CG13127					-0.00098222
CG13133	0.00108103		0.0825777	0.685132	-0.0380535	0.963422
CG13135	-0.000757653		-0.021521		-0.506548	0.136372
CG13138	0.000331468	0.997273	0.00702924		0.00110344	0.997974
CG1314			-0.0186728		-0.0154323
CG13144	0.00396936		-0.00130711		0.0212222	0.985463
CG13148	-0.0220892	0.701163	0.0519378	0.854278	0.0231121	0.979826
CG13151	-0.00798016	0.991626	0.0432993	0.881297	0.0206912	0.982527
CG13154	0.00147385		0.145574	0.370073	0.0657135	0.950998
CG13155			-0.0122847		0.0339334
CG13157	0.00288269	0.938274	-0.0548397	0.845374	-0.34536	0.520291
CG13159	0.229131	1.17494e-05	0.160805	0.37264	1.11472	0.00024875
CG1316	-0.0476772	0.850616	0.112554	0.466489	0.0991728	0.744668
CG13160	-0.000793646		-0.00328196	0.991382	-0.0542467	0.955618
CG13168	0.00364525		0.102083	0.609259	0.311256	0.588908
CG1317	0.0459432	0.859467	0.0732125	0.730518	-0.00453561	0.995242
CG13177	1.59587e-05		-0.00241338		-0.0359877	0.966974
CG13185	0.0779737	0.671253	0.0296548	0.924997	-0.0128666	0.99214
CG13186			0.0124922		-0.0354601	0.969409
CG13192	-0.118628	0.379904	0.00403702	0.991634	-0.109204	0.824132
CG13193					0.0121381
CG13196	0.00368518	0.899393	0.249871	0.106682	0.942125	0.00430584
CG13197	-0.0432323	0.880853	0.0697581	0.768937	-0.0556517	0.919691
CG13198			-0.00121983		0.0121381
CG13202	0.000731128		0.056109		0.0551336	0.948592
CG13203	-0.00252243	0.972519	0.0628696	0.822936	0.124042	0.870607
CG13204	0.0655319	0.677164	0.0275798	0.924236	0.227845	0.501672
CG13215	-0.00216131		-0.00830322		-0.198677	0.790684
CG13216	0.00258608	0.938274	0.234914	0.181186	0.561323	0.162286
CG13217	0.010303	0.547735	-0.0756686	0.637997	-0.0737811	0.946755
CG13218	0.00148409		-0.0287921	0.836231	0.0754959	0.941111
CG13220	-0.080466	0.641895	-0.0190677	0.942779	0.00684198	0.991363
CG13223					-0.00198773
CG13226	4.72509e-08		-0.014993		-0.13492	0.880438
CG13227	0.00272668		0.0147591	0.952462	-0.247631	0.64114
CG13228	-0.000775254		-0.106903	0.454852	-0.0834238	0.926007
CG13229	0.00256722	0.972519	0.0971029	0.677668	0.126581	0.719271
CG13230	0.00130324	0.979111			-0.387568	0.334793
CG13231			0.00227391		0.0835251	0.935167
CG13239	0.00157744		-0.151384	0.389754	0.148946	0.799552
CG1324	0.0039174		0.00227391		-0.153036
CG13243			-0.0176206		0.0429232
CG13244					0.0242248
CG13247	-0.000971193	0.996878	-0.029635	0.916594	-0.0857987	0.893759
CG13248	0.00381048	0.912536	0.0999156	0.681019	0.0183221	0.980786
CG13250			0.00473221		0.0158274	0.986677
CG13251	-5.63233e-05	0.999303	0.134734	0.532326	0.198852	0.74486
CG13252	0.0131148	0.974394	-0.0800033	0.697664	0.0323108	0.964079
CG13255	-0.000963771	0.996878	-0.0158909	0.962439	-0.0366312	0.950719
CG13258			-0.00134832		0.0476166	0.948592
CG13272	0.00615528	0.78496	0.17644	0.301694	1.59148	2.67574e-09
CG13280	0.000731128		0.136927	0.297796	0.252521	0.471768
CG13282	-0.000949408		0.14198	0.499391	0.443925	0.376671
CG13284	0.0580532	0.168909	0.138476	0.401867	0.137825	0.727722
CG13285	0.00315465	0.94796	-0.00975113	0.978528	0.0241648	0.966679
CG13287	0.00440416	0.93764	0.0966733	0.692299	0.0761202	0.942416
CG13288	0.000731128		-0.0791547		0.159041	0.830395
CG13293	0.00913968	0.936119	0.0664614	0.757168	0.0015924	0.997974
CG13295	0.0027312	0.998087	0.0618758	0.813741	-0.0513434	0.914925
CG13297	0.018001	0.256298	0.0452298	0.824012	0.324017	0.366932
CG13299					0.0121381
CG13300	0.0189129	0.899393	0.0745823	0.687167	0.116268	0.770174
CG13305	0.00902302	0.635729	-0.0445471	0.880682	0.442764	0.366527
CG13306			-0.00136293		-0.179323	0.826428
CG13308			-0.00399795		0.025548
CG13309			0.0202901		-0.0970605
CG13310	-0.000757653		0.0879865		0.00161255	0.998916
CG13311	-0.000199767	0.999303	-0.0524199	0.82412	0.437112	0.207792
CG13312			-0.0359943		0.260679	0.625572
CG13313	0.00414623		0.083104	0.73611	0.258334	0.66911
CG13314	0.00148409		0.0427945	0.848554	-0.111923	0.907579
CG13315	0.0443644	0.322313	0.0943155	0.678077	0.196452	0.80089
CG13318	0.00201318		-0.0651216	0.812731	0.0268895	0.981252
CG13319	-0.0714543	0.705218	-0.0599504	0.821416	0.0791444	0.897879
CG13321	0.000696038	0.997546	0.12867	0.446602	0.194533	0.427231
CG13323	0.000970517	0.979356	-0.0305517	0.910077	0.021478	0.983908
CG13324	0.00610129	0.713156	0.00826763		-0.0266882	0.98043
CG13325	-0.00448609	0.912091	0.0224086	0.896639	-0.275465	0.496322
CG13326	0.00157018		-0.00572831		0.0814273
CG13330			-0.0130378		-0.0962336	0.86916
CG13331	0.000731128		0.303569	0.0371238	0.226367	0.746758
CG13332			0.0567157		-0.445532	0.37496
CG13334	-0.00395765		-0.000503047		0.0121381
CG13337					-0.0154323
CG13339	-0.00321418	0.998187	0.0385101	0.89557	-0.0959626	0.890073
CG13344	0.0487774	0.811182	0.0674125	0.753689	-0.331616	0.194241
CG13358	-0.00916042	0.921398	-0.0087056	0.970906	0.119391	0.852136
CG13359	0.000731128		-0.00861838		-0.0356706
CG13360			-0.0602166		0.139193	0.762503
CG13361	0.00420803	0.712616	-0.0756368	0.65842	0.028843
CG13362	0.141556	0.0167707	-0.018266	0.952462	0.902977	7.34918e-05
CG13364	-0.12805	0.411927	-0.163274	0.328648	0.154414	0.572526
CG13365	-0.0956798	0.576325	0.0720077	0.774415	0.145788	0.744275
CG13366	0.0364264	0.914766	0.0785638	0.70635	-0.00345837	0.996074
CG13367	-0.117386	0.474821	0.0433497	0.878113	-0.0188718	0.979826
CG13369	-0.117004	0.47381	-0.118043	0.524469	0.0939921	0.779346
CG13373	-0.0312899	0.923762	0.132639	0.542576	-0.175824	0.796525
CG13375	0.0265142	0.86397	0.0423725	0.881112	-0.217143	0.56342
CG13376			0.100479		0.313151	0.295176
CG13377	0.0250877	0.690036	0.0481316	0.840944	0.178775	0.56342
CG13384	-0.0268174	0.936119	0.15546	0.320517	0.0311207	0.960881
CG13385					0.0814273
CG13386			-0.00833722		0.207497	0.778838
CG1339	-0.00250627		-0.00355696		-0.0297868	0.969409
CG13390	-0.0650124	0.736972	-0.0550697	0.840387	0.0758393	0.921049
CG13392	-0.00740609	0.993089	-0.0511285	0.85718	0.0138325	0.986435
CG13397	-0.00651662	0.992937	-0.00132356	0.998496	-0.500943	0.207792
CG13398	-0.00113866	0.999303	0.0755073	0.744254	0.0362093	0.947964
CG13403	0.00119825		0.0422457	0.871836	0.113155	0.887942
CG13404	0.00444051	0.925064	-0.0771826	0.766171	-0.0962742	0.88374
CG13405	-2.92479e-05		-0.0161709
CG13407	-0.000757653		0.00819978		0.0121381
CG13408	0.00248445		-0.067258	0.682349	0.0500444	0.959562
CG13409	0.000331356	0.999303	-0.0369662	0.881297	0.0827363	0.87116
CG13423	-0.00334818		0.0129332		-0.0680309	0.9263
CG13427	-0.423121	7.93461e-13	-0.201273	0.185154	-0.322841	0.566535
CG13428	0.000731128		0.0156047		0.174358	0.750039
CG13436	-0.00425616		0.142276	0.463335	-0.145534	0.860111
CG13437	-2.65567e-05		-0.140201		-0.297045	0.566552
CG13438			0.0593871
CG1344	0.000158379	0.999342	-0.0925089	0.670276	-0.341214	0.445387
CG13443			0.0531674		0.0190838
CG13445			-0.00164546		9.0773e-05	0.999965
CG13449			0.0407655	0.846934	0.0845779	0.936285
CG13454	-0.0483341	0.409345	-0.0443429	0.821167	-0.202125	0.770174
CG13455	0.000731128		-0.0454661	0.812978	-0.0688979	0.921898
CG13457	-0.00087373	0.993089	0.00134688		0.0164418
CG13458	-0.00182028		-0.020567		-0.0179035	0.989075
CG13460	-0.00155436	0.972519	0.00227391		-0.156296	0.839213
CG13461	-0.000720839	0.98757	0.160962		0.00744324	0.995486
CG13465	-0.0887374	0.272156	-0.0230882	0.921979	0.0278201	0.980892
CG13473			-0.00241338		0.0159833
CG13481	-0.000757653				-0.0158506
CG13482	-0.00363639	0.933378	0.0742193		-0.108121	0.890371
CG13484	-0.0373551	0.908272	-0.266545	0.0483742	-0.223818	0.744983
CG13488			-0.00482845		-0.320018	0.501517
CG13492	0.00678277	0.899393	0.235192	0.15392	-0.190966	0.292482
CG13500					0.0190838
CG13501	-4.57557e-05		-0.00744303		0.0512191	0.911493
CG13502	0.00644253	0.547735	0.147357	0.400033	0.137185	0.858185
CG13506	0.0462653	0.528256	0.0528171	0.810111	-0.019981	0.978164
CG13516	-0.00128943	0.981181	0.112794	0.616576	-0.026108	0.964079
CG13526			0.00227391		0.0121381
CG13527			-0.000221355		-0.0596196
CG13531	0.0546646	0.813508	0.050662	0.850425	-0.155372	0.63644
CG13532	0.00981804	0.699626	0.109007	0.618344	-0.0937691	0.838026
CG13538					-0.0293657	0.971422
CG1354	-0.041324	0.878442	0.0300433	0.896639	0.0864271	0.809114
CG13540	0.00112806		-0.0165698		-0.212104	0.639526
CG13544			0.00514967		-0.00098222
CG13545	-0.000907427	0.981181	-0.00876101	0.979107	0.0998281	0.865728
CG13551	-0.02585	0.92298	-0.168354	0.352862	0.135943	0.638853
CG13557					-0.0154323
CG13558					0.0242248
CG13559	0.0060738		0.0246888	0.933314	0.0493323	0.966792
CG13560	-0.000793511		-0.296418	1.55244e-05	-1.61127	1.51961e-09
CG13561	-0.00149408				-0.175732
CG13562	-0.000551782	0.999303	0.0716239	0.779156	0.987009	0.00232642
CG13563	0.000529723	0.998003	0.00142542		0.109168	0.861138
CG13566			-0.00706084		0.0961974	0.909999
CG13575			0.0276368		-0.244489	0.72205
CG13577	-0.000757653		-0.0223703		-0.48356	0.250382
CG13578			0.0561585		-0.0140852	0.992092
CG13579	0.0014577		-0.0139656	0.952462	0.077962	0.919661
CG1358	-0.00804951	0.991763	-0.0991061	0.678839	-0.0411209	0.961845
CG13581			-0.0383441		0.0547235
CG13585	-0.0214505	0.961681	0.0554902	0.834295	0.0347545	0.966792
CG13587			0.0079344		-0.00098222
CG13590					-0.0154323
CG13594	0.00194392	0.981181	0.199395	0.280928	0.181296	0.599811
CG13599	-0.0754599	0.6399	-0.392755	0.000616447	-0.492974	0.320767
CG1360	0.108959	0.515643	-0.134708	0.523415	-0.167899	0.792376
CG13601	-0.0133464	0.981181	0.223653	0.145876	0.0840394	0.833953
CG13603	0.0163405	0.97145	0.0175663	0.9528	0.013143	0.981556
CG13604	0.0325274	0.927159	0.0318143	0.89907	-0.00714212	0.992092
CG13605	0.0011526	0.999303	0.177339	0.229668	-0.0192197	0.969409
CG13606	0.00651121	0.805699	0.0731203	0.781542	-0.162416	0.847819
CG13607	0.000731128		-0.0493798		-0.0512884	0.961168
CG13609	0.0580135	0.792455	-0.118524	0.592016	-0.351295	0.518897
CG13613	0.00172421		-0.0795788	0.584416
CG13614	0.0048014	0.873074	-0.122488	0.535666	0.0426236	0.959562
CG13615	-0.00559604		-0.250491	0.0590111	-0.0704506
CG13616	0.0222176	0.552974	0.011496	0.974683	0.0642654	0.928569
CG13618	-0.00407236	0.921022	-0.00971146	0.962352	-0.124408	0.853425
CG13622	0.00142186	0.981181	-0.0431465	0.766171	-0.0922885	0.890371
CG13623	-0.0207088	0.905803	-0.000145887	0.999633	0.353537	0.288506
CG13625	-0.0238975	0.938274	0.119928	0.542576	0.0197868	0.976208
CG13627	0.000731128		-0.0295502		0.0697898
CG13630	-0.119151	0.379623	0.0630293	0.773945	0.152501	0.682099
CG13631	0.0209348	0.63079	-0.00987693	0.975867	0.871245	3.35437e-07
CG13634	0.0038317		0.103981	0.663175	0.57766	0.194612
CG13639	-2.65567e-05		-0.00417872		-0.280961	0.628809
CG13640	0.00441934		-0.0745894	0.742724	-0.0341926	0.97405
CG13641	-0.00108545		-0.020755	0.936307	0.0509485	0.965865
CG13643	-0.00692956	0.895162	0.0611254	0.827993	-0.130297	0.850043
CG13653	-0.011303	0.240454	-0.0226455		0.0359809
CG13654	0.000483421	0.999303	0.146635	0.460916	-0.0923597	0.82932
CG13658	-0.000757653		0.0184611		0.0337008	0.973918
CG13659	4.72509e-08		0.0302732		0.310713	0.39257
CG13663	-0.0113824	0.981181	-0.20711	0.196888	-0.106562	0.872958
CG13667	-0.0374553	0.90708	-0.112711	0.557577	-0.231723	0.577168
CG13670					-0.0292454
CG13671	-0.0596301	0.783517	-0.0378009	0.895587	-0.103368	0.900503
CG13674	0.00293454	0.695414	-0.0286332	0.844525	-0.054105	0.928569
CG13675	0.00265824		-0.0364435	0.884737	-0.288769	0.630688
CG13676	0.0213241	0.6748	0.171305	0.354101	0.40051	0.418308
CG13678	0.0107931	0.483925	-0.0236246	0.86955	-0.335955	0.531243
CG13679	0.00500508	0.665547	-0.0294533	0.858343	-0.0557016	0.924252
CG1368	-0.000224962	0.998248	0.118919	0.59448	0.531691	1.49614e-06
CG13685	0.00190047		0.0275258		0.135739	0.881836
CG13689	-0.0832064	0.637518	-0.208524	0.140393	-0.415224	0.405714
CG13690	-0.011992	0.979356	0.0384288	0.89524	-0.359202	0.504166
CG13692	0.00152026		0.042895	0.836388	0.14471	0.866908
CG13694	0.000723729		0.0185214	0.943546	0.707084	0.0140472
CG13698	0.0574143	0.760241	0.0361227	0.86955	0.324296	0.256371
CG13699	-0.000106709	0.999303	0.249199	0.141971	0.974723	0.00199365
CG13700			-0.000715651
CG13704	0.0382014	0.533167	0.0151753	0.96102	-0.0337702	0.960276
CG13705	-0.00473918	0.893765	-0.0591134	0.792279	0.0921138	0.725064
CG13707	0.00692818	0.7576	0.126916	0.546814	0.476698	0.34257
CG13708	-0.00251546		0.17181	0.379714	0.157469	0.838026
CG1371	0.0502867	0.8228	0.0807094	0.69749	-0.0460828	0.913401
CG13711	-0.0386601	0.621225	0.00830296		0.0923837
CG13712	-0.0573231	0.490837	-0.00241338		-0.123474	0.620873
CG13713	-0.0501055	0.503305	-0.0138614		-0.105757	0.830762
CG13716	-0.00342487	0.978512	0.022789		0.119492
CG13720	-0.000757653		0.0365113	0.834019	-0.0245199
CG13721	0.000731128		-0.0430503	0.842809	0.0516982	0.947992
CG13722	0.00152911	0.979356	-0.0567909	0.844819	-0.173734	0.491697
CG13724			-0.0207969	0.90291	-0.00098222
CG13727	-2.66512e-05		-0.0231818	0.938564	0.189401	0.683235
CG13728	-0.00366539		0.052811		-0.184056	0.812851
CG13731	-0.00315752	0.932906	-0.220501	0.186797	-0.0573933	0.82286
CG13733	-7.08648e-06		-0.000185582		0.169902	0.557003
CG13737	0.0183679	0.54687	0.0968082	0.65842	0.607332	0.210686
CG13738	-0.00126066	0.979111	-0.0372183	0.836178	-0.265116	0.671706
CG13739	4.72509e-08		0.00274605		0.245979	0.707259
CG13742	-0.000605297	0.999303	-0.135289	0.432884	-0.541843	0.280183
CG13743	0.00438803	0.919614	-0.130221	0.43725	-0.0984762	0.890371
CG13744	-0.000114606	0.999303	-0.20419	0.265682	-0.0109273	0.99214
CG13747			0.0245601		-0.0154323
CG13748	-8.07362e-05		0.114503	0.539911	0.184662	0.80895
CG13749	-0.00665307		0.030889		-0.108098
CG13751	-0.0956591	0.557184	-0.0882857	0.722058	0.113336	0.845672
CG13760	0.0314669	0.926309	-0.191277	0.274057	-0.215111	0.647796
CG13766	0.024091	0.953868	0.00591907	0.988742	-0.0182835	0.983446
CG13771	0.008701	0.902226	-0.0277102		0.11982
CG13773	-0.0375222	0.902789	0.0239536	0.936307	-0.0891976	0.893759
CG13775	-0.00146055	0.999303	0.0124188	0.972689	0.0598552	0.948592
CG13784	0.0491907	0.839443	0.182138	0.180537	0.0251632	0.959562
CG13786			0.0697002		0.110396	0.804944
CG13793	-0.000757653		-0.0472194		-0.292178	0.624559
CG13794	0.00334809		-0.0401966	0.866151	-0.364698	0.281566
CG13795	-0.0126366	0.884119	0.30235	0.0494188	-0.115885	0.893759
CG13796	0.0110582	0.81965	0.147276	0.422698	0.187484	0.79014
CG13806	0.0261904	0.47559	0.134354	0.45111	0.191943	0.706966
CG13807	-0.105189	0.54687	-0.0521186	0.845055	0.00729553	0.995486
CG13810	0.00555153	0.905803	-0.0387621	0.882896	-0.0455131	0.966792
CG13813	0.0271367	0.80493	0.0962482	0.654134	0.868225	0.0136744
CG13827	-0.026683	0.945571	0.0654114	0.791414	0.481847	0.230811
CG13829			0.00227391
CG13833	-0.00158215		-0.187581	0.201495	0.102771
CG13837	0.000731128		0.00817534		0.249216	0.664426
CG13838			-0.0318059
CG13840			0.00663381		0.0121381
CG13841			-0.000200373		-0.0286308
CG13842	-0.000757653		-0.0597891	0.70034	0.397265	0.326527
CG13843	-0.00194169		0.0182813		-0.0292454
CG13847	0.0130788	0.6501	0.195255	0.274309	0.681426	0.0936237
CG13850	-0.048515	0.850616	0.052635	0.788968	0.0555879	0.932236
CG13855	0.0014577		0.0814189	0.733273	-0.00323863	0.997592
CG13856	0.00112806		0.0888699	0.690684	0.00173458	0.998714
CG13857	0.00566314	0.773734	0.288266	0.0303352	0.231478	0.63644
CG13862	-0.000793511		0.0485374		0.674133	0.0229534
CG13868	-0.00650155	0.930667	0.0194951	0.936307	-0.112868	0.774733
CG13869	-2.65567e-05		0.057394	0.83448	-0.236438	0.704972
CG1387	-0.00470981		-0.000185582		0.125192
CG13870			0.00634252		0.0226564
CG13871	-2.66512e-05		0.00327791		-0.0154323
CG13872	4.72509e-08		-0.0501149		0.1447
CG13875	0.00217924	0.98757	0.0865593	0.668103	0.409857	0.294066
CG13876	-0.0379279	0.907744	-0.141021	0.470911	-0.407013	0.324298
CG13877	0.00989174	0.6501	0.0719839		-8.79328e-06	0.999965
CG13884			-0.00462968		-0.0275631
CG13887	-0.0214815	0.953878	-0.0204515	0.933929	-0.034304	0.949751
CG13891			-0.00462968		-0.0539772
CG13893	-0.00355416	0.973256	0.0937976	0.689153	-0.00324043	0.996074
CG13894	-0.00891921	0.961681	0.065957	0.771115	0.0921128	0.804944
CG13895	-0.0228064	0.956515	0.107134	0.557354	0.132995	0.787459
CG13896	-0.0762236	0.67644	-0.259355	0.0597308	-0.224002	0.747259
CG13898			-0.00344415		0.0540336
CG13901	-0.0594338	0.78496	-0.222265	0.168096	-0.487293	0.29326
CG13905	0.00212353		-0.0137092		-0.324465	0.50091
CG13907	0.0826827	0.603775	0.171933	0.275241	0.112975	0.875675
CG13912	-0.0212829	0.916089	-0.116318	0.581046	0.0959079	0.861816
CG13917	0.146842	0.288617	0.23378	0.114795	0.00189129	0.997729
CG13919	-0.0376213	0.813126	0.128583	0.546185	0.0510426	0.965773
CG13920	0.0602646	0.587081	0.0427162	0.863237	0.155995	0.539562
CG13921	0.0225975	0.957378	-0.156506	0.287292	-0.287877	0.391118
CG13924	1.46899e-05		0.0130306	0.96004	0.189176	0.803883
CG13926	-0.0591635	0.785107	-0.0838473	0.730275	0.0471579	0.955618
CG13928	0.163195	0.00639552	0.0739464	0.68508	0.152331	0.694887
CG13930	-0.000757653		0.0331269	0.891751	0.105369	0.907579
CG13931	0.00293354		-0.0694725		-0.0154323
CG13933	0.0314504	0.929929	0.0713587	0.730275	0.059432	0.907579
CG13937	0.00459174	0.972519	0.22266	0.130071	0.310672	0.364435
CG1394			0.00473221		-0.134899
CG13946	-0.00380049	0.921842	-0.0637514		-0.0347358	0.966974
CG13947	-0.00283537	0.963691	-0.0447547	0.85718	0.0915726	0.913162
CG13949	0.0015205	0.981181	0.121632	0.471042	0.459658	0.362342
CG13950	0.00465947	0.854882	-0.0021612	0.996744	0.185582	0.728725
CG13954	1.01768e-05		0.156511	0.299084	0.0665294	0.943973
CG13955	0.000834222		0.0491536	0.813869	0.114184	0.903351
CG13962	-0.00250693		0.0979611		0.222441	0.754107
CG13970	0.0022212				0.0121381
CG13972	-0.00196815		-0.0475215		0.290778	0.382261
CG13978					0.0121381
CG13982	-0.0209345	0.92298	-0.0525855		-0.199848	0.796951
CG13983	0.00671246	0.83271	-0.0119723	0.973083	0.111773	0.871127
CG13984					0.0121381
CG13991	-0.000757653				0.0242248
CG13992			-0.00132248		-0.0537866
CG13994	-0.126001	0.419058	-0.0233496	0.936666	-0.107913	0.88478
CG13995	0.00332226	0.962678	0.0326899	0.907309	-0.0175463	0.980453
CG13996	0.00190047		0.0229954		-0.0511998	0.955752
CG13999	-0.0057609		-0.0113993	0.973083	-0.0343932	0.974489
CG14000					0.0121381
CG14005	-0.103514	0.515643	-0.292708	0.0278728	-0.365837	0.472179
CG14007			0.0170921		0.390226	0.395506
CG14013			-0.00398471		-0.176163
CG14014	-0.0257913	0.700457	-0.0740121		-0.523186	0.108572
CG14015	0.000471552		-0.0270118	0.919984	-0.145885	0.792376
CG14017					-0.0154323
CG14020	0.00123711		0.0033792	0.992492	0.0130191	0.99214
CG14022			0.0410535		0.0458144	0.961845
CG14024	-0.000104234	0.999303	0.0906172	0.693658	-0.103173	0.816473
CG14034			0.00697414		-0.142839	0.83038
CG14036	-0.115769	0.411839	0.14296	0.426909	-0.589425	0.118133
CG14043	-0.0101436	0.981181	0.0338468	0.888773	0.130346	0.747756
CG14044			0.0433238		0.0685082	0.949751
CG14050	-0.000729363	0.997546	0.0601037	0.82412	0.0413475	0.969409
CG14052	-2.66512e-05		0.000855592		0.14064	0.726626
CG14053	-0.003421	0.994434	0.0693173		-0.00231997	0.998114
CG14054	-0.00177289		0.0443752		0.0278832	0.963368
CG1407	0.00126772	0.999303	-0.137572	0.440158	-0.519904	0.287475
CG14071			0.00473221		0.0121381
CG14072			-0.0119878		0.0890673	0.930884
CG14073	0.136241	0.354801	0.0985095	0.68171	0.0445381	0.935167
CG14074	-0.00762464	0.992937	-0.0815442	0.749743	-0.429275	0.37496
CG14075	-0.000992246	0.986043	0.093707	0.622776	-0.0387314	0.964079
CG14077					-0.0168372
CG14079	-0.0160222	0.923943	-0.0117562	0.968423	-0.0205764	0.985602
CG14082	-0.00141176	0.981181	0.113549	0.612954	-0.0857718	0.914925
CG14085	-7.08648e-06		-0.0650531		0.283244	0.644197
CG14086	0.000731128		0.00251125	0.993181	-0.00451367	0.997175
CG14089	0.000731128		-0.0919159		-0.173272
CG1409			0.00681161
CG14095	0.00598006	0.580936	-0.0517855	0.737849	-0.0311648	0.96894
CG14096	0.00216855		-0.172739	0.26681	-0.0733018	0.921898
CG14100	-0.0739672	0.635729	-0.0589138	0.805116	-0.222563	0.468424
CG14102	-0.0163518	0.976588	-0.0582152	0.834019	-0.216342	0.765921
CG14104	0.00723777	0.981181	0.116164	0.449784	-0.111946	0.909322
CG14105	0.0012401	0.981181	0.0592528	0.834295	0.245874	0.667872
CG14106			-0.00438479		-0.0977729
CG14107	0.0047155	0.929929	0.167309	0.370341	1.47287	6.57829e-08
CG14109	0.0240261	0.611161	0.0514638	0.856836	0.307126	0.376671
CG14110	0.033247	0.50709	-0.0677748	0.794284	1.37129	1.81742e-10
CG14111	-0.0150916	0.779702	-0.0325875		0.0276494
CG14115	-2.66512e-05		-0.00490452
CG14118	0.00176279		0.00243991	0.995164	0.040389	0.969409
CG14120	0.00287699	0.95395	-0.496048	0.000166177	-0.899101	0.00698038
CG14125			0.0277137		-0.132643	0.82286
CG14130	-0.0759309	0.675977	-0.0473915	0.872263	-0.235053	0.480995
CG14131	-0.0508368	0.835058	-0.0147994	0.960097	-0.0948257	0.871127
CG14132	-0.00205898	0.980035	0.14483	0.491495	0.0140774	0.991229
CG14135	-0.0865232	0.631806	-0.260385	0.0831158	-0.170771	0.788638
CG14137					-0.0306647
CG14142	-0.00333071		0.00962238		-0.315547	0.576633
CG14143			0.108797		-0.192627	0.735694
CG14147	0.0158381	0.06843	-0.0468688	0.853752	0.0971675	0.814487
CG14153	0.00157744		0.00651883	0.978528	-0.160579	0.836367
CG14154			0.0775742		0.105826
CG1416	-0.0160294	0.971217	-0.00437619	0.988742	-0.0979563	0.809574
CG14160	0.0024692		-0.0204908	0.942209	0.0804448	0.915865
CG14174	-0.0451746	0.871256	0.0589039	0.832834	0.141897	0.850043
CG1418	-0.0319578	0.925064	-0.0743674	0.733227	-0.0608804	0.915373
CG14182	-0.0670924	0.736708	-0.0676625	0.792032	-0.179369	0.731644
CG14183	-0.00620641	0.972519	-0.129918	0.534086	0.151011	0.850043
CG14184	-0.0825792	0.637913	-0.214936	0.0967771	-0.371366	0.384622
CG14185	0.00175871		0.0255678		0.10266	0.919691
CG14186	0.00804323	0.864064	0.0350855	0.906002	-0.22168	0.704972
CG14187			0.0143272		-0.01864
CG14190			-0.00241338
CG14191	0.00148471	0.97819	-0.0341711	0.872554	-0.0653998	0.941111
CG14194	-0.0481422	0.809507	0.0513502	0.829088	-0.082189	0.889903
CG14195	-3.02228e-05		0.0652146	0.773123	0.0503768	0.946457
CG14196	0.000199401	0.999303	-0.0966144	0.565809	0.0870197	0.921898
CG14200	0.0690747	0.729222	0.0972125	0.650695	-0.00506226	0.996074
CG14204	-0.0925143	0.377658	-0.102844		-0.34823	0.425725
CG14205	-0.00405804	0.929929	0.0396491	0.886033	0.101846	0.856196
CG14207	-0.0946529	0.54687	0.00148117	0.998251	0.0791624	0.803192
CG14210	-0.0782543	0.667862	-0.213743	0.134759	-0.123485	0.765965
CG14212	-0.00564391	0.923943	0.0039076		-0.192597	0.713059
CG14218	-0.056129	0.627555	-0.0155252		0.142529	0.854585
CG14219	-0.000948705	0.986976	0.000592599		0.0403414	0.969409
CG14220	-0.0343636	0.921842	-0.127859	0.422263	-0.410538	0.376671
CG14221	0.00775455	0.953868	-0.163615	0.331904	0.297259	0.542397
CG14223	0.0250699	0.903551	0.00249542	0.995164	-0.0481274	0.964738
CG14227	-0.0057134	0.929032	-0.00291431		-0.0215579
CG14229	-0.0614258	0.769121	-0.196612	0.13123	-0.448997	0.366527
CG14230	-0.043609	0.823078	-0.20437	0.135732	-0.37628	0.305745
CG14231	0.0548112	0.811275	-0.0139731	0.968423	-0.184969	0.710523
CG14232	0.0168651	0.972519	0.0315903	0.905668	-0.00310264	0.996372
CG14234	0.00172616	0.97819	-0.0756027	0.721134	-0.153673	0.736569
CG14237			0.00435893		-0.0194192
CG14238			-0.0264219	0.909131	0.166029	0.832991
CG14245	0.00277735	0.946348	0.0166038		0.193766	0.7083
CG14246			0.00435893		0.0121381
CG14247	-0.000757653		0.0227506	0.919205	-0.183714	0.801731
CG14252	-0.00582437	0.993089	0.120129	0.592016	-0.0572178	0.953161
CG14253	0.00045249	0.998087	0.0578519	0.836575	0.109656	0.752675
CG14257	0.00884889	0.63197	0.0975488	0.54709	0.386684	0.289371
CG14258					0.216491	0.588106
CG14259			-0.00405427		-0.0155875	0.991363
CG14260	-0.00206195		0.0110786		0.122105
CG14262	-0.000757653		-0.00830322		-0.0286308
CG14265	0.000304219	0.997546	0.0747418	0.774347	0.515206	0.00208612
CG14269	-0.000757653		-0.00241338		0.12268
CG14270	-0.125847	0.406499	-0.0385667	0.874076	0.022764	0.969409
CG14273	0.00261885		0.376922	0.0091716	0.151612	0.769244
CG14274	0.00157744		0.198171	0.264423	-0.0550867	0.945601
CG14275	-0.0106049	0.778197	-0.0613499	0.805116	-0.076684	0.910934
CG14277	-0.00195501	0.960656	-0.0406954	0.886033	-0.560026	0.0461174
CG14280	0.00172421		-0.00989161		0.0174675
CG14282	-0.000757653		-0.00672749		-0.00726388
CG14285	0.00880422	0.914766	-0.37356	0.00770479	-0.159079	0.774469
CG14286	-0.0456075	0.864101	-0.112987	0.568504	-0.249574	0.526162
CG14292	0.00536006	0.944057	0.261788	0.119244	0.101658	0.832248
CG14294					-0.00388778
CG14297	0.00124083	0.985133	-0.0107429		-0.0154323
CG14298	0.00501227	0.925064	0.269179	0.0877393	0.206631	0.714209
CG14300	-8.9029e-05	0.999303	-0.0463479	0.831344	0.193905	0.713138
CG14301	-0.00119571		0.0152363	0.959034	-0.117503	0.769244
CG14302	0.000137334	0.999303	-0.00282644	0.9942	0.148203	0.799355
CG14304	0.0267456	0.408903	0.252441	0.0787472	0.173357	0.832539
CG14305			0.00227391
CG14309			-0.00241338		0.0881169
CG14312	0.00168302	0.992937	0.0189622	0.952462	0.315935	0.461903
CG14313	0.00331353		0.0795256		0.128294	0.871127
CG14314	-0.0258569	0.898556	-0.030246	0.92021	0.240038	0.522493
CG14315			-0.00241338
CG14316			0.000164704
CG14317	-0.0254052	0.629929	-0.0765598	0.141971	-0.570526	0.16998
CG14321	-0.0238872	0.64252	-0.0240264	0.938014	0.12671	0.829617
CG14322	0.0840811	0.637913	0.114105	0.606897	0.0440102	0.942438
CG14323	0.000731128		0.0110146		-0.0362413	0.966896
CG14324			-0.0594778		0.182605	0.754369
CG14325	0.00190047		-0.0686621		0.0152527	0.988188
CG14326			-0.0526115		0.378764	0.271574
CG14327	0.00250694		-0.182064	0.336918	0.193609	0.742404
CG14329			0.00227391		-0.32524	0.399416
CG14331	-2.65567e-05		0.0508365	0.792765	0.0891356	0.919704
CG14332					-0.0154323
CG14339					-0.0513053
CG1434	-0.0614069	0.725527	0.000921461	0.998816	-0.0159853	0.98497
CG14341	-0.0915448	0.608141	-0.123818	0.579651	-0.179783	0.653895
CG14342	0.00327217		0.00814151	0.982745	0.228076	0.571582
CG14346	-0.00552252	0.957378	0.00866943	0.970906	0.231817	0.733728
CG14352	-0.0550322	0.781858	-0.379138	0.00608478	-0.284178	0.617168
CG14354					0.0121381
CG14355					0.752516	0.0379139
CG14356	0.00436722	0.695414	0.0432357	0.884737	0.64268	0.0776191
CG14357	0.0014577		0.0121951		-0.391168	0.449577
CG14362			0.00227391		-0.0154323
CG14367	0.00202737	0.980035	0.0899161	0.714415	0.45605	0.306132
CG14369	-0.000757653		-0.0533283		-0.325283	0.309766
CG14374	-0.00305578	0.961901	0.0511676	0.808603	0.125152	0.859666
CG14377	-0.00107919	0.991064	0.0791974	0.707585	0.101821	0.903735
CG14380			-0.00241338
CG14384					-0.00098222
CG14391			0.0136471		-0.0646181
CG14395	0.00621081	0.80493	-0.0376269	0.888773	1.0062	1.17284e-05
CG14397	0.000731128		0.0319349	0.874934	-0.010456	0.992503
CG1440	0.0266582	0.931478	0.0848161	0.636494	-0.0259678	0.981199
CG14400	0.000731128		0.0542477		0.0307209
CG14401	0.00296925	0.961285	-0.0256166	0.933133	0.191526	0.700834
CG14406			-0.0177195		0.227301	0.724209
CG14407	-0.115366	0.492964	0.0812946	0.692299	0.0241324	0.966806
CG14408	0.0501032	0.814394	0.0850049	0.672275	-0.0652611	0.909322
CG1441	0.00359632	0.952819	-0.253608	0.118234	-0.110665	0.877972
CG14410	-0.0442451	0.777931	-0.0579062	0.821167	-0.324954	0.420941
CG14411	0.0246419	0.952819	0.145351	0.297796	-0.0247056	0.974354
CG14414	-0.0387152	0.905803	-0.0477439	0.850859	0.0397267	0.953259
CG14416	-0.00182028		-0.0142487		0.10809
CG14417			0.0229617		0.0881308
CG14418			-0.0921827	0.689556	-0.274544	0.643706
CG14419	0.00199307	0.98757	0.0862832	0.704182	0.235332	0.592037
CG14420			0.00435893		-0.0111002
CG14421			-0.00990947		-0.0331395
CG14423	0.000731128		-0.0297677		-0.864103	0.0120921
CG14424	-0.000757653		0.00437835		-0.0391583
CG14427	-0.0339652	0.570735	-0.0347336		-0.239639	0.361718
CG14431	0.0149691	0.751983	0.129233	0.557577	0.0655709	0.924406
CG14434	-0.0521531	0.832939	-0.00150904	0.998496	-0.254349	0.636745
CG14435	0.0671907	0.729566	-0.289086	0.0267772	-0.335671	0.401574
CG14439	0.000810232	0.993901	-0.164856	0.411726	-0.151163	0.8159
CG14440	0.110035	0.474323	0.0875786	0.634773	-0.0105623	0.986677
CG14441	0.157482	0.207914	0.0554482	0.840944	0.0691185	0.931445
CG14442	0.0691982	0.663428	-0.0630701	0.770528	-0.234188	0.50004
CG14443			-0.00765839		-0.040949
CG14445	-0.00188835	0.976588	-0.0580988	0.82955	0.0163283	0.980163
CG14448			0.00227391		0.0121381
CG14450	0.0371088	0.904907	0.0764697	0.72976	-0.223509	0.652798
CG14451	-0.00206978		0.0527326		0.00439458	0.996438
CG14452	-0.000757653		-0.00940065		0.0853628	0.935167
CG14453	-0.00432103	0.93012	-0.143812	0.493467	0.324226	0.10005
CG14454	0.00172421		-0.0777313	0.705284	-0.0171801	0.989075
CG14455	-0.000757653		-0.00241338		-0.204483	0.623731
CG14456	-0.00279622	0.94796	-0.13204	0.440731	-1.18833	6.74456e-10
CG14457	0.00463346		-0.0645437	0.804171	-0.0849661	0.935167
CG14459			0.00640972		-0.34278	0.495518
CG14464	-0.0610218	0.729797	-0.22302	0.167386	-0.275283	0.355573
CG14478	0.0165378	0.969319	-0.11726	0.572052	-0.515957	0.270485
CG14483	-0.119059	0.47559	-0.182009	0.229569	0.0305675	0.958332
CG14488			-0.0186681		0.101051	0.917472
CG14490	-0.00323777		-0.0604126	0.737833	0.167782	0.80089
CG14491					0.0884614	0.846672
CG14492					0.0121381
CG14495	0.0014577		0.0489803		-0.124841	0.833953
CG14499	0.00201318		0.00194897		-0.265157	0.571155
CG14500	-0.00191991	0.969978	0.0145205		0.337457	0.528145
CG14502	-0.0182076	0.938274	-0.0771238	0.730299	-0.511973	0.301408
CG14505					0.0121381
CG14506			-0.00350225		-0.0154323
CG14507	0.00254756		0.218815	0.209049	0.493321	0.322384
CG14511	-0.0618394	0.746488	-0.231193	0.181326	-0.101392	0.888731
CG14515	0.00401525	0.930875	0.287474	0.0779302	0.268704	0.610934
CG14516	0.00838373	0.991064	0.117165	0.609259	-0.246655	0.5436
CG14518			-0.0139973		-0.0424701
CG14535	0.0111661	0.803555	0.142618	0.489742	-0.0374289	0.962644
CG14540					0.0121381
CG14543	0.0351439	0.915652	0.0666138	0.799367	0.0134036	0.991363
CG14544	-0.099478	0.557184	-0.141903	0.506303	0.0388778	0.967746
CG14545	-0.0224496	0.954863	0.0711527	0.733227	-0.909789	0.00856056
CG14551	0.00458009		-0.116177	0.590288	0.0220471	0.976382
CG14556			0.039266		-0.181473	0.804944
CG14561	-0.10365	0.55281	-0.0822667	0.740105	-0.252381	0.693552
CG14562	0.0616859	0.769121	0.185115	0.24212	0.102226	0.743553
CG14563	0.000731128		0.0079344		-0.0106441	0.994333
CG14564	-0.000757653		-0.00591337		0.0647949	0.935167
CG14565	-0.00631028	0.726627	-0.0418622	0.789003	-0.0809986	0.923558
CG14566	-0.00379352	0.92298	-0.053429	0.840944	0.0344382	0.960015
CG14567	-0.0376675	0.687594	0.100392	0.642141	0.433409	0.380851
CG14568	-0.0032275		-0.0262105	0.874302	-0.0687196	0.919691
CG14569	-0.00345531	0.936119	-0.0565133	0.845206	0.0188207	0.985463
CG14570	0.00366966	0.798758	-0.035025	0.806785	0.0165675	0.989075
CG14572	-0.00280059		-0.0458384	0.865209	0.0639499	0.949751
CG14573	0.00365006	0.769197	-0.0163856	0.907947	-0.0676816	0.928569
CG14589	-0.000585465		-0.0279347		-0.0435032	0.922222
CG14591	-0.00094285		0.0394294	0.891751	-0.0711299	0.908028
CG14598	0.00476309	0.877822	0.042109	0.886033	0.107347	0.851963
CG14605	0.000731128		0.00435893		-0.0345066
CG14606	0.00595196	0.735428	0.0118714		0.171503	0.836367
CG14607			0.00514967		-0.0412555
CG14609	-0.000757653		0.149571		-0.147156	0.819126
CG1461	-0.0015993	0.979859	-0.00894385		0.206394	0.776275
CG14610	-0.000757653		0.0086506		-0.0154323
CG14613	0.0303308	0.913984	0.0398379	0.882896	-0.178901	0.64187
CG14615	-0.0139044	0.980486	0.0730669	0.778928	0.125044	0.860576
CG14618	-0.0426854	0.864064	-0.0317566	0.916287	0.0170188	0.986677
CG14621	-0.0157814	0.970008	-0.0443047	0.83502	-0.276713	0.19494
CG14624					0.0121381
CG14625			0.0457297		0.094975	0.849516
CG14626	0.00896721	0.636449	0.227329	0.177441	1.09998	0.000369274
CG14627	-2.65567e-05		0.0498672		0.0922333
CG14628	0.000496673	0.996878	0.0111182
CG14629	0.168807	0.0577235	0.038995	0.884737	0.351141	0.322696
CG1463	-0.033361	0.921022	-0.234714	0.0689604	-0.266235	0.584704
CG14630	0.000731128		-0.000160109		-0.132476	0.88196
CG14631			-0.00530261
CG14636	0.0165378	0.526499	0.124997	0.474272	0.530241	0.134978
CG14641	-0.0875544	0.555895	-0.180414	0.186564	-0.348803	0.50004
CG14642	0.00176813	0.981181	0.0476822	0.870291	0.275966	0.52398
CG14644			0.0239507		0.00262592
CG14645			-0.0044979		-0.0177351
CG14646	-0.0343898	0.907135	-0.184739	0.159031	-0.393281	0.396454
CG14647	-0.0241579	0.939268	-0.0319724	0.895864	-0.318781	0.464516
CG14650	0.0254082	0.944361	-0.0850465	0.69884	-0.452816	0.357632
CG14651	0.00525181		0.00299886		0.0174675
CG14655	0.0136134	0.668283	0.0223912	0.938014	0.278454	0.477018
CG14657	0.0577704	0.756669	-0.168565	0.247763	-0.620462	0.15102
CG14658					-0.0154323
CG14659					0.0121381
CG14661	-0.00140342		-0.017891		0.102757	0.914628
CG14662	0.000731128		0.0928768		-0.098167	0.915373
CG14664	-0.00466666		-0.0068919		0.237861	0.683235
CG14667	-0.0105906	0.981181	-0.197964	0.234824	0.0356449	0.963185
CG14668			0.0104828		0.116758
CG14669	0.00584888	0.949236	0.167967	0.400033	-0.0844784	0.912608
CG14671	-0.0157307	0.97819	-0.0246328	0.932813	0.141827	0.731806
CG14676					-0.00198773
CG1468	0.000649399	0.994021	-0.116623	0.535666	0.045405	0.93357
CG14684					-0.0275631
CG14687	0.0034448	0.981181	0.0558044	0.825797	-0.183688	0.710523
CG14688	-0.109812	0.462057	-0.133609	0.45111	0.13165	0.744038
CG14689	-0.000757653		-0.00840137		-0.00098222
CG14691			0.00856321		-0.13371	0.741717
CG14692	0.00331353		0.0808854	0.752636	0.0274677	0.979353
CG14693	0.000731128		0.0467907		0.0366532	0.969409
CG14694	-0.00243834		-0.126992	0.517453	-0.182244	0.808525
CG14695	-7.08648e-06		-0.0309748		-0.291251	0.5694
CG14696	0.00425958	0.97744	-0.356309	0.00691244	-0.101799	0.734748
CG14708			-0.0183437		0.0159833
CG14710	-0.0590195	0.730371	-0.239319	0.056888	-0.461318	0.356242
CG14711	-0.0409641	0.862825	0.037781	0.89143	-0.0445912	0.935167
CG14712	0.0181115	0.97145	0.0495411	0.850859	-0.256488	0.413095
CG14715	-0.0860161	0.627306	-0.204442	0.149015	-0.259499	0.520291
CG14717			-0.0145646		0.0708863
CG14718	-0.000757653		-0.0291453		-0.26919	0.47709
CG14720	0.00294388		0.0132663	0.970544	0.15418	0.769244
CG14721	-0.0297125	0.931701	0.0354176	0.896627	-0.0214616	0.980669
CG14722	-0.0511859	0.817622	-0.14092	0.379972	-0.389904	0.38788
CG14731	-0.000757653
CG14736					0.0242248
CG14739			-0.0145646
CG14740			0.00227391		-0.140524
CG14742					-0.0292454
CG14743			0.00663381
CG14744					0.0898112
CG14752	0.00445405		-0.00229299	0.994215	0.0900635	0.845437
CG14756	0.379111	6.75572e-11	0.0218266	0.941164	1.27769	2.12542e-06
CG14757	0.00166422	0.998087	-0.0576281	0.803488	-0.27712	0.652883
CG14760	-3.35455e-05		0.0639556	0.714749	0.169249	0.822178
CG14762	0.0172872	0.547735	0.113453	0.572948	-0.0220825	0.969824
CG14763	0.00271794		-0.0077128		0.0917217	0.919661
CG14764	0.0391368	0.871741	-0.205987	0.207991	-0.445237	0.366527
CG14767	-0.00443707	0.996882	0.0807745	0.659583	0.159102	0.588106
CG14770	-0.00711013	0.6501	0.0425195	0.88155	0.452634	0.312682
CG14777	-0.000260697	0.999303	0.00331781	0.99375	0.12683	0.858319
CG14778	-0.000808839		-0.00610394		0.212969	0.751464
CG14780	0.0024692		-0.0029565	0.99375	-0.593281	0.024894
CG14785	0.000624026	0.999303	0.113073	0.624673	0.0211193	0.98594
CG14787	-0.0140165	0.913984	0.147549	0.47109	0.338916	0.41335
[truncated: 12,971 more rows]
