# Supplementary material for: A modERN resource: identification of Drosophila transcription factor candidate target genes using RNAi
Source: Genetics. 2023 Jan 19;223(4):iyad004. doi: 10.1093/genetics/iyad004 (PMC10078917; doi:10.1093/genetics/iyad004)
Supplement: iyad004_Supplementary_Data [file iyad004_supplementary_data.zip › modERN_Resource_RNAi_Table_S46_zfh2_GENETICS-2022-305822.xlsx]

## Sheet: heatmap CSV
gene name	zfh2_0-1.5	zfh2_12-14	zfh2_16-18
Nepl15	-0.00619102	1.61593	1.51277
Cyp6g1	-0.00615971	0.335717	1.30468
bdl	-0.00839485	0.45107	1.08378
CG43897	-0.0223704	0.528736	1.0429
Oaz	-0.0184472	0.543573	1.07202
CG12344	-0.000490221	0.128963	1.0134
tobi	-0.0120916	0.114992	1.00089
CG32302	-0.00815966	0.186544	1.0142
lcs	-0.00217314	0.249488	1.01343
CG9759	-0.000610784	0.021537	1.19914
CG15201	-0.00244424	0.11005	1.3852
Jon25Bi	-0.001138	0.175741	1.27754
alrm	-0.11815	-0.92035	-1.19166
Gat	-0.186363	-0.804394	-1.19903
CG9657	-0.0215921	-0.938902	-1.45808
Nep4	-0.0367275	-0.940794	-1.30832
Cyp4g15	-0.021559	-0.741724	-1.90737
Hsp70Bb	-0.0452735	-0.97153	-2.17651
Prx2540-2	0.0654408	0.154395	-1.28648
CG11825	0.0182939	0.2306	-1.18295
CG42815	-0.00113925	0.110774	-1.13177
asRNA:CR43767	-0.00859733	-0.251461	-1.09116
CG17739	-0.000134596	-0.243725	-1.10646
CG10361	-0.0252556	-0.0767846	-1.10463
Cyp28d2	-0.0141383	-0.00991833	-1.11444
SLC22A	-0.00930486	-0.043552	-1.13792
CG1537	-0.00111026	-0.143819	-1.35229
CG31706	-0.0128302	-0.221357	-1.35457
CG7607	-0.0096795	-0.0284143	-1.41595
Cyp6g2	0.00247389	-0.0833818	-1.29406
Rh50	-0.0132968	0.0363034	-1.33565
vanin-like	-0.00527987	0.00230007	-1.28752
Alp8	-0.00113114	0.0369207	-2.24618
CG7888	-0.0203956	-0.426261	-1.67276
CG1552	-0.00103837	-0.0575141	-1.90638
Alp7	-0.00113058	0.0424886	-1.78203
CG12896	0.0290097	0.121412	-1.90154
Prx2540-1	0.0732814	0.151587	-1.65207
CG1545	-0.00265763	-0.114567	-1.64297
nkt	-0.00105741	-0.0792784	-1.55891
Obp44a	-0.0193135	-2.1267	-3.68638
CG13560	-0.00113365	-0.0902894	-4.53785
CG43085	-0.0210774	-0.347892	-3.65849
CG6723	-0.0126223	-0.885108	-3.27471

## Sheet: DESeq2 CSV
gene name	log2FoldChange.zfh2_0.1.5	padj.zfh2_0.1.5	log2FoldChange.zfh2_12.14	padj.zfh2_12.14	log2FoldChange.zfh2_16.18	padj.zfh2_16.18
128up	0.0096877	0.922017	-0.0763338	0.775425	0.106502	0.697067
14-3-3epsilon	0.051522	0.554484	-0.060761	0.727036	-0.262559	0.145891
14-3-3zeta	-0.0560066	0.493815	0.0645126	0.734985	0.134205	0.642441
140up	0.0161593	0.863057	-0.150853	0.405014	-0.118339	0.738574
18SrRNA-Psi:CR41602	-0.00823845	0.289645	-0.0148035	0.909	-0.153335
18w	-0.0576546	0.0821634	0.169701	0.227142	0.0234161	0.952997
26-29-p	0.103065	0.142606	-0.132399	0.443547	0.00518062	0.991823
28SrRNA-Psi:CR40596	-0.0111275	0.0433941	0.014238	0.935507	-0.112347	0.737379
28SrRNA-Psi:CR40741	-0.00712988	0.302034	0.00124203	0.986586	-0.0193411
28SrRNA-Psi:CR41609	-0.0086691	0.193502	-0.0198249	0.689386	-0.169385
28SrRNA-Psi:CR45848	-0.00663814	0.347326	-0.00760442		-0.0898905
28SrRNA-Psi:CR45851	-0.00543366	0.1581	-0.0182327	0.922777	-0.196512	0.589999
28SrRNA-Psi:CR45853	-0.00103837		-0.000230401
28SrRNA-Psi:CR45855	-0.00111577	0.577447	-0.000231312		-0.0106077
28SrRNA-Psi:CR45859	-0.00204309	0.552968	0.00431915	0.972916	-0.235
28SrRNA-Psi:CR45860	-0.00469359	0.46667	0.0118525		-0.00485118
2mit	-0.0196926	0.20752	0.0494239	0.828338	0.180248	0.53691
312	0.0551887	0.555703	-0.0119299	0.977955	0.0166841	0.972923
4E-T	-0.00676011	0.95221	-0.07259	0.7773	-0.34531	0.110488
5-HT1A	-0.0260555	0.10267	0.059091	0.83443	0.182239	0.512882
5-HT1B	-0.0105635	0.352571	0.136184	0.473806	0.190036	0.585146
5-HT2A	-0.011628	0.55666	0.0225794	0.937927	0.0633802	0.883993
5-HT2B	-0.0166955	0.0970711	0.0703842	0.777126	0.230105	0.473162
5-HT7	-0.0101768	0.699917	0.030626	0.931164	0.255293	0.340955
5.8SrRNA-Psi:CR45854	0.00365145
5.8SrRNA-Psi:CR45863	-0.00368121		0.00154959
5PtaseI	0.0384264	0.697073	0.0420524	0.859594	0.0357086	0.908687
5SrRNA-Psi:CR33363	-0.00112337	0.53893
5SrRNA-Psi:CR33416	-0.00105741
5SrRNA:CR33366	-0.00265763
5SrRNA:CR33367	-0.00429928
5SrRNA:CR33407	-0.00265763
5SrRNA:CR33441	-0.00265763
7B2	-0.0174916	0.434571	0.180562	0.252591	0.273998	0.155245
7SLRNA:CR32864	-0.00111415		-0.0037914		-0.0189704
7SLRNA:CR42652	-0.00113697	0.383438	-0.00036143		-0.00407177
825-Oak	-0.000360314		-0.0138396	0.954334	-0.230409
A16	0.0269557	0.789708	-0.115839	0.578575	0.0212476	0.961624
AANAT1	-0.0298908	0.219184	0.160755	0.280845	0.506363	0.00270449
AANATL2	-0.0232013	0.0674343	0.270956	0.0382029	0.0610172	0.857367
AANATL3	-0.0047594		0.0342309	0.832907	0.221816	0.48605
AANATL4	-0.00520423		-0.0355104	0.806673	-0.43834	0.120978
AANATL5			0.00331876		-0.12478
AANATL6	0.00183623		-0.0135441	0.825784	0.0601185
AANATL7	-0.0115737	0.324173	0.0427645	0.883053	0.400833	0.137396
ABCA	0.0330345	0.73915	0.0540713	0.860459	-0.402542	0.0783956
ABCB7	0.0318439	0.747461	0.0857234	0.679666	0.10472	0.697067
ABCD	-0.0337178	0.730806	-0.0325251	0.919585	-0.380884	0.0957793
ACC	-0.0541444	0.561442	0.241794	0.0174796	0.207052	0.470947
ACXA	-0.00255763				0.00777369
ACXC			0.00555418		0.0196271
ACXD	-0.023045	0.146847	0.071752	0.809679	0.441607	0.0539604
ADD1	0.00951717	0.92266	-0.0264307	0.937927	-0.573471	0.0469683
ADPS	-0.0173785	0.37284	0.0748251	0.777498	0.27429	0.378767
AGBE	0.0813881	0.27872	-0.122086	0.415188	0.155814	0.562593
AGO1	0.0392394	0.637922	-0.0496681	0.860991	-0.262689	0.307313
AGO2	0.0210549	0.832818	-0.0455243	0.885248	-0.307747	0.313868
AGO3	0.00370299	0.97344	-0.100987	0.67009	-0.598055	0.0158203
AIF	0.020084	0.849556	-0.070312	0.728055	-0.0153787	0.964518
AIMP1	0.0369752	0.708028	-0.107485	0.626569	0.0489467	0.888284
AIMP2	0.0961917	0.17661	-0.0771214	0.728586	0.0622941	0.844637
AIMP3	0.0759226	0.367775	-0.0968931	0.683041	0.0845445	0.803876
ALiX	0.091999	0.206982	0.108076	0.563659	0.197287	0.434874
AMPKalpha	0.0611165	0.443356	-0.00527283	0.986586	0.0731592	0.80732
AMPdeam	0.112816	0.0903894	0.245521	0.0780459	0.470039	0.0363719
AOX1	0.0275638	0.774336	0.185579	0.27835	0.305484	0.15291
AOX2	-0.00479124	0.790409	0.0519037	0.673137	-0.0946649
AOX3	0.0661417	0.453066	0.0367958	0.876948	-0.153032	0.654546
AOX4	-0.000983511		-0.0116311		0.00379233
AP-1-2beta	0.06296	0.474098	0.0471723	0.842941	-0.0946446	0.709759
AP-1gamma	0.0674955	0.430067	0.00728703	0.985587	-0.0628376	0.843299
AP-1mu	0.085946	0.220194	-0.204856	0.0780459	-0.384267	0.123036
AP-1sigma	0.0509007	0.588166	-0.0753167	0.679458	-0.253217	0.268316
AP-2alpha	0.010152	0.925696	-0.00166203	0.995571	0.110127	0.686034
AP-2mu	-0.00772161	0.941978	-0.0363878	0.888219	0.149036	0.472608
AP-2sigma	0.00299494	0.977275	-0.0722092	0.751848	0.0599998	0.837118
APC10	0.0335543	0.715683	0.0250693	0.944134	-0.0679504	0.879846
APC4	0.0512299	0.58622	0.0160162	0.963646	-0.209748	0.444216
APC7	0.0530436	0.563605	-0.122186	0.584166	0.0465106	0.92799
APP-BP1	0.0516192	0.582673	-0.146135	0.446432	0.0261392	0.95621
AQP	-0.0106835	0.367831	-0.0867259	0.714745	0.243189	0.50239
ASPP	-0.0303366	0.206282	0.202056	0.137826	0.189177	0.389709
ATP6AP2	0.065049	0.367234	-0.0423314	0.857012	-0.0310115	0.932931
ATP7	-0.00117481	0.991455	-0.0378595	0.876948	-0.0350879	0.909562
ATP8A	-0.0261778	0.789251	0.033922	0.888219	-0.146094	0.574428
ATP8B	-0.0132982	0.53893	0.208252	0.0852081	0.112685	0.738513
ATPCL	0.015115	0.885667	0.112057	0.450106	0.38199	0.061523
ATPsynB	0.124	0.0378857	-0.0337537	0.904255	0.0800576	0.798935
ATPsynC	0.0991636	0.0701335	-0.0671597	0.750326	0.00530512	0.987045
ATPsynCF6	0.088518	0.144072	-0.055786	0.848403	0.0956968	0.744015
ATPsynD	0.138741	0.0073672	-0.0552942	0.847047	0.0655717	0.844032
ATPsynE	0.0698498	0.41765	-0.0482932	0.869838	0.0115861	0.977182
ATPsynF	0.123609	0.0548231	-0.0467221	0.873712	0.025027	0.949928
ATPsynG	0.0943386	0.171844	-0.0285327	0.936082	0.158798	0.536147
ATPsynO	0.116809	0.0725092	-0.0488581	0.869366	0.0796256	0.80479
ATPsynbeta	0.0261195	0.711625	-0.0103853	0.968586	0.0289852	0.931071
ATPsynbetaL	0.00129716		0.0197514	0.790713	0.0668106
ATPsyndelta	0.086911	0.20752	-0.0803887	0.725673	0.0176753	0.964157
ATPsynepsilonL	-0.00472499	0.780041	-0.0108992	0.967508	0.146158	0.731734
ATPsyngamma	0.0801874	0.238599	-0.0274784	0.928501	0.0914631	0.768542
ATbp	-0.0420987	0.662087	-0.00676383	0.987063	-0.418302	0.106715
Aasdh	0.0389504	0.694596	-0.0630276	0.822237	-0.435166	0.0934311
Aatf	0.0192946	0.853697	-0.0176817	0.95865	-0.241105	0.328965
Abd-B	-0.0547947	0.102082	-0.00563161	0.986586	0.0597223	0.847647
Abi	0.0389973	0.692466	0.00350093	0.989982	-0.0991324	0.698901
Abl	0.0450444	0.639051	-0.080264	0.771134	-0.581224	0.0469683
Abp1	0.0660385	0.451578	-0.128056	0.51854	-0.571088	0.0478013
Ac13E	0.00100054	0.990465	-0.0240102	0.947433	-0.173186	0.53741
Ac3	-0.0403114	0.181952	0.188931	0.154143	0.24238	0.387773
Ac76E	-0.0355405	0.0123344	0.16189	0.297367	0.111114	0.734695
Ac78C	-0.00772319	0.752427	0.102178	0.65329	0.190225	0.46366
AcCoAS	0.0765923	0.367775	0.204628	0.119754	0.0358484	0.925407
Acbp1	0.013912	0.897477	-0.0700981	0.812676	0.00103437	0.998298
Acbp2	-0.0117856	0.477879	-0.0738981	0.79519	0.16052	0.599288
Acbp3	-0.000973447	0.714559	0.235638	0.00356865	0.386632	0.0602636
Acbp4	-0.00584215	0.658757	-0.100088	0.688621	0.309067	0.179871
Acbp5	-0.0364339	0.0294234	0.0649262	0.801765	0.28957	0.220278
Acbp6	-0.015872	0.0305063	0.0123783	0.965181	0.270356	0.319976
Ace	-0.0453795	0.0364792	-0.0452385	0.881658	-0.0133854	0.972148
Acer	0.00508607	0.964433	0.0736212	0.725673	-0.0287758	0.927986
Acf	0.0459496	0.620118	0.00875914	0.982894	-0.547698	0.0580514
Achl	-0.00949094	0.480474	0.15322	0.422222	0.0628535	0.890419
Ack	0.0475837	0.616929	0.0120335	0.973641	-0.0812878	0.783914
Ack-like	0.028185	0.775874	0.0672161	0.73977	0.130693	0.642966
Acn	-0.00427358	0.969018	-0.0683404	0.787788	-0.451807	0.0670905
Acox57D-d	0.0884711	0.261865	-0.049945	0.869838	-0.0448274	0.928576
Acox57D-p	0.0311455	0.741738	0.00279296	0.991642	0.0198682	0.959636
Acp1			0.0174906	0.868503	0.175455	0.649766
Acp24A4			-0.0055924		-0.074977
Acp26Aa					0.00777369
Acp26Ab			-0.00182487		-0.0269086
Acp32CD			0.00405896
Acp36DE	0.00462065		-0.0157124	0.761879	-0.0152852
Acp53C14a					0.0255094
Acp53C14b			0.00154959		0.0660376
Acp53C14c			0.00339287		-0.0197422
Acp53Ea			0.00154959
Acp54A1					-0.0106077
Acp63F	0.00175822		0.00339287
Acp65Aa	-0.000986403		-0.0743931	0.662187	0.0406565	0.938834
Acp76A					0.00777369
Acp95EF			-0.0114383		0.0165494
Acph-1	0.04682	0.524175	-0.11284	0.546034	-0.491508	0.0571795
Acsl	-0.000238682	0.998353	0.058435	0.7753	0.0237229	0.958568
Act42A	0.0317625	0.670758	-0.153632	0.1723	-0.309809	0.140316
Act57B	-0.0470753	0.0342722	-0.00953244	0.978227	0.0902951	0.757666
Act5C	0.0612247	0.380787	-0.151619	0.122011	-0.291496	0.0759373
Act79B	-0.000391078		-0.0258447	0.931253	0.201442	0.597574
Act87E	-0.164802	3.00555e-06	-0.0165954	0.963965	0.106652	0.762822
Act88F			-0.0116153	0.915316	0.0014439
Actbeta	-0.0560155	0.0294077	0.12114	0.517304	0.145855	0.634178
Actn	-0.0421301	0.665297	0.0973393	0.579961	0.0260121	0.942922
Acyp2	0.00531751	0.96178	-0.0932876	0.701158	0.0800184	0.818286
AdSL	0.0684673	0.359395	0.00984282	0.97726	0.071082	0.825452
AdSS	0.0543065	0.55217	-0.0940214	0.648462	-0.0810962	0.793447
Ada	0.0447478	0.615102	-0.0247741	0.9438	-0.237513	0.454445
Ada1-1	-0.000169734	0.993262	-0.00164258	0.990308	-0.144703
Ada1-2	-0.00439602	0.95221	0.000932447	0.997834	-0.25676	0.386105
Ada2a	-0.00362554	0.942708	0.0238138	0.94802	0.0482345	0.911135
Ada2b	0.0729291	0.367775	-0.114171	0.517304	-0.385015	0.140365
Ada3	0.0611443	0.485525	-0.0618814	0.798455	-0.35962	0.0995809
AdamTS-A	-0.066474	0.00230218	0.106779	0.526427	0.0152981	0.971956
AdamTS-B	-0.025485	0.274772	0.0806289	0.76046	0.0835044	0.793447
Adar	0.0126312	0.902502	0.0251994	0.934091	-0.357149	0.115946
Adat1	-0.0404466	0.493269	-0.0640441	0.821621	-0.237212	0.489319
Adck1	0.0230134	0.821631	-0.117644	0.577668	-0.0678887	0.858735
Adck5	0.0340206	0.728664	-0.103366	0.5945	-0.44113	0.0472689
Adf1	0.0183082	0.85358	0.0625847	0.766133	-0.0301855	0.931418
Adgf-A	-0.0447454	0.560204	-0.0146552	0.964716	0.0916485	0.771619
Adgf-A2	-0.00156243	0.897962	-0.0394538	0.727661	0.020827
Adgf-C	-0.00329761		0.0610156	0.550294	0.0197657	0.96991
Adgf-D	0.00307975	0.844088	0.202808	0.0123344	0.758774	0.00354816
Adgf-E			-0.00182487
Adh	0.00289763	0.952947	0.0322323	0.883514	0.00843903	0.984861
Adi1	0.0446334	0.642341	0.113264	0.611916	0.203395	0.404426
AdipoR	0.0271939	0.75159	-0.00906578	0.979604	0.111519	0.685322
Adk2	0.0403649	0.634154	0.0880136	0.577668	0.0320068	0.931418
Adk3	-0.0112884	0.871969	0.0277043	0.935394	0.246531	0.33691
AdoR	0.00499601	0.705257	0.0638945	0.746723	-0.149562	0.702544
Aduk	0.00199423	0.98527	0.023748	0.942907	0.204666	0.444835
Ae2	0.0372106	0.692157	-0.0172629	0.963965	-0.37096	0.150538
Aef1	0.00954949	0.924439	-0.0262591	0.928501	-0.344921	0.101205
Afti	0.00308468	0.977093	-0.00937362	0.982842	-0.349389	0.195202
Ag5r	-0.0023627	0.430067	0.322577	0.00352816	0.0538625	0.888284
Ag5r2	-0.0092665	0.373836	0.43602	6.31187e-06	0.161563	0.578954
AgmNAT	-0.000750656	0.991642	-0.0501558	0.86972	-0.104615	0.797502
Agpat1	0.00965608	0.921779	0.0585332	0.841328	0.0775635	0.808194
Agpat2	0.0591826	0.473129	0.179741	0.109947	0.317682	0.0658394
Agpat3	0.00600743	0.95221	-0.051507	0.801765	-0.119511	0.648493
Agpat4	-0.0139893	0.896855	-0.0719664	0.778941	-0.0393279	0.925481
Ahcy	0.0559844	0.549994	-0.00676904	0.986586	0.323162	0.197863
AhcyL1	0.0323283	0.742324	-0.0184722	0.940425	0.0311471	0.92722
AhcyL2	-0.0344328	0.140077	0.0145794	0.968586	-0.312922	0.14797
Ak1	-0.0117495	0.861935	0.315081	0.00992056	0.219595	0.34428
Ak2	0.0353636	0.674241	-0.0477912	0.849352	0.178072	0.455586
Ak3	-0.00930379	0.912455	0.11468	0.624774	0.0767579	0.822209
Ak6	0.0141988	0.895173	-0.0680086	0.814718	0.014646	0.972975
Akap200	0.0271745	0.771346	-0.11231	0.589356	-0.515197	0.0568249
Akh	0.00120208		0.192945	0.0978168	0.402669	0.150934
AkhR	-0.0145344	0.374132	0.0637712	0.828338	0.0967695	0.81267
Akr1B	0.073984	0.387263	-0.0678055	0.79064	0.165192	0.491593
Akt1	0.0237714	0.792206	0.0358146	0.890712	0.0662306	0.818286
AlaRS	0.034512	0.728145	-0.0582789	0.792966	0.104668	0.73875
AlaRS-m	0.0486209	0.601787	-0.0242434	0.942907	0.172057	0.538268
Aladin	0.0631383	0.483668	-0.172437	0.15476	-0.386447	0.076372
Alas	0.0214478	0.834726	-0.0400218	0.878197	0.146068	0.543073
Ald1	-0.0310258	0.745299	-0.0125721	0.961295	0.0319147	0.916587
Ald2			-0.0055371		-0.0226643
Aldh	0.0961171	0.116501	-0.0217148	0.943996	-0.175593	0.474427
Aldh-III	0.038097	0.652862	-0.0865931	0.611106	-0.0636417	0.847086
Aldh7A1	-0.115072	0.0407989	0.0765162	0.707539	0.165588	0.469852
Alg-2	0.00206308	0.984942	-0.0450284	0.848069	0.0930827	0.730469
Alg1	-0.0117177	0.914391	0.038388	0.871495	0.224658	0.340755
Alg10	0.0507227	0.588751	-0.0323927	0.918031	-0.0335177	0.949483
Alg11	0.0182319	0.861935	-0.0179138	0.95896	0.0414256	0.898789
Alg12	-0.0510435	0.58622	-0.0542872	0.825192	-0.0739564	0.799488
Alg13	0.0277104	0.752057	0.0594937	0.848624	-0.209803	0.475878
Alg14	0.0157896	0.802275	-0.0844275	0.749055	0.275448	0.399682
Alg2	0.0104432	0.923876	-0.0717961	0.766133	0.0299563	0.939095
Alg3	0.0489181	0.607674	-0.0721677	0.79168	0.18618	0.516493
Alg7	0.0490025	0.602748	-0.043053	0.877245	-0.214227	0.384741
Alg9	0.0368361	0.710397	-0.132124	0.429556	0.0350374	0.946819
Alh	0.0203039	0.846463	-0.037532	0.902788	-0.466376	0.0879917
Alk	-0.0450735	0.0384028	0.234512	0.0957274	0.31809	0.139314
AlkB	0.0248833	0.791454	-0.146878	0.248223	-0.359245	0.0789912
Alp1	-0.0140596	0.614751	-0.0181881	0.95286	0.0750533	0.719183
Alp10	-0.0128556	0.22068	0.390801	2.22006e-11	-0.119797	0.786676
Alp11	-0.00477944		0.0245277	0.862528	-0.0906903
Alp12	-0.0391091	0.548749	0.0674218	0.800129	0.30026	0.195202
Alp13			-0.00182487		-0.0222976
Alp2					-0.0294874
Alp4	-0.00503235	0.50685	-0.204322	0.0500847	-0.59423	0.0183946
Alp5	-0.0141189	0.321361	0.178225	0.132198	0.473729	0.0142019
Alp6	-0.0166392	0.218664	-0.0127479	0.965181	0.273434	0.158308
Alp7	-0.00113058	0.479906	0.0424886	0.477432	-1.78203	1.58209e-21
Alp8	-0.00113114	0.475013	0.0369207	0.707578	-2.24618	1.49336e-27
Alp9	-0.00987976	0.318798	0.204763	5.09355e-05	-0.153028	0.71979
Alr	0.0734941	0.385418	-0.209745	0.156246	0.00772186	0.982685
Als2	0.006226	0.957206	0.00984319	0.97726	0.114663	0.658651
Ama	-0.0171912	0.477194	0.177913	0.319516	-0.176703	0.591341
Amacr	0.0316097	0.746825	-0.0239411	0.941133	-0.0961815	0.804326
Amnionless	-0.0103831	0.636938	-0.00950464	0.984749	0.35491	0.202835
Amph	-0.0139179	0.895082	-0.0159655	0.95673	-0.199127	0.522049
Amt			-0.00424319	0.9529	-0.039581
Amun	0.0393938	0.582828	-0.128995	0.475691	-0.582732	0.0156984
Amy-d	-0.0110239	0.355979	0.267815	2.03441e-05	0.637084	0.0363719
Amy-p	-0.0157257	0.144042	0.124703	0.0807855	0.13277	0.753443
Amyrel	-0.00265763		0.0398691	0.00321256	0.206858	0.222843
Ance	-0.106176	0.0103153	0.0316295	0.902205	0.204413	0.357916
Ance-2	-0.0113057	0.304067	-0.00806073	0.983706	-0.254601	0.462604
Ance-3	-0.000402415		-0.0620198	0.736868	0.0669202	0.883368
Ance-4	-0.00305226	0.848937	0.10632	0.550864	0.131498	0.568785
Ance-5	-0.0216722	0.183134	-0.0504001	0.842479	0.246409	0.440494
Andorra			0.00886129	0.876467	0.154748
Ank	-0.00598993	0.957949	0.0234768	0.947973	-0.368989	0.135024
Ank2	-0.071585	0.0188503	0.0916272	0.633837	0.195029	0.50005
Ankle2	0.0663084	0.416714	0.0122576	0.968586	0.0309532	0.949623
Anp	-0.000511957		-0.00486444		0.00777369
Ant2	0.0143261	0.706335	0.0369916	0.885814	0.299903	0.370979
Antp	-0.0211655	0.344793	0.147263	0.473013	-0.0415605	0.930114
AnxB10	0.0587161	0.494202	-0.0391963	0.905715	-0.0445561	0.922174
AnxB11	-0.0169766	0.865064	-0.0453042	0.842941	-0.112045	0.69699
AnxB9	-0.0852369	0.197408	-0.00730533	0.985292	0.00662015	0.984861
Aos1	0.0702104	0.403606	-0.0501205	0.817556	-0.0758574	0.849284
Apc	0.0191313	0.855313	0.0652442	0.783125	0.199023	0.31948
Apc2	0.0533833	0.568301	-0.0533224	0.816505	-0.420945	0.106697
ApepP	0.0258552	0.79881	0.0371449	0.877351	-0.188448	0.473863
Apf	-0.0016053	0.98334	-0.116538	0.624024	0.169866	0.623312
Apl	0.0343649	0.618926	0.0673656	0.789601	-0.0956052	0.83879
Aplip1	-0.0221204	0.403769	0.031158	0.91653	0.210628	0.382608
Apoltp	-0.0974625	0.00262036	0.195284	0.121958	0.131262	0.685378
Appl	-0.0721737	0.0230911	0.181782	0.0824689	0.17512	0.558497
Aprt	0.0387507	0.694665	-0.0974709	0.673775	-0.0339671	0.925257
Aps	0.0182484	0.847592	-0.149612	0.336576	-0.508977	0.0469683
Arc1	0.0300868	0.495509	0.0663917	0.697829	0.306782	0.126393
Arc2	-0.024011	0.582828	-0.0702664	0.812593	0.236203	0.484777
Arc42	0.0752333	0.368989	-0.0889216	0.628992	-0.0741835	0.844288
Archease	0.0629141	0.485331	-0.0258528	0.937927	0.0164421	0.972801
Arf102F	0.0185555	0.860056	-0.0179817	0.947697	-0.0706701	0.833302
Arf51F	0.00462942	0.967576	-0.0323569	0.914245	-0.470683	0.0550319
Arf79F	0.000865498	0.99343	-0.116594	0.464499	-0.399639	0.0672424
ArfGAP1	0.0798879	0.298518	-0.075832	0.713401	-0.0569794	0.847728
ArfGAP3	0.0220204	0.824244	-0.122439	0.464508	-0.340414	0.1602
Arfip	0.0308363	0.742324	-0.0535817	0.834525	0.0429438	0.896591
Arfrp1	-0.00497764	0.964981	-0.267168	0.00748156	-0.245621	0.378163
ArgRS	0.0488427	0.584296	-0.00380937	0.989982	-0.0276881	0.931651
ArgRS-m	0.0362355	0.715213	0.0497828	0.874006	-0.102325	0.797831
Argk	-0.0503505	0.541198	0.35749	4.89886e-05	0.487831	0.0469683
Argl	-0.0344655	0.16358	0.1808	0.300531	0.306315	0.143101
Arl1	0.0323834	0.745715	0.00652745	0.985808	-0.13115	0.672728
Arl2	0.0235785	0.808692	0.0764789	0.786705	0.0817649	0.840582
Arl4	0.0318143	0.751023	0.0422234	0.860991	0.0608571	0.830358
Arl5	0.0239091	0.816931	-0.0445815	0.832907	-0.364773	0.120976
Arl6	-0.00755855	0.4801	-0.0262622	0.890712	0.12515	0.763508
Arl6IP1	0.0395893	0.687239	-0.167071	0.140611	-0.349718	0.172926
Arl8	0.0329394	0.741738	0.0140081	0.957616	-0.0705095	0.813109
Arp1	0.0622403	0.479472	-0.0237613	0.934091	0.137457	0.555414
Arp10	0.0340896	0.730806	-0.0789725	0.736868	-0.155723	0.529264
Arp2	0.0596718	0.399485	0.0509192	0.828338	-0.194532	0.4938
Arp3	0.0208285	0.816931	-0.168674	0.206551	-0.314658	0.184773
Arp5	0.0506472	0.586808	-0.110205	0.550638	-0.31591	0.152003
Arp53D	-0.00265763		-0.0150198		-0.0152527
Arp6	0.0574296	0.524457	-0.124078	0.379065	-0.143002	0.635612
Arp8	0.0953966	0.201801	-0.0994892	0.568615	-0.21598	0.4938
Arpc1	0.0314732	0.744646	-0.0653831	0.789601	-0.0253767	0.936222
Arpc2	0.0369697	0.710708	-0.0484205	0.854265	-0.376558	0.134701
Arpc3A	0.019131	0.842414	0.114105	0.564484	-0.0024515	0.994555
Arpc3B	-0.0215621	0.241029	0.00639858	0.987579	0.242819	0.391316
Arpc4	0.0674729	0.446272	-0.0588113	0.815923	-0.040786	0.896591
Arpc5	0.0985208	0.199789	0.0224094	0.947697	-0.0799766	0.803146
Arr1	-0.0219037	0.0571528	0.0731376	0.785483	-0.194218	0.568433
Arr2	-0.00405515		0.0325167	0.836623	0.0483323	0.925257
Ars2	0.023155	0.822829	-0.0291353	0.935184	-0.528725	0.0670905
Art1	0.0653083	0.410488	-0.030443	0.895678	-0.279723	0.315753
Art2	0.00322685		0.00659999	0.954467	0.0852919
Art3	0.0118031	0.91252	-0.102802	0.589356	-0.450394	0.0555086
Art4	0.0648155	0.419948	-0.0756657	0.77364	-0.331858	0.176755
Art6	0.00183623				0.00777369
Art7	0.018787	0.854744	0.00961551	0.984634	-0.0369611	0.935579
Art8	0.00850489	0.935678	-0.0330166	0.919585	-0.118012	0.680609
Arts	0.0195678	0.851953	-0.0392034	0.885795	-0.0298705	0.942702
Arv1	0.0343003	0.727633	0.00266601	0.993058	-0.109386	0.740133
Asap	-0.00170996	0.987344	0.077731	0.665401	0.0940496	0.728435
Asator	-0.00308366	0.977093	0.0558158	0.825215	-0.148876	0.604165
Asciz	0.0424318	0.648323	-0.0205609	0.955725	0.031018	0.949903
Ask1	0.0101576	0.925696	-0.0646667	0.76046	0.0240652	0.944126
AsnRS	0.0645873	0.463472	-0.0845009	0.71065	0.10875	0.675303
AsnRS-m	-0.00345207	0.967335	0.0117015	0.978223	-0.30579	0.254277
AsnS	0.0581159	0.528011	-0.2025	0.0968682	-0.277687	0.300555
AspRS	0.0108103	0.921264	-0.0391917	0.875589	0.202419	0.296073
AspRS-m	0.0357246	0.709254	-0.04871	0.878943	-0.549601	0.0568249
Asph	-0.0178341	0.734642	0.0268411	0.914837	-0.0113391	0.977182
Ass	-0.008691	0.351573	0.00112361	0.997013	0.176525	0.543179
AstA	-0.00896655	0.383438	0.0336787	0.918027	-0.00648856	0.987267
AstA-R1	-0.00568271		0.0395893	0.888219	0.455345	0.0967834
AstA-R2	-0.00881758	0.242917	0.290895	0.0218115	0.326539	0.120779
AstC	-0.0125393	0.133077	0.0624374	0.825461	0.0204515	0.965729
AstC-R1	0.00183623		0.00618423	0.937927	0.0425939
AstC-R2	-0.011087	0.404024	0.0811734	0.771073	0.0633221	0.871022
AstCC	0.00175822		-0.00270615		-0.0946046
Asx	0.0207841	0.840603	0.00752323	0.98452	-0.0153394	0.965667
Atac1	0.0622661	0.493269	0.0763719	0.76046	-0.132651	0.69699
Atac2	-0.00584384	0.958461	-0.00785915	0.986389	0.218472	0.411062
Atac3	0.000932833	0.993093	-0.0643252	0.810583	0.0638738	0.853518
Ate1	0.0529395	0.572809	-0.0527854	0.828338	-0.139631	0.668435
Atet	-0.0541147	0.0534124	0.201462	0.0368979	0.265472	0.215253
Atf-2	0.000975098	0.992078	-0.0450509	0.888219	-0.240714	0.411197
Atf3	-0.0580362	0.0480847	0.206465	0.165812	0.0574377	0.880966
Atf6	-0.0594293	0.519125	-0.0289447	0.905833	-0.201957	0.311711
Atg1	0.0472978	0.580649	0.087113	0.707578	-0.285934	0.288485
Atg10	0.00199059	0.969184	-0.0429176	0.888219	-0.201262	0.582866
Atg101	-0.00570797	0.959069	0.0193269	0.955725	-0.273075	0.169035
Atg12	0.066903	0.416946	0.0672362	0.824037	0.0333129	0.946819
Atg13	0.0314385	0.692466	-0.0426148	0.877469	-0.246743	0.332421
Atg14	0.0514307	0.564142	-0.0384544	0.892148	-0.010167	0.97655
Atg16	0.0280721	0.775001	-0.0875047	0.714326	-0.494501	0.0627868
Atg17	0.0145166	0.891392	0.0848841	0.714745	0.059197	0.849713
Atg18a	0.0511766	0.58607	-0.076891	0.755249	-0.381397	0.159051
Atg18b	0.00501604	0.964515	0.0119759	0.968297	-0.135741	0.647845
Atg2	0.0204331	0.845708	0.0198215	0.95286	-0.0677072	0.854292
Atg3	0.0626897	0.484962	-0.0898444	0.684253	0.0044228	0.990721
Atg4a	0.0180071	0.858121	-0.153598	0.17946	-0.190503	0.400291
Atg4b	0.0165063	0.860256	-0.0286151	0.934799	-0.464437	0.0575828
Atg5	-0.00908232	0.930005	0.0438409	0.845242	-0.233725	0.335528
Atg6	0.0115645	0.914391	0.0105497	0.979386	0.368615	0.0954775
Atg7	-0.00970255	0.926584	-0.082248	0.722606	-0.468115	0.0503483
Atg8a	-0.0258577	0.797751	0.0108817	0.973651	0.107646	0.711864
Atg8b					-0.00134295
Atg9	0.0190731	0.853605	0.136548	0.336186	0.325489	0.146805
Atox1	0.0723713	0.357112	-0.119594	0.423612	-0.144641	0.614935
Atpalpha	-0.00321172	0.976233	0.197567	0.0270693	0.229488	0.334025
AttA	0.00108292		0.0259712	0.588314	0.283928
AttB	0.00111021		0.0170166	0.841858	0.0950522	0.815118
AttC	0.001095		-0.0126439	0.322317	-0.0147564
AttD	0.00448426		0.0111688	0.861274
Atu	0.0790866	0.342511	-0.113909	0.40333	-0.335544	0.142682
Atx-1	-0.0111299	0.409775	0.0188679	0.887366	0.0806546
Atx2	0.030821	0.744243	-0.0274646	0.910568	-0.0252848	0.938688
Atxn7	0.00469606	0.964219	-0.129538	0.544284	-0.488631	0.0686516
Aven	0.0780065	0.353323	-0.104151	0.675452	-0.179746	0.564213
Awh	-0.0145743	0.526522	0.0725434	0.806673	0.243829	0.397158
Axn	0.0496453	0.596563	-0.0826639	0.753332	-0.565744	0.0491933
Axs	0.0233944	0.808626	0.222754	0.142064	-0.0464586	0.920737
Axud1	0.0107215	0.919618	-0.152783	0.37945	-0.572858	0.0397882
B-H1	-0.026269	0.125804	0.115908	0.603132	0.173323	0.669558
B-H2	-0.0171488	0.21527	0.0629858	0.829751	0.152691	0.707608
B4	0.0383003	0.617486	-0.0455277	0.879114	-0.561209	0.0425614
B52	0.043864	0.640448	-0.148924	0.200175	-0.254448	0.289624
B9d1	-0.00273198	0.852457	0.0470398	0.788673	0.0486402
BBS1	-0.00664004	0.391929	0.0635465	0.558897	0.118608	0.743549
BBS4	-0.000210561		0.106289	0.448002	-0.0117557	0.981588
BBS5	0.00359174		-0.00617552	0.982033	0.104173	0.810935
BBS8	-0.00692027	0.627329	-0.015655	0.955725	-0.0471313	0.92746
BBS9	-0.00664855	0.631458	0.0727233	0.706273	-0.0178227	0.974929
BCAS2	0.0635168	0.483668	-0.039156	0.888219	-0.0660714	0.853518
BCL7-like	0.0412449	0.669542	-0.020939	0.947973	-0.33426	0.151332
BEAF-32	0.0158548	0.87924	-0.0809936	0.739578	-0.428281	0.0836695
BG642167					-0.0106077
BG642312	-0.00265763		-0.028681	0.833	-0.0658743	0.879126
BHD	-0.0168313	0.777936	-0.0197574	0.958829	0.106459	0.805801
BI-1	0.0149414	0.877843	-0.0721382	0.706273	-0.143938	0.561728
BNIP3	-0.101858	0.0660976	0.072833	0.684934	0.413519	0.0457269
BOD1	0.0236023	0.802346	-0.0959901	0.599359	-0.400877	0.132762
BORCS5	0.0638163	0.476434	-0.0832827	0.746565	0.244282	0.38931
BORCS6	0.0299819	0.720576	-0.021768	0.953073	0.131342	0.732254
BRWD3	0.0393189	0.681671	-0.102648	0.686724	-0.558458	0.0480956
BTBD9	0.0706453	0.380106	-0.120581	0.44008	-0.47403	0.0547614
Bacc	-0.0250377	0.791592	0.0200524	0.937927	-0.217258	0.331105
Bace	-0.000983204	0.951554	0.195069	0.21679	0.605301	0.000393111
Balat	-0.00619249		0.0309765	0.708077	0.0939695
Baldspot	0.0755432	0.345904	0.0424292	0.861274	-0.222498	0.299595
Bap111	0.141737	0.00343874	-0.107605	0.550864	-0.490768	0.0469683
Bap170	0.0752961	0.369593	-0.137581	0.469998	-0.466469	0.0889742
Bap55	0.0492389	0.595361	-0.0413341	0.866521	-0.0837504	0.840461
Bap60	0.0477063	0.590217	-0.123436	0.40617	-0.345896	0.166374
Bbd	0.00103903		-0.0262451	0.475691	0.0736183	0.879851
Bdbt	0.0822352	0.327017	-0.0127063	0.971736	-0.158259	0.646034
Bdp1	0.00948694	0.922988	-0.0608379	0.833113	-0.351793	0.151391
Bem46	0.0675284	0.422422	-0.108171	0.615034	-0.0628467	0.844717
Best1	0.026587	0.790024	0.111418	0.551409	-0.0676856	0.810727
Best2	-0.0228795	0.367234	0.0524884	0.863808	0.108333	0.672335
Best3	-0.00142143	0.91634	0.0160352	0.937927	0.00177863
Best4			-0.00794078		-0.0470312
Bet1	0.0037862	0.96862	-0.102978	0.627846	0.217792	0.374687
Bet3	0.0305017	0.761792	-0.0614709	0.7604	-0.32547	0.127339
Bet5	0.00491658	0.962932	-0.012511	0.972916	-0.178421	0.540796
Bgb	0.036555	0.711075	-0.0308379	0.911902	-0.224627	0.464904
BicC	-0.00442868		-0.00182487
BicD	0.0292351	0.730806	-0.0179847	0.960412	-0.464186	0.0819485
BigH1	0.0413675	0.630615	-0.0454038	0.855138	-0.0228741	0.966181
Bili	-0.0233546	0.238014	0.158708	0.39373	0.255626	0.351234
Bin1	0.0549703	0.556236	0.00674128	0.986146	-0.101482	0.776624
Bka	0.00132517	0.990107	-0.161431	0.231829	-0.36374	0.104461
Blimp-1	-0.0131562	0.580159	0.0227318	0.856661	0.103646	0.820322
Blm	0.0265076	0.791592	0.036912	0.911902	-0.268032	0.393885
Blos1	0.0725902	0.379232	-0.0164924	0.965181	-0.162392	0.573168
Blos2	0.055593	0.544372	-0.138895	0.366375	-0.265578	0.341903
Blos3	0.0373664	0.652509	0.0131373	0.973244	-0.158451	0.643483
Blos4	0.00442139	0.967871	-0.146187	0.293649	-0.355498	0.11993
Bmcp	0.0355928	0.714815	-0.000130695	0.999275	-0.315692	0.111545
BoYb	0.040821	0.681907	-0.0639552	0.805785	-0.36027	0.179731
BobA	-0.0174028	0.445797	0.0285191	0.861637	-0.0334451
BomBc1	-0.000533951		-0.00994242	0.706273	0.182009	0.596587
BomBc2	-0.00619249		-0.266682	0.000766152	-0.309346
BomBc3			-0.0497652	0.475691	0.364189	0.145213
BomS1	0.000875628	0.939817	-0.0428462	0.444989	0.522934	0.0616305
BomS2	0.0008727	0.940359	-0.037918	0.521634	0.142253	0.739755
BomS3	0.000702872	0.845057	-0.0121861	0.828536	0.629309	0.00315158
BomS4	0.00183623		-0.0638897	0.527156	0.15856	0.675303
BomS5	0.0160817	0.0343282	-0.00941957	0.91595	0.785016	0.004434
BomS6			0.0290106	0.684064	0.683925	0.0158203
BomT1			0.00520133	0.918031	0.00751562
BomT2			-0.00589641	0.875589	0.198783
BomT3	-0.00454712		-0.0112627	0.75889	0.387722
Boot	0.0489734	0.607674	-0.0101672	0.981647	0.0211887	0.968223
Br140	0.0270408	0.779047	-0.140727	0.361665	-0.296126	0.265398
Brca2	-0.0515974	0.563605	-0.104772	0.678351	-0.0463686	0.918098
Brd	-0.0253311	0.336994	0.0324216	0.875589	0.0744731	0.847086
Brd8	0.0380863	0.681671	-0.145282	0.285019	-0.301232	0.22714
Bre1	0.0630033	0.475713	-0.0755516	0.794072	-0.616264	0.0438165
Brf	0.0218424	0.834726	-0.0365815	0.90412	-0.371311	0.153393
Brms1	0.0950674	0.169659	-0.149834	0.3069	-0.255842	0.321143
Bro	0.00601143	0.846371	0.0280131	0.751147	0.00777369
Bruce	-0.00439743	0.96876	0.137015	0.455819	0.154515	0.531533
Bsg	-0.0181876	0.862318	-0.00889131	0.983084	-0.0502519	0.891424
Bsg25A	0.0139754	0.727633	0.00394781	0.717845
Bsg25D	0.0684504	0.417001	-0.103879	0.615034	-0.478262	0.0574887
BtbVII	0.0641207	0.367234	0.041787	0.858288	0.0115982	0.976167
BthD	0.0607995	0.505179	-0.0622984	0.772139	-0.227182	0.400715
Btk29A	0.0290281	0.759756	-0.0993008	0.648462	-0.427863	0.0872547
Btnd	-0.0151824	0.130303	0.0586441	0.658836	-0.0770331	0.867152
BuGZ	0.0591141	0.50004	-0.0887528	0.673643	-0.298644	0.210456
Bub1	0.00795035	0.941929	-0.103679	0.65301	-0.292039	0.294643
Bub3	0.0654273	0.457018	-0.189072	0.112761	-0.378543	0.131489
BubR1	0.0266399	0.78298	-0.0555876	0.861274	-0.500386	0.0670905
Buffy	-0.00442137	0.788469	-0.0433818	0.885795	0.0379678	0.939748
Bug22	0.0536756	0.564142	0.0178811	0.960412	-0.101674	0.733091
Burs	-0.0051757		0.0103852	0.975674	0.284224	0.394832
Bx	-0.00765732	0.943996	0.0313143	0.911841	0.245184	0.33691
Bx42	0.0241103	0.803275	-0.106662	0.544284	-0.308987	0.226446
C15	-0.0294174	0.185275	0.122629	0.588314	-0.028318	0.959918
C1GalTA	-0.0091908	0.927625	-0.0202093	0.945416	0.0175127	0.961722
C3G	-0.00758092	0.943996	0.188351	0.114448	0.196671	0.296418
C901	-0.00910988	0.589523	0.0790927	0.616096	0.0173572
CAH1	-0.0305093	0.102249	0.14597	0.398806	0.065108	0.851021
CAH13			-0.00382675
CAH14			-0.00182487
CAH16	-0.000986403		-0.0150719		-0.0106077
CAH2	0.0759762	0.367831	0.168861	0.0982451	0.350429	0.11993
CAH3	0.0282581	0.709254	-0.0246816	0.934799	0.0398647	0.896591
CAH4			-0.000197101		0.0154419
CAH5			0.00270124
CAH6	-0.00768937	0.586808	-0.0458068	0.88444	0.210265	0.520146
CAH7	0.0458501	0.627329	-0.26204	0.0493611	-0.474994	0.0472689
CAH8	-0.00687872		0.0200406	0.890893	0.304273	0.355555
CAH9	-0.0125009	0.218664	0.142597	0.0713718	0.0567459	0.88616
CAHbeta	0.0195906	0.839233	0.0477396	0.875589	0.151642	0.602373
CAP	-0.088222	0.081465	0.0734349	0.725673	0.05813	0.872242
CARPA	-0.0286883	0.064997	-0.0204307	0.95286	0.078412	0.830451
CARPB	0.00120561	0.984257	0.0209088	0.955429	0.0207453	0.968223
CASK	0.0320891	0.745458	0.0829152	0.633837	0.0705479	0.825452
CBP	-0.0456329	0.629955	0.0424883	0.858288	0.155737	0.53468
CCAP	-0.00283834		0.0218599	0.920588	0.158668	0.700213
CCAP-R	-0.0107692		0.0118499	0.969648	0.283823	0.406537
CCDC151	0.000921932		0.0609351	0.604778	0.0104161
CCDC53	0.0161674	0.751605	-0.057489	0.819256	0.259223	0.464904
CCHa1	-0.0155939	0.138091	0.0504577	0.815937	0.21116	0.558497
CCHa1-R	-0.00173393		0.05761	0.833359	0.0685557	0.87711
CCHa2	-0.0116487	0.37989	0.286269	0.0241801	0.310501	0.162129
CCHa2-R	0.00209614	0.894777	0.103067	0.663594	0.0943594	0.815459
CCKLR-17D1	-0.00741118		0.0138625	0.960412	0.103885	0.823033
CCKLR-17D3	-0.00825603	0.616566	0.041204	0.902191	0.144693	0.702298
CCT1	0.0812567	0.289645	-0.117193	0.505289	-0.00720166	0.984712
CCT2	0.0274788	0.785346	-0.114319	0.576179	0.0267373	0.949411
CCT3	0.109696	0.0898489	-0.0887685	0.633505	-0.123967	0.665293
CCT4	0.0250157	0.807126	-0.0951855	0.647429	0.00158236	0.99661
CCT5	0.0759323	0.293386	-0.116232	0.57451	-0.0350172	0.923633
CCT6	0.0535648	0.563605	-0.0495984	0.854421	0.0186088	0.966646
CCT7	0.0805535	0.29309	-0.0954275	0.561106	-0.159555	0.526315
CCT8	0.056277	0.546011	-0.125081	0.475096	0.0142983	0.972975
CD98hc	0.0300538	0.718366	-0.00560074	0.986586	0.11305	0.675303
CDC50	0.0369789	0.700653	0.00688291	0.984749	0.0387557	0.907117
CDK2AP1	0.0447526	0.642186	-0.124195	0.51949	-0.422545	0.0825276
CDase	-0.040242	0.0407989	-0.0901293	0.70926	0.0914622	0.726599
CG10000	-0.00906144		-0.174191	0.236067	0.0945947	0.826547
CG10005	-0.0155328	0.716877	0.0248889	0.92751	-0.160276	0.697604
CG10011	-0.0425386	0.52701	0.133175	0.366375	0.199876	0.433366
CG10013	0.0117311	0.764352	-0.0986547	0.680777	-0.317631	0.333957
CG10019	-0.0100831	0.435716	0.175682	0.307416	0.273522	0.31948
CG10026	-0.0108115	0.686193	-0.1196	0.587452	0.25847	0.396836
CG10031	-8.59428e-05	0.996206	0.121788	0.579684	0.361808	0.107827
CG10035	-0.0161445	0.436112	0.0109707	0.845242	-0.00473141	0.977816
CG10038	0.0582832	0.525561	-0.0912327	0.5945	-0.262353	0.259236
CG10041	-0.0143961	0.160957	0.00514376	0.983706	0.0907396
CG10050	0.0227934	0.798554	0.0117742	0.978224	0.0369662	0.932931
CG10051	-0.0476831	0.0279703	0.186201	0.159962	0.00307789	0.994951
CG10053	0.0162419	0.810154	-0.109869	0.649462	0.0206528	0.968223
CG10055	0.0742187	0.292556	-0.00220898	0.993239	-0.234125	0.241321
CG10062	-0.00576922	0.613565	0.0319442	0.918031	0.170656	0.566851
CG10063	0.00503379	0.781553	0.0135847	0.936082	-0.13651	0.722103
CG10064	-0.00867752	0.539346	-0.0301408	0.868503	-0.0264877
CG10068	0.0809607	0.325142	0.0995846	0.649737	0.0170663	0.967256
CG10073	-0.00807409	0.403191	-0.00167142	0.995848	0.101966	0.805801
CG10075	0.062043	0.496935	-0.0610372	0.825784	-0.048076	0.883368
CG10077	0.00991969	0.925696	0.0975061	0.634221	-0.0312295	0.942343
CG10081			0.00807806	0.377484	0.729265	0.00426404
CG10082	-0.00774136	0.943657	-0.00955904	0.979604	-0.0205484	0.961927
CG10086	-0.008866	0.485622	0.193226	0.245245	0.48899	0.0227313
CG10089	-0.00328976	0.836894	0.12812	0.450951	0.335942	0.193253
CG10098	0.0140598	0.885777	-0.124657	0.353988	-0.195021	0.489319
CG10116	-0.00999589	0.40753	-0.114552	0.633837	0.040774	0.912948
CG10126	-0.0204318	0.101662	0.0162734	0.965424	-0.218849	0.477186
CG10132	-0.02353	0.204457	0.0264229	0.92751	0.242818	0.291182
CG10137	-0.00785456	0.853722	0.0997411	0.697937	0.273189	0.344035
CG10139	0.0188585	0.854762	-0.141684	0.379612	-0.50658	0.0513271
CG10140	-0.00300282		0.0416527	0.725907	-0.134515	0.741631
CG10147	-0.0340304	0.710457	0.142852	0.386043	-0.216261	0.389249
CG10151	-0.0108634	0.717789	0.0378793	0.910147	0.307481	0.312607
CG10154	-0.00442868		0.101358	0.00809135	0.207116	0.590337
CG10163	-0.00265763		-0.00059342	0.990308	0.131196
CG10164					-0.0106077
CG10165	-0.0298773	0.701503	0.0612709	0.841052	0.0388008	0.930348
CG10171	0.0575765	0.521033	-0.000801143	0.997455	-0.17733	0.526731
CG10175	-0.021911	0.0839685	0.0191194	0.953437	-0.340091	0.230921
CG10177			0.0155092		-0.00362879
CG10182	-0.00809272	0.126898	0.140541	0.0976774	-0.0623634	0.888199
CG10183			0.0100075		0.0290012
CG10184	0.000629266	0.993093	0.185076	0.282551	0.279984	0.125725
CG10185	-0.00642181		0.114056	0.555704	0.198131	0.613702
CG10189	0.0126398	0.818076	0.137174	0.522844	0.268194	0.311163
CG10194	0.0188846	0.85296	-0.0705992	0.796273	0.0327641	0.938834
CG10195	0.0461833	0.594327	-0.0569922	0.858288	0.105396	0.776933
CG10205	-0.00368121		0.0155276	0.906503	0.306349	0.313738
CG10208	0.0121144	0.816742	0.055342	0.86095	-0.0717299	0.843299
CG10209	0.0838354	0.312354	-0.179144	0.216051	-0.101266	0.757873
CG10211	-0.0180943	0.240386	0.064261	0.789822	0.169814	0.560299
CG10214	-0.00146205	0.989211	0.000988489	0.996482	-0.0778889	0.774028
CG10222	0.0649897	0.450445	-0.0640175	0.824037	-0.185165	0.590069
CG10226	-0.0172042	0.126898	0.0323251	0.923855	0.222388	0.434461
CG10232	-0.0133121	0.40753	-0.0539221	0.859809	-0.146416	0.731701
CG10237	0.104192	0.0732624	-0.0609004	0.815784	-0.126453	0.715868
CG1024	0.00267542	0.980037	-0.120291	0.540694	-0.487937	0.0665728
CG10252	-0.000986403		-0.0137262		0.049398
CG10254	0.0183077	0.861242	-0.144064	0.2607	-0.0730898	0.837118
CG10257	-0.00975299		0.017337	0.921403	-0.07346	0.879126
CG10264	-0.0125386	0.0606621	-0.0365322	0.914541	0.053707	0.627627
CG10265	0.118129	0.0934084	0.0406929	0.903558	-0.229797	0.479789
CG10268	0.0359492	0.716552	-0.0688914	0.810567	-0.140297	0.676841
CG10274	0.0219153	0.832818	-0.0589919	0.824428	-0.0305925	0.937186
CG10280	-0.00725295	0.0362999	-0.0172707	0.961259	-0.0621454
CG10283	-0.0206596	0.451517	0.201706	0.161532	0.220647	0.484804
CG10286	-0.0368366	0.70839	-0.058852	0.819256	0.00821892	0.982685
CG10298			0.0329613	0.479616	0.00777369
CG10300	-0.00632635	0.782694	-0.035386	0.916738	0.117208	0.761399
CG10301	-0.00417339		-0.035021	0.904738	0.136178	0.75471
CG10307	-0.012553	0.35887	0.0107491	0.945048	-0.0632744	0.896354
CG10311	-0.0189711	0.302003	0.106405	0.652554	0.110691	0.74292
CG10317			-0.00355944		-0.0503132
CG10321	0.0249156	0.782055	-0.0605273	0.746723	-0.0706549	0.814446
CG10324	0.0332321	0.739095	0.0012766	0.996371	-0.395231	0.152003
CG10333	0.0472429	0.603816	-0.0275073	0.918031	-0.296325	0.300555
CG10336	0.0701838	0.385563	-0.0527304	0.833	-0.203739	0.55852
CG10337	-0.00494452	0.915096	-0.00610613	0.987991	-0.0235245	0.952276
CG10338	-0.0174953	0.865696	-0.0350194	0.900077	-0.26986	0.255523
CG10339	-0.0101484	0.488958	-0.0499286	0.876646	-0.0152973	0.974761
CG10340	-0.00654362	0.95221	-0.0780001	0.738455	0.0536293	0.867726
CG10341	0.0393141	0.692466	-0.205605	0.0445168	-0.348766	0.0749683
CG10343	0.0347669	0.72644	0.00657828	0.986586	-0.0364391	0.930839
CG10344	0.0290196	0.759974	-0.0694629	0.817895	-0.178419	0.59864
CG10345	-0.0162062	0.112204	-0.222866	0.141783	-0.472196	0.0670905
CG10347	0.0361057	0.71313	-0.125117	0.383098	-0.317392	0.184613
CG10348	-0.013543	0.260442	-0.0148023	0.968586	0.0932638	0.838036
CG10352	-0.000533951		-0.0677903	0.137218	-0.215626
CG10353	-0.0339035	0.727633	0.0648731	0.733919	0.0613066	0.863595
CG10357			0.00154959		-0.0294874
CG10359	-0.0100979	0.337273	0.210162	0.186761	0.267235	0.174168
CG10361	-0.0252556	0.119532	-0.0767846	0.782987	-1.10463	2.51496e-09
CG10362	-0.0239678	0.0746663	-0.116074	0.620406	0.343951	0.212114
CG10365	0.0182042	0.86121	-0.104498	0.569864	-0.111419	0.666666
CG10366	0.0773593	0.349951	-0.0935107	0.699173	-0.0159231	0.973954
CG10375	0.0209081	0.842594	-0.180329	0.0797779	-0.308247	0.191467
CG10376	0.0321506	0.736013	0.0349008	0.883071	-0.163341	0.4938
CG10383	0.00654483	0.949762	0.115276	0.541478	0.307172	0.285578
CG10384	-0.0153602	0.238053	-0.0142371	0.965736	0.183995	0.491749
CG10395	0.00803791	0.941227	-0.0424839	0.888515	-0.148145	0.674999
CG10405	-0.0192876	0.210548	0.139308	0.398806	0.00515491	0.990158
CG10407	0.00548535	0.872738	-0.0457716	0.870768	0.0963007	0.829834
CG10413	0.0385465	0.698414	-0.104512	0.639596	-0.354378	0.110287
CG10417	-0.0172494	0.867027	-0.0575752	0.85533	-0.479407	0.0639802
CG10418	0.0596992	0.518195	-0.00837961	0.985808	0.0636958	0.892815
CG10425	0.0677037	0.410488	0.0132677	0.963187	-0.27325	0.304336
CG10428	0.0197299	0.846505	-0.0134944	0.964507	-0.0257577	0.957032
CG10431	0.0189263	0.855675	-0.0730008	0.787824	-0.463274	0.0830416
CG10433	-0.0112709	0.41349	0.212419	0.0743596	0.000678467	0.998898
CG10435	0.065116	0.467025	-0.0316255	0.90412	-0.103934	0.764513
CG10444	0.0923187	0.208775	-0.0214791	0.934091	0.0115538	0.973056
CG10445	0.0275266	0.784937	-0.0327251	0.918486	0.0573354	0.911359
CG10459	-0.00779867		-0.000440015
CG10462	0.0308387	0.702356	0.0876549	0.696886	-0.0762356	0.830972
CG10463	0.00431542	0.969018	-0.126355	0.573989	-0.158693	0.644537
CG10465	-0.0112041	0.918104	-0.0681878	0.750786	-0.221258	0.306147
CG10466	-0.00780109	0.94108	-0.00667541	0.986682	0.00427911	0.992495
CG10467	0.0112818	0.915081	-0.102285	0.6724	0.0716569	0.877244
CG10469	-0.00515	0.885808	0.0111705	0.962486	-0.0328783	0.945404
CG10470	0.0721425	0.367234	-0.106699	0.65503	0.0259158	0.942922
CG10472	-0.00514908	0.708028	0.255794	0.0655307	0.290346	0.272232
CG10474	-0.00632512		-0.0104336		-0.855883	0.00151742
CG10477	-0.00442868		-0.00182487		0.105191
CG10479	-0.0373433	0.263927	0.0226751	0.949436	0.0692195	0.879876
CG10481					-0.0106077
CG10483	-0.0178732	0.450078	0.108585	0.64531	0.17967	0.501571
CG10486			0.0289248	0.519087	-0.0342782
CG10492	0.0757817	0.324125	-0.104224	0.65329	-0.633844	0.0339903
CG10494	0.070646	0.412671	0.00339398	0.992747	-0.381466	0.173603
CG10495	0.0350991	0.717599	-0.0825336	0.765182	0.0803186	0.849393
CG10505	-0.00424195	0.908226	0.0627723	0.733518	0.153345	0.696866
CG10508	-0.012153	0.557632	0.12137	0.573984	0.437754	0.0478013
CG10510	0.00183623		0.00154959		-0.0106077
CG10512	-0.0209688	0.52766	0.349069	0.00158321	-0.0671513	0.825059
CG10513	-0.0077106	0.3003	-0.0206879	0.888849	-0.265441	0.340755
CG10514	-0.0106848	0.208853	-0.0581685	0.84086	-0.37077	0.221718
CG10516	-0.0260445	0.767697	0.00179835	0.995763	0.228183	0.371528
CG10527	0.0112685	0.861935	0.173545	0.27827	0.0796474	0.793447
CG10543	-0.00466728	0.967425	0.0194148	0.939061	-0.168556	0.506801
CG10550	-0.0115917	0.431097	0.141295	0.506061	-0.102108	0.732792
CG10553	-0.00125846	0.640448	-0.0364411	0.842941	0.0836275	0.849284
CG10555	0.0379723	0.652509	-0.091438	0.633837	-0.56183	0.022142
CG10559	-0.00444368		0.0334835	0.828536	0.22009	0.559347
CG10560	-0.00658702	0.539139	0.132241	0.396575	0.224427	0.415062
CG10561	-0.0385825	0.687663	-0.0423764	0.895284	0.0907993	0.790222
CG10562	-0.00310888	0.730494	0.0616653	0.80907	0.190535	0.484804
CG10565	0.0563576	0.530423	-0.0710721	0.746723	-0.194276	0.486194
CG10576	0.089275	0.21527	-0.0669691	0.789966	0.035055	0.92346
CG10581	0.00720836		-0.0168212	0.817371	-0.194497
CG10584	0.128186	0.0732624	-0.0266214	0.937927	-0.245793	0.300847
CG10588	0.00183623		0.00472448	0.948035	-0.0013737
CG10589			-0.00182487		0.00777369
CG10591	-0.00627922	0.654829	0.00292999	0.985549	0.0596036	0.726599
CG10597	-0.000304481	0.943693	0.280373	0.00809135	-0.129559	0.703227
CG10598	-0.00492159	0.627329	-0.0986755	0.698023	-0.0540299	0.898569
CG10600	0.0116706	0.906733	-0.0387686	0.905078	-0.248471	0.378542
CG10602	0.0777109	0.318272	-0.0249925	0.918031	0.0300181	0.925409
CG10616	0.0156836	0.875088	-0.0471044	0.843596	-0.0498758	0.880102
CG10621	-0.0556956	0.201767	0.219909	0.151729	0.0428727	0.88616
CG10623	-0.0148078	0.554559	0.407629	6.94277e-05	0.382251	0.0645442
CG10628	0.0425166	0.663042	-0.111421	0.614922	-0.092832	0.799435
CG10631	0.0221772	0.828538	0.0529368	0.825784	0.182071	0.453715
CG10638	0.0649598	0.416714	-0.113584	0.478176	0.0297789	0.936559
CG10646	0.0643418	0.476434	-0.0355664	0.910843	-0.0570479	0.907593
CG10650	-0.045478	0.0836048	0.0211157	0.947697	0.135798	0.651349
CG10651	-0.000511957		-0.00182487
CG10654	-0.0119323	0.784937	-0.0719552	0.800657	0.368046	0.127127
CG10657	-0.0429596	1.41989e-05	-0.0796728	0.777223	-0.104285	0.815202
CG10660	-0.032014	0.0779321	-0.196901	0.208978	0.276668	0.289663
CG10663	-0.0175514	0.379232	0.0564717	0.855138	0.174624	0.596785
CG10669	0.0373791	0.708028	-0.00787905	0.986389	-0.0878346	0.828335
CG10672	0.0324065	0.745715	-0.0169686	0.963646	0.0742395	0.797764
CG10674	0.118939	0.102535	-0.0227477	0.95026	-0.0239844	0.948791
CG10680			0.00562161		-0.0013737
CG10681	0.0143996	0.888253	-0.0668905	0.825266	0.0920223	0.815019
CG10694	-0.00104109		-0.0037914
CG10700	-0.00278494		-0.0535551	0.188728	0.119629
CG10702	-0.00276129	0.979703	-0.0528646	0.854942	-0.406855	0.107827
CG10710	-0.0160916	0.311707	0.170082	0.28519	0.492167	0.063324
CG10713	-0.00769756	0.563763	-0.0499551	0.869895	0.457965	0.0972306
CG10725	-0.0019527	0.59489	0.0997797	0.151992	0.595384	7.68866e-05
CG10730	-0.000533951		-0.00691639	0.963379	0.0858709
CG10731	0.0313896	0.752141	-0.161385	0.362028	-0.312116	0.257132
CG10734	0.00100135		-0.00833339		0.0664301
CG10737	-0.0449869	0.639983	-0.0023285	0.992794	-0.017858	0.966415
CG10738	0.0067674	0.943657	0.00294494	0.993058	-0.138693	0.668688
CG1074	0.0120913	0.910425	-0.0465639	0.837929	-0.165919	0.583547
CG10747	0.0342588	0.720312	-0.0616374	0.823332	-0.00950887	0.979596
CG10750			-0.00397298		-0.0184843
CG10752			-0.00268856
CG10761	0.00395814
CG10764			0.0463023	0.558654	0.0575756
CG1077	-0.000986285	0.950321	-0.0235216	0.907131	0.109593	0.810334
CG10778	0.0817783	0.32048	-0.0917739	0.679458	-0.00819553	0.981489
CG10793	-0.00978957	0.457018	0.0156607	0.922777	0.10856
CG10795	0.0939925	0.226152	-0.0491419	0.870046	-0.21893	0.497544
CG10799	-0.00837288		0.00447644	0.988188	0.0966634	0.834327
CG10801	-0.00403794		0.0219388	0.78487	-0.00593483
CG10802	0.0369021	0.701212	-0.110834	0.501228	-0.038821	0.918656
CG10803	0.0472931	0.62254	0.0627768	0.765966	0.0540259	0.850932
CG10804	-0.0148083	0.437432	0.186843	0.276697	0.290827	0.222785
CG10809	0.084938	0.304173	-0.0360772	0.910731	-0.0310791	0.933126
CG10814	-0.00278494		0.0255285	0.857086	0.0165494
CG10822	-0.00255763
CG10834			-0.00182487		0.00777369
CG10841			0.0155694		-0.0106077
CG10845	-0.00265763		0.00154959		0.0191923
CG10853			0.00154959
CG10859	-0.00547007		-0.0278847	0.692344	0.060512
CG10863	0.0863782	0.28656	0.0482197	0.818651	0.127568	0.608215
CG10864	-0.0093934	0.52766	0.0456177	0.87576	0.148869	0.730469
CG10866	0.0313925	0.752368	0.00772476	0.986379	-0.0337501	0.946005
CG10869	0.00557325	0.731718	-0.00203923	0.986389	-0.0173592
CG10874	0.083337	0.269447	-0.0830987	0.689651	-0.291164	0.163294
CG10877	0.0171259	0.852316	-0.103928	0.57587	0.0257986	0.949623
CG10887			0.00154959
CG10898	0.0038537	0.972211	0.0613959	0.832907	-0.0871846	0.820522
CG1090	-0.0349433	0.09633	0.211839	0.121743	0.0886801	0.80089
CG10903	0.0309498	0.748063	-0.0953952	0.66083	-0.21685	0.291146
CG10904	0.0236148	0.813593	-0.0900279	0.654668	-0.173032	0.550298
CG10907	0.0185209	0.860056	-0.152625	0.319516	-0.361548	0.125626
CG10910	-0.00137788	0.77123	0.290221	0.000108231	0.601556	0.000119566
CG10911	-0.00656495	0.535122	0.269673	0.033051	0.0704528	0.827731
CG10912	-0.00259281	0.822829	0.300296	0.0141691	0.186287	0.470272
CG10914	0.0257237	0.790513	-0.137566	0.514311	0.0223132	0.965457
CG10916	0.0293253	0.631987	0.0165338	0.964716	0.000503099	0.999037
CG10918	-0.00727952		0.00999259	0.710589	0.844813	0.000388339
CG10919			-0.000230401		-0.0013737
CG1092	-0.0187619	0.367831	-0.0490044	0.873781	0.191703	0.614485
CG10927	0.0370416	0.595361	-0.0998822	0.694	-0.192683	0.596677
CG10932	0.0219707	0.822829	-0.043215	0.880895	0.023378	0.949699
CG10936	-0.118886	0.0646473	0.0403658	0.860991	-0.0837164	0.790365
CG10939	0.0569029	0.52649	-0.0767895	0.652554	-0.262277	0.226803
CG10943	-0.00598814	0.614695	-0.00894228	0.98318	-0.0261179	0.96243
CG10947	-0.0199595	0.13158	-0.019727	0.95865	0.173421	0.53741
CG10948	0.0347793	0.726287	-0.0473606	0.841858	0.194116	0.346288
CG10949	0.0156487	0.877121	-0.0172702	0.964507	-0.257077	0.378258
CG10950			-0.00182487
CG10953	-0.00560192	0.71313	0.0272458	0.937927	0.0719459	0.835139
CG10958	-0.0330131	0.317419	0.0532654	0.867253	0.136527	0.732693
CG10959	0.0175228	0.831771	-0.0340933	0.919585	0.307056	0.31897
CG10960	0.0156567	0.87924	-0.0815459	0.696562	0.216993	0.38225
CG10962	1.9152e-05	0.998953	-0.00527973	0.988338	0.401712	0.142447
CG10970	-0.00265763		0.00129544	0.994534	0.120141	0.79354
CG10973	0.0220083	0.830019	-0.00836729	0.982033	-0.0184051	0.960728
CG10979	0.0284124	0.764221	-0.0364377	0.888219	-0.124394	0.65159
CG10984	0.0339473	0.729875	-0.121908	0.544199	-0.467474	0.0763616
CG10993					-0.0013737
CG10996					0.00777369
CG11000	-0.01157	0.72609	0.126358	0.525184	0.216166	0.377508
CG11007	0.0208375	0.841562	-0.02231	0.945504	0.159803	0.541348
CG11018	-0.00415371	0.794206	0.00562161
CG11029	-0.00244424		0.0269456	0.738939	0.106299	0.818341
CG1103	0.0487805	0.604416	-0.0555467	0.814718	-0.23354	0.391692
CG11030	0.0409172	0.681368	-0.111654	0.628377	-0.496046	0.0714947
CG11034	0.0440729	0.648261	0.0288959	0.92751	-0.0215189	0.954761
CG11035	0.0132023	0.895173	-0.0496007	0.877245	-0.117768	0.695023
CG11041	-0.0119606	0.377676	-0.0154919	0.95896	0.285397	0.39963
CG11044	-0.017149	0.263803	-0.181584	0.297275	0.061822	0.881437
CG1105	-0.00439766	0.968829	-0.0344673	0.895269	0.130981	0.555439
CG11050	0.0437793	0.597181	-0.0573902	0.82388	-0.202041	0.393626
CG11052	-0.000152148	0.972211	-0.0624429	0.603132	0.0439927
CG11060			-0.00426631		0.00777369
CG11069	-0.0448208	0.109577	0.126396	0.544284	-0.021719	0.964807
CG11070	0.0076744	0.943657	-0.0837173	0.697529	0.0505953	0.858735
CG11073	-0.044895	0.000781057	-0.0211993	0.95347	0.29148	0.169649
CG11076	0.0330394	0.725377	-0.00795648	0.983706	-0.061438	0.83453
CG11077	0.0873711	0.289613	0.140929	0.437757	-0.0314349	0.938087
CG11085			0.0148814	0.861637	0.0889302
CG11089	0.0425385	0.653986	0.116304	0.397715	0.293082	0.222394
CG11095	0.0410028	0.656688	-0.0448664	0.890712	0.192592	0.575233
CG11099	0.000905603		0.00821319	0.98452	0.131596	0.761399
CG11103	0.0204395	0.840168	-0.150877	0.337171	-0.459225	0.0803953
CG11106			-0.00182487
CG11109	0.0326157	0.742133	-0.0304844	0.931564	0.0988293	0.807855
CG11110	0.0887323	0.271238	-0.0470208	0.885473	0.0943749	0.801724
CG11122	-0.0743117	0.374937	0.0192419	0.94698	0.181207	0.445271
CG11123	0.0363221	0.709323	-0.127646	0.338996	-0.32309	0.20982
CG11125	0.0588708	0.524457	-0.0208413	0.948358	-0.177646	0.531854
CG11127	-0.0057491	0.958816	0.00215915	0.994534	-0.0716204	0.861245
CG1113	0.00633812	0.731474	0.0343742	0.871134	0.230496	0.522077
CG11131	-0.00145225	0.660941	0.101446	0.0382029	0.493185	0.0503483
CG11134	0.041834	0.666604	-0.0436146	0.881658	0.0506251	0.868512
CG11141	0.0442274	0.624388	-0.153235	0.179574	-0.418721	0.079065
CG11147	-0.048563	2.42173e-05	-0.0427089	0.874006	-0.111361	0.810949
CG11149	-0.0151411	0.0844754	0.014333	0.967508	0.176469	0.653455
CG11151	0.0203709	0.845708	-0.036697	0.905956	0.0403669	0.902689
CG11155	-0.0672195	0.324768	0.202108	0.0418026	0.189895	0.46366
CG11158	-0.0126241	0.712666	-0.0550337	0.862327	-0.0524181	0.912948
CG11159	-0.00107987		-0.155701	0.000543762	-0.19925
CG1116	0.0406607	0.68239	-0.0393515	0.894444	-0.00811059	0.984712
CG11162			0.0329043	0.339404	0.499342	0.0113571
CG11164	0.0645817	0.466721	-0.154899	0.3264	-0.411731	0.136277
CG11168	-0.02583	0.788725	-0.036418	0.890712	-0.0440111	0.882263
CG11170	0.0179685	0.855313	0.018987	0.960412	-0.010895	0.982685
CG11178	0.00570703	0.955585	-0.0626064	0.810999	0.241804	0.411197
CG11180	0.00261815	0.98017	-0.122147	0.573989	-0.507984	0.0547614
CG11191	-0.012977	0.162451	0.084086	0.705865	0.229446	0.514789
CG11192			0.00215111		0.0367998
CG11200	-0.0434874	0.564884	0.064704	0.801757	0.143948	0.677069
CG11211	-0.00260757		-0.0278674	0.73672	-0.0670396
CG11226			-0.000707451		-0.00369112
CG11227			0.00154959		0.0102183
CG11236	-0.00579229	0.745299	0.00918412	0.984848	0.0175056	0.974441
CG1124	-0.0119397	0.474098	-0.308913	0.00267084	0.0826965	0.807801
CG11241	0.0183563	0.851402	0.147709	0.473013	0.384701	0.121363
CG11247	0.0543467	0.507037	0.0295281	0.908052	0.140611	0.567676
CG11248	0.0211736	0.810554	-0.0618398	0.834525	-0.508341	0.062336
CG11249	-0.00526343		0.0240695	0.890731	0.301359	0.368472
CG11257	0.00706976	0.943657	0.0200311	0.955429	-0.229791	0.478287
CG11262			0.00154959
CG11263	0.0143538	0.888415	-0.115618	0.549681	-0.417698	0.085909
CG11267	0.102462	0.174555	-0.0554922	0.859594	0.0129616	0.974594
CG11275	-0.0129115	0.825882	0.330011	0.00480749	0.13819	0.573168
CG11279	0.0673305	0.438414	-0.0327566	0.918031	0.113307	0.721426
CG1129	0.00372396	0.971746	0.0756865	0.707124	0.033374	0.925818
CG11291	-0.00255763		0.00419969	0.95286	-0.0669965
CG11294			0.0104402	0.869838	0.0285079
CG11300			0.0757353	0.00933191	-0.0486269	0.668688
CG11307	0.0375741	0.689338	-0.0833124	0.706273	-0.495981	0.0307545
CG11309	0.0723616	0.403315	-0.0287937	0.923664	0.0875809	0.74528
CG11313	-0.000840852		-0.024234	0.901729	-0.0209476
CG11317	-0.0106044	0.265362	0.0585175	0.85394	0.263634	0.295813
CG11318	-0.00665577	0.670758	-0.0376329	0.881658	0.13496	0.693109
CG11319	-0.0340825	0.0361728	0.391891	6.45617e-06	0.330766	0.125447
CG11322			0.0339681	0.440704	0.0321372
CG11327	-0.0116963	0.373836	-0.000700386	0.994534	-0.0439759
CG11333			0.00223113		-0.0302865
CG11334	0.0618861	0.45571	-0.0623482	0.809679	-0.2363	0.184773
CG11342	-0.00452473	0.967576	-0.00190349	0.995715	0.32462	0.209542
CG11345	-0.0119725	0.474098	0.050046	0.876349	-0.189139	0.468011
CG11349			-0.0287462	0.540694	0.00777369
CG11350	-0.000276168	0.949762	0.108172	0.062388	-0.342696	0.242901
CG11353	-0.0405201	0.00396971	-0.0592846	0.83443	0.137264	0.741711
CG11356	-0.00255763		0.00165866	0.986586	-0.068173
CG11357	0.0602581	0.485719	-0.121189	0.39373	-0.293808	0.173797
CG1136	-0.0312919	0.0177665	0.101917	0.651217	0.108888	0.756324
CG11360	-0.109003	0.131035	0.124191	0.520133	0.192276	0.443599
CG11362	-0.00142267		-0.0267304	0.55937
CG11367	0.0542055	0.557632	-0.171022	0.17946	-0.482835	0.0634157
CG11368	-0.000229016		0.0700277	0.589356	-0.0518274	0.896591
CG11369	-0.00265763		0.00575974		-0.0106077
CG1137			-0.00424748
CG11370	-0.00255852	0.57683	0.0740846	0.485188	-0.000598922	0.998898
CG11374	-0.00026901		0.0427676	0.801354	0.303889	0.290123
CG11377	0.0715768	0.39732	-0.167113	0.249689	-0.0416887	0.92346
CG11378	-0.0233933	0.0698702	-0.0321965	0.91595	0.0091968	0.982685
CG11379			-0.012057		0.00777369
CG1138					-0.0106077
CG11380	-0.033354	2.89981e-05	-0.190663	0.257157	-0.0479968	0.835139
CG11381	-0.000630371	0.86461	0.13198	0.30913	0.0483349	0.901769
CG11382	-0.0559179	0.0961273	-0.0598601	0.842941	0.165522	0.676734
CG11384	-0.00906144		0.074029	0.799933	0.194062	0.4544
CG1139	-0.000983511		0.00789252	0.983706	0.514837	0.0670905
CG11391	0.00183623		0.00154959		0.00777369
CG11396	-0.00891966	0.931924	-0.0609235	0.832907	0.276937	0.263536
CG11398	0.0436829	0.650146	-0.0283371	0.934799	0.0154463	0.977182
CG11399	0.0204942	0.836894	-0.104636	0.478176	-0.345585	0.125364
CG11400	-0.00554149		0.0278372	0.810471	0.293859	0.384741
CG11403	0.0434097	0.648323	-0.0366324	0.905715	-0.0558687	0.912246
CG11404			0.00154959
CG11406	0.00183623		0.0378409	0.714519	0.0364143
CG11407	-0.00611647	0.53107	-0.0714689	0.647814	-0.0153068	0.977816
CG11409	-0.0347982	0.419459	-0.00361281	0.990308	0.0302068	0.948637
CG11413	-0.00729328	0.207422	-0.0847889	0.711151	-0.285482	0.191662
CG11414	0.0730759	0.386638	0.0752619	0.707124	0.20089	0.289624
CG11417	0.0287615	0.772662	-0.10367	0.640227	-0.355734	0.12719
CG1142	0.0213692	0.830738	-0.0171562	0.95488	-0.241764	0.258431
CG11425	-0.00727952		0.0698704	0.43367	-0.530045	0.069144
CG11426	-0.02682	0.220408	0.123692	0.57587	-0.0566092	0.881437
CG1143	-0.0326324	0.0312593	0.075644	0.789362	0.0341336	0.913212
CG11436	0.0660127	0.398317	-0.0841987	0.702226	-0.437977	0.104789
CG11437	-0.00875114	0.710708	0.125611	0.543299	0.0321892	0.936866
CG11438	-0.00632131	0.773764	0.263661	0.0549153	0.156502	0.566992
CG11444	0.0717503	0.396995	-0.0647336	0.744273	-0.166121	0.573168
CG11447	0.0444607	0.63315	-0.122966	0.587374	-0.013261	0.978532
CG11449	-0.00109718		-0.0140672	0.933189	-0.0186561
CG11453	-0.0155532	0.419459	-0.0226878	0.937927	0.247507	0.311318
CG11454	-0.0481057	0.507687	-0.174872	0.319516	-0.0345917	0.932931
CG11456	0.0705032	0.401712	0.0110612	0.976751	-0.266513	0.346205
CG11458	-0.00265763		-0.0100153		-0.079561
CG11459	0.00121649		-0.0897423	0.477432	-0.0196244
CG1146	0.02935	0.768417	-0.0797817	0.739578	-0.0564379	0.875636
CG11470	-0.00373251	0.746004	0.206786	0.0223811	0.309895	0.143927
CG11474	0.0398804	0.687386	0.0661756	0.746723	0.153646	0.5189
CG11475	0.00787318	0.817204	0.00267738	0.988338	-0.0957449	0.818341
CG11498	-0.0109081	0.528011	-0.0163372	0.965181	-0.331538	0.28896
CG11504	0.0644109	0.450319	-0.158131	0.357995	-0.616181	0.0397882
CG11523	0.0812532	0.33495	-0.129084	0.315315	-0.308029	0.280294
CG11529	-0.00522506	0.268806	0.0455939	0.517304	0.176447	0.646034
CG11537	0.0473046	0.601375	0.0400635	0.863251	0.0253593	0.945404
CG11539	-0.00135189	0.983186	-0.0614052	0.823332	0.00671466	0.989623
CG11550	-0.0064487	0.589017	-0.0556668	0.855227	-0.110917	0.798238
CG11555	0.0200528	0.849705	0.041944	0.877347	-0.153548	0.480731
CG11560	0.0486537	0.607935	-0.0559059	0.852955	-0.24415	0.433094
CG11562	0.0843629	0.310173	-0.0526436	0.861274	-0.120742	0.736014
CG11563	0.00143524	0.989332	-0.207629	0.0592212	-0.420593	0.0967834
CG11570	-0.00477944		-0.126	0.189193	0.31469	0.288728
CG11581			-0.0119251	0.741841	-0.131504
CG11583	0.0277606	0.782232	-0.167803	0.152623	-0.402329	0.0779031
CG11584	-0.0031319	0.631991	-0.0589253	0.849352	-0.165149	0.582882
CG11585	-0.00463536		0.165942	0.0716683	-0.0183755	0.967578
CG11586	0.0638711	0.477798	-0.124759	0.417624	-0.286479	0.193606
CG11588	-0.00255763
CG11590	0.115378	0.111595	-0.102123	0.680866	-0.053133	0.903899
CG11593	0.0585417	0.471948	-0.0532664	0.819256	0.0793819	0.7973
CG11594	-0.00319222	0.929035	0.210172	0.101284	0.323896	0.110287
CG11596	0.0504235	0.588166	-0.106132	0.554314	-0.473297	0.063036
CG11597	-0.00607705	0.880863	-0.0195651	0.946676	0.155902	0.713265
CG11598	-0.00255763		0.025982	0.689651	-0.0139681
CG11600	0.00175822		0.0136784	0.771624	-0.0562596
CG11601	0.109273	0.139815	-0.0110783	0.975674	0.0478374	0.896876
CG11608	-0.00477944		-0.00182487		0.00777369
CG1161	0.0820858	0.327435	-0.0370358	0.886222	0.0114551	0.974594
CG11617	-0.0213166	0.102537	-0.0825595	0.7557	0.427868	0.088939
CG11619	-0.0115418	0.674415	0.0737982	0.801765	0.415149	0.0833031
CG11626	-0.00138781		0.0170633	0.902676	0.0929446
CG11629	-0.00255763		0.00489871		0.0165117
CG11630	0.00395814		-0.00270615
CG11634			0.00154959		0.0154419
CG11635			-0.00182487
CG11638	-0.018214	0.603125	-0.0164967	0.963417	0.263092	0.347172
CG11655	0.0466185	0.554929	-0.0339325	0.920154	-0.323447	0.291489
CG11656	-0.00365618		0.00146607	0.990356	-0.241069
CG11658	-0.0594777	0.431097	-0.0654215	0.76046	-0.0898181	0.755482
CG11659	-0.00111026		0.132924	0.0495093	0.382532	0.18296
CG11663	-0.00255763		0.00154959
CG11668	0.00628194		0.0271395	0.904738	-0.0990038	0.826547
CG11670	0.00121093	0.959815	0.201153	0.17946	0.313938	0.305323
CG11672	-0.00823557	0.507998	0.0394973	0.905833	0.179328	0.529264
CG11674	0.159053	0.00388756	-0.0492086	0.871414	-0.0109989	0.982176
CG11679	0.110922	0.136762	-0.0490694	0.865759	-0.16018	0.589999
CG11686	-0.0267066	0.497004	-0.0945999	0.688861	0.376527	0.0470074
CG11693	-0.00477944		-0.0781529	0.633837	-0.0324913
CG11694					0.00777369
CG11695	0.0459036	0.627329	0.024674	0.944174	0.379205	0.152392
CG11696	0.123474	0.0540205	0.0351774	0.904726	-0.0359134	0.923162
CG11699	0.0601196	0.399485	0.00789261	0.986379	0.0914987	0.791998
CG11700	0.0154686	0.65231	-0.0318603	0.86658	0.037714
CG11703	-0.00404052		-0.00329318		-0.0013737
CG11710	0.0244669	0.791592	-0.0425697	0.887529	0.209512	0.441483
CG1172	0.0115896	0.908226	-0.0168131	0.955725	-0.297419	0.13832
CG11722	0.0111672	0.90655	-0.0455219	0.888219	0.0455147	0.909914
CG11723	0.0209555	0.841562	0.00727875	0.986389	-0.126716	0.712921
CG11726	0.00183623		-0.000301399		0.0255382
CG11737	0.0711524	0.353115	0.032576	0.910147	0.0891242	0.803146
CG11741	-0.000533951		-0.00100138	0.995571	-0.0261343
CG11752	0.14352	0.0356945	-0.124668	0.497753	-0.0684696	0.810651
CG11753	0.0469561	0.625017	-0.0383613	0.90412	-0.130169	0.731125
CG11755	0.00318824	0.974513	-0.0538254	0.865166	0.00803713	0.985711
CG11756	-0.00338921	0.752427	5.74779e-07	0.999979	0.0372207
CG11760	0.00465179		0.0113712	0.948035	0.242056
CG11768			0.00365231	0.955725	0.00662913
CG11771	0.0484779	0.611459	-0.110933	0.478303	-0.17832	0.458185
CG11777	0.0289996	0.767657	-0.172157	0.231829	-0.226473	0.457393
CG11779	-0.00835924	0.939671	-0.1278	0.353339	0.0308248	0.940223
CG11786	-0.0230328	0.210225	-0.0690084	0.815784	0.0173866	0.893425
CG11788	0.0407759	0.6741	-0.00817217	0.985808	-0.0998723	0.830543
CG11790	0.0538286	0.540232	-0.0189965	0.953437	0.0236614	0.943047
CG11791	-0.154312	0.0203474	0.0229811	0.937927	0.0794383	0.809069
CG11807	0.0433719	0.640448	-0.00769505	0.984749	-0.118544	0.618894
CG11808	-0.00065597	0.995152	-0.0261645	0.933189	-0.265336	0.377389
CG11811	0.00922688	0.932562	-0.0461826	0.865166	-0.32369	0.152495
CG11815	-0.00255763		0.00834943
CG11816			-0.00672471		-0.00148463
CG11825	0.0182939	0.838178	0.2306	0.0125969	-1.18295	2.18039e-10
CG11828	-0.00477944		0.00324788	0.963755	0.0155137
CG11835	0.00149121		0.0409429	0.629878	0.0215925
CG11836	0.00521541	0.962427	0.0661566	0.801714	-0.00246698	0.996263
CG11837	0.0306017	0.753733	0.0239828	0.936941	-0.276721	0.25228
CG11839	0.0655616	0.457113	-0.046287	0.88183	0.16747	0.651274
CG11841	-0.00265763		0.00925231		0.0344892
CG11842	-0.00365618		0.0347205	0.687936	-0.126078	0.752529
CG11843	-0.00634605	0.683454	-0.0384912	0.647429	-0.0772153
CG11852	-0.00226963	0.379317	0.291529	0.00258386	-0.0515709	0.881631
CG11854	-0.00111849	0.564736	0.0392458	0.586997	0.0453567	0.929881
CG11857	-0.0102437	0.923853	-0.0849812	0.659309	-0.381268	0.127023
CG11858	0.0715267	0.40416	0.029614	0.932731	0.0504459	0.902689
CG11865					0.00777369
CG11873	0.0103251	0.924962	0.0327309	0.888219	-0.0734001	0.854528
CG11878	-0.00265763		0.00216371		0.153134	0.672728
CG11882	0.0331702	0.72399	0.0106172	0.981703	0.122189	0.778028
CG11883	-0.01531	0.867027	0.213173	0.149875	0.201318	0.285578
CG11885	0.0726911	0.385118	-0.0498075	0.875646	-0.0674818	0.881882
CG11892	-0.0111582	0.248041	0.0470033	0.771049	-0.144144	0.728156
CG11893	-0.00442868		0.00271487	0.970399	-0.101333
CG11898	-0.0140142	0.126606	0.10516	0.640227	0.218793	0.488151
CG11899	0.0690733	0.360147	-0.100007	0.689386	0.0869234	0.841396
CG11902	0.0145996	0.890499	-0.105	0.648255	-0.0111736	0.978498
CG11905	-0.00759698	0.672359	0.0654162	0.828373	-0.0132013	0.979596
CG11906	0.0756925	0.336994	0.0271633	0.918027	-0.277636	0.309058
CG11911	-0.00603159	0.591069	0.148775	0.151332	0.34905	0.148926
CG11912	0.00100135		0.0401691	0.824037	0.334971	0.235673
CG11920	0.0279285	0.779871	-0.151785	0.16008	-0.273039	0.207713
CG11927	0.0511692	0.58607	-0.10153	0.54608	-0.177934	0.537392
CG11929	-0.00138135		0.0274155	0.815784	0.00740067
CG11951	-0.00301612	0.866694	0.0755703	0.714451	-0.0261211	0.963346
CG11961	-0.0969973	0.0278597	-0.0466226	0.857086	-0.166645	0.627008
CG11964	0.0831882	0.275087	-0.077258	0.735508	0.158277	0.643214
CG11970	0.0320105	0.745715	-0.12572	0.558654	-0.498833	0.058911
CG11975	0.0277208	0.78298	-0.153002	0.216952	-0.416191	0.0669803
CG11980	0.0539034	0.564142	-0.088955	0.59759	-0.0521533	0.88616
CG11983	-0.00682024	0.788059	-0.00155843	0.995715	0.302702	0.36032
CG11986	0.0281497	0.777621	-0.0383545	0.890712	-0.254601	0.354281
CG11997	0.00121968	0.933666	0.0403328	0.76046	0.077187
CG11999	0.0145881	0.885667	-0.0371528	0.890712	-0.0948483	0.774869
CG12003	-0.000402415		-0.0113829
CG12004	-0.0405506	0.655815	0.0408007	0.869895	0.162557	0.522683
CG12007	0.0583804	0.524633	-0.0207301	0.94802	0.262353	0.24552
CG12009	-0.00595176	0.736013	0.231731	0.0153889	0.0289316	0.899694
CG12010	0.0313479	0.747068	-0.0755882	0.794072	0.174353	0.587017
CG12011	-0.0259261	0.301269	0.0314114	0.888219	0.0139925	0.960728
CG12012	0.0536296	0.567476	-0.0375102	0.903558	-0.0265256	0.949699
CG12017	-0.021685	0.253702	-0.139932	0.407597	0.079937	0.642095
CG12020			-0.00182487
CG12024	0.0477932	0.604416	0.0679514	0.76145	0.0445934	0.896062
CG12025	0.0404635	0.642653	-0.018486	0.944174	-0.0395033	0.902416
CG12038	-0.0126532	0.781596	0.0548083	0.860021	0.144253	0.694573
CG12054	0.0540748	0.438414	-0.00685812	0.985808	-0.276992	0.226048
CG12056	-0.0116372	0.887745	0.0494804	0.876571	0.150852	0.680014
CG12057	-0.00108753		0.323915	1.86894e-07	0.378472	0.198347
CG12061	-0.00368121		-0.0105848		-0.0013737
CG12065	-0.0413284	0.493174	0.040646	0.870325	0.0937944	0.765624
CG12069	-0.000411401		-0.00824974		0.0895174
CG12071	-0.0127521	0.299863	0.165999	0.370016	0.118224	0.741507
CG12075	-0.0240446	0.391051	0.122531	0.325643	0.174834	0.50986
CG12078	-0.00265763				0.00777369
CG1208	-0.0171932	0.332899	0.10729	0.663153	0.159745	0.568433
CG12081	0.0527579	0.557123	-0.181587	0.0915845	-0.482424	0.0492534
CG12084	0.0437772	0.638091	-0.00147014	0.995848	-0.369083	0.140819
CG12091	0.0300578	0.763374	-0.0795697	0.707124	0.175194	0.442033
CG12093	0.0811446	0.325142	-0.0680118	0.801886	0.1391	0.614035
CG12096	0.0487265	0.587003	-0.095003	0.640372	-0.178539	0.513448
CG12099	-0.0296483	0.758439	0.0128798	0.968297	-0.204478	0.427523
CG12104	0.0470763	0.621439	-0.127146	0.468375	-0.537013	0.0478013
CG12105	-0.00543763	0.72609	0.252354	0.0145868	0.318586	0.176837
CG12106	0.109531	0.126898	-0.0878141	0.707124	-0.503297	0.0553911
CG12107	0.0682747	0.430716	-0.0744624	0.780088	-0.0401343	0.921223
CG12111			-0.00274034		0.0165117
CG12112	0.0395838	0.679436	-0.0985558	0.587214	-0.342306	0.138979
CG12115	0.00365145		0.0686761	0.0471388	0.184218	0.39724
CG12116	-0.0126488	0.679558	0.00833131	0.986379	-0.0207364	0.959636
CG12118	0.0298462	0.767526	-0.0173157	0.963965	0.163772	0.591571
CG12121	0.0444673	0.6391	-0.177399	0.255959	-0.501556	0.062336
CG12123	0.00181667	0.983705	-0.118547	0.606298	0.0057562	0.9903
CG12128	0.0513106	0.576349	-0.134798	0.342267	-0.389518	0.0997828
CG12129	0.000993993	0.99255	-0.0834898	0.601174	-0.340471	0.149353
CG1213	0.00161152	0.934489	0.106505	0.664902	0.0436427	0.920931
CG12133	0.00183623		0.00154959
CG12134	0.0360332	0.715714	-0.0913605	0.594334	-0.180564	0.52853
CG12155	0.0994195	0.192871	-0.0343775	0.914286	0.133816	0.632246
CG12158			0.00154959		0.121863
CG12159	0.0539342	0.563405	0.0287691	0.934091	0.196647	0.551385
CG12163	0.042164	0.626796	-0.097504	0.597586	-0.326011	0.222843
CG12164	-0.0490247	7.70309e-08	-0.128827	0.563669	-0.0655518	0.815202
CG12170	0.068605	0.410913	-0.047114	0.875589	-0.0382958	0.91902
CG12171	0.0789369	0.342511	-0.0697936	0.716001	0.128607	0.644108
CG12173	0.0443849	0.622685	-0.0149454	0.965181	0.261253	0.265122
CG12177	-0.042159	0.642766	-0.152517	0.442923	-0.542529	0.00787681
CG12179	0.0344736	0.7272	-0.0690835	0.817895	-0.573255	0.0495823
CG1218	0.0629201	0.464083	0.0612126	0.771895	-0.207832	0.458185
CG12182	0.00936109	0.910829	-0.0984089	0.686724	-0.355236	0.148164
CG12184	0.00108142	0.983007	0.00971767	0.97978	-0.347738	0.277323
CG12194	-0.0435787	0.357112	0.200665	0.205449	0.403711	0.0648316
CG12204	0.0801161	0.342511	-0.0830881	0.76046	-0.125077	0.762801
CG12206	-0.0272111	0.120882	0.0357556	0.913763	0.165359	0.528865
CG12209	-0.00215148		-0.013685		0.00777369
CG12213	0.0276574	0.782349	-0.109811	0.530649	-0.466222	0.0603182
CG12219	0.116149	0.106778	-0.0599816	0.82388	-0.351234	0.152003
CG12224	0.0102008	0.71312	-0.0212509	0.873712	0.105941
CG12229	-0.00107987		-0.00311166	0.95651
CG12236	0.0630758	0.416946	-0.0926568	0.697937	0.0515134	0.896294
CG12237	0.0938991	0.23854	0.0245146	0.930888	-0.0576614	0.867818
CG12239	-0.0176303	0.0987629	-0.336357	0.00441195	-0.105509	0.731855
CG12241	0.0034464	0.975155	0.00176329	0.995418	0.12585	0.662946
CG12253	0.0595075	0.515545	-0.0689584	0.789899	0.00984676	0.982685
CG12256	-0.00633834	0.68239	0.00807663	0.986379	-0.116537	0.800221
CG12259	0.0395997	0.689514	-0.0535807	0.829238	-0.270654	0.270551
CG12267	0.0284527	0.775453	-0.0740662	0.76046	-0.338673	0.177781
CG12268	-0.0301198	0.0270207	0.0175163	0.963965	-0.415467	0.081977
CG1227	0.0540156	0.564142	-0.110245	0.532065	-0.345931	0.159589
CG12278	-0.00242459		-0.000197101
CG12279	0.0189134	0.819527	-0.0285168	0.937927	0.00276115	0.995406
CG12288	-0.0617562	0.428222	-0.0661005	0.726436	-0.143079	0.627008
CG12290	0.00411452	0.963371	-0.0848215	0.745996	0.275921	0.233234
CG12299	0.0798326	0.267707	-0.136399	0.413954	-0.484416	0.0478013
CG12301	0.00992403	0.927022	-0.110227	0.64637	-0.485175	0.0719548
CG1231	0.0081442		-0.00369388	0.965181	0.190622
CG12310	-0.0122061	0.114284	0.146615	0.000994272	0.479599	0.0787948
CG12316	-0.00209118	0.984676	-0.0325521	0.905833	-0.0888017	0.812103
CG12320	0.0266527	0.623147	-0.0239427	0.944739	0.200744	0.582787
CG12321	0.0140764	0.858115	-0.0228865	0.949697	0.145685	0.652173
CG12325	-0.0241982	0.79759	-0.0436828	0.890661	-0.470577	0.0624773
CG1233	-0.0304493	0.749483	0.0660934	0.786766	0.329322	0.0802847
CG12338	-0.0141029	0.784937	0.0962271	0.70814	0.379786	0.0706289
CG1234	0.0300404	0.752085	-0.119063	0.585866	-0.428931	0.0971774
CG12341	0.0169164	0.867027	0.0242642	0.937927	-0.244145	0.378274
CG12343	0.0430764	0.659503	-0.100709	0.530707	-0.25153	0.271893
CG12344	-0.000490221	0.966036	0.128963	0.205777	1.0134	3.619e-06
CG12355	-0.0131163	0.619068	-0.0470169	0.882101	-0.215649	0.41197
CG1236	0.0739881	0.341509	-0.0213644	0.936941	-0.0262175	0.950017
CG12362			-0.000231312
CG12374	0.00395814		0.0351019	0.413318	0.0165306
CG12375	0.0468364	0.617243	-0.160738	0.39043	0.0825967	0.798237
CG12379	0.0167076	0.754546	-0.117937	0.579961	0.175799	0.643217
CG12384	0.0436717	0.641774	0.0471918	0.856028	0.13308	0.666448
CG1239	0.0175995	0.845708	-0.0410829	0.90099	0.136326	0.743549
CG12391	0.0653334	0.39732	-0.0927793	0.681033	-0.510337	0.0574887
CG12395					0.0165494
CG12398	-0.00255763		-0.0101532	0.923855	0.0818714
CG12402	-0.0465997	0.0177626	0.0256442	0.937927	0.084874	0.814446
CG12420	-0.00294526	0.850907	-0.0379098	0.878943	-0.0180172	0.972975
CG12446	-0.000511957		0.00773019	0.913771	0.00731293
CG12448			-0.0055371		-0.0409461
CG1246	-0.0199809	0.184795	0.0862488	0.672719	0.188893	0.508546
CG12470	-0.00278494		-0.0446099	0.348617	0.0287962
CG12477	0.00886652		-0.0375009	0.786963	0.103153	0.811205
CG12480	-0.00349621	0.55212	0.131911	0.274553	-0.024111	0.949903
CG12481					-0.0255276
CG12483	-0.00255763		0.00967861		-0.141949
CG12490	-0.00477944		0.0348304	0.76046	0.0899404	0.848529
CG12491					-0.0543051
CG12493	-0.00918049	0.63487	0.0272373	0.873781	-0.147069
CG12496	0.00286785	0.864255	0.069806	0.223562	-0.103819
CG12498	0.00183623		0.00154959		-0.0106077
CG12499	0.0283224	0.777729	-0.0595153	0.825915	-0.349023	0.152003
CG12502	-0.0157965	0.14893	0.271468	0.00302352	0.427295	0.0456547
CG12506	-0.00108753		0.370596	7.16461e-13	0.389083	0.204485
CG12507	-0.0146876	0.379612	-0.119001	0.611596	0.0728091	0.881437
CG12512	0.0197739	0.850777	0.305497	0.0109594	0.142539	0.4938
CG12517	0.00183623
CG12519	-0.00620392	0.636938	-0.0601171	0.842941	-0.0874358	0.837118
CG12520	0.0167344	0.796654	-0.0104498	0.980853	-0.137915	0.75106
CG12522	-0.019972	0.480145	0.123903	0.588314	-0.0331167	0.949623
CG12523	-0.0230201	0.00262537	-0.0354789	0.869838	-0.0138205	0.967256
CG12531	-0.019055	0.24675	0.112816	0.520296	0.31128	0.15797
CG12535	-0.00815792	0.719053	0.0205706	0.880895	-0.00529182
CG12539	-0.00232596		0.0172346	0.838859	0.06642
CG12540	-0.00999754	0.384	-0.00899766	0.985587	0.38116	0.0712331
CG12541	-0.0253817	0.0573877	0.041166	0.901517	0.252228	0.346288
CG12546	0.00102109		0.0361635	0.706273	0.14158	0.742963
CG12547	-0.0144005	0.891484	0.12983	0.295757	-0.0510686	0.863156
CG12560	-0.035372	0.218072	0.0285301	0.936893	0.212235	0.459655
CG12567	-0.017446	0.865071	-0.0846734	0.749055	-0.551882	0.0403965
CG12576	0.00875565	0.934614	0.259242	0.0424721	0.224775	0.339892
CG12581	-0.0637198	0.0548231	0.0710592	0.694134	0.201485	0.348074
CG12590			0.00127792	0.986586	0.0679564
CG12592	9.87174e-05	0.997336	0.0235067	0.832888	0.0492628
CG12594	-0.0262391	0.0601793	-0.0136665	0.971736	0.101477	0.769661
CG12605	-0.0110145	0.530104	0.0774261	0.784283	0.256305	0.315575
CG12607	-0.0162016	0.327679	-0.025297	0.934091	-0.177911	0.595925
CG12608	0.0102922	0.923876	-0.167341	0.178227	-0.443951	0.0714947
CG12609			0.00618006		0.0165306
CG12617	-0.00265763				0.0165306
CG12637			0.00209298
CG12640			0.00154959
CG12643	-0.0371167	0.10626	0.175003	0.320908	0.249025	0.302703
CG12645	0.00183623		0.0146989		0.021421
CG1265	0.00861451	0.938065	0.221396	0.0850014	0.278747	0.104789
CG12655	0.00229262	0.895956	-0.0801872	0.689651	-0.261138	0.421159
CG12659	0.0525155	0.556236	-0.0796664	0.715359	-0.499788	0.0505456
CG12661	-0.00942902	0.559531	4.04861e-05	0.999458	-0.168946
CG12662	0.00300595	0.910669	-0.0315444	0.839935	-0.060153
CG12672	-0.00442868		0.0461005	0.707124	0.000169714	0.999493
CG12674			-0.00360017		-0.00966942
CG12680					-0.0106077
CG12684	0.00183623				-0.0106077
CG12688	-0.00371257		0.0152329	0.854421	-0.0195854
CG12689			-0.00159898	0.987063	-0.0106077
CG12691			0.00154959
CG12692	0.00365145		0.00555418		-0.0197422
CG12693	0.00175822		-0.00660708		-0.00134295
CG12698	-0.00321732	0.877121	-0.0113522	0.954467	0.0177172
CG12699			0.00154959		-0.0197422
CG12702	0.0757249	0.335122	-0.0976272	0.586997	-0.315063	0.247774
CG12708	0.00677642	0.929622	0.000965469	0.997455	0.0801013	0.86635
CG1271	-0.0137973	0.831771	0.0138025	0.971736	0.343831	0.139836
CG12713	0.0397038	0.685453	-0.0454673	0.865368	-0.360113	0.212849
CG12715			-0.00125408	0.987991	-0.0321385
CG12716			-0.00449224	0.955429	-0.0669984
CG12717	0.00936795	0.930225	0.01875	0.95896	-0.0678438	0.874944
CG12723	-0.0135841	0.379742	0.00380002	0.990308	0.128196	0.487452
CG12725			0.00209298		-0.00569807
CG12728	-0.0536791	0.563428	0.0274218	0.931263	0.0591856	0.866834
CG1273	-0.0286629	0.315323	0.360215	0.000561818	-0.0865615	0.852958
CG12730	-0.025189	0.236062	-0.201888	0.167882	-0.157247	0.639889
CG12744	0.0285889	0.77327	-0.0510969	0.854345	-0.45815	0.0723426
CG12746	0.0351279	0.719374	0.0415738	0.891798	-0.0262712	0.942467
CG1275	0.0631265	0.485719	0.0431015	0.862099	-0.190748	0.483199
CG12766	-0.00529329		0.00410636	0.986379	0.553539	0.0397882
CG12768	-0.00856866	0.776774	-0.179429	0.312945	0.0119787	0.981379
CG12769	-0.0570622	0.337694	-0.0696759	0.800657	-0.0141619	0.976886
CG12773	0.0586341	0.525639	-0.147315	0.188778	-0.265555	0.246373
CG12780	0.00175822		-0.000231312		0.00777369
CG12782			-0.000664049		0.0605036
CG12783	-0.00477944		-0.000231312		-0.00362879
CG12784			0.00154959
CG12795	0.0467706	0.626307	0.0969602	0.689651	-0.0625743	0.874048
CG12811	-0.00812735	0.930936	-0.0839952	0.746723	0.0725195	0.813074
CG12814	-0.038928	0.0939696	0.0956474	0.554998	-0.105953	0.743613
CG12817	-0.0107569	0.454476	0.0226872	0.95026	0.309679	0.34302
CG12818	0.0351314	0.71313	-0.0742995	0.725907	-0.421066	0.0599273
CG12822	0.00804637	0.941825	-0.0102895	0.982121	0.199279	0.437175
CG12824			0.039751	0.310141	0.138667
CG12825	-0.0112412	0.450445	0.112353	0.534719	0.113844	0.741507
CG12826	-0.00744989	0.101747	0.164696	0.147574	0.0167252	0.975539
CG12828			0.00339287
CG12831			0.00154959		-0.0301377
CG12836	0.00175822		-0.0158018	0.824037	0.110268
CG12848	0.112419	0.123353	-0.0748955	0.77785	0.00602881	0.98652
CG12851	-0.019292	0.325916	0.125485	0.526427	0.235651	0.351738
CG12853			0.00154959
CG12857	-0.00632512		-0.0156621	0.783127	0.0284474
CG12860			-0.000582183
CG12863	0.0646623	0.474098	0.0238694	0.947697	-0.0604434	0.899082
CG12866	-0.00442868		-0.00678967
CG12868	0.00630949	0.944896	-0.0394122	0.899965	0.202609	0.540052
CG12869	-0.0089325	0.577301	0.0394202	0.905711	0.0919159	0.827273
CG12877	0.0537753	0.539421	-0.136985	0.504224	-0.56957	0.0459361
CG1288					0.00777369
CG12880	-0.00695991	0.717599	0.0810145	0.679458	0.089658	0.835139
CG12883	0.0582377	0.524714	-0.0453316	0.88843	-0.046892	0.916587
CG12885	-0.0264923	0.176207	0.0894465	0.716856	0.0947198	0.83237
CG12895	0.0319813	0.745496	-0.0778202	0.71065	-0.201217	0.325077
CG12896	0.0290097	0.512187	0.121412	0.0455627	-1.90154	8.81099e-30
CG12898					-0.019227
CG12909	0.0290137	0.768417	-0.090875	0.640601	-0.194566	0.497789
CG12910	-0.02743	0.111958	0.0654082	0.829725	0.337658	0.146805
CG12911	-0.0195344	0.174555	0.00239548	0.994534	-0.195191	0.483199
CG12914			-0.00992159	0.890731	0.0285363
CG12917	-0.00265763		-0.00680834	0.936443	0.0252941
CG12920	-0.0154139	0.529897	0.355381	0.0020112	0.306697	0.194541
CG12923	-0.00051532		0.00179021		-0.00146678
CG12926	-0.0168192	0.429455	-0.0787956	0.771134	0.0226829	0.957966
CG12929	0.00416735	0.950987	-0.0263186	0.939244	0.106469	0.815739
CG12934	-0.00198075	0.588751	0.185488	0.0178192	0.339678	0.0775528
CG12935	0.0573183	0.535862	-0.0752322	0.782433	-0.182498	0.490374
CG12942	0.113511	0.0968963	-0.00733973	0.986379	-0.0759906	0.866531
CG12945	-0.00532874	0.962683	0.0486817	0.862614	-0.0515188	0.858735
CG12947	-0.0149836	0.577289	-0.0204015	0.948035	0.284306	0.393885
CG12948	0.0548282	0.520017	-0.0923001	0.667532	0.0404091	0.928475
CG12951	0.00175822		0.123413	0.00435753	0.674247	0.00196082
CG12963	-0.0146808	0.199789	0.125216	0.58272	0.202923	0.336937
CG12964	-0.0402307	0.0230412	0.0950776	0.700669	0.0799117	0.848529
CG12970	0.00183623		0.00575974		-0.00682067
CG12971	0.00403033		-0.0685903	0.616096	-0.0143101	0.978547
CG12974	-0.0449571	0.0196374	0.160849	0.299968	0.216624	0.319877
CG12975	0.0139903	0.89653	-0.0325279	0.923239	0.120359	0.689851
CG12983			0.0138658		0.00777369
CG12984	0.00372544	0.879198	0.0173857	0.815668	0.023387
CG12985	0.00183623		0.0130346	0.92207	0.108528
CG12986	-0.00525458	0.632521	0.0344709	0.696886
CG1299	-0.0101307	0.558601	0.0907986	0.694	-0.114157	0.676578
CG12990	-0.00265763		0.00215111		-0.101209
CG12991	-0.0692775	0.125909	-0.0142791	0.965181	0.137814	0.644537
CG12992	-0.00104109		-0.0296948	0.794072	-0.0620647
CG12995			-0.028959	0.639692	-0.0349081
CG12998	-0.00477796		0.0225846	0.909	-0.0434042	0.923332
CG13000	0.00449043	0.880399	-0.010086
CG13001	0.0328084	0.734736	0.0465394	0.863808	-0.0416989	0.916117
CG13002			0.00154959
CG13003	-0.0269033	0.109887	-0.0631064	0.817556	0.0599498	0.89698
CG13004	0.000393637		-0.0156006	0.784283	-0.0264144
CG13005	0.0182228	0.855313	-0.101991	0.689386	-0.217963	0.544565
CG13008	-0.00255763		0.0141378		0.249836
CG13010	0.00208401		0.0111295		0.0155137
CG13012	-0.00512923		0.0108129	0.967508	0.388209	0.19186
CG13014	0.0372673	0.682726	-0.0560555	0.860991	-0.136422	0.719423
CG13016	0.0741591	0.380106	0.0592113	0.832096	-0.0683787	0.874048
CG13018	-0.0059528	0.938866	-0.173826	0.334991	-0.173475	0.646087
CG13021	-0.000511957
CG13022			0.00693182	0.931164	-0.33237	0.233832
CG13023	-0.00111303	0.964981	-0.00988555	0.937927	0.0985124
CG13024	-0.00642418	0.685453	-0.0601145	0.845242	-0.132338	0.740384
CG13026	0.00175822		-0.00428842	0.979604	-0.0269086
CG13028	-0.0127385	0.106778	-0.0618156	0.746707	-0.0954412
CG13029	0.0232973	0.616566	0.0419707	0.888219	0.147535	0.732118
CG13031			0.0072989
CG13032	-0.00242459		0.00216371		0.0422043
CG13033	-0.00476972	0.782847	-0.0183247	0.961264	-0.122645	0.743549
CG13038	-0.0168198	0.0175649	-0.0252705	0.937927	-0.36179	0.22433
CG1304	-0.00785501	0.466624	0.0340333	0.890731	-0.00496679	0.991614
CG13040	-0.00477944		-0.0435443	0.564167	0.0452005	0.92346
CG13041	-0.0117712	0.52827	-0.233773	0.0473231	-0.121973	0.763159
CG13042	-0.00110267		0.0365129	0.877347	-0.367814	0.235289
CG13043	-0.0135218	0.566582	-0.067994	0.712175	-0.0228753	0.961722
CG13044	-0.0116515	0.374937	0.15525	0.392136	-0.0134769	0.97655
CG13045	-0.0150841	0.0203716	-0.162306	0.398806	0.0587571
CG13046	-0.0162502	0.0162793	-0.196046	0.211093	-0.179492	0.653829
CG13047	-0.00376503	0.511083	-0.0707272	0.775425	-0.137185	0.652173
CG13048	-0.0259453	0.000122807	-0.0521669	0.815574	-0.030044	0.844191
CG13049	-0.0298424	6.61533e-05	-0.0448476	0.847047	-0.0316136	0.881437
CG13050	-0.00477944		0.00457517		-0.0424312
CG13051	-0.00146783	0.911949	-0.0939929	0.646357	-0.133781	0.699785
CG13053			0.00856346		0.0165306
CG13054			0.0201329	0.697362	0.106317
CG13055	-0.0051757		0.220346	0.05926	0.480597	0.0989126
CG13056	0.00159495		-0.0296823	0.837929	-0.305451	0.358322
CG13058	-0.000355374		0.0163523	0.961394	-0.21894	0.548202
CG13059	-0.0178535	0.360996	-0.131281	0.340338	-0.0133115	0.977591
CG13060	-0.00288947	0.87483	-0.192893	0.0575394	-0.113359	0.788617
CG13062			-0.00182487		0.0494948
CG13063	-0.00813357	0.626796	-0.150584	0.244524	-0.263176	0.371549
CG13064	-0.0180733	0.289613	-0.0841977	0.336024	0.0354191
CG13065	-0.00255763		0.00950484	0.917303	-0.0642299	0.881437
CG13066	-0.00590764	0.530423	-0.0749693	0.78182	-0.146447	0.664077
CG13067	0.0152086	0.551167	-0.0317092	0.906236	-0.26278	0.402952
CG13068	-0.00103309	0.936435	-0.156762	0.424205	-0.261942	0.402952
CG13069	-0.00241572	0.82107	-0.202414	0.0760767	-0.129657	0.725907
CG1307	0.0571648	0.53893	-0.0623848	0.746723	-0.253773	0.354013
CG13070					-0.0106077
CG13073			0.00154959		0.022007
CG13074	-0.00759231		-0.0204359	0.859679	-0.039581
CG13075	-0.00219019	0.611393	0.0820511	0.436938	0.227007	0.341364
CG13077	-0.00123538		-0.0391345	0.77364	0.065147	0.895153
CG13078			0.00740341		0.100131
CG13081	0.00208401		-0.000197913		0.00777369
CG13082	-0.0222199	0.24675	0.0294729	0.904738	0.511176	0.0491081
CG13083	-0.0113211		-0.00672333	0.879114
CG13084			0.00532193	0.909	-0.0301916
CG13085	-0.00360171	0.850415	0.00236033	0.992707	0.075835	0.858575
CG13086	-0.00205092	0.866422	0.00393707	0.988338	0.190357	0.599432
CG13088	0.00331329	0.973581	0.00455555	0.990308	0.246742	0.452885
CG1309	0.0632778	0.419459	0.0412631	0.869838	0.0249699	0.944679
CG13096	0.0268999	0.782619	-0.124724	0.579961	-0.508139	0.063324
CG13097	0.0250762	0.799854	-0.122542	0.579961	-0.524989	0.0634157
CG13101	-0.0195222	0.768255	0.0398715	0.90412	0.120428	0.704724
CG13102	-0.0476765	0.000531783	-0.049804	0.871692	0.0681988	0.849284
CG13108	-0.0139965	0.310639	-0.0424978	0.900968	0.247542	0.411509
CG13114			-0.00268856
CG13116	-0.00568408		-0.0842102	0.735223	0.0606213
CG13117	-0.00715307		-0.000336264	0.998616	0.117712	0.797502
CG13123	0.0297466	0.68761	-0.0839271	0.74454	-0.00356673	0.994555
CG13124	-0.0577515	0.0322763	0.228913	0.0267821	0.206081	0.343159
CG13126	0.038882	0.670593	-0.0476652	0.852157	-0.2525	0.318974
CG13127					0.00777369
CG13131					-0.0106077
CG13133	-0.00641902	0.601415	0.178463	0.281778	0.228561	0.406471
CG13135			0.0901024	0.301227	0.0590807	0.788617
CG13138	-0.000463515		-0.0187399	0.707124	0.146414
CG1314			0.00801767
CG13144	0.0017028		-0.00670675	0.978223	0.259272
CG13148	-0.000672562	0.980037	-0.0781092	0.777498	0.402123	0.170599
CG13151	0.0254715	0.745715	0.111136	0.648221	-0.0474004	0.921494
CG13154	0.00221007		0.0762052	0.714451	0.157585
CG13155			-0.00182487		0.00777369
CG13157	-0.00350535	0.810154	0.0341013	0.829122	0.0353162	0.94349
CG13159	-0.0119561	0.419459	-0.0724695	0.805245	0.0265968	0.875579
CG1316	-0.0419917	0.6714	0.0310809	0.904738	0.229977	0.222843
CG13160	-0.00297254	0.769071	0.0864751	0.621769	-0.0523466	0.906994
CG13168	-0.00400226		0.0718187	0.640227	0.162604	0.684305
CG1317	0.0618828	0.494401	0.0202783	0.937927	0.0384396	0.896294
CG13170					0.00777369
CG13177	0.0010626		0.0472785	0.00976847	0.312669	0.0103171
CG13185	-0.00564772	0.959815	0.0890908	0.725907	-0.179771	0.473863
CG13186	-0.00930303		-0.0570562	0.448002	0.0172185
CG13192	0.0429416	0.659033	0.0409766	0.877469	-0.255835	0.306355
CG13193			0.00154959		0.00777369
CG13196	-0.0108745	0.478403	-0.0201398	0.95753	-0.264265	0.238505
CG13197	0.0177851	0.860494	0.0292021	0.917765	0.164208	0.501002
CG13198			-0.00796637		0.0255382
CG13202	-0.00619249		0.0326313	0.717845	0.119678
CG13203	-0.00488335	0.819527	0.141144	0.452758	0.320686	0.315575
CG13204	0.0120333	0.858115	0.0559232	0.857069	0.241355	0.391417
CG13215			0.0466926	0.515412	0.71695	0.0158203
CG13216	-0.00819572	0.69059	-0.0800283	0.775416	0.367962
CG13217	-0.00818815	0.460155	-0.971607	1.50765e-49	-0.534703	0.0568249
CG13218	-0.00529552	0.440145	0.0520805	0.870035	-0.30034	0.2875
CG13220	0.0830976	0.2948	-0.0437781	0.880262	-0.131294	0.581652
CG13223	0.00365145		0.00856346
CG13226	-0.00265763		0.0288872	0.744212	0.290627	0.39263
CG13227	-0.00493354	0.627763	0.0611558	0.769788	-0.161684	0.575651
CG13228	-0.00282634		0.0648081	0.782847	-0.117857	0.797502
CG13229	-0.0132351	0.385241	0.111972	0.634221	0.218206	0.44341
CG13230			0.0226203	0.562743	-0.0301389
CG13231			0.00277835		0.0628484
CG13239	-0.00164226	0.719053	-0.174718	0.336024	-0.0803868	0.775746
CG1324	-0.00242459		-0.00182487		-0.0432558
CG13243	0.00183623		-0.00754722		-0.0931664
CG13244	-0.00255763		0.00154959
CG13247	-0.0139051	0.479906	-0.0255426	0.941133	-0.0986342	0.810362
CG13248	-0.00344404	0.818039	0.111718	0.64531	0.390674	0.121762
CG13250			-0.0362251	0.436128	-0.0401391
CG13251	-0.0174848	0.11285	0.0160839	0.965736	0.166792	0.672114
CG13252	-0.00772205	0.922017	0.0192406	0.95286	-0.0115698	0.977816
CG13255	-0.0144577	0.451926	0.0229417	0.948035	0.0926472	0.786351
CG13258	0.00175822		0.016037	0.869838	0.0732295
CG13272	-0.019655	0.385911	0.158055	0.265006	0.0254988	0.841396
CG13280	-0.00215148		-0.0311985	0.824037	0.0165494
CG13282	0.00329304	0.866459	0.133541	0.360261	-0.141785
CG13284	-0.0458694	0.0884751	-0.147849	0.384287	0.372984	0.0921929
CG13285	-0.0358566	0.0168593	-0.0432608	0.888219	0.08395	0.819651
CG13287	0.000572786	0.976233	-0.00651538	0.986586	0.271744	0.436675
CG13288	-0.00911139		-0.00429262	0.987579	-0.21734	0.554676
CG13293	-0.0219943	0.309239	0.088938	0.710589	0.326456	0.251378
CG13295	-0.0185701	0.780441	-0.0150963	0.966508	0.0709409	0.825452
CG13297	-0.0221625	0.0552834	-0.0543055	0.825784	0.0407404	0.908758
CG13299			0.00495315
CG13300	-0.0467477	0.0894499	0.0771126	0.773007	0.158388	0.631167
CG13305	-0.0059162	0.718836	0.0248971	0.937927	0.104552	0.813074
CG13306	-0.00718911		0.0368273	0.857636	0.0267899	0.96232
CG13308			-0.0292525	0.746707	0.00777369
CG13309			-0.00628571		-0.00268885
CG13310	-0.0171653	0.0962611	-0.0199594	0.954467	0.0810281	0.863644
CG13311	-0.0021908	0.790024	0.214836	0.0354095	0.109465	0.668445
CG13312	-0.00366527		0.0421291	0.826385	0.389886	0.140365
CG13313	-0.00980096	0.485331	-0.00126805	0.996042	-0.197531	0.514889
CG13314	-0.00106507		0.00020403	0.999275	-0.0895834	0.847086
CG13315	-0.022652	0.147075	-0.0563185	0.838176	0.209908	0.526105
CG13318	-0.00818496	0.477798	-0.161665	0.401196	-0.177098	0.633605
CG13319	0.097361	0.212303	0.0409568	0.903558	-0.0989211	0.803146
CG13321	-0.039974	0.0629001	0.00223267	0.994534	0.189284	0.434646
CG13323	-0.00227515	0.543718	0.0939526	0.234243	0.200557	0.315029
CG13324	-0.00309171		0.0800322	0.0294913	0.709436	0.0110524
CG13325	-0.00544546	0.642766	0.0440293	0.817308	0.0566599	0.902658
CG13326	-0.00648009		-0.00379262	0.956795	-0.00966942
CG13330			0.0169565	0.725229	0.027662
CG13331	-0.00665194		0.105399	0.57804	0.0740399	0.876381
CG13332	-0.000731375		0.151683	0.118558	0.625017	0.0382604
CG13334	0.00175822		0.0232445	0.321833	0.00777369
CG13337	-0.00265763		0.00154959		-0.0106077
CG13339	-0.0378417	0.692157	-0.0542964	0.863951	0.089382	0.835381
CG13344	0.0512402	0.563428	-0.0384231	0.881117	0.0189577	0.965727
CG13358	-0.00397827	0.869176	-0.047261	0.61564	-0.383745
CG13359	-0.00200963		0.00277835		0.00613632
CG13360	0.00652945		-0.0031621	0.972482	0.0099683
CG13361	-0.00491832		-0.00666976	0.92751	-0.00969401
CG13362	-0.0202861	0.385911	0.134952	0.375549	0.0480226	0.850558
CG13364	0.0721874	0.379232	-0.115039	0.573459	-0.133571	0.651274
CG13365	0.07091	0.40102	-0.0657675	0.826653	0.0799809	0.815132
CG13366	0.029816	0.761792	0.00586368	0.986586	-0.095205	0.781453
CG13367	0.0652227	0.46667	0.00145586	0.996042	0.236396	0.440917
CG13369	0.103793	0.176184	-0.0182907	0.960352	-0.010549	0.977816
CG13373	0.0628424	0.441615	-0.0195919	0.95756	0.0735439	0.860342
CG13375	-0.0280371	0.535862	0.0471903	0.867805	0.0151393	0.974387
CG13376	0.00102109		-0.0366942	0.829452	0.0165494
CG13377	-0.0411261	0.0938643	-0.0137481	0.961259	0.147025	0.518295
CG13384	-0.0210304	0.835721	0.0389208	0.876467	0.0700467	0.830543
CG13385			-0.00182487		0.0165494
CG13386	-0.000533951		0.0419964	0.845805	0.119403	0.761399
CG1339	0.00411193		-0.0315034	0.614211	0.010461
CG13390	-0.00864839	0.897103	-0.0890856	0.741189	0.263743	0.381962
CG13392	0.0813554	0.332122	0.0259843	0.941133	-0.166721	0.612759
CG13397	0.0816952	0.230159	-0.145468	0.251878	-0.0671974	0.882458
CG13398	0.00423587	0.969379	-0.0145307	0.966732	0.0279284	0.946819
CG13403	-0.0038759		-0.0614214	0.815784	-0.262455	0.452885
CG13404	-0.0164107	0.337694	0.00643513	0.987579	0.255057	0.39916
CG13405	-0.000463376	0.977275	-0.00562096	0.961764	0.0345666
CG13407	-0.00108753		-0.00821716	0.90412	-0.00146678
CG13408	-0.00181727		0.0556502	0.810999	0.249039	0.476172
CG13409	-0.0209362	0.309893	0.0477013	0.880858	0.282063	0.246373
CG13423	-0.00265763		0.00489871		-0.0503132
CG13427	-0.0111495	0.600559	0.0341454	0.564474	-0.214578	0.518894
CG13428	0.00175822		-0.00182487		-0.208587
CG13436	-0.0098125		-0.0264802	0.911841	0.146851	0.729593
CG13437	-0.00451865		-0.0357565	0.85379	0.100473	0.818286
CG13438			-0.00265442
CG1344	0.0148417	0.887745	-0.051275	0.859973	-0.49434	0.0550319
CG13442			-0.000230401
CG13443	0.00099556		-0.000230401		-0.0013737
CG13445			-0.0296488	0.837059	0.15336
CG13449	0.0023088		-0.00740549	0.972299	-0.180268
CG13454	-0.00853696	0.681907	0.0588024	0.478176	-0.0893049
CG13455	0.00126895		-0.0370896	0.758087	-0.0341086
CG13457	-0.0021314		0.0122897		-0.0499995
CG13458	-0.010152		0.0646923	0.46086	0.234387	0.522683
CG13460	-0.00105741		0.222654	1.33242e-08	0.167726	0.378327
CG13461	-0.00112337	0.53893	0.0886886	3.42355e-05	0.682521	0.00871468
CG13465	-0.0271665	0.332122	0.0217219	0.903558	0.0315729	0.937621
CG13473					0.00777369
CG13481					-0.0106077
CG13482	-0.00108753		0.139307	0.363513	0.644675	0.0363719
CG13484	0.0381886	0.696857	-0.0584939	0.825784	-0.192173	0.549133
CG13488	-0.00255763		-0.04614	0.727036	0.392982	0.195536
CG13492	-0.069332	0.000190595	0.0765766	0.690667	0.0811496	0.847086
CG13500					0.0255382
CG13501	0.000646694		0.00491302		-0.0107421
CG13502	-0.00435478	0.770457	0.056026	0.843102	0.250355	0.473162
CG13506	-0.0588628	0.0160184	0.0156292	0.955429	0.0946789	0.779448
CG13516	-0.0204765	0.102249	-0.0523632	0.869895	0.10683	0.779281
CG13526	-0.00255763
CG13527	-0.00255763		-0.00182487		-0.0106077
CG13531	0.0299999	0.760288	-0.0135191	0.965181	-0.215182	0.343649
CG13532	-0.019049	0.209849	0.120472	0.596211	0.15467	0.649264
CG13538			-0.000197101		-0.125291
CG1354	0.070397	0.322764	-0.0755818	0.725229	0.0110918	0.977816
CG13540	0.00249184		0.00743628		0.0255094
CG13541			0.00154959		0.00777369
CG13544			0.00154959		0.00777369
CG13545	-0.00511527	0.459526	0.0979885	0.442161	0.0111771	0.976886
CG13551	0.0940454	0.233159	-0.0634304	0.82388	-0.104894	0.732792
CG13558					0.00777369
CG13559	-0.00414414	0.718453	0.11203	0.579476	0.152991	0.684136
CG13560	-0.00113365	0.440364	-0.0902894	0.0223811	-4.53785	5.7281e-12
CG13561	0.00365145		-0.00760442		0.0214512
CG13562	0.0055858	0.863057	-0.040566	0.902205	-0.0109441	0.982685
CG13563	0.00828309	0.637585	0.0229467	0.647429	-0.0446639
CG13566	-0.00278494		0.00588771	0.978921	0.0686509
CG13575			0.0532578	0.615199	-0.311501	0.315574
CG13577	-0.00405515		-0.0114049	0.909893	0.0103009
CG13578	-0.00103837		0.0307145	0.871692	0.11181	0.795072
CG13579	-0.00368668		0.0767228	0.75295	0.24426	0.449424
CG1358	0.0378824	0.695845	0.0610382	0.84086	-0.21593	0.39963
CG13581	0.00183623		0.00261744	0.974338
CG13585	-0.0386526	0.683435	-0.0729709	0.786918	0.13839	0.558484
CG13589					0.021646
CG13594	-0.019448	0.185275	0.0443207	0.891852	0.234638	0.392953
CG13599	0.0356127	0.717728	-0.0946489	0.665601	-0.256527	0.34428
CG1360	0.0325654	0.742835	-0.114961	0.601319	-0.34992	0.165954
CG13601	0.0415746	0.665224	-0.0679475	0.765922	-0.03351	0.91902
CG13603	0.045565	0.630969	0.00422159	0.990308	0.234207	0.415868
CG13604	0.0169586	0.867466	0.0776744	0.727631	-0.139747	0.643217
CG13605	0.0459129	0.624388	-0.026699	0.936082	-0.191522	0.505244
CG13606	-0.010199	0.44283	-0.0956156	0.711151	-0.186486	0.60941
CG13607	-0.0100603		-0.0327622	0.894406	0.529296	0.069144
CG13609	0.0237758	0.815464	-0.0243806	0.9438	-0.333618	0.270654
CG13613	-0.00487322		0.0028134
CG13614	-0.00701631	0.430319	-0.0946315	0.369775	-0.0168741
CG13615	0.00511452	0.790024	0.0447925	0.496014	0.110396
CG13616	-0.0109227	0.550046	-0.0205555	0.888219	0.188745
CG13618	-0.00799821	0.624934	-0.0833128	0.757689	-0.106087	0.798395
CG13622	-0.00261102	0.857393	-0.00759616	0.941787	0.0383174
CG13623	-0.00613504	0.861399	0.0111984	0.977975	0.0673667	0.881631
CG13625	0.0280133	0.771664	-0.0570656	0.838091	0.107212	0.782482
CG13627			0.0236477	0.738455
CG13630	0.0303457	0.75911	0.0099227	0.980853	0.024591	0.953985
CG13631	-0.00760229	0.692157	0.152449	0.401196	-0.0723797	0.876381
CG13634	-0.00977597	0.487993	0.116964	0.622117	0.23614
CG13639	-0.00265763		-0.00667227	0.906109	0.155584
CG13640	-0.00181979		0.0793612	0.478303	0.522695	0.0735208
CG13641	0.0047345	0.577301	-0.191924	0.156372	0.148859	0.639039
CG13643	-0.0300128	0.0195655	-0.02777	0.931833	-0.097492	0.780556
CG13653	0.0038836	0.71313	0.00740341		-0.0590307
CG13654	-0.0274758	0.240745	0.108444	0.631896	-0.024986	0.949483
CG13658	-0.00438584		-0.00852052	0.959537	0.157985	0.689851
CG13659	-0.000777132	0.951554	0.134591	0.22262	0.198173	0.498335
CG13663	-0.0172207	0.866422	0.00590068	0.986586	-0.180941	0.485151
CG13667	0.0261201	0.782185	-0.145968	0.401094	-0.197826	0.516389
CG13670			-0.0088439	0.902205
CG13671	0.0740034	0.388815	-0.0682028	0.822237	0.135504	0.734592
CG13674	-0.000506623	0.930377	-0.205878	0.196142	-0.113949	0.685661
CG13675	-0.00357247	0.759974	-0.0751911	0.796868	-0.181579	0.649511
CG13676	-0.0419102	0.00194618	-0.00873061	0.985808	-0.139726	0.719216
CG13678	-0.00238208	0.832937	-0.214012	0.154745	-0.151936	0.610352
CG13679	-0.00244567	0.835187	-0.128336	0.4753	-0.082618	0.835139
CG1368	-0.0732924	0.0472305	0.14952	0.274553	0.130646	0.699396
CG13685	0.00183623		0.19262	0.00234561	0.0826221	0.862042
CG13689	0.00841305	0.937431	-0.0405334	0.895217	-0.421578	0.0547614
CG13690	0.0184958	0.860494	0.0888207	0.680933	-0.142748	0.723453
CG13692	-0.0124666		0.00900675	0.968586	0.0767521
CG13693	-0.00255763				0.00777369
CG13694	-0.0173909	0.117095	0.0945913	0.645721	0.659972	0.0291685
CG13698	-0.0343849	0.726641	0.144026	0.294745	0.0383691	0.913432
CG13699	-0.00769441	0.314333	0.00391419	0.990356	0.0957411	0.805801
CG13700	0.00099556
CG13704	-0.0191141	0.352452	-0.0654531	0.815965	0.100736	0.766578
CG13705	-0.00293069	0.598465	0.0449232	0.823099	0.0251483	0.946005
CG13707	-0.00347425	0.86268	0.0221689	0.95286	0.555951	0.0568249
CG13708	-0.000741655	0.953248	0.0673629	0.802363	0.186376	0.618907
CG1371	0.0481823	0.604767	-0.084049	0.613457	-0.320951	0.151736
CG13711	0.0136612	0.686876	-0.000230401
CG13712	-0.00223769	0.936435			0.00777369
CG13713	0.00192131	0.958245	0.00144015		0.0165494
CG13716	0.000832265	0.971686	-0.00708296	0.890712	-0.0187567
CG13720	-0.00255763		0.0129015	0.934799	0.0302925
CG13721	-0.00853651	0.236531	0.0869995	0.634221	-0.0746843	0.836812
CG13722	-0.00806047	0.484478	0.0920279	0.725907	-0.112317	0.690431
CG13724	0.00183623		0.00154959		0.00777369
CG13727	-0.00718911		-0.0563783	0.848542	-0.0991666	0.82564
CG13728	-0.0015295	0.891392	0.035313	0.848874	-0.0856623	0.804642
CG13731	-0.0145227	0.384727	0.115702	0.609084	0.0137438	0.974594
CG13733	-0.00676293		0.0028134		0.0414649
CG13737	-0.014848	0.41865	-0.180605	0.306853	0.202453	0.602053
CG13738	-7.92867e-05	0.996381	0.0928951	0.725229	0.135545	0.712921
CG13739	-0.00692402		0.0614497	0.696886	-0.119534	0.784872
CG13742	0.0270874	0.764549	-0.112049	0.614663	-0.497302	0.0498299
CG13743	-0.012255	0.385241	0.219116	0.137218	0.246877	0.339086
CG13744	-0.00501596	0.701127	0.0208821	0.892223	0.0147149
CG13747			-0.00723135
CG13748	0.00183623		-0.0248938	0.905956	0.287072	0.177256
CG13749	0.00183623		0.0183827	0.86658	-0.0199917
CG13751	0.0345777	0.71313	-0.0309575	0.929293	0.134268	0.668435
CG13760	0.0236139	0.813357	-0.0232835	0.937927	-0.295138	0.152384
CG13766	0.0170313	0.866872	-0.0238691	0.947697	0.222341	0.449037
CG13771	0.0135877	0.464932	0.00122937	0.988188	0.117703
CG13773	0.036625	0.710147	0.022931	0.941133	-0.185516	0.459835
CG13775	-0.00363352	0.969018	0.013567	0.971128	0.0597107	0.904625
CG13784	-0.0792439	0.343288	0.0798588	0.659521	0.0375668	0.923162
CG13786			0.0121556	0.880895	0.0358618
CG13793			0.0479698	0.681033	0.0385677	0.942467
CG13794	-0.0123712	0.181949	0.0403565	0.890731	0.701897	0.0161972
CG13795	-0.032721	0.264667	0.125327	0.57804	0.134692	0.757873
CG13796	-0.019179	0.214691	-0.0179626	0.963187	0.285184	0.403171
CG13806	-0.0162936	0.339814	-0.065477	0.818957	0.0679708	0.867823
CG13807	0.0559862	0.539421	-0.0264678	0.9399	-0.238442	0.370979
CG13810	-0.00773301	0.686876	-0.0117862	0.978216	0.0841628	0.843299
CG13813	-0.0402779	0.0544112	-0.147532	0.444327	-0.0208654	0.943811
CG13827	0.01673	0.864255	-0.0453617	0.88858	0.0318398	0.946819
CG13833	-0.00718911		-0.00753078	0.96817	0.0660118
CG13837			0.0139054	0.832869	-0.113104	0.803146
CG13838	0.000905603		0.00141111
CG13840	-0.00477944		-0.00182487
CG13841			0.0105763		0.0401616
CG13842	-0.00459437		0.0127281	0.966732	0.332896	0.289905
CG13843	-0.00265763		-0.000231312		0.00777369
CG13847	-0.0310213	0.0458744	-0.0180084	0.960412	0.0223247	0.968402
CG13850	0.033179	0.73915	-0.103892	0.494876	-0.00997212	0.978498
CG13855	-0.0128258	0.167665	0.00564589	0.986586	0.224921	0.547743
CG13856	-0.000284649		0.0405155	0.82388	0.0618211	0.901625
CG13857	0.0344777	0.00156128	0.257941	1.77604e-07	0.077012
CG13862	-0.00529473		0.11253	0.22743	0.0383565	0.93506
CG13868	-0.130242	7.42672e-05	0.140168	0.478339	0.562004	0.0200433
CG13869	-0.000891903	0.937697	0.0402104	0.684557	-0.0348465
CG1387	-0.000868923		0.00967861		0.0165306
CG13870			0.00809364		0.0641497
CG13871	0.00183623		-0.0055371		-0.0128602
CG13872	-0.00676293		0.00843294	0.934091	0.0255382
CG13875	-0.0145839	0.483024	0.0477347	0.880063	0.164966	0.682057
CG13876	0.0150291	0.885324	0.0166294	0.961259	-0.272364	0.286522
CG13877	-0.00279	0.856041	-0.0316451	0.890893	0.0491291	0.925257
CG13884	0.00365145
CG13887	0.0563538	0.514753	-0.0410986	0.869187	-0.0637526	0.849284
CG13891			-0.000440015		0.0231703
CG13893	-0.0142444	0.453555	0.0956618	0.696886	0.354375	0.0705972
CG13894	-0.0474847	0.0962611	0.0240009	0.947641	-0.103175	0.74308
CG13895	-0.0471902	0.601809	-0.0792819	0.728586	0.122629	0.653829
CG13896	0.0170494	0.847653	-0.0217961	0.942842	-0.301635	0.305791
CG13898			-0.000832786		-0.0106077
CG13901	0.0736847	0.391995	-0.131074	0.469447	-0.214297	0.512943
CG13905	0.00100135		0.018905	0.725229	0.899418	0.000633025
CG13907	0.0149737	0.885808	0.0415603	0.853212	-0.0417491	0.898018
CG13912	-0.0219738	0.530813	0.00667248	0.987063	-0.0747585	0.855914
CG13917	0.0263418	0.787639	0.0717983	0.725673	0.118699	0.613974
CG13919	0.0423796	0.349547	-0.0115746	0.973641	0.0697878	0.887012
CG13920	-0.0357874	0.274772	-0.0765324	0.73977	0.199022	0.456408
CG13921	0.0242232	0.813357	-0.0329186	0.902205	-0.44659	0.0614061
CG13924	-0.00925248		-0.00659741	0.981037	0.0876143	0.849698
CG13926	0.0162284	0.874164	-0.14455	0.478303	0.136045	0.721426
CG13928	-0.0469548	0.106244	0.0444902	0.861637	0.300022	0.125447
CG13930	-0.0133466		-0.0394251	0.820229	-0.0949576
CG13931	-0.000986403		-0.00182487
CG13933	0.0334998	0.736013	0.0630844	0.793037	0.165765	0.475518
CG13937	-0.0176369	0.279372	-0.0143886	0.968949	0.263816	0.24992
CG1394			0.00154959		0.0339262
CG13946	-0.00479845	0.366013	0.329637	4.01948e-06	0.43952	0.137904
CG13947	-0.00593127	0.331872	0.386357	4.57435e-07	0.218437	0.395072
CG13949	-0.0032016	0.827467	-0.0369098	0.861449	0.106946	0.734089
CG13950	-0.0019684	0.914643	-0.0368924	0.89488	0.282428	0.386931
CG13954	-0.0107696		0.127435	0.554998	0.192787	0.559279
CG13955	-0.00105477		-0.0274201	0.905956	0.323149
CG13962	-0.00103837		0.0639449	0.187655	0.188899	0.63503
CG13965			-0.0037914
CG13970	0.00277941		-0.00525574		-0.0106077
CG13972	-0.0104802		0.00361316	0.972299	0.0503758
CG13978			0.00154959
CG13982	-0.00143084	0.961919	-0.00364146	0.985808	0.292194	0.339856
CG13983	0.00280553	0.865995	0.010139	0.937927	0.107554
CG13984			0.00154959
CG13991	-0.000355374		0.00154959
CG13992			0.0072989		-0.147682
CG13994	0.0238798	0.817204	0.0670632	0.822842	-0.0632236	0.863595
CG13995	-0.0103154	0.47604	0.268326	0.0467055	0.291387	0.191016
CG13996	0.00575073		0.0978868	0.114529	-0.135554	0.756895
CG13999	-0.00256039	0.866459	-0.0404186	0.873542	0.220755	0.555414
CG14005	0.0667223	0.453059	-0.0668196	0.734369	-0.404996	0.120976
CG14007			0.00236724		0.0454317
CG14011			0.00154959
CG14013					0.00777369
CG14014	0.00136342	0.975155	0.00247043	0.911841	0.00751562
CG14015	-0.00500085	0.775001	-0.00120856	0.996482	0.337671	0.263536
CG14017	-0.00405515		0.00154959
CG14020	-0.00405515		-0.0191467	0.918027	0.183058
CG14022			0.0179415	0.810243	0.174104
CG14024	-0.0194853	0.179685	0.0982682	0.706273	0.117004	0.749599
CG14034			0.0124153	0.877245	0.0563197
CG14036	0.043904	0.647854	-0.0162936	0.960352	0.249137	0.441325
CG14043	0.0663335	0.401712	-0.0379503	0.893999	-0.109259	0.708858
CG14044	-0.00405515		0.0248947	0.888219	0.229782	0.518283
CG14050	-0.00472747	0.818076	-0.0483445	0.834522	-0.147407	0.720009
CG14052	0.00277602		-0.0276919	0.751848	-0.113739
CG14053	0.011004	0.831771	-0.0119558	0.955429	-0.0667457	0.877244
CG14054	0.00165047		-0.00251075	0.985808	0.0031034
CG14062					0.00777369
CG14069					-0.0106077
CG1407	0.0445096	0.621922	-0.0893767	0.714519	-0.543172	0.0539604
CG14071			0.00154959		-0.0106077
CG14072	-0.000511957		-0.0666089	0.614895	-0.0492013	0.917701
CG14073	0.0040668	0.970539	0.0614411	0.782433	-0.110572	0.733882
CG14074	0.0296544	0.767876	0.023219	0.94925	-0.309863	0.271971
CG14075	-0.0086885	0.312582	0.0577937	0.829725	0.366592	0.179871
CG14077					0.00777369
CG14079	0.00993302	0.830937	-0.000712028	0.997856	0.168362	0.673352
CG14082	-0.00880666	0.563428	0.186406	0.266376	0.234407	0.475878
CG14085	1.24725e-05		-0.0229392	0.880493	0.0945945	0.826547
CG14086	-0.00442868		0.0577259	0.741189	0.136895	0.74395
CG14089	0.00183623				0.0695258
CG14095	-0.00107106	0.789251	-0.0683565	0.802512	-0.0300342	0.932005
CG14096	-0.00294499	0.705257	0.047245	0.86658	-0.189353	0.566851
CG14100	0.0855113	0.267364	-0.0454556	0.857583	-0.102932	0.788617
CG14102	0.0484428	0.605748	-0.106836	0.666578	-0.0497436	0.922278
CG14104	0.0095306	0.869687	0.0315562	0.904738	0.182871	0.649851
CG14105	-0.0196009	0.151503	0.149781	0.156246	0.421325	0.079065
CG14106			0.00154959		-0.0269086
CG14107	-0.0173708	0.557123	0.19344	0.205777	0.0398518	0.793383
CG14109	-0.013399	0.357114	0.0189081	0.960412	0.44941	0.0823514
CG14110	-0.0071624	0.648952	0.039162	0.848069	0.135091	0.730469
CG14111	-0.00406046	0.760851	0.0643468	0.238683
CG14115			-0.0082888
CG14118	-0.00323059	0.720808	-0.00371041	0.991013	0.22545	0.516354
CG14120	-0.00804117	0.586852	0.168387	0.368135	-0.150924	0.634489
CG14125			0.00215111		0.0812884
CG14130	0.0256594	0.764279	-0.0226587	0.95026	-0.0784604	0.837829
CG14131	0.0207207	0.818933	-0.10736	0.640044	0.259528	0.258467
CG14132	-0.0126469	0.244665	0.146116	0.4753	0.301349	0.140872
CG14135	0.0218194	0.824215	-0.078066	0.74454	-0.114666	0.753285
CG14137			-0.00182487		0.0165306
CG14142	-0.00265763		0.000939761	0.994534	-0.123964
CG14143	-0.0104509		0.0288202	0.842941	0.191119	0.586331
CG14147	-0.00518657	0.346226	-0.0431001	0.863038	-0.0514224	0.830358
CG14153	-0.000402415		-0.0224837	0.905715	-0.169769	0.675303
CG14154	-0.00265763		0.0132755	0.902205	0.00531917
CG1416	0.0743453	0.346226	-0.0120911	0.965181	-0.0239757	0.952997
CG14160	-0.00561993		0.0279054	0.916638	0.156522	0.691971
CG14174	0.0201085	0.841562	-0.0071194	0.986586	0.0499931	0.907942
CG1418	0.0276502	0.782137	-0.0285006	0.92751	0.0666923	0.862042
CG14182	0.0716973	0.409438	-0.0408433	0.898406	-0.0352582	0.943811
CG14183	0.0125878	0.671554	0.0225542	0.937927	-0.106643	0.815442
CG14184	0.0344356	0.724524	-0.0975269	0.579703	-0.34197	0.169339
CG14185	-0.000986403		0.0306784	0.824037	0.03379
CG14186	-0.00722279	0.712823	0.13718	0.519102	0.23968	0.427538
CG14190	0.00175822		0.00154959		0.00777369
CG14191	-0.0096495	0.578515	-0.183947	0.168956	-0.321495	0.212114
CG14194	0.0579695	0.52766	-0.0973928	0.571904	-0.311418	0.157598
CG14195	-0.00127447		0.122603	0.496438	0.484932	0.0757627
CG14196	-0.00959696	0.223425	0.134424	0.384141	0.29389	0.215461
CG14200	-0.0516991	0.571221	0.0595657	0.780436	0.121161	0.605414
CG14204	0.00511334	0.899072	-0.0730347	0.673849	0.0943917	0.837118
CG14205	-0.00166101	0.865995	0.0375455	0.90544	0.147403	0.669125
CG14207	-0.0578952	0.512068	-0.0330269	0.895498	-0.0999454	0.73188
CG14210	0.0257276	0.792206	-0.0435366	0.862314	-0.317232	0.157521
CG14212	0.00494948	0.776237	0.0080863	0.935152	0.154807
CG14218	0.0222622	0.647304	-0.00204223	0.990779	-0.34965	0.207713
CG14219	-0.00267269		0.0287234	0.841858	0.136972	0.688481
CG14220	-0.00583407	0.958461	-0.0931568	0.621932	-0.491803	0.0490751
CG14221	0.00895305	0.775001	-0.011025	0.973641	-0.0156507	0.977339
CG14223	-0.00950143	0.87483	-0.0197638	0.954467	-0.159821	0.695881
CG14227	-0.0020287	0.917207	0.0129819	0.92751	-0.0129416
CG14229	0.0765777	0.367954	-0.147778	0.407932	-0.47595	0.0724346
CG14230	0.049219	0.539139	-0.112781	0.489792	-0.37056	0.143482
CG14231	0.0506564	0.590059	-0.0405788	0.90348	-0.312584	0.299897
CG14232	0.037555	0.696575	-0.0999701	0.679458	0.187684	0.486087
CG14234	-0.00936677	0.43869	0.129154	0.563183	0.14799	0.627627
CG14237			0.00179021		-0.0152527
CG14238	0.0021354		-0.00436545	0.98696	0.134304	0.74739
CG14245	-0.00524771		0.0348095	0.530649	0.371329	0.11993
CG14246	-0.000986403		0.0123313		-0.0106077
CG14247	-0.00886461		0.0703182	0.617748	0.19951	0.598964
CG14252	-0.0167578	0.805556	0.00524736	0.98842	0.236453	0.454257
CG14253	-0.0205209	0.201767	0.168147	0.348024	0.112558	0.726599
CG14257	-0.033767	0.014611	-0.0225941	0.941133	0.313562	0.341447
CG14258			-0.00297645	0.985292	-0.0357377
CG14259	-0.00265763		-0.00281947	0.968199	-0.11458	0.797764
CG14260	0.000211472	0.987344	0.00638725	0.937927	0.00611254
CG14262	0.00395814		0.00339287
CG14265	-0.00638549	0.300307	0.129259	0.17946	0.371539	0.0954539
CG14269	-0.00101296		0.00805602
CG14270	0.0131752	0.900771	-0.0750729	0.780436	-0.0335616	0.925407
CG14273	-0.0142755	0.366013	-0.061977	0.83443	-0.00128464	0.998298
CG14274	-0.0100748	0.328663	-0.0364695	0.913763	0.0197462	0.968804
CG14275	-0.00333353	0.864817	0.0893966	0.738939	0.147265	0.627008
CG14277	-0.00460335	0.68665	0.0471901	0.883027	0.443538	0.0635274
CG14280	-0.000355374		0.0126302	0.856661	-0.0106077
CG14282			0.0041382		0.00529003
CG14285	-0.00551826	0.761733	-0.02141	0.954467	0.12052	0.767811
CG14286	0.0313784	0.737304	-0.133582	0.370016	-0.251161	0.291146
CG14292	-0.0108161	0.337083	0.300592	0.0143645	0.178281	0.372224
CG14294					0.00777369
CG14297	0.00430991		-0.00921161	0.898007	-0.00146678
CG14298	-0.00498024	0.780441	0.0629119	0.781888	-0.000688295	0.998898
CG14300	-0.000766304	0.821442	0.199202	0.090876	0.406123	0.0480956
CG14301	-0.00760257	0.337083	-0.108742	0.633385	-0.160252	0.60724
CG14302	-0.00418479	0.632212	0.511008	4.37846e-09	0.528752	0.00607578
CG14304	-0.0114916	0.432283	-0.0175223	0.963187	0.046444	0.920931
CG14309	0.00183623		0.011284		0.00777369
CG14312	-0.0121717	0.367775	-0.0388471	0.907641	0.193752	0.609929
CG14313	-0.00233638		-0.0207639	0.775425	0.111903
CG14314	-0.0154705	0.758427	-0.0716909	0.812035	0.0157173	0.976541
CG14316					0.00777369
CG14317	0.000213712	0.992068	0.185145	1.99925e-05	0.0478874
CG14321	-0.0205965	0.325132	-0.0276334	0.937927	0.0971881	0.814603
CG14322	-0.0363403	0.701127	0.0668874	0.780277	-0.0470083	0.88021
CG14323			0.000615332	0.994534	0.0164851
CG14324	-0.000745571	0.854576	-0.00774224	0.916661	-0.230019	0.519618
CG14325	-0.000533951		0.009144	0.965181	-0.0514514
CG14326	0.00129716		-0.0373105	0.577709	-0.256521	0.451184
CG14327	-0.00508177	0.474098	-0.114032	0.635849	-0.0503467	0.812103
CG14329	-0.000327572		-0.00465787	0.938095	0.0463221
CG14331	-0.00728552		-0.0858358	0.599058	0.187349	0.639587
CG14339			-0.000197913		-0.0013737
CG1434	0.0578576	0.530276	0.0893145	0.680866	-0.207556	0.397839
CG14340			0.00154959
CG14341	0.0697008	0.355882	-0.0800918	0.765966	0.0202168	0.966415
CG14342	-0.00685899	0.553485	-0.0397596	0.904663	-0.0830126	0.854221
CG14346	-0.00843302	0.669543	0.000953492	0.995848	0.0565825
CG14352	0.037947	0.702971	-0.0757538	0.783529	-0.189473	0.566851
CG14355			-0.000353516		0.120913
CG14356	-0.0103593	0.611393	0.136326	0.501169	0.158687	0.697503
CG14357	0.00323133		-0.0328933	0.735508	0.138176	0.643217
CG14367	-0.000412964	0.981513	0.116356	0.558654	0.03257	0.951553
CG14369	-0.00265763		0.00259112	0.988338	-0.252543	0.415958
CG14374	-0.000897127	0.76192	0.232081	0.0306672	0.105521	0.697067
CG14377	-0.000872891	0.774534	0.370546	0.000151812	0.136623	0.5908
CG14384			-0.00796637
CG14391	0.00183623		-0.00374533	0.965181	-0.0197422
CG14395	-0.0043395	0.730806	0.193397	0.252282	0.00187169	0.989674
CG14397	-0.00442363	0.601787	-0.122068	0.581567	-0.200836	0.492142
CG1440	0.0350803	0.695845	0.0436345	0.861274	-0.310928	0.263689
CG14400	0.00175822		0.00332769		-0.00134295
CG14401	-0.00847288	0.687663	0.0015082	0.996042	0.199871	0.524493
CG14402	0.00175822		-0.00360017
CG14406			0.0140408	0.918027	-0.0125135
CG14407	0.0959376	0.208775	0.00650792	0.986586	0.0699407	0.821366
CG14408	0.00737095	0.94031	-0.0186214	0.949336	0.219685	0.288485
CG1441	-0.00951787	0.507037	0.228585	0.0759529	0.244498	0.382385
CG14410	0.0076586	0.938425	-0.0838063	0.76046	0.197779	0.612759
CG14411	0.0283641	0.777574	-0.00642199	0.986379	0.075384	0.797832
CG14414	0.0217286	0.833266	-0.0766696	0.78405	0.0488292	0.898569
CG14416	-0.000355374		-0.0103807	0.918027	0.0230565
CG14417	-0.00477944		-0.000197913		-0.0383416
CG14418	0.00224856		0.0234529	0.860991	-0.0482428
CG14419	-0.0286618	0.113208	-0.189743	0.179574	0.0274624	0.944617
CG14420			0.00856346		0.00777369
CG14421	-0.00200963		-0.00182487		0.00777369
CG14422					0.00777369
CG14423	0.000905603		0.00489871		-0.111108
CG14424	0.00159495		-0.00328633		-0.00148463
CG14427	0.010296	0.624388	0.0922224	0.0227126	0.00777369
CG14431	-0.0197887	0.402449	-0.00842857	0.986379	-0.135561	0.743549
CG14434	0.12393	0.0644496	-0.00414665	0.990308	0.0205405	0.968497
CG14435	0.0627132	0.466892	-0.0724907	0.756613	-0.349152	0.104274
CG14439	-0.00477973	0.71188	0.0701657	0.812593	-0.211651	0.401993
CG14440	0.0543335	0.557632	0.0330869	0.912388	0.0638489	0.844637
CG14441	-0.0465241	0.577447	0.0270965	0.915449	0.0293669	0.926423
CG14442	0.0311931	0.735992	-0.0900535	0.696562	-0.446027	0.100433
CG14443	-0.00265763		-0.00658398		-0.0106077
CG14445	-0.0046155	0.616566	0.170427	0.218101	0.0665593	0.838122
CG14448			0.0081107		0.0230908
CG14450	0.0740363	0.373836	-0.10661	0.586997	-0.36993	0.0879917
CG14451	-0.00281602	0.86268	0.0243217	0.83443	-0.146787
CG14452	0.00175822		-0.0156213	0.875589	0.109287	0.805801
CG14453	-0.0113422	0.425625	0.0478838	0.880858	0.0886006	0.814446
CG14454	-0.000298772	0.986485	0.0453663	0.883301	0.0779481	0.844087
CG14455	-0.00265763		0.0105482		0.328499
CG14456	-0.00713235	0.465173	0.134659	0.484734	0.238708	0.440363
CG14457	-0.00767019	0.354601	-0.171652	0.306576	-0.236037	0.521184
CG14459			-0.00355944		-0.0618368
CG14464	-0.00118109	0.991341	-0.013706	0.959537	-0.169322	0.546661
CG14478	0.0530316	0.551509	-0.101114	0.674797	-0.57641	0.0472689
CG14483	0.0140766	0.894764	-0.0462233	0.863251	-0.080094	0.776428
CG14488			0.0450314	0.757755	0.281749
CG14490	-0.00281512		-0.0393256	0.838091	-0.154595	0.715854
CG14491					0.0728461
CG14492					0.00777369
CG14495	-0.00127505		0.0639819	0.525208	-0.054	0.913212
CG14499	-0.00202994		0.0130626	0.479616	0.289836
CG14500	-0.00111577	0.577447	0.318343	7.65793e-08	0.902536	6.76562e-05
CG14502	-0.0243284	0.629493	-0.0273989	0.931462	-0.41851	0.160818
CG14505	-0.00105741				0.00777369
CG14506	-0.00477944		-0.00538244
CG14507	-0.00892649	0.384041	-0.0931077	0.640227	-0.163728	0.630984
CG14511	0.0116985	0.898294	-0.0747602	0.794217	-0.2018	0.566992
CG14515	-0.0137303	0.102249	-0.054029	0.798274	-0.239442	0.512414
CG14516	0.0454657	0.630341	-0.0620545	0.810618	0.0481699	0.915972
CG14518	-0.00265763		-0.0116793		-0.0152527
CG14535	-0.0272019	0.170718	-0.109112	0.598767	0.223952	0.415676
CG14540			-0.00182487		-0.00148463
CG14543	0.0054399	0.949762	-0.0470554	0.885473	0.151794	0.639889
CG14544	0.0234419	0.817204	-0.0954535	0.714649	0.12254	0.761281
CG14545	0.0280671	0.779586	-0.0158192	0.966966	0.168957	0.655296
CG14551	-0.00235658	0.867027	0.0312059	0.875589	0.0603313
CG14556	-0.00255763		0.0200469	0.658836	-0.0747967
CG14561	0.0592293	0.521161	0.00718272	0.986586	0.0432282	0.916812
CG14562	0.0322617	0.744809	0.0117153	0.971128	0.0791719	0.777109
CG14563			0.00662804	0.924714	-0.0850406	0.857367
CG14564	0.00321387		-0.00238181		-0.152794
CG14565	0.000672929	0.910829	0.0101622	0.936082	-0.0700314	0.864223
CG14566	-0.000727497	0.836231	0.0215803	0.9399	0.0432227	0.924388
CG14567	0.000410925	0.993072	0.0410294	0.903558	0.027912	0.95675
CG14568	0.01223	0.314333	-0.0262394	0.910806	-0.30344	0.321529
CG14569	-0.00067856	0.899999	0.0100887	0.966405	-0.111651	0.765377
CG14570	-0.000647972	0.958435	-0.0391628	0.781888	-0.136493	0.753528
CG14572	-0.000325993	0.939662	0.0771258	0.780088	-0.000340069	0.999081
CG14573	0.0109234	0.428487	-0.0581446	0.853571	-0.281325	0.357916
CG14589	-0.00783611		-0.0194884	0.813323	-0.056329
CG14591	-0.0134215	0.484841	-0.0813021	0.77018	-0.0473173	0.922089
CG14598	-0.0199614	0.171581	-0.0727273	0.802517	-0.17358	0.558262
CG14605			-0.00409697		-0.00969401
CG14606	-0.00783611		0.150366	0.122011	0.167198	0.670071
CG14607			-0.0055371
CG14609	-0.00255763		-0.000923696	0.994227	-0.000291881
CG1461	-0.00326776		0.105119	0.101364	0.274038	0.430171
CG14610	-0.00265763		-0.000197101
CG14613	0.0696986	0.380778	-0.148733	0.284794	-0.076317	0.825059
CG14615	0.0250908	0.788284	0.240833	0.08927	0.262221	0.257235
CG14618	0.0611551	0.498513	-0.0874524	0.729075	0.011643	0.978158
CG14621	0.0326135	0.730465	-0.0164864	0.95286	-0.20677	0.327549
CG14625	-0.00255763		-0.0228441	0.869971	0.00613632
CG14626	-0.0106425	0.430319	-0.0577024	0.848069	0.0805804	0.863595
CG14627	0.00134278		-0.0313467	0.811055	0.0347608
CG14628	0.00175822		-0.00726811
CG14629	-0.0462941	0.123787	-0.0659574	0.822281	0.237404	0.340899
CG1463	0.0100181	0.925696	-0.160625	0.288732	-0.459945	0.0768011
CG14630	-0.00255763		0.00973093	0.914806	-0.00239365
CG14634			0.00339287		0.00777369
CG14636	-0.0293381	0.0191501	-0.00859129	0.985521	0.350773	0.12893
CG14641	0.0463849	0.628062	-0.113188	0.555704	-0.443809	0.0736313
CG14642	-0.0104863	0.253702	0.0363417	0.914541	0.330778	0.138002
CG14644			0.0493596	0.526426	-0.0730606
CG14645	0.000914303		0.0169365		0.0760312
CG14646	0.0295911	0.765999	-0.0911676	0.656491	-0.474429	0.0768011
CG14647	0.0841832	0.291555	-0.0867429	0.648462	-0.327489	0.225633
CG14650	0.0498376	0.588166	-0.086102	0.745268	-0.507869	0.0576171
CG14651	-0.00481694	0.771664	0.000858752	0.992794	0.00731293
CG14655	-0.0111018	0.429162	0.0017392	0.995767	0.528637	0.0574704
CG14657	0.0468586	0.59208	-0.0666639	0.815923	-0.587743	0.0446488
CG14661	-0.00341974		0.111914	0.0560821	0.0376386	0.936514
CG14662	-0.011255		0.102633	0.377484	-0.00310071	0.995213
CG14664	0.00175822		-0.00556679	0.965181	-0.0568867
CG14667	0.0504489	0.588166	-0.0248819	0.937927	-0.107009	0.738648
CG14668	-0.00265763		0.00453637	0.955725	0.142
CG14669	-0.00914442	0.8189	0.206551	0.149435	0.13207	0.696037
CG14671	0.0726818	0.393812	-0.00416277	0.990308	-0.00997368	0.978997
CG14676			-0.000231312
CG1468	-0.00767421	0.479472	0.113323	0.501228	0.303309	0.125949
CG14687	-0.0316496	0.256448	0.0316361	0.921198	0.346703	0.0735891
CG14688	-0.0364871	0.705992	-0.0606481	0.832869	-0.0624323	0.843281
CG14689	0.00321387		0.0237718	0.671338	0.0355949
CG14691	0.00175822		-0.00420321		0.110696
CG14692	-0.0186913	0.117654	0.142039	0.486358	0.294686	0.304026
CG14693	-0.00454712		0.0350957	0.684928	0.288246	0.397158
CG14694	-0.00378515	0.709364	-0.0105062	0.971736	0.44912	0.119737
CG14695	-0.00476405		-0.0118267	0.958687	0.602712	0.0472689
CG14696	-0.018631	0.548959	0.0549922	0.85735	0.0524017	0.858735
CG14710	0.04501	0.622961	-0.0930272	0.642008	-0.490886	0.0568249
CG14711	0.0692199	0.430184	-0.0205105	0.95286	0.239408	0.391059
CG14712	0.0340373	0.704901	-0.0861843	0.714326	-0.173477	0.560348
CG14715	0.0771305	0.350321	-0.0557459	0.83443	-0.10539	0.75106
CG14717			0.0147489	0.759788	0.006953
CG14718	-0.00255763		-0.0159508	0.84086	0.063472
CG14720	-0.0109355	0.202349	0.00468387	0.968586	-0.0495181
CG14721	-0.00504713	0.964515	-0.12371	0.56588	-0.0306578	0.938087
CG14722	0.00707275	0.950149	-0.120452	0.543385	-0.470106	0.0553911
CG14739	0.00183623		0.00154959		-0.0106077
CG14740					0.0230565
CG14742					-0.0301916
CG14743			-0.000231312
CG14744	-0.00265763				-0.00966942
CG14752	-0.0145499	0.0217146	-0.0626142	0.756613	-0.0678749	0.837414
CG14756	-0.0107629	0.568849	0.0932263	0.71331	0.139689	0.740719
CG14757	-0.00896847	0.846933	-0.100782	0.577668	-0.0231814	0.959636
CG14760	-0.00241341	0.855313	-0.00627244	0.971736	-0.217108
CG14762	-0.0316514	0.021317	0.214343	0.079382	0.194498	0.382683
CG14763	-0.00855208		0.0341005	0.811776	0.200584	0.603626
CG14764	0.0476068	0.618548	-0.126712	0.526426	-0.56125	0.0456547
CG14767	0.00167825	0.987209	-0.0120696	0.966966	0.17516	0.425186
CG14770	-0.0164767	0.127234	-0.027123	0.916963	-0.118541	0.743036
CG14777	-0.0046484	0.880745	0.0345426	0.918031	-0.180692	0.446433
CG14778	0.00365145		0.0339525	0.697529	0.0624986
CG14780	-0.00819872		-0.0106336	0.977438	-0.00793505	0.987045
CG14785	0.0169173	0.684905	-0.160735	0.327014	0.325938	0.318108
CG14787	-0.00452974	0.893941	0.00526395	0.988188	0.176165	0.639889
CG14795	-0.0157325	0.227647	0.0218699	0.951308	0.027607	0.947541
CG14797	-0.000885515		0.0504065	0.611916	-0.0526877
CG14803	0.0766568	0.367775	-0.0988733	0.555704	-0.370474	0.138898
[truncated: 12,825 more rows]
