# Supplementary material for: A modERN resource: identification of Drosophila transcription factor candidate target genes using RNAi
Source: Genetics. 2023 Jan 19;223(4):iyad004. doi: 10.1093/genetics/iyad004 (PMC10078917; doi:10.1093/genetics/iyad004)
Supplement: iyad004_Supplementary_Data [file iyad004_supplementary_data.zip › modERN_Resource_RNAi_Table_S47_Drosophila_RNAi_lines_GENETICS-2022-305822.xlsx]

## Sheet: Table S47 shRNAi info
Table S47. Drosophila stocks used for experiments with TRiP and Bloomington Drosophila Stock Center identifiers
TF symbol	alternate ID	TRiP line	BDSC #	Sense Strand Hairpin Sequence
Bdp1	CG9305	HMC05092	60098	ATGGTGATGTTGTCTACGAAA
bsh		HMS02708	43994	TACGATTTAGTACGAACTATA
cad		HMC04863	57546	CACGCTCTCGATGTGACACGA
Camta		HMS02016	40849	CAGCTTCTACGATCACTACAA
caup		HMS02716	44002	TACGATTACGAGTACGTTTAA
CG10209		HMC04647	57255	CAGCATGGAAGTGGATCACTA
CG15696		HMC04679	57282	AGCGACGGGAGAAGCGCGAAA
CG32006		HMC05800	64927	CAGAACCAACTCACAAGTCAA
CG33557		HMC04761	57453	CTGCACAAATACGAGAGCGAA
CG34376		HMC03153	51439	TAGCTAGTTTATCAAATTCGA
CG9876		HMC03056	50655	CGCGACAATTATCGTAATTAA
dac		HMS01435	35022	CAGTAAGTTCGTAATACTAAA
dmrt99B		HMC03088	50687	AACAATCAAACTACAAGCTAA
E5		HMJ21631	N/A	CCGGGATAGCTATCCGTTGTA
ERR		HMC03087	50686	CAAGTCCACACGACTAGCATA
esn		HMS01360	34371	CTCGAGCGACATGGACGACTA
Ets65A		HMS02246	41682	ATAGTTGATTGTACAGTTAAA
fd59A		HMC03155	51441	CAGGTTCTAGACCTATATCTA
Fer1		HMC03073	50672	TAGGTGATGTGCAATTCGAAA
foxo		HMS00422	32427	CCGACGAGTTGGACAGTACAA
gfzf		HMS00394	32399	GACGACGACGGTTTCTATCTA
HLH54F		HMC06030	65244	CGCAATCTTATCCGAAGACTA
Hr3	Hr46	HMC03156	51442	TACGATACATAAATTAGTTAA
Hr51		HMS01951	39032	ACGAAACAGTTTACGAGACAA
Kah	CG17181	HMS03165	51517	CCGATTCGATCTACAGCTCTA
kay		HMS00254	33379	ACGAATGTGTTGTTTCGTTAA
onecut		HMS01438	35025	CAGGGACTGTTTCAATATCTA
pb		HMC03065	50664	TAGAACTACAACAGACAACAA
Pdp1		HMS02030	40863	ATGGATCTCAAGACAGAGTTA
repo		HMS02971	50735	TTGCTGTAGTTAGACAATAAA
scro		HMS00828	33890	TAGCACAAAGAAGAAAGCGAA
scrt		HMC03996	55309	TAGAAGATACATACATCACAA
sens		HMC03997	55310	CAGGACGAGACACACACTCAA
sens-2		HMS01394	34984	CTGGTCAAGACTGAACAACTA
Sox102F		HMC05985	65133	TCAGCGCGAGCTAGACGACTA
Sox14		HMS00103	34794	ACGAGTTTGCAAGTTATTATA
Sox15		HMC04657	57264	ACGAACCAGAATCACGGACAA
ss		HMS00296	33415	TCAGTTGTAGATACAACCAAA
su(Hw)		HMS00848	33906	TTGAATGATGTTACCAAGCAA
TfAP-2	AP-2	HMS02159	40911	TACAATATTCAAATATATTAA
toe		HMC03061	50660	CGCGTGCTGAGTACAAATAAA
trh		HMS00002	33612	AACATTCAATGTTGTTAAATA
twi		HMS01317	34330	TAGATGATTCTAAGATGTCTA
Xbp1		HMS03015	36755	CAGAACGGAAATACTACAGAA
zfh2		HMC03043	50643	ATGGATGTTACTAAAGACTTA
da-Gal4 driver line	new stock number		95282
da-Gal4 driver line	old stock number		55849
mCherry control			35785
