# Supplementary material for: A modERN resource: identification of Drosophila transcription factor candidate target genes using RNAi
Source: Genetics. 2023 Jan 19;223(4):iyad004. doi: 10.1093/genetics/iyad004 (PMC10078917; doi:10.1093/genetics/iyad004)
Supplement: iyad004_Supplementary_Data [file iyad004_supplementary_data.zip › modern_Resource_RNAi_Table_S48_Gene_Ontology_Searches_GENETICS-2022-305822.xlsx]

## Sheet: GO target gene search lists
Table S48. Gene Ontology search lists and results.
	ERR 12-14 hr		fd59A 10-12 hr L2FC <-0.4		FoxJ1/CG32006 heatmap L2FC<1.0		kay 16-18 hr L2FC >1.0		onecut 16-18 hr L2FC <-0.5		sens heatmap <-1.0		sens-2 14-16 hr <-1.0		sens-2 heatmap <-1.0 AND >1.0		Xbp1 16-18 L2FC <-0.5		zfh2 12-14 hr
	BioProcess = glycolytic process MolFunction = chitin binding		BioProcess = neuron differentiation		BioProcess = cilium assembly		MolFunction = Defense Response		BioProcess = neuron differentiation		BioProcess = cilium organization, sensory perception of sound Cellular Component = cilium		MolFunction = alpha-mannosidase activity		MolFunction = peptidase activity		BioProcess = Protein Folding		MolFunction = solute:sodium symporter activity
light green L2FC <= -1.0
light blue -0.5 < L2FC < -1.0
yellow L2FC >= 1.0	gene name	FBgn	gene name	FBgn	gene name	FBgn	gene name	FBgn	gene name	FBgn	gene name	FBgn	gene name	FBgn	gene name	FBgn	gene name	FBgn	gene name	FBgn
light orange 1.0 > L2FC > 0.5	Ldh	FBgn0001258	Cyp4p2	FBgn0033395	Hsp70Bb	FBgn0013278	Drs	FBgn0283461	CG13135	FBgn0032184	elfless	FBgn0032660	LManV	FBgn0032068	LManV	FBgn0032068	AANATL4	FBgn0034429	Obp44a	FBgn0033268
bold = member of highlighted GO Term	CG12896	FBgn0033521	asRNA:CR43767	FBgn0264267	BomBc2	FBgn0034331	Drsl2	FBgn0052279	CG15034	FBgn0029946	Tsp47F	FBgn0033629	LManVI	FBgn0032069	LManVI	FBgn0032069	Xbp1	FBgn0021872	CG13217	FBgn0033590
	Prx2540-1	FBgn0033520	BomBc2	FBgn0034331	asRNA:CR43767	FBgn0264267	Edg91	FBgn0004554	SNCF	FBgn0036349	CG45105	FBgn0266566	asRNA:CR45600	FBgn0267160	asRNA:CR45600	FBgn0267160	asRNA:CR45600	FBgn0267160	Hsp70Bb	FBgn0013278
Columns B-G and L-U list genes by	Tpi	FBgn0086355	fd59A	FBgn0004896	FoxJ1/CG32006	FBgn0052006	CG15394	FBgn0250835	bnk	FBgn0004389	DCX-EMAP	FBgn0259099	CG18585	FBgn0031929	CG18585	FBgn0031929	elfless	FBgn0032660	Nep4	FBgn0038818
ascending Log2Fold Change	Pgk	FBgn0250906	CG30054	FBgn0050054	CG34309	FBgn0259831	CG16704	FBgn0031558	CG6980	FBgn0039228	eys	FBgn0031414	CG7025	FBgn0031930	CG7025	FBgn0031930	Nep6	FBgn0030425	rumpel/CG9657	FBgn0029950
	Prx2540-2	FBgn0033518	CG15564	FBgn0039833	asRNA:CR31144	FBgn0051144	asRNA:CR45822	FBgn0267472	ImpL1	FBgn0001256	CG7409	FBgn0035817	CG5892	FBgn0038873	CG5892	FBgn0038873	Hsc70-3	FBgn0001218	alrm	FBgn0039332
Columns H-K list genes by	Gapdh1	FBgn0001091	Dhc16F	FBgn0283476	asRNA:CR45798	FBgn0267448	CG1850	FBgn0033154	CG14107	FBgn0036351	CG10339	FBgn0034972	CG7916	FBgn0028534	CG14820	FBgn0035718	CG13560	FBgn0034899	bumpel/CG6723	FBgn0037895
descending Log2Fold Change	Pfk	FBgn0003071	dare	FBgn0015582	Tpc2	FBgn0035078	Listericin	FBgn0033593	CG18179	FBgn0036023	CG13133	FBgn0032181	LManI	FBgn0032253	CG7916	FBgn0028534	asRNA:CR43767	FBgn0264267	Gat	FBgn0039915
	AGBE	FBgn0053138	CG42694	FBgn0261584	BomS2	FBgn0025583	phr	FBgn0003082	CG13739	FBgn0033403	CG43338	FBgn0263079	CG7900	FBgn0037548	LManI	FBgn0032253	Gp93	FBgn0039562	Eaat1	FBgn0026439
Enrichment tables from geneontology.org	CG11825	FBgn0033519	FASN2	FBgn0042627	asRNA:CR44969	FBgn0266304	CR43105	FBgn0262565	CG10591	FBgn0035621	CG14456	FBgn0037176	Try29F	FBgn0015316	CG7900	FBgn0037548	Hsp70Bb	FBgn0013278
are in subsequent tabs, nine for the TFs	Pgm1	FBgn0003076	Lcp4	FBgn0002535	asRNA:CR45053	FBgn0266413	BomS6	FBgn0040733	CG3108	FBgn0029807	CG43149	FBgn0262679	Cyp4p2	FBgn0033395	Acbp3	FBgn0250836	CG33346	FBgn0053346
discussed in detail and four for those discussed in	PyK	FBgn0267385	dila	FBgn0033447	asRNA:CR45926	FBgn0267588	CG5391	FBgn0038943	CG7264	FBgn0036214	CG11368	FBgn0040923	Acbp3	FBgn0250836	CG33306	FBgn0053306	Cyp6a19	FBgn0033979
in short vignettes.	Pglym78	FBgn0014869	TrpA1	FBgn0035934	CG34222	FBgn0250822	BomS1	FBgn0034329	Dhc16F	FBgn0283476	Root	FBgn0039152	CG14820	FBgn0035718	Try29F	FBgn0015316	CG6300	FBgn0038730
	Eno	FBgn0000579	CG6938	FBgn0036235	asRNA:CR44850	FBgn0266144	BomS5	FBgn0040734	CG14355	FBgn0038208	sosie	FBgn0039232	CG34386	FBgn0085415	Ptpa	FBgn0016698	CG14456	FBgn0037176
	Gapdh2	FBgn0001092	CG9541	FBgn0032083	asRNA:CR44996	FBgn0266331	BomBc1	FBgn0034328	BomS1	FBgn0034329	Obp56h	FBgn0034475	Ppn	FBgn0003137	Cyp4p2	FBgn0033395	P58IPK	FBgn0037718
	GlyP	FBgn0004507	ndl	FBgn0002926	asRNA:CR45682	FBgn0267242	CG13324	FBgn0033789	BomBc1	FBgn0034328	CG45079	FBgn0266454	CG15534	FBgn0039769	Cht9	FBgn0034582	Obp58b	FBgn0034768
	Pgi	FBgn0003074	CG5964	FBgn0036206	asRNA:CR45350	FBgn0266889	CG17107	FBgn0032281	Dhc98D	FBgn0013813	Ir25a	FBgn0031634	CG12057	FBgn0030098	CG34386	FBgn0085415	Pepck2	FBgn0034356
	CG15818	FBgn0031910	CG31538	FBgn0051538	BBS1	FBgn0035741	asRNA:CR46487	FBgn0287618	CG13330	FBgn0033848	CG14453	FBgn0037179	Cyp4ad1	FBgn0033292	Cyp4ad1	FBgn0033292	Grip71	FBgn0032705
	Gbs-76A	FBgn0036862	Alk	FBgn0040505	asRNA:CR45481	FBgn0267037	CG18179	FBgn0036023	CG4783	FBgn0038756	Dhc1/CG9492	FBgn0287844	CG10943	FBgn0036320	CG6300	FBgn0038730	Hsp26	FBgn0001225
	ERR	FBgn0035849	Nepl14	FBgn0039023	btv	FBgn0023096	BomT3	FBgn0038930	flz	FBgn0286782	CG14342	FBgn0031324	Cyp4p1	FBgn0015037	CG43120	FBgn0262580	CG4476	FBgn0035969
	Got2	FBgn0001125	CG4017	FBgn0032143	asRNA:CR44095	FBgn0264904	CR30029	FBgn0050029	Lip3	FBgn0023495	CG42779	FBgn0261847	Mal-A2	FBgn0002569	Ppn	FBgn0003137	shv	FBgn0031256
	CG7298	FBgn0036948	Cyp6a17	FBgn0015714	asRNA:CR46485	FBgn0287616	BomS3	FBgn0040736	Erk7	FBgn0052703	Ir76b	FBgn0036937	iotaTry	FBgn0015001	CG15534	FBgn0039769	GstD5	FBgn0010041
	MFS3	FBgn0031307	CG33288	FBgn0053288	asRNA:CR46005	FBgn0267667	asRNA:CR45835	FBgn0267485	CG42233	FBgn0250755	Dhc93AB	FBgn0013812	AANATL4	FBgn0034429	CG43208	FBgn0262844	exu	FBgn0000615
	Pebp1	FBgn0038973	Lcp3	FBgn0002534	BBS9	FBgn0034622	Cec2	FBgn0000281	CR43281	FBgn0262970	CG14693	FBgn0037837	LManIV	FBgn0032067	Jon65Ai	FBgn0035667	CG3984	FBgn0038291
	CG6933	FBgn0036952	CG43066	FBgn0262476	BomS1	FBgn0034329	CG14567	FBgn0037126	Z600	FBgn0004052	btv	FBgn0023096	CG14205	FBgn0031034	CG12057	FBgn0030098
	UGP	FBgn0035978	jv	FBgn0263973	asRNA:CR45874	FBgn0267534	asRNA:CR44975	FBgn0266310	CG13708	FBgn0035577	CG13996	FBgn0031763	Ada2a	FBgn0263738	CG10943	FBgn0036320
	Cyp9c1	FBgn0015040	FucTC	FBgn0044872	asRNA:CR43468	FBgn0263445	Cpr47Eb	FBgn0033598	CG42331	FBgn0259233	CG14445	FBgn0029851	LManIII	FBgn0032066	Cyp4p1	FBgn0015037
	CG5023	FBgn0038774	side-III	FBgn0083949	CG12535	FBgn0029657	BomBc3	FBgn0040582	CG6118	FBgn0038339	CG6362	FBgn0028740	CG30265	FBgn0050265	LManIII	FBgn0032066
	CG10472	FBgn0035670	Ac3	FBgn0023416	asRNA:CR45995	FBgn0267657	CG31769	FBgn0051769	TwdlJ	FBgn0039440	CG6055	FBgn0031918	LManII	FBgn0027611	CG31265	FBgn0051265
	CG13044	FBgn0036599	CG32085	FBgn0052085	asRNA:CR45270	FBgn0266808	CG5397	FBgn0031327	CG13954	FBgn0033405	alphaTub85E	FBgn0003886			Mal-A2	FBgn0002569
	L2HGDH	FBgn0032729	Sobp	FBgn0033654	asRNA:CR46469	FBgn0287600	TwdlO	FBgn0039438	CG2064	FBgn0033205	GstE4	FBgn0063496			iotaTry	FBgn0015001
	CG7203	FBgn0031942	Rpp21	FBgn0053082	CG5327	FBgn0034363	Dso2	FBgn0067905	CG13733	FBgn0036729	CG14277	FBgn0032008			CG7631	FBgn0028945
	Mur18B	FBgn0030999	Lrp4	FBgn0030706	CG14452	FBgn0037180	CG9759	FBgn0038160	robo2	FBgn0002543	Obp49a	FBgn0050052			AANATL4	FBgn0034429
	poe	FBgn0011230	CG43347	FBgn0263072	asRNA:CR45713	FBgn0267277	CG9372	FBgn0036891	CG6125	FBgn0038337	CG10185	FBgn0038397			LManII	FBgn0027611
	CG7714	FBgn0038645	Tmc	FBgn0267796	asRNA:CR44961	FBgn0266276	Cyp28d2	FBgn0031688	CG17564	FBgn0032768	CG15923	FBgn0038814			CG12506	FBgn0031276
	IM33	FBgn0031561	CG18304	FBgn0031869	elfless	FBgn0032660	Lip3	FBgn0023495	CG34450	FBgn0085479	CG13251	FBgn0037014			LManIV	FBgn0032067
	CG12480	FBgn0030537	sev	FBgn0003366	asRNA:CR45952	FBgn0267614	CG31960	FBgn0051960	CG5280	FBgn0035952	FoxJ1/CG32006	FBgn0052006			CG14205	FBgn0031034
	CG7296	FBgn0032283	Vps13B	FBgn0039727	asRNA:CR45130	FBgn0266623	CG9312	FBgn0038179	lectin-24Db	FBgn0040102	sens	FBgn0002573			Ada2a	FBgn0263738
	CG10035	FBgn0038028	CG13946	FBgn0040725	CG34207	FBgn0085236	Dso1	FBgn0040653	m	FBgn0002577	CG4546	FBgn0038373			Jon99Fi	FBgn0039778
	CG11370	FBgn0037181	na	FBgn0002917	asRNA:CR45955	FBgn0267617	BomS2	FBgn0025583	CG6793	FBgn0036242	Dnaaf6	FBgn0036437			Gal	FBgn0001089
	CG7299	FBgn0032282	Cad89D	FBgn0038439	CG14367	FBgn0038170	Cpr47Ea	FBgn0033597	asRNA:CR46469	FBgn0287600	nompA	FBgn0016047			CG4053	FBgn0038482
	CG8157	FBgn0034010	Met	FBgn0002723	asRNA:CR45142	FBgn0266635	CG8665	FBgn0032945	CG4927	FBgn0034139	CG14367	FBgn0038170			CG32379	FBgn0052379
	Idgf1	FBgn0020416	CG10362	FBgn0030358	CG12491	FBgn0034900	CG34454	FBgn0085483	CG4362	FBgn0038784	CG31036	FBgn0051036			CG30265	FBgn0050265
	CG31198	FBgn0051198	Nlg1	FBgn0051146	BBS5	FBgn0037280	CG14327	FBgn0038526	CG10182	FBgn0039091	CG14692	FBgn0037836			CG10062	FBgn0034439
	CG7017	FBgn0036951	dac	FBgn0005677	BBS8	FBgn0031255	CG4757	FBgn0027584	CG6733	FBgn0039052	CG34265	FBgn0085294			Ggt-1	FBgn0030932
	CG14317	FBgn0038566	eys	FBgn0031414	pgc	FBgn0016053	Amy-p	FBgn0000079	CG6295	FBgn0039471	CG13855	FBgn0038960			CG30043	FBgn0050043
	Mp20	FBgn0002789	CG1090	FBgn0037238	frma	FBgn0029769	BaraA2/IMPPP	FBgn0288447	CG6026	FBgn0038676	CG15564	FBgn0039833			Ir76a	FBgn0260874
	CG8774	FBgn0038136	mgl	FBgn0261260	Tsp47F	FBgn0033629	BaraA1/CG33470	FBgn0053470	Cyp6g1	FBgn0025454	CG5255	FBgn0038485			dmGlut	FBgn0010497
	Muc26B	FBgn0040950	CG13203	FBgn0033628	fau	FBgn0266451	Mtk	FBgn0014865	BomS6	FBgn0040733	meru	FBgn0052150			CG5157	FBgn0036575
	CG5254	FBgn0040383	CG9932	FBgn0262160	asRNA:CR45604	FBgn0267164	CG42259	FBgn0266569	IFT46	FBgn0032692	CG13842	FBgn0039009			CG17475	FBgn0038481
	Gpo1	FBgn0022160	spg	FBgn0264324	BomS4	FBgn0034330	CG15254	FBgn0028949	Amyrel	FBgn0020506	CG34337	FBgn0085366			CG6048	FBgn0029827
	Ald1	FBgn0000064	CG32454	FBgn0260481	Ir85a	FBgn0037630	BomT2	FBgn0040735	lectin-37Da	FBgn0053532	CG14490	FBgn0034281			TwdlF	FBgn0037224
	CG14147	FBgn0036112	CG43901	FBgn0264502	stil	FBgn0003527	CG11842	FBgn0039629	CG43338	FBgn0263079	Rh5	FBgn0014019			CG13748	FBgn0033355
	CG13075	FBgn0036563	Ance-2	FBgn0032535	asRNA:CR45890	FBgn0267550	CG34281	FBgn0085310	AttB	FBgn0041581	CG31345	FBgn0051345			betaTry	FBgn0010357
	Acbp4	FBgn0035742	Ziz	FBgn0260486	Jhbp3	FBgn0037288	lncRNA:CR44459	FBgn0265652	CG42392	FBgn0259738	AANATL4	FBgn0034429			CG1077	FBgn0037405
	CG15021	FBgn0035544	CG11122	FBgn0030266	asRNA:CR45835	FBgn0267485	CG13403	FBgn0030544	Ugt303B2	FBgn0039087	CG14763	FBgn0033243			CG17362	FBgn0036393
	CG8563	FBgn0035777	CG16711	FBgn0036032	IFT52	FBgn0031829	Cht4	FBgn0022700	CG42795	FBgn0261928	asRNA:CR43767	FBgn0264267			CG11236	FBgn0031860
	CG11911	FBgn0031249	Toll-6	FBgn0036494	CG14573	FBgn0037125	lz	FBgn0002576	Cyp311a1	FBgn0030367	Alp7	FBgn0034710			CG11236	FBgn0084566
	Corin	FBgn0033192	Neto	FBgn0265416	AANATL4	FBgn0034429	CG17738	FBgn0038009	CG42784	FBgn0263354	CG6216	FBgn0036139			CG10026	FBgn0032785
	Cpr67Fa2	FBgn0036109	Dic61B	FBgn0263988	CG3769	FBgn0032119	eIF4E3	FBgn0265089	Cht9	FBgn0034582	nompC	FBgn0016920			CG32054	FBgn0052054
	CG11131	FBgn0037204	CG10663	FBgn0036287	Oseg2	FBgn0035317	CR31958	FBgn0051958	Ir85a	FBgn0037630	Naam	FBgn0051216			CG14851	FBgn0038240
	Bace	FBgn0032049	bsh	FBgn0000529	CG32576	FBgn0052576	CG11370	FBgn0037181	Fum4	FBgn0051874	CG46339	FBgn0285963			Obp83g	FBgn0046875
	CG43896	FBgn0264488	prd1	FBgn0037949	CG14313	FBgn0038579	CG9192	FBgn0035193	CG18675	FBgn0040696	CG13203	FBgn0033628			CG17145	FBgn0036953
	Picot	FBgn0024315	tld	FBgn0003719	Arl6	FBgn0034446	CG4998	FBgn0036612	asRNA:CR43683	FBgn0263766	Spn85F	FBgn0037772			spin	FBgn0086676
	CG16713	FBgn0031560	CG8858	FBgn0033698	snoRNA:Psi28S-1232	FBgn0082997	Cyp4p2	FBgn0033395	Ir62a	FBgn0053971	CG13502	FBgn0034692			CG31075	FBgn0051075
	CG34267	FBgn0085296	CG17075	FBgn0031239			CG34227	FBgn0085256	CG8564	FBgn0035776	Arr1	FBgn0000120			CG11912	FBgn0031248
	CG13560	FBgn0034899	PsGEF	FBgn0264598			CG15253	FBgn0028948	CG17387	FBgn0037276	CG7781	FBgn0032021			CG33160	FBgn0053160
	Obp44a	FBgn0033268	Trpgamma	FBgn0032593			PGRP-LA	FBgn0035975	lncRNA:CR44023	FBgn0264793	CG3081	FBgn0025613			CG3819	FBgn0036833
	CG15515	FBgn0039719	CG5937	FBgn0029834			CG34215	FBgn0085244	CG5048	FBgn0036437	CG13560	FBgn0034899			Bace	FBgn0032049
	obst-J	FBgn0036940	CG13594	FBgn0035041			Cpr47Ec	FBgn0033600	CG30424	FBgn0050424	CG16984	FBgn0062517			CG17191	FBgn0039473
	CG32237	FBgn0052237	Strn-Mlck	FBgn0265045			CG1299	FBgn0035501	LysS	FBgn0004430	Obp47a	FBgn0033573			CG3734	FBgn0038700
	CG33474	FBgn0053474	Ptp52F	FBgn0034085			CG6503	FBgn0040606	Pif1A	FBgn0261015	CG7236	FBgn0031730			CG4476	FBgn0035969
	TwdlD	FBgn0039444	CG42331	FBgn0259233			PGRP-SC1b	FBgn0033327	Rpt6R	FBgn0039788	iav	FBgn0086693			Slc45-1	FBgn0035968
	Spn43Ab	FBgn0024293	ImpE1	FBgn0001253			CG15293	FBgn0028526	gcm2	FBgn0019809	CG13708	FBgn0035577			yip7	FBgn0040060
	Nha1	FBgn0031865	sba	FBgn0016754			CG3604	FBgn0031562	Muc68E	FBgn0053265	Obp56c	FBgn0046879			CG17147	FBgn0260393
	CG13545	FBgn0034828	CG4374	FBgn0039078			Spn28Dc	FBgn0031973	CG34297	FBgn0085326	Obp50e	FBgn0033931			CG5080	FBgn0031313
	Mdh1	FBgn0262782	salr	FBgn0000287			CG6553	FBgn0033880	HERC2	FBgn0031107	GstD11	FBgn0038029			vanin-like	FBgn0040069
	zetaTry	FBgn0011556	CG17122	FBgn0036962			Tsf3	FBgn0034094	CG5612	FBgn0039529	CG14854	FBgn0038238			CG31041	FBgn0051041
	E(spl)m7-HLH	FBgn0002633	B-H2	FBgn0004854			GstD3	FBgn0010039	CG17283	FBgn0038505	CG6938	FBgn0036235			Osi20	FBgn0037430
	CG14572	FBgn0037128	CG4168	FBgn0028888			BomS4	FBgn0034330	CG43347	FBgn0263072	CG10474	FBgn0034427			CG10182	FBgn0039091
	CG9269	FBgn0038161	Vsx1	FBgn0263511			Adgf-D	FBgn0038172	CG13168	FBgn0033705	BBS9	FBgn0034622			CG33012	FBgn0053012
	CG34291	FBgn0085320	mus101	FBgn0002878			CG13177	FBgn0040759	ACC	FBgn0033246	Obp58b	FBgn0034768			CG18180	FBgn0036024
	CG5070	FBgn0030824	CG3078	FBgn0023524			CG13640	FBgn0039237	Oseg2	FBgn0035317	s-cup	FBgn0050044			CG17571	FBgn0259998
	Ugt49B1	FBgn0027073	CG1233	FBgn0035137			CG9616	FBgn0038214	CG31688	FBgn0263355	sens	FBgn0002573			CG1139	FBgn0035300
	CG6126	FBgn0038407	CG43658	FBgn0263706			CG4367	FBgn0038783	CG11122	FBgn0030266	CG7568	FBgn0039673			Amy-d	FBgn0000078
			CG8272	FBgn0033337			CG9649	FBgn0038211	CG31140	FBgn0051140	Oseg2	FBgn0035317			mag	FBgn0036996
			CG42326	FBgn0259226			CG11659	FBgn0038731	CG18063	FBgn0028856	CG7742	FBgn0031690
			CG30056	FBgn0050056			CG31219	FBgn0051219	Skadu	FBgn0259922	CG13318	FBgn0037627
			CG4587	FBgn0028863			CG45061	FBgn0266431	CG31538	FBgn0051538	Ir21a	FBgn0031209
			f	FBgn0262111			CG43351	FBgn0263083	CG12540	FBgn0030570	CG15563	FBgn0039832
			CG17707	FBgn0025835			SPH93	FBgn0032638	BomS3	FBgn0040736	Arl6	FBgn0034446
			exex	FBgn0041156			Bbd	FBgn0034512	unc80	FBgn0039536	boss	FBgn0000206
			tey	FBgn0036899			CG7432	FBgn0038727	CG32432	FBgn0052432	CG34278	FBgn0085307
			Nep3	FBgn0031081			betaTry	FBgn0010357	Nlg2	FBgn0031866	GstD8	FBgn0010044
			CG46301	FBgn0283651			CG42753	FBgn0261807	Efhc1.2	FBgn0034487	ss	FBgn0003513
			Pde1c	FBgn0264815			CG13230	FBgn0040764	CG31233	FBgn0051233	CG12911	FBgn0033501
			tna	FBgn0026160			CG34423	FBgn0085452	CG11825	FBgn0033519	Muc68Ca	FBgn0036181
			axo	FBgn0262870			CG16713	FBgn0031560	Cht4	FBgn0022700	CG42534	FBgn0260487
			uif	FBgn0031879			CG7294	FBgn0032284	kto	FBgn0001324	CG5435	FBgn0032431
			kto	FBgn0001324			CG18180	FBgn0036024	HUWE1	FBgn0030674	Hsc70-2	FBgn0001217
			Root	FBgn0039152			CG31789	FBgn0051789	asRNA:CR44382	FBgn0265532	CG11041	FBgn0034481
			Fancm	FBgn0038889			Jon25Bi	FBgn0020906	CG12885	FBgn0039523	Cpr73D	FBgn0036680
			CG34393	FBgn0085422			CG2157	FBgn0030244	CG42534	FBgn0260487	CG4017	FBgn0032143
			CG15822	FBgn0035308			CG11413	FBgn0035022	CG10864	FBgn0038621	Jupiter	FBgn0051363
			flz	FBgn0286782			GNBP-like3	FBgn0034511	SPH93	FBgn0032638	ppk26	FBgn0035785
			Bili	FBgn0039282			lncRNA:CR43953	FBgn0264604	CG13972	FBgn0039522	CG14837	FBgn0035797
			ct	FBgn0004198			vis	FBgn0033748	CG15894	FBgn0029864	lncRNA:CR32658	FBgn0040859
			ec	FBgn0000542			vis	FBgn0033749	Rdh	FBgn0064227	CG15531	FBgn0039755
			Dhc64C	FBgn0261797			CG13218	FBgn0033587	St1	FBgn0034887	CG32198	FBgn0052198
			CG8945	FBgn0030815			CG1979	FBgn0026563	CASK	FBgn0013759	Cpr62Bb	FBgn0035280
			IP3K1	FBgn0032147			Prat2	FBgn0041194	unc79	FBgn0038693	CG15373	FBgn0030889
			CG13272	FBgn0086673			CG6300	FBgn0038730	hoe2	FBgn0031649	Kif19A	FBgn0038205
			CG15080	FBgn0034391			Sr-CII	FBgn0020377	sev	FBgn0003366	gwl	FBgn0260399
			Su(z)2	FBgn0265623			CG5639	FBgn0039527	raptor	FBgn0029840	CG18213	FBgn0038470
			CG4341	FBgn0028481			CR43669	FBgn0263744	Nmdar2	FBgn0053513	CG13331	FBgn0033850
			CG1632	FBgn0030027			CG30151	FBgn0050151	Cpr76Bd	FBgn0036881	CR14033	FBgn0046776
			RhoGEF64C	FBgn0035574			Cyp6a8	FBgn0013772	CG44153	FBgn0265002	Obp58c	FBgn0034769
			rut	FBgn0003301			CG17490	FBgn0040009	CG6923	FBgn0037944	CG44005	FBgn0264747
			CG16908	FBgn0037741			CG14573	FBgn0037125	Nlg4	FBgn0083975	GstE1	FBgn0034335
			kst	FBgn0004167			Sfp33A3	FBgn0259964	sim	FBgn0004666	Kua	FBgn0032850
			Eglp2	FBgn0034883			Muc96D	FBgn0051439	Ser7	FBgn0019929	CG5235	FBgn0036565
			CG14200	FBgn0031023			Drsl4	FBgn0052282	Kif19A	FBgn0038205	Obp56b	FBgn0046880
			pain	FBgn0060296			CG4269	FBgn0034741	Root	FBgn0039152	Map60	FBgn0010342
			Cad74A	FBgn0036715			CG5854	FBgn0039130	CG1504	FBgn0031100	CG32668	FBgn0052668
			CG5002	FBgn0034275			CG18641	FBgn0031426	NimA	FBgn0261514	CG13721	FBgn0035554
			form3	FBgn0053556			Jon44E	FBgn0001285	Cubn	FBgn0052702	CG15169	FBgn0032734
			Achl	FBgn0033936			CG2064	FBgn0033205	FASN1	FBgn0283427	insv	FBgn0031434
			ssp6	FBgn0035676			Septin1	FBgn0011710	Fbxl7	FBgn0038385	CG4982	FBgn0036598
			mew	FBgn0004456			Amy-d	FBgn0000078	tai	FBgn0041092	CG12256	FBgn0038002
			ham	FBgn0045852			lncRNA:CR44779	FBgn0266005	Amy-d	FBgn0000078	bora	FBgn0259791
			CG13699	FBgn0036781			lncRNA:CR46478	FBgn0287609	ImpE1	FBgn0001253	CG34107	FBgn0083943
			Syt14	FBgn0261086			CG9631	FBgn0027563	Dnah3	FBgn0035581	CG3457	FBgn0024984
			Tusp	FBgn0039530			asRNA:CR43257	FBgn0262902	Bsg25A	FBgn0000227	twe	FBgn0002673
			onecut	FBgn0028996			CG5909	FBgn0039495	Chs2	FBgn0029091	borr	FBgn0032105
			Ddc	FBgn0000422			Jon99Fi	FBgn0039778	CG17122	FBgn0036962	Tektin-C	FBgn0035638
			OtopLc	FBgn0259150			CG13983	FBgn0031792	CG3081	FBgn0025613	CG33288	FBgn0053288
			futsch	FBgn0259108			CG11668	FBgn0038113	PK1-R	FBgn0038201	sti	FBgn0002466
			lva	FBgn0029688			Trf	FBgn0010287	Rbcn-3A	FBgn0023458	geminin	FBgn0033081
			CG43102	FBgn0262562			Trf	FBgn0022335	CCHa1-R	FBgn0050106	CG32625	FBgn0052625
			cep290	FBgn0035168			LysS	FBgn0004430	CG13054	FBgn0036584	dtr	FBgn0023090
			CG11902	FBgn0028647			RhoGap54D	FBgn0034249	rk	FBgn0003255	CG31324	FBgn0051324
			Inos	FBgn0025885					Hml	FBgn0029167	Orc1	FBgn0286788
			LanA	FBgn0002526					CG11898	FBgn0039645	CG11164	FBgn0030507
			CG13917	FBgn0035237					Gyc32E	FBgn0010197	CG12885	FBgn0039523
			Exn	FBgn0261547					AANATL7	FBgn0040376	cav	FBgn0026257
			CG15186	FBgn0037448					Galt	FBgn0263200	Trf4-2	FBgn0039251
			CG17839	FBgn0036454					kst	FBgn0004167	CG11300	FBgn0034901
			CG4393	FBgn0039075					FASN2	FBgn0042627	CG15125	FBgn0034463
			SP2353	FBgn0034070					ec	FBgn0000542	Skp2	FBgn0037236
			CG3328	FBgn0034985					X11Lbeta	FBgn0052677	Loxl2	FBgn0034660
			Nmdar2	FBgn0053513					CG12057	FBgn0030098	Dnai2	FBgn0036195
			CG43338	FBgn0263079					Cyp6a18	FBgn0039519	Taf7	FBgn0024909
			sol	FBgn0003464					CG9932	FBgn0262160	CG17361	FBgn0036395
			rols	FBgn0041096					asRNA:CR17025	FBgn0040554	CG42326	FBgn0259226
			FDY	FBgn0265047					CG7173	FBgn0037099	CG9541	FBgn0032083
			CG4554	FBgn0034734					CG14205	FBgn0031034	CG8407	FBgn0033687
			CG12869	FBgn0033943					Cyp9f3	FBgn0038034	Obp58d	FBgn0034770
			Tig	FBgn0011722					CG12951	FBgn0037677	Septin1	FBgn0011710
			Spn42De	FBgn0033115					Jon25Bi	FBgn0020906	Rsph3	FBgn0052392
			CG17754	FBgn0030114					tey	FBgn0036899	CG5144	FBgn0035957
			Hr4	FBgn0264562					side-III	FBgn0083949	CG4594	FBgn0032161
			CG34141	FBgn0083977					CG9759	FBgn0038160	Septin5	FBgn0026361
			Tgi	FBgn0036373					CG31810	FBgn0051810	glu	FBgn0015391
			Lmx1a	FBgn0052105					CG4465	FBgn0038750	ppk23	FBgn0030844
			ebd1	FBgn0035153					spg	FBgn0264324	CG31457	FBgn0051457
			CG30116	FBgn0028496					mmd	FBgn0259110	Cp110	FBgn0031191
			lbk	FBgn0034083					OtopLc	FBgn0259150	CG31262	FBgn0051262
			Cad99C	FBgn0039709					GC	FBgn0035245	dgt5	FBgn0033740
			LUBEL	FBgn0031857					CG18180	FBgn0036024	BEAF-32	FBgn0015602
			KaiR1D	FBgn0038837					lncRNA:CR43270	FBgn0262951	CG46025	FBgn0267689
			Cpr49Ac	FBgn0033725					Cc2d2a	FBgn0263113	CG15436	FBgn0031610
			gogo	FBgn0052227					Myo10A	FBgn0263705	Crys	FBgn0005664
			Ir87a	FBgn0038153					Sox100B	FBgn0024288	phu	FBgn0043791
			fw	FBgn0001083					Jon66Cii	FBgn0035887	CG5568	FBgn0035641
			LeuRS-m	FBgn0027085					Gyc88E	FBgn0038295	Spc25	FBgn0087021
			if	FBgn0001250					CG10011	FBgn0039590	CG5402	FBgn0039521
			CG15099	FBgn0034400					Rab3-GEF	FBgn0030613	Dnaaf4	FBgn0032345
			Hmx	FBgn0264005					na	FBgn0002917	CG13950	FBgn0031289
			ca	FBgn0000247					CG32547	FBgn0052547	Phs	FBgn0036522
			rictor	FBgn0031006					scaf	FBgn0033033	ETH	FBgn0028738
			sd	FBgn0003345					CG6738	FBgn0039053	TfIIFbeta	FBgn0010421
			CG42296	FBgn0259192					Hers	FBgn0052529	CG13946	FBgn0040725
			GluRIIE	FBgn0051201					CG14905	FBgn0038452	CG7156	FBgn0038588
			Ppn	FBgn0003137					CrzR	FBgn0036278	Parp	FBgn0010247
			CG10226	FBgn0035695					gogo	FBgn0052227	ncd	FBgn0002924
			CG12851	FBgn0035086					sns	FBgn0024189	l(2)37Cd	FBgn0086445
			Oaz	FBgn0288433					eys	FBgn0031414	CG7329	FBgn0032271
			LanB2	FBgn0267348					SCAP	FBgn0033052	Cbl	FBgn0020224
			Sik2	FBgn0025625					htt	FBgn0027655	CG4788	FBgn0032354
			salm	FBgn0261648					wb	FBgn0261563	dgt6	FBgn0039638
			CG11619	FBgn0036836					hll	FBgn0286723	Cluap1	FBgn0031196
			CG5151	FBgn0036576					RunxB	FBgn0259162	CG15878	FBgn0035316
			CG31028	FBgn0051028					Dscam3	FBgn0261046	mars	FBgn0033845
			Sbf	FBgn0025802					CG4752	FBgn0034733	dup	FBgn0000996
			IRSp53	FBgn0052082					CG14200	FBgn0031023	Cpr47Ee	FBgn0033602
			Plekhm1	FBgn0034694					CG42260	FBgn0259145	Orco	FBgn0037324
			SMC3	FBgn0015615					Mhcl	FBgn0026059	r-l	FBgn0003257
			Hs3st-A	FBgn0053147					Dscam1	FBgn0033159	CG5026	FBgn0035945
			Pask	FBgn0034950					B-H1	FBgn0011758	plu	FBgn0003114
			Lint-1	FBgn0030274					cep290	FBgn0035168	thr	FBgn0003701
			CG14964	FBgn0035410					Vsx1	FBgn0263511	Mink	FBgn0039250
			CG14964	FBgn0084389					RhoGEF2	FBgn0023172	Klp61F	FBgn0004378
			DNAlig4	FBgn0030506					CG15803	FBgn0038606	RpII140	FBgn0013093
			Nost	FBgn0259734					Sec71	FBgn0028538	RpII140	FBgn0020104
			Atet	FBgn0020762					CadN2	FBgn0262018	RpII140	FBgn0020197
			Golgin104	FBgn0036614					ppk30	FBgn0039677	RpII140	FBgn0262955
			Pcl	FBgn0003044					RyR	FBgn0011286	CG2678	FBgn0014931
			bchs	FBgn0043362					HDAC4	FBgn0041210	Nup62	FBgn0034118
			Rfx	FBgn0020379					Rubicon	FBgn0030055	CG6693	FBgn0037878
			CG7565	FBgn0035833					Nlg3	FBgn0083963	RhoGEF4	FBgn0035761
			Cdep	FBgn0265082					CG33107	FBgn0053107	Parg	FBgn0023216
			sog	FBgn0003463					sba	FBgn0016754	CG30274	FBgn0050274
			CG30460	FBgn0050460					svp	FBgn0003651	hpo	FBgn0261456
			CG9372	FBgn0036891					Nlg1	FBgn0051146	ZIPIC	FBgn0039740
			Pde6	FBgn0038237					Chd1	FBgn0250786	LBR	FBgn0034657
			dpr5	FBgn0037908					sli	FBgn0264089	Odj	FBgn0038551
			Eip74EF	FBgn0000567					CG17839	FBgn0036454	Haspin	FBgn0046706
			CG3764	FBgn0036684					shot	FBgn0013733	HDAC1	FBgn0015805
			Mhc	FBgn0264695					Fam92	FBgn0032428	Cpsf160	FBgn0024698
			syd	FBgn0024187					disco-r	FBgn0285879	CG31875	FBgn0051875
			CG42390	FBgn0259736					CG13594	FBgn0035041	zuc	FBgn0261266
			Rab26	FBgn0086913					ca	FBgn0000247	Ppt1	FBgn0030057
			Tollo	FBgn0029114					zormin	FBgn0052311	dUTPase	FBgn0250837
			CG10132	FBgn0032798					Cngl	FBgn0263257	scra	FBgn0261385
			Coq6	FBgn0031713					Tmc	FBgn0267796	CG2256	FBgn0029995
			D19A	FBgn0022935					CG34384	FBgn0085413	Chrac-14	FBgn0043002
			btsz	FBgn0266756					CG15253	FBgn0028948	Drep1	FBgn0024732
			Pld	FBgn0286511					Msp300	FBgn0261836	ss	FBgn0003513
			Synj	FBgn0034691					CG45263	FBgn0266801	CG12344	FBgn0033558
			Mal-B1	FBgn0032381					ct	FBgn0004198	CG6066	FBgn0039488
			stl	FBgn0086408					Jon99Fi	FBgn0039778	His2Av	FBgn0001197
			Atx2	FBgn0041188					CG43078	FBgn0262508	aurA	FBgn0000147
			lncRNA:CR32111	FBgn0052111					CG43980	FBgn0264711	Nek2	FBgn0029970
			IleRS-m	FBgn0036569					pcx	FBgn0003048	CR33013	FBgn0053013
			be	FBgn0052594					CG7470	FBgn0037146	mbt	FBgn0025743
			Fife	FBgn0264606					CG13148	FBgn0033767	xmas	FBgn0286809
			CG9650	FBgn0029939					CG16727	FBgn0038719	CG30280	FBgn0050280
			Letm1	FBgn0284252					acj6	FBgn0000028	CycD	FBgn0010315
			AdamTS-B	FBgn0029791					Unc-89	FBgn0053519	HP1b	FBgn0030082
			CG12531	FBgn0031064					CG9044	FBgn0031752	Hel25E	FBgn0014189
			CG12009	FBgn0035430					CG13312	FBgn0035931	Cdc16	FBgn0025781
			CG9626	FBgn0037565					Pi3K59F	FBgn0015277	CG14710	FBgn0037920
			Ser	FBgn0004197					CG4341	FBgn0028481	CG12179	FBgn0025388
			SMC1	FBgn0040283					CG7518	FBgn0038108	Cen	FBgn0032876
			CG31038	FBgn0051038					CG6362	FBgn0028740	Top2	FBgn0284220
			omd	FBgn0038168					2mit	FBgn0260793	CG13727	FBgn0036711
			THADA	FBgn0031077					CG12531	FBgn0031064	TAF1B	FBgn0037792
			Sec71	FBgn0028538					Rnp4F	FBgn0014024	Mppe	FBgn0259985
			Kap3	FBgn0028421					Mdr49	FBgn0004512	Iswi	FBgn0011604
			boi	FBgn0040388					Sos	FBgn0001965	CG12869	FBgn0033943
			l(2)k05819	FBgn0022153					CG9717	FBgn0039789	CG9062	FBgn0033607
			bw	FBgn0000241					CG34401	FBgn0085430	Nup93-1	FBgn0027537
			Spps	FBgn0039169					tn	FBgn0265356	CG3045	FBgn0034703
			disco	FBgn0000459					CG9702	FBgn0039787	Panx	FBgn0034617
			Dh31-R	FBgn0052843					CG5937	FBgn0029834	bam	FBgn0000158
			Culd	FBgn0035880					peb	FBgn0003053	CG12877	FBgn0039544
			cher	FBgn0014141					kkv	FBgn0001311	Wwox	FBgn0031972
			Chsy	FBgn0030662					CG1695	FBgn0031116	Sirt7	FBgn0039631
			CG14562	FBgn0037142					Alk	FBgn0040505	Su(H)	FBgn0004837
			alpha-Man-IIa	FBgn0011740					CG32536	FBgn0052536	CG12507	FBgn0030729
			CG2278	FBgn0030017					CG5810	FBgn0038866	SMC2	FBgn0027783
			ko	FBgn0020294					CG12075	FBgn0030065	Ret	FBgn0011829
			CG3626	FBgn0029706					kmr	FBgn0085412	CG34309	FBgn0259831
			CG6118	FBgn0038339					rno	FBgn0035106	holn1	FBgn0032250
			otk	FBgn0004839					Cdep	FBgn0265082	Uba2	FBgn0029113
			RSG7	FBgn0024941					side-II	FBgn0259213	egg	FBgn0086908
			CG4297	FBgn0031258					dac	FBgn0005677	Drice	FBgn0019972
			Impbeta11	FBgn0284254					wake	FBgn0266418	Aladin	FBgn0030122
			CG15651	FBgn0034567					CG5783	FBgn0032670	CG6962	FBgn0037958
			CG6026	FBgn0038676					Gyc89Da	FBgn0038435	CG14020	FBgn0031707
			CG3108	FBgn0029807					DIP-kappa	FBgn0051814	vlc	FBgn0259978
			CG30089	FBgn0050089					Sobp	FBgn0033654	CG1603	FBgn0033185
			Rnp4F	FBgn0014024					CG2841	FBgn0003159	HP5	FBgn0030301
			CG42402	FBgn0259821					CG12490	FBgn0034782	Cyp28d1	FBgn0031689
			ValRS	FBgn0027079					CG43795	FBgn0264339	O-fut1	FBgn0033901
			luna	FBgn0040765					Strn-Mlck	FBgn0265045	CG8507	FBgn0037756
			Ets65A	FBgn0005658					rols	FBgn0041096	Nuf2	FBgn0031886
			Ask1	FBgn0014006					CG4587	FBgn0028863	Hmr	FBgn0001206
			l(3)04053	FBgn0010830					CG5521	FBgn0039466	CG44245	FBgn0265180
			yata	FBgn0260990					CG2278	FBgn0030017	Tl	FBgn0262473
			so	FBgn0003460					Eip75B	FBgn0000568	CG42673	FBgn0261555
			tinc	FBgn0261649					IntS1	FBgn0034964	Snp	FBgn0265192
			Pkcdelta	FBgn0287828					lva	FBgn0029688	RabX5	FBgn0035255
			GLS	FBgn0261625					Cad86C	FBgn0261053	mbo	FBgn0026207
			side-IV	FBgn0038156					CngA	FBgn0261612	CG10553	FBgn0039324
			ACXD	FBgn0040507					C3G	FBgn0259228	CG30440	FBgn0050440
			CG32091	FBgn0052091					CG42594	FBgn0260971	CG6425	FBgn0039449
			HGTX	FBgn0040318					Achl	FBgn0033936	CG1677	FBgn0029941
			Klp98A	FBgn0004387					Toll-6	FBgn0036494	CG17564	FBgn0032768
			CG9044	FBgn0031752					tbc	FBgn0052506	polybromo	FBgn0039227
			Ssrp	FBgn0010278					form3	FBgn0053556	dob	FBgn0030607
			CG13654	FBgn0039290					Tk	FBgn0037976	Fkbp39	FBgn0013269
			AOX2	FBgn0038348					Amnionless	FBgn0025686	EloA	FBgn0039066
			CG7956	FBgn0038890					CG42268	FBgn0259163	nenya	FBgn0051053
			CG7956	FBgn0068234					sick	FBgn0263873	CG17134	FBgn0032304
			CenB1A	FBgn0039056					ALiX	FBgn0086346	Vps11	FBgn0052350
			TBC1D23	FBgn0031304					bbg	FBgn0087007	Dok	FBgn0029944
			ry	FBgn0003308					HGTX	FBgn0040318	wdn	FBgn0005642
			Ptp36E	FBgn0267486					CG14431	FBgn0029922	Su(var)3-3	FBgn0260397
			Asx	FBgn0261823					Bruce	FBgn0266717	TfIIFalpha	FBgn0010282
			rau	FBgn0031745					CG14879	FBgn0038419	Nnf1b	FBgn0051658
			bi	FBgn0000179					nompC	FBgn0016920	Sfmbt	FBgn0032475
			CG9098	FBgn0031762					Sur	FBgn0028675	Bub3	FBgn0025457
			sei	FBgn0003353					CG10300	FBgn0039107	Desi	FBgn0037832
			CG7058	FBgn0030961					Mid1	FBgn0053988	mor	FBgn0002783
			Usp8	FBgn0038862					Ppn	FBgn0003137	CG1024	FBgn0027514
			dve	FBgn0020307					ft	FBgn0001075	Mcm6	FBgn0025815
			kat-60L1	FBgn0037375					enc	FBgn0004875	Set	FBgn0014879
			CG12316	FBgn0036483					CG18304	FBgn0031869	CG4730	FBgn0039355
			Lrt	FBgn0034540					uif	FBgn0031879	nej	FBgn0261617
			RhoGAP92B	FBgn0038747					Oaz	FBgn0288433	CG43120	FBgn0262580
			LeuRS	FBgn0284253					toc	FBgn0015600	Neos	FBgn0024542
			gce	FBgn0261703					jbug	FBgn0028371	Top1	FBgn0004924
			CG42271	FBgn0259166					rictor	FBgn0031006	TMEM216	FBgn0037614
			caps	FBgn0023095					beta-Spec	FBgn0250788	BubR1	FBgn0263855
			IntS1	FBgn0034964					Neto	FBgn0265416	bur	FBgn0000239
			mid	FBgn0261963					Pi4KIIIalpha	FBgn0267350	trem	FBgn0038767
			knrl	FBgn0001323					RanBPM	FBgn0262114	CG34448	FBgn0085477
			CG13196	FBgn0033645					CG6839	FBgn0036831	daed	FBgn0031398
			CG15011	FBgn0035518					Tina-1	FBgn0035083	Gem2	FBgn0036850
			CG3257	FBgn0034978					stan	FBgn0024836	Kdm4A	FBgn0033233
			CG6729	FBgn0032296					axo	FBgn0262870	Pif1	FBgn0031540
			galene	FBgn0035192					CG15822	FBgn0035308	CG5664	FBgn0037082
			Neurl4	FBgn0283503					tay	FBgn0260938	CG2493	FBgn0032864
			CG34353	FBgn0085382					Chsy	FBgn0030662	CG8108	FBgn0027567
			tup	FBgn0003896					CG17075	FBgn0031239	CG6843	FBgn0036827
									Usp15-31	FBgn0050421	ssp3	FBgn0032723
									ASPP	FBgn0034606	mip40	FBgn0034430
									Gapvd1	FBgn0030286	Zif	FBgn0037446
									CG4562	FBgn0038740	CG15141	FBgn0032635
									CG13492	FBgn0034662	ix	FBgn0001276
									rut	FBgn0003301	Wee1	FBgn0011737
									CG14855	FBgn0038260	Paf-AHalpha	FBgn0025809
									cv-c	FBgn0285955	mago	FBgn0002736
									Aldh	FBgn0012036	CG14221	FBgn0031042
									otk	FBgn0004839	CG2924	FBgn0023528
									ATP8B	FBgn0037989	tous	FBgn0034745
									px	FBgn0003175	p23	FBgn0037728
									CG15099	FBgn0034400	CG44040	FBgn0264832
									CG1077	FBgn0037405	Src64B	FBgn0262733
									Tet	FBgn0263392	CG17612	FBgn0031597
									CG4168	FBgn0028888	CG6683	FBgn0035902
									Sas-4	FBgn0011020	CG10417	FBgn0033021
									dati	FBgn0262636	CG45116	FBgn0266591
									CG1233	FBgn0035137	wls	FBgn0036141
									Cyp6a2	FBgn0000473	Slmap	FBgn0040011
									Nak	FBgn0015772	alphaTub85E	FBgn0003886
									SiaT	FBgn0035050	ham	FBgn0045852
									MtnB	FBgn0002869	uri	FBgn0035025
									net	FBgn0002931	asl	FBgn0261004
									Ncc69	FBgn0036279	pygo	FBgn0043900
									erm	FBgn0031375	Patr-1	FBgn0266053
									salr	FBgn0000287	CG6432	FBgn0039184
									Hs3st-B	FBgn0031005	Mybbp1A	FBgn0001341
									SMC3	FBgn0015615	CG11563	FBgn0039868
									tna	FBgn0026160	CG14229	FBgn0031059
									CG3558	FBgn0025681	CG8545	FBgn0033741
									Tig	FBgn0011722	CG5439	FBgn0032476
									CG33080	FBgn0053080	CG3085	FBgn0034816
									gukh	FBgn0026239	Gas8	FBgn0029667
									CG10051	FBgn0034437	Klp54D	FBgn0263076
									CG4678	FBgn0030778	CG10062	FBgn0034439
									Ziz	FBgn0260486	CG2199	FBgn0035213
									pros	FBgn0004595	Nopp140	FBgn0037137
									trx	FBgn0003862	CG11307	FBgn0037106
									CG10623	FBgn0032727	Bre1	FBgn0086694
									CG5270	FBgn0037897	Cib2	FBgn0034558
									CG42369	FBgn0259715	Mgat3	FBgn0051849
									tok	FBgn0004885	Sting	FBgn0033453
									CG12239	FBgn0029810	Surf6	FBgn0038746
									nab	FBgn0259986	MED15	FBgn0027592
									mask	FBgn0043884	CG7110	FBgn0032521
									hig	FBgn0010114	pea	FBgn0086895
									CG34398	FBgn0085427	CG12391	FBgn0033581
									D19A	FBgn0022935	mof	FBgn0014340
									CG6729	FBgn0032296	nompB	FBgn0016919
									CG15865	FBgn0015336	Cdc5	FBgn0265574
									CCKLR-17D1	FBgn0259231	Sema2a	FBgn0011260
									CG17754	FBgn0030114	CG5608	FBgn0038058
									CG33337	FBgn0053337	CG30383	FBgn0050383
									ETHR	FBgn0038874	Meics	FBgn0025874
									CG7248	FBgn0036229	mnb	FBgn0259168
									CG43163	FBgn0262719	Cp190	FBgn0000283
									grn	FBgn0001138	CG33474	FBgn0053474
									Ptp52F	FBgn0034085	STUB1	FBgn0027052
									Rfx	FBgn0020379	x16	FBgn0028554
									Lgr4	FBgn0085440	CG12567	FBgn0039958
									l(2)dtl	FBgn0013548	brm	FBgn0000212
									Nna1	FBgn0265726	Cwc25	FBgn0031452
									CG43689	FBgn0263772	TBCB	FBgn0034451
									ClC-a	FBgn0051116	alt	FBgn0038535
									CG10631	FBgn0032817	BBS4	FBgn0033578
									mfas	FBgn0260745	CG17829	FBgn0025635
									CG11873	FBgn0039633	Orct	FBgn0019952
									jef	FBgn0033958	CG13096	FBgn0032050
									Ten-a	FBgn0267001	ppk	FBgn0020258
									mAChR-A	FBgn0000037	BBS8	FBgn0031255
									PKD	FBgn0038603	Poc1	FBgn0036354
									Wnk	FBgn0037098	CG9246	FBgn0032925
									Sema2b	FBgn0264273	Prp4k	FBgn0027587
									robo1	FBgn0005631	Nup35	FBgn0030943
									CG13287	FBgn0035643	exp	FBgn0033668
									CG12105	FBgn0035241	Kebab	FBgn0028952
									CG8858	FBgn0033698	Rassf	FBgn0039055
									CG13868	FBgn0034501	CG33332	FBgn0067629
									f	FBgn0262111	Nab2	FBgn0028471
									Sarm	FBgn0262579	CG13742	FBgn0033372
									CG9903	FBgn0030756	CG42360	FBgn0259742
									RhoGAP92B	FBgn0038747	TTLL5	FBgn0051108
									Atg17	FBgn0037363	MAN1	FBgn0034962
									btv	FBgn0023096	CG17111	FBgn0039048
									CG14857	FBgn0038262	Mal-B1	FBgn0032381
									CG33144	FBgn0053144	moon	FBgn0030373
									cora	FBgn0010434	Kap-alpha3	FBgn0027338
									CG4577	FBgn0031306	CG14563	FBgn0037139
									Nrx-1	FBgn0038975	Efhc1.2	FBgn0034487
									Su(z)2	FBgn0265623	pins	FBgn0040080
									CG12236	FBgn0029822	Cul6	FBgn0036332
									CG32302	FBgn0052302	CG4847	FBgn0034229
									CG15186	FBgn0037448	Amun	FBgn0030328
									Drak	FBgn0052666	Mtor	FBgn0013756
									Wdr59	FBgn0032339	CG30271	FBgn0050271
									futsch	FBgn0259108	Aps	FBgn0036111
									CG5151	FBgn0036576	cactin	FBgn0031114
									cher	FBgn0014141	CG7154	FBgn0031947
									CG9674	FBgn0036663	CG42815	FBgn0261997
									CG15534	FBgn0039769	e(r)	FBgn0011586
									CG5770	FBgn0034291	CG17802	FBgn0038549
									Dhc64C	FBgn0261797	smid	FBgn0016983
									raskol	FBgn0261570	Mad1	FBgn0026326
									CG5404	FBgn0038354	Hsl	FBgn0034491
									mgl	FBgn0261260	fs(2)ltoPP43	FBgn0004811
									CAP	FBgn0033504	koko	FBgn0264816
									GABA-B-R2	FBgn0027575	nocte	FBgn0261710
									CG5773	FBgn0034290	Elys	FBgn0031052
									sktl	FBgn0016984	CG4911	FBgn0035959
									Pvr	FBgn0032006	CG4586	FBgn0029924
									Hnf4	FBgn0004914	CG8460	FBgn0031996
									Rx	FBgn0020617	CG16896	FBgn0035073
									Fancm	FBgn0038889	CG7910	FBgn0037547
									shn	FBgn0003396	sn	FBgn0003447
									ctrip	FBgn0260794	CG8924	FBgn0030710
									Glt	FBgn0001114	CG18764	FBgn0042205
									CG43340	FBgn0263077	sced	FBgn0013732
									Tusp	FBgn0039530	Bap111	FBgn0030093
									CG32444	FBgn0043783	Pez	FBgn0031799
									Kdm2	FBgn0037659	CG15701	FBgn0034095
									disco	FBgn0000459	Dref	FBgn0015664
									Mal-A6	FBgn0050360	CG14965	FBgn0035414
									CG42390	FBgn0259736	Galphai	FBgn0001104
									CG31183	FBgn0051183	CG31365	FBgn0051365
									caps	FBgn0023095	CG10139	FBgn0033951
									nAChRbeta3	FBgn0031261	CG6227	FBgn0030631
									CG1688	FBgn0027589	SKIP	FBgn0051163
									mtgo	FBgn0259735	lost	FBgn0263594
									Sec24CD	FBgn0262126	CR15345	FBgn0040928
									Mical	FBgn0053208	ear	FBgn0026441
									dan	FBgn0039286	Septin2	FBgn0014029
									CG11912	FBgn0031248	pita	FBgn0034878
									CG43658	FBgn0263706	CG2617	FBgn0032877
									CG42271	FBgn0259166	PPP4R2r	FBgn0030208
									Spn31A	FBgn0032178	sstn	FBgn0036476
									CG17803	FBgn0038547	CG34342	FBgn0085371
									bark	FBgn0031571	CG42232	FBgn0250754
									CG9394	FBgn0034588	CG6650	FBgn0036402
									CG30116	FBgn0028496	Su(var)3-7	FBgn0003598
									vkg	FBgn0016075	hang	FBgn0026575
									nocte	FBgn0261710	Alp8	FBgn0034712
									DCX-EMAP	FBgn0259099	Hexim	FBgn0038251
									Nrk	FBgn0020391	Aasdh	FBgn0027780
									CG43896	FBgn0264488	CG7839	FBgn0036124
									Lmx1a	FBgn0052105	CG4287	FBgn0038388
									Myo61F	FBgn0010246	TH1	FBgn0010416
									Sbf	FBgn0025802	msl-3	FBgn0002775
									org-1	FBgn0021767	Dek	FBgn0026533
									c12.2	FBgn0040234	CG6179	FBgn0030915
									SREBP	FBgn0261283	CG17219	FBgn0031494
									CG9801	FBgn0037623	asRNA:CR45171	FBgn0266681
									CG31663	FBgn0051663	CG13097	FBgn0032051
									CG44837	FBgn0266100	nan	FBgn0036414
									hbs	FBgn0287864	CG5787	FBgn0032454
									ush	FBgn0003963	CG10492	FBgn0032748
									robo3	FBgn0041097	CG5280	FBgn0035952
									Uvrag	FBgn0032499	Pnn	FBgn0037737
									dpy	FBgn0053196	corolla	FBgn0267967
									CG15221	FBgn0030331	lola	FBgn0283521
									CG8028	FBgn0031010	d4	FBgn0033015
									CG34417	FBgn0085446	vanin-like	FBgn0040069
									Nmdar1	FBgn0010399	CG12909	FBgn0033507
									CG15385	FBgn0031397	CG12129	FBgn0033475
									tty	FBgn0015558	Odc2	FBgn0013308
									Spn28Dc	FBgn0031973	IKKbeta	FBgn0024222
									iotaTry	FBgn0015001	CG12608	FBgn0030630
									CG2269	FBgn0033484	mod	FBgn0002780
									fw	FBgn0001083	CG11123	FBgn0033169
									Rbcn-3B	FBgn0023510	RASSF8	FBgn0261986
									spri	FBgn0085443	cin	FBgn0000316
									HPS4	FBgn0034261	Nup358	FBgn0039302
									Ugt35E2	FBgn0040255	CG8569	FBgn0033752
									pns	FBgn0035229	Srp54	FBgn0024285
									CG30460	FBgn0050460	ash2	FBgn0000139
									PsGEF	FBgn0264598	l(3)07882	FBgn0010926
									CG8773	FBgn0038135	Ino80	FBgn0086613
									CG34126	FBgn0083962	Xpc	FBgn0004698
									Nrg	FBgn0264975	CG10038	FBgn0038013
									mid	FBgn0261963	Mst85C	FBgn0028708
									CG15765	FBgn0029814	CG11596	FBgn0023522
									dare	FBgn0015582	Mau2	FBgn0038300
									Apc	FBgn0015589	Det	FBgn0264291
									jar	FBgn0011225	Cbp80	FBgn0022942
									Nelf-A	FBgn0038872	CTPsyn	FBgn0266452
									CG3999	FBgn0037801	CG13159	FBgn0033721
									CG14219	FBgn0031033	twy	FBgn0036206
									CG6296	FBgn0039470	YL-1	FBgn0032321
									RhoGEF3	FBgn0264707	ncm	FBgn0086707
									Asx	FBgn0261823	CG8301	FBgn0037717
									tinc	FBgn0261649	Sld5	FBgn0039403
									CG42322	FBgn0259222	CG4282	FBgn0034114
									Als2	FBgn0037116	crm	FBgn0000376
									Tollo	FBgn0029114	TTLL3A	FBgn0031854
									sog	FBgn0003463	CG43894	FBgn0264486
									Mhc	FBgn0264695	vret	FBgn0263143
									Gmap	FBgn0027287	CG8379	FBgn0037638
									salm	FBgn0261648	Mad	FBgn0011648
									Ork1	FBgn0017561	spz5	FBgn0035379
									ph-p	FBgn0004861	CG7692	FBgn0036714
									CG11911	FBgn0031249	Git	FBgn0033539
									GluRIA	FBgn0004619	CG11263	FBgn0036330
									Mco1	FBgn0032116	CG4497	FBgn0031895
									AdamTS-A	FBgn0286071	Ttc30	FBgn0032470
									CG3764	FBgn0036684	l(2)k09022	FBgn0086451
									pigs	FBgn0029881	csul	FBgn0015925
									CG9297	FBgn0038181	Fgop2	FBgn0031871
									ey	FBgn0005558	Nup160	FBgn0262647
									Ca-beta	FBgn0287724	CG31928	FBgn0051928
									Atx2	FBgn0041188	CG7728	FBgn0036686
									Gyc89Db	FBgn0038436	Rrp6	FBgn0038269
									Cad74A	FBgn0036715	hook	FBgn0001202
									Hasp	FBgn0032797	Chrac-16	FBgn0043001
									GEFmeso	FBgn0050115	mei-S332	FBgn0002715
									puf	FBgn0039214	asRNA:CR43460	FBgn0263414
									kdn	FBgn0261955	CG11425	FBgn0037167
									CG7600	FBgn0064766	pho	FBgn0002521
									CG12316	FBgn0036483	solo	FBgn0283440
									CG9981	FBgn0030746	SoYb	FBgn0051755
									CG7054	FBgn0038972	CG18609	FBgn0034382
									Trim9	FBgn0051721	qkr54B	FBgn0022987
									Bace	FBgn0032049	Nct	FBgn0039234
									Gart	FBgn0000053	wcy	FBgn0030812
									pigeon	FBgn0010309	JIL-1	FBgn0020412
									Shab	FBgn0262593	qin	FBgn0263974
									teq	FBgn0023479	CG3511	FBgn0035027
									mtt	FBgn0050361	Nup153	FBgn0061200
									CG31760	FBgn0051760	CG6418	FBgn0036104
									CG46301	FBgn0283651	zf30C	FBgn0270924
									CG1486	FBgn0031174	CG8950	FBgn0034186
									Cyp4c3	FBgn0015032	CG31937	FBgn0031360
									bel	FBgn0263231
									DNAlig4	FBgn0030506
									trpl	FBgn0005614
									Ca-alpha1T	FBgn0264386
									Pld	FBgn0286511
									Rph	FBgn0030230
									luna	FBgn0040765
									Pi3K92E	FBgn0015279
									GABA-B-R3	FBgn0031275
									CG14500	FBgn0034318
									Mdr50	FBgn0010241
									CG10384	FBgn0034731
									sol	FBgn0003464
									Tehao	FBgn0026760
									PCB	FBgn0027580
									CG4629	FBgn0031299

## Sheet: ERR 12-14 L2FC -1 BioProcess
Gene Enrichment Analysis: geneontology.org
Gene List: ERR 12-14 L2FC <-1.0 Biological Process
Analysis Type:	PANTHER Overrepresentation Test (Released 20221013)
Annotation Version and Release Date:	GO Ontology database DOI: 10.5281/zenodo.6799722 Released 2022-07-01
Analyzed List:	upload_1 (Drosophila melanogaster)
Reference List:	Drosophila melanogaster (all genes in database)
Test Type:	FISHER
Correction:	FDR
GO biological process complete	Drosophila melanogaster - REFLIST (13821)	upload_1 (20)	upload_1 (expected)	upload_1 (over/under)	upload_1 (fold Enrichment)	upload_1 (raw P-value)	upload_1 (FDR)
glycolytic process (GO:0006096)	25	9	0.04	+	> 100	1.69e-19	6.58e-16
ATP generation from ADP (GO:0006757)	25	9	0.04	+	> 100	1.69e-19	1.32e-15
purine nucleoside diphosphate metabolic process (GO:0009135)	27	9	0.04	+	> 100	3.03e-19	4.72e-16
purine ribonucleoside diphosphate metabolic process (GO:0009179)	27	9	0.04	+	> 100	3.03e-19	5.9e-16
ADP metabolic process (GO:0046031)	27	9	0.04	+	> 100	3.03e-19	7.86e-16
ribonucleoside diphosphate metabolic process (GO:0009185)	29	9	0.04	+	> 100	5.23e-19	6.8e-16
nucleoside diphosphate phosphorylation (GO:0006165)	30	9	0.04	+	> 100	6.8e-19	7.57e-16
carbohydrate catabolic process (GO:0016052)	59	10	0.09	+	> 100	8.53e-19	8.3e-16
nucleotide phosphorylation (GO:0046939)	31	9	0.04	+	> 100	8.77e-19	7.59e-16
nucleoside diphosphate metabolic process (GO:0009132)	36	9	0.05	+	> 100	2.83e-18	2.21e-15
pyruvate metabolic process (GO:0006090)	39	9	0.06	+	> 100	5.35e-18	3.79e-15
generation of precursor metabolites and energy (GO:0006091)	193	12	0.28	+	42.97	9.16e-18	5.95e-15
ATP metabolic process (GO:0046034)	55	9	0.08	+	> 100	8.68e-17	5.2e-14
carbohydrate metabolic process (GO:0005975)	245	12	0.35	+	33.85	1.44e-16	7.99e-14
purine ribonucleoside triphosphate metabolic process (GO:0009205)	59	9	0.09	+	> 100	1.55e-16	8.04e-14
purine nucleoside triphosphate metabolic process (GO:0009144)	60	9	0.09	+	> 100	1.78e-16	8.66e-14
ribonucleoside triphosphate metabolic process (GO:0009199)	62	9	0.09	+	> 100	2.33e-16	1.07e-13
nucleoside triphosphate metabolic process (GO:0009141)	67	9	0.1	+	92.83	4.45e-16	1.93e-13
glucose metabolic process (GO:0006006)	30	7	0.04	+	> 100	4.04e-14	1.66e-11
homeostatic process (GO:0042592)	462	12	0.67	+	17.95	2.23e-13	8.68e-11
hexose metabolic process (GO:0019318)	49	7	0.07	+	98.72	8.96e-13	3.32e-10
purine ribonucleotide metabolic process (GO:0009150)	172	9	0.25	+	36.16	1.36e-12	4.81e-10
purine nucleotide metabolic process (GO:0006163)	178	9	0.26	+	34.94	1.83e-12	6.19e-10
ribonucleotide metabolic process (GO:0009259)	181	9	0.26	+	34.36	2.11e-12	6.85e-10
ribose phosphate metabolic process (GO:0019693)	185	9	0.27	+	33.62	2.55e-12	7.94e-10
monocarboxylic acid metabolic process (GO:0032787)	191	9	0.28	+	32.56	3.36e-12	1.01e-09
monosaccharide metabolic process (GO:0005996)	62	7	0.09	+	78.02	4.12e-12	1.19e-09
purine-containing compound metabolic process (GO:0072521)	203	9	0.29	+	30.64	5.68e-12	1.58e-09
nucleotide metabolic process (GO:0009117)	221	9	0.32	+	28.14	1.18e-11	3.18e-09
nucleoside phosphate metabolic process (GO:0006753)	226	9	0.33	+	27.52	1.44e-11	3.73e-09
carboxylic acid metabolic process (GO:0019752)	379	10	0.55	+	18.23	3.94e-11	9.91e-09
oxoacid metabolic process (GO:0043436)	380	10	0.55	+	18.19	4.04e-11	9.84e-09
organic acid metabolic process (GO:0006082)	384	10	0.56	+	18	4.47e-11	1.06e-08
nucleobase-containing small molecule metabolic process (GO:0055086)	278	9	0.4	+	22.37	8.6e-11	1.97e-08
glucose homeostasis (GO:0042593)	48	6	0.07	+	86.38	9.84e-11	2.19e-08
phosphorylation (GO:0016310)	305	9	0.44	+	20.39	1.92e-10	4.15e-08
carbohydrate homeostasis (GO:0033500)	57	6	0.08	+	72.74	2.57e-10	5.41e-08
catabolic process (GO:0009056)	945	12	1.37	+	8.78	8.38e-10	1.72e-07
organophosphate metabolic process (GO:0019637)	411	9	0.59	+	15.13	2.5e-09	5e-07
chemical homeostasis (GO:0048878)	286	8	0.41	+	19.33	3.8e-09	7.41e-07
carbohydrate biosynthetic process (GO:0016051)	46	5	0.07	+	75.11	8.26e-09	1.57e-06
carbohydrate derivative metabolic process (GO:1901135)	495	9	0.72	+	12.56	1.23e-08	2.28e-06
regulation of biological quality (GO:0065008)	1248	12	1.81	+	6.64	1.94e-08	3.52e-06
small molecule metabolic process (GO:0044281)	778	10	1.13	+	8.88	3.71e-08	6.57e-06
organic substance catabolic process (GO:1901575)	835	10	1.21	+	8.28	7.19e-08	1.25e-05
hexose biosynthetic process (GO:0019319)	9	3	0.01	+	> 100	5.63e-07	9.33e-05
gluconeogenesis (GO:0006094)	9	3	0.01	+	> 100	5.63e-07	9.53e-05
phosphate-containing compound metabolic process (GO:0006796)	798	9	1.15	+	7.79	6.99e-07	0.000113
phosphorus metabolic process (GO:0006793)	805	9	1.16	+	7.73	7.51e-07	0.000119
monosaccharide biosynthetic process (GO:0046364)	11	3	0.02	+	> 100	9.3e-07	0.000145
cellular oxidant detoxification (GO:0098869)	12	3	0.02	+	> 100	1.16e-06	0.000177
cellular detoxification (GO:1990748)	17	3	0.02	+	> 100	2.9e-06	0.000426
cellular response to toxic substance (GO:0097237)	17	3	0.02	+	> 100	2.9e-06	0.000434
cell redox homeostasis (GO:0045454)	21	3	0.03	+	98.72	5.12e-06	0.000739
cellular metabolic process (GO:0044237)	3578	15	5.18	+	2.9	6.22e-06	0.000881
cellular carbohydrate metabolic process (GO:0044262)	84	4	0.12	+	32.91	6.84e-06	0.000951
glucan metabolic process (GO:0044042)	24	3	0.03	+	86.38	7.38e-06	0.000959
cellular glucan metabolic process (GO:0006073)	24	3	0.03	+	86.38	7.38e-06	0.000975
energy reserve metabolic process (GO:0006112)	24	3	0.03	+	86.38	7.38e-06	0.000992
glycogen metabolic process (GO:0005977)	24	3	0.03	+	86.38	7.38e-06	0.00101
glycolytic process through fructose-6-phosphate (GO:0061615)	2	2	0	+	> 100	1.19e-05	0.00142
glycolytic process through glucose-6-phosphate (GO:0061620)	2	2	0	+	> 100	1.19e-05	0.00145
canonical glycolysis (GO:0061621)	2	2	0	+	> 100	1.19e-05	0.00147
glucose catabolic process to pyruvate (GO:0061718)	2	2	0	+	> 100	1.19e-05	0.00149
NADH regeneration (GO:0006735)	2	2	0	+	> 100	1.19e-05	0.00152
cellular homeostasis (GO:0019725)	214	5	0.31	+	16.15	1.21e-05	0.00143
cellular polysaccharide metabolic process (GO:0044264)	30	3	0.04	+	69.11	1.37e-05	0.00157
polysaccharide metabolic process (GO:0005976)	30	3	0.04	+	69.11	1.37e-05	0.00159
regulation of carbohydrate metabolic process (GO:0006109)	34	3	0.05	+	60.98	1.94e-05	0.00219
glucose catabolic process (GO:0006007)	3	2	0	+	> 100	1.98e-05	0.0022
detoxification (GO:0098754)	40	3	0.06	+	51.83	3.07e-05	0.00337
glycogen biosynthetic process (GO:0005978)	6	2	0.01	+	> 100	5.53e-05	0.0059
glucan biosynthetic process (GO:0009250)	6	2	0.01	+	> 100	5.53e-05	0.00598
nucleobase-containing compound metabolic process (GO:0006139)	1403	9	2.03	+	4.43	6.89e-05	0.00726
heterocycle metabolic process (GO:0046483)	1485	9	2.15	+	4.19	0.000108	0.0112
biological regulation (GO:0065007)	4471	15	6.47	+	2.32	0.000116	0.0118
response to toxic substance (GO:0009636)	66	3	0.1	+	31.41	0.000127	0.0129
hexose catabolic process (GO:0019320)	10	2	0.01	+	> 100	0.00013	0.0128
hydrogen peroxide catabolic process (GO:0042744)	10	2	0.01	+	> 100	0.00013	0.013
cellular aromatic compound metabolic process (GO:0006725)	1530	9	2.21	+	4.06	0.000136	0.0132
NADH metabolic process (GO:0006734)	11	2	0.02	+	> 100	0.000153	0.0147
metabolic process (GO:0008152)	4578	15	6.62	+	2.26	0.000156	0.0149
cellular polysaccharide biosynthetic process (GO:0033692)	12	2	0.02	+	> 100	0.000179	0.0166
polysaccharide biosynthetic process (GO:0000271)	12	2	0.02	+	> 100	0.000179	0.0168
organic cyclic compound metabolic process (GO:1901360)	1594	9	2.31	+	3.9	0.000186	0.0171
monosaccharide catabolic process (GO:0046365)	13	2	0.02	+	> 100	0.000206	0.0182
positive regulation of carbohydrate metabolic process (GO:0045913)	13	2	0.02	+	> 100	0.000206	0.0184
hydrogen peroxide metabolic process (GO:0042743)	13	2	0.02	+	> 100	0.000206	0.0187
cellular carbohydrate biosynthetic process (GO:0034637)	19	2	0.03	+	72.74	0.00041	0.0359
regulation of glycogen metabolic process (GO:0070873)	20	2	0.03	+	69.11	0.00045	0.0386
regulation of polysaccharide metabolic process (GO:0032881)	20	2	0.03	+	69.11	0.00045	0.039
response to sucrose (GO:0009744)	21	2	0.03	+	65.81	0.000493	0.0417
reactive oxygen species metabolic process (GO:0072593)	22	2	0.03	+	62.82	0.000537	0.045
cellular nitrogen compound metabolic process (GO:0034641)	1835	9	2.66	+	3.39	0.000545	0.0452
response to disaccharide (GO:0034285)	23	2	0.03	+	60.09	0.000583	0.0473
cellular carbohydrate catabolic process (GO:0044275)	23	2	0.03	+	60.09	0.000583	0.0478

## Sheet: ERR 12-14 L2FC -0.5 MolFunc
Gene Enrichment Analysis: geneontology.org
Gene List: ERR 12-14 L2FC <-0.5 Molecular Function
Analysis Type:	PANTHER Overrepresentation Test (Released 20221013)
Annotation Version and Release Date:	GO Ontology database DOI: 10.5281/zenodo.6799722 Released 2022-07-01
Analyzed List:	upload_1 (Drosophila melanogaster)
Reference List:	Drosophila melanogaster (all genes in database)
Test Type:	FISHER
Correction:	FDR
GO molecular function complete	Drosophila melanogaster - REFLIST (13821)	upload_1 (85)	upload_1 (expected)	upload_1 (over/under)	upload_1 (fold Enrichment)	upload_1 (raw P-value)	upload_1 (FDR)
chitin binding (GO:0008061)	123	10	0.76	+	13.22	7.76e-09	2.28e-05
thioredoxin-dependent peroxiredoxin activity (GO:0140824)	9	3	0.06	+	54.2	4.66e-05	0.0456
thioredoxin peroxidase activity (GO:0008379)	9	3	0.06	+	54.2	4.66e-05	0.0684

## Sheet: fd59A 10-12 L2FC<-0.4 BioProc
Gene Enrichment Analysis: geneontology.org
Gene List: fd59A 10-12 L2FC <-0.4 Biological Process
Analysis Type:	PANTHER Overrepresentation Test (Released 20221013)
Annotation Version and Release Date:	GO Ontology database DOI: 10.5281/zenodo.6799722 Released 2022-07-01
Analyzed List:	upload_1 (Drosophila melanogaster)
Reference List:	Drosophila melanogaster (all genes in database)
Test Type:	FISHER
Correction:	FDR
GO biological process complete	Drosophila melanogaster - REFLIST (13821)	upload_1 (320)	upload_1 (expected)	upload_1 (over/under)	upload_1 (fold Enrichment)	upload_1 (raw P-value)	upload_1 (FDR)
biological regulation (GO:0065007)	4471	167	103.52	+	1.61	5.65e-13	1.47e-09
regulation of biological process (GO:0050789)	4030	156	93.31	+	1.67	4.7e-13	1.83e-09
system development (GO:0048731)	1339	76	31	+	2.45	4.53e-13	3.53e-09
regulation of cellular process (GO:0050794)	3690	144	85.44	+	1.69	4.98e-12	9.7e-09
anatomical structure morphogenesis (GO:0009653)	1466	77	33.94	+	2.27	1.77e-11	2.76e-08
neuron differentiation (GO:0030182)	702	48	16.25	+	2.95	5.53e-11	7.18e-08
nervous system development (GO:0007399)	982	58	22.74	+	2.55	1.22e-10	1.36e-07
generation of neurons (GO:0048699)	755	49	17.48	+	2.8	1.87e-10	1.62e-07
neurogenesis (GO:0022008)	807	51	18.68	+	2.73	1.84e-10	1.79e-07
multicellular organism development (GO:0007275)	2125	94	49.2	+	1.91	4.2e-10	2.97e-07
anatomical structure development (GO:0048856)	2531	106	58.6	+	1.81	3.91e-10	3.05e-07
developmental process (GO:0032502)	2665	109	61.7	+	1.77	8.39e-10	5.45e-07
animal organ morphogenesis (GO:0009887)	721	46	16.69	+	2.76	1.22e-09	7.32e-07
animal organ development (GO:0048513)	1162	59	26.9	+	2.19	2.5e-08	1.39e-05
cellular developmental process (GO:0048869)	1577	72	36.51	+	1.97	2.8e-08	1.45e-05
sensory perception of mechanical stimulus (GO:0050954)	83	14	1.92	+	7.29	3.58e-08	1.74e-05
cell differentiation (GO:0030154)	1567	71	36.28	+	1.96	4.57e-08	2.09e-05
neuron development (GO:0048666)	560	36	12.97	+	2.78	7.72e-08	3.34e-05
regulation of small GTPase mediated signal transduction (GO:0051056)	90	14	2.08	+	6.72	8.84e-08	3.62e-05
plasma membrane bounded cell projection organization (GO:0120036)	635	38	14.7	+	2.58	1.87e-07	6.06e-05
regulation of Ras protein signal transduction (GO:0046578)	81	13	1.88	+	6.93	1.86e-07	6.29e-05
tube morphogenesis (GO:0035239)	503	33	11.65	+	2.83	1.8e-07	6.39e-05
regulation of signaling (GO:0023051)	940	49	21.76	+	2.25	1.78e-07	6.59e-05
regulation of cell communication (GO:0010646)	940	49	21.76	+	2.25	1.78e-07	6.92e-05
tissue development (GO:0009888)	1005	51	23.27	+	2.19	2.29e-07	7.12e-05
tube development (GO:0035295)	696	40	16.11	+	2.48	2.67e-07	7.99e-05
multicellular organismal process (GO:0032501)	3331	119	77.12	+	1.54	3.18e-07	9.18e-05
cell projection organization (GO:0030030)	647	38	14.98	+	2.54	3.96e-07	0.00011
morphogenesis of an epithelium (GO:0002009)	578	35	13.38	+	2.62	4.56e-07	0.000122
post-embryonic animal morphogenesis (GO:0009886)	453	30	10.49	+	2.86	5.61e-07	0.000141
cellular component morphogenesis (GO:0032989)	530	33	12.27	+	2.69	5.53e-07	0.000144
epithelium development (GO:0060429)	930	47	21.53	+	2.18	9.1e-07	0.000221
tissue morphogenesis (GO:0048729)	596	35	13.8	+	2.54	1.28e-06	0.000301
imaginal disc-derived appendage morphogenesis (GO:0035114)	326	24	7.55	+	3.18	1.44e-06	0.000321
cell morphogenesis (GO:0000902)	501	31	11.6	+	2.67	1.41e-06	0.000323
appendage morphogenesis (GO:0035107)	328	24	7.59	+	3.16	1.59e-06	0.000345
regulation of transcription by RNA polymerase II (GO:0006357)	890	45	20.61	+	2.18	1.76e-06	0.000371
regulation of signal transduction (GO:0009966)	808	42	18.71	+	2.25	1.91e-06	0.000381
cell part morphogenesis (GO:0032990)	405	27	9.38	+	2.88	1.88e-06	0.000386
imaginal disc-derived appendage development (GO:0048737)	333	24	7.71	+	3.11	2.04e-06	0.000398
cell morphogenesis involved in differentiation (GO:0000904)	435	28	10.07	+	2.78	2.29e-06	0.000436
appendage development (GO:0048736)	336	24	7.78	+	3.09	2.36e-06	0.000438
imaginal disc morphogenesis (GO:0007560)	390	26	9.03	+	2.88	2.94e-06	0.000458
metamorphosis (GO:0007552)	464	29	10.74	+	2.7	2.6e-06	0.000461
post-embryonic animal organ morphogenesis (GO:0048563)	390	26	9.03	+	2.88	2.94e-06	0.000467
instar larval or pupal morphogenesis (GO:0048707)	438	28	10.14	+	2.76	2.6e-06	0.000471
regulation of nucleic acid-templated transcription (GO:1903506)	1128	52	26.12	+	1.99	2.92e-06	0.000474
locomotion (GO:0040011)	364	25	8.43	+	2.97	2.8e-06	0.000484
regulation of DNA-templated transcription (GO:0006355)	1128	52	26.12	+	1.99	2.92e-06	0.000484
cell morphogenesis involved in neuron differentiation (GO:0048667)	392	26	9.08	+	2.86	3.21e-06	0.00049
regulation of RNA biosynthetic process (GO:2001141)	1128	52	26.12	+	1.99	2.92e-06	0.000495
neuron projection morphogenesis (GO:0048812)	395	26	9.15	+	2.84	3.65e-06	0.000548
neuron projection development (GO:0031175)	421	27	9.75	+	2.77	3.73e-06	0.000549
plasma membrane bounded cell projection morphogenesis (GO:0120039)	397	26	9.19	+	2.83	3.98e-06	0.000564
instar larval or pupal development (GO:0002165)	545	32	12.62	+	2.54	4.11e-06	0.000572
cell projection morphogenesis (GO:0048858)	397	26	9.19	+	2.83	3.98e-06	0.000575
taxis (GO:0042330)	328	23	7.59	+	3.03	5.13e-06	0.000702
sensory organ development (GO:0007423)	456	28	10.56	+	2.65	5.36e-06	0.00072
leg disc development (GO:0035218)	96	12	2.22	+	5.4	5.86e-06	0.000774
epithelial tube morphogenesis (GO:0060562)	460	28	10.65	+	2.63	6.26e-06	0.000812
regulation of intracellular signal transduction (GO:1902531)	359	24	8.31	+	2.89	6.84e-06	0.000874
antennal development (GO:0007469)	26	7	0.6	+	11.63	7.33e-06	0.000921
imaginal disc development (GO:0007444)	547	31	12.66	+	2.45	9.09e-06	0.00112
post-embryonic appendage morphogenesis (GO:0035120)	317	22	7.34	+	3	9.63e-06	0.00117
sensory perception of sound (GO:0007605)	68	10	1.57	+	6.35	9.85e-06	0.00118
positive regulation of biological process (GO:0048518)	1751	69	40.54	+	1.7	1.36e-05	0.00161
substrate adhesion-dependent cell spreading (GO:0034446)	10	5	0.23	+	21.6	1.43e-05	0.00167
positive regulation of cellular process (GO:0048522)	1564	63	36.21	+	1.74	1.73e-05	0.00198
regulation of macromolecule biosynthetic process (GO:0010556)	1296	55	30.01	+	1.83	1.8e-05	0.00203
regulation of response to stimulus (GO:0048583)	1012	46	23.43	+	1.96	2.02e-05	0.00225
axon development (GO:0061564)	311	21	7.2	+	2.92	2.26e-05	0.00248
chemotaxis (GO:0006935)	268	19	6.21	+	3.06	2.99e-05	0.00319
antennal joint development (GO:0048098)	5	4	0.12	+	34.55	2.96e-05	0.00321
cellular process (GO:0009987)	7238	205	167.58	+	1.22	3.36e-05	0.00353
compound eye development (GO:0048749)	346	22	8.01	+	2.75	3.42e-05	0.00355
cell adhesion (GO:0007155)	179	15	4.14	+	3.62	3.57e-05	0.00366
eye-antennal disc development (GO:0035214)	64	9	1.48	+	6.07	3.78e-05	0.00383
post-embryonic development (GO:0009791)	625	32	14.47	+	2.21	4.11e-05	0.0041
axonogenesis (GO:0007409)	300	20	6.95	+	2.88	4.19e-05	0.00414
regulation of cellular biosynthetic process (GO:0031326)	1352	55	31.3	+	1.76	6.01e-05	0.00557
neuron projection guidance (GO:0097485)	258	18	5.97	+	3.01	5.87e-05	0.00558
post-embryonic animal organ development (GO:0048569)	462	26	10.7	+	2.43	5.96e-05	0.00559
positive regulation of signaling (GO:0023056)	461	26	10.67	+	2.44	5.83e-05	0.0056
positive regulation of cell communication (GO:0010647)	461	26	10.67	+	2.44	5.83e-05	0.00567
regulation of biosynthetic process (GO:0009889)	1362	55	31.53	+	1.74	6.48e-05	0.00594
sensory system development (GO:0048880)	364	22	8.43	+	2.61	6.97e-05	0.00617
cell development (GO:0048468)	1303	53	30.17	+	1.76	7.11e-05	0.00622
visual system development (GO:0150063)	364	22	8.43	+	2.61	6.97e-05	0.00625
eye development (GO:0001654)	364	22	8.43	+	2.61	6.97e-05	0.00632
negative regulation of nucleic acid-templated transcription (GO:1903507)	318	20	7.36	+	2.72	8.96e-05	0.00759
negative regulation of DNA-templated transcription (GO:0045892)	318	20	7.36	+	2.72	8.96e-05	0.00767
negative regulation of RNA biosynthetic process (GO:1902679)	318	20	7.36	+	2.72	8.96e-05	0.00776
regulation of RNA metabolic process (GO:0051252)	1289	52	29.84	+	1.74	0.000101	0.00844
positive regulation of small GTPase mediated signal transduction (GO:0051057)	42	7	0.97	+	7.2	0.000108	0.00886
positive regulation of Ras protein signal transduction (GO:0046579)	42	7	0.97	+	7.2	0.000108	0.00896
axon guidance (GO:0007411)	250	17	5.79	+	2.94	0.000126	0.0102
compound eye morphogenesis (GO:0001745)	276	18	6.39	+	2.82	0.000131	0.0106
cellular component organization (GO:0016043)	2644	90	61.22	+	1.47	0.000136	0.0108
negative regulation of biological process (GO:0048519)	1490	57	34.5	+	1.65	0.000186	0.0146
eye morphogenesis (GO:0048592)	285	18	6.6	+	2.73	0.000191	0.0148
sensory organ morphogenesis (GO:0090596)	285	18	6.6	+	2.73	0.000191	0.0149
negative regulation of RNA metabolic process (GO:0051253)	339	20	7.85	+	2.55	0.000202	0.0154
regulation of nucleobase-containing compound metabolic process (GO:0019219)	1358	53	31.44	+	1.69	0.000209	0.0158
cell adhesion mediated by integrin (GO:0033627)	21	5	0.49	+	10.28	0.000256	0.0192
negative regulation of nucleobase-containing compound metabolic process (GO:0045934)	367	21	8.5	+	2.47	0.000331	0.0246
imaginal disc-derived wing morphogenesis (GO:0007476)	274	17	6.34	+	2.68	0.000349	0.0256
regulation of Rho protein signal transduction (GO:0035023)	23	5	0.53	+	9.39	0.000368	0.0268
imaginal disc-derived leg morphogenesis (GO:0007480)	70	8	1.62	+	4.94	0.000373	0.0269
system process (GO:0003008)	640	30	14.82	+	2.02	0.000419	0.0299
cell-substrate adhesion (GO:0031589)	24	5	0.56	+	9	0.000437	0.0309
pigmentation (GO:0043473)	73	8	1.69	+	4.73	0.000483	0.0336
cell-cell adhesion (GO:0098609)	113	10	2.62	+	3.82	0.00048	0.0337
leg disc morphogenesis (GO:0007478)	74	8	1.71	+	4.67	0.000525	0.0362
positive regulation of signal transduction (GO:0009967)	422	22	9.77	+	2.25	0.000535	0.0365
cell-cell adhesion via plasma-membrane adhesion molecules (GO:0098742)	75	8	1.74	+	4.61	0.000569	0.0386
wing disc morphogenesis (GO:0007472)	287	17	6.64	+	2.56	0.000575	0.0386
negative regulation of macromolecule biosynthetic process (GO:0010558)	395	21	9.15	+	2.3	0.000591	0.0393
calcium ion transport (GO:0006816)	58	7	1.34	+	5.21	0.000643	0.0425
cAMP metabolic process (GO:0046058)	15	4	0.35	+	11.52	0.000762	0.0495
positive regulation of Rho protein signal transduction (GO:0035025)	15	4	0.35	+	11.52	0.000762	0.0499

## Sheet: FoxJ1-CG32006 HM -L2FC BioProc
Gene Enrichment Analysis: geneontology.org
Gene List: FoxJ1/CG32006 heatmap L2FC< -1.0, Biological Process
Analysis Type:	PANTHER Overrepresentation Test (Released 20221013)
Annotation Version and Release Date:	GO Ontology database DOI: 10.5281/zenodo.6799722 Released 2022-07-01
Analyzed List:	upload_1 (Drosophila melanogaster)
Reference List:	Drosophila melanogaster (all genes in database)
Test Type:	FISHER
Correction:	FDR
GO biological process complete	Drosophila melanogaster - REFLIST (13821)	upload_1 (37)	upload_1 (expected)	upload_1 (over/under)	upload_1 (fold Enrichment)	upload_1 (raw P-value)	upload_1 (FDR)
cilium assembly (GO:0060271)	147	10	0.39	+	25.41	6.99e-12	5.45e-08
plasma membrane bounded cell projection assembly (GO:0120031)	169	10	0.45	+	22.1	2.59e-11	6.72e-08
cilium organization (GO:0044782)	164	10	0.44	+	22.78	1.95e-11	7.61e-08
cell projection assembly (GO:0030031)	184	10	0.49	+	20.3	5.75e-11	1.12e-07
organelle assembly (GO:0070925)	408	10	1.09	+	9.16	9.41e-08	0.000147
intraciliary transport (GO:0042073)	22	4	0.06	+	67.92	6.16e-07	0.0008
heat shock-mediated polytene chromosome puffing (GO:0035080)	9	3	0.02	+	> 100	3.79e-06	0.00422
plasma membrane bounded cell projection organization (GO:0120036)	635	10	1.7	+	5.88	4.95e-06	0.00428
cell projection organization (GO:0030030)	647	10	1.73	+	5.77	5.83e-06	0.00454
polytene chromosome puffing (GO:0035079)	10	3	0.03	+	> 100	4.92e-06	0.00479
metabolic process (GO:0008152)	4578	1	12.26	-	0.08	1.07e-05	0.00757
protein-containing complex localization (GO:0031503)	57	4	0.15	+	26.21	2.01e-05	0.0131
organic substance metabolic process (GO:0071704)	4308	1	11.53	-	0.09	2.34e-05	0.014
cellular metabolic process (GO:0044237)	3578	0	9.58	-	< 0.01	3.09e-05	0.0172
response to decreased oxygen levels (GO:0036293)	66	4	0.18	+	22.64	3.48e-05	0.0181
response to oxygen levels (GO:0070482)	76	4	0.2	+	19.66	5.88e-05	0.0286
non-motile cilium assembly (GO:1905515)	27	3	0.07	+	41.5	6.77e-05	0.031
primary metabolic process (GO:0044238)	4067	1	10.89	-	0.09	7.63e-05	0.0313
'de novo' post-translational protein folding (GO:0051084)	30	3	0.08	+	37.35	9.05e-05	0.032
transport along microtubule (GO:0010970)	81	4	0.22	+	18.45	7.46e-05	0.0323
microtubule-based transport (GO:0099111)	84	4	0.22	+	17.79	8.54e-05	0.0333
chaperone cofactor-dependent protein refolding (GO:0051085)	30	3	0.08	+	37.35	9.05e-05	0.0336
protein refolding (GO:0042026)	32	3	0.09	+	35.02	0.000108	0.0351
'de novo' protein folding (GO:0006458)	32	3	0.09	+	35.02	0.000108	0.0366
organelle organization (GO:0006996)	1566	13	4.19	+	3.1	0.000132	0.0396
cellular response to heat (GO:0034605)	35	3	0.09	+	32.02	0.000139	0.04
cytoskeleton-dependent intracellular transport (GO:0030705)	94	4	0.25	+	15.9	0.00013	0.0405

## Sheet: kay 16-18 L2FC >1.0 BioProcess
Gene Enrichment Analysis: geneontology.org
Gene List: kay 16-18 L2FC > 1.0, Biological Process
Analysis Type:	PANTHER Overrepresentation Test (Released 20221013)
Annotation Version and Release Date:	GO Ontology database DOI: 10.5281/zenodo.6799722 Released 2022-07-01
Analyzed List:	upload_1 (Drosophila melanogaster)
Reference List:	Drosophila melanogaster (all genes in database)
Test Type:	FISHER
Correction:	FDR
GO biological process complete	Drosophila melanogaster - REFLIST (13821)	upload_1 (126)	upload_1 (expected)	upload_1 (over/under)	upload_1 (fold Enrichment)	upload_1 (raw P-value)	upload_1 (FDR)
cellular process (GO:0009987)	7238	19	65.99	-	0.29	4.76e-18	3.71e-14
defense response (GO:0006952)	370	25	3.37	+	7.41	1.12e-14	4.36e-11
response to biotic stimulus (GO:0009607)	395	22	3.6	+	6.11	1.97e-11	3.07e-08
cellular component organization or biogenesis (GO:0071840)	2810	1	25.62	-	0.04	2.68e-11	3.48e-08
response to other organism (GO:0051707)	395	22	3.6	+	6.11	1.97e-11	3.84e-08
response to external biotic stimulus (GO:0043207)	395	22	3.6	+	6.11	1.97e-11	5.12e-08
cellular component organization (GO:0016043)	2644	1	24.1	-	0.04	1.29e-10	1.44e-07
biological process involved in interspecies interaction between organisms (GO:0044419)	441	22	4.02	+	5.47	1.49e-10	1.45e-07
defense response to other organism (GO:0098542)	353	17	3.22	+	5.28	3.67e-08	3.17e-05
immune response (GO:0006955)	183	12	1.67	+	7.19	1.93e-07	0.00015
response to bacterium (GO:0009617)	232	13	2.12	+	6.15	3.24e-07	0.00023
humoral immune response (GO:0006959)	46	7	0.42	+	16.69	4.53e-07	0.000294
response to stress (GO:0006950)	1150	29	10.48	+	2.77	4.93e-07	0.000296
establishment of localization (GO:0051234)	1794	1	16.36	-	0.06	1.27e-06	0.000704
transport (GO:0006810)	1736	1	15.83	-	0.06	1.9e-06	0.000986
response to fungus (GO:0009620)	65	7	0.59	+	11.81	3.76e-06	0.00183
immune system process (GO:0002376)	295	13	2.69	+	4.83	4.21e-06	0.00193
localization (GO:0051179)	2039	3	18.59	-	0.16	6.16e-06	0.00267
cellular developmental process (GO:0048869)	1577	1	14.38	-	0.07	6.95e-06	0.00285
cellular metabolic process (GO:0044237)	3578	12	32.62	-	0.37	7.76e-06	0.00302
cell differentiation (GO:0030154)	1567	1	14.29	-	0.07	1.13e-05	0.00401
macromolecule modification (GO:0043412)	1244	0	11.34	-	< 0.01	1.19e-05	0.00405
organelle organization (GO:0006996)	1566	1	14.28	-	0.07	1.13e-05	0.00418
biological regulation (GO:0065007)	4471	19	40.76	-	0.47	1.36e-05	0.00443
regulation of biological process (GO:0050789)	4030	16	36.74	-	0.44	1.8e-05	0.0056
antimicrobial humoral response (GO:0019730)	34	5	0.31	+	16.13	2.5e-05	0.0075
Unclassified (UNCLASSIFIED)	2439	42	22.24	+	1.89	2.97e-05	0.00826
biological_process (GO:0008150)	11382	84	103.76	-	0.81	2.97e-05	0.00856
response to external stimulus (GO:0009605)	933	22	8.51	+	2.59	4.14e-05	0.0111
protein modification process (GO:0036211)	1143	0	10.42	-	< 0.01	4.71e-05	0.0122
multicellular organismal process (GO:0032501)	3331	12	30.37	-	0.4	5.38e-05	0.0135
cell development (GO:0048468)	1303	1	11.88	-	0.08	8.89e-05	0.0216
system development (GO:0048731)	1339	1	12.21	-	0.08	9.25e-05	0.0218
defense response to Gram-positive bacterium (GO:0050830)	47	5	0.43	+	11.67	0.000103	0.0236
defense response to bacterium (GO:0042742)	204	9	1.86	+	4.84	0.000134	0.0299
antibacterial humoral response (GO:0019731)	26	4	0.24	+	16.88	0.000145	0.0314
defense response to fungus (GO:0050832)	52	5	0.47	+	10.55	0.00016	0.0336
regulation of biological quality (GO:0065008)	1248	1	11.38	-	0.09	0.00021	0.0419
cellular component biogenesis (GO:0044085)	1238	1	11.29	-	0.09	0.000205	0.042
regulation of cellular process (GO:0050794)	3690	16	33.64	-	0.48	0.00023	0.0447

## Sheet: onecut 16-18 L2FC >0.5 BioProc
Gene Enrichment Analysis: geneontology.org
Gene List: onecut 16-18 L2FC > 0.5, Biological Process
Analysis Type:	PANTHER Overrepresentation Test (Released 20221013)
Annotation Version and Release Date:	GO Ontology database DOI: 10.5281/zenodo.6799722 Released 2022-07-01
Analyzed List:	upload_1 (Drosophila melanogaster)
Reference List:	Drosophila melanogaster (all genes in database)
Test Type:	FISHER
Correction:	FDR
GO biological process complete	Drosophila melanogaster - REFLIST (13821)	upload_1 (565)	upload_1 (expected)	upload_1 (over/under)	upload_1 (fold Enrichment)	upload_1 (raw P-value)	upload_1 (FDR)
system development (GO:0048731)	1339	126	54.74	+	2.3	7.08e-18	2.76e-14
anatomical structure morphogenesis (GO:0009653)	1466	133	59.93	+	2.22	1.27e-17	3.29e-14
anatomical structure development (GO:0048856)	2531	192	103.47	+	1.86	6.05e-18	4.71e-14
multicellular organism development (GO:0007275)	2125	168	86.87	+	1.93	4.17e-17	8.13e-14
developmental process (GO:0032502)	2665	192	108.94	+	1.76	1.1e-15	1.71e-12
cell projection organization (GO:0030030)	647	76	26.45	+	2.87	2.22e-15	2.89e-12
plasma membrane bounded cell projection organization (GO:0120036)	635	75	25.96	+	2.89	2.67e-15	2.98e-12
neuron differentiation (GO:0030182)	702	79	28.7	+	2.75	4.97e-15	4.84e-12
multicellular organismal process (GO:0032501)	3331	222	136.17	+	1.63	6.29e-15	5.45e-12
generation of neurons (GO:0048699)	755	82	30.86	+	2.66	9.61e-15	7.49e-12
biological regulation (GO:0065007)	4471	273	182.77	+	1.49	1.48e-14	1.05e-11
neurogenesis (GO:0022008)	807	83	32.99	+	2.52	9.65e-14	5.78e-11
nervous system development (GO:0007399)	982	94	40.14	+	2.34	9.54e-14	6.19e-11
gene expression (GO:0010467)	1129	6	46.15	-	0.13	1.13e-13	6.31e-11
animal organ development (GO:0048513)	1162	104	47.5	+	2.19	2e-13	9.76e-11
cellular nitrogen compound metabolic process (GO:0034641)	1835	22	75.01	-	0.29	1.99e-13	1.03e-10
cell morphogenesis (GO:0000902)	501	61	20.48	+	2.98	4.16e-13	1.9e-10
cell morphogenesis involved in differentiation (GO:0000904)	435	55	17.78	+	3.09	1.69e-12	7.31e-10
regulation of biological process (GO:0050789)	4030	245	164.75	+	1.49	2.52e-12	1.04e-09
locomotion (GO:0040011)	364	49	14.88	+	3.29	3.94e-12	1.39e-09
regulation of cellular process (GO:0050794)	3690	229	150.85	+	1.52	3.68e-12	1.43e-09
neuron development (GO:0048666)	560	63	22.89	+	2.75	3.92e-12	1.45e-09
cell morphogenesis involved in neuron differentiation (GO:0048667)	392	51	16.02	+	3.18	4.41e-12	1.5e-09
cell differentiation (GO:0030154)	1567	123	64.06	+	1.92	5.19e-12	1.69e-09
response to stimulus (GO:0050896)	2530	173	103.43	+	1.67	5.85e-12	1.75e-09
neuron projection morphogenesis (GO:0048812)	395	51	16.15	+	3.16	5.7e-12	1.78e-09
plasma membrane bounded cell projection morphogenesis (GO:0120039)	397	51	16.23	+	3.14	6.75e-12	1.88e-09
cell projection morphogenesis (GO:0048858)	397	51	16.23	+	3.14	6.75e-12	1.95e-09
cellular developmental process (GO:0048869)	1577	123	64.47	+	1.91	9.37e-12	2.52e-09
cell part morphogenesis (GO:0032990)	405	51	16.56	+	3.08	1.31e-11	3.41e-09
axonogenesis (GO:0007409)	300	43	12.26	+	3.51	1.42e-11	3.58e-09
neuron projection development (GO:0031175)	421	52	17.21	+	3.02	1.56e-11	3.81e-09
cellular component morphogenesis (GO:0032989)	530	59	21.67	+	2.72	2.95e-11	6.97e-09
tube development (GO:0035295)	696	70	28.45	+	2.46	3.77e-11	8.63e-09
axon development (GO:0061564)	311	43	12.71	+	3.38	4.04e-11	8.99e-09
nucleic acid metabolic process (GO:0090304)	1122	9	45.87	-	0.2	4.37e-11	9.45e-09
tissue development (GO:0009888)	1005	88	41.08	+	2.14	6.66e-11	1.4e-08
neuron projection guidance (GO:0097485)	258	38	10.55	+	3.6	1.13e-10	2.32e-08
cell development (GO:0048468)	1303	104	53.27	+	1.95	1.72e-10	3.44e-08
axon guidance (GO:0007411)	250	37	10.22	+	3.62	1.77e-10	3.45e-08
epithelium development (GO:0060429)	930	82	38.02	+	2.16	2.39e-10	4.54e-08
heterocycle metabolic process (GO:0046483)	1485	19	60.71	-	0.31	2.52e-10	4.68e-08
chemotaxis (GO:0006935)	268	38	10.96	+	3.47	3.01e-10	5.45e-08
animal organ morphogenesis (GO:0009887)	721	69	29.47	+	2.34	3.25e-10	5.76e-08
nucleobase-containing compound metabolic process (GO:0006139)	1403	17	57.35	-	0.3	3.39e-10	5.86e-08
RNA metabolic process (GO:0016070)	836	5	34.18	-	0.15	1.16e-09	1.96e-07
regulation of small GTPase mediated signal transduction (GO:0051056)	90	21	3.68	+	5.71	1.77e-09	2.93e-07
morphogenesis of an epithelium (GO:0002009)	578	58	23.63	+	2.45	1.81e-09	2.94e-07
tissue morphogenesis (GO:0048729)	596	59	24.36	+	2.42	2.82e-09	4.48e-07
post-embryonic animal morphogenesis (GO:0009886)	453	49	18.52	+	2.65	4.98e-09	7.76e-07
actin cytoskeleton organization (GO:0030036)	260	35	10.63	+	3.29	5.19e-09	7.78e-07
tube morphogenesis (GO:0035239)	503	52	20.56	+	2.53	5.09e-09	7.78e-07
taxis (GO:0042330)	328	40	13.41	+	2.98	5.33e-09	7.84e-07
cellular component organization (GO:0016043)	2644	167	108.09	+	1.55	5.57e-09	8.04e-07
response to external stimulus (GO:0009605)	933	78	38.14	+	2.05	6.65e-09	9.42e-07
metamorphosis (GO:0007552)	464	49	18.97	+	2.58	8.36e-09	1.16e-06
regulation of Ras protein signal transduction (GO:0046578)	81	19	3.31	+	5.74	9.78e-09	1.34e-06
cell communication (GO:0007154)	1268	96	51.84	+	1.85	1.15e-08	1.55e-06
instar larval or pupal morphogenesis (GO:0048707)	438	47	17.91	+	2.62	1.24e-08	1.62e-06
signaling (GO:0023052)	1198	92	48.97	+	1.88	1.23e-08	1.62e-06
response to chemical (GO:0042221)	1093	86	44.68	+	1.92	1.75e-08	2.23e-06
actin filament-based process (GO:0030029)	277	35	11.32	+	3.09	2.22e-08	2.79e-06
post-embryonic development (GO:0009791)	625	58	25.55	+	2.27	2.58e-08	3.19e-06
instar larval or pupal development (GO:0002165)	545	53	22.28	+	2.38	3.16e-08	3.84e-06
imaginal disc development (GO:0007444)	547	53	22.36	+	2.37	3.37e-08	4.04e-06
cellular aromatic compound metabolic process (GO:0006725)	1530	25	62.55	-	0.4	5.16e-08	6.09e-06
RNA processing (GO:0006396)	567	2	23.18	-	0.09	5.53e-08	6.43e-06
epithelial tube morphogenesis (GO:0060562)	460	47	18.8	+	2.5	6.25e-08	7.06e-06
organic cyclic compound metabolic process (GO:1901360)	1594	27	65.16	-	0.41	6.18e-08	7.08e-06
imaginal disc morphogenesis (GO:0007560)	390	42	15.94	+	2.63	8e-08	8.78e-06
post-embryonic animal organ morphogenesis (GO:0048563)	390	42	15.94	+	2.63	8e-08	8.9e-06
post-embryonic animal organ development (GO:0048569)	462	46	18.89	+	2.44	1.33e-07	1.44e-05
cellular component organization or biogenesis (GO:0071840)	2810	169	114.87	+	1.47	1.36e-07	1.45e-05
photoreceptor cell axon guidance (GO:0072499)	27	11	1.1	+	9.97	1.43e-07	1.5e-05
cell-cell adhesion (GO:0098609)	113	20	4.62	+	4.33	2.37e-07	2.46e-05
neuron recognition (GO:0008038)	115	20	4.7	+	4.25	3.04e-07	3.12e-05
regulation of biological quality (GO:0065008)	1248	90	51.02	+	1.76	3.84e-07	3.88e-05
cell adhesion (GO:0007155)	179	25	7.32	+	3.42	4.46e-07	4.45e-05
cell recognition (GO:0008037)	119	20	4.86	+	4.11	4.93e-07	4.86e-05
cytoskeleton organization (GO:0007010)	592	52	24.2	+	2.15	7.06e-07	6.88e-05
regulation of signaling (GO:0023051)	940	72	38.43	+	1.87	8.23e-07	7.82e-05
regulation of cell communication (GO:0010646)	940	72	38.43	+	1.87	8.23e-07	7.92e-05
signal transduction (GO:0007165)	1000	75	40.88	+	1.83	1.1e-06	0.000103
sensory perception of mechanical stimulus (GO:0050954)	83	16	3.39	+	4.72	1.43e-06	0.000132
imaginal disc-derived appendage development (GO:0048737)	333	35	13.61	+	2.57	1.57e-06	0.000144
homophilic cell adhesion via plasma membrane adhesion molecules (GO:0007156)	45	12	1.84	+	6.52	1.68e-06	0.000152
appendage development (GO:0048736)	336	35	13.74	+	2.55	1.79e-06	0.00016
regulation of intracellular signal transduction (GO:1902531)	359	36	14.68	+	2.45	2.49e-06	0.00022
imaginal disc-derived appendage morphogenesis (GO:0035114)	326	34	13.33	+	2.55	2.52e-06	0.000221
appendage morphogenesis (GO:0035107)	328	34	13.41	+	2.54	2.76e-06	0.000239
locomotory behavior (GO:0007626)	174	23	7.11	+	3.23	2.98e-06	0.000255
reproductive structure development (GO:0048608)	81	15	3.31	+	4.53	4.68e-06	0.000388
regulation of Rab protein signal transduction (GO:0032483)	12	7	0.49	+	14.27	4.63e-06	0.000392
reproductive system development (GO:0061458)	81	15	3.31	+	4.53	4.68e-06	0.000392
ncRNA metabolic process (GO:0034660)	383	1	15.66	-	0.06	6.17e-06	0.000506
postsynaptic membrane organization (GO:0001941)	13	7	0.53	+	13.17	6.89e-06	0.000559
macromolecule biosynthetic process (GO:0009059)	707	8	28.9	-	0.28	7.1e-06	0.000564
cellular metabolic process (GO:0044237)	3578	100	146.27	-	0.68	7.09e-06	0.000569
dendrite morphogenesis (GO:0048813)	132	19	5.4	+	3.52	7.26e-06	0.000571
translation (GO:0006412)	304	0	12.43	-	< 0.01	7.92e-06	0.000617
peptide biosynthetic process (GO:0043043)	310	0	12.67	-	< 0.01	8.6e-06	0.000663
sex differentiation (GO:0007548)	98	16	4.01	+	3.99	9.43e-06	0.00072
regulation of developmental process (GO:0050793)	676	53	27.63	+	1.92	1.34e-05	0.00101
supramolecular fiber organization (GO:0097435)	207	24	8.46	+	2.84	1.38e-05	0.00103
adult walking behavior (GO:0007628)	15	7	0.61	+	11.42	1.42e-05	0.00104
dendrite development (GO:0016358)	139	19	5.68	+	3.34	1.4e-05	0.00104
cyclic-nucleotide-mediated signaling (GO:0019935)	22	8	0.9	+	8.9	1.47e-05	0.00107
regulation of tube architecture, open tracheal system (GO:0035152)	92	15	3.76	+	3.99	1.81e-05	0.00131
amide biosynthetic process (GO:0043604)	350	1	14.31	-	0.07	1.89e-05	0.00135
walking behavior (GO:0090659)	16	7	0.65	+	10.7	1.97e-05	0.00139
presynaptic membrane organization (GO:0097090)	10	6	0.41	+	14.68	2.04e-05	0.00143
behavior (GO:0007610)	526	44	21.5	+	2.05	2.09e-05	0.00144
cellular macromolecule biosynthetic process (GO:0034645)	505	4	20.64	-	0.19	2.08e-05	0.00145
nitrogen compound metabolic process (GO:0006807)	3713	108	151.79	-	0.71	2.81e-05	0.00192
post-embryonic appendage morphogenesis (GO:0035120)	317	31	12.96	+	2.39	3.04e-05	0.00206
postsynaptic membrane assembly (GO:0097104)	6	5	0.25	+	20.38	3.48e-05	0.00234
cell-cell adhesion via plasma-membrane adhesion molecules (GO:0098742)	75	13	3.07	+	4.24	3.7e-05	0.00247
antennal development (GO:0007469)	26	8	1.06	+	7.53	3.96e-05	0.00261
regulation of signal transduction (GO:0009966)	808	59	33.03	+	1.79	4.1e-05	0.00269
cellular response to stimulus (GO:0051716)	1496	94	61.16	+	1.54	4.87e-05	0.00316
wing disc morphogenesis (GO:0007472)	287	28	11.73	+	2.39	5.22e-05	0.00336
regulation of neuron projection development (GO:0010975)	115	16	4.7	+	3.4	5.47e-05	0.00349
imaginal disc-derived wing vein morphogenesis (GO:0008586)	46	10	1.88	+	5.32	5.62e-05	0.00356
postsynapse assembly (GO:0099068)	7	5	0.29	+	17.47	5.78e-05	0.00357
regulation of response to stimulus (GO:0048583)	1012	69	41.37	+	1.67	5.82e-05	0.00357
presynaptic membrane assembly (GO:0097105)	7	5	0.29	+	17.47	5.78e-05	0.0036
neuron cell-cell adhesion (GO:0007158)	7	5	0.29	+	17.47	5.78e-05	0.00363
anatomical structure formation involved in morphogenesis (GO:0048646)	531	43	21.71	+	1.98	6.07e-05	0.0037
sensory perception of touch (GO:0050975)	13	6	0.53	+	11.29	6.26e-05	0.00372
imaginal disc-derived wing morphogenesis (GO:0007476)	274	27	11.2	+	2.41	6.24e-05	0.00374
regulation of cell adhesion (GO:0030155)	57	11	2.33	+	4.72	6.24e-05	0.00377
brain development (GO:0007420)	117	16	4.78	+	3.35	6.58e-05	0.00385
open tracheal system development (GO:0007424)	238	25	9.73	+	2.57	6.57e-05	0.00388
cellular nitrogen compound biosynthetic process (GO:0044271)	714	10	29.19	-	0.34	7.23e-05	0.0042
second-messenger-mediated signaling (GO:0019932)	48	10	1.96	+	5.1	7.68e-05	0.00443
adult locomotory behavior (GO:0008344)	82	13	3.35	+	3.88	8.38e-05	0.0048
cGMP-mediated signaling (GO:0019934)	14	6	0.57	+	10.48	8.65e-05	0.00492
regulation of multicellular organismal process (GO:0051239)	583	45	23.83	+	1.89	8.78e-05	0.00495
respiratory system development (GO:0060541)	247	25	10.1	+	2.48	8.9e-05	0.00499
homeostatic process (GO:0042592)	462	38	18.89	+	2.01	9.18e-05	0.00511
male sex differentiation (GO:0046661)	30	8	1.23	+	6.52	9.28e-05	0.00513
regulation of localization (GO:0032879)	443	37	18.11	+	2.04	9.94e-05	0.00545
gonad development (GO:0008406)	50	10	2.04	+	4.89	0.000103	0.00559
development of primary sexual characteristics (GO:0045137)	50	10	2.04	+	4.89	0.000103	0.00563
positive regulation of cell-cell adhesion (GO:0022409)	15	6	0.61	+	9.78	0.000117	0.00629
regulation of locomotion (GO:0040012)	124	16	5.07	+	3.16	0.000122	0.0065
male genitalia development (GO:0030539)	23	7	0.94	+	7.44	0.000128	0.00681
actin filament organization (GO:0007015)	125	16	5.11	+	3.13	0.000133	0.00698
presynapse assembly (GO:0099054)	9	5	0.37	+	13.59	0.000137	0.00715
cellular amide metabolic process (GO:0043603)	494	5	20.19	-	0.25	0.000138	0.00718
negative regulation of cellular process (GO:0048523)	1244	79	50.85	+	1.55	0.000143	0.00736
adult behavior (GO:0030534)	154	18	6.3	+	2.86	0.000147	0.00754
negative regulation of biological process (GO:0048519)	1490	91	60.91	+	1.49	0.000153	0.00781
postsynapse organization (GO:0099173)	24	7	0.98	+	7.13	0.00016	0.00811
regulation of cell-cell adhesion (GO:0022407)	33	8	1.35	+	5.93	0.000163	0.00822
cellular macromolecule metabolic process (GO:0044260)	1355	30	55.39	-	0.54	0.000192	0.00958
ribonucleoprotein complex biogenesis (GO:0022613)	295	1	12.06	-	0.08	0.000194	0.00962
central complex development (GO:0048036)	10	5	0.41	+	12.23	0.000199	0.00973
renal system process (GO:0003014)	25	7	1.02	+	6.85	0.000198	0.00978
mRNA metabolic process (GO:0016071)	346	2	14.14	-	0.14	0.000205	0.00998
positive regulation of molecular function (GO:0044093)	249	24	10.18	+	2.36	0.000215	0.0104
compound eye development (GO:0048749)	346	30	14.14	+	2.12	0.000223	0.0107
central nervous system development (GO:0007417)	279	26	11.41	+	2.28	0.000239	0.0114
sensory perception of sound (GO:0007605)	68	11	2.78	+	3.96	0.000249	0.0117
system process (GO:0003008)	640	47	26.16	+	1.8	0.000249	0.0117
positive regulation of biological process (GO:0048518)	1751	103	71.58	+	1.44	0.000246	0.0117
antennal joint development (GO:0048098)	5	4	0.2	+	19.57	0.000253	0.0118
membrane assembly (GO:0071709)	11	5	0.45	+	11.12	0.00028	0.013
wing disc development (GO:0035220)	385	32	15.74	+	2.03	0.000285	0.013
ncRNA processing (GO:0034470)	285	1	11.65	-	0.09	0.000282	0.013
ribosome biogenesis (GO:0042254)	218	0	8.91	-	< 0.01	0.00029	0.0132
visual system development (GO:0150063)	364	31	14.88	+	2.08	0.000298	0.0133
sensory system development (GO:0048880)	364	31	14.88	+	2.08	0.000298	0.0133
eye development (GO:0001654)	364	31	14.88	+	2.08	0.000298	0.0134
localization (GO:0051179)	2039	116	83.35	+	1.39	0.000295	0.0134
synaptic signaling (GO:0099536)	223	22	9.12	+	2.41	0.000319	0.0141
negative regulation of DNA-templated transcription (GO:0045892)	318	28	13	+	2.15	0.000341	0.0149
negative regulation of nucleic acid-templated transcription (GO:1903507)	318	28	13	+	2.15	0.000341	0.0149
positive regulation of locomotion (GO:0040017)	71	11	2.9	+	3.79	0.000347	0.015
negative regulation of RNA biosynthetic process (GO:1902679)	318	28	13	+	2.15	0.000341	0.015
positive regulation of cellular process (GO:0048522)	1564	93	63.94	+	1.45	0.000348	0.015
cGMP biosynthetic process (GO:0006182)	12	5	0.49	+	10.19	0.000383	0.0164
mRNA processing (GO:0006397)	270	1	11.04	-	0.09	0.000391	0.0166
head development (GO:0060322)	140	16	5.72	+	2.8	0.000425	0.018
intracellular signal transduction (GO:0035556)	378	31	15.45	+	2.01	0.000429	0.0181
anterograde trans-synaptic signaling (GO:0098916)	213	21	8.71	+	2.41	0.000449	0.0186
peptide metabolic process (GO:0006518)	410	4	16.76	-	0.24	0.000444	0.0186
synaptic target recognition (GO:0008039)	50	9	2.04	+	4.4	0.000454	0.0187
chemical synaptic transmission (GO:0007268)	213	21	8.71	+	2.41	0.000449	0.0187
trans-synaptic signaling (GO:0099537)	214	21	8.75	+	2.4	0.000468	0.0192
urogenital system development (GO:0001655)	74	11	3.03	+	3.64	0.000476	0.0193
renal system development (GO:0072001)	74	11	3.03	+	3.64	0.000476	0.0194
response to mechanical stimulus (GO:0009612)	40	8	1.64	+	4.89	0.000507	0.0205
positive regulation of catalytic activity (GO:0043085)	197	20	8.05	+	2.48	0.000516	0.0207
mushroom body development (GO:0016319)	75	11	3.07	+	3.59	0.000526	0.021
positive regulation of cell migration (GO:0030335)	63	10	2.58	+	3.88	0.000539	0.0213
regulation of plasma membrane bounded cell projection organization (GO:0120035)	158	17	6.46	+	2.63	0.000536	0.0213
negative regulation of transcription by RNA polymerase II (GO:0000122)	218	21	8.91	+	2.36	0.000556	0.0219
muscle structure development (GO:0061061)	201	20	8.22	+	2.43	0.000589	0.0231
eye-antennal disc development (GO:0035214)	64	10	2.62	+	3.82	0.000602	0.0235
macromolecule metabolic process (GO:0043170)	3214	97	131.39	-	0.74	0.000621	0.0241
genital disc morphogenesis (GO:0007483)	22	6	0.9	+	6.67	0.000643	0.0248
regulation of cellular component organization (GO:0051128)	697	48	28.49	+	1.68	0.000659	0.0253
renal tubule development (GO:0061326)	65	10	2.66	+	3.76	0.000671	0.0255
Malpighian tubule development (GO:0072002)	65	10	2.66	+	3.76	0.000671	0.0256
cellular process (GO:0009987)	7238	337	295.89	+	1.14	0.000678	0.0257
cell junction organization (GO:0034330)	250	23	10.22	+	2.25	0.000689	0.0259
regulation of cell projection organization (GO:0031344)	162	17	6.62	+	2.57	0.000693	0.026
pattern specification process (GO:0007389)	512	38	20.93	+	1.82	0.0007	0.0261
regulation of Rho protein signal transduction (GO:0035023)	23	6	0.94	+	6.38	0.000784	0.029
sensory organ development (GO:0007423)	456	35	18.64	+	1.88	0.000792	0.029
calcium-dependent cell-cell adhesion via plasma membrane cell adhesion molecules (GO:0016339)	23	6	0.94	+	6.38	0.000784	0.0291
cell motility (GO:0048870)	333	28	13.61	+	2.06	0.000791	0.0291
positive regulation of cell motility (GO:2000147)	67	10	2.74	+	3.65	0.000828	0.0301
genitalia development (GO:0048806)	33	7	1.35	+	5.19	0.000837	0.0302
lumen formation, open tracheal system (GO:0035149)	33	7	1.35	+	5.19	0.000837	0.0303
regulation of neuron differentiation (GO:0045664)	80	11	3.27	+	3.36	0.000854	0.0307
tube formation (GO:0035148)	44	8	1.8	+	4.45	0.000881	0.0314
negative regulation of RNA metabolic process (GO:0051253)	339	28	13.86	+	2.02	0.00088	0.0314
nerve development (GO:0021675)	8	4	0.33	+	12.23	0.000906	0.0319
response to auditory stimulus (GO:0010996)	8	4	0.33	+	12.23	0.000906	0.0321
regulation of anatomical structure size (GO:0090066)	238	22	9.73	+	2.26	0.000931	0.0327
dendrite guidance (GO:0070983)	24	6	0.98	+	6.12	0.000948	0.0328
cyclic purine nucleotide metabolic process (GO:0052652)	24	6	0.98	+	6.12	0.000948	0.033
organelle organization (GO:0006996)	1566	91	64.02	+	1.42	0.000944	0.033
G protein-coupled receptor signaling pathway (GO:0007186)	213	20	8.71	+	2.3	0.000971	0.0335
neuromuscular synaptic transmission (GO:0007274)	57	9	2.33	+	3.86	0.00105	0.036
cGMP metabolic process (GO:0046068)	16	5	0.65	+	7.64	0.00111	0.0378
photoreceptor cell differentiation (GO:0046530)	199	19	8.14	+	2.34	0.00114	0.0381
positive regulation of cell adhesion (GO:0045785)	25	6	1.02	+	5.87	0.00114	0.0382
axon midline choice point recognition (GO:0016199)	25	6	1.02	+	5.87	0.00114	0.0383
cyclic nucleotide biosynthetic process (GO:0009190)	25	6	1.02	+	5.87	0.00114	0.0385
sarcomere organization (GO:0045214)	35	7	1.43	+	4.89	0.00113	0.0385
anatomical structure homeostasis (GO:0060249)	141	15	5.76	+	2.6	0.00124	0.041
synapse organization (GO:0050808)	182	18	7.44	+	2.42	0.00123	0.0411
positive regulation of kinase activity (GO:0033674)	47	8	1.92	+	4.16	0.00129	0.0414
compound eye morphogenesis (GO:0001745)	276	24	11.28	+	2.13	0.00127	0.0415
myofibril assembly (GO:0030239)	47	8	1.92	+	4.16	0.00129	0.0416
regulation of protein localization (GO:0032880)	112	13	4.58	+	2.84	0.00126	0.0416
regulation of transcription by RNA polymerase II (GO:0006357)	890	57	36.38	+	1.57	0.00128	0.0416
flight (GO:0060361)	9	4	0.37	+	10.87	0.00127	0.0417
striated muscle cell development (GO:0055002)	47	8	1.92	+	4.16	0.00129	0.0418
regulation of molecular function (GO:0065009)	423	32	17.29	+	1.85	0.00132	0.0423
neuromuscular junction development (GO:0007528)	85	11	3.47	+	3.17	0.00133	0.0424
actomyosin structure organization (GO:0031032)	85	11	3.47	+	3.17	0.00133	0.0426
negative regulation of nucleobase-containing compound metabolic process (GO:0045934)	367	29	15	+	1.93	0.00139	0.0439
establishment of protein localization to organelle (GO:0072594)	180	0	7.36	-	< 0.01	0.00144	0.0455
eye morphogenesis (GO:0048592)	285	24	11.65	+	2.06	0.00153	0.048
sensory organ morphogenesis (GO:0090596)	285	24	11.65	+	2.06	0.00153	0.0482
axon choice point recognition (GO:0016198)	27	6	1.1	+	5.44	0.0016	0.0493
cellular response to external stimulus (GO:0071496)	101	12	4.13	+	2.91	0.0016	0.0494
regulation of trans-synaptic signaling (GO:0099177)	145	15	5.93	+	2.53	0.0016	0.0496
modulation of chemical synaptic transmission (GO:0050804)	145	15	5.93	+	2.53	0.0016	0.0498

## Sheet: sens heatmap L2FC -1.0 BioProc
Gene Enrichment Analysis: geneontology.org
Gene List: sens heatmap L2FC <-1.0, Biological Process
Analysis Type:	PANTHER Overrepresentation Test (Released 20221013)
Annotation Version and Release Date:	GO Ontology database DOI: 10.5281/zenodo.6799722 Released 2022-07-01
Analyzed List:	upload_1 (Drosophila melanogaster)
Reference List:	Drosophila melanogaster (all genes in database)
Test Type:	FISHER
Correction:	FDR
GO biological process complete	Drosophila melanogaster - REFLIST (13821)	upload_1 (64)	upload_1 (expected)	upload_1 (over/under)	upload_1 (fold Enrichment)	upload_1 (raw P-value)	upload_1 (FDR)
sensory perception of sound (GO:0007605)	68	9	0.31	+	28.58	6.61e-11	5.15e-07
sensory perception of mechanical stimulus (GO:0050954)	83	9	0.38	+	23.42	3.37e-10	1.31e-06
sensory perception (GO:0007600)	374	13	1.73	+	7.51	1.82e-08	4.72e-05
cilium organization (GO:0044782)	164	9	0.76	+	11.85	8.99e-08	0.000175
cilium assembly (GO:0060271)	147	8	0.68	+	11.75	5.24e-07	0.000817
plasma membrane bounded cell projection assembly (GO:0120031)	169	8	0.78	+	10.22	1.43e-06	0.00186
nervous system process (GO:0050877)	568	13	2.63	+	4.94	1.94e-06	0.00216
cell projection assembly (GO:0030031)	184	8	0.85	+	9.39	2.64e-06	0.00257
system process (GO:0003008)	640	13	2.96	+	4.39	6.99e-06	0.00544
primary metabolic process (GO:0044238)	4067	4	18.83	-	0.21	6.68e-06	0.00578
response to auditory stimulus (GO:0010996)	8	3	0.04	+	80.98	1.5e-05	0.0106
mechanosensory behavior (GO:0007638)	15	3	0.07	+	43.19	7.25e-05	0.0435
microtubule-based process (GO:0007017)	476	10	2.2	+	4.54	6.98e-05	0.0453

## Sheet: sens heatmap L2FC -1.0 CellComp
Gene Enrichment Analysis: geneontology.org
Gene List: sens heatmap L2FC <-1.0, Cellular Component
Analysis Type:	PANTHER Overrepresentation Test (Released 20221013)
Annotation Version and Release Date:	GO Ontology database DOI: 10.5281/zenodo.6799722 Released 2022-07-01
Analyzed List:	upload_1 (Drosophila melanogaster)
Reference List:	Drosophila melanogaster (all genes in database)
Test Type:	FISHER
Correction:	FDR
GO cellular component complete	Drosophila melanogaster - REFLIST (13821)	upload_1 (64)	upload_1 (expected)	upload_1 (over/under)	upload_1 (fold Enrichment)	upload_1 (raw P-value)	upload_1 (FDR)
cilium (GO:0005929)	193	13	0.89	+	14.55	7.8e-12	1.04e-08
cell projection (GO:0042995)	736	16	3.41	+	4.69	1.98e-07	8.78e-05
plasma membrane bounded cell projection (GO:0120025)	729	16	3.38	+	4.74	1.74e-07	0.000116
cytoskeleton (GO:0005856)	559	13	2.59	+	5.02	1.63e-06	0.000543
intracellular membrane-bounded organelle (GO:0043231)	4949	6	22.92	-	0.26	2.39e-06	0.000636
microtubule cytoskeleton (GO:0015630)	378	10	1.75	+	5.71	1.02e-05	0.00226
ciliary plasm (GO:0097014)	64	5	0.3	+	16.87	1.59e-05	0.00264
axoneme (GO:0005930)	63	5	0.29	+	17.14	1.48e-05	0.00281
plasma membrane bounded cell projection cytoplasm (GO:0032838)	83	5	0.38	+	13.01	5.18e-05	0.00765
sensory dendrite (GO:0071683)	15	3	0.07	+	43.19	7.25e-05	0.00965
cytoplasmic region (GO:0099568)	160	6	0.74	+	8.1	0.000113	0.0136
dynein complex (GO:0030286)	54	4	0.25	+	16	0.000144	0.016

## Sheet: sens both TP L2FC <-0.5 BioProc
Gene Enrichment Analysis: geneontology.org
Gene List: sens 6-8 hr and 16-18 hr L2FC <-0.5, Biological Process
Analysis Type:	PANTHER Overrepresentation Test (Released 20221013)
Annotation Version and Release Date:	GO Ontology database DOI: 10.5281/zenodo.6799722 Released 2022-07-01
Analyzed List:	upload_1 (Drosophila melanogaster)
Reference List:	Drosophila melanogaster (all genes in database)
Test Type:	FISHER
Correction:	FDR
GO biological process complete	Drosophila melanogaster - REFLIST (13821)	upload_1 (544)	upload_1 (expected)	upload_1 (over/under)	upload_1 (fold Enrichment)	upload_1 (raw P-value)	upload_1 (FDR)
regulation of nucleobase-containing compound metabolic process (GO:0019219)	1358	111	53.45	+	2.08	5.87e-13	2.29e-09
cilium organization (GO:0044782)	164	33	6.46	+	5.11	5e-13	3.9e-09
regulation of gene expression (GO:0010468)	1632	123	64.24	+	1.91	4.92e-12	7.67e-09
cell cycle (GO:0007049)	610	65	24.01	+	2.71	2.99e-12	7.75e-09
cilium assembly (GO:0060271)	147	30	5.79	+	5.18	4.29e-12	8.36e-09
cell cycle process (GO:0022402)	515	58	20.27	+	2.86	6.57e-12	8.53e-09
regulation of RNA metabolic process (GO:0051252)	1289	103	50.74	+	2.03	2.15e-11	1.4e-08
plasma membrane bounded cell projection assembly (GO:0120031)	169	31	6.65	+	4.66	2.08e-11	1.47e-08
regulation of nucleic acid-templated transcription (GO:1903506)	1128	94	44.4	+	2.12	1.97e-11	1.54e-08
regulation of DNA-templated transcription (GO:0006355)	1128	94	44.4	+	2.12	1.97e-11	1.71e-08
regulation of RNA biosynthetic process (GO:2001141)	1128	94	44.4	+	2.12	1.97e-11	1.92e-08
regulation of macromolecule metabolic process (GO:0060255)	1998	140	78.64	+	1.78	1.9e-11	2.12e-08
regulation of metabolic process (GO:0019222)	2169	147	85.37	+	1.72	5.78e-11	3.46e-08
cell projection assembly (GO:0030031)	184	31	7.24	+	4.28	1.38e-10	7.67e-08
cellular component organization or biogenesis (GO:0071840)	2810	175	110.6	+	1.58	2.18e-10	1.13e-07
chromatin organization (GO:0006325)	270	37	10.63	+	3.48	4.4e-10	2.14e-07
regulation of biological process (GO:0050789)	4030	228	158.62	+	1.44	7.07e-10	3.24e-07
regulation of nitrogen compound metabolic process (GO:0051171)	1802	124	70.93	+	1.75	1.13e-09	4.89e-07
regulation of cellular metabolic process (GO:0031323)	1869	127	73.56	+	1.73	1.37e-09	5.64e-07
regulation of cell cycle (GO:0051726)	312	39	12.28	+	3.18	1.6e-09	6.25e-07
regulation of macromolecule biosynthetic process (GO:0010556)	1296	97	51.01	+	1.9	2.21e-09	7.83e-07
chromosome organization (GO:0051276)	261	35	10.27	+	3.41	2.2e-09	8.17e-07
regulation of cellular biosynthetic process (GO:0031326)	1352	100	53.22	+	1.88	2.62e-09	8.89e-07
microtubule-based process (GO:0007017)	476	50	18.74	+	2.67	2.85e-09	9.25e-07
regulation of cell cycle process (GO:0010564)	212	31	8.34	+	3.72	2.99e-09	9.32e-07
regulation of biosynthetic process (GO:0009889)	1362	100	53.61	+	1.87	3.14e-09	9.41e-07
organelle organization (GO:0006996)	1566	110	61.64	+	1.78	4.88e-09	1.41e-06
regulation of primary metabolic process (GO:0080090)	1830	123	72.03	+	1.71	6.79e-09	1.89e-06
regulation of cellular process (GO:0050794)	3690	208	145.24	+	1.43	9.89e-09	2.66e-06
negative regulation of biological process (GO:0048519)	1490	105	58.65	+	1.79	1.2e-08	3.11e-06
negative regulation of metabolic process (GO:0009892)	774	65	30.46	+	2.13	3.49e-08	8.23e-06
chromatin remodeling (GO:0006338)	198	28	7.79	+	3.59	3.34e-08	8.39e-06
biological regulation (GO:0065007)	4471	239	175.98	+	1.36	3.45e-08	8.39e-06
regulation of transcription by RNA polymerase II (GO:0006357)	890	71	35.03	+	2.03	5.7e-08	1.31e-05
negative regulation of macromolecule metabolic process (GO:0010605)	717	61	28.22	+	2.16	5.95e-08	1.32e-05
organelle assembly (GO:0070925)	408	42	16.06	+	2.62	8.61e-08	1.86e-05
cellular component organization (GO:0016043)	2644	157	104.07	+	1.51	9.88e-08	2.08e-05
chromosome segregation (GO:0007059)	171	25	6.73	+	3.71	1.03e-07	2.11e-05
epigenetic regulation of gene expression (GO:0040029)	113	20	4.45	+	4.5	1.32e-07	2.64e-05
cellular component biogenesis (GO:0044085)	1238	88	48.73	+	1.81	1.43e-07	2.71e-05
mitotic cell cycle (GO:0000278)	401	41	15.78	+	2.6	1.4e-07	2.73e-05
sensory perception of mechanical stimulus (GO:0050954)	83	17	3.27	+	5.2	1.9e-07	3.52e-05
mitotic cell cycle process (GO:1903047)	279	32	10.98	+	2.91	2.88e-07	5.22e-05
nucleic acid metabolic process (GO:0090304)	1122	81	44.16	+	1.83	3.21e-07	5.68e-05
negative regulation of cellular process (GO:0048523)	1244	87	48.96	+	1.78	3.42e-07	5.92e-05
negative regulation of nucleobase-containing compound metabolic process (GO:0045934)	367	38	14.45	+	2.63	3.73e-07	6.32e-05
sensory perception of sound (GO:0007605)	68	15	2.68	+	5.6	4.39e-07	7.28e-05
negative regulation of nucleic acid-templated transcription (GO:1903507)	318	34	12.52	+	2.72	5.44e-07	8.48e-05
negative regulation of DNA-templated transcription (GO:0045892)	318	34	12.52	+	2.72	5.44e-07	8.66e-05
negative regulation of RNA biosynthetic process (GO:1902679)	318	34	12.52	+	2.72	5.44e-07	8.84e-05
organelle fission (GO:0048285)	261	30	10.27	+	2.92	6.53e-07	9.98e-05
nuclear division (GO:0000280)	248	29	9.76	+	2.97	7.3e-07	0.000109
sister chromatid segregation (GO:0000819)	104	18	4.09	+	4.4	7.47e-07	0.00011
negative regulation of RNA metabolic process (GO:0051253)	339	35	13.34	+	2.62	1.22e-06	0.000177
microtubule cytoskeleton organization (GO:0000226)	352	35	13.85	+	2.53	1.99e-06	0.000282
negative regulation of cellular metabolic process (GO:0031324)	567	48	22.32	+	2.15	2.14e-06	0.000298
negative regulation of cell cycle (GO:0045786)	102	17	4.01	+	4.23	2.39e-06	0.000327
nuclear chromosome segregation (GO:0098813)	152	21	5.98	+	3.51	2.44e-06	0.000328
mitotic nuclear division (GO:0140014)	103	17	4.05	+	4.19	2.69e-06	0.000355
regulation of mitotic cell cycle (GO:0007346)	172	22	6.77	+	3.25	4.39e-06	0.000571
response to auditory stimulus (GO:0010996)	8	6	0.31	+	19.05	6.65e-06	0.000849
cellular macromolecule biosynthetic process (GO:0034645)	505	3	19.88	-	0.15	7.75e-06	0.000958
sensory perception (GO:0007600)	374	35	14.72	+	2.38	7.92e-06	0.000964
nucleobase-containing compound metabolic process (GO:0006139)	1403	90	55.22	+	1.63	7.7e-06	0.000967
negative regulation of macromolecule biosynthetic process (GO:0010558)	395	36	15.55	+	2.32	8.43e-06	0.00101
mitotic sister chromatid segregation (GO:0000070)	90	15	3.54	+	4.23	9.32e-06	0.0011
negative regulation of cellular biosynthetic process (GO:0031327)	411	37	16.18	+	2.29	1.16e-05	0.00135
translation (GO:0006412)	304	0	11.97	-	< 0.01	1.18e-05	0.00135
negative regulation of biosynthetic process (GO:0009890)	416	37	16.37	+	2.26	1.3e-05	0.00147
plasma membrane bounded cell projection organization (GO:0120036)	635	49	24.99	+	1.96	1.93e-05	0.00215
negative regulation of gene expression, epigenetic (GO:0045814)	85	14	3.35	+	4.18	2.07e-05	0.00228
negative regulation of nitrogen compound metabolic process (GO:0051172)	549	44	21.61	+	2.04	2.17e-05	0.00234
cell projection organization (GO:0030030)	647	49	25.47	+	1.92	2.5e-05	0.00263
regulation of mitotic nuclear division (GO:0007088)	53	11	2.09	+	5.27	2.5e-05	0.00266
chromosome localization (GO:0050000)	26	8	1.02	+	7.82	3.05e-05	0.00313
microtubule-based movement (GO:0007018)	197	22	7.75	+	2.84	3.03e-05	0.00315
heterocycle metabolic process (GO:0046483)	1485	91	58.45	+	1.56	3.4e-05	0.00344
negative regulation of cell cycle process (GO:0010948)	91	14	3.58	+	3.91	4.07e-05	0.00406
cellular component assembly (GO:0022607)	1056	70	41.56	+	1.68	4.12e-05	0.00406
protein localization to nucleus (GO:0034504)	57	11	2.24	+	4.9	4.49e-05	0.00437
heterochromatin formation (GO:0031507)	81	13	3.19	+	4.08	5.17e-05	0.00485
cilium movement (GO:0003341)	81	13	3.19	+	4.08	5.17e-05	0.00491
regulation of nuclear division (GO:0051783)	58	11	2.28	+	4.82	5.16e-05	0.00496
organic cyclic compound metabolic process (GO:1901360)	1594	95	62.74	+	1.51	7.6e-05	0.00696
cellular aromatic compound metabolic process (GO:0006725)	1530	92	60.22	+	1.53	7.54e-05	0.007
heterochromatin organization (GO:0070828)	86	13	3.38	+	3.84	8.94e-05	0.0081
cell division (GO:0051301)	242	24	9.53	+	2.52	0.000108	0.00967
histone modification (GO:0016570)	171	19	6.73	+	2.82	0.000111	0.0098
regulation of cell cycle phase transition (GO:1901987)	129	16	5.08	+	3.15	0.000121	0.0106
peptide biosynthetic process (GO:0043043)	310	1	12.2	-	0.08	0.000126	0.0109
negative regulation of cell cycle phase transition (GO:1901988)	77	12	3.03	+	3.96	0.000128	0.011
detection of mechanical stimulus involved in sensory perception (GO:0050974)	11	5	0.43	+	11.55	0.000236	0.02
regulation of chromosome organization (GO:0033044)	71	11	2.79	+	3.94	0.000254	0.0208
DNA metabolic process (GO:0006259)	312	27	12.28	+	2.2	0.000254	0.021
cytoskeleton organization (GO:0007010)	592	43	23.3	+	1.85	0.000251	0.0211
regulation of mitotic cell cycle phase transition (GO:1901990)	97	13	3.82	+	3.4	0.000262	0.0213
protein import into nucleus (GO:0006606)	48	9	1.89	+	4.76	0.000266	0.0214
reproductive process (GO:0022414)	1198	73	47.15	+	1.55	0.000283	0.0225
piRNA metabolic process (GO:0034587)	28	7	1.1	+	6.35	0.000287	0.0226
cellular process involved in reproduction in multicellular organism (GO:0022412)	855	56	33.65	+	1.66	0.000307	0.0239
transmembrane transport (GO:0055085)	679	10	26.73	-	0.37	0.000317	0.0245
import into nucleus (GO:0051170)	50	9	1.97	+	4.57	0.000348	0.0266
microtubule cytoskeleton organization involved in mitosis (GO:1902850)	87	12	3.42	+	3.5	0.000354	0.0268
RNA metabolic process (GO:0016070)	836	55	32.91	+	1.67	0.000366	0.0274
response to mechanical stimulus (GO:0009612)	40	8	1.57	+	5.08	0.000398	0.0284
negative regulation of mitotic cell cycle phase transition (GO:1901991)	51	9	2.01	+	4.48	0.000396	0.0285
microtubule bundle formation (GO:0001578)	75	11	2.95	+	3.73	0.000388	0.0285
cellular process (GO:0009987)	7238	327	284.89	+	1.15	0.000386	0.0287
RNA export from nucleus (GO:0006405)	51	9	2.01	+	4.48	0.000396	0.0288
cellular homeostasis (GO:0019725)	214	0	8.42	-	< 0.01	0.000429	0.0304
nervous system process (GO:0050877)	568	41	22.36	+	1.83	0.000443	0.0311
microtubule organizing center organization (GO:0031023)	78	11	3.07	+	3.58	0.000522	0.0363
nucleocytoplasmic transport (GO:0006913)	120	14	4.72	+	2.96	0.000556	0.0377
nuclear transport (GO:0051169)	120	14	4.72	+	2.96	0.000556	0.038
response to abiotic stimulus (GO:0009628)	414	32	16.3	+	1.96	0.000552	0.0381
mitotic spindle organization (GO:0007052)	67	10	2.64	+	3.79	0.000625	0.042
chromosome organization involved in meiotic cell cycle (GO:0070192)	55	9	2.16	+	4.16	0.000644	0.0429
cellular nitrogen compound metabolic process (GO:0034641)	1835	101	72.23	+	1.4	0.000669	0.0441
meiotic cell cycle (GO:0051321)	214	20	8.42	+	2.37	0.000709	0.0464
mechanosensory behavior (GO:0007638)	15	5	0.59	+	8.47	0.000739	0.0468
positive regulation of cell cycle process (GO:0090068)	56	9	2.2	+	4.08	0.000723	0.047
RNA splicing, via transesterification reactions with bulged adenosine as nucleophile (GO:0000377)	215	20	8.46	+	2.36	0.000738	0.0471
mRNA splicing, via spliceosome (GO:0000398)	215	20	8.46	+	2.36	0.000738	0.0475

[truncated: 4 more sheets: sens-2 14-16 L2FC <-1.0 MolFunc, sens-2 heatmap +&- L2FC MolFunc, Xbp1 16-18 L2FC <-1.0 BioProc, zfh2 12-14 L2FC <-0.75 MolFunc]
