# Supplementary material for: A modERN resource: identification of Drosophila transcription factor candidate target genes using RNAi
Source: Genetics. 2023 Jan 19;223(4):iyad004. doi: 10.1093/genetics/iyad004 (PMC10078917; doi:10.1093/genetics/iyad004)
Supplement: iyad004_Supplementary_Data [file iyad004_supplementary_data.zip › modERN_Resource_RNAi_Table_S49_gene_symbols_and_names_GENETICS-2022-305822.xlsx]

## Sheet: named genes in text or Figure
Table S49. Target gene symbols from manuscript with full gene names
RNAi TF	Target Gene symbol	Target Gene Name
FoxJ1/CG32006	Arl6	ADP ribosylation factor-like 6
FoxJ1/CG32006	asl	asterless
FoxJ1/CG32006	B9d1	B9d1
FoxJ1/CG32006	B9d2	B9d2
FoxJ1/CG32006	BBS1	Bardet-Biedl syndrome 1
FoxJ1/CG32006	BBS4	Bardet-Biedl syndrome 4
FoxJ1/CG32006	BBS5	Bardet-Biedl syndrome 5
FoxJ1/CG32006	BBS8	Bardet-Biedl syndrome 8
FoxJ1/CG32006	BBS9	Bardet-Biedl syndrome 9
FoxJ1/CG32006	btv	beethoven
FoxJ1/CG32006	Cep135	Centrosomal protein 135kDa
FoxJ1/CG32006	cep290	Centrosomal protein 290kDa
FoxJ1/CG32006	Cluap1	Clusterin associated protein 1
FoxJ1/CG32006	dnd	dead end
FoxJ1/CG32006	hmw	hemingway
FoxJ1/CG32006	IFT20	Intraflagellar transport 20
FoxJ1/CG32006	IFT43	Intraflagellar transport 43
FoxJ1/CG32006	IFT46	Intraflagellar transport 46
FoxJ1/CG32006	IFT52	Intraflagellar transport 52
FoxJ1/CG32006	IFT54	Intraflagellar transport 54
FoxJ1/CG32006	IFT57	Intraflagellar transport 57
FoxJ1/CG32006	Mks1	Meckel syndrome, type 1
FoxJ1/CG32006	niki	nimA-like kinase
FoxJ1/CG32006	nompB	no mechanoreceptor potential B
FoxJ1/CG32006	Oseg2	Outer segment 2
FoxJ1/CG32006	Oseg4	Outer segment 4
FoxJ1/CG32006	Oseg5	Outer segment 5
FoxJ1/CG32006	Oseg6	Outer segment 6
FoxJ1/CG32006	SAK	Sak kinase
FoxJ1/CG32006	Sas-6	Spindle assembly abnormal 6
FoxJ1/CG32006	tctn	tectonic
FoxJ1/CG32006	Ttc26	Tetratricopeptide repeat domain 26
FoxJ1/CG32006	Ttc30	Tetratricopeptide repeat domain 30
ERR	Acbp4	Acyl-CoA binding protein 4
ERR	AGBE	1,4-Alpha-Glucan Branching Enzyme
ERR	Ald1	Aldolase 1
ERR	Eno	Enolase
ERR	ERR	estrogen-related receptor
ERR	Gapdh1	Glyceraldehyde 3 phosphate dehydrogenase 1
ERR	Gapdh2	Glyceraldehyde 3 phosphate dehydrogenase 2
ERR	Gbs-76A	Glycogen binding subunit 76A
ERR	GlyP	Glycogen phosphorylase
ERR	Got2	Glutamate oxaloacetate transaminase 2
ERR	Hex-A	Hexokinase A
ERR	Ldh	Lactate dehydrogenase
ERR	Muc26B	Mucin 26B
ERR	obst-J	obstructor-J
ERR	Pebp1	Phosphatidylethanolamine-binding protein 1
ERR	Pfk	Phosphofructokinase
ERR	Pgi	Phosphoglucose isomerase
ERR	Pgk	Phosphoglycerate kinase
ERR	Pglym78	Phosphoglyceromutase 78
ERR	Pgm1	Phosphoglucose mutase 1
ERR	Prx2540-1	Peroxiredoxin 6b
ERR	Prx2540-2	Peroxiredoxin 6c
ERR	PyK	Pyruvate kinase
ERR	Taldo	Transaldolase
ERR	Tpi	Triose phosphate isomerase
fd59A	fd59A	forkhead domain 59A
kay	BaraA1	Baramicin A1
kay	BaraA2	Baramicin A2
kay	Bbd	Bombardier
kay	BomBc1	Bomanin Bicipital 1
kay	BomBc3	Bomanin Bicipital 3
kay	BomS1	Bomanin Short 1
kay	BomS2	Bomanin Short 2
kay	BomS3	Bomanin Short 3
kay	BomS4	Bomanin Short 4
kay	BomS5	Bomanin Short 5
kay	BomS6	Bomanin Short 6
kay	BomT2	Bomanin Tailed 2
kay	BomT3	Bomanin Tailed 3
kay	Drs	Drosomycin
kay	Drsl2	Drosomycin-like 2
kay	Drsl4	Drosomycin-like 4
kay	Dso1	Daisho1
kay	Dso2	Daisho2
kay	GNBP-like3	GNBP-like 3
kay	kay	kayak
kay	Listericin	Listericin
kay	LysS	Lysozyme S
kay	Mtk	Metchnikowin
kay	PGRP-LA	Peptidoglycan recognition protein LA
kay	PGRP-SC1b	Peptidoglycan recognition protein SC1b
kay	SPH93	Serine protease homolog 93
onecut	CASK	CASK
onecut	Nlg1	Neuroligin 1
onecut	Nlg2	Neuroligin 2
onecut	Nlg3	Neuroligin 3
onecut	Nlg4	Neuroligin 4
onecut	Nrx-1	Neurexin 1
scro	nAChRalpha1	nicotinic Acetylcholine Receptor alpha1
scro	nAChRalpha3	nicotinic Acetylcholine Receptor alpha3
scro	nAChRalpha5	nicotinic Acetylcholine Receptor alpha5
scro	nAChRalpha6	nicotinic Acetylcholine Receptor alpha6
scro	nAChRalpha7	nicotinic Acetylcholine Receptor alpha7
scro	nAChRalphb1	nicotinic Acetylcholine Receptor beta1
scro	scro	scarecrow
sens	alphaTub85E	alpha-Tubulin at 85E
sens	Arl6	ADP ribosylation factor-like 6
sens	Arr1	Arrestin 1
sens	asl	asterless
sens	BBS4	Bardet-Biedl syndrome 4
sens	BBS8	Bardet-Biedl syndrome 8
sens	BBS9	Bardet-Biedl syndrome 9
sens	boss	bride of sevenless
sens	btv	beethoven
sens	Cep89	Centrosomal protein 89kDa
sens	tous	testes of unusual size
sens	twy	twitchy
sens	Cluap1	Clusterin associated protein 1
sens	Cp110	Centriolar coiled coil protein 110kDa
sens	Crys	Crystallin
sens	DCX-EMAP	Doublecortin-domain-containing echinoderm-microtubule-associated protein
sens	Dhc1	Dynein heavy chain 1
sens	Dhc93AB	Dynein heavy chain at 93AB
sens	Dnaaf4	Dynein axonemal assembly factor 4
sens	Dnaaf6	Dynein axonemal assembly factor 6
sens	Dnai2	dynein, axonemal, intermediate chain 2
sens	dtr	defective transmitter release
sens	Efhc1.2	EF-hand domain containing 1.2
sens	eys	eyes shut
sens	iav	inactive
sens	Ir21a	Ionotropic receptor 21a
sens	Ir25a	Ionotropic receptor 25a
sens	Ir76b	Ionotropic receptor 76b
sens	nan	nanchung
sens	nompA	no mechanoreceptor potential A
sens	nompB	no mechanoreceptor potential B
sens	nompC	no mechanoreceptor potential C
sens	Obp47a	Odorant-binding protein 47a
sens	Obp49a	Odorant-binding protein 49a
sens	Obp50e	Odorant-binding protein 50e
sens	Obp56b	Odorant-binding protein 56b
sens	Obp56c	Odorant-binding protein 56c
sens	Obp56h	Odorant-binding protein 56h
sens	Obp58b	Odorant-binding protein 58b
sens	Obp58c	Odorant-binding protein 58c
sens	Obp58d	Odorant-binding protein 58d
sens	Orco	Odorant receptor co-receptor
sens	Oseg2	Outer segment 2
sens	Poc1	Proteome of centrioles 1
sens	ppk	pickpocket
sens	ppk26	pickpocket 26
sens	Rh5	Rhodopsin 5
sens	Root	Rootletin
sens	Rsph3	Radial spoke head protein 3
sens	sens	senseless
sens	SKIP	Shal K[+] channel interacting protein
sens	sosie	sosie
sens	Tektin-C	Tektin C
sens	TMEM216	Transmembrane protein 216
sens	Ttc26	Tetratricopeptide repeat domain 26
sens	Ttc30	Tetratricopeptide repeat domain 30
sens-2	Cyp4ad1	Cytochrome P450 4ad1
sens-2	LManI	Lysosomal alpha-mannosidase I
sens-2	LManII	Lysosomal alpha-mannosidase II
sens-2	LManIII	Lysosomal alpha-mannosidase III
sens-2	LManIV	Lysosomal alpha-mannosidase IV
sens-2	LManV	Lysosomal alpha-mannosidase V
sens-2	LManVI	Lysosomal alpha-mannosidase VI
sens-2	sens-2	senseless-2
sens-2	Try29F	Trypsin 29F
sens-2	yip7	yippee interacting protein 7
Xbp1	Grp170	Grp170 co-chaperone
Xbp1	Hsp27	Heat shock protein 27
Xbp1	Xbp1	X box binding protein-1
zfh2	alrm	astrocytic leucine-rich repeat molecule
zfh2	bumpel	brother of rumpel
zfh2	Jhbp1	Juvenile hormone binding protein 1
zfh2	Nagk	N-acetylglucosamine kinase
zfh2	rumpel	rumpel
zfh2	Csas	CMP-sialic acid synthase
zfh2	Cyp4g15	Cytochrome P450 4g15
zfh2	Eaat1	Excitatory amino acid transporter 1
zfh2	Gat	GABA transporter
zfh2	Gs2	Glutamine synthetase 2
zfh2	naz	nazgul
zfh2	Nep4	Neprilysin 4
zfh2	Nepl15	Neprilysin-like 15
zfh2	NimC4	Nimrod C4
zfh2	Obp44a	Odorant-binding protein 44a
zfh2	wrapper	wrapper
zfh2	zfh2	Zn finger homeodomain 2
Bdp1	Bdp1	B double prime 1
bsh	bsh	brain-specific homeobox
cad	cad	caudal
Camta	Camta	Calmodulin-binding transcription activator
caup	caup	caupolican
dac	dac	dachshund
dmRT99B	dmRT99B	doublesex-Mab related 99B
E5	E5	E5
esn	esn	espinas
Ets65A	Ets65A	Ets at 65A
Fer1	Fer1	48 related 1
foxo	foxo	forkhead box, sub-group O
gfzf	gfzf	GST-containing FLYWCH zinc-finger protein
HLH54F	HLH54F	HLH54F
Hr3	Hr3	Hormone receptor 3
Kah	Kah	Kahuli
onecut	onecut	onecut
pb	pb	proboscipedia
Pdp1	Pdp1	PAR-domain protein 1
repo	repo	reversed polarity
scrt	scrt	scratch
Sox102F	Sox102F	Sox102F
Sox14	Sox14	Sox box protein 14
su(Hw)	su(Hw)	suppressor of Hairy wing
TfAP-2	TfAP-2	Transcription factor AP-2
toe	toe	twin of eyg
trh	trh	trachealess
twi	twi	twist
Xbp1	Xbp1	X box binding protein-1
