# Supplementary material for: A modERN resource: identification of Drosophila transcription factor candidate target genes using RNAi
Source: Genetics. 2023 Jan 19;223(4):iyad004. doi: 10.1093/genetics/iyad004 (PMC10078917; doi:10.1093/genetics/iyad004)
Supplement: iyad004_Supplementary_Data [file iyad004_supplementary_data.zip › modERN_Resource_RNAi_Table_S4_cad_GENETICS-2022-305822.xlsx]

## Sheet: heatmap CSV
gene name	cad_0-1.5	cad_2-4	cad_16-18
CG33774	-1.18197	-0.728283	-0.455864
CG12522	-0.493177	-1.18814	0.343747
Pepck2	-0.446124	-0.249976	-1.30917
asRNA:CR45600	-0.411885	-0.94218	-2.2771
kek4	-0.288909	-1.82943	0.172584
asRNA:CR43767	-0.224266	-0.887719	-1.05223
mt:ND1	-0.174488	-1.0422	-0.776548
mt:ND3	-0.1742	-1.04513	-1.03265
Cyp9c1	-0.163411	-0.362701	-1.15015
mt:ND4	-0.155523	-1.13969	-1.02379
CG15818	-0.151066	-0.147911	-1.40005
mt:ATPase6	-0.142103	-1.07173	-0.531432
CG7300	-0.112586	-0.0584868	-1.00523
asRNA:CR45835	-0.106748	1.29464	0.913895
CG13560	-0.100087	-0.202271	-2.14695
CG42825	-0.0865637	-0.412841	-1.89958
Oseg4	-0.0808125	0.175319	-1.09787
Cyp6a17	-0.0671745	-0.407092	-1.74254
CG1077	-0.0577902	0.343711	1.09151
Rcd2	-0.0541056	-1.35183	-0.0875222
Crys	-0.0414167	0.17445	-1.03322
CG10943	-0.039703	-0.427012	-1.99364
lncRNA:CR44922	-0.0332008	-0.366357	-1.0348
Osi6	-0.0248087	-0.0413485	1.00861
CG9988	0	-0.0681585	-1.13697
CG33346	0	0	-1.353
CG18404	0	1.04065	-0.270052
CG42753	0	1.12186	0.269512
TwdlO	0	0.138185	1.07726
CG13230	0	0	1.02316
CG17107	0	0.257308	1.32128
CG11300	0	0	1.83447
Cyp28d1	0.00423992	-0.0103966	-1.17768
AANATL4	0.0459432	0.18161	-3.41593
lncRNA:CR44445	0.0508336	1.18959	1.34371
asRNA:CR45822	0.0515593	0.399855	1.7654
Gr64a	0.0950365	1.31009	0.170511
CG16704	0.103739	0.325927	1.82587
Lcp2	0.108181	0.418224	1.50585
lncRNA:CR44447	0.137509	1.14062	0.0654987
Cyp28d2	0.183899	0.571621	1.70262
CG2962	0.231757	0.099887	1.09412
CG14095	0.25325	0.195087	1.07915
TwdlD	0.286816	0.254236	1.01525
Obp83g	0.328574	0.24574	1.01134
CG32536	1.09197	0.303261	0.537173

## Sheet: DESeq2 CSV
gene name	log2FoldChange.cad_0.1.5	padj.cad_0.1.5	log2FoldChange.cad_2.4	padj.cad_2.4	log2FoldChange.cad_16.18	padj.cad_16.18
128up	0.194418	0.521107	-0.429711	0.999659	-0.0639895	0.954252
14-3-3epsilon	0.105902	0.714882	0.406948	0.876777	-0.0626457	0.954259
14-3-3zeta	-0.385784	0.122308	-0.0477366	0.999659	-0.0984191	0.954252
140up	-0.552592	0.104358	-0.501085	0.999659	-0.431375	0.0491159
18SrRNA-Psi:CR41602	-0.344988		-0.00959865	0.999659	0.105194	0.954252
18w	-0.346707	0.356074	0.102383	0.999659	-0.0022529	0.997727
26-29-p	0.241189	0.457665	-0.397928	0.863722	-0.0639471	0.954252
28SrRNA-Psi:CR40596	-0.348874		-0.13609	0.999659	-0.0232852	0.97502
28SrRNA-Psi:CR40741	-0.114644		0.218706	0.999659	0.148597	0.951071
28SrRNA-Psi:CR41609	-0.275814		0.381359	0.999659	0.246291	0.558235
28SrRNA-Psi:CR45848	-0.169427		-0.240192	0.999659	-0.0394301	0.954252
28SrRNA-Psi:CR45851	-0.342081		-0.22393	0.999659	-0.0271184	0.973466
28SrRNA-Psi:CR45853	-0.131328		-0.140694	0.999659	0.0154478
28SrRNA-Psi:CR45855	-0.187824		-0.175428	0.999659	-0.00549692
28SrRNA-Psi:CR45859	-0.259672		-0.227695	0.999659	0.110646	0.954252
28SrRNA-Psi:CR45860	-0.178826		0.0420753	0.999659	0.0539969	0.954252
2mit	-0.113932		-0.0862315	0.999659	-0.166905	0.946153
312	0.294161	0.365597	0.022103	0.999659	0.0697341	0.954252
4E-T	-0.680521	0.0881548	-0.241988	0.999659	-0.288664	0.667017
5-HT1A	0.106979		0.0801243	0.999659	0.0128151	0.987895
5-HT1B	0.0933007		-0.236035	0.999659	0.111178	0.954252
5-HT2A	-0.0503831		0.0846541	0.999659	-0.0825994	0.954252
5-HT2B	-0.0593623		-0.0477504	0.999659	-0.133646	0.95221
5-HT7	-0.1053		0.197454	0.999659	0.0618401	0.954252
5.8SrRNA-Psi:CR45863			-0.14229	0.999659	-0.00629394
5PtaseI	-0.30209	0.214679	-0.628527	0.9295	-0.11426	0.954252
7B2	0.154289		0.239325	0.999659	0.325052	0.160164
7SLRNA:CR32864	-0.150697		0.315603	0.999659	-0.0678281
7SLRNA:CR42652	-0.0149877		0.178914	0.999659	0.043502
825-Oak	0.0510238		-0.200748	0.999659	-0.0312439
A16	0.558055	0.097278	-0.01151	0.999659	0.0627636	0.954252
AANAT1	0.0785172		0.342136	0.999659	0.223805	0.502791
AANATL2	0.0697715		-0.0549285	0.999659	0.151959	0.921929
AANATL3	0.0950365		0.0825362	0.999659	-0.298657	0.61433
AANATL4	0.0459432		0.18161	0.999659	-3.41593	4.92017e-80
AANATL5					-0.265664	0.37119
AANATL6	0.0915314		0.121045	0.999659	-0.138262	0.951483
AANATL7	-0.0644666		0.233154	0.999659	0.0252163	0.97502
ABCA	-0.20048	0.440464	-0.276533	0.999659	-0.279118	0.488516
ABCB7	0.372512	0.172221	0.0508359	0.999659	0.289015	0.506543
ABCD	-0.344998	0.292359	-0.413291	0.999659	-0.276568	0.719168
ACC	0.197158	0.443808	-0.609209	0.9295	0.104703	0.954252
ACXA			0.504012	0.918538
ACXB			-0.0490215		0.000211916
ACXC	0.0558556		0.0665379	0.999659	-0.0050288
ACXD	0.0807536		0.057631	0.999659	0.274257	0.36178
ACXE			-0.122889		-0.00629394
ADD1	-0.233291	0.28762	-0.387149	0.999659	-0.0928721	0.954252
ADPS	-0.0300753		-0.0124013	0.999659	-0.0951434	0.954252
AGBE	0.389982	0.201653	-0.623464	0.927997	0.198854	0.861988
AGO1	-0.0435884	0.850651	-0.0883564	0.999659	-0.171931	0.946153
AGO2	-0.149209	0.443808	0.031909	0.999659	-0.103479	0.954252
AGO3	-0.219832	0.40164	-0.23164	0.999659	-0.0596575	0.954252
AIF	0.240422	0.290806	-0.702527	0.863722	0.143773	0.940679
AIMP1	0.545218	0.101595	-0.275092	0.999659	0.341497	0.0823137
AIMP2	0.184228	0.573493	-0.105134	0.999659	-0.113858	0.93397
AIMP3	0.542627	0.119993	-0.232358	0.999659	0.140027	0.933939
ALiX	0.317439	0.264992	0.174934	0.999659	0.118422	0.954252
AMPKalpha	0.505951	0.114267	0.0123346	0.999659	0.287998	0.344035
AMPdeam	0.3151	0.266414	-0.641195	0.918235	0.0299509	0.969556
AOX1	0.343949	0.220649	0.163292	0.999659	0.152393	0.929286
AOX2	-0.131633		0.0617337	0.999659	0.0654987
AOX3	-0.189439	0.45401	-0.420281	0.999659	-0.252289	0.786254
AOX4	-0.182233		-0.323542	0.999659	-0.0135916
AP-1-2beta	0.55884	0.107602	0.0793595	0.999659	0.203646	0.620262
AP-1gamma	0.484679	0.107602	-0.452422	0.999659	0.100939	0.954252
AP-1mu	0.330755	0.290806	0.208913	0.999659	-0.0572108	0.954252
AP-1sigma	-0.668865	0.0914198	-0.028292	0.999659	-0.28243	0.692866
AP-2alpha	-0.131033	0.540001	-0.947413	0.63497	-0.101673	0.954252
AP-2mu	0.416943	0.112781	-0.129565	0.999659	0.187656	0.854423
AP-2sigma	-0.162129	0.516373	-0.119214	0.999659	-0.114472	0.933261
APC10	0.165457	0.614276	-0.164274	0.999659	-0.174096	0.946153
APC4	0.228401	0.443808	-0.028586	0.999659	-0.0757234	0.954252
APC7	0.0536844	0.843568	-0.362127	0.849543	-0.124435	0.645439
APP-BP1	-0.0914722	0.708247	-0.49924	0.999659	-0.0530056	0.954252
AQP	-0.0257178		0.18207	0.999659	0.326368	0.398987
ARY			-0.00321388	0.999659
ASPP	-0.0381031	0.928578	0.337757	0.999659	0.241158	0.803192
ATP6AP2	0.245249	0.394003	0.0160491	0.999659	0.118893	0.930195
ATP7	0.464682	0.109182	-0.446267	0.999659	0.017812	0.977756
ATP8A	-0.0599936	0.804364	-0.401062	0.999659	-0.0688762	0.954252
ATP8B	-0.0561567		-0.0200538	0.999659	-0.0837397	0.954252
ATPCL	0.260154	0.229016	-0.344046	0.999659	-0.127504	0.954252
ATPsynB	0.68502	0.0540883	0.665738	0.593503	0.551778	0.000393249
ATPsynC	0.0416688	0.891031	-0.309659	0.999659	0.146417	0.883976
ATPsynCF6	0.158148	0.630666	0.254795	0.999659	-0.0440013	0.954252
ATPsynCF6L					-0.00629394
ATPsynD	0.453928	0.175178	0.219509	0.999659	0.212508	0.616589
ATPsynE	-0.0833779	0.768727	0.450327	0.967854	0.218519	0.506543
ATPsynF	0.6981	0.066679	0.583852	0.800656	0.204358	0.65128
ATPsynG	0.29675	0.333115	0.373731	0.999659	0.0653094	0.954252
ATPsynGL			0.138185		-0.00629394
ATPsynO	0.424173	0.19792	0.415848	0.999659	0.216939	0.534741
ATPsynbeta	-0.338712	0.217088	-0.439263	0.821905	-0.186342	0.84183
ATPsynbetaL			0.216924	0.999659	-9.47984e-05
ATPsyndelta	0.51823	0.136139	0.476678	0.882795	0.276224	0.297652
ATPsynepsilonL	-0.0481433		0.18195	0.999659	0.24773	0.794181
ATPsyngamma	0.525594	0.117729	-0.159322	0.999659	0.369199	0.0664067
ATbp	-0.0468923	0.882237	0.0286986	0.999659	-0.156169	0.954252
Aasdh	-0.295777	0.287002	0.00878506	0.999659	-0.164255	0.90797
Aatf	-0.11368	0.660719	-0.1352	0.999659	-0.198807	0.788078
Abd-B	-0.335672		0.0208797	0.999659	-0.0784128	0.954252
Abi	0.213112	0.444014	0.050394	0.999659	-0.0922787	0.954252
Abl	0.44205	0.142294	-6.50742e-05	0.999936	-0.050053	0.954252
Abp1	0.0222649	0.945103	0.0379733	0.999659	-0.097996	0.954252
Ac13E	0.0924019	0.805691	-0.0889092	0.999659	0.0998429	0.954252
Ac3	-0.107394		0.058777	0.999659	-0.234358	0.793212
Ac76E	0.108838		0.0752166	0.999659	0.0503733	0.956652
Ac78C	0.0136317		0.231943	0.999659	0.172835	0.931938
AcCoAS	0.139642	0.640029	-0.669881	0.881193	0.0897969	0.954252
Acbp1	-0.489527	0.117631	-0.374398	0.999659	-0.435623	0.0286788
Acbp2	0.0890225		0.212177	0.999659	0.22514	0.729133
Acbp3	-0.0797485		-0.0937441	0.999659	-0.984977	1.71428e-11
Acbp4	0.0640561		0.159261	0.999659	-0.038269	0.962152
Acbp5	0.0147431		-0.0715524	0.999659	-0.190189	0.78058
Acbp6	-0.0150375		0.48847	0.999659	-0.0554908	0.954252
Ace	0.107135		0.00145817	0.999659	-0.0869872	0.954252
Acer	-0.0869999	0.702223	0.18358	0.999659	-0.0553735	0.954252
Acf	-0.186727	0.424079	-0.249539	0.999659	-0.0405763	0.964646
Achl	0.0215822		0.0970397	0.999659	-0.150415	0.954252
Ack	0.238856	0.345438	0.140514	0.999659	0.080454	0.954252
Ack-like	0.10063	0.623747	-0.501097	0.999659	-0.108198	0.954252
Acn	0.24374	0.315065	0.213849	0.999659	-0.0697432	0.954252
Acox57D-d	0.229704	0.449654	-0.516291	0.999659	-0.167034	0.881643
Acox57D-p	-0.265723	0.269161	-0.793643	0.800656	-0.419643	0.0102864
Acp1	0.0558556				0.0524257	0.95612
Acp24A4					-0.138922	0.859011
Acp26Ab			-0.0490215		-0.00635847
Acp32CD	0.0519934		0.138185
Acp36DE	-0.102608		0.167019	0.999659	-0.0166918
Acp53C14a			0.138606
Acp53C14b					0.0171606
Acp53C14c			-0.0232755	0.999659	-0.00629394
Acp53Ea					0.00892804
Acp54A1			-0.0888668	0.999659
Acp63F			0.295012	0.999659	0.0133466
Acp65Aa	0.0844247		0.0327168	0.999659	-0.229358	0.84183
Acp76A			-0.0492674		0.044461
Acp95EF	-0.0483482		-0.122889		-0.0112449
Acp98AB					0.00892804
Acph-1	-0.238138	0.336582	-0.238259	0.999659	-0.15301	0.935795
Acsl	-0.196656	0.38424	-0.930462	0.732379	-0.282401	0.667017
Act42A	-0.0699247	0.777605	0.260054	0.999659	-0.0732527	0.954252
Act57B	0.087389	0.75682	0.0690756	0.999659	0.038717	0.968239
Act5C	0.335717	0.341076	0.324375	0.999659	0.0440416	0.962353
Act79B	0.0317725		0.135744	0.999659	0.675881	0.0129135
Act87E	0.15458	0.634279	0.326065	0.999659	0.154616	0.953221
Act88F	-0.0483482		0.260161	0.999659	0.017552
Actbeta	-0.117593		-0.22683	0.999659	-0.234068	0.773608
Actn	0.621995	0.070487	-0.0541591	0.999659	0.188675	0.905659
Actn3			0.0570642	0.999659
Acyp			0.138606
Acyp2	-0.446928	0.239782	-0.0380797	0.999659	-0.160334	0.922321
AdSL	0.385286	0.217116	-0.30585	0.999659	0.110276	0.954252
AdSS	0.474634	0.148396	0.379121	0.999659	0.159087	0.954252
Ada	-0.292472	0.319769	0.0705262	0.999659	-0.0947282	0.954252
Ada1-1	0.166918		0.191418	0.999659	0.0128157	0.983519
Ada1-2	-0.136107	0.721036	0.19726	0.999659	-0.122267	0.954252
Ada2a	-0.16538		0.0754712	0.999659	-0.802617	0.000260024
Ada2b	0.117823	0.689739	-0.287244	0.999659	-0.10309	0.954252
Ada3	0.291643	0.307949	0.105567	0.999659	-0.079711	0.954252
AdamTS-A	0.0647936		0.155903	0.999659	0.089381	0.954252
AdamTS-B	-0.180737		0.274472	0.999659	0.441721	0.223082
Adar	-0.561177	0.10407	-0.224321	0.999659	-0.233589	0.831035
Adat1	-0.430209		-0.127172	0.999659	0.0562679	0.955843
Adck1	0.284732	0.224007	-0.332337	0.999659	0.0317521	0.968385
Adck5	0.0730423	0.829146	0.0619261	0.999659	-0.0500324	0.959762
Adf1	0.124505	0.65324	-0.0085428	0.999659	0.102089	0.946153
Adgf-A	-0.347806	0.356162	0.0290416	0.999659	-0.581021	5.6538e-05
Adgf-A2	-0.134256		-0.107808	0.999659	-0.0948195	0.954252
Adgf-B			0.258325	0.999659
Adgf-C	0.0844247		0.174444	0.999659	0.0529753	0.956931
Adgf-D	0.0713935		0.247883	0.999659	0.716373	0.00209976
Adgf-E			-0.214575	0.999659
Adh	-0.121936		-0.344692	0.999659	-0.173142	0.60791
Adi1	-0.424366	0.156082	0.141207	0.999659	-0.277632	0.286177
AdipoR	-0.0228994	0.922595	-0.184899	0.999659	-0.0232895	0.977383
Adk2	0.217877	0.404701	-0.0378085	0.999659	0.170448	0.828915
Adk3	0.622657	0.0802565	-0.598651	0.926817	0.225388	0.722926
AdoR	0.122783		-0.00366743	0.999659	0.0244233	0.977863
Aduk	-0.071761	0.770615	-0.226218	0.999659	-0.188403	0.759689
Ae2	-0.272251	0.261106	-0.283876	0.999659	-0.146006	0.946153
Aef1	-0.0658144	0.808488	-0.385779	0.999659	-0.253871	0.736237
Afti	-0.186015	0.396803	-0.603209	0.9295	-0.139021	0.954252
Ag5r	-0.0281829		0.299885	0.999659	0.0938447	0.954252
Ag5r2	0.0418686		0.446289	0.999659	0.00236318	0.997517
AgmNAT	0.301269		-0.055829	0.999659	0.101161	0.954252
Agpat1	0.0675707	0.790046	-0.637791	0.920443	-0.413709	0.15922
Agpat2	-0.232795	0.411991	-0.843277	0.757465	0.00749843	0.992264
Agpat3	-0.0998751	0.719102	0.0126222	0.999659	-0.247687	0.551226
Agpat4	0.255051	0.397681	-0.663536	0.892269	-0.0172601	0.981509
Ahcy	0.647887	0.0877287	-0.788909	0.800656	0.150741	0.907149
AhcyL1	0.00303253	0.989541	-0.328575	0.999659	-0.004162	0.994991
AhcyL2	-0.180633		0.19135	0.999659	0.143144	0.954252
Ak1	0.232764	0.510232	0.319045	0.999659	0.259605	0.709598
Ak2	0.118405	0.682281	-0.184921	0.999659	0.0366792	0.95612
Ak3	-0.1	0.800974	-0.175394	0.999659	-0.202654	0.846551
Ak6	-0.702382	0.0914198	-0.320165	0.999659	-0.440452	0.107118
Akap200	0.0871307	0.752623	0.16357	0.999659	-0.0597431	0.954252
Akh	0.084094		0.200364	0.999659	0.0861344	0.954252
AkhR	0.0137235		0.265252	0.999659	-0.122511	0.954252
Akr1B	-0.158347	0.533551	-0.451729	0.822855	-0.021785	0.975436
Akt1	-0.18344	0.349303	-0.591665	0.876777	-0.131368	0.954252
AlaRS	0.279462	0.233222	-0.608548	0.920443	0.0910407	0.954252
AlaRS-m	0.228311	0.357156	-0.528927	0.999659	0.0218929	0.977756
Aladin	0.157696	0.566926	0.230505	0.999659	-0.0361546	0.954252
Alas	0.556633	0.097371	-0.055862	0.999659	0.275402	0.385098
Ald1	0.472248	0.158518	0.107266	0.999659	0.0801867	0.954252
Ald2			-0.0490215		0.00200858
Aldh	0.292239	0.277652	-0.459268	0.999659	0.0746807	0.954252
Aldh-III	0.317572	0.277916	0.269005	0.999659	-0.044782	0.96029
Aldh7A1	-0.373499	0.326819	0.0249914	0.999659	-0.16636	0.848154
Alg-2	-0.365094	0.284023	-0.444272	0.999659	-0.316839	0.24801
Alg1	0.452549	0.100412	0.0416085	0.999659	0.261069	0.393468
Alg10	0.21063	0.374923	-0.754684	0.800656	0.124799	0.954252
Alg11	-0.329171	0.134987	-0.149254	0.999659	-0.174281	0.828469
Alg12	-0.157887	0.580181	0.0183622	0.999659	-0.132581	0.891055
Alg13	-0.493149	0.194398	0.00755353	0.999659	-0.361182	0.395536
Alg14	0.57418	0.130989	-0.283548	0.999659	0.280107	0.57421
Alg2	-0.0662876	0.834836	0.224094	0.999659	-0.0678806	0.954252
Alg3	0.434883	0.133044	0.14819	0.999659	0.2015	0.83137
Alg7	-0.0908363	0.747335	0.0510866	0.999659	-0.185251	0.914615
Alg9	-0.416965	0.152424	-0.82703	0.785142	-0.233587	0.799764
Alh	0.249009	0.229998	-0.119674	0.999659	-0.0211891	0.981723
Alk	-0.111663		-0.0543272	0.999659	-0.0929067	0.954252
AlkB	-0.664784	0.10407	-0.0448406	0.999659	-0.0850183	0.954252
Alp1	-0.29014		0.0603654	0.999659	0.192707	0.767704
Alp10	-0.0217953		0.1115	0.999659	0.364684	0.244101
Alp11	0.151419		0.227806	0.999659	0.00903065	0.988445
Alp12	0.19754	0.602883	-0.436379	0.999659	0.164278	0.878405
Alp13					0.0224334
Alp2			0.0576286	0.999659	0.0874233	0.935335
Alp4	0.186253		0.560707	0.937539	0.105931	0.954252
Alp5	0.0261391		0.0645043	0.999659	-0.100935	0.954252
Alp6	0.156896		0.000953312	0.999659	-0.0842068	0.954252
Alp7	0.107715		-0.0490215		-0.834139	3.58166e-05
Alp8	0.107834		0.671591	0.807029	-0.228894	0.824722
Alp9	-0.0655693		0.183036	0.999659	0.158608	0.935795
Alr	0.651165	0.081863	-0.323489	0.999659	0.201029	0.558235
Als2	0.080072	0.691892	-0.905086	0.63497	-0.0751597	0.954252
Ama	-0.467776	0.216991	0.369517	0.999659	0.304052	0.598023
Amacr	-0.0492499	0.895692	0.164651	0.999659	-0.034988	0.967167
Amnionless	0.0192529		0.0211703	0.999659	-0.156353	0.907149
Amph	-0.157856	0.454014	-0.640474	0.882795	-0.0760127	0.954252
Amt	-0.103791		0.305868	0.999659	0.00493876
Amun	0.263045	0.38753	0.145535	0.999659	-0.0717548	0.954252
Amy-d	0.00308069		0.296233	0.999659	-0.255431	0.747302
Amy-p	0.0215092		-0.363099	0.999659	-0.290203	0.666647
Amyrel			0.138606		-0.0687583	0.954252
Ance	-0.369447	0.331453	0.317787	0.999659	0.0818992	0.954252
Ance-2	-0.050168		0.176378	0.999659	-0.166752	0.900916
Ance-3	-0.0710882		0.103738	0.999659	0.0203353	0.977863
Ance-4	0.0958368		0.349501	0.999659	0.0599271	0.954252
Ance-5	0.095781		0.161324	0.999659	-0.0411182	0.95946
Andorra					-0.00657528	0.98735
Ank	-0.347271	0.333025	-0.465431	0.876777	-0.200832	0.897584
Ank2	-0.055886	0.837044	0.0108507	0.999659	-0.00195793	0.9981
Ankle2	0.206751	0.382185	-0.100297	0.999659	0.0392495	0.968239
Anp	-0.0483482
Ant2	0.0631281		-0.0682495	0.999659	-0.101463	0.954252
Antp	-0.192944		-0.191826	0.999659	-0.31267	0.585533
AnxB10	0.628028	0.0932616	-0.71774	0.76987	0.347346	0.282597
AnxB11	0.0395328	0.892951	0.154336	0.999659	0.0207784	0.973723
AnxB9	0.317081	0.275751	0.265977	0.999659	0.135427	0.848156
Aos1	0.0618697	0.829146	0.150964	0.999659	-0.076747	0.954252
Apc	0.220637	0.331653	-0.802001	0.800656	0.0451114	0.955227
Apc2	0.0792862	0.753678	0.0674776	0.999659	-0.0405632	0.954252
ApepP	-0.197492	0.467617	0.0909284	0.999659	-0.250532	0.788078
Apf	-0.290973	0.421779	0.177338	0.999659	-0.451931	0.159237
Apl	-0.268668	0.457853	-0.284726	0.999659	0.828927	0.000294769
Aplip1	-0.0242344		-0.0993135	0.999659	0.0665205	0.954252
Apoltp	-0.299666	0.373246	-0.116541	0.999659	-0.150691	0.954252
Appl	-0.0629751	0.875901	-0.0357906	0.999659	-0.0395473	0.968109
Aprt	-0.0239085	0.942524	0.166593	0.999659	-0.0900335	0.954252
Aps	-0.214736	0.416657	0.0218786	0.999659	-0.10452	0.954252
Arc1	0.288268		0.65503	0.892791	-0.092213	0.954252
Arc2	0.170348		0.163179	0.999659	-0.0713331	0.954252
Arc42	0.360865	0.217692	-0.246679	0.999659	0.351756	0.0775186
Archease	-0.374376	0.257661	-0.297544	0.999659	-0.116177	0.954252
Arf102F	-0.863687	0.0402355	-0.149039	0.999659	-0.305126	0.615579
Arf51F	-0.5742	0.0999869	-0.0446532	0.999659	-0.207905	0.891055
Arf79F	-0.507993	0.10545	0.0492973	0.999659	-0.19818	0.90797
ArfGAP1	0.208478	0.449654	0.103295	0.999659	0.103799	0.954252
ArfGAP3	0.220986	0.43776	0.144957	0.999659	-0.0688001	0.954252
Arfip	0.218324	0.392453	-0.527345	0.999659	-0.00525835	0.994075
Arfrp1	-0.105069	0.712797	-0.123653	0.999659	-0.0594132	0.95511
ArgRS	-0.283284	0.223315	-0.589665	0.916066	-0.132589	0.954252
ArgRS-m	-0.104954	0.700618	-0.318431	0.999659	0.0129778	0.988231
Argk	0.692168	0.058537	-0.59539	0.97587	0.381739	0.183235
Argl	0.0418135		0.329024	0.999659	0.151848	0.827326
Arl1	0.204374	0.500927	0.253428	0.999659	-0.0485798	0.96029
Arl2	-0.376863	0.224007	-0.118246	0.999659	-0.253177	0.621634
Arl4	-0.351442	0.260816	-0.793795	0.765296	-0.364028	0.140005
Arl5	-0.157778	0.52329	0.0771125	0.999659	-0.132894	0.954252
Arl6	0.0757796		0.03511	0.999659	-0.224374	0.844199
Arl6IP1	-0.381001	0.175178	0.10093	0.999659	-0.102412	0.954252
Arl8	-0.420798	0.114211	-0.0103945	0.999659	-0.220276	0.859851
Arp1	0.247968	0.266414	-0.286103	0.999659	0.15827	0.909838
Arp10	0.605851	0.096759	0.436458	0.999659	0.29169	0.502679
Arp2	-0.116959	0.636918	-0.426502	0.999659	-0.25852	0.459919
Arp3	-0.0222987	0.94231	0.198373	0.999659	-0.107631	0.954252
Arp5	0.264853	0.356063	0.308563	0.999659	-0.0507442	0.955474
Arp53D	0.00893683		0.420733	0.999659
Arp6	0.168101	0.534504	0.336328	0.999659	-0.0031745	0.997053
Arp8	0.554008	0.112587	0.159194	0.999659	0.000829957	0.999074
Arpc1	0.620498	0.0839273	0.0633431	0.999659	0.234951	0.475054
Arpc2	-0.321323	0.291795	-0.0486129	0.999659	-0.151289	0.954252
Arpc3A	0.152103	0.554336	-0.0321906	0.999659	0.226263	0.568608
Arpc3B	-0.120673		0.0936325	0.999659	-0.30966	0.425736
Arpc4	0.651427	0.0852586	0.664641	0.785142	0.23772	0.801996
Arpc5	0.305105	0.348506	0.226226	0.999659	0.040429	0.954252
Arr1	0.125157		0.280175	0.999659	0.292034	0.667017
Arr2	-0.039703		0.038716	0.999659	0.177824	0.90797
Ars2	-0.222725	0.330712	0.0273494	0.999659	-0.0666502	0.954252
Art1	0.187431	0.508703	0.0165591	0.999659	-0.137113	0.954252
Art2	-0.0499696		-0.109563	0.999659	-0.121888
Art3	-0.219956	0.328947	0.0892859	0.999659	-0.148449	0.954252
Art4	-0.0755011	0.762525	-0.334671	0.999659	-0.11581	0.954252
Art6	0.00378307		-0.0490215
Art7	0.347526	0.297149	-0.0340505	0.999659	0.182283	0.861852
Art8	-0.145094	0.635526	0.262364	0.999659	-0.193384	0.570807
Arts	-0.0986233	0.670898	-0.628051	0.920443	-0.33598	0.146571
Arv1	-0.603798	0.117631	-0.0365598	0.999659	-0.160627	0.954252
Asap	0.261031	0.247916	-0.279837	0.999659	-0.0286728	0.972109
Asator	-0.575592	0.112587	-0.161613	0.999659	-0.314012	0.375769
Asciz	0.184101	0.568394	-0.419937	0.999659	-0.36218	0.406028
Ask1	0.00878102	0.968848	-0.487425	0.999659	-0.0568873	0.954252
AsnRS	0.347698	0.257661	-0.622637	0.936076	0.215404	0.644511
AsnRS-m	-0.326303	0.355038	0.075533	0.999659	-0.266299	0.741167
AsnS	-0.165757	0.540846	0.0337116	0.999659	-0.00625163	0.994075
AspRS	0.379056	0.12343	-0.669429	0.882795	0.0832697	0.954252
AspRS-m	-0.246466	0.323141	-0.0676559	0.999659	-0.0819547	0.954252
Asph	-0.205852	0.358822	-0.0389221	0.999659	-0.0624155	0.954252
Ass	-0.0122525		0.0619055	0.999659	-0.673345	2.65066e-06
AstA	0.0359179		-0.0893048	0.999659	-0.00670536	0.990852
AstA-R1	-0.0728068		-0.0881759	0.999659	0.0299322	0.973466
AstA-R2	0.0896829		-0.198686	0.999659	-0.00739807	0.992699
AstC	-0.00925085		-0.00952635	0.999659	-0.479563	0.0366314
AstC-R1			0.436346	0.999659	-0.0334555
AstC-R2	-0.0252418		-0.0764692	0.999659	0.0333128	0.969962
AstCC			0.138606		-0.0694482	0.954252
Asx	0.0453562	0.8239	-0.516901	0.999659	-0.0966621	0.954252
Atac1	-0.104105	0.742723	0.0960506	0.999659	-0.245271	0.8033
Atac2	-0.20677	0.467592	-0.0776216	0.999659	-0.26296	0.671166
Atac3	0.26745	0.285824	-0.287927	0.999659	0.184405	0.775476
Ate1	-0.0244162	0.936539	0.112322	0.999659	-0.125069	0.954252
Atet	-0.146446		0.0706359	0.999659	-0.0368324	0.968385
Atf-2	0.11011	0.68809	-0.257712	0.999659	-0.24597	0.68525
Atf3	-0.0308355		-0.0937523	0.999659	-0.0706471	0.954252
Atf6	-0.203383	0.385268	-0.457817	0.999659	-0.353218	0.438107
Atg1	0.00531704	0.985817	-0.464824	0.999659	0.0732963	0.954252
Atg10	-0.190525		0.0614933	0.999659	0.123742	0.954252
Atg101	-0.302035	0.28096	0.0895014	0.999659	-0.038655	0.958161
Atg12	-0.355043	0.277129	-0.42209	0.999659	-0.372589	0.330743
Atg13	-0.248217	0.310446	-0.483474	0.999659	-0.121038	0.954252
Atg14	0.339622	0.23267	0.21147	0.999659	0.189786	0.796556
Atg16	0.175529	0.521079	0.140263	0.999659	-0.0538766	0.954252
Atg17	-0.04285	0.841033	-0.275717	0.999659	0.0385223	0.964646
Atg18a	0.246893	0.374549	0.361796	0.999659	0.00650915	0.994075
Atg18b	-0.0486166	0.867436	-0.0114936	0.999659	0.0803729	0.954252
Atg2	0.080379	0.689096	-0.159099	0.999659	-0.0253037	0.969563
Atg3	0.35243	0.201747	0.21575	0.999659	0.0218619	0.978284
Atg4a	0.188472	0.47581	0.278978	0.999659	0.0192049	0.984199
Atg4b	0.102104	0.651587	-0.387306	0.999659	-0.18828	0.920298
Atg5	-0.214461	0.42652	0.0542676	0.999659	-0.122262	0.954252
Atg6	0.00168908	0.994455	-0.0860195	0.999659	0.0581649	0.954252
Atg7	-0.448324	0.156082	-0.0721627	0.999659	-0.0805403	0.954252
Atg8a	-0.497167	0.0705236	0.136915	0.999659	-0.0970995	0.954252
Atg8b					-0.00802813
Atg9	0.430368	0.11364	0.204005	0.999659	0.241553	0.626448
Atox1	0.00249161	0.993746	-0.0525044	0.999659	-0.135228	0.954252
Atpalpha	0.252757	0.333343	-0.700535	0.849543	0.0388052	0.966554
AttA					0.0293091
AttB					0.0636957	0.954252
AttC					-0.132444	0.455045
AttD					0.00815629
Atu	0.504198	0.124093	0.341517	0.999659	-0.0309415	0.956931
Atx-1	0.0465		0.425146	0.999659	0.0486889
Atx2	0.406444	0.116381	-0.538424	0.999659	0.0327721	0.968239
Atxn7	0.319414	0.250966	0.252598	0.999659	-0.0233663	0.97502
Aven	0.351577	0.309826	0.0469048	0.999659	-0.0870894	0.954252
Awh	-0.175975		-0.00801511	0.999659	-0.0724886	0.954252
Axn	0.107125	0.686372	-0.0575822	0.999659	-0.0760464	0.954252
Axs	0.222921	0.432409	-0.0577271	0.999659	0.153075	0.951685
Axud1	-0.0464501	0.857857	-0.0249793	0.999659	-0.0900786	0.954252
B-H1	-0.124947		0.068537	0.999659	0.0495464	0.956931
B-H2	-0.0496787		-0.0548891	0.999659	-0.155842	0.954252
B4	0.0613309	0.803474	-0.119451	0.999659	-0.105186	0.954252
B52	0.425381	0.181495	0.421259	0.919725	0.0141801	0.988231
B9d1	-0.0703226		0.491095	0.999659	0.0898827	0.954252
BBS1	0.0133949		0.479476	0.999659	-0.0443278	0.95612
BBS4	0.0226087		0.260294	0.999659	0.0528298	0.955474
BBS5	-0.0404667		0.179311	0.999659	0.0238278	0.97517
BBS8	-0.240758		0.180477	0.999659	0.0921373	0.954252
BBS9	0.0696949		-0.0568218	0.999659	0.0589159	0.95511
BCAS2	0.389352	0.240847	0.450133	0.999659	0.0105887	0.990372
BCL7-like	-0.205868	0.424079	-0.231378	0.999659	-0.126663	0.954252
BEAF-32	0.241004	0.354593	0.219528	0.999659	-0.0232867	0.973723
BG642312			-0.202271	0.999659	-0.0171185	0.985901
BHD	0.017276	0.968848	0.284399	0.999659	0.119499	0.954252
BI-1	-0.398853	0.148264	0.250772	0.999659	-0.196556	0.903675
BNIP3	-0.523647	0.147223	0.0778995	0.999659	0.0228682	0.977756
BOD1	0.206668	0.439862	0.0805247	0.999659	-0.11216	0.954252
BORCS5	0.76179	0.0367314	-0.452798	0.999659	0.291352	0.520735
BORCS6	0.457079	0.209267	0.242678	0.999659	0.171407	0.907149
BRWD3	0.459017	0.123887	0.0977488	0.999659	-0.0574193	0.954252
BTBD9	0.328552	0.250265	0.11755	0.999659	-0.0482347	0.954252
Bacc	-0.194427	0.419778	0.306599	0.999659	0.0267273	0.968385
Bace	0.123119		0.105151	0.999659	0.566506	0.00526978
Balat			0.46477	0.999659	0.229673	0.57304
Baldspot	-0.171899	0.492096	-0.282785	0.999659	-0.173922	0.731906
Bap111	0.703313	0.0791412	0.384101	0.999659	-0.0178958	0.97177
Bap170	0.278752	0.332578	0.0282138	0.999659	-0.0501911	0.95511
Bap55	-0.0999546	0.666413	0.114622	0.999659	-0.109384	0.954252
Bap60	0.118917	0.690814	0.285971	0.999659	-0.0726641	0.954252
Bbd	0.0558556		0.0515381	0.999659	-0.560769	0.0674727
Bdbt	-0.0514761	0.875901	0.00315609	0.999659	-0.120219	0.954252
Bdp1	0.207178	0.43676	-0.169591	0.999659	-0.081564	0.954252
Bem46	-0.117346	0.656495	-0.148951	0.999659	0.0371668	0.95612
Best1	0.146703	0.585065	-0.264933	0.999659	0.0752263	0.954252
Best2	-0.0872692		-0.0830512	0.999659	0.0453734	0.962353
Best3	-0.112311		-0.147406	0.999659	-0.149945	0.472806
Best4			0.138185		-0.00635847
Bet1	0.271446	0.397278	-0.290809	0.999659	-0.180241	0.731906
Bet3	0.251952	0.392762	0.18961	0.999659	-0.0946786	0.954252
Bet5	-0.179293	0.589674	0.140286	0.999659	-0.215598	0.839985
Bgb	0.338788	0.259722	0.160756	0.999659	-0.0277327	0.977231
BicC	-0.0655693		-0.0295268	0.999659
BicD	0.0226554	0.935733	-0.326178	0.999659	-0.115273	0.954252
BigH1	-0.235588	0.417919	-0.263725	0.999659	-0.034044	0.954252
Bili	-0.127127		-0.0513261	0.999659	-0.0276474	0.973514
Bin1	-0.174199	0.461051	0.444029	0.999659	-0.0402478	0.95511
Bka	0.207957	0.476871	0.289344	0.999659	-0.0666366	0.954252
Blimp-1	-0.349158		0.017691	0.999659	0.0941088	0.954252
Blm	-0.161306	0.425149	-0.760467	0.810971	-0.121711	0.954252
Blos1	-0.045255	0.901629	0.217581	0.999659	0.020004	0.977756
Blos2	-0.26601	0.416283	0.232392	0.999659	-0.153696	0.946153
Blos3	-0.464786	0.177834	0.22424	0.999659	-0.136549	0.954252
Blos4	-0.550717	0.124166	-0.0586355	0.999659	-0.109328	0.954252
Bmcp	-0.055517	0.848709	-0.657904	0.899305	-0.0368918	0.95511
BoYb	-0.349269	0.207481	-0.128228	0.999659	-0.0618897	0.954252
BobA	-0.41094		0.0989161	0.999659	0.0169061
BomBc1	0.0558556				-0.0233843	0.975013
BomBc2	-0.10036		-0.12382	0.999659	-0.336976	0.289361
BomBc3	-0.00110819		0.257308	0.999659	-0.0270446	0.968385
BomS1	-0.0513643		-0.232691	0.999659	-0.012817	0.988362
BomS2	-0.0952925		-0.243793	0.999659	-0.345944	0.424714
BomS3	-0.103791		-0.171156	0.999659	-0.194447	0.914254
BomS4			-0.171156	0.999659	-0.15961	0.546252
BomS5			-0.0490215		-0.0688051	0.954252
BomS6			-0.0490215		0.326839	0.545633
BomT1					-0.00761513
BomT2			0.138606		-0.137787	0.91271
BomT3	-0.0797485		-0.0490215		-0.248721	0.52397
Boot	-0.142845	0.547521	-0.376247	0.800656	-0.197715	0.873555
Br140	0.498021	0.108194	-0.49552	0.999659	0.0374938	0.968239
Brca2	-0.319888	0.369571	-0.746031	0.822855	-0.280979	0.673177
Brd	-0.754823	0.0796845	0.0614369	0.999659	-0.014287	0.988231
Brd8	0.421262	0.18473	0.333029	0.999659	-0.0443007	0.957982
Bre1	0.23405	0.352577	0.00631422	0.999659	-0.0301566	0.968385
Brf	-0.0623985	0.809587	-0.133463	0.999659	-0.0453752	0.961609
Brms1	0.527089	0.0999869	-0.0348149	0.999659	0.0988274	0.954252
Bro	0.0774573		0.148367	0.999659	-0.0697452
Bruce	-0.116325	0.614276	-0.531624	0.956853	-0.0100177	0.991776
Bsg	-0.575085	0.0849203	-0.167368	0.999659	-0.16273	0.84183
Bsg25A	0.0129235		0.184524	0.999659	-0.0391106
Bsg25D	-0.0345899	0.899314	-0.0132477	0.999659	-0.0998188	0.954252
BtbVII	0.483534	0.120295	-0.510314	0.999659	0.178257	0.8903
BthD	-0.33038	0.195762	0.223208	0.999659	-0.0351658	0.954252
Btk29A	-0.211162	0.332168	-0.187005	0.999659	-0.153022	0.936931
Btnd	-0.0513643		-0.141586	0.999659	-0.377333	0.134272
BuGZ	-0.12162	0.533449	0.196573	0.999659	-0.126626	0.954252
Bub1	0.231337	0.392453	-0.280763	0.999659	-0.24652	0.739394
Bub3	-0.0679023	0.802398	0.205796	0.999659	-0.0971556	0.954252
BubR1	-0.445851	0.11364	-0.155883	0.999659	-0.0553875	0.954252
Buffy	-0.0176756		0.368965	0.999659	0.0218323	0.977756
Bug22	-0.122481	0.657491	0.239835	0.999659	-0.145767	0.954252
Burs	-0.0414167		0.682068	0.757465	-0.10292	0.954252
Bx	0.344326	0.188168	-0.804772	0.765296	0.0268234	0.97502
Bx42	0.40908	0.190267	0.387486	0.999659	-0.0503636	0.955289
C15	-0.0591944		0.291905	0.999659	0.172402	0.933261
C1GalTA	0.200492	0.476408	-0.675686	0.881193	0.162709	0.735561
C3G	0.366536	0.182382	-0.537926	0.999659	0.0135599	0.988445
C901	0.000410662		0.139352	0.999659	0.199891	0.586312
CAH1	0.252609		0.103053	0.999659	0.355816	0.183185
CAH13					0.00815629
CAH14			0.226179	0.999659
CAH15			-0.122889
CAH16			0.138606		0.00892804
CAH2	-0.16102	0.526653	-0.317048	0.999659	-0.03411	0.966368
CAH3	-0.0194211	0.946013	-0.883683	0.765296	0.0982424	0.954252
CAH4			0.263974	0.999659	-0.0591399
CAH6	-0.0754573		-0.357482	0.999659	-0.2	0.781056
CAH7	0.00537338	0.986571	-0.492218	0.999659	0.0810635	0.954252
CAH8	-0.039703		0.0713559	0.999659	-0.00753584	0.993093
CAH9	-0.0483482		0.0497642	0.999659	0.624438	1.30355e-05
CAHbeta	-0.116893	0.720694	-0.571985	0.876777	-0.092028	0.954252
CAP	0.16343	0.686606	0.0320447	0.999659	0.115229	0.954252
CARPA	-0.0952535		0.00555235	0.999659	-0.264704	0.335601
CARPB	0.146834		-0.319242	0.999659	-0.332015	0.411319
CASK	0.464782	0.10923	-0.56347	0.999659	0.115953	0.954252
CBP	-0.307634	0.228306	-0.291951	0.999659	0.0841202	0.954252
CCAP	-0.0649725		0.0620027	0.999659	-0.0898717	0.954252
CCAP-R	-0.0115304		-0.188779	0.999659	0.00412451	0.996368
CCDC151	-0.0188205		-0.0344621	0.999659	0.0763955	0.954252
CCDC53	0.574385	0.134375	-0.516139	0.986299	0.00110543	0.998667
CCHa1			0.0757028	0.999659	0.0430023	0.961602
CCHa1-R	0.0336801		0.169451	0.999659	0.0046039	0.995726
CCHa2	-0.300469		-0.400835	0.999659	0.132751	0.892721
CCHa2-R	0.00614069		0.200968	0.999659	0.0837957	0.954252
CCKLR-17D1	0.164295		-0.301125	0.999659	0.015732	0.988231
CCKLR-17D3	-0.0282888		0.37771	0.999659	0.397203	0.0740397
CCT1	0.343082	0.2529	-0.5235	0.999659	0.12214	0.954252
CCT2	0.481264	0.133044	-0.841845	0.765296	0.119476	0.954252
CCT3	0.610855	0.10545	-0.492591	0.999659	0.230855	0.735815
CCT4	0.481479	0.117809	-0.465066	0.999659	0.238761	0.65128
CCT5	0.587082	0.107602	-0.626688	0.926817	0.26235	0.539989
CCT6	0.582923	0.10807	-0.774206	0.816978	0.191471	0.850949
CCT7	0.442991	0.159661	-0.688	0.876777	0.160328	0.914615
CCT8	0.492837	0.117631	-0.628428	0.920443	0.213738	0.731007
CD98hc	0.0567216	0.814206	-0.429909	0.999659	-0.0986057	0.954252
CDC50	0.309605	0.23432	0.00944855	0.999659	0.207017	0.58961
CDK2AP1	0.129088	0.579499	0.393442	0.99381	-0.0519735	0.954252
CDase	-0.0623527		0.141984	0.999659	-0.0725977	0.954252
CG10000	0.0723296		0.396468	0.999659	-0.0336069	0.968385
CG10005	-0.206832		0.061179	0.999659	0.0246048	0.972567
CG10011	0.143502	0.634165	-0.0528226	0.999659	-0.0224212	0.977863
CG10013	-0.241239		0.396294	0.999659	-0.0236159	0.954252
CG10019	-0.0119652		0.0314269	0.999659	-0.127083	0.954252
CG10026	-0.182311		0.139199	0.999659	-0.250908	0.67985
CG10029			0.257308	0.999659
CG10031	0.0264334		0.155859	0.999659	-0.201675	0.84183
CG10035	0.142719	0.721137	0.447636	0.999659	0.0638039	0.954252
CG10038	-0.365288	0.162221	0.250651	0.999659	-0.082803	0.954252
CG10041	-0.0935856		0.224953	0.999659	-0.00665509	0.989198
CG10050	-0.0912409	0.75682	-0.424802	0.999659	-0.080541	0.954252
CG10051	-0.0670234		0.0671462	0.999659	-0.394387	0.227162
CG10053	-0.131537	0.72932	0.164374	0.999659	-0.256936	0.767704
CG10055	0.0874276	0.742879	-0.702658	0.876777	-0.112957	0.954252
CG10062	-0.00959466		-0.177479	0.999659	-0.266699	0.504303
CG10063	0.169065		-0.136325	0.999659	-0.215094	0.87323
CG10064	0.102074		1.10773	0.434894	0.107798	0.954252
CG10068	-0.311867	0.213359	-0.364517	0.999659	-0.241554	0.651636
CG10073	-0.137492		-0.000366504	0.999779	-0.0620293	0.954252
CG10075	0.220282	0.492599	0.0862167	0.999659	0.0869352	0.954252
CG10077	0.277581	0.298815	0.0578153	0.999659	0.120552	0.902206
CG10081	-0.0865637		0.226179	0.999659	-0.640805	0.0200811
CG10082	0.104874	0.651587	0.128325	0.999659	0.0550964	0.95511
CG10086	0.119111		0.0750883	0.999659	0.13478	0.907149
CG10089	-0.110696		-0.087969	0.999659	0.124734	0.954252
CG10098	0.0256982	0.930361	-0.0741626	0.999659	-0.0553422	0.95612
CG10104					0.00579434
CG10116	0.0438497		0.0373478	0.999659	0.00705674	0.992346
CG10126	-0.0146181		0.0114319	0.999659	-0.348538	0.285997
CG10132	0.0428326		0.0930418	0.999659	0.205782	0.799852
CG10137	0.0422594		0.484112	0.999659	0.351586	0.137939
CG10139	0.129292	0.651678	0.295469	0.999659	-0.0195829	0.973466
CG10140	0.115266		0.181175	0.999659	-0.202634	0.805172
CG10147	-0.451054	0.121245	-0.518914	0.999659	-0.146108	0.954252
CG10151	-0.103692		0.100793	0.999659	0.0334528	0.968239
CG10154					0.0601005	0.954252
CG10163					0.228329	0.79472
CG10164					0.00892804
CG10165	-0.13855	0.727712	0.0910778	0.999659	-0.180082	0.747302
CG10171	0.0235993	0.945103	0.0441398	0.999659	0.158018	0.946177
CG10175	0.13797		0.0954562	0.999659	-0.370298	0.417036
CG10177					-0.0612686	0.954252
CG10182	0.0938912		0.838213	0.623779	0.405231	0.307859
CG10183			0.0576286	0.999659	0.0445936	0.954252
CG10184	0.352868	0.295416	-0.419688	0.999659	0.206105	0.656348
CG10185	-0.0254685		0.272332	0.999659	0.0783815	0.954252
CG10189	-0.152632	0.693719	0.123176	0.999659	-0.22638	0.676372
CG10194	-0.0919485	0.742723	-0.535201	0.999659	-0.187052	0.791134
CG10195	-0.159813	0.660718	0.010713	0.999659	-0.0925478	0.954252
CG10205	-0.0463495				0.16154	0.954252
CG10208	0.197998		0.45133	0.999659	0.324591	0.239594
CG10209	0.0661428	0.832539	-0.20398	0.999659	-0.236611	0.738781
CG10211	0.0303672	0.895639	-0.0267986	0.999659	0.0600932	0.95511
CG10214	-0.211882	0.45276	0.134755	0.999659	-0.352359	0.408388
CG10222	-0.0988939	0.745459	-0.143581	0.999659	-0.110252	0.954252
CG10226	0.0740602		0.0480829	0.999659	-0.0857386	0.954252
CG10232	-0.00435102		0.00160954	0.999659	0.00824083	0.992359
CG10237	0.447798	0.138106	-0.855018	0.765296	0.103292	0.954252
CG1024	0.239162	0.366994	0.148992	0.999659	-0.0202399	0.972567
CG10252					0.0245321
CG10254	-0.0223146	0.930594	-0.496319	0.926817	-0.0386871	0.964646
CG10257	0.0447394		0.143775	0.999659	0.144551	0.954252
CG10264	0.087376		0.212039	0.999659	0.0486889
CG10265	-0.222195	0.391987	-0.250768	0.999659	-0.350258	0.485246
CG10268	0.115542	0.68544	0.26474	0.999659	0.0202883	0.983519
CG10274	0.303166	0.261429	-0.494374	0.999659	0.00346805	0.996267
CG10280	0.181776		-0.144723	0.999659	-0.0431431
CG10283	-0.323857		0.201305	0.999659	-0.0450553	0.95612
CG10286	-0.00291182	0.990908	-0.0637808	0.999659	-0.202746	0.844199
CG10298			-0.122889		-0.0112449
CG10300	0.0560414		-0.0180608	0.999659	0.343673	0.340369
CG10301	0.0440704		-0.1096	0.999659	0.0168332	0.986836
CG10307	-0.0663832		0.146756	0.999659	0.142204	0.954252
CG10311	0.100957		0.290147	0.999659	0.168275	0.929131
CG10317					-0.0698935
CG10321	0.361979	0.209742	-0.3549	0.999659	-0.0182324	0.985901
CG10324	-0.333829	0.222916	-0.0859388	0.999659	-0.147143	0.954252
CG10333	-0.0645665	0.764738	0.0492841	0.999659	-0.127802	0.954252
CG10336	0.430264	0.173525	-0.00935043	0.999659	-0.00852461	0.991881
CG10337	-0.210835		0.174002	0.999659	-0.20486	0.678484
CG10338	-0.312402	0.273812	-0.309781	0.999659	-0.0807397	0.954252
CG10339	0.0305041		0.376811	0.999659	0.191246	0.8983
CG10340	0.255776	0.334485	-0.37552	0.999659	0.114136	0.954252
CG10341	-0.0315422	0.911047	0.175021	0.999659	-0.174811	0.938101
CG10343	-0.23783	0.39617	0.105184	0.999659	-0.173201	0.931225
CG10344	-0.344204	0.27621	-0.743381	0.527964	-0.169145	0.947856
CG10345	0.0779772		0.172593	0.999659	-0.00334793	0.997053
CG10347	0.110271	0.696078	0.237629	0.999659	-0.0384866	0.95511
CG10348	-0.0784158		0.164886	0.999659	-0.00523377	0.995084
CG10352	0.0950365		0.219397	0.999659	-0.0554819
CG10353	-0.00971906	0.975524	0.02979	0.999659	0.0351265	0.968385
CG10357			-0.0490215		0.00200858
CG10359	0.0837428		0.108892	0.999659	-0.0170345	0.985901
CG10361	-0.0778525		-0.00539476	0.999659	0.0676141	0.954252
CG10362	-0.0404465		0.273362	0.999659	0.135551	0.954252
CG10365	0.0932664	0.787114	0.133374	0.999659	0.177085	0.644511
CG10366	0.317133	0.245334	-0.407483	0.999659	0.21932	0.621634
CG10375	0.035716	0.908739	0.242617	0.999659	-0.0958325	0.954252
CG10376	-0.326853	0.162221	-0.231542	0.999659	-0.165087	0.938101
CG10383	-0.154847	0.493881	-0.129776	0.999659	-0.0901371	0.954252
CG10384	0.0260708		-0.0130894	0.999659	0.0628061	0.954252
CG10395	-0.368215	0.254737	-0.142741	0.999659	-0.175124	0.920298
CG10405	0.0307785		0.297444	0.999659	0.172007	0.691473
CG10407	-0.160728		0.26736	0.999659	-0.156691	0.954252
CG10413	-0.340645	0.203583	-0.116584	0.999659	-0.175833	0.920298
CG10417	-0.673379	0.0941377	-0.175805	0.999659	-0.0631169	0.954252
CG10418	0.15803	0.666413	0.346314	0.999659	-0.17857	0.929131
CG10425	-0.326398	0.244727	-0.0374122	0.999659	-0.115679	0.954252
CG10428	-0.328936	0.198914	0.0107438	0.999659	-0.174165	0.936931
CG10431	-0.423613	0.17997	-0.228449	0.999659	-0.155388	0.931645
CG10433	0.0126649		0.280373	0.999659	0.0718191	0.954252
CG10435	0.261308	0.335977	0.0179285	0.999659	-0.0294105	0.973466
CG10444	-0.243233	0.347257	-0.348741	0.999659	0.0501467	0.954252
CG10445	-0.281793	0.370677	-0.7456	0.834922	-0.156045	0.954252
CG10459	-0.208846		0.374264	0.999659
CG10462	-0.587054	0.0595525	-0.784592	0.805467	-0.362744	0.0833191
CG10463	0.235981	0.382714	-0.00934273	0.999659	0.0252217	0.973466
CG10465	-0.408132	0.246401	-0.0583349	0.999659	-0.128785	0.954252
CG10466	-0.366806	0.273058	0.112828	0.999659	-0.242561	0.805501
CG10467	0.105219	0.759602	0.0820291	0.999659	-0.0916606	0.954252
CG10469	-0.126197		0.124623	0.999659	0.384919	0.322764
CG10470	-0.285382	0.298712	-0.012571	0.999659	-0.146192	0.859011
CG10472	0.0286395		0.355042	0.999659	-0.152806	0.903675
CG10474	0.0558556		-0.0808379	0.999659	-0.319806	0.501381
CG10477			0.138185		-0.165281	0.717999
CG10479	-0.406116	0.27621	0.132987	0.999659	-0.000999023	0.999006
CG10483	-0.151733		-0.37796	0.999659	0.0479828	0.955289
CG10486			0.168217	0.999659	-0.0372696
CG10492	0.302934	0.311813	-0.0354429	0.999659	-0.0713174	0.954252
CG10494	0.00211861	0.99399	-0.495484	0.999659	0.0172604	0.986638
CG10495	0.212298	0.457251	-0.359116	0.999659	-0.0911822	0.954252
CG10505	-0.0374209		0.279216	0.999659	-0.300507	0.575145
CG10508	-0.0349751		-0.100159	0.999659	-0.116963	0.954252
CG10510	0.0519934		0.138606		0.00892804
CG10512	-0.113954		0.0166912	0.999659	0.163629	0.923829
CG10513	0.107428		0.0668005	0.999659	-0.324697	0.124907
CG10514	0.115447		0.121197	0.999659	0.267329	0.742769
CG10516	0.0970717	0.765541	0.214204	0.999659	-0.108967	0.954252
CG10527	0.702337	0.060016	-0.795767	0.757465	0.466067	0.084119
CG10543	0.190283	0.377225	-0.371413	0.999659	-0.0122148	0.985901
CG10550	-0.0544758		0.186907	0.999659	-0.113665	0.954252
CG10553	-0.0483482		-0.0343015	0.999659	-0.285352	0.585101
CG10555	0.376024	0.17303	0.0224291	0.999659	-0.0395426	0.954252
CG10559	0.0558556		0.189989	0.999659	-0.181569	0.928691
CG10560	0.0367408		-0.0937441	0.999659	-0.477222	0.0155955
CG10561	0.0365445	0.908739	-0.584136	0.99491	0.360127	0.237458
CG10562	0.0245555		-0.0691052	0.999659	0.00271386	0.997245
CG10565	0.209313	0.466609	0.237216	0.999659	-0.0952571	0.954252
CG10576	0.285282	0.295285	-0.639298	0.897525	0.0731494	0.954252
CG10581	-0.0300146		0.302631	0.999659	0.00419176	0.993931
CG10584	-0.0292607	0.931227	-0.0977186	0.999659	-0.119434	0.954252
CG10587			0.138185
CG10588			-0.0490215		-0.00629394
CG10589			-0.0492674		0.0133466
CG10591	-0.19401	0.55771	0.0122227	0.999659	0.0565666	0.954252
CG10597	0.085062		0.462149	0.920443	0.391123	0.36178
CG10598	0.0914873		0.395093	0.999659	0.358176	0.366048
CG10600	-0.181705	0.368095	-0.699804	0.849926	-0.415338	0.0786053
CG10602	-0.205684	0.370158	-0.428931	0.999659	-0.365679	0.272603
CG10616	0.147378	0.518894	-0.354147	0.999659	0.0214486	0.973496
CG10621	-0.484905	0.180938	-0.126234	0.999659	0.0773117	0.954252
CG10623	-0.346145		0.250025	0.999659	0.134104	0.954252
CG10628	0.329112	0.310212	0.183611	0.999659	-0.00904035	0.990372
CG10631	0.0481792	0.811027	-0.848153	0.765296	-0.0930029	0.954252
CG10638	-0.272315	0.292359	-0.38948	0.999659	0.402441	0.235913
CG10646	0.241214	0.447639	0.00785242	0.999659	0.0387959	0.96029
CG10650	0.035831		0.0599972	0.999659	0.0786725	0.954252
CG10651	-0.120317		0.0194251	0.999659	-0.00635847
CG10654	0.104288		0.181239	0.999659	0.344773	0.11941
CG10657	0.514956		0.234693	0.999659	0.209864	0.8903
CG10660	-0.108015		-0.0260974	0.999659	0.00534457	0.993931
CG10663	0.0418362		0.0515455	0.999659	0.101131	0.954252
CG10669	0.157734	0.515925	-0.420062	0.999659	-0.105351	0.954252
CG10672	0.145678	0.650203	-0.531848	0.999659	0.277808	0.46153
CG10674	0.165547	0.541958	-0.151575	0.999659	0.247292	0.598023
CG10680	0.0558556		0.254443	0.999659	0.0103221
CG10681	-0.135724	0.691622	-0.21886	0.999659	0.258272	0.650288
CG10694	0.0447394		0.44542	0.999659	0.00892804
CG10700	0.0447394		0.138185		0.0413297	0.954252
CG10702	0.160978	0.514755	0.0922263	0.999659	-0.0777323	0.954252
CG10710	0.03492		0.0390354	0.999659	-0.0794479	0.954252
CG10713	0.0829584		0.0883944	0.999659	-0.0140063	0.988231
CG10725	0.0552911		1.04397	0.349701	0.170156	0.801613
CG10730	-0.143615		0.308717	0.999659	-0.0348742
CG10731	-0.234443	0.448619	0.0541291	0.999659	-0.16872	0.951685
CG10734	0.0447394		-0.1236	0.999659	0.00815629
CG10737	0.440556	0.112587	-0.340466	0.999659	0.103319	0.954252
CG10738	0.0948494	0.734349	-0.448336	0.999659	-0.148131	0.954252
CG1074	-0.160913	0.532839	-0.386436	0.999659	-0.0252041	0.973466
CG10747	-0.349597	0.290806	-0.09757	0.999659	-0.0543509	0.955289
CG10748					0.00892804
CG10749					0.0165189
CG10750			-0.365869	0.926817	-0.0129202
CG10761	0.00893683		0.563649	0.999659
CG10764	-0.00110819		0.31448	0.999659	-0.0873959
CG1077	-0.0577902		0.343711	0.999659	1.09151	1.27678e-09
CG10778	0.376627	0.188168	-0.236771	0.999659	0.218553	0.747888
CG10793	0.0273891		-0.335326	0.999659	-0.0502074	0.954252
CG10795	0.40003	0.138042	-0.423178	0.999659	0.128737	0.954252
CG10799			-0.0199718	0.999659	-0.303423	0.517643
CG10801	0.00809372		0.171929	0.999659	0.000835628
CG10802	-0.206204	0.435991	0.101565	0.999659	-0.160504	0.954252
CG10803	-0.282106	0.257661	-0.621149	0.892269	-0.190603	0.897784
CG10804	0.000481251		-0.0217365	0.999659	-0.0480586	0.96029
CG10809	0.268878	0.370508	-0.0942716	0.999659	0.0977439	0.954252
CG10814	0.0519934		0.250374	0.999659	0.0406757	0.954252
CG10822			-0.0490215		0.00892804
CG10834			-0.0823995	0.999659	-0.00133394
CG10841	-0.0483482		0.284686	0.999659	0.0257938
CG10845					-0.0112449
CG10853			0.133568	0.999659	0.00892804
CG10859	-0.0701915		0.482518	0.999659	-0.00510919
CG10862			0.445788	0.999659	0.0161574
CG10863	0.0378069	0.912563	0.0129387	0.999659	0.0484897	0.954252
CG10864	0.0619501		0.120381	0.999659	-0.0848237	0.954252
CG10866	0.0632174	0.826658	-0.810422	0.765296	0.0364232	0.968239
CG10869	-0.0435624		0.114788	0.999659	-0.0399051	0.954252
CG10874	0.127942	0.654617	-0.0125396	0.999659	0.0166466	0.986647
CG10877	-0.0224324	0.957856	0.0957555	0.999659	0.0718846	0.954252
CG10887	-0.0483482		-0.152384	0.999659
CG10898	-0.00872099	0.975524	-0.425199	0.999659	-0.131118	0.954252
CG1090	0.0387504		0.00378991	0.999659	-0.0522507	0.956652
CG10903	-0.272388	0.352577	0.0868899	0.999659	-0.0551142	0.954252
CG10904	-0.262965	0.392453	0.0575322	0.999659	-0.121504	0.954252
CG10907	-0.481355	0.119993	-0.0556594	0.999659	-0.075705	0.954252
CG10910	0.0690187		0.403641	0.999659	0.0330159	0.961602
CG10911	0.0152477		0.147771	0.999659	0.0570961	0.954252
CG10912	0.0475787		0.508788	0.999659	0.318467	0.246166
CG10914	0.357314	0.180989	0.113185	0.999659	-0.0410645	0.958421
CG10916	0.212472	0.54811	0.326969	0.999659	-0.0237186	0.978284
CG10918	-0.0483482		-0.0921671	0.999659	0.358102	0.432334
CG10919					0.00200858
CG1092	-0.113624		0.00115808	0.999659	-0.212331	0.859851
CG10927	0.0601395	0.866699	0.0284154	0.999659	-0.116899	0.954252
CG10931			-0.166729	0.999659	-0.0166918
CG10932	0.449581	0.11532	-0.867709	0.556565	0.282378	0.250873
CG10934			-0.0490215		0.00892804
CG10936	0.0273423	0.940593	-0.336535	0.999659	-0.167807	0.929225
CG10939	-0.248909	0.332578	0.0573846	0.999659	-0.0975039	0.954252
CG10943	-0.039703		-0.427012	0.816978	-1.99364	5.07791e-22
CG10947	0.122937		0.0397061	0.999659	0.0278337	0.969563
CG10948	-0.0387321	0.88633	-0.278603	0.999659	-0.210264	0.641613
CG10949	0.199511	0.479125	-0.0129777	0.999659	0.00834447	0.992346
CG10950	-0.0483482				-0.00629394
CG10953	0.0236622		0.268151	0.999659	-0.216532	0.845486
CG10958	0.0239168		0.238055	0.999659	0.0153762	0.988231
CG10959	0.521923	0.104816	-0.502035	0.999659	0.173107	0.933564
CG10960	0.0748432	0.713946	-0.42464	0.947359	0.0131452	0.987383
CG10962	-0.00458894		0.0569473	0.999659	0.0963421	0.954252
CG10969	0.0558556		-0.0490215
CG10970	-0.0483482		0.0590172	0.999659	-0.0306827	0.974396
CG10973	-0.658514	0.0705236	-0.212802	0.999659	-0.403565	0.149518
CG10979	0.0468906	0.830452	-0.810936	0.785142	-0.100417	0.954252
CG10984	-0.117162	0.63943	-0.0408824	0.999659	-0.137631	0.954252
CG10993			0.482026	0.884479	0.0113834
CG10996					-0.00635847
CG11000	0.233257		0.228842	0.999659	0.0217504	0.978101
CG11007	0.181731	0.45378	-0.39539	0.999659	0.136992	0.922975
CG11018	-0.107537		0.149023	0.999659
CG11029	-0.039703		0.0470784	0.999659	0.121457	0.954252
CG1103	-0.382006	0.121183	0.0743199	0.999659	-0.19271	0.900916
CG11030	0.0757731	0.797738	0.127484	0.999659	-0.0793483	0.954252
CG11034	0.090082	0.693069	-0.0782187	0.999659	-0.688483	4.2925e-06
CG11035	0.104261	0.75682	0.0981564	0.999659	-0.206491	0.614263
CG11041	-0.00532118		-0.254726	0.999659	0.00047411	0.999447
CG11044	0.00160707		0.0196176	0.999659	-0.302105	0.571963
CG1105	0.205949	0.514755	0.0154812	0.999659	0.19941	0.8033
CG11050	0.173208	0.534151	0.104312	0.999659	-0.0339811	0.964825
CG11052	-0.145191		-0.433542	0.999659	0.00671418	0.991296
CG11060	-0.0865637		-0.0392924	0.999659	0.0113834
CG11069	-0.275383		-0.0465772	0.999659	0.0159962	0.987062
CG11070	0.0388754	0.869122	-0.428265	0.999659	-0.0862465	0.954252
CG11073	0.154002		0.182973	0.999659	0.225248	0.840921
CG11076	-0.504602	0.097027	-0.507375	0.967854	-0.181754	0.826168
CG11077	-0.284642	0.356162	0.239913	0.999659	-0.109228	0.954252
CG11085	0.0558556		-0.104079	0.999659	0.188379	0.463097
CG11089	0.30454	0.302391	-0.664345	0.882795	-0.011706	0.988445
CG11095	0.600243	0.11532	-0.409119	0.999659	0.0387298	0.961992
CG11099	0.0142599		-0.152662	0.999659	-0.197475	0.904422
CG11103	0.31833	0.288259	0.251191	0.999659	0.017044	0.983629
CG11109	-0.0652898	0.835791	-0.108876	0.999659	-0.0198557	0.977756
CG11110	0.392811	0.252182	-0.445281	0.999659	0.209338	0.762277
CG11112			0.226179	0.999659
CG11122	0.723036	0.0446329	-0.299224	0.999659	0.302659	0.24241
CG11123	0.0067519	0.984116	0.171807	0.999659	-0.0872416	0.954252
CG11125	0.0732106	0.820708	0.292395	0.999659	-0.0477585	0.96029
CG11127	0.25486	0.379395	0.322095	0.999659	-0.0799962	0.954252
CG1113	0.0149638		0.253891	0.999659	0.135526	0.954252
CG11131	0.0863027		0.787871	0.797379	0.608204	0.0130522
CG11134	0.108972	0.747786	0.223876	0.999659	-0.0233695	0.973466
CG11141	0.155007	0.61565	0.0787225	0.999659	-0.069803	0.954252
CG11147	0.06869		0.00441359	0.999659	0.0137179	0.988445
CG11149	-0.0410589		0.0152042	0.999659	0.340752	0.250873
CG11151	0.533932	0.111038	0.258438	0.999659	0.128436	0.945075
CG11155	-0.303285		-0.0992046	0.999659	-0.145384	0.946153
CG11158	0.0654844		0.130413	0.999659	0.297598	0.472806
CG11159	0.0950365		0.0570642	0.999659	0.0218647	0.968385
CG1116	0.336011	0.268288	-0.134661	0.999659	0.0517106	0.954252
CG11162			0.0576286	0.999659	0.276491	0.502791
CG11164	0.123936	0.663639	0.232711	0.999659	-0.0214604	0.966937
CG11168	-0.0862171	0.808951	0.0733845	0.999659	-0.134853	0.90987
CG11170	-0.115599	0.718738	-0.238865	0.999659	-0.0632535	0.954252
CG11178	0.583105	0.0705236	-0.754491	0.822855	0.123365	0.954252
CG11180	-0.631344	0.095745	-0.199191	0.999659	-0.187667	0.922269
CG11191	0.14842		0.141302	0.999659	0.0171979	0.983519
CG11192					-0.0179866
CG11200	-0.118659	0.716248	-0.138558	0.999659	0.107086	0.954252
CG11211	-0.194649		-0.0258871	0.999659	-0.0112449
CG11226					-0.00635847
CG11227			-0.202271	0.999659	-0.0484041
CG11236	-0.160422		0.101965	0.999659	-0.113418	0.954252
CG1124	-0.0406967		0.129067	0.999659	-0.198707	0.846551
CG11241	0.360044	0.195999	0.15887	0.999659	0.211837	0.670843
CG11247	-0.10168	0.610456	-0.629332	0.882795	-0.0880233	0.954252
CG11248	-0.530949	0.10407	-0.193609	0.999659	-0.10924	0.954252
CG11249	0.0234641		0.257755	0.999659	0.219965	0.859011
CG11251	-0.0483482		0.256887	0.999659
CG11257	-0.394595	0.196955	0.0284932	0.999659	-0.119033	0.954252
CG11263	-0.335374	0.301731	0.0885315	0.999659	-0.0524028	0.954252
CG11267	-0.00583356	0.985817	-0.618825	0.920443	-0.101412	0.954252
CG11269	-0.0483482		-0.0490215		-0.00629394
CG11275	0.0808344		1.0729	0.495972	0.403415	0.223082
CG11279	-0.0702294	0.829508	-0.0860114	0.999659	0.185598	0.645469
CG1129	-0.323178	0.173525	-0.210565	0.999659	-0.21549	0.705886
CG11291					-0.0417357
CG11294			-0.0625831	0.999659	-0.0282515
CG11300					1.83447	2.02745e-21
CG11307	-0.299484	0.20426	0.167865	0.999659	-0.0618133	0.954252
CG11309	0.00356039	0.991377	-0.646658	0.920443	-0.00380731	0.994991
CG11313	-0.0890905		-0.227762	0.999659	-0.178604	0.805501
CG11317	-0.000822809		0.0792469	0.999659	0.111881	0.954252
CG11318	0.0725663		0.081658	0.999659	-0.147958	0.891055
CG11319	-0.0452607		-0.0456788	0.999659	-0.381837	0.289546
CG11322	0.00378307		-0.122889		-0.0857039	0.954252
CG11327	-0.0616659		0.264837	0.999659	-0.0901366	0.954252
CG11333	0.0558556		-0.0492674		0.119542	0.954252
CG11334	0.319548	0.305482	0.135493	0.999659	-0.202521	0.598023
CG11342	-0.611167	0.11364	-0.535563	0.999659	-0.180136	0.929131
CG11345	0.0890004		0.13035	0.999659	-0.0921767	0.954252
CG11350	0.0558556		-0.0492674		-0.00882052	0.992346
CG11353	0.0599274		-0.0778906	0.999659	0.049451	0.95612
CG11356	-0.152101		0.074864	0.999659	0.0178348
CG11357	-0.0609622	0.82395	-0.0394587	0.999659	-0.116548	0.954252
CG1136	0.0207505		0.172338	0.999659	0.153207	0.954252
CG11360	-0.612294	0.117084	-0.607071	0.918235	-0.41195	0.235913
CG11362	-0.123727		-0.122016	0.999659	0.0165189
CG11367	-0.0274278	0.921563	-0.0668764	0.999659	-0.0534861	0.954252
CG11368	0.0938912		0.233304	0.999659	0.0936508	0.954252
CG11369	-0.0483482		-0.248817	0.999659	-0.0129202
CG1137	0.0558556		0.138185		-0.0324717
CG11370	0.0329038		0.927858	0.623895	0.433339	0.0823137
CG11373					0.00892804
CG11374	-0.039703		0.16993	0.999659	0.15083	0.954252
CG11377	-0.00840105	0.97532	-0.408933	0.999659	0.175905	0.935335
CG11378	0.112514		0.233733	0.999659	0.0163036	0.984457
CG11379			0.138606
CG1138			-0.0228417	0.999659	0.00200858
CG11380	0.152245		0.0192152	0.999659	0.13295	0.598023
CG11381	0.069402		0.0694793	0.999659	-0.0489668	0.96029
CG11382	0.485212	0.187457	0.120662	0.999659	0.155514	0.954252
CG11384	0.167553		0.140265	0.999659	0.0754576	0.954252
CG1139	0.0447394		-0.189572	0.999659	-0.446585	0.223082
CG11391	-0.0483482		-0.00823906	0.999659	-0.00629394
CG11396	-0.212131	0.358434	-0.589444	0.968604	-0.174501	0.877841
CG11398	-0.172525	0.559788	-0.623895	0.937539	-0.0194497	0.983519
CG11399	0.170978	0.520332	-0.415759	0.999659	-0.0761455	0.954252
CG11400	-0.149743		0.00778271	0.999659	0.00643889	0.993877
CG11403	0.306657	0.15212	-0.714316	0.863722	0.141221	0.954252
CG11404			0.470709	0.999659	-0.00635847
CG11406	0.0558556				0.0659868	0.954252
CG11407	-0.159145		0.259266	0.999659	-0.346658	0.505845
CG11409	0.0851721	0.830443	0.0626101	0.999659	0.097451	0.954252
CG11413	-0.0540607		0.0443608	0.999659	0.267267	0.514004
CG11414	0.214066	0.348506	-0.439848	0.999659	0.0277199	0.973466
CG11417	0.399985	0.210051	0.0184162	0.999659	-0.0640955	0.954252
CG1142	-0.375368	0.156984	0.1558	0.999659	-0.352666	0.470941
CG11425	0.106419		0.138606		0.377114	0.301178
CG11426	-0.0645135		0.0438929	0.999659	0.217001	0.561108
CG1143	0.140167		0.300201	0.999659	0.414615	0.132853
CG11436	0.0190869	0.950572	-0.122382	0.999659	-0.120721	0.954252
CG11437	-0.0559331		0.0967493	0.999659	0.248536	0.735894
CG11438	-0.128371		-0.0406672	0.999659	0.356308	0.330743
CG11444	0.112906	0.713248	0.3373	0.999659	-0.0302653	0.974095
CG11447	0.232648	0.450594	0.0373272	0.999659	0.334518	0.408388
CG11449	0.0370658		0.268354	0.999659	0.100717	0.954252
CG11453	0.0745538		0.0499627	0.999659	-0.019575	0.980507
CG11454	0.261482	0.487658	0.234797	0.999659	-0.260564	0.650288
CG11456	-0.146788	0.574535	-0.506323	0.999659	-0.21414	0.854546
CG11458					-0.0305879
CG11459	0.105502		0.577909	0.824822	-0.00629394
CG1146	0.178904	0.547207	-0.744906	0.82615	0.164011	0.93512
CG11470	-0.107524		-0.0486067	0.999659	0.0770653	0.954252
CG11474	0.163977	0.552167	-0.238425	0.999659	0.0335489	0.968043
CG11475	0.137105		-0.51001	0.999659	-0.177128	0.931516
CG11498	-0.177633		-0.058976	0.999659	0.218958	0.804353
CG11504	0.519755	0.124492	0.211623	0.999659	-0.000228621	0.999447
CG11523	0.211212	0.499553	0.135566	0.999659	-0.116628	0.954252
CG11529	0.157966		0.138606		0.436305	0.173162
CG11537	0.0404384	0.860624	-0.358759	0.999659	0.0797484	0.954252
CG11539	0.233715		-0.287645	0.999659	0.0936672	0.954252
CG11550	0.068608		0.0734445	0.999659	0.0528816	0.95612
CG11555	-0.516216	0.0876869	-0.0639865	0.999659	-0.279324	0.709962
CG11560	0.0988976	0.757828	0.0836057	0.999659	-0.0901836	0.954252
CG11562	-0.234691	0.402076	0.163019	0.999659	-0.0512054	0.95612
CG11563	-0.306782	0.283315	0.0680538	0.999659	-0.142151	0.954252
CG11570	0.00378307		-0.0368456	0.999659	-0.284823	0.700984
CG11581					0.620819	0.0104593
CG11583	-0.0400123	0.89233	0.114461	0.999659	-0.172886	0.93808
CG11584	0.280258		0.211407	0.999659	-0.0335528	0.972567
CG11585	-0.0254685		0.261668	0.999659	0.0282342	0.97502
CG11586	0.19246	0.537243	0.25243	0.999659	-0.0256406	0.976543
CG11588			-0.0492674		-0.00629394
CG11590	0.554052	0.11532	0.183214	0.999659	0.203456	0.859011
CG11593	0.0799778	0.736569	-0.455912	0.999659	-0.0156836	0.983429
CG11594	0.215304		0.780887	0.816978	0.0708597	0.954252
CG11596	-0.0133531	0.963617	0.156376	0.999659	-0.109089	0.954252
CG11597	-0.165234		0.0913341	0.999659	0.302751	0.606446
CG11598	-0.0455915		0.097979	0.999659	-0.0452695
CG11600	0.0558556		-0.372252	0.999659	-0.00629394
CG11601	-0.205038	0.48	0.194614	0.999659	-0.0020709	0.997653
CG11608	-0.0865637		0.0927497	0.999659
CG1161	0.41789	0.147895	0.330767	0.999659	0.386549	0.0289381
CG11617	0.00210501		-0.0237066	0.999659	-0.0483371	0.96029
CG11619	-0.144806		-0.117625	0.999659	-0.146031	0.954252
CG11626	-0.197176		0.138319	0.999659	-0.0629416	0.954252
CG11629	-0.10167		0.42033	0.822855	-0.00635847
CG11630	-0.0463495		0.0071102	0.999659	-0.00629394
CG11634	-0.0463495		0.237057	0.999659	0.119297
CG11635	0.0558556				0.00892804
CG11638	-0.0823083		0.195947	0.999659	-0.0818994	0.954252
CG11655	0.63999	0.0791412	-0.731067	0.711387	-0.0479395	0.959879
CG11656	-0.103542		0.226179	0.999659	-0.0714853	0.954252
CG11658	-0.257626	0.327077	0.103081	0.999659	0.0220441	0.97502
CG11659	-0.0483482		-0.322719	0.999659	0.106513	0.954252
CG11668	0.0521282		0.146497	0.999659	0.11669	0.954252
CG11670	-0.117292		0.0930398	0.999659	-0.0829528	0.954252
CG11672	0.1451		0.0727914	0.999659	-0.168284	0.853667
CG11674	0.543756	0.129658	-0.0563645	0.999659	-0.0259332	0.954252
CG11679	0.116215	0.701872	-0.0176783	0.999659	0.0928469	0.954252
CG11686	-0.185801		-0.128864	0.999659	-0.17644	0.645439
CG11693	0.0447394		0.599339	0.919725
CG11694	0.0519934		0.264265	0.999659
CG11695	0.65323	0.0881548	-0.0831596	0.999659	0.170785	0.931098
CG11696	0.469332	0.148516	0.147097	0.999659	0.108898	0.954252
CG11699	0.654542	0.0796845	-0.0693659	0.999659	0.324724	0.207313
CG11700	-0.0745484		-0.186154	0.999659	0.0817762	0.954252
CG11703	-0.0187818		0.386872	0.999659
CG11710	0.339229	0.222187	-0.489149	0.999659	0.153654	0.840872
CG1172	0.0747043	0.798709	-0.0919857	0.999659	-0.0386652	0.968385
CG11722	-0.00849468	0.982246	-0.271049	0.999659	0.0506585	0.95612
CG11723	-0.171207	0.519554	-0.0484775	0.999659	-0.0013315	0.998407
CG11726					0.00892804
CG11737	-0.280414	0.226235	-0.785382	0.8084	-0.116566	0.954252
CG11741			-0.00823906	0.999659	0.0781539	0.93512
CG11752	0.611208	0.0967654	0.363657	0.999659	0.358173	0.128808
CG11753	0.169753	0.619703	0.12008	0.999659	-0.132223	0.954252
CG11755	-0.550912	0.121121	-0.122314	0.999659	-0.175628	0.934517
CG11756	0.0499754		0.261377	0.999659	-0.0250693
CG11760	0.0579164		-0.0383702	0.999659	0.0604619	0.954252
CG11768					0.0796907	0.954252
CG11771	-0.00342236	0.99049	0.0818762	0.999659	-0.0845716	0.954252
CG11777	-0.199121	0.497557	0.120404	0.999659	-0.13296	0.954252
CG11779	0.195459	0.379395	-0.649918	0.910631	0.00454627	0.994991
CG11786	-0.0712546		-0.070361	0.999659	-0.00875826
CG11788	0.263703	0.387945	0.0384198	0.999659	0.0715819	0.954252
CG11790	-0.507554	0.0971693	-0.130362	0.999659	-0.285936	0.234157
CG11791	-0.365923	0.266414	0.254631	0.999659	-0.0446337	0.95612
CG11807	-0.391727	0.0960841	-0.739238	0.847782	-0.289373	0.217853
CG11808	-0.0894581	0.787082	0.244082	0.999659	-0.0438323	0.954252
CG11811	-0.358329	0.165871	-0.0971275	0.999659	-0.0555198	0.95511
CG11815	-0.152101		-0.207509	0.999659
CG11816			-0.0492674		0.0521486
CG11825	-0.500786	0.127685	0.17363	0.999659	0.273347	0.713888
CG11828	-0.0483482		-0.106224	0.999659	-0.0216114
CG11835	-0.0236389		0.233512	0.999659	0.0100932	0.984906
CG11836	-0.454615	0.190916	-0.338924	0.999659	-0.0750548	0.954252
CG11837	-0.239683	0.378943	0.0115122	0.999659	-0.120865	0.954252
CG11839	-0.458405	0.12706	-0.229811	0.999659	-0.183225	0.890452
CG11841			0.191894	0.999659	-0.0921525	0.954252
CG11842	-0.0499696		-0.0065091	0.999659	0.0635098	0.954252
CG11843	0.0476848		0.157006	0.999659	0.0243503	0.973466
CG11852	-0.036605		0.0714844	0.999659	0.288528	0.61328
CG11854	0.0558556				0.16604	0.95383
CG11857	-0.133146	0.527906	-0.0651546	0.999659	-0.1189	0.954252
CG11858	0.057471	0.866762	0.260194	0.999659	-0.169089	0.94614
CG11865					-0.00629394
CG11873	0.140427	0.499479	-0.246161	0.999659	-0.0937425	0.954252
CG11878					0.626507	0.0220249
CG11882	0.287305	0.342649	-0.302776	0.999659	0.0700606	0.954252
CG11883	0.0573944	0.846489	-0.737155	0.822855	-0.129074	0.954252
CG11885	-0.0172686	0.962448	0.132502	0.999659	-0.117287	0.954252
CG11892			-0.238793	0.999659	-0.174874	0.946153
CG11893					-0.189615	0.64121
CG11898	-0.0513643		0.361904	0.999659	-0.185459	0.925191
CG11899	0.371143	0.196617	-0.754578	0.765296	-0.272324	0.670843
CG11902	-0.256222	0.273618	-0.589214	0.926817	-0.164183	0.891707
CG11905	-0.180136	0.63293	0.0651104	0.999659	0.115924	0.954252
CG11906	0.138417	0.612989	-0.0285114	0.999659	-0.113812	0.954252
CG11911	0.0373988		0.315483	0.999659	0.141337	0.91271
CG11912			0.0474073	0.999659	0.144747	0.954252
CG11920	-0.603304	0.0679967	0.0347314	0.999659	-0.245129	0.78058
CG11927	0.101876	0.72088	0.252707	0.999659	-0.136474	0.954252
CG11929	-0.0227853		-0.057476	0.999659	-0.116228	0.946153
CG11951	-0.0140351		0.0742508	0.999659	0.14169	0.954252
CG11961	-0.15058	0.710563	0.0321376	0.999659	-0.361044	0.360438
CG11964	0.32651	0.251787	0.0702463	0.999659	0.0403731	0.95511
CG11970	-0.171103	0.402076	0.0124758	0.999659	-0.105166	0.954252
CG11975	-0.0845	0.757828	0.14078	0.999659	-0.0756136	0.954252
CG11980	-0.221495	0.391055	0.0186056	0.999659	-0.161552	0.839406
CG11983	-0.042288		0.0319966	0.999659	-0.17497	0.937112
CG11986	-0.0913249	0.757828	0.098194	0.999659	-0.120242	0.954252
CG11997	0.00149098		0.0831117	0.999659	0.0492845	0.954252
CG11999	0.606958	0.104358	0.273896	0.999659	0.0131845	0.989198
CG12003	-0.103791		-0.27386	0.999659	-0.0170071
CG12004	-0.113516	0.645732	-0.145435	0.999659	-0.0362792	0.966217
CG12007	-0.0614237	0.807777	-0.08329	0.999659	-0.0357164	0.96029
CG12009	-0.181529	0.623747	-0.0824081	0.999659	0.758895	0.000231937
CG12010	-0.303502	0.309253	-0.373739	0.999659	-0.207595	0.75049
CG12011	-0.322356	0.279165	-0.380589	0.999659	-0.0374804	0.954297
CG12012	-0.24191	0.421779	-0.129501	0.999659	-0.0807113	0.954252
CG12016					0.00892804
CG12017	0.0448609		-0.00258688	0.999659	0.10091	0.954252
CG12020			0.218206	0.999659
CG12024	0.196378	0.48648	-0.772234	0.800656	-0.0351226	0.964646
CG12025	-0.265533	0.25791	-0.159193	0.999659	-0.0946679	0.954252
CG12038	0.0415648		0.438853	0.999659	0.0807074	0.954252
CG12054	0.212659	0.417717	-0.272329	0.999659	-0.161907	0.93808
CG12056	0.204692	0.579482	0.292472	0.999659	0.150916	0.934425
CG12057	-0.0386185		0.0587009	0.999659	0.360962	0.0849261
CG12061	-0.0154447		0.19603	0.999659	0.00851874
CG12065	0.687372	0.0645107	-0.12951	0.999659	0.281166	0.65164
CG12069	-0.0673707		0.0923897	0.999659	-0.0170071
CG12071	-0.0855554		0.151915	0.999659	0.148826	0.921302
CG12075	0.0754516	0.84692	0.129026	0.999659	0.190654	0.90797
CG1208	0.0254598		-0.0264213	0.999659	-0.420514	0.0399665
CG12081	0.317031	0.299237	0.237607	0.999659	-0.0334967	0.968385
CG12084	0.302816	0.261372	-0.213381	0.999659	-0.038928	0.968385
CG12091	0.581041	0.0702338	-0.173628	0.999659	0.291308	0.455045
CG12093	0.0309785	0.924106	0.0238535	0.999659	0.168388	0.895148
CG12096	-0.0655519	0.794692	-0.168246	0.999659	-0.112583	0.954252
CG12099	0.0311873	0.884579	-0.0114257	0.999659	-0.0745205	0.954252
CG12104	0.0575937	0.848233	0.00765101	0.999659	-0.0573396	0.954252
CG12105	0.254927		0.488467	0.999659	0.233663	0.837647
CG12106	0.0576953	0.862479	0.125429	0.999659	-0.0661773	0.954252
CG12107	0.0016665	0.994098	-0.493352	0.999659	-0.06332	0.954252
CG12111	0.0558556		-0.0490215		0.0605715
CG12112	-0.629926	0.0895149	-0.0348648	0.999659	-0.0631951	0.954252
CG12115	-0.0483482		0.194276	0.999659	0.0594034	0.954252
CG12116	0.166243		0.0107909	0.999659	0.241345	0.740889
CG12118	0.144811	0.600066	-0.403614	0.999659	0.235678	0.539137
CG12121	0.0105655	0.969239	0.0882483	0.999659	-0.113348	0.954252
CG12123	0.249181	0.372805	-0.570121	0.800656	0.287942	0.485246
CG12128	-0.168337	0.541865	0.0142422	0.999659	-0.145397	0.954252
CG12129	-0.579434	0.102685	-0.0197713	0.999659	-0.0706981	0.954252
CG1213	0.104079		0.373688	0.999659	-0.0285678	0.973466
CG12133	0.0950365		0.0190536	0.999659	0.00272149
CG12134	0.0952678	0.770949	0.217988	0.999659	-0.0354043	0.971019
CG12155	0.464661	0.117729	-0.259897	0.999659	-0.0343187	0.962353
CG12158					-0.0801553
CG12159	0.183875	0.457665	-0.308275	0.999659	0.139226	0.954252
CG12163	0.196946	0.434326	0.300768	0.999659	-0.0499435	0.95612
CG12164	0.328306		0.0305206	0.999659	-0.0637113	0.954252
CG12170	0.545446	0.120295	0.00317339	0.999659	0.342538	0.267616
CG12171	0.411688	0.193934	0.235714	0.999659	0.371839	0.294523
CG12173	-0.156698	0.577165	-0.37275	0.999659	-0.0208804	0.97502
CG12177	0.695836	0.0683652	0.549284	0.968604	0.380353	0.0489099
CG12179	-0.12553	0.513294	-0.127128	0.999659	-0.0384393	0.954252
CG1218	-0.104594	0.706043	0.144558	0.999659	-0.146904	0.954252
CG12182	-0.359777	0.260402	0.155209	0.999659	-0.0582369	0.954252
CG12184	-0.229098		-0.0426633	0.999659	-0.00493529	0.993602
CG12194	0.0563305		0.259822	0.999659	0.00391482	0.994991
CG12204	0.640231	0.0888268	0.209574	0.999659	0.101743	0.954252
CG12206	-0.0278807		-0.0144145	0.999659	-0.00226465	0.99779
CG12209	0.0236918		-0.140063	0.999659	0.0224835
CG12213	0.0224342	0.937385	0.0777631	0.999659	-0.0814253	0.954252
CG12219	0.490915	0.134987	0.185611	0.999659	-0.0136346	0.988231
CG12224	0.177351		-0.0113197	0.999659	0.250568	0.604593
CG12229	0.0558556		-0.0228417	0.999659	0.015221
CG12236	0.284998	0.213677	-0.714408	0.863722	0.0829726	0.954252
CG12237	0.542596	0.10407	0.177522	0.999659	0.310341	0.272991
CG12239	0.119111		0.280071	0.999659	0.244082	0.734428
CG12241	0.260172	0.248766	-0.32699	0.999659	0.0282901	0.97049
CG12253	-0.613468	0.0595525	-0.0359944	0.999659	-0.210894	0.880841
CG12256	0.0466141		0.0664934	0.999659	0.0876685	0.954252
CG12259	0.271769	0.363338	0.229847	0.999659	0.021513	0.982896
CG12267	-0.361696	0.225883	0.0659732	0.999659	-0.221401	0.854875
CG12268	0.101127		0.0606196	0.999659	0.0895191	0.954252
CG1227	-0.377435	0.191563	0.088474	0.999659	-0.193487	0.895148
CG12278	-0.0975525		-0.0829608	0.999659	0.00892804
CG12279	0.33859	0.3152	-0.216337	0.999659	0.207161	0.735815
CG12288	-0.634007	0.0817022	-0.264971	0.999659	-0.225346	0.730618
CG12289					0.0165189
CG12290	0.119617	0.741005	-0.750494	0.822855	-0.0536059	0.95612
CG12299	0.420689	0.161503	0.170392	0.999659	-0.0628529	0.954252
CG12301	-0.379967	0.143205	-0.0680418	0.999659	-0.119122	0.954252
CG12307					-0.00629394
CG1231			-0.41685	0.863722	0.0779836	0.954252
CG12310	-0.0952925		0.119188	0.999659	0.187175	0.799852
CG12316	-0.0205692	0.925539	-0.662187	0.876777	0.0457755	0.956931
CG12320	0.345415	0.342182	0.231447	0.999659	0.263223	0.683224
CG12321	0.35144	0.195784	-0.360084	0.999659	-0.0394187	0.96029
CG12325	-0.468182	0.0974262	-0.231489	0.999659	-0.279316	0.478517
CG1233	0.138517	0.552115	-0.289058	0.999659	-0.0450066	0.95612
CG12338	-0.0237831		0.0624471	0.999659	-0.174379	0.736093
CG1234	-0.297482	0.23146	0.0907304	0.999659	-0.12285	0.954252
CG12341	-0.00506426	0.986571	-0.0724979	0.999659	-0.203131	0.791134
CG12343	-0.351272	0.197512	0.165692	0.999659	-0.103463	0.954252
CG12344	0.0435111		0.296146	0.999659	0.0118002	0.990372
CG12355	0.0135572		-0.176334	0.999659	-0.138943	0.909838
CG1236	0.170509	0.57306	0.0300483	0.999659	0.0168662	0.985193
CG12362			0.226179	0.999659	0.019592
CG12374	-0.106722		0.569995	0.952251	0.0143964
CG12375	0.284296	0.328947	-0.440546	0.999659	-0.115519	0.954252
CG12376					0.00892804
CG12379	-0.0014795		0.214185	0.999659	0.00460526	0.995084
CG12384	0.338905	0.268401	-0.590031	0.994236	0.164493	0.759689
CG1239	0.0722317	0.77335	-0.212932	0.999659	-0.481631	0.167944
CG12391	0.297349	0.261886	0.0115903	0.999659	-0.0453332	0.95511
CG12398			0.132839	0.999659	0.0154243
CG12402	-0.175944		-0.0565162	0.999659	-0.122679	0.954252
CG12420	0.064867		0.388915	0.999659	0.062684	0.954252
CG12446	-0.11168		0.0552496	0.999659	-0.0048726
CG12448			0.0576286	0.999659	0.0165189
CG1246	0.071937		0.103734	0.999659	-0.153083	0.891037
CG12470	0.00893683		-0.168669	0.999659	0.0486889
CG12477	-0.0986474		0.254783	0.999659	-0.00887212	0.991768
CG12479			0.330326	0.999659
CG12480	0.0468686		0.726649	0.823794	-0.131472	0.954252
CG12483	0.00378307		-0.0228417	0.999659	-0.0702651	0.954252
CG12490	-0.103791		-0.0783539	0.999659	-0.406417	0.224508
CG12491					-0.428251	0.000953188
CG12493	-0.113257		0.340239	0.999659	0.0116706	0.988231
CG12496	-0.159219		0.0732952	0.999659	0.0224835
CG12498					0.00892804
CG12499	-0.387513	0.107602	-0.747358	0.800656	-0.227484	0.673315
CG12502	-0.0636589		0.110347	0.999659	0.0294944	0.973514
CG12506					-0.0612597	0.954252
CG12507	0.0450854		0.0564939	0.999659	-0.0972098	0.954252
CG12512	0.155327	0.666907	-0.305432	0.999659	0.265599	0.495275
CG12517					-0.00635847
CG12519	0.130621		0.451263	0.999659	0.166468	0.801613
CG12520	-0.476215		-0.13333	0.999659	-0.100206	0.954252
CG12521					-0.00635847
CG12522	-0.493177		-1.18814	0.0511388	0.343747	0.475054
CG12523	0.174027		0.0712043	0.999659	0.154644	0.338066
CG12531	-0.0237859		-0.0167185	0.999659	-0.096765	0.954252
CG12535	-0.0624822		0.168895	0.999659	0.140771	0.954252
CG12539	-0.110903		0.00735486	0.999659	0.0182554
CG12540	0.0664011		-0.077003	0.999659	0.0238202
CG12541	0.01672		0.102307	0.999659	0.00633409	0.993116
CG12546	0.0323007		0.591622	0.816978	0.632747	0.0126127
CG12547	-0.435888	0.232119	-0.180997	0.999659	-0.21501	0.837647
CG12560	-0.118887		-0.354976	0.999659	-0.660872	6.69348e-06
CG12567	-0.503491	0.180047	-0.47419	0.999659	-0.167642	0.859851
CG12576	0.105027	0.685247	-0.597562	0.944722	0.17203	0.936998
CG12581	-0.25106	0.513294	0.190744	0.999659	0.0758973	0.954252
CG12589			0.138606		0.00892804
CG12590			0.156245	0.999659	-0.0419822	0.954252
CG12592	-0.0287254		0.218877	0.999659	0.0161574
CG12594	0.117516		-0.0111984	0.999659	0.246188	0.64221
CG12605	-0.173865		0.132106	0.999659	-0.0960317	0.954252
CG12607	0.0348554		0.220668	0.999659	-0.0608069	0.95511
CG12608	0.173184	0.567549	0.219877	0.999659	-0.0590026	0.954252
CG12617					0.021134
CG12620					-0.00629394
CG12637			0.514378	0.937539	0.00272149
CG12640					-0.0135916
CG12643	-0.358435		0.0947493	0.999659	-0.284375	0.394623
CG12645	0.0447394		-0.0331125	0.999659	0.00319612
CG1265	-0.110514	0.747335	0.0569791	0.999659	-0.141766	0.954252
CG12655	0.0377478		0.378995	0.999659	0.440504	0.0849261
CG12659	-0.146851	0.575879	0.156174	0.999659	-0.103995	0.954252
CG12661	0.0358872		0.0541608	0.999659	-0.0431511
CG12662	0.0482428		0.0162566	0.999659	-0.000596094
CG12672	-0.0797485		0.133568	0.999659	0.0559342	0.95612
CG12674			0.315718	0.999659	0.00892804
CG12680					-9.47984e-05
CG12682					0.0133466
CG12688	-0.0469493		-0.00208784	0.999659	0.000222461
CG12689	0.0447394		-0.0490215		-0.0112449
CG12691			-0.0490215
CG12692	0.00378307		0.35644	0.999659	0.00892804
CG12693	-0.0483482		0.326085	0.999659	0.00200858
CG12698	0.00472489		0.09014	0.999659	-0.0736421
CG12699			0.377342	0.999659	-0.0134377
CG12702	0.494626	0.116396	0.356537	0.999659	-0.0267939	0.95612
CG12708	0.846697	0.0285272	-0.0156733	0.999659	0.252035	0.739008
CG1271	0.275182	0.440537	0.246993	0.999659	0.104053	0.954252
CG12713	-0.451644	0.134542	-0.114402	0.999659	-0.0578013	0.954252
CG12715	-0.0483482		0.0426213	0.999659	0.0696927	0.954252
CG12716			0.0668005	0.999659	0.162744	0.914615
CG12717	-0.387013	0.251047	-0.887522	0.757465	-0.150697	0.954252
CG12723	0.0738193		0.0128248	0.999659	0.0100748
CG12725			-0.122889		-0.00629394
CG12728	-0.788355	0.0683652	0.0297742	0.999659	-0.194445	0.900257
CG1273	-0.469152	0.182382	-0.0988295	0.999659	0.0588859	0.954252
CG12730	-0.130716		0.155779	0.999659	0.0133582	0.983519
CG12744	-0.524842	0.0849203	0.188335	0.999659	-0.0932761	0.954252
CG12746	0.148983	0.611392	0.0207852	0.999659	-0.0476047	0.954252
CG1275	-0.100587	0.72117	0.244363	0.999659	-0.0538109	0.955474
CG12766	-0.0473085		0.169925	0.999659	0.223873	0.774243
CG12768	-0.292346		0.201359	0.999659	-0.0710067	0.954252
CG12769	0.0799456	0.788285	-0.157645	0.999659	-0.178118	0.937471
CG12773	0.3274	0.264992	0.103436	0.999659	0.0180367	0.985901
CG12782	-0.0483482		0.816501	0.711387	-0.0256641	0.968385
CG12783			0.138185		-0.00629394
CG12795	0.294425	0.288142	-0.713233	0.863722	-0.0672295	0.954252
CG12811	0.0368831	0.891155	-0.831752	0.765296	-0.245035	0.504303
CG12814	-0.0549104		0.108634	0.999659	0.0263574	0.976569
CG12817	-0.0779393		0.291266	0.999659	0.0989375	0.954252
CG12818	-0.434881	0.190259	0.0606822	0.999659	-0.0520773	0.954252
CG12822	0.280302	0.348506	-0.0680443	0.999659	0.146925	0.954252
CG12824	-0.0463495				0.114423	0.954252
CG12825	0.0425939		0.0745099	0.999659	0.0554888	0.954252
CG12826	-0.0281829		0.344582	0.999659	-0.154247	0.799364
CG12828	-0.0463495
CG12831			-0.351918	0.968604	-0.0355436
CG12836			0.138185		0.112285	0.954252
CG12848	0.255538	0.40081	0.363163	0.999659	0.0498265	0.95511
CG12849			-0.0490215
CG12851	-0.0165853		-0.141873	0.999659	-0.134823	0.954252
CG12857	0.0844247		0.0776217	0.999659	-0.00754888	0.988231
CG12860					-0.0129202
CG12863	-0.33014	0.248336	-0.281455	0.999659	-0.361264	0.436342
CG12866	-0.0483482		-0.122889		0.0156703
CG12868	-0.510021	0.18304	-0.439561	0.999659	-0.369928	0.194453
CG12869	-0.0530774		0.325488	0.999659	-0.0485681	0.96029
CG12877	0.0958397	0.710563	0.121531	0.999659	-0.0252386	0.96029
CG12880	-0.227088		0.105899	0.999659	0.000421871	0.999447
CG12883	0.246969	0.416283	-0.784831	0.785142	-0.275554	0.686081
CG12885	-0.368188		0.279426	0.999659	0.169956	0.926548
CG12895	-0.511944	0.10407	0.117565	0.999659	-0.220703	0.859787
CG12896	-0.26009		0.303632	0.999659	0.459201	0.12902
CG12898					-0.00629394
CG12909	-0.141696	0.593579	0.105211	0.999659	-0.205919	0.895738
CG12910	0.0250144		0.325379	0.999659	0.447198	0.0820491
CG12911	0.0765518		0.113412	0.999659	0.145981	0.954252
CG12914			0.121866	0.999659	-0.070211	0.954252
CG12917	-0.0865637		-0.0490215		-0.0253683
CG12920	-0.0188085		-0.102113	0.999659	0.098801	0.795002
CG12923	-0.0797485		-0.14229	0.999659	-0.0279374
CG12926	-0.00152611		0.120185	0.999659	-0.15288	0.922975
CG12929	-0.0187714		0.0665264	0.999659	0.11403	0.954252
CG12934	0.0299155		0.462231	0.999659	-0.139493	0.880841
CG12935	-0.392532	0.239536	-0.113148	0.999659	-0.269999	0.37119
CG12942	-0.0138617	0.955833	-0.530432	0.999659	-0.0398973	0.968239
CG12945	-0.557284	0.117631	-0.903705	0.757465	-0.0517406	0.95511
CG12947	0.0247123		0.204967	0.999659	-0.301994	0.64221
CG12948	-0.166643	0.451302	-0.396479	0.999659	-0.161312	0.931098
CG12951	-0.0463495		-0.497369	0.765296	-0.0161203
CG12963	0.0815373		0.211985	0.999659	0.120546	0.946177
CG12964	0.0501749		0.00791489	0.999659	0.0413647	0.966554
CG12970	0.00388218		0.358801	0.999659	-0.051775
CG12971	0.0722827		0.37318	0.999659	0.0158714	0.987504
CG12974	-0.0359872		0.0520635	0.999659	-0.00588076	0.992346
CG12975	-0.495098	0.156441	-0.431799	0.999659	-0.396396	0.136463
CG12983			0.539965	0.876777
CG12984	-0.0434715		0.151593	0.999659	0.0169527
CG12985	-0.0865637		-0.113202	0.999659	0.208874	0.759689
CG12986	-0.0408282		0.21944	0.999659	0.00892804
CG1299	-0.0163346		0.282213	0.999659	0.100646	0.954252
CG12990	-0.043334		0.402416	0.999659	-0.00110379
CG12991	0.0495969	0.909685	0.0155502	0.999659	0.0498264	0.95511
CG12992	-0.107524		0.166461	0.999659	-0.0185637	0.971745
CG12995			0.138606		-0.00629394
CG12998			0.0668005	0.999659	-0.143146	0.954252
CG13000	-0.0893397		0.0661502	0.999659	-0.0152553
CG13001	0.225081	0.399607	-0.156045	0.999659	0.0882116	0.954252
CG13002			-0.0492674		0.00200858
CG13003	-0.0340051		0.0926998	0.999659	0.00205822	0.9981
CG13004	-0.0837176				-0.0490132
CG13005	0.202677	0.503638	-0.712902	0.832289	-0.0100472	0.991881
CG13008			0.0576286	0.999659	-0.0189765	0.96029
CG13010	0.109502		0.323204	0.999659	0.00815629
CG13012	-0.0758619		0.0128348	0.999659	0.0994531	0.954252
CG13014	0.63465	0.0881548	-0.287274	0.999659	0.192671	0.870781
CG13016	-0.0362536	0.891155	-0.178525	0.999659	0.0179492	0.985091
CG13018	0.262703	0.488127	0.114375	0.999659	0.0850697	0.954252
CG13021	0.0519934		-0.0490215
CG13022			0.0702442	0.999659	-0.00814452	0.992359
CG13023	-0.227975		-0.265276	0.999659	-0.101706
CG13024	0.0580778		0.102613	0.999659	0.0940934	0.954252
CG13026	0.0558556		-0.0490215
CG13028	-0.0915981		-0.103926	0.999659	-0.135556	0.759689
CG13029	-0.553209		-0.0150757	0.999659	0.0101256	0.978284
CG13031			-0.122889
CG13032	-0.0579347		0.29595	0.999659	0.0168565
CG13033	0.196996		0.519142	0.999659	-0.0344418	0.965662
CG13038	0.109688		0.143766	0.999659	0.0494965	0.955474
CG13039					0.00892804
CG1304	0.169705		0.324581	0.999659	-0.134859	0.85966
CG13040	0.137509		0.422561	0.863722	-0.30028	0.511533
CG13041	0.0655798		0.28755	0.999659	0.193262	0.907149
CG13042	0.200308		-0.0168716	0.999659	-0.222732	0.79918
CG13043	0.217424		0.353917	0.999659	0.147094	0.954252
CG13044	0.151246		0.312272	0.999659	0.280728	0.62169
CG13045	0.299547		-0.0871319	0.999659	0.00892804
CG13046	0.214145		0.100082	0.999659	0.0338579	0.969877
CG13047	0.392875		0.152164	0.999659	0.154553	0.954252
CG13048	0.442367		0.0846539	0.999659	0.0883124
CG13049	0.347569		0.248646	0.999659	0.677364	0.000173644
CG13050	-0.0483482		-0.0492674		0.021134
CG13051	0.274783		0.259849	0.999659	-0.489823	0.112806
CG13053					0.0183234
CG13054	0.0558556				0.000792811	0.998806
CG13055	-0.0143114		-0.163815	0.999659	-0.0269029	0.977383
CG13056	0.0844247		-0.387628	0.881193	-0.100785	0.954252
CG13058	0.200207		0.111931	0.999659	-0.187454	0.922321
CG13059	0.273763		0.320432	0.999659	-0.0440297	0.95789
CG13060	0.163143		0.352061	0.999659	0.268527	0.72946
CG13062	-0.0483482				-0.0171517
CG13063	0.214723		0.308469	0.999659	-0.0226681	0.977383
CG13064	-0.0615484		-0.0407225	0.999659
CG13065	-0.0483482				-0.0747405	0.954252
CG13066	0.207281		0.396641	0.999659	-0.527534	0.100243
CG13067	0.0539163		0.322951	0.999659	-0.56135	0.0177821
CG13068	0.263632		0.178629	0.999659	-0.434728	0.226075
CG13069	0.198082		0.183898	0.999659	-0.410191	0.268982
CG1307	0.371801	0.235873	0.356021	0.999659	0.00181951	0.9981
CG13071					-0.00133394
CG13073					0.0900639	0.524414
CG13074	-0.176391		-0.114645	0.999659	0.0789055	0.954252
CG13075	0.00322772		0.00272448	0.999659	-0.68396	0.000149849
CG13077	0.0950365		0.102754	0.999659	-0.213977	0.805883
CG13078	-0.0463495		0.311091	0.999659	-0.0326098
CG13081	0.00378307		-0.291184	0.999659	0.00272149
CG13082	-0.183276		0.1363	0.999659	0.383473	0.344531
CG13083	-0.131269		0.245695	0.999659
CG13084	0.0558556		0.51149	0.977986	0.0656406
CG13085	-0.0993167		-0.259129	0.999659	-0.0889958	0.954252
CG13086	-0.00158274		0.425505	0.999659	0.0254506	0.971509
CG13088	-0.190357	0.515729	-0.145417	0.999659	-0.108762	0.954252
CG1309	0.152109	0.539624	-0.47553	0.999659	0.00322887	0.996267
CG13096	0.0953878	0.737455	0.150035	0.999659	-0.0791423	0.954252
CG13097	-0.0288423	0.919154	0.0575258	0.999659	-0.102345	0.954252
CG13101	-0.270714	0.47604	-0.282659	0.999659	-0.0974959	0.954252
CG13102	0.0528289		0.0888865	0.999659	-0.140653	0.856206
CG13108	0.0474601		0.0428945	0.999659	-0.0183677	0.977863
CG13116	-0.0579347		-0.071225	0.999659	-0.15685	0.57341
CG13117	0.0276401		0.468531	0.968604	-0.147123	0.954252
CG13123	-0.0784369	0.821194	0.0887391	0.999659	-0.00466812	0.995726
CG13124	-0.0600871		0.20064	0.999659	0.0766989	0.954252
CG13126	-0.0156234	0.957807	-0.147395	0.999659	-0.191503	0.9159
CG13127					-0.00635847
CG13131	0.0558556		-0.0492674
CG13133	0.0708896		0.136258	0.999659	0.246889	0.717848
CG13135	0.0558556		0.0570642	0.999659	-0.0312176
CG13138	-0.103771		-0.0477009	0.999659	0.0172657
CG1314					0.0161574
CG13144	-0.0545473		0.0850679	0.999659	-0.206897	0.709874
CG13148	-0.112758		0.0292935	0.999659	-0.0564981	0.95511
CG13151	0.253317	0.464778	0.312105	0.999659	0.169164	0.914254
CG13154	-0.0464444		0.0577606	0.999659	-0.0174004	0.975763
CG13155			-0.152384	0.999659
CG13157	-0.158102		-0.331273	0.999659	-0.13921	0.946153
CG13159	-0.0227946	0.947752	0.00809936	0.999659	0.122759	0.946153
CG1316	0.0254837	0.919154	0.0635169	0.999659	0.000122911	0.999721
CG13160	0.173528		-0.281628	0.999659	-0.540091	0.000246208
CG13168	0.107834		0.0307587	0.999659	0.114679	0.954252
CG1317	0.00787395	0.977176	-0.196174	0.999659	0.0466805	0.956652
CG13170	0.0558556
CG13177			0.341117	0.999659	0.232065	0.392101
CG13185	-0.226045	0.286309	-0.556495	0.897525	-0.198981	0.895738
CG13186	0.0844247		-0.0228417	0.999659	-0.0237797	0.955877
CG13192	0.179786	0.514558	0.136946	0.999659	0.143042	0.952237
CG13196	0.147576		-0.0106709	0.999659	0.00579434
CG13197	-0.364168	0.127597	-0.648653	0.876777	-0.252409	0.665573
CG13202	0.0950365		0.0770545	0.999659	-0.0364963	0.95511
CG13203	-0.111059		-0.51137	0.999659	0.219904	0.857355
CG13204	0.272968	0.445941	0.236815	0.999659	0.273368	0.455848
CG13215			-0.0490215		-0.20445	0.8983
CG13216	0.00577634		0.12948	0.999659	0.0156703
CG13217	0.296826		0.216225	0.999659	0.0636071	0.954252
CG13218	0.262693		0.372023	0.999659	0.19467	0.914615
CG13220	0.204667	0.492518	0.295966	0.999659	0.0612614	0.954252
CG13223					-0.0152553
CG13226			-0.0490215		-0.129317	0.954252
CG13227	0.00853565		-0.103982	0.999659	-0.0550076	0.954252
CG13228	0.260526		0.0269255	0.999659	0.12688	0.954252
CG13229	0.0945516		0.00334549	0.999659	-0.2529	0.716793
CG13230					1.02316	0.000104053
CG13231			0.0652027	0.999659	0.0339993	0.968239
CG13239	0.177188		0.169172	0.999659	0.126622	0.920298
CG1324	-0.0675678		0.286856	0.999659	-0.00359094
CG13243			-0.0555834	0.999659	-0.051775
CG13244	-0.0483482
CG13247	-0.128271		0.0486271	0.999659	-0.444888	0.156437
CG13248	0.0998341		-0.130827	0.999659	-0.0498229	0.95511
CG13250	-0.0483482		-0.110626	0.999659	0.0279375
CG13251	-0.0287146		-0.00425088	0.999659	-0.0514186	0.958658
CG13252	-0.306725		-0.102897	0.999659	-0.0500143	0.95511
CG13255	-0.133353		-0.00826534	0.999659	-0.200956	0.834603
CG13258	0.108181		0.272842	0.999659	-0.0549203	0.954252
CG13272	-0.108253		-0.0721432	0.999659	-0.0445338
CG13280	-0.100087		-0.0639705	0.999659	0.0161574
CG13282	0.0661409		0.363513	0.999659	-0.108729	0.954252
CG13284	-0.160244		-0.0558131	0.999659	-0.121446	0.954252
CG13285	0.112612		0.139384	0.999659	-0.0634771	0.954252
CG13287	-0.0623194		-0.189579	0.999659	0.0688484	0.954252
CG13288	-0.054303		0.128634	0.999659	-0.0219329	0.981723
CG13293	-0.12638		0.0863424	0.999659	0.0356508	0.968109
CG13295	-0.0525422	0.897514	-0.00267369	0.999659	-0.207785	0.739847
CG13297	0.0824287		-0.0955855	0.999659	-0.13156	0.954252
CG13299					-0.00629394
CG13300	-0.227924		-0.0659361	0.999659	0.0643599	0.954252
CG13305	-0.0901648		0.0599395	0.999659	0.157166	0.954252
CG13306	-0.10167		-0.0490215		-0.0657037	0.954252
CG13308			0.0412338	0.999659	-0.0112449
CG13309			0.0570642	0.999659	0.00200858
CG13310	-0.055305		-0.00515101	0.999659	0.202628	0.883976
CG13311	0.0850147		0.19174	0.999659	0.0302447	0.968547
CG13312	0.166301		0.287028	0.999659	0.00782898	0.992359
CG13313	-0.126114		-0.0522009	0.999659	0.376977	0.351866
CG13314	0.126758		0.254888	0.999659	-0.0449347	0.962852
CG13315	0.0650787		-0.0430824	0.999659	-0.36096	0.318539
CG13318	0.0844329		0.143839	0.999659	0.408669	0.294395
CG13319	0.418523	0.225652	0.21301	0.999659	0.080641	0.954252
CG13321	0.318605		0.313147	0.999659	0.357701	0.0579599
CG13323	0.0142785		0.268058	0.999659	0.0701959	0.954252
CG13324	-0.0483482		-0.0490215		0.308392	0.598031
CG13325	-0.0974157		0.188771	0.999659	-0.0230269	0.977756
CG13326	-0.0947253		0.137327	0.999659	-0.00629394
CG13330			-0.202271	0.999659	0.026247	0.961604
CG13331	0.106863		-0.10491	0.999659	0.0628287	0.954346
CG13332	0.0844247		-0.153843	0.999659	0.620997	0.0298413
CG13334	0.0454372		1.12546	0.237952	0.00272149
CG13337	-0.0865637		0.226179	0.999659	0.0241503
CG13339	-0.269448	0.391055	-0.381495	0.999659	-0.205203	0.861988
CG13344	0.307791	0.264992	-0.649197	0.898205	-0.0881123	0.954252
CG13358	-0.0322769		0.28355	0.999659	-0.203064	0.614263
CG13359	-0.0094324		0.213412	0.999659	-9.47984e-05
CG13360			0.0869763	0.999659	0.0499345	0.954252
CG13361	-0.0386185		0.218177	0.999659	-0.0993522
CG13362	-0.195214		-0.0862489	0.999659	0.100571	0.954252
CG13364	-0.362999	0.157748	0.171477	0.999659	-0.192349	0.914615
CG13365	0.23484	0.487102	0.40459	0.999659	0.326831	0.285997
CG13366	0.164009	0.416561	-0.827561	0.765296	0.152854	0.904693
CG13367	0.467452	0.144077	-0.111637	0.999659	0.223115	0.558235
CG13369	0.413218	0.224411	0.332319	0.999659	0.105317	0.954252
CG13373	0.0861435	0.767459	-0.1899	0.999659	0.113185	0.954252
CG13375	-0.339675		-0.0756753	0.999659	-0.439523	0.0786053
CG13376	-0.0865637				0.0161574
CG13377	-0.0668261		-0.0564442	0.999659	0.0634914	0.954252
CG13384	-0.245029	0.337305	-0.0514101	0.999659	-0.112362	0.954252
CG13385			-0.0490215		-0.00635847
CG13386	0.0473373		0.0923897	0.999659	0.059079	0.954252
CG1339	-0.189689		0.571543	0.999659	0.0532817	0.954252
CG13390	0.207987	0.567831	-0.0590294	0.999659	0.0667815	0.954252
CG13392	-0.167007	0.572215	-0.0699419	0.999659	-0.0368382	0.966554
CG13397	-0.0835478	0.719393	-0.43379	0.823794	-8.7272e-05	0.999721
CG13398	-0.450173	0.109182	-0.638506	0.920443	-0.0990517	0.954252
CG13403	0.040363		0.500334	0.999659	-0.137582	0.954252
CG13404	-0.0668948		0.102701	0.999659	-0.17493	0.90797
CG13405	-0.126844		0.0330803	0.999659	-0.0170071
CG13407	-0.199526		-0.375488	0.999659	0.00272149
CG13408	0.202386		0.0432775	0.999659	0.0798022	0.954252
CG13409	-0.0569078		0.220499	0.999659	0.0228702	0.973466
CG13423	-0.0188205		0.278672	0.999659	-0.0424182	0.954252
CG13427	-0.0212294	0.961656	0.530205	0.999659	0.028299	0.95612
CG13428	0.0336801		0.297042	0.999659	0.00784141
CG13436	-0.0763061		0.186857	0.999659	-0.120088	0.954252
CG13437	0.165232		0.122269	0.999659	0.0681087	0.954252
CG13438					0.0168565
CG1344	-0.640268	0.102662	-0.221383	0.999659	-0.180868	0.914254
CG13442	0.0558556
CG13443					-0.00977354
CG13445	0.0519934		0.0186626	0.999659	0.0753709
CG13449	-0.0131595		-0.256549	0.999659	-0.207767	0.839406
CG13454	-0.357933		0.213567	0.999659	0.12424	0.954252
CG13455	-0.0513643		0.123155	0.999659	0.019087	0.977383
CG13457	0.0290639		-0.0468815	0.999659	-0.0129202
CG13458	0.137509		0.0875666	0.999659	-0.102621	0.954252
CG13460					0.783258	0.00139322
CG13461	0.0558556		0.467288	0.863722	-0.0852086	0.954252
CG13465	-0.534778		0.0600571	0.999659	-0.041901	0.954252
CG13473	0.0558556				-0.00629394
CG13482	0.148192		-0.322719	0.999659	0.190757	0.903675
CG13484	0.0425366	0.907082	0.25663	0.999659	-0.0522597	0.954252
CG13488	-0.0483482		0.236432	0.999659	0.000322189	0.999447
CG13492	0.112521		-0.0304343	0.999659	-0.108344	0.954252
CG13500	0.0558556				-0.0112449
CG13501	-0.0390655		-0.113895	0.999659	-0.0166467
CG13502	0.0696949		0.104573	0.999659	0.219486	0.836136
CG13506	-0.0816942		-0.03017	0.999659	-0.0223219	0.977756
CG13516	0.0630682		0.0268376	0.999659	-0.214982	0.732261
CG13526	-0.0483482		-0.122889
CG13527	-0.103791		-0.351918	0.968604
CG13531	-0.417951	0.168578	-0.388204	0.999659	-0.14864	0.954252
CG13532	0.0829968		0.136302	0.999659	-0.000276696	0.999447
CG13538					-0.00565928
CG1354	0.317814	0.277641	0.219598	0.999659	0.207548	0.634803
CG13540	-0.0297885		0.624064	0.889707	0.11496	0.903675
CG13544			0.317822	0.999659	-0.00629394
CG13545	0.000304678		0.454766	0.999659	0.0356079	0.968853
CG13551	0.653275	0.0466553	0.632427	0.757465	0.269099	0.676372
CG13557			0.226179	0.999659
CG13559	-0.0768538		0.0671853	0.999659	-0.146983	0.954252
CG13560	-0.100087		-0.202271	0.999659	-2.14695	4.36921e-36
CG13561	-0.103791		0.190798	0.999659	-0.00629394
CG13562	0.0186125		-0.43303	0.999659	0.0982254	0.954252
CG13563	-0.225338		0.218163	0.999659	0.0308201	0.954252
CG13564					-0.00629394
CG13566	0.0521168		0.253979	0.999659	-0.0326858	0.964505
CG13575	0.0558556		0.206889	0.999659	0.150873	0.954252
CG13577	0.0558556		0.406361	0.999659	-0.0226123	0.972109
CG13578	0.025466		-0.176734	0.999659	0.135951	0.954252
CG13579	-0.0399644		0.158149	0.999659	-0.0130894	0.988231
CG1358	0.546648	0.108194	-0.525486	0.999659	0.0504471	0.954252
CG13581	-0.0483482		-0.0392924	0.999659
CG13585	0.182817	0.519651	0.254513	0.999659	0.0403185	0.95511
CG13587			0.226179	0.999659	-0.0135916
CG13589					0.00200858
CG13590					0.00200858
CG13594	0.0420556		0.0812708	0.999659	0.228379	0.436342
CG13599	-0.428779	0.164622	0.158497	0.999659	-0.0553771	0.954252
CG1360	-0.0589792	0.861707	-0.205153	0.999659	-0.15758	0.914675
CG13601	0.217483	0.512201	-0.396305	0.999659	0.0109623	0.985193
CG13603	-0.152887	0.541777	-0.241804	0.999659	-0.0668828	0.954252
CG13604	-0.153687	0.559107	-0.0902754	0.999659	-0.168063	0.834603
CG13605	0.346803	0.211081	-0.164341	0.999659	0.176923	0.724286
CG13606	0.0360122		0.0765643	0.999659	-0.29092	0.661782
CG13607	-0.0440628		0.123876	0.999659	0.0517455	0.956931
CG13609	-0.446723	0.175178	-0.622695	0.9295	-0.216803	0.657008
CG13613	0.107715		0.223721	0.999659
CG13614	0.134809		0.00242253	0.999659	0.0267672	0.96029
CG13615	-0.16855		-0.3403	0.999659	0.0679503
CG13616	-0.104235		0.158701	0.999659	0.0879786	0.946153
CG13618	0.123462		0.171851	0.999659	-0.29491	0.65909
CG13622	-0.0905746		-0.262807	0.999659	-0.0728321	0.946177
CG13623	0.171256		0.399332	0.999659	0.21571	0.854875
CG13625	0.17658	0.508703	-0.205269	0.999659	-0.0918474	0.954252
CG13627	-0.0483482
CG13630	0.459898	0.135483	-0.291092	0.999659	0.174469	0.705175
CG13631	-0.235349	0.528906	-0.0636577	0.999659	-0.244044	0.751222
CG13634	0.00511499		-0.00130156	0.999659	0.105391	0.948833
CG13639	0.0558556		-0.152384	0.999659	0.0424485	0.964507
CG13640	-0.171452		-0.374682	0.999659	-0.381143	0.377306
CG13641	0.0554753		0.257446	0.999659	0.0121312	0.988774
CG13643	0.131759		0.229887	0.999659	0.00152837	0.998407
CG13653	0.00149098		0.265123	0.999659	-0.00635847
CG13654	0.00909568		-0.108386	0.999659	-0.0872416	0.954252
CG13658			0.0576286	0.999659	-0.242964	0.638545
CG13659	0.0521168		0.0379875	0.999659	-0.311213	0.41008
CG13663	-0.611598	0.097027	-0.165048	0.999659	-0.270092	0.717999
CG13667	-0.375912	0.241165	0.039751	0.999659	-0.269129	0.732261
CG13670			0.171929	0.999659	0.0154413
CG13671	-0.174358	0.52513	-0.447612	0.999659	-0.0880783	0.954252
CG13674	0.216445		0.235778	0.999659	-0.213403	0.805501
CG13675	0.126157		0.202185	0.999659	-0.360572	0.445768
CG13676	0.277177		0.0332279	0.999659	-0.0541206	0.95612
CG13678	0.197632		0.367338	0.999659	0.205072	0.891055
CG13679	0.164608		0.416759	0.999659	-0.0852032	0.954252
CG1368	0.192057		0.341134	0.999659	0.0850991	0.954252
CG13685	-0.039703		-0.022869	0.999659	0.0103854	0.991768
CG13689	-0.468869	0.146977	0.00210201	0.999659	-0.0952654	0.954252
CG13690	-0.185422	0.450991	-0.0184645	0.999659	-0.141299	0.953942
CG13692	0.159119		-0.426364	0.999659	-0.0230443	0.976296
CG13693	0.0290639
CG13694	-0.0351046		0.0244014	0.999659	0.824914	2.42047e-05
CG13698	-0.389428	0.188168	-0.782506	0.797379	0.0242121	0.977756
CG13699	-0.0139308		-0.0438142	0.999659	-0.140726	0.946284
CG13700			-0.0490215
CG13704	0.134249		0.0677912	0.999659	-0.0672829	0.954252
CG13705	0.0318594		0.835147	0.765296	0.137139	0.954252
CG13707	-0.0066555		0.096901	0.999659	0.0555078	0.95511
CG13708	0.0639812		0.0522192	0.999659	-0.125274	0.954252
CG1371	-0.068838	0.771337	-0.322529	0.999659	-0.168587	0.929131
CG13711	-0.136422		-0.0661858	0.999659	-0.00629394
CG13712	-0.027116		-0.223867	0.999659	0.00892804
CG13713	0.0672707		0.264895	0.999659	-0.0171654
CG13716	-0.0956967		-0.501117	0.816978	0.114772
CG13720			-0.291184	0.999659
CG13721	0.023962		0.147425	0.999659	-0.109793	0.954252
CG13722	0.0119148		0.0746927	0.999659	-0.181969	0.933261
CG13724	-0.0483482				0.00892804
CG13727	0.0456948		0.0489739	0.999659	0.181831	0.929131
CG13728	-0.120797		-0.164475	0.999659	-0.174743	0.814919
CG13731	0.0788251	0.651678	0.255958	0.999659	-0.0625898	0.954486
CG13733	-0.129886				-0.0612715	0.954252
CG13737	0.0363472		0.19028	0.999659	0.154045	0.954252
CG13738	0.0405341		0.3356	0.999659	-0.410942	0.176799
CG13739	0.162718		0.127016	0.999659	0.18321	0.923829
CG13742	-0.593102	0.108194	-0.0289554	0.999659	-0.0624925	0.954252
CG13743	0.00674264		0.151107	0.999659	0.102334	0.954252
CG13744	-0.145573		0.120395	0.999659	0.00643714	0.989341
CG13747	0.069402		0.494891	0.800656
CG13748	-0.0267874		-0.196578	0.999659	0.262282	0.738781
CG13749	-0.123727		0.289487	0.999659	0.0357174
CG13751	0.155211	0.681103	0.331998	0.999659	-0.163471	0.954252
CG13760	0.34211	0.260315	0.0471954	0.999659	-0.0376867	0.968239
CG13766	-0.37891	0.215762	-0.760807	0.822855	-0.18823	0.85952
CG13771	0.0769145		-0.394734	0.999659	-0.00655454
CG13773	-0.206763	0.476774	-0.370857	0.999659	0.0644283	0.954252
CG13775	-0.466222	0.199017	-0.223533	0.999659	-0.217623	0.871659
CG13784	-0.224459	0.371019	-0.0116282	0.999659	0.0115623	0.989267
CG13786	-0.100087		-0.0751391	0.999659	-0.10204	0.921302
CG13793	0.00149098		0.136668	0.999659	-0.465545	0.183642
CG13794	-0.158246		-0.306831	0.999659	-0.532786	0.0289381
CG13795	-0.326298		-0.200883	0.999659	-0.0977581	0.954252
CG13796	-0.141303		-0.00620462	0.999659	-0.471973	0.139955
CG13801			-0.0492674
CG13806	0.0195368		0.317299	0.999659	0.30797	0.239529
CG13807	0.470747	0.193334	0.35465	0.999659	-0.0306498	0.973723
CG13810	0.0541982		0.215175	0.999659	0.080694	0.954252
CG13813	0.0651731		-0.0381997	0.999659	0.142687	0.920298
CG13827	0.0192942	0.953133	-0.234257	0.999659	-0.0230819	0.977756
CG13829					0.00892804
CG13833	-0.0350306		0.547155	0.920443	0.00200858
CG13837	0.109057		0.138606		-0.424257	0.282077
CG13838	-0.039703		0.275469	0.999659
CG13840			0.138606		0.00892804
CG13841					0.0238202
CG13842	-0.025634		0.0560998	0.999659	-0.0148371	0.988231
CG13843	-0.10167		-0.0228417	0.999659
CG13847	0.107077		0.0633988	0.999659	-0.0455353	0.956931
CG13850	-0.170988	0.43776	-0.857216	0.765296	-0.178833	0.892721
CG13855	-0.0319403		-0.023453	0.999659	-0.0212645	0.983448
CG13856	-0.0935856		0.386069	0.999659	-0.0838023	0.954252
CG13857	-0.0958254		-0.025039	0.999659	-0.0171075	0.972498
CG13862	-0.0483482		-0.152384	0.999659	0.294372	0.470941
CG13868	-0.0434519	0.919154	0.0891748	0.999659	0.250301	0.346706
CG13869	-0.107524		0.0935635	0.999659	-0.0022039	0.997053
CG1387	0.159119		0.434991	0.999659	-0.0115025
CG13870			0.226179	0.999659	0.0171731
CG13871			0.682655	0.765296	0.0535504
CG13872	0.114845		0.204816	0.999659	-0.0129202
CG13875	-0.158102		-0.0678653	0.999659	-0.442107	0.204766
CG13876	-0.569982	0.127111	-0.0848262	0.999659	-0.133828	0.954252
CG13877	0.104173		0.26631	0.999659	-0.0193341	0.984199
CG13887	-0.150355	0.552499	0.0471799	0.999659	-0.168346	0.839127
CG13891	0.00893683		0.0412338	0.999659	0.00200858
CG13893	-0.0514883		0.0408764	0.999659	-0.253721	0.686419
CG13894	-0.22886		-0.0271403	0.999659	-0.0521469	0.95511
CG13895	-0.477875	0.108194	-0.115603	0.999659	-0.0385052	0.968239
CG13896	-0.378029	0.21701	0.0787544	0.999659	-0.133857	0.954252
CG13898	-0.0483482				-0.0222061
CG13901	0.341103	0.331968	0.216608	0.999659	-0.0543918	0.95511
CG13905	-0.0865637		-0.208424	0.999659	-0.269299	0.740889
CG13907	0.236419	0.361244	-0.748975	0.832289	-0.179489	0.867134
CG13912	0.116485		0.0028999	0.999659	0.118909	0.954252
CG13917	0.256833	0.261321	-0.673801	0.869924	0.0376529	0.966937
CG13919	0.0970605		0.162777	0.999659	-0.195451	0.91271
CG13920	-0.234707		-0.0262625	0.999659	0.159946	0.935795
CG13921	0.525185	0.0849203	0.168625	0.999659	0.0638782	0.954252
CG13924	0.0341945		0.249922	0.999659	0.0875949	0.954252
CG13926	0.484664	0.156165	0.00820833	0.999659	0.112242	0.954252
CG13928	-0.206698	0.551302	0.0541954	0.999659	-0.0344931	0.96029
CG13930	-0.0161795		-0.158447	0.999659	-0.25967	0.463097
CG13931	-0.0865637
CG13933	0.0722876	0.764162	-0.876387	0.732379	-0.43553	0.0920533
CG13937	0.079242		0.127697	0.999659	0.593708	0.000231937
CG1394			0.138185		-0.0484041
CG13946			-0.0555834	0.999659	0.071303	0.954252
CG13947	0.036734		-0.0380717	0.999659	0.204209	0.801613
CG13949	-0.0368694		-0.21509	0.999659	0.110137	0.954252
CG13950	0.020913		0.138545	0.999659	0.0816049	0.954252
CG13954	0.171361		0.325061	0.999659	-0.0395968	0.968239
CG13955	0.124979		0.0933745	0.999659	0.0455325	0.95511
CG13962			0.126314	0.999659	-0.340551	0.456398
CG13965			-0.122889		0.00892804
CG13970	-0.055305		0.254443	0.999659
CG13972	-0.224797		-0.235523	0.999659	-0.0324182	0.954252
CG13978					0.00892804
CG13982	0.0684914		-0.674628	0.834922	-0.166927	0.946153
CG13983	-0.0167868		0.0676229	0.999659	0.700153	5.98156e-05
CG13984					0.00892804
CG13989	-0.0483482		-0.0490215		0.00200858
CG13991	0.0447394		0.627629	0.800656
CG13992	-0.0499696		0.143696	0.999659	0.0154413
CG13994	0.245969	0.452992	0.165446	0.999659	0.0100323	0.991768
CG13995	-0.00968239		0.125028	0.999659	0.0696312	0.954252
CG13996	0.0950365		0.46047	0.999659	0.253016	0.786254
CG13999	-0.15592		0.112192	0.999659	0.162582	0.954252
CG14005	0.195804	0.524646	0.156767	0.999659	-0.0524898	0.954252
CG14007			-0.0490215		0.0500991	0.954252
CG14011			-0.0490215
CG14013					-0.00629394
CG14014	0.0603902		0.166066	0.999659	-0.183414	0.118896
CG14015	-0.00403698		0.105598	0.999659	0.415908	0.257501
CG14017	0.0519934		-0.210279	0.999659	-0.0170071
CG14020	-0.0854018		-0.0942814	0.999659	-0.0324189	0.95511
CG14022	0.0558556				-0.00222481
CG14024	0.0971556		0.0103305	0.999659	0.0190629	0.977756
CG14034			-0.0490215		-0.0441873	0.954252
CG14036	0.218137	0.447188	-0.704189	0.863722	-0.152322	0.788078
CG14043	0.142879	0.622057	-0.594739	0.968604	-0.0876291	0.954252
CG14044	0.111311		0.182991	0.999659	-0.160903	0.954252
CG14050	-0.144882		0.0529588	0.999659	-0.0414483	0.966937
CG14052	0.00378307		0.364807	0.999659	-0.0844511	0.954252
CG14053	0.123537		-0.00349567	0.999659	0.00794393	0.988445
CG14054	0.107715		0.362828	0.999659	0.0577936
CG14069					-0.00635847
CG1407	-0.236919	0.281493	0.0371245	0.999659	-0.0785227	0.954252
CG14072	0.0950365				-0.283997	0.652047
CG14073	-0.104953	0.624923	-0.692813	0.863722	-0.111494	0.954252
CG14074	-0.33213	0.241008	-0.297686	0.999659	-0.164376	0.954252
CG14075	0.150632		0.0595405	0.999659	0.206406	0.741167
CG14077					-0.00629394
CG14079	0.00806836		0.2901	0.999659	-0.0552573	0.955289
CG14082	0.0777285		0.174977	0.999659	-0.0796424	0.954252
CG14085	0.0131516		-0.144042	0.999659	-0.451949	0.142176
CG14086	0.0558556		0.0743106	0.999659	-0.0283845	0.973466
CG14088			-0.0490215
CG14089	0.0558556		0.113569	0.999659	0.211212	0.357512
CG14095	0.25325		0.195087	0.999659	1.07915	9.68443e-07
CG14096	0.164614		-0.0186119	0.999659	0.0461579	0.954252
CG14100	-0.130001	0.653422	0.00425001	0.999659	-0.141244	0.954252
CG14102	-0.452156	0.169377	-0.457316	0.999659	-0.321259	0.41884
CG14104	-0.217875		0.157552	0.999659	-0.00647756	0.994075
CG14105	-0.0465071		-0.00700249	0.999659	-0.154929	0.931938
CG14106					0.0143964
CG14107	-0.0451259		-0.0670839	0.999659	0.173387	0.673315
CG14109	-0.00439291		0.102362	0.999659	0.267015	0.611463
CG14110	-0.326253	0.385583	0.0699638	0.999659	0.146589	0.854875
CG14111	0.00470275		0.345272	0.999659	0.00194885
CG14115			0.0665379	0.999659
CG14118	-0.0660359		-0.344411	0.999659	-0.23117	0.839541
CG14120	0.0375093		0.130783	0.999659	-0.40064	0.3232
CG14125			0.138606		-0.146888	0.793212
CG14130	-0.0498209	0.897578	0.0223823	0.999659	-0.0701264	0.954252
CG14131	-0.080439	0.842275	-0.624799	0.876777	-0.204323	0.84183
CG14132	0.0562031		0.212738	0.999659	0.268481	0.70909
CG14135	-0.695629	0.0941377	-0.135189	0.999659	-0.24308	0.74125
CG14137					-0.00793766
CG14142			-0.0577284	0.999659	0.126051	0.954252
CG14143	0.160807		0.0470123	0.999659	-0.00598782	0.994075
CG14147	0.349965		0.0444114	0.999659	0.530025	0.091685
CG14153	0.0851		0.149618	0.999659	-0.410857	0.290951
CG14154			0.0665379	0.999659	-0.00923525
CG1416	-0.366644	0.169377	-0.0956293	0.999659	-0.170018	0.922975
CG14160	-0.0149165		0.278086	0.999659	-0.124941	0.954252
CG14174	-0.207281	0.506267	0.024793	0.999659	-0.194429	0.805883
CG1418	-0.0497334	0.848709	-0.103219	0.999659	-0.06512	0.954252
CG14182	0.221335	0.499588	0.036743	0.999659	0.0515357	0.958658
CG14183	-0.17076		0.293347	0.999659	0.166314	0.952736
CG14184	0.111971	0.732824	0.199157	0.999659	-0.124203	0.954252
CG14185	0.00378307		-0.228245	0.999659	0.216162	0.775611
CG14186	-0.068577		-0.254107	0.999659	0.205763	0.848964
CG14187					-0.0282627
CG14190			-0.27386	0.999659	0.0165189
CG14191	0.328898		0.296074	0.999659	0.28035	0.709142
CG14194	0.197825	0.469564	0.199912	0.999659	0.00684664	0.992346
CG14195	-0.0114228		-0.208647	0.999659	0.49384	0.0232444
CG14196	-0.00199338		0.30895	0.999659	0.228363	0.443996
CG14200	0.380355	0.11364	-0.464133	0.999659	0.162726	0.892721
CG14204	-0.0541231		0.195289	0.999659	0.299805	0.461181
CG14205	-0.000199364		0.383172	0.999659	0.132043	0.954252
CG14207	0.0839313	0.724821	0.218936	0.999659	0.0314857	0.961602
CG14210	0.343636	0.255937	0.389153	0.999659	0.145228	0.954252
CG14212	0.0937205		0.334669	0.999659	0.0390805	0.957651
CG14218	0.528611		-0.206353	0.999659	0.147188	0.828345
CG14219			0.484263	0.912218	0.253012	0.751995
CG14220	0.428405	0.169377	0.181651	0.999659	0.0742632	0.954252
CG14221	0.255588		0.378583	0.999659	0.0382782	0.968239
CG14223	0.275921		0.416916	0.999659	0.193777	0.914615
CG14227	-0.0188244		0.267647	0.999659	-0.0378864	0.954252
CG14229	-0.0207422	0.948955	0.151629	0.999659	-0.0302875	0.956536
CG14230	0.257862	0.416657	0.0681572	0.999659	-0.053842	0.95612
CG14231	0.688431	0.0683652	0.187541	0.999659	0.160582	0.954252
CG14232	0.763805	0.0402355	-0.0467858	0.999659	0.133041	0.903675
CG14234	0.177447		-0.0698885	0.999659	0.0440169	0.959152
CG14237	0.0519934				-0.0399747
CG14238	0.0447394		0.192172	0.999659	0.0653651	0.954252
CG14244			0.267961	0.999659
CG14245			0.138185		-0.39114	0.361467
CG14246					-0.00133394
CG14247	-6.70512e-05		0.542628	0.915946	0.0372198	0.968385
CG14252	-0.412943		0.150249	0.999659	-0.185182	0.8983
CG14253	-0.0270278		0.148592	0.999659	-0.00304516	0.997053
CG14257	0.183986		0.0549061	0.999659	0.347186	0.504303
CG14258					-0.0240713
CG14259					0.0694076	0.954252
CG14260	-0.186656		0.154974	0.999659	-0.128044	0.781056
CG14262	0.0558556		-0.068411	0.999659	0.019592
CG14265	0.119995		0.613286	0.876777	0.249061	0.653781
CG14269	-0.10167		0.0570642	0.999659
CG14270	-0.360727	0.209742	0.0763007	0.999659	-0.32233	0.3232
CG14273	0.00135989		0.112629	0.999659	-0.0175849	0.983519
CG14274	0.113578		0.00426618	0.999659	-0.00724058	0.992359
CG14275	-0.0234899		0.0559188	0.999659	0.329989	0.283913
CG14277	0.00765327		0.0583189	0.999659	0.0658455	0.954252
CG14280	-0.039703		0.352023	0.999659	0.00892804
CG14282	0.0558556				0.0271223
CG14285	-0.121874		0.23133	0.999659	-0.344396	0.427533
CG14286	-0.172178	0.589927	0.179085	0.999659	-0.106803	0.954252
CG14292	0.0918728		0.358326	0.999659	0.464317	0.0104808
CG14294	0.0558556
CG14297	0.12419		0.10565	0.999659	-0.0157134
CG14298	-0.0853614		0.221169	0.999659	0.116731	0.954252
CG14300	0.100116		-0.0575156	0.999659	0.236471	0.621634
CG14301	0.141672		-0.0467655	0.999659	0.144316	0.954252
CG14302	0.0904379		0.775749	0.757465	0.34164	0.241496
CG14304	-0.0788755		-0.148925	0.999659	-0.0141934	0.988231
CG14305			-0.0490215
CG14309			0.0923897	0.999659	0.00892804
CG14312	-0.0112779		0.259699	0.999659	0.163398	0.887909
CG14313	0.0879311		0.133777	0.999659	-0.00210351	0.995084
CG14314	-0.00990258		0.152529	0.999659	-0.138646	0.954252
CG14316	0.0558556
CG14317	-0.0833865		0.11458	0.999659	-0.31465	0.0395908
CG14321	-0.186061		0.304049	0.999659	-0.0966341	0.954252
CG14322	-0.522027	0.139099	-0.607702	0.876777	-0.221307	0.780932
CG14323			-0.0490215		-0.00531244	0.989198
CG14324	0.0558556				-0.0223342	0.979823
CG14325	-0.102608		0.0298101	0.999659	0.114772
CG14326	0.102589				0.0817321	0.954252
CG14327	0.0902272		-0.0572911	0.999659	0.266826	0.732261
CG14329	-0.0463495				-0.242852	0.301178
CG14331	0.0142599		0.115954	0.999659	-0.131285	0.954252
CG14332			-0.0490215
CG14339			-0.152384	0.999659	-0.0112449
CG1434	0.632473	0.0645107	-0.0644929	0.999659	0.399285	0.0664067
CG14340	-0.0483482		0.138185		0.00892804
CG14341	0.156391	0.674737	0.189509	0.999659	-0.0604263	0.95511
CG14342	0.091268		-0.0118102	0.999659	-0.0860675	0.954252
CG14346	0.0484865		0.669089	0.882795	-0.0382803	0.966368
CG14352	-0.260352	0.382238	-0.0810838	0.999659	-0.0915901	0.954252
CG14355					0.258056	0.502791
CG14356	-0.113674		-0.0542965	0.999659	0.0258917	0.977756
CG14357	-0.0350306		-0.158349	0.999659	-0.0986137	0.954252
CG14362			0.138606
CG14367	0.0611483		0.232648	0.999659	-0.131786	0.954252
CG14369	0.00149098		-0.0490215		-0.0589203	0.955289
CG14374	-0.00724646		0.385781	0.914477	0.0250072	0.977756
CG14377	-0.0171056		0.338589	0.999659	0.0527185	0.95612
CG14384			-0.0490215		0.00892804
CG14391	-0.0483482		-0.122889		-0.0180053
CG14395	-0.106746		0.260187	0.999659	0.16552
CG14397	-0.0266541		0.297971	0.999659	-0.0311182	0.954252
CG1440	0.0934167	0.742879	0.0915332	0.999659	-0.0972549	0.954252
CG14400	-0.107939		0.0590172	0.999659	-0.0391106
CG14401	0.0316552		0.101858	0.999659	0.257636	0.762277
CG14406			-0.153843	0.999659	-0.275623	0.0299588
CG14407	0.511466	0.121183	0.230495	0.999659	0.135258	0.946153
CG14408	0.352005	0.237781	-0.510042	0.999659	0.182536	0.731222
CG1441	0.275752		0.14734	0.999659	-0.657646	0.00074964
CG14410	-0.363378		-0.0236518	0.999659	0.0176316	0.965168
CG14411	0.553031	0.0645107	-0.234464	0.999659	0.248898	0.539989
CG14414	0.513334	0.139099	0.455633	0.999659	0.0906176	0.954252
CG14416	0.00388218		0.0702661	0.999659	0.0728383	0.954252
CG14417	-0.0483482				0.0594451	0.94614
CG14418	0.187981		-0.113895	0.999659	0.189899	0.223082
CG14419	-0.0685476		-0.143991	0.999659	0.0140316	0.988231
CG14420					0.515842	7.65376e-06
CG14421					0.14535	0.000231937
CG14422			0.138606		0.0314772
CG14423	0.0558556		0.226179	0.999659	0.482439	5.20208e-06
CG14424	0.163922		0.153802	0.999659	0.0474786	0.136989
CG14427	-0.0452838		0.179585	0.999659	-0.0166918
CG14431	0.0296958		0.114172	0.999659	0.101206	0.954252
CG14434	0.135077	0.684459	-0.0741097	0.999659	0.020181	0.983519
CG14435	0.0616258	0.819962	-0.26328	0.999659	-0.117793	0.954252
CG14439	0.0415779		0.433449	0.999659	0.00828138	0.992346
CG14440	0.240797	0.369571	-0.834448	0.619349	0.0868716	0.954252
CG14441	-0.182601	0.54203	-0.159851	0.999659	-0.0149717	0.985091
CG14442	0.533625	0.0796845	-0.221017	0.999659	0.169295	0.929131
CG14443	-0.0499696		0.0298101	0.999659	-0.0204954
CG14445	0.0664451		0.332512	0.999659	0.0931332	0.954252
CG14448			0.138185		-0.00635847
CG14450	-0.112374	0.690021	-0.202971	0.999659	-0.202607	0.901497
CG14451	0.0586929		0.498588	0.999659	-0.07079
CG14452	0.167058		0.328007	0.999659	0.762584	0.000923446
CG14453	0.125807		0.254994	0.999659	0.0108232	0.988231
CG14454	0.215691		0.341834	0.999659	0.590195	0.00884951
CG14455					0.164178	0.866697
CG14456	0.232672		0.333233	0.999659	0.0733812	0.954252
CG14457	0.0318275		0.531587	0.999659	0.164076	0.954252
CG14459			0.138606		-0.0362844	0.964825
CG14464	-0.34793	0.252182	-0.145873	0.999659	-0.245617	0.801584
CG14478	0.158483	0.527906	0.0835259	0.999659	-0.055371	0.954252
CG14483	-0.221843	0.509009	0.285293	0.999659	-0.104189	0.954252
CG14488	0.00620762		-0.216852	0.999659	-0.271765	0.376389
CG14490	0.050651		0.016358	0.999659	0.0725541	0.954252
CG14491			-0.122889		0.0188699
CG14492			0.0668005	0.999659	-0.0112449
CG14495	0.0599467		-0.104079	0.999659	-0.400099	0.272818
CG14499	0.068052		0.191442	0.999659	-0.558822	0.00120874
CG14500	0.0558556		0.138606		0.27701	0.232963
CG14502	-0.330328		-0.0917645	0.999659	-0.158936	0.90797
CG14505	-0.0463495		-0.214575	0.999659
CG14506	-0.0483482		-0.0805328	0.999659
CG14507	0.0580443		0.468158	0.999659	0.0263774	0.969843
CG14511	-0.0758292	0.839425	-0.101058	0.999659	0.0286417	0.975147
CG14515	0.136947		0.196032	0.999659	0.135396	0.954252
CG14516	0.0659028	0.801529	-0.338778	0.816978	0.134455	0.95383
CG14535	-0.0508302		-0.100046	0.999659	-0.0324653	0.968385
CG14540			0.257308	0.999659	0.0118564
CG14543	0.468926	0.180733	-0.0423149	0.999659	-0.0744099	0.954252
CG14544	0.109183	0.764731	0.205461	0.999659	-0.0419854	0.962152
CG14545	-0.135221	0.624097	-0.351661	0.889707	-0.127848	0.952525
CG14551	-0.0855336		0.222262	0.999659	-0.0115025
CG14556			-0.0490215		0.109389	0.954252
CG14561	0.410304	0.20661	0.36036	0.999659	-0.00910759	0.991768
CG14562	-0.179144	0.473184	-0.666242	0.876777	-0.0393881	0.961604
CG14563	-0.0483482				0.142609	0.94614
CG14564	0.122821		0.0570642	0.999659	0.165752	0.798089
CG14565	0.0150188		0.952888	0.675584	0.0643877	0.954252
CG14566	0.0540355		0.366322	0.999659	0.417697	0.150351
CG14567	-0.11208		-0.227685	0.999659	-0.209144	0.8903
CG14568	0.25635		0.437783	0.999659	0.0684835	0.954252
CG14569	0.0931727		0.66829	0.876777	0.125173	0.954252
CG14570	0.225121		0.215605	0.999659	0.140025	0.954252
CG14572	0.0521007		0.572298	0.926817	0.232787	0.652523
CG14573	0.300273		0.506273	0.999659	0.259038	0.651314
CG14589	-0.0449698		0.104282	0.999659	0.00319612
CG14591	0.100332		0.155793	0.999659	-0.0863743	0.954252
CG14598	-0.0200786		-0.171468	0.999659	-0.0844662	0.954252
CG14605			-0.0492674		0.0161574
CG14606	0.00378307		0.546291	0.924146	0.62125	0.00165127
CG14607	-0.0483482				-0.00793766
CG14609	-0.10167		-0.11797	0.999659	-0.0774452	0.949829
CG1461			0.340239	0.999659	0.0295533	0.97502
CG14610	0.199627		-0.0492674		-0.0112449
CG14613	0.288465	0.276841	-0.498364	0.999659	0.183936	0.787824
CG14615	-0.20385	0.532849	-0.342349	0.999659	0.0053698	0.993093
CG14618	0.471191	0.131504	-0.54059	0.999659	0.0408673	0.959417
CG14621	0.00660511	0.982295	-0.30497	0.999659	-0.093951	0.954252
CG14624			0.404839	0.999659
CG14625	0.00388218		-0.152662	0.999659	0.00318565
CG14626	0.0483572		0.0482277	0.999659	0.677241	0.0113585
CG14627	-0.0483482		-0.0490215		-0.0112449
CG14628	0.109057		0.441041	0.999659
CG14629	-0.134112	0.734563	0.00410737	0.999659	0.0811643	0.954252
CG1463	-0.0569342	0.852225	0.182975	0.999659	-0.0913646	0.954252
CG14630	-0.094375		0.311091	0.999659	0.0750053	0.954252
CG14635	-0.0483482
CG14636	0.13312		0.0111205	0.999659	0.137823	0.954252
CG14641	0.114752	0.710563	0.246313	0.999659	-0.0662004	0.954252
CG14642	0.0413304		0.0177524	0.999659	0.240804	0.750903
CG14644			0.0570642	0.999659	-0.0248404	0.954252
CG14645					-0.0500327
CG14646	-0.220611	0.341611	-0.0512896	0.999659	-0.116482	0.954252
CG14647	-0.00116997	0.99614	-0.173753	0.999659	-0.109906	0.954252
CG14650	0.0908988	0.730592	0.113015	0.999659	-0.0974594	0.954252
CG14651	-0.0991298		0.272491	0.999659	0.00892804
CG14655	-0.00667911		-0.0467151	0.999659	0.169676	0.939436
CG14657	-0.0628983	0.830777	-0.0215345	0.999659	-0.0515572	0.954297
CG14658	-0.0463495		0.0665379	0.999659
CG14661	0.0290639		0.244733	0.999659	-0.0163799	0.987504
CG14662	-0.0768538		0.0549709	0.999659	-0.117153	0.954252
CG14664	-0.103542		0.117434	0.999659	-0.0450039	0.954252
CG14667	-0.229328	0.393497	-0.329729	0.999659	-0.27115	0.643557
CG14668			0.173268	0.999659	-0.000596094
CG14669	-0.0375751		0.223349	0.999659	-0.0508545	0.955289
CG14671	0.27381	0.398342	0.277831	0.999659	0.181306	0.676372
CG14676			-0.0490215		-0.00629394
CG1468	-0.00425887		0.266773	0.999659	-0.38061	0.207623
CG14687	-0.207696		0.0479681	0.999659	0.0288467	0.973466
CG14688	-0.0884682	0.780468	0.326281	0.999659	-0.0814703	0.954252
CG14689	-0.131328		-0.673173	0.542848	0.00892804
CG14691			0.115637	0.999659	0.0175945
CG14692	-0.0460771		-0.184591	0.999659	-0.0268163	0.97517
CG14693			0.119126	0.999659	0.0662524	0.954252
CG14694	-0.0264774		0.402605	0.999659	-0.221433	0.854875
CG14695	0.0447394		0.241544	0.999659	0.238452	0.823675
CG14696	-0.278478		-0.0533435	0.999659	-0.105841	0.954252
CG14710	-0.290218	0.291648	0.116125	0.999659	-0.052121	0.954252
CG14711	0.301702	0.308073	-0.393553	0.999659	0.00675564	0.992346
CG14712	0.109357	0.595203	-0.649604	0.882795	-0.135702	0.954252
CG14715	-0.135007	0.61069	0.403146	0.999659	-0.0613147	0.95511
CG14717					0.031956
CG14718			0.0328826	0.999659	0.0366963	0.954252
CG14720	-0.0379545		0.0972035	0.999659	-0.0975025
CG14721	0.367198	0.251025	-0.55076	0.999659	-0.00216656	0.997154
CG14722	-0.15941	0.478675	0.179302	0.999659	-0.111337	0.954252
CG14731			-0.0808379	0.999659
CG14736					0.00892804
CG14739			0.138606
CG14740					0.00892804
CG14742					-0.0151548
CG14743	-0.0463495		0.0666492	0.999659	-0.00761513
CG14744			0.0698975	0.999659	0.021134
CG14752	0.449878		0.276325	0.999659	0.206637	0.891707
CG14756	-0.0166907	0.964389	0.143456	0.999659	-0.0297815	0.973723
[truncated: 12,873 more rows]
