# Supplementary material for: A modERN resource: identification of Drosophila transcription factor candidate target genes using RNAi
Source: Genetics. 2023 Jan 19;223(4):iyad004. doi: 10.1093/genetics/iyad004 (PMC10078917; doi:10.1093/genetics/iyad004)
Supplement: iyad004_Supplementary_Data [file iyad004_supplementary_data.zip › modERN_Resource_RNAi_Table_S50_GEO_accession_numbers_GENETICS-2022-305822.xlsx]

## Sheet: Accession numbers
Table S50. GSE211573 A modERN Resource: Identification of Drosophila Transcription Factor candidate target genes using RNAi
GEO Accession Numbers	TF RNAi Sample
GSM6480554	Bdp1_0-1.5_BS1
GSM6480555	Bdp1_0-1.5_BS2
GSM6480556	Bdp1_16-18_BS1
GSM6480557	Bdp1_16-18_BS2
GSM6480558	Bdp1_6-8_BS1
GSM6480559	Bdp1_6-8_BS2
GSM6480560	Bdp1_toe_dac_mCherry_0-1.5_BS1
GSM6480561	Bdp1_toe_dac_mCherry_0-1.5_BS2
GSM6480562	Bdp1_toe_dac_mCherry_16-18_BS1
GSM6480563	Bdp1_toe_dac_mCherry_16-18_BS2
GSM6480564	Bdp1_toe_dac_mCherry_6-8_BS1
GSM6480565	Bdp1_toe_dac_mCherry_6-8_BS2
GSM6480566	Blimp-1_kay_mCherry_0-1.5_BS1
GSM6480567	Blimp-1_kay_mCherry_0-1.5_BS2
GSM6480568	Blimp-1_kay_mCherry_10-12_BS1
GSM6480569	Blimp-1_kay_mCherry_10-12_BS2
GSM6480570	Blimp-1_kay_mCherry_16-18_BS1
GSM6480571	Blimp-1_kay_mCherry_16-18_BS2
GSM6480572	CG10209_0-1.5_BS1
GSM6480573	CG10209_0-1.5_BS2
GSM6480574	CG10209_12-14_BS1
GSM6480575	CG10209_12-14_BS2
GSM6480576	CG10209_16-18_BS1
GSM6480577	CG10209_16-18_BS2
GSM6480578	CG15696_0-1.5_BS1
GSM6480579	CG15696_16-18_BS1
GSM6480580	CG15696_16-18_BS2
GSM6480581	CG15696_2-4_BS1
GSM6480582	CG15696_2-4_BS2
GSM6480583	CG15696_suHw_gfzf_cad_mCherry_0-1.5_BS1
GSM6480584	CG15696_suHw_gfzf_cad_mCherry_0-1.5_BS2
GSM6480585	CG15696_suHw_gfzf_cad_mCherry_16-18_BS1
GSM6480586	CG15696_suHw_gfzf_cad_mCherry_16-18_BS2
GSM6480587	CG15696_suHw_gfzf_cad_mCherry_2-4_BS1
GSM6480588	CG15696_suHw_gfzf_cad_mCherry_2-4_BS2
GSM6480589	CG2120_Pdp1_mCherry_0-1.5_BS1
GSM6480590	CG2120_Pdp1_mCherry_0-1.5_BS2
GSM6480591	CG2120_Pdp1_mCherry_14-16_BS1
GSM6480592	CG2120_Pdp1_mCherry_14-16_BS2
GSM6480593	CG2120_Pdp1_mCherry_16-18_BS1
GSM6480594	CG2120_Pdp1_mCherry_16-18_BS2
GSM6480595	CG32006_0-1.5_BS1
GSM6480596	CG32006_0-1.5_BS2
GSM6480597	CG32006_12-14_BS1
GSM6480598	CG32006_12-14_BS2
GSM6480599	CG32006_16-18_BS1
GSM6480600	CG32006_16-18_BS2
GSM6480601	CG33557_0-1.5_BS1
GSM6480602	CG33557_0-1.5_BS2
GSM6480603	CG33557_16-18_BS1
GSM6480604	CG33557_16-18_BS2
GSM6480605	CG33557_6-8_BS1
GSM6480606	CG33557_6-8_BS2
GSM6480607	CG33557_dmrt99B_mCherry_0-1.5_BS1
GSM6480608	CG33557_dmrt99B_mCherry_0-1.5_BS2
GSM6480609	CG33557_dmrt99B_mCherry_16-18_BS1
GSM6480610	CG33557_dmrt99B_mCherry_16-18_BS2
GSM6480611	CG33557_dmrt99B_mCherry_6-8_BS1
GSM6480612	CG33557_dmrt99B_mCherry_6-8_BS2
GSM6480613	CG34376_0-1.5_BS1
GSM6480614	CG34376_0-1.5_BS2
GSM6480615	CG34376_10-12_BS1
GSM6480616	CG34376_10-12_BS2
GSM6480617	CG34376_16-18_BS1
GSM6480618	CG34376_16-18_BS2
GSM6480619	CG34376_rgr_slou_mCherry_0-1.5_BS1
GSM6480620	CG34376_rgr_slou_mCherry_0-1.5_BS2
GSM6480621	CG34376_rgr_slou_mCherry_10-12_BS1
GSM6480622	CG34376_rgr_slou_mCherry_10-12_BS2
GSM6480623	CG34376_rgr_slou_mCherry_16-18_BS1
GSM6480624	CG34376_rgr_slou_mCherry_16-18_BS2
GSM6480625	CG9876_0-1.5_BS1
GSM6480626	CG9876_0-1.5_BS2
GSM6480627	CG9876_12-14_BS1
GSM6480628	CG9876_12-14_BS2
GSM6480629	CG9876_16-18_BS1
GSM6480630	CG9876_16-18_BS2
GSM6480631	CG9876_6-8_BS1
GSM6480632	CG9876_6-8_BS2
GSM6480633	CG9876_Hr51_mCherry_0-1.5_BS1
GSM6480634	CG9876_Hr51_mCherry_0-1.5_BS2
GSM6480635	CG9876_Hr51_mCherry_12-14_BS1
GSM6480636	CG9876_Hr51_mCherry_12-14_BS2
GSM6480637	CG9876_Hr51_mCherry_16-18_BS1
GSM6480638	CG9876_Hr51_mCherry_16-18_BS2
GSM6480639	CG9876_Hr51_mCherry_6-8_BS1
GSM6480640	CG9876_Hr51_mCherry_6-8_BS2
GSM6480641	Camta_0-1.5_BS1
GSM6480642	Camta_12-14_BS1
GSM6480643	Camta_16-18_BS1
GSM6480644	Camta_16-18_BS2
GSM6480645	E5_0-1.5_BS1
GSM6480646	E5_0-1.5_BS2
GSM6480647	E5_10-12_BS1
GSM6480648	E5_10-12_BS2
GSM6480649	E5_16-18_BS1
GSM6480650	E5_16-18_BS2
GSM6480651	E5_da-Gal4_0-1.5_BS1
GSM6480652	E5_da-Gal4_0-1.5_BS2
GSM6480653	E5_da-Gal4_10-12_BS1
GSM6480654	E5_da-Gal4_10-12_BS2
GSM6480655	E5_da-Gal4_16-18_BS1
GSM6480656	E5_da-Gal4_16-18_BS2
GSM6480657	ERR_0-1.5_BS1
GSM6480658	ERR_0-1.5_BS2
GSM6480659	ERR_10-12_BS1
GSM6480660	ERR_10-12_BS2
GSM6480661	ERR_16-18_BS1
GSM6480662	ERR_16-18_BS2
GSM6480663	Ets65A_0-1.5_BS1
GSM6480664	Ets65A_0-1.5_BS2
GSM6480665	Ets65A_12-14_BS1
GSM6480666	Ets65A_12-14_BS2
GSM6480667	Ets65A_16-18_BS1
GSM6480668	Ets65A_16-18_BS2
GSM6480669	Ets65A_CG32006_mCherry_0-1.5_BS1
GSM6480670	Ets65A_CG32006_mCherry_0-1.5_BS2
GSM6480671	Ets65A_CG32006_mCherry_12-14_BS1
GSM6480672	Ets65A_CG32006_mCherry_12-14_BS2
GSM6480673	Ets65A_CG32006_mCherry_16-18_BS1
GSM6480674	Ets65A_CG32006_mCherry_16-18_BS2
GSM6480675	Fer1_0-1.5_BS1
GSM6480676	Fer1_0-1.5_BS2
GSM6480677	Fer1_12-14_BS1
GSM6480678	Fer1_12-14_BS2
GSM6480679	Fer1_16-18_BS1
GSM6480680	Fer1_16-18_BS2
GSM6480681	Fer1_Camta_CG10209_mCherry_0-1.5_BS1
GSM6480682	Fer1_Camta_CG10209_mCherry_0-1.5_BS2
GSM6480683	Fer1_Camta_CG10209_mCherry_12-14_BS1
GSM6480684	Fer1_Camta_CG10209_mCherry_12-14_BS2
GSM6480685	Fer1_Camta_CG10209_mCherry_16-18_BS1
GSM6480686	Fer1_Camta_CG10209_mCherry_16-18_BS2
GSM6480687	HLH54F_0-1.5_BS1
GSM6480688	HLH54F_0-1.5_BS2
GSM6480689	HLH54F_16-18_BS1
GSM6480690	HLH54F_16-18_BS2
GSM6480691	HLH54F_8-10_BS1
GSM6480692	HLH54F_8-10_BS2
GSM6480693	Hr3_0-1.5_BS1
GSM6480694	Hr3_0-1.5_BS2
GSM6480695	Hr3_12-14_BS1
GSM6480696	Hr3_12-14_BS2
GSM6480697	Hr3_16-18_BS1
GSM6480698	Hr3_16-18_BS2
GSM6480699	Hr51_0-1.5_BS1
GSM6480700	Hr51_0-1.5_BS2
GSM6480701	Hr51_12-14_BS1
GSM6480702	Hr51_12-14_BS2
GSM6480703	Hr51_16-18_BS1
GSM6480704	Hr51_16-18_BS2
GSM6480705	Hr51_6-8_BS1
GSM6480706	Hr51_6-8_BS2
GSM6480707	Kah_0-1.5_BS1
GSM6480708	Kah_0-1.5_BS2
GSM6480709	Kah_16-18_BS1
GSM6480710	Kah_16-18_BS2
GSM6480711	Kah_8-10_BS1
GSM6480712	Kah_8-10_BS2
GSM6480713	Pdp1_0-1.5_BS1
GSM6480714	Pdp1_0-1.5_BS2
GSM6480715	Pdp1_14-16_BS1
GSM6480716	Pdp1_14-16_BS2
GSM6480717	Pdp1_16-18_BS1
GSM6480718	Pdp1_16-18_BS2
GSM6480719	Sox102F_0-1.5_BS1
GSM6480720	Sox102F_0-1.5_BS2
GSM6480721	Sox102F_12-14_BS1
GSM6480722	Sox102F_12-14_BS2
GSM6480723	Sox102F_16-18_BS1
GSM6480724	Sox102F_16-18_BS2
GSM6480725	Sox14_0-1.5_BS1
GSM6480726	Sox14_0-1.5_BS2
GSM6480727	Sox14_16-18_BS1
GSM6480728	Sox14_16-18_BS2
GSM6480729	Sox14_6-8_BS1
GSM6480730	Sox14_6-8_BS2
GSM6480731	Sox15_0-1.5_BS1
GSM6480732	Sox15_0-1.5_BS2
GSM6480733	Sox15_10-12_BS1
GSM6480734	Sox15_10-12_BS2
GSM6480735	Sox15_16-18_BS1
GSM6480736	Sox15_16-18_BS2
GSM6480737	TfAP-2_0-1.5_BS1
GSM6480738	TfAP-2_0-1.5_BS2
GSM6480739	TfAP-2_10-12_BS1
GSM6480740	TfAP-2_10-12_BS2
GSM6480741	TfAP-2_16-18_BS1
GSM6480742	TfAP-2_16-18_BS2
GSM6480743	TfAP-2_scrt_mCherry_0-1.5_BS1
GSM6480744	TfAP-2_scrt_mCherry_0-1.5_BS2
GSM6480745	TfAP-2_scrt_mCherry_10-12_BS1
GSM6480746	TfAP-2_scrt_mCherry_10-12_BS2
GSM6480747	TfAP-2_scrt_mCherry_16-18_BS1
GSM6480748	TfAP-2_scrt_mCherry_16-18_BS2
GSM6480749	Xbp1_0-1.5_BS1
GSM6480750	Xbp1_0-1.5_BS2
GSM6480751	Xbp1_10-12_BS1
GSM6480752	Xbp1_10-12_BS2
GSM6480753	Xbp1_16-18_BS1
GSM6480754	Xbp1_16-18_BS2
GSM6480755	bsh_0-1.5_BS1
GSM6480756	bsh_0-1.5_BS2
GSM6480757	bsh_10-12_BS1
GSM6480758	bsh_10-12_BS2
GSM6480759	bsh_16-18_BS1
GSM6480760	bsh_16-18_BS2
GSM6480761	bsh_ERR_Xbp1_mCherry_0-1.5_BS1
GSM6480762	bsh_ERR_Xbp1_mCherry_0-1.5_BS2
GSM6480763	bsh_ERR_Xbp1_mCherry_10-12_BS1
GSM6480764	bsh_ERR_Xbp1_mCherry_10-12_BS2
GSM6480765	bsh_ERR_Xbp1_mCherry_16-18_BS1
GSM6480766	bsh_ERR_Xbp1_mCherry_16-18_BS2
GSM6480767	cad_0-1.5_BS1
GSM6480768	cad_0-1.5_BS2
GSM6480769	cad_16-18_BS1
GSM6480770	cad_16-18_BS2
GSM6480771	cad_2-4_BS1
GSM6480772	cad_2-4_BS2
GSM6480773	caup_0-1.5_BS1
GSM6480774	caup_0-1.5_BS2
GSM6480775	caup_10-12_BS1
GSM6480776	caup_10-12_BS2
GSM6480777	caup_16-18_BS1
GSM6480778	caup_16-18_BS2
GSM6480779	dac_0-1.5_BS1
GSM6480780	dac_0-1.5_BS2
GSM6480781	dac_16-18_BS1
GSM6480782	dac_16-18_BS2
GSM6480783	dac_6-8_BS1
GSM6480784	dac_6-8_BS2
GSM6480785	dmrt99B_0-1.5_BS1
GSM6480786	dmrt99B_0-1.5_BS2
GSM6480787	dmrt99B_16-18_BS1
GSM6480788	dmrt99B_16-18_BS2
GSM6480789	dmrt99B_6-8_BS1
GSM6480790	dmrt99B_6-8_BS2
GSM6480791	esn_0-1.5_BS1
GSM6480792	esn_0-1.5_BS2
GSM6480793	esn_14-16_BS1
GSM6480794	esn_14-16_BS2
GSM6480795	esn_16-18_BS1
GSM6480796	esn_16-18_BS2
GSM6480797	fd59A_0-1.5_BS1
GSM6480798	fd59A_0-1.5_BS2
GSM6480799	fd59A_10-12_BS1
GSM6480800	fd59A_10-12_BS2
GSM6480801	fd59A_16-18_BS1
GSM6480802	fd59A_16-18_BS2
GSM6480803	fd59A_caup_mCherry_0-1.5_BS1
GSM6480804	fd59A_caup_mCherry_0-1.5_BS2
GSM6480805	fd59A_caup_mCherry_10-12_BS1
GSM6480806	fd59A_caup_mCherry_10-12_BS2
GSM6480807	fd59A_caup_mCherry_16-18_BS1
GSM6480808	fd59A_caup_mCherry_16-18_BS2
GSM6480809	foxo_0-1.5_BS1
GSM6480810	foxo_0-1.5_BS2
GSM6480811	foxo_10-12_BS1
GSM6480812	foxo_10-12_BS2
GSM6480813	foxo_16-18_BS1
GSM6480814	foxo_16-18_BS2
GSM6480815	foxo_Sox15_mCherry_0-1.5_BS1
GSM6480816	foxo_Sox15_mCherry_0-1.5_BS2
GSM6480817	foxo_Sox15_mCherry_10-12_BS1
GSM6480818	foxo_Sox15_mCherry_10-12_BS2
GSM6480819	foxo_Sox15_mCherry_16-18_BS1
GSM6480820	foxo_Sox15_mCherry_16-18_BS2
GSM6480821	gfzf_0-1.5_BS1
GSM6480822	gfzf_0-1.5_BS2
GSM6480823	gfzf_16-18_BS1
GSM6480824	gfzf_16-18_BS2
GSM6480825	gfzf_2-4_BS1
GSM6480826	gfzf_2-4_BS2
GSM6480827	kay_0-1.5_BS1
GSM6480828	kay_0-1.5_BS2
GSM6480829	kay_10-12_BS1
GSM6480830	kay_10-12_BS2
GSM6480831	kay_16-18_BS1
GSM6480832	kay_16-18_BS2
GSM6480833	onecut_0-1.5_BS1
GSM6480834	onecut_0-1.5_BS2
GSM6480835	onecut_12-14_BS1
GSM6480836	onecut_12-14_BS2
GSM6480837	onecut_16-18_BS1
GSM6480838	onecut_16-18_BS2
GSM6480839	onecut_scro_ss_mCherry_0-1.5_BS1
GSM6480840	onecut_scro_ss_mCherry_0-1.5_BS2
GSM6480841	onecut_scro_ss_mCherry_12-14_BS1
GSM6480842	onecut_scro_ss_mCherry_12-14_BS2
GSM6480843	onecut_scro_ss_mCherry_16-18_BS1
GSM6480844	onecut_scro_ss_mCherry_16-18_BS2
GSM6480845	pb_0-1.5_BS1
GSM6480846	pb_0-1.5_BS2
GSM6480847	pb_16-18_BS1
GSM6480848	pb_16-18_BS2
GSM6480849	pb_8-10_BS1
GSM6480850	pb_8-10_BS2
GSM6480851	pb_HLH54F_Kah_mCherry_0-1.5_BS1
GSM6480852	pb_HLH54F_Kah_mCherry_0-1.5_BS2
GSM6480853	pb_HLH54F_Kah_mCherry_16-18_BS1
GSM6480854	pb_HLH54F_Kah_mCherry_16-18_BS2
GSM6480855	pb_HLH54F_Kah_mCherry_8-10_BS1
GSM6480856	pb_HLH54F_Kah_mCherry_8-10_BS2
GSM6480857	repo_0-1.5_BS1
GSM6480858	repo_0-1.5_BS2
GSM6480859	repo_14-16_BS1
GSM6480860	repo_14-16_BS2
GSM6480861	repo_16-18_BS1
GSM6480862	repo_16-18_BS2
GSM6480863	repo_esn_mCherry_0-1.5_BS1
GSM6480864	repo_esn_mCherry_0-1.5_BS2
GSM6480865	repo_esn_mCherry_14-16_BS1
GSM6480866	repo_esn_mCherry_14-16_BS2
GSM6480867	repo_esn_mCherry_16-18_BS1
GSM6480868	repo_esn_mCherry_16-18_BS2
GSM6480869	scro_0-1.5_BS1
GSM6480870	scro_0-1.5_BS2
GSM6480871	scro_12-14_BS1
GSM6480872	scro_12-14_BS2
GSM6480873	scro_16-18_BS1
GSM6480874	scro_16-18_BS2
GSM6480875	scrt_0-1.5_BS1
GSM6480876	scrt_0-1.5_BS2
GSM6480877	scrt_10-12_BS1
GSM6480878	scrt_10-12_BS2
GSM6480879	scrt_16-18_BS1
GSM6480880	scrt_16-18_BS2
GSM6480881	sens-2_0-1.5_BS1
GSM6480882	sens-2_0-1.5_BS2
GSM6480883	sens-2_14-16_BS1
GSM6480884	sens-2_14-16_BS2
GSM6480885	sens-2_16-18_BS1
GSM6480886	sens-2_16-18_BS2
GSM6480887	sens-2_mCherry_0-1.5_BS1
GSM6480888	sens-2_mCherry_0-1.5_BS2
GSM6480889	sens-2_mCherry_14-16_BS1
GSM6480890	sens-2_mCherry_14-16_BS2
GSM6480891	sens-2_mCherry_16-18_BS1
GSM6480892	sens-2_mCherry_16-18_BS2
GSM6480893	sens_0-1.5_BS1
GSM6480894	sens_0-1.5_BS2
GSM6480895	sens_16-18_BS1
GSM6480896	sens_16-18_BS2
GSM6480897	sens_6-8_BS1
GSM6480898	sens_6-8_BS2
GSM6480899	sens_Sox14_trh_mCherry_0-1.5_BS1
GSM6480900	sens_Sox14_trh_mCherry_0-1.5_BS2
GSM6480901	sens_Sox14_trh_mCherry_16-18_BS1
GSM6480902	sens_Sox14_trh_mCherry_16-18_BS2
GSM6480903	sens_Sox14_trh_mCherry_6-8_BS1
GSM6480904	sens_Sox14_trh_mCherry_6-8_BS2
GSM6480905	ss_0-1.5_BS1
GSM6480906	ss_0-1.5_BS2
GSM6480907	ss_12-14_BS1
GSM6480908	ss_12-14_BS2
GSM6480909	ss_16-18_BS1
GSM6480910	ss_16-18_BS2
GSM6480911	su(Hw)_0-1.5_BS1
GSM6480912	su(Hw)_0-1.5_BS2
GSM6480913	su(Hw)_16-18_BS1
GSM6480914	su(Hw)_16-18_BS2
GSM6480915	su(Hw)_2-4_BS1
GSM6480916	su(Hw)_2-4_BS2
GSM6480917	toe_0-1.5_BS1
GSM6480918	toe_0-1.5_BS2
GSM6480919	toe_16-18_BS1
GSM6480920	toe_16-18_BS2
GSM6480921	toe_6-8_BS1
GSM6480922	toe_6-8_BS2
GSM6480923	trh_0-1.5_BS1
GSM6480924	trh_0-1.5_BS2
GSM6480925	trh_16-18_BS1
GSM6480926	trh_16-18_BS2
GSM6480927	trh_6-8_BS1
GSM6480928	trh_6-8_BS2
GSM6480929	twi_0-1.5_BS1
GSM6480930	twi_0-1.5_BS2
GSM6480931	twi_16-18_BS1
GSM6480932	twi_16-18_BS2
GSM6480933	twi_2-4_BS1
GSM6480934	twi_2-4_BS2
GSM6480935	twi_MTD-Gal4_0-1.5_BS1
GSM6480936	twi_MTD-Gal4_0-1.5_BS2
GSM6480937	twi_MTD-Gal4_16-18_BS1
GSM6480938	twi_MTD-Gal4_16-18_BS2
GSM6480939	twi_MTD-Gal4_2-4_BS1
GSM6480940	twi_MTD-Gal4_2-4_BS2
GSM6480941	zfh2_0-1.5_BS1
GSM6480942	zfh2_0-1.5_BS2
GSM6480943	zfh2_12-14_BS1
GSM6480944	zfh2_12-14_BS2
GSM6480945	zfh2_16-18_BS1
GSM6480946	zfh2_16-18_BS2
GSM6480947	zfh2_Sox102F_Hr3_mCherry_0-1.5_BS1
GSM6480948	zfh2_Sox102F_Hr3_mCherry_0-1.5_BS2
GSM6480949	zfh2_Sox102F_Hr3_mCherry_12-14_BS1
GSM6480950	zfh2_Sox102F_Hr3_mCherry_12-14_BS2
GSM6480951	zfh2_Sox102F_Hr3_mCherry_16-18_BS1
GSM6480952	zfh2_Sox102F_Hr3_mCherry_16-18_BS2
