# Supplementary material for: A modERN resource: identification of Drosophila transcription factor candidate target genes using RNAi
Source: Genetics. 2023 Jan 19;223(4):iyad004. doi: 10.1093/genetics/iyad004 (PMC10078917; doi:10.1093/genetics/iyad004)
Supplement: iyad004_Supplementary_Data [file iyad004_supplementary_data.zip › modERN_Resource_RNAi_Table_S5_Camta_GENETICS-2022-305822.xlsx]

## Sheet: heatmap CSV
gene name	Camta_0-1.5	Camta_12-14	Camta_16-18
Cyp6a8	0.0313202	0.0881553	1.94185
CG11893	0.000860029	0.19896	2.31827
CG16704	-0.000475834	0.226462	2.49485
CG15254	-0.000893399	0.138152	1.33318
CG11659	0	0.00406785	1.01266
CG4783	0	0.127971	1.11086
Cyp28d2	0.00174831	0.611571	1.49802
phr	0.0634165	0.694804	1.56535
Lsp1gamma	0.0015427	1.25276	1.22182
Cyp4p2	0.0500677	1.00761	1.00186
CG31436	0.00978256	0.895593	1.09554
eIF4E3	0.0513043	0.759856	1.06377
CG32073	-0.0264944	-1.64734	-0.165969
Cyp309a2	0.00611016	-1.12174	-0.12333
CG7300	-0.000208153	-0.0228188	-1.38583
Cpr49Ad	0.00383371	-0.145305	-1.22903
Pepck2	0.0222928	-0.461506	-1.57077
Cyp28d1	0.00952255	-0.615917	-1.29894
Oseg4	0.011297	-0.380799	-1.13196

## Sheet: DESeq2 CSV
gene name	log2FoldChange.Camta_0.1.5	padj.Camta_0.1.5	log2FoldChange.Camta_12.14	padj.Camta_12.14	log2FoldChange.Camta_16.18	padj.Camta_16.18
128up	-0.0148156	0.990612	0.00931563	0.999832	-0.00415262	0.99091
14-3-3epsilon	-0.0653293	0.990612	-0.0152037	0.999832	0.0667052	0.597553
14-3-3zeta	-0.0151844	0.990612	-0.0298338	0.999832	-0.00591518	0.981785
140up	0.00720322	0.993471	0.0622091	0.999832	0.0212991	0.962853
18SrRNA-Psi:CR41602	0.00112015	0.995547	0.00116295	0.999832	0.0584319	0.790525
18w	0.0706726	0.990612	0.127584	0.934887	-0.074693	0.745458
26-29-p	-0.048609	0.990612	-0.106902	0.999832	-0.144543	0.376085
28SrRNA-Psi:CR40596	0.00744672	0.990612	0.043578	0.999832	-0.0305807	0.92765
28SrRNA-Psi:CR40741	-0.00102138	0.990612	0.00910085	0.999832	0.0164006	0.917764
28SrRNA-Psi:CR41609	-0.00372615	0.990612	-0.00138437	0.999832	0.0350096	0.595007
28SrRNA-Psi:CR45848	0.00141556	0.990612	-0.00438882	0.999832	0.027498	0.780863
28SrRNA-Psi:CR45851	-0.00528783	0.990612	0.00499126	0.999832	-0.0323689	0.909697
28SrRNA-Psi:CR45853			-0.002671
28SrRNA-Psi:CR45855	0.000860029	0.990612			-0.0191777
28SrRNA-Psi:CR45859	-0.00102321	0.990612	0.00987964	0.999832	0.088833	0.438716
28SrRNA-Psi:CR45860	0.00148636	0.990612	0.00585844		-0.0105713
2mit	0.0136805	0.990612	0.115775	0.999832	0.0502524	0.824611
312	0.0110406	0.990612	-0.0562782	0.999832	-0.0817875	0.781598
4E-T	-0.010159	0.990612	0.108095	0.999832	-0.00313594	0.99221
5-HT1A	-0.00224963	0.990612	0.0132735	0.999832	0.112735	0.504571
5-HT1B	0.00228386	0.990612	-0.00679964	0.999832	0.134245	0.571839
5-HT2A	-0.00708487	0.990612	-0.011012	0.999832	0.0109234	0.981785
5-HT2B	0.000860029	0.990612	0.0172958	0.999832	0.0676924	0.834388
5-HT7	0.00127728	0.990612	0.151311	0.875284	0.250282	0.0304751
5.8SrRNA-Psi:CR45863			-0.00114296		-0.00474842
5PtaseI	0.046025	0.990612	0.00223682	0.999832	0.0305483	0.926728
5SrRNA-Psi:CR33371	0.000860029	0.990612
7B2	0.00582399	0.990612	0.0831742	0.999832	-0.00556219	0.986238
7SLRNA:CR32864			-0.000306736
7SLRNA:CR42652			-0.00610336		0.00315233
825-Oak	-0.000475834	0.990612	0.00735503	0.999832	0.00825121
A16	0.00733946	0.994633	-0.0858235	0.999832	-0.105022	0.65859
AANAT1	0.0149881	0.990612	0.0311594	0.999832	0.0540014	0.812425
AANATL2	-1.60765e-06	0.999916	-0.148713	0.877365	-0.260092	0.0249875
AANATL3	-0.00119546	0.990612	-0.0391538	0.999832	-0.591814	7.79368e-08
AANATL4	0.00179973	0.990612	-0.0318405	0.999832	-0.43808	2.60182e-05
AANATL5			-0.00350458		-0.0664776	0.593173
AANATL6	0.00257116	0.990612	0.00888252		-0.177677	0.15731
AANATL7	-0.00128322	0.990612	-0.00812135	0.999832	0.0690776	0.82973
ABCA	-0.0571543	0.990612	0.110533	0.999832	-0.255061	0.0276744
ABCB7	-0.00192705	0.998784	-0.0345777	0.999832	-0.0340293	0.869565
ABCD	0.0795359	0.990612	0.180988	0.577365	-0.00378718	0.99221
ACC	0.0184376	0.990612	0.232215	0.0621714	-0.0989012	0.356427
ACXC			-0.00120989	0.999832	0.0180443
ACXD	0.00443197	0.990612	-0.0424158	0.999832	-0.0260453	0.947466
ADD1	-0.0040148	0.997557	-0.0453877	0.999832	0.0467479	0.878584
ADPS	0.00802578	0.990612	0.069693	0.999832	0.021057	0.963239
AGBE	-0.0508108	0.990612	0.018249	0.999832	-0.45051	2.25614e-09
AGO1	-0.0251161	0.990612	-0.0241582	0.999832	-0.00281238	0.99221
AGO2	-0.0784814	0.990612	0.157776	0.588888	0.11263	0.275988
AGO3	0.0120263	0.990612	0.223447	0.279304	0.204636	0.236219
AIF	0.0797088	0.990612	0.0812234	0.999832	-0.0148832	0.963239
AIMP1	0.0659095	0.990612	-0.0569225	0.999832	-0.0237369	0.956139
AIMP2	-0.0264397	0.990612	0.105991	0.999832	-0.0353538	0.889675
AIMP3	0.0118073	0.990612	0.00193719	0.999832	0.0189745	0.956874
ALiX	-0.0202719	0.990612	0.269266	0.032674	0.534001	1.55553e-15
AMPKalpha	-0.0869327	0.990612	-0.0614582	0.999832	-0.132904	0.180156
AMPdeam	0.0385849	0.990612	-0.0847786	0.999832	-0.0396317	0.856292
AOX1	-0.0229101	0.990612	-0.024927	0.999832	-0.102739	0.530264
AOX2	0.000112778	0.999916	-0.00460904	0.999832	0.0022006
AOX3	-0.0767479	0.990612	-0.0585723	0.999832	-0.295764	0.0233789
AOX4	-0.000717237	0.990612	0.000187335		-0.00156458
AP-1-2beta	-0.070651	0.990612	0.0129656	0.999832	0.00496227	0.984879
AP-1gamma	-0.0258823	0.990612	-0.0120466	0.999832	-0.0663075	0.668896
AP-1mu	-0.102338	0.990612	0.058968	0.999832	0.0338257	0.880898
AP-1sigma	0.0616223	0.990612	8.04066e-05	0.999921	0.0107851	0.976513
AP-2alpha	0.0277883	0.990612	-0.040126	0.999832	-0.0309278	0.905849
AP-2mu	0.0277	0.990612	0.0157158	0.999832	-0.0902319	0.552522
AP-2sigma	-0.0154318	0.990612	-0.0847542	0.999832	0.0539891	0.833484
APC10	0.0288055	0.990612	0.0378704	0.999832	0.00176208	0.995908
APC4	-0.0204759	0.990612	0.0883036	0.999832	-0.0921411	0.747296
APC7	-0.0173471	0.990612	-0.007244	0.999832	0.0940334	0.0583765
APP-BP1	-0.0296101	0.990612	0.00927152	0.999832	0.042978	0.909697
AQP	-0.000475834	0.990612	0.0813842	0.999832	-0.0243517	0.957892
ARY					0.00254373
ASPP	0.0450086	0.990612	0.0430518	0.999832	0.0285431	0.93255
ATP6AP2	-0.0480891	0.990612	-0.0200631	0.999832	-0.0614969	0.673189
ATP7	0.0183021	0.990612	-0.0251945	0.999832	-0.192705	0.114928
ATP8A	0.042773	0.990612	0.0591887	0.999832	-0.00277408	0.99221
ATP8B	0.00498797	0.990612	0.00200408	0.999832	-0.0526069	0.843855
ATPCL	0.0133851	0.990612	0.246729	0.0464753	-0.0182588	0.951209
ATPsynB	-0.102384	0.990612	0.0639715	0.999832	0.0445398	0.820957
ATPsynC	-0.0202997	0.990612	-0.0216538	0.999832	0.0771283	0.644893
ATPsynCF6	-0.0850124	0.990612	-0.0465581	0.999832	-0.0618532	0.799163
ATPsynD	-0.0982518	0.990612	-0.023117	0.999832	0.005557	0.987244
ATPsynE	-0.0751966	0.990612	0.00210801	0.999832	0.121601	0.386219
ATPsynF	-0.0776809	0.990612	-0.0647145	0.999832	0.0205635	0.956527
ATPsynG	-0.0946961	0.990612	0.013229	0.999832	-0.0450194	0.885517
ATPsynGL					-0.00197274
ATPsynO	-0.104214	0.990612	0.0567639	0.999832	0.0587335	0.749759
ATPsynbeta	-0.088192	0.990612	0.0308141	0.999832	0.0463214	0.73888
ATPsynbetaL			-0.0050994		0.00717256
ATPsyndelta	-0.0989737	0.990612	0.141323	0.809786	0.0857253	0.48179
ATPsynepsilonL	-0.00170285	0.990612	0.00770084	0.999832	-0.0852085	0.704866
ATPsyngamma	-0.0690662	0.990612	0.0554208	0.999832	0.0311062	0.874842
ATbp	0.0218502	0.990612	-0.0224169	0.999832	0.0436367	0.909697
Aasdh	-0.0390001	0.990612	-0.0141178	0.999832	0.0508354	0.871401
Aatf	-0.0568359	0.990612	-0.123849	0.999832	0.0217042	0.943589
Abd-B	0.0562177	0.990612	-0.0414836	0.999832	-0.194021	0.145721
Abi	-0.0374848	0.990612	-0.0017221	0.999832	0.00466307	0.988209
Abl	-0.0639851	0.990612	0.119307	0.969612	0.0784401	0.740577
Abp1	-0.0608681	0.990612	0.0316535	0.999832	0.0788096	0.655473
Ac13E	0.0321035	0.990612	-0.052904	0.999832	-0.154798	0.297932
Ac3	0.00179604	0.994633	0.00367025	0.999832	0.0072874	0.983961
Ac76E	0.00737919	0.990612	-0.0541826	0.999832	-0.0746864	0.642362
Ac78C	-0.0144452	0.990612	0.0327602	0.999832	0.00908142	0.981533
AcCoAS	-0.0641005	0.990612	0.118729	0.999832	-0.00313081	0.989533
Acbp1	0.0578968	0.990612	-0.102363	0.999832	-0.0169938	0.970188
Acbp2	0.00747888	0.990612	-0.0115787	0.999832	-0.0234953	0.961294
Acbp3	0.00246507	0.990612	0.14608	0.234309	0.447727	3.50879e-09
Acbp4	0.00414414	0.990612	0.00951437	0.999832	-0.0786973	0.791051
Acbp5	0.00803095	0.990612	-0.284558	0.032674	-0.218678	0.205799
Acbp6	-0.00119546	0.990612	0.212654	0.228646	0.376684	0.00329843
Ace	0.0117634	0.990612	-0.00909007	0.999832	-0.010591	0.978401
Acer	-0.107719	0.990612	0.0416693	0.999832	-0.0178218	0.957441
Acf	-0.00410999	0.996677	0.264948	0.0828798	0.270636	0.0463731
Achl	0.00130557	0.990612	0.150413	0.8686	0.362787	0.00551556
Ack	-0.0340619	0.990612	0.04706	0.999832	-0.0457961	0.86923
Ack-like	0.0245155	0.990612	0.0364063	0.999832	0.0376166	0.905861
Acn	-0.0578271	0.990612	-0.0610638	0.999832	0.011008	0.971281
Acox57D-d	0.0162615	0.990612	0.0206819	0.999832	0.099143	0.664978
Acox57D-p	-0.0319705	0.990612	0.0957508	0.999832	-0.187831	0.191294
Acp1			0.0190557	0.999832	-0.00981208	0.978221
Acp24A4					0.0667251	0.11269
Acp26Aa					0.00254373
Acp32CD			0.0123738	0.999832	0.00254373
Acp36DE			-0.00554637		-0.00888536
Acp53C14b			-0.000306736
Acp53C14c			-0.00212359		0.00254373
Acp53Ea			-0.00114296		0.00480506
Acp54A1	-0.000475834	0.990612
Acp65Aa	-7.03276e-06	0.999916	-0.032136	0.999832	-0.135731	0.521406
Acp76A	0.00270896	0.990612
Acp95EF			-0.0131689	0.999832	-0.00825153
Acph-1	-0.0134652	0.990612	0.035859	0.999832	0.112743	0.565443
Acsl	0.0569373	0.990612	-0.0339671	0.999832	-0.102075	0.279699
Act42A	-0.0520347	0.990612	0.0871486	0.999832	0.284964	2.14062e-05
Act57B	0.00860563	0.990612	0.0310964	0.999832	-0.0055468	0.983214
Act5C	-0.0683889	0.990612	-0.0341177	0.999832	0.0367589	0.883042
Act79B	0.00188459	0.990612	0.0204773	0.999832	0.293503	0.00753876
Act87E	0.00933714	0.990612	0.0138966	0.999832	0.0162526	0.955442
Act88F	0.000860029	0.990612	0.0118995	0.999832	-0.0102771	0.951209
Actbeta	0.00652256	0.990612	0.0690341	0.999832	0.0670904	0.797701
Actn	0.00513489	0.995547	0.017941	0.999832	-0.0102655	0.964576
Acyp2	0.0260164	0.990612	-0.086776	0.999832	-0.074996	0.803088
AdSL	0.0461666	0.990612	0.0560935	0.999832	-0.119134	0.40641
AdSS	-0.0740364	0.990612	0.079712	0.999832	0.0262947	0.882623
Ada	-0.0614956	0.990612	0.0317162	0.999832	-0.0384426	0.921395
Ada1-1	-0.00172884	0.990612	-0.0066518		-0.000639725
Ada1-2	-0.00747388	0.990612	0.0370526	0.999832	0.0126542	0.97807
Ada2a	0.000664374	0.998784	-0.0328202	0.999832	-0.0581447	0.85846
Ada2b	-0.0367436	0.990612	-0.00433746	0.999832	0.0300995	0.928196
Ada3	-0.0597043	0.990612	0.0642478	0.999832	-0.00427319	0.99221
AdamTS-A	-0.000533522	0.998784	0.0252507	0.999832	-0.155297	0.0589116
AdamTS-B	0.0168407	0.990612	-0.0490029	0.999832	-0.240671	0.0363276
Adar	0.0434947	0.990612	0.0943431	0.999832	0.0450709	0.893502
Adat1	-0.000596868	0.999237	-0.0238771	0.999832	-0.0799875	0.791087
Adck1	-0.0511594	0.990612	0.151502	0.783894	0.0435383	0.885517
Adck5	-0.0483759	0.990612	0.137755	0.975034	0.126112	0.587789
Adf1	0.050908	0.990612	0.055582	0.999832	0.0688372	0.777658
Adgf-A	0.0287204	0.990612	0.132552	0.954097	-0.455906	2.86e-11
Adgf-A2	-0.000598204	0.994655	0.00784769	0.999832	0.024235	0.888742
Adgf-B			-0.00114296
Adgf-C	0.00347568	0.990612	-0.0160506	0.999832	-0.201555	0.233813
Adgf-D	0.000864654	0.990612	0.00950402	0.999832	0.25135	0.114586
Adgf-E					-0.00515612
Adh	-5.0085e-05	0.999916	-0.0115408	0.999832	-0.100763	0.159129
Adi1	-0.0367244	0.990612	-0.159102	0.805189	-0.145906	0.380138
AdipoR	-0.0129902	0.990612	0.0600618	0.999832	0.0657274	0.638692
Adk2	-0.0450873	0.990612	0.00778715	0.999832	-0.0787608	0.572408
Adk3	0.0235363	0.990612	-0.0186167	0.999832	-0.263676	0.026217
AdoR	-0.000893399	0.990612	0.033574	0.999832	0.0721157	0.797843
Aduk	-0.0195295	0.990612	-0.0326368	0.999832	0.00615502	0.987466
Ae2	0.0119534	0.990612	0.135427	0.858712	0.130602	0.341876
Aef1	0.0443598	0.990612	-0.0941822	0.999832	-0.0651166	0.72578
Afti	0.0313862	0.990612	-0.022634	0.999832	-0.0287435	0.92394
Ag5r	0.00383371	0.990612	-0.00983143	0.999832	-0.158972	0.0675563
Ag5r2	0.00451882	0.990612	0.138732	0.954946	-0.293071	0.00205555
AgmNAT	-0.0208991	0.990612	0.028449	0.999832	-0.0138367	0.975896
Agpat1	0.0375422	0.990612	0.0670818	0.999832	-0.0685346	0.82944
Agpat2	-0.0344533	0.990612	0.0330626	0.999832	-0.0227419	0.937344
Agpat3	0.0171309	0.990612	0.0102707	0.999832	0.0537862	0.782326
Agpat4	-0.00826701	0.993447	-0.00377902	0.999832	-0.0799757	0.65788
Ahcy	0.050981	0.990612	-0.0238458	0.999832	-0.00517122	0.986486
AhcyL1	7.35172e-05	0.999916	0.0206047	0.999832	-0.0795784	0.64586
AhcyL2	0.00136668	0.995835	0.0590912	0.999832	0.0147413	0.957892
Ak1	-0.0488276	0.990612	-0.0921484	0.999832	-0.0291855	0.882623
Ak2	-0.0248483	0.990612	0.0565577	0.999832	-0.0269008	0.902035
Ak3	-0.00191716	0.998784	-0.0535741	0.999832	-0.193202	0.0542664
Ak6	-0.0205791	0.990612	-0.0384893	0.999832	-0.0515494	0.872734
Akap200	-0.1056	0.990612	0.0231149	0.999832	0.173412	0.051621
Akh			-0.0570343	0.999832	0.0370447	0.924621
AkhR	-0.000920391	0.990612	-0.189681	0.396343	-0.0387921	0.921525
Akr1B	0.0227806	0.990612	-0.192289	0.260538	-0.181838	0.161304
Akt1	-0.0189895	0.990612	-0.0587345	0.999832	-0.0557106	0.799143
AlaRS	0.0569429	0.990612	-0.0107533	0.999832	-0.00896611	0.97886
AlaRS-m	-0.00995596	0.990612	-0.085655	0.999832	0.0181	0.962853
Aladin	-0.115081	0.990612	0.0880265	0.999832	0.152607	0.447625
Alas	0.0258633	0.990612	-0.125234	0.96191	-0.0343627	0.908858
Ald1	-0.0251912	0.990612	-0.0194043	0.999832	-0.100843	0.34101
Ald2	-0.000475834	0.990612	0.0226222	0.999832	0.000397078
Aldh	-0.0363851	0.990612	0.420875	4.27475e-06	0.131323	0.187526
Aldh-III	-0.0763071	0.990612	-0.044238	0.999832	-0.0209152	0.925224
Aldh7A1	0.0363287	0.990612	-0.0263435	0.999832	0.0379725	0.882914
Alg-2	0.0735979	0.990612	0.0390995	0.999832	0.0349585	0.925716
Alg1	0.0143337	0.990612	-0.0184608	0.999832	-0.0782866	0.680625
Alg10	0.0604829	0.990612	-0.0222015	0.999832	-0.0534303	0.881697
Alg11	0.0226767	0.990612	-0.0395192	0.999832	-0.199698	0.0853948
Alg12	0.0452848	0.990612	-0.0109544	0.999832	0.0300151	0.928619
Alg13	-0.0241086	0.990612	-0.0322778	0.999832	0.0817384	0.785335
Alg14	0.0191171	0.990612	0.029776	0.999832	0.0834111	0.778202
Alg2	-0.0953608	0.990612	-0.0509619	0.999832	-0.148014	0.41895
Alg3	-0.00283386	0.998784	0.0415946	0.999832	0.0395679	0.922548
Alg7	-0.0395937	0.990612	0.0178062	0.999832	0.0874778	0.691606
Alg9	0.0415433	0.990612	-0.111231	0.999832	-0.0303587	0.940584
Alh	0.0725372	0.990612	0.101975	0.999832	0.117574	0.48752
Alk	-0.008292	0.990612	0.0393565	0.999832	-0.109992	0.502504
AlkB	0.0192038	0.990612	0.0723996	0.999832	0.0121473	0.980243
Alp1	-0.00883188	0.990612	0.000911311	0.999832	0.109033	0.602898
Alp10	-0.00209728	0.990612	-0.039611	0.954097	-0.973558	4.09451e-24
Alp11	0.00179973	0.990612	0.0305956	0.999832	0.0392543	0.614544
Alp12	-0.00134027	0.998784	-0.0699238	0.999832	-0.18365	0.272502
Alp13			-0.00350458		-0.0206112	0.770846
Alp2					-0.0163713	0.903994
Alp4	-0.000878202	0.990612	-0.0602518	0.999832	-0.569732	4.08612e-09
Alp5	0.00184141	0.990612	-0.0332386	0.999832	-0.215519	0.0409611
Alp6	0.00689275	0.990612	-0.107734	0.999832	0.032432	0.912723
Alp7	0.000860029	0.990612	0.0632793	0.999832	-0.296064	0.00815428
Alp8	0.000860029	0.990612	-0.0390032	0.999832	-0.817883	3.47056e-20
Alp9	-0.000477692	0.995547	-0.0186705	0.999832	-0.983424	2.26667e-23
Alr	-0.0483525	0.990612	-0.0954166	0.999832	-0.160197	0.429042
Als2	0.0199975	0.990612	-0.123223	0.999832	0.035464	0.89552
Ama	0.0273156	0.990612	0.140186	0.956216	0.0492123	0.770035
Amacr	-0.0221919	0.990612	0.00047843	0.999832	-0.110228	0.659389
Amnionless	-0.00151336	0.990612	-0.012531	0.999832	0.0990145	0.608083
Amph	0.109604	0.990612	0.0665959	0.999832	0.0346923	0.836189
Amt	-0.00143934	0.990612	0.00229414		0.0236215
Amun	-0.102735	0.990612	-0.0100686	0.999832	0.0341762	0.882623
Amy-d	0.00438631	0.990612	0.059502	0.999832	0.369875	0.00329843
Amy-p	0.00342474	0.990612	-0.00459525	0.999832	-0.521111	1.38812e-07
Amyrel			0.000977825		0.226672	0.0577635
Ance	0.040721	0.990612	-0.174686	0.437872	-0.018236	0.94682
Ance-2	-0.00544104	0.990612	0.0710882	0.999832	-0.0201724	0.949936
Ance-3	-0.00312087	0.990612	-0.0397811	0.999832	0.0394384	0.86327
Ance-4	0.00307352	0.990612	-0.0079157	0.999832	-0.211384	0.0422109
Ance-5	0.00306415	0.990612	-0.0850791	0.999832	-0.0815912	0.607086
Andorra			-0.0106216	0.999832	-0.039168	0.65859
Ank	0.0142975	0.990612	0.0635953	0.999832	0.0727027	0.766371
Ank2	0.0871134	0.990612	-0.0208844	0.999832	-0.0557064	0.675594
Ankle2	-0.0670177	0.990612	-0.018885	0.999832	0.00666337	0.983961
Anp	-0.000958871	0.990612	-0.00114296
Ant2	0.00613952	0.990612	0.0301129	0.999832	0.00333087	0.99221
Antp	0.016395	0.990612	-0.0145164	0.999832	-0.0842763	0.76949
AnxB10	-0.031357	0.990612	-0.087964	0.999832	-0.0256626	0.954749
AnxB11	-0.0106919	0.990612	-0.0263353	0.999832	-0.0525007	0.757029
AnxB9	-0.0160633	0.990612	0.0967061	0.999832	-0.0555923	0.766914
Aos1	-0.0834367	0.990612	-0.042135	0.999832	0.0199752	0.965568
Apc	0.0386507	0.990612	0.0609932	0.999832	0.021658	0.929702
Apc2	-0.0982263	0.990612	-0.0419343	0.999832	0.110607	0.659243
ApepP	-0.0776653	0.990612	-0.0803287	0.999832	-0.227054	0.0515293
Apf	-0.011818	0.990612	-0.0207923	0.999832	-0.0227297	0.962853
Apl	-0.000893854	0.998784	0.0503521	0.999832	0.189925	0.254965
Aplip1	0.0115444	0.990612	0.0167126	0.999832	0.00802538	0.982107
Apoltp	0.109015	0.234315	0.0140734	0.999832	-0.0982345	0.528603
Appl	0.05139	0.990612	-0.165391	0.586034	-0.125713	0.293414
Aprt	-0.0277323	0.990612	-0.289653	0.0383323	-0.318648	0.00435417
Aps	0.00633605	0.995547	0.123768	0.933438	0.0815321	0.623285
Arc1	0.0158818	0.990612	0.0766231	0.999832	0.277629	0.00866059
Arc2	-0.00917875	0.990612	-0.129259	0.858712	-0.216257	0.139732
Arc42	-0.0172354	0.990612	0.0285336	0.999832	-0.221754	0.147255
Archease	0.0273496	0.990612	0.0105242	0.999832	-0.0208067	0.956521
Arf102F	0.113385	0.990612	-0.000697857	0.999832	0.0842141	0.617657
Arf51F	0.0441364	0.990612	-0.0471192	0.999832	0.0981169	0.522348
Arf79F	-0.00825695	0.990612	-0.0686499	0.999832	0.00321245	0.988856
ArfGAP1	-0.0871434	0.990612	0.07193	0.999832	-0.0485505	0.825639
ArfGAP3	-0.0679179	0.990612	-0.0264856	0.999832	0.0658169	0.686636
Arfip	0.0118435	0.990612	0.0102342	0.999832	-0.0347276	0.917702
Arfrp1	-0.0125066	0.990612	-0.0247899	0.999832	-0.050894	0.882032
ArgRS	-0.0366363	0.990612	-0.0206539	0.999832	-0.00429075	0.987244
ArgRS-m	0.000952886	0.999916	0.0128958	0.999832	0.074184	0.804592
Argk	0.0741822	0.990612	0.0252114	0.999832	0.111278	0.29482
Argl	-0.00102682	0.995915	-0.319796	0.0121299	-0.375627	0.0001945
Arl1	-0.0406962	0.990612	-0.0256448	0.999832	0.111603	0.576885
Arl2	-0.00613021	0.994633	-0.0441938	0.999832	0.0221917	0.962853
Arl4	0.0934213	0.990612	0.0613294	0.999832	0.0758464	0.798223
Arl5	-0.0354668	0.990612	-0.0257314	0.999832	0.121781	0.534875
Arl6			-0.010373	0.999832	-0.0534941	0.831988
Arl6IP1	-0.104119	0.990612	0.08815	0.999832	0.20985	0.10091
Arl8	-0.0627386	0.990612	-0.0474597	0.999832	0.0272927	0.932809
Arp1	0.0172214	0.990612	-0.0286984	0.999832	-0.0386678	0.875556
Arp10	-0.0403577	0.990612	-0.070488	0.999832	-0.131969	0.446011
Arp2	-0.0582538	0.990612	-0.0710643	0.999832	-0.0370361	0.872734
Arp3	-0.0698127	0.990612	-0.0846556	0.999832	0.0374053	0.863565
Arp5	-0.0511132	0.990612	-0.0855096	0.999832	-0.0385238	0.913639
Arp53D	-0.00255555	0.990612	0.00211941
Arp6	-0.0630242	0.990612	0.0174845	0.999832	-0.0537385	0.854601
Arp8	-0.0264019	0.990612	-0.0224434	0.999832	0.0272619	0.949936
Arpc1	-0.0159385	0.990612	-0.0159108	0.999832	-0.0256014	0.925369
Arpc2	-0.0604693	0.990612	0.0623703	0.999832	0.118516	0.321309
Arpc3A	0.0262747	0.990612	0.0266043	0.999832	-0.0181175	0.963239
Arpc3B	0.00160797	0.993471	-0.180179	0.586034	-0.0244813	0.954019
Arpc4	-0.104871	0.990612	-0.023015	0.999832	0.0399807	0.885517
Arpc5	-0.0369402	0.990612	-0.0480936	0.999832	0.0626613	0.828198
Arr1	0.000555049	0.990612	0.156391	0.827221	0.0252716	0.95348
Arr2	0.00228386	0.990612	0.000526789	0.999832	0.0412873	0.89552
Ars2	-0.0927807	0.990612	-0.00884543	0.999832	0.0565189	0.82943
Art1	-0.0916763	0.990612	-0.0587542	0.999832	-0.0959208	0.604079
Art2	-0.00135848	0.990612	0.00989152	0.999832	-0.00240768	0.983214
Art3	-0.0728528	0.990612	0.0496457	0.999832	0.00725109	0.982896
Art4	-0.0230185	0.990612	0.0501953	0.999832	0.0801608	0.75777
Art6	0.000860029	0.990612	-0.00114296
Art7	0.039169	0.990612	-0.0140409	0.999832	-0.180337	0.35041
Art8	-0.0318125	0.990612	-0.0492697	0.999832	-0.0851136	0.617468
Arts	-0.0282606	0.990612	-0.0833771	0.999832	-0.120907	0.521828
Arv1	-0.0271194	0.990612	-0.0212885	0.999832	-0.116139	0.64586
Asap	0.00984126	0.990612	0.0913509	0.999832	-0.02987	0.910803
Asator	-0.0189652	0.990612	-0.0144803	0.999832	-0.0184857	0.960235
Asciz	-0.00794837	0.990612	-0.0055122	0.999832	-0.0793469	0.793887
Ask1	0.01554	0.990612	0.0231478	0.999832	0.0161191	0.962853
AsnRS	-0.0188553	0.990612	0.058189	0.999832	-0.0110921	0.971489
AsnRS-m	0.0179595	0.990612	0.040916	0.999832	0.0909603	0.739467
AsnS	-0.0851151	0.990612	-0.00802419	0.999832	-0.0857529	0.720637
AspRS	0.0979015	0.990612	0.0455788	0.999832	0.0308105	0.895288
AspRS-m	-0.0784408	0.990612	0.121492	0.993088	0.115015	0.574088
Asph	-0.0230421	0.990612	-0.0786849	0.999832	-0.0950322	0.40892
Ass	0.00185044	0.990612	-0.250167	0.0820366	-0.727669	4.61844e-18
AstA	0.0055353	0.990612	-0.00786625	0.999832	0.134593	0.40641
AstA-R1	0.000997487	0.990612	-0.00658826	0.999832	0.100105	0.713265
AstA-R2	0.00270896	0.990612	-0.0522758	0.999832	-0.0110417	0.973214
AstC	-0.00119811	0.990612	0.00294289	0.999832	-0.0616227	0.797672
AstC-R1			0.000546924	0.999832	-0.0132361
AstC-R2	0.00338028	0.990612	0.182189	0.628661	0.0779132	0.780054
AstCC			-0.00182293	0.999832	-0.00916044	0.951502
Asx	0.0382937	0.990612	-0.0336986	0.999832	0.0308069	0.933886
Atac1	0.00217135	0.998784	-0.0500666	0.999832	-0.23491	0.125748
Atac2	0.0210077	0.990612	-0.044777	0.999832	-0.0648547	0.815973
Atac3	0.0794122	0.990612	-0.0454414	0.999832	-0.059547	0.837606
Ate1	-0.0782927	0.990612	-0.0780912	0.999832	-0.122224	0.487209
Atet	-0.00148277	0.998784	0.12006	0.958341	-0.005793	0.983214
Atf-2	-0.00413977	0.996356	0.0261504	0.999832	0.013408	0.977656
Atf3	0.0147608	0.990612	-0.0199904	0.999832	-0.0519244	0.799657
Atf6	0.0114733	0.990612	0.0669316	0.999832	-0.0449877	0.906902
Atg1	0.00355229	0.998784	0.0445687	0.999832	0.00744362	0.982896
Atg10	-0.00261657	0.993471	-0.061011	0.999832	0.0343618	0.924738
Atg101	-0.00548872	0.995547	-0.00157434	0.999832	-0.020934	0.92892
Atg12	0.00999563	0.990612	-0.0144517	0.999832	-0.0991323	0.71543
Atg13	0.0112437	0.990612	0.0541288	0.999832	0.235155	0.00690931
Atg14	-0.0463999	0.990612	-0.00815709	0.999832	-0.0301962	0.919872
Atg16	-0.0623982	0.990612	0.109771	0.999832	0.120593	0.42428
Atg17	0.0257525	0.990612	-0.0502821	0.999832	-0.0810688	0.629876
Atg18a	-0.0484155	0.990612	0.0220029	0.999832	0.0606272	0.768688
Atg18b	-0.0346745	0.990612	0.0541069	0.999832	0.0569237	0.824274
Atg2	0.000250425	0.999916	-0.00199048	0.999832	-0.113981	0.357061
Atg3	-0.0848972	0.990612	-0.0266073	0.999832	0.0377776	0.916128
Atg4a	-0.0265423	0.990612	0.00936511	0.999832	0.0389189	0.866803
Atg4b	0.0127618	0.990612	0.0366142	0.999832	-0.0654967	0.799562
Atg5	-0.0509785	0.990612	0.0519205	0.999832	-0.0376163	0.909697
Atg6	0.0141034	0.990612	0.0446879	0.999832	0.0983533	0.602898
Atg7	-0.0970935	0.990612	0.0711357	0.999832	0.0615299	0.828287
Atg8a	0.0203816	0.990612	-0.11994	0.959269	0.0173527	0.954019
Atg9	0.0226329	0.990612	-0.000387022	0.999832	0.00953625	0.973311
Atox1	-0.0104637	0.990612	-0.103819	0.999832	-0.0625238	0.824274
Atpalpha	-0.00485299	0.995547	0.00333969	0.999832	-0.0381331	0.810393
AttA			9.73178e-05		-0.0138422
AttB	-0.000475834	0.990612	0.00621909		0.0391377	0.662028
AttC			0.00279824		0.0148227
AttD	-0.000475834	0.990612	0.00643284	0.999832	0.00718834
Atu	-0.117665	0.990612	-0.0549912	0.999832	0.0537818	0.864803
Atx-1	-0.017417	0.990612	-0.0257206	0.999832	-0.00558585
Atx2	0.0419941	0.990612	-0.0353928	0.999832	0.0904283	0.583233
Atxn7	-0.0364971	0.990612	0.00199672	0.999832	0.12438	0.554646
Aven	-0.0134156	0.990612	-0.0349618	0.999832	0.0810635	0.789256
Awh	0.0122481	0.990612	0.0253144	0.999832	0.00374888	0.99221
Axn	-0.0463254	0.990612	0.0204005	0.999832	0.0767257	0.713677
Axs	-0.0857207	0.990612	-0.0232421	0.999832	-0.0646235	0.830786
Axud1	-0.0249153	0.990612	0.0882505	0.999832	0.0981427	0.659874
B-H1	0.00438631	0.990612	0.01158	0.999832	-0.0669735	0.834388
B-H2	0.00863841	0.990612	-0.0479467	0.999832	-0.14788	0.45983
B4	-0.060298	0.990612	0.00548053	0.999832	0.0821737	0.749759
B52	-0.095106	0.990612	0.0642415	0.999832	0.0646415	0.629876
B9d1	-0.00119546	0.990612	0.0556282	0.999832	-0.00351175	0.982896
BBS1	0.00115415	0.990612	-0.0026629	0.999832	-0.0878517	0.580252
BBS4	0.00165997	0.990612	0.00515764	0.999832	-0.108518	0.446011
BBS5	-0.00214955	0.990612	-0.00582864	0.999832	-0.157694	0.238054
BBS8	-0.00433258	0.990612	-0.0280055	0.999832	-0.208565	0.0965898
BBS9	0.0020989	0.990612	0.0166804	0.999832	-0.0874763	0.720637
BCAS2	-0.101814	0.990612	0.0777554	0.999832	0.121254	0.614577
BCL7-like	0.0645572	0.990612	0.00110691	0.999832	-0.0162628	0.972638
BEAF-32	-0.0474571	0.990612	0.0974034	0.999832	0.312439	0.00113314
BG642163					-0.00197274
BG642312			0.0198981	0.999832	-0.0873536	0.598784
BHD	0.018488	0.990612	-0.0150773	0.999832	0.0877212	0.751743
BI-1	-0.0162806	0.990612	0.161711	0.629601	0.0992696	0.561297
BNIP3	0.064497	0.990612	-0.0857258	0.999832	0.0169857	0.961294
BOD1	-0.0705373	0.990612	-0.0328538	0.999832	-0.0313359	0.906799
BORCS5	-0.00569021	0.995547	-0.0822795	0.999832	-0.102112	0.692515
BORCS6	-0.0298412	0.990612	0.0102553	0.999832	0.0916521	0.747986
BRWD3	-0.0809964	0.990612	0.0579981	0.999832	0.0205088	0.952763
BTBD9	-0.0930772	0.990612	-0.0145416	0.999832	0.12795	0.531018
Bacc	-0.0230491	0.990612	-0.108176	0.999832	-0.0926342	0.460935
Bace	-0.00079847	0.990612	-0.00101181	0.999832	0.0206525	0.951263
Balat	0.00141859	0.990612	-0.00813615	0.999832	0.0021457	0.989985
Baldspot	0.0208667	0.990612	0.0945908	0.999832	-0.0622553	0.749386
Bap111	-0.0988937	0.990612	0.070179	0.999832	0.226522	0.0637609
Bap170	-0.0735725	0.990612	0.102031	0.999832	0.137228	0.505386
Bap55	-0.0763968	0.990612	-0.0113216	0.999832	-0.109251	0.663336
Bap60	-0.0844574	0.990612	0.0221054	0.999832	0.142665	0.335884
Bbd			-0.0207008	0.999832	0.102921	0.675255
Bdbt	-0.0469399	0.990612	0.00735118	0.999832	-0.0756336	0.799562
Bdp1	0.00411742	0.998784	-0.0558433	0.999832	-0.0337966	0.885517
Bem46	0.0342031	0.990612	0.0640687	0.999832	0.115194	0.618282
Best1	0.0235536	0.990612	0.0542482	0.999832	-0.0373573	0.872734
Best2	0.00309842	0.990612	-0.01531	0.999832	0.0339701	0.909142
Best3	-0.00298474	0.990612	-0.0823857	0.268763	-0.0782462	0.104961
Best4			0.00211941		0.00254373
Bet1	0.0108475	0.990612	-0.179258	0.633489	-0.0724319	0.800259
Bet3	-0.0567178	0.990612	-0.146704	0.90325	-0.075831	0.785335
Bet5	-0.0156801	0.990612	0.072211	0.999832	0.161677	0.392315
Bgb	-0.0731703	0.990612	0.0842473	0.999832	0.105407	0.574088
BicC	0.00249308	0.990612
BicD	-0.00578756	0.995547	0.0802401	0.999832	0.101657	0.530264
BigH1	-0.0945167	0.990612	-0.0257887	0.999832	0.226471	0.056064
Bili	-0.00358124	0.990612	-0.0118181	0.999832	0.0761816	0.745458
Bin1	-0.0546858	0.990612	0.101745	0.999832	0.0914696	0.70723
Bka	-0.00122839	0.999237	0.0259311	0.999832	0.0563521	0.812314
Blimp-1	0.0162659	0.990612	0.0419928	0.999832	-0.0513465	0.866803
Blm	0.0121221	0.990612	0.0304488	0.999832	-0.0391118	0.922548
Blos1	0.00478751	0.995547	-0.0821862	0.999832	0.0548179	0.866803
Blos2	-0.0348564	0.990612	0.0220164	0.999832	0.100486	0.69474
Blos3	-0.00241628	0.998784	-0.0332607	0.999832	0.155636	0.481536
Blos4	-0.0808041	0.990612	-0.00293121	0.999832	0.0759647	0.803309
Bmcp	-0.00624499	0.995547	0.0933676	0.999832	-0.0691837	0.758306
BoYb	-0.0560566	0.990612	-0.018046	0.999832	0.156586	0.305969
BobA	0.00400955	0.990612	0.00672175	0.999832	0.00463241
BomBc1			-0.016053	0.999832	-0.0254296	0.942966
BomBc2	-0.00110613	0.990612	-0.537129	1.50177e-15	0.0863458	0.553986
BomBc3			0.0170347	0.999832	0.149133	0.148792
BomS1	0.00310895	0.990612	0.00409041	0.999832	0.125326	0.251122
BomS2	0.000824554	0.990612	-0.222444	0.0209776	0.0415628	0.811186
BomS3			-0.0124293	0.999832	0.05328	0.778437
BomS4			0.00275166	0.999832	0.012455	0.957892
BomS5			0.0199704	0.999832	0.0462498	0.690469
BomS6			-0.0327646	0.999832	0.0740377	0.663109
BomT1					0.000121609
BomT2			0.005794	0.999832	0.105034	0.334421
BomT3	-0.000958871	0.990612	0.0105376	0.999832	0.0368034	0.73888
Boot	0.0376104	0.990612	0.0235899	0.999832	0.0992124	0.685293
Br140	-0.0416996	0.990612	0.0692385	0.999832	-0.023455	0.951938
Brca2	0.0778986	0.990612	-0.0654273	0.999832	-0.0152825	0.972929
Brd	-0.0227171	0.990612	0.0303511	0.999832	-0.0414983	0.746056
Brd8	-0.0789	0.990612	-0.0405595	0.999832	0.084772	0.761754
Bre1	-0.0734764	0.990612	0.0611214	0.999832	0.0598752	0.812314
Brf	-0.0394072	0.990612	-0.0022216	0.999832	0.0512978	0.8509
Brms1	-0.0519277	0.990612	-0.125299	0.999832	-0.00410732	0.991485
Bro	-0.0899051	0.00132308	-0.000804769	0.999832
Bruce	0.0912436	0.990612	-0.0176484	0.999832	-0.11076	0.480285
Bsg	-0.00525643	0.995547	-0.13827	0.78772	-0.0728408	0.571398
Bsg25A	-0.223337	5.70981e-13	-0.00280593
Bsg25D	-0.0792018	0.990612	-0.0131376	0.999832	0.0438749	0.871401
BtbVII	-0.0378677	0.990612	-0.0241976	0.999832	-0.0170464	0.946248
BthD	-0.0917402	0.990612	0.0334467	0.999832	0.143296	0.530264
Btk29A	-0.0124781	0.990612	0.0520979	0.999832	-0.0116443	0.973214
Btnd	-0.00206674	0.990612	0.0157	0.999832	-0.329172	0.00895725
BuGZ	-0.0367585	0.990612	-0.029288	0.999832	0.097198	0.508555
Bub1	-0.0520861	0.990612	-0.123083	0.999832	-0.0262554	0.940584
Bub3	-0.0931309	0.990612	0.0484897	0.999832	0.161499	0.35041
BubR1	-0.0592695	0.990612	0.262535	0.0744087	0.0688754	0.795293
Buffy	-0.00017384	0.998784	-0.0368362	0.999832	0.0920524	0.747986
Bug22	-0.0383739	0.990612	0.0508672	0.999832	-0.0541548	0.863663
Burs	-0.00194683	0.990612	-0.0764754	0.999832	0.035008	0.93255
Bx	0.0502569	0.990612	-0.0319003	0.999832	-0.0833925	0.713677
Bx42	-0.118694	0.990612	0.0283976	0.999832	-0.0175813	0.952486
C15	0.00366529	0.990612	-0.067451	0.999832	-0.192456	0.313254
C1GalTA	0.0163935	0.990612	0.172328	0.688974	-0.040445	0.902953
C3G	0.00905341	0.990612	0.00913474	0.999832	-0.0587778	0.802454
C901	0.000873808	0.995547	0.0221708	0.999832	0.081554	0.201077
CAH1	0.00638914	0.990612	-0.132171	0.956216	-0.0711478	0.686626
CAH13			-0.00397362		-0.00163261
CAH14			-0.00114296		0.00254373
CAH16			0.00431193
CAH2	-0.110211	0.990612	0.0187741	0.999832	-0.133746	0.246492
CAH3	0.0116938	0.990612	-0.0943459	0.999832	-0.08059	0.673186
CAH4			-0.00114296		0.0129568
CAH5			0.013267	0.999832
CAH6	0.000555049	0.990612	0.0150758	0.999832	-0.00888898	0.977656
CAH7	0.0281603	0.990612	0.037856	0.999832	0.105323	0.574088
CAH8	-0.000475834	0.990612	-0.00713031	0.999832	0.0115944	0.975446
CAH9			0.0480058	0.999832	0.0474855	0.882623
CAHbeta	-0.0208225	0.990612	-0.0814446	0.999832	-0.108245	0.556107
CAP	0.0907795	0.990612	0.0062904	0.999832	-0.0829085	0.522094
CARPA	0.00428125	0.990612	0.126168	0.999832	-0.0071567	0.986238
CARPB	0.00856162	0.990612	0.00738308	0.999832	0.149253	0.487538
CASK	0.047255	0.990612	-0.0460074	0.999832	-0.022485	0.924487
CBP	0.0833119	0.990612	0.124443	0.868877	0.0595562	0.703506
CCAP	0.00207121	0.990612	-0.00885677	0.999832	-0.112707	0.645828
CCAP-R	0.000860029	0.990612	0.0944566	0.999832	0.168111	0.418766
CCDC151	-0.00119546	0.990612	-0.00859707	0.999832	-0.0829641	0.525347
CCDC53	0.0349768	0.990612	-0.0176489	0.999832	-0.052167	0.843855
CCHa1	-0.000475834	0.990612	0.0367796	0.999832	0.0538796	0.882032
CCHa1-R	0.0272411	0.0848175	-0.0223835	0.999832	-0.0791415	0.789011
CCHa2	-0.00488632	0.990612	0.119247	0.999832	0.538501	1.88882e-09
CCHa2-R	0.00457594	0.990612	-0.0217865	0.999832	-0.0197416	0.965568
CCKLR-17D1	0.000860029	0.990612	-0.0040976	0.999832	0.00945912	0.983325
CCKLR-17D3	-0.000147644	0.998784	-0.0319946	0.999832	0.0479135	0.893558
CCT1	0.00103841	0.999237	-0.00665794	0.999832	-0.0219179	0.92839
CCT2	0.085832	0.990612	0.00592546	0.999832	-0.0330486	0.865184
CCT3	-0.0440935	0.990612	-0.0206359	0.999832	-0.00554955	0.983388
CCT4	0.0609792	0.990612	-0.0269689	0.999832	-0.0434324	0.83997
CCT5	-0.0592657	0.990612	-0.0929769	0.999832	-0.0912302	0.446011
CCT6	-0.0168656	0.990612	-0.0111134	0.999832	-0.012577	0.962853
CCT7	0.000393944	0.999916	0.0278081	0.999832	0.0716479	0.629876
CCT8	-0.0165866	0.990612	-0.0152125	0.999832	-0.0367311	0.859154
CD98hc	0.0186228	0.990612	0.00441442	0.999832	-0.0361423	0.82824
CDC50	-0.0322536	0.990612	-0.0106093	0.999832	-0.0826047	0.651591
CDK2AP1	-0.0622319	0.990612	0.0515729	0.999832	0.150437	0.360428
CDase	0.010396	0.990612	0.0573864	0.999832	-0.0449772	0.863254
CG10000	0.00228386	0.990612	0.111645	0.999832	-0.232564	0.0916377
CG10005	0.002991	0.992826	0.0326806	0.999832	-0.0153836	0.960802
CG10011	0.0492864	0.990612	0.0425049	0.999832	-0.103261	0.645022
CG10013	-0.00174853	0.992826	-0.00402055	0.999832	0.0308917	0.876594
CG10019	0.00286232	0.990612	-0.117066	0.999832	-0.072476	0.804482
CG10026	-0.00325623	0.990612	-0.178572	0.48216	0.0373308	0.924101
CG10031	-0.000452116	0.995547	-0.241535	0.16255	-0.0862334	0.623793
CG10035	-0.496274	5.3184e-19	-0.00630186	0.999832	0.0329114	0.633239
CG10038	-0.0662106	0.990612	-0.00117772	0.999832	0.0319857	0.938223
CG10041	-0.000717237	0.990612	8.16652e-05	0.999832	0.0122387	0.88715
CG10050	0.0200859	0.990612	-0.0307957	0.999832	-0.0365785	0.924621
CG10051	0.00683624	0.990612	0.18094	0.479122	-0.0693801	0.684977
CG10053	-0.0305489	0.990612	-0.0596521	0.999832	-0.19824	0.289974
CG10055	-0.0229783	0.990612	-0.0720197	0.999832	-0.014367	0.970295
CG10062	0.000357675	0.995547	0.000821472	0.999832	-0.12033	0.516646
CG10063	0.00168176	0.990612	0.0204527	0.999832	-0.0168137	0.962853
CG10064	-0.000377019	0.998784	-0.0189503	0.999832	-0.0111914	0.938516
CG10068	0.0617959	0.990612	-0.127071	0.999832	-0.0164459	0.971281
CG10073	0.00535408	0.990612	0.0702995	0.999832	-0.0906469	0.678993
CG10075	-0.0552421	0.990612	0.0419172	0.999832	0.0108528	0.97804
CG10077	0.0107393	0.990612	0.0184071	0.999832	-0.0574728	0.686997
CG10081	-0.000475834	0.990612	-0.00326306	0.999832	-0.457241	1.61362e-08
CG10082	0.00377559	0.998784	-0.0400772	0.999832	0.0482668	0.761893
CG10086	0.00725501	0.990612	-0.018094	0.999832	-0.0647204	0.785976
CG10089	-0.00619437	0.990612	0.00630939	0.999832	-0.0454245	0.906153
CG10098	-0.058434	0.990612	-0.0352927	0.999832	0.0262133	0.930389
CG10104					0.00254373
CG10116	-0.00421299	0.990612	0.0257398	0.999832	-0.0818124	0.732652
CG10126	0.000816369	0.990612	-0.121834	0.999832	0.00483219	0.99091
CG10132	-0.00107828	0.996794	-0.0372318	0.999832	-0.0210155	0.940584
CG10137	0.00438223	0.990612	-0.0623469	0.999832	-0.0112152	0.980185
CG10139	-0.0793993	0.990612	0.00927324	0.999832	0.191071	0.183261
CG10140	0.000860029	0.990612	0.0186949	0.999832	0.106674	0.674085
CG10147	0.0835146	0.990612	-0.0162623	0.999832	-0.0318352	0.93964
CG10151	0.000114127	0.999916	0.0160001	0.999832	0.0680345	0.832127
CG10154			0.00147422	0.999832	0.353961	0.00177284
CG10163			0.019421	0.999832	0.0860704	0.360555
CG10165	0.00770684	0.990612	0.0513083	0.999832	-0.128416	0.478404
CG10171	0.0692774	0.990612	-0.0548379	0.999832	-0.0527339	0.882914
CG10175	0.00967021	0.990612	-0.00181306	0.999832	-0.558899	4.53629e-09
CG10177			0.00781363		0.0757684	0.62406
CG10182	0.00179973	0.990612	0.165469	0.19298	0.470059	1.21542e-08
CG10183			0.00812514	0.999832	0.00563689	0.972879
CG10184	-0.00766494	0.990612	0.125291	0.999832	0.0414634	0.848323
CG10185	0.00270896	0.990612	0.0412414	0.999832	-0.225007	0.183261
CG10189	0.00250834	0.995915	0.0197671	0.999832	-0.06902	0.797843
CG10194	0.00686929	0.994633	0.0498022	0.999832	0.100392	0.638198
CG10195	-0.0153337	0.990612	-0.0394193	0.999832	0.0114276	0.980373
CG10205			-0.0103054	0.999832	-0.0979076	0.71543
CG10208	-0.0277826	0.990612	0.102075	0.999832	0.102291	0.557844
CG10209	-0.042492	0.990612	-0.0103748	0.999832	-0.213691	0.224284
CG10211	0.0046223	0.990612	0.145543	0.745773	0.019344	0.956671
CG10214	-0.0532258	0.990612	-0.160645	0.794149	-0.180966	0.243185
CG10222	-0.0522363	0.990612	-0.0350079	0.999832	0.00382897	0.99221
CG10226	0.00383438	0.990612	-0.0258249	0.999832	0.0838539	0.686486
CG10232	-0.00338366	0.990612	0.163236	0.789327	0.302195	0.0182757
CG10237	-0.00609153	0.995547	0.246662	0.0615337	-0.0988906	0.706731
CG1024	-0.080309	0.990612	0.0343449	0.999832	0.219644	0.14694
CG10252			-0.00200412	0.999832	-0.00730895
CG10254	0.0580332	0.990612	-0.0228965	0.999832	-0.0252539	0.929975
CG10257			0.023692	0.999832	0.116059	0.64586
CG10264	0.00549847	0.990612	0.165701	0.751791	0.0159849
CG10265	-0.0454968	0.990612	-0.0345536	0.999832	-0.000740258	0.998291
CG10268	-0.0111102	0.990612	0.00094114	0.999832	0.00719757	0.986486
CG10274	-0.0164211	0.990612	-0.077132	0.999832	0.0815032	0.758306
CG10280	-0.000404795	0.995915	-0.360229	0.00206853	0.0101741	0.94879
CG10283	0.0361048	0.990612	0.144718	0.929889	0.0480145	0.89417
CG10286	0.00532255	0.995547	-0.117887	0.999832	-0.169233	0.155831
CG10298			-0.0127986	0.999832	0.00866592
CG10300	0.00384052	0.990612	0.281249	0.0538461	0.425308	2.98668e-05
CG10301	-0.00119546	0.990612	0.0655798	0.999832	0.10147	0.659159
CG10307	-0.00174134	0.990612	0.037353	0.999832	-0.00241803	0.99221
CG10311	0.00879348	0.990612	-0.0575745	0.999832	0.0709349	0.57726
CG10317			-0.00556776	0.999832	0.0259482	0.723269
CG10321	0.0130985	0.990612	-0.0105625	0.999832	0.0733641	0.686636
CG10324	-0.0111347	0.990612	-0.0251154	0.999832	-0.0677474	0.828287
CG10333	-0.0727995	0.990612	-0.00492531	0.999832	-0.00272676	0.99221
CG10336	-0.0329447	0.990612	-0.0163624	0.999832	0.0292113	0.932419
CG10337	-0.00259787	0.990612	0.0531969	0.999832	0.0431809	0.898929
CG10338	0.0434477	0.990612	-0.0964134	0.999832	-0.125936	0.551885
CG10339	-0.00177072	0.990612	-0.072433	0.999832	-0.198407	0.217936
CG10340	0.0349011	0.990612	-0.0129129	0.999832	0.0637214	0.710979
CG10341	-0.0933004	0.990612	-0.124761	0.999832	-0.307831	2.96798e-05
CG10343	-0.00943892	0.990612	-0.0416354	0.999832	-0.082886	0.781317
CG10344	-0.00448662	0.995915	0.0386854	0.999832	0.292747	0.0425534
CG10345	-0.00128322	0.990612	-0.0635555	0.999832	0.0153642	0.973214
CG10347	-0.0551738	0.990612	-0.0180688	0.999832	0.0392166	0.910404
CG10348	0.00220642	0.990612	0.0643378	0.999832	-0.0779528	0.790525
CG10352	-0.000475834	0.990612	-0.0029696	0.999832	0.00584919
CG10353	0.00226512	0.998784	-0.0117027	0.999832	-0.0495129	0.752434
CG10357					0.000121609
CG10359	-0.000453886	0.995547	0.0135549	0.999832	-0.0898035	0.507958
CG10361	0.00792559	0.990612	0.0090341	0.999832	0.110025	0.502504
CG10362	0.00365913	0.990612	0.0122388	0.999832	-0.00249655	0.993934
CG10365	-0.0442295	0.990612	0.0252138	0.999832	-0.0253751	0.940584
CG10366	-0.0124244	0.990612	-0.115908	0.999832	-0.022593	0.956671
CG10375	-0.0778807	0.990612	-0.067794	0.999832	0.0214446	0.95068
CG10376	0.0484131	0.990612	-0.0473153	0.999832	0.0923359	0.677292
CG10383	-0.0765253	0.990612	0.0369923	0.999832	0.244752	0.0104966
CG10384	0.00480604	0.990612	0.033496	0.999832	0.0231767	0.947106
CG10395	0.0393521	0.990612	0.0217754	0.999832	-0.0150409	0.973311
CG10405	-0.00439645	0.990612	-0.0818588	0.999832	-0.217906	0.101752
CG10407	0.00786897	0.990612	0.045697	0.999832	-0.162215	0.419285
CG10413	-0.0216632	0.990612	0.0677466	0.999832	-0.0612822	0.80988
CG10417	0.010925	0.990612	0.0838721	0.999832	0.0953293	0.733232
CG10418	-0.0941627	0.990612	0.0316105	0.999832	-0.0758913	0.80459
CG10425	-0.0602958	0.990612	0.158845	0.802545	0.0812683	0.73888
CG10428	-0.020156	0.990612	0.0666986	0.999832	0.0317136	0.937456
CG10431	-0.054237	0.990612	0.0119299	0.999832	-0.0402972	0.919872
CG10433	0.0052539	0.990612	-0.0613642	0.999832	0.100935	0.539742
CG10435	-0.0456181	0.990612	-0.0715615	0.999832	-0.0429421	0.900729
CG10444	-0.0121173	0.990612	0.0219299	0.999832	0.0434688	0.863747
CG10445	0.0488457	0.990612	0.00695243	0.999832	-0.00100722	0.996164
CG10459			0.00259732
CG10462	0.0229908	0.990612	0.0425571	0.999832	-0.00776868	0.982889
CG10463	-0.0421122	0.990612	-0.0842651	0.999832	-0.147232	0.412181
CG10465	0.04999	0.990612	0.0975791	0.999832	0.183858	0.243185
CG10466	-0.020647	0.990612	-0.107935	0.999832	-0.170215	0.416418
CG10467	-0.0162548	0.990612	0.0919932	0.999832	-0.031787	0.940584
CG10469	-0.0024074	0.990612	0.00401708	0.999832	-0.0645333	0.671668
CG10470	-0.0198901	0.990612	-0.0433831	0.999832	-0.0347189	0.924621
CG10472	0.00537083	0.990612	-0.0134808	0.999832	-0.312912	0.000895531
CG10474	0.00132877	0.990612	-0.00547951		-0.733095	3.405e-12
CG10477			-0.00401616	0.999832	-0.00878462	0.972373
CG10479	0.0570319	0.990612	-0.00669383	0.999832	-0.115873	0.636483
CG10483	-0.00407395	0.990612	-0.0885881	0.999832	0.0635255	0.799931
CG10486			-0.00250315	0.999832	-0.0284419	0.749386
CG10492	-0.0439063	0.990612	0.094277	0.999832	0.0902018	0.715671
CG10494	-0.0353249	0.990612	0.0137903	0.999832	-0.330724	0.0072339
CG10495	0.013466	0.990612	-0.0764873	0.999832	0.00390497	0.99221
CG10505	0.00283117	0.990612	0.0321252	0.999832	-0.259122	0.0623122
CG10508	0.0100328	0.990612	-0.0332729	0.999832	-0.0189315	0.958151
CG10510			0.0191975	0.64896	0.00643003
CG10512	0.0468049	0.990612	-0.11884	0.999832	-0.154956	0.0532345
CG10513	0.000860029	0.990612	0.0781271	0.943171	-0.141582	0.263033
CG10514	-0.000576595	0.990612	-0.364529	1.52397e-05	-0.454008	0.000105408
CG10516	-0.00377517	0.997819	-0.0874884	0.999832	-0.137198	0.487121
CG10527	-0.00416523	0.998279	0.0229215	0.999832	-0.174743	0.0824929
CG10543	0.0189377	0.990612	0.019754	0.999832	-0.029719	0.928619
CG10550	0.00597953	0.990612	0.153182	0.861471	-0.115565	0.385526
CG10553	0.000860029	0.990612	0.0411897	0.999832	-0.176515	0.315639
CG10555	-0.068085	0.990612	-0.0101681	0.999832	0.112663	0.574088
CG10559			0.0374714	0.999832	-0.406526	0.000159681
CG10560	0.00179973	0.990612	-0.0837642	0.999832	-0.337196	0.00018077
CG10561	-0.0128498	0.990612	-0.0288823	0.999832	0.105247	0.658079
CG10562	0.00157406	0.990612	-0.0773541	0.999832	-0.0027346	0.99221
CG10565	-0.083039	0.990612	-0.0132836	0.999832	-0.0751757	0.539381
CG10576	0.0342222	0.990612	0.0312811	0.999832	0.0204672	0.923836
CG10581	0.00310531	0.990612	-0.00865955	0.999832	0.0977389	0.301057
CG10584	-0.0626153	0.990612	-0.0100733	0.999832	0.12592	0.553165
CG10588			0.00621909		0.00166693
CG10589			0.00279824		0.00519955
CG10591	0.00193262	0.998784	0.0992562	0.609345	0.0350156	0.389806
CG10597	-0.000475834	0.990612	-0.0233663	0.999832	-0.162183	0.40641
CG10598	0.00425178	0.990612	-0.00940547	0.999832	-0.145788	0.523046
CG10600	0.0539244	0.990612	-0.109606	0.999832	-0.036663	0.908305
CG10602	-0.134906	0.847262	-0.0945483	0.999832	-0.190314	0.0589712
CG10616	0.0272204	0.990612	0.00178255	0.999832	-0.0627956	0.825881
CG10621	0.065219	0.990612	0.251335	0.132639	0.263945	8.5047e-05
CG10623	0.0231398	0.990612	0.0379071	0.999832	0.106365	0.5167
CG10628	-0.0860687	0.990612	-0.0259145	0.999832	0.015996	0.972766
CG10631	0.0513959	0.990612	-0.015174	0.999832	-0.146654	0.161304
CG10638	0.00388173	0.998784	-0.0636267	0.999832	0.0814629	0.749189
CG10646	-0.0358377	0.990612	0.0623655	0.999832	0.0930405	0.738089
CG10650	0.00408345	0.990612	-0.126612	0.884715	-0.112697	0.43657
CG10651	-0.000475834	0.990612
CG10654	0.0081864	0.990612	-0.014434	0.999832	-0.0783083	0.763443
CG10657	0.000323039	0.994633	0.050483	0.999832	0.0808009	0.69658
CG10660	0.00986503	0.990612	-0.066151	0.999832	0.011368	0.980871
CG10663	0.00374654	0.990612	0.0111605	0.999832	0.0556299	0.853226
CG10669	0.0254829	0.990612	0.023968	0.999832	0.102713	0.693845
CG10672	-0.0216638	0.990612	-0.0521234	0.999832	-0.123893	0.517588
CG10674	0.0210981	0.990612	-0.0831766	0.999832	-0.0342669	0.932809
CG10680			-0.00676682	0.999832	-0.0041207
CG10681	-0.0192595	0.990612	-0.114587	0.999832	0.119389	0.628168
CG10694	-0.000958871	0.990612	-0.00114296		-0.00197274
CG10700	0.000555049	0.990612	-0.000244861	0.999832	-0.000497885
CG10702	-0.0742789	0.990612	0.026362	0.999832	-0.000887572	0.997758
CG10710	0.0122873	0.990612	-0.0776039	0.999832	0.081822	0.752434
CG10713	0.00259929	0.990612	0.0382085	0.999832	0.21289	0.229752
CG10725	0.00228386	0.990612	-0.0720066	0.999832	0.150472	0.183747
CG10730			0.0186946	0.999832	0.0273352	0.782633
CG10731	-0.0322611	0.990612	0.0503883	0.999832	0.105614	0.686997
CG10734			-0.000964585		0.00304372
CG10737	0.0291617	0.990612	-0.0531437	0.999832	-0.0786534	0.574088
CG10738	0.0135365	0.990612	0.009411	0.999832	0.0728464	0.779239
CG1074	-0.0347421	0.990612	-0.0775161	0.999832	-0.0741193	0.748871
CG10747	-0.0291014	0.990612	-0.0592066	0.999832	-0.101172	0.646513
CG10748					-0.00197274
CG10750			-0.0187974	0.999832	0.00458512
CG10752			-0.00228244
CG10761	0.000473848	0.990612	-0.00114296		0.00456993
CG10764	-0.000893399	0.990612	-0.0138093	0.999832	-0.00466087	0.972266
CG1077	0.000386155	0.995547	0.037528	0.999832	0.1818	0.357061
CG10778	0.0321634	0.990612	-0.0460676	0.999832	-0.00945549	0.981032
CG10793	0.00132877	0.990612	0.00514618	0.999832	-0.018784	0.811611
CG10795	-0.0372977	0.990612	-0.0907832	0.999832	0.0777147	0.799562
CG10799	0.00179973	0.990612	-0.048493	0.999832	-0.276894	0.0619054
CG10801	-0.000475834	0.990612	-0.00676682	0.999832	-0.00288471	0.983325
CG10802	-0.0829588	0.990612	0.0457062	0.999832	-0.0456556	0.882623
CG10803	-0.0726513	0.990612	-0.0805937	0.999832	0.000486634	0.998291
CG10804	-0.00107924	0.990612	0.0664186	0.999832	0.0231924	0.954774
CG10809	-0.00772425	0.993622	-0.0592338	0.999832	-0.0244913	0.951263
CG10814			0.00216241	0.999832	0.0029307
CG10834			-0.00114296
CG10841			-0.000124122		-0.00214184
CG10845			-0.00168989		-0.00580369
CG10853			0.0041774	0.999832	0.00695993
CG10859	-0.000637755	0.995547	-0.0344221	0.225068	0.0275201	0.72753
CG10862			-0.00397362		-0.00548133
CG10863	-0.0449667	0.990612	-0.328529	0.00124717	0.0495019	0.833484
CG10864	0.00180428	0.990612	0.0494324	0.999832	-0.275461	0.0592653
CG10866	0.0016237	0.998784	-0.0180843	0.999832	-0.091888	0.739291
CG10869	-0.00172506	0.990612	0.0269135	0.999832	0.00020044	0.998385
CG10874	-0.049369	0.990612	0.00718457	0.999832	-0.0375899	0.889675
CG10877	-0.000814516	0.998784	-0.0208669	0.999832	-0.194854	0.125478
CG10887					0.00254373
CG10898	-0.0239881	0.990612	0.0335989	0.999832	0.171605	0.392229
CG1090	0.0059653	0.990612	-0.0168122	0.999832	0.0343887	0.920711
CG10903	-0.0324034	0.990612	-0.0939829	0.999832	-0.0442063	0.864451
CG10904	-0.025175	0.990612	-0.0118032	0.999832	-0.0475509	0.8971
CG10907	0.0102157	0.990612	0.0907645	0.999832	0.0285414	0.949325
CG10910	-0.000255233	0.998784	0.196446	0.229665	0.382862	7.15894e-06
CG10911	0.00369012	0.990612	-0.0785096	0.999832	-0.0842257	0.618746
CG10912	0.00414414	0.990612	0.0363626	0.999832	0.263483	0.0257383
CG10914	0.00978783	0.990612	0.037823	0.999832	0.0175741	0.970295
CG10916	-0.0140641	0.990612	-0.187564	0.554863	0.130564	0.580053
CG10918	0.000860029	0.990612	0.0201324	0.999832	0.189411	0.208566
CG10919			-0.00605817		0.00254373
CG1092	0.00826534	0.990612	-0.0510758	0.999832	0.000770053	0.997811
CG10920			0.00338239
CG10927	-0.0101116	0.990612	0.00342425	0.999832	0.0665606	0.839302
CG10931					0.000397078
CG10932	-0.00289832	0.998784	0.0322318	0.999832	-0.181574	0.107074
CG10936	0.0304697	0.990612	0.0624448	0.999832	-0.0825351	0.639334
CG10939	-0.0208817	0.990612	0.0509951	0.999832	0.15261	0.178649
CG10943	-0.000475834	0.990612	-0.169321	0.000658924	-0.326212	3.9184e-05
CG10947	-0.00202032	0.990612	0.113032	0.999832	0.162718	0.224393
CG10948	0.0386971	0.990612	-0.0652351	0.999832	-0.0166381	0.963239
CG10949	-0.0341558	0.990612	-0.0810865	0.999832	-0.0190365	0.968037
CG10950			0.00211941		-0.0168909
CG10953	0.0142637	0.990612	-0.0073051	0.999832	-0.0992385	0.710759
CG10958	0.0116292	0.990612	-0.0549976	0.999832	0.0550571	0.876236
CG10959	0.0587078	0.990612	0.00391576	0.999832	-0.0478951	0.896123
CG10960	0.136755	0.885481	-0.189077	0.308035	0.146799	0.111602
CG10962	-0.00218144	0.990612	0.0922209	0.999832	-0.116823	0.636938
CG10970			-0.0196672	0.999832	-0.12799	0.465351
CG10973	-0.0241169	0.990612	0.00691408	0.999832	0.0270771	0.940584
CG10979	0.0711094	0.990612	-0.193164	0.516444	-0.0790749	0.789256
CG10984	-0.0439548	0.990612	-0.0982706	0.999832	-0.0802432	0.701369
CG10993			-0.00114296		0.00456993
CG10996			-0.00114296		0.00254373
CG11000	0.0062981	0.990612	0.092651	0.999832	0.209135	0.0591022
CG11007	0.057669	0.990612	-0.0115959	0.999832	0.0720581	0.797672
CG11018	-0.0038796	0.990612	0.00932623	0.999832
CG11029	0.000473848	0.990612	0.000566099	0.999832	-0.064923	0.844458
CG1103	0.00835275	0.992826	0.125249	0.999832	0.0582171	0.856292
CG11030	-0.0726401	0.990612	0.0381973	0.999832	0.156414	0.152714
CG11034	-0.0773168	0.990612	-0.484593	1.70018e-07	-0.780618	8.61551e-27
CG11035	-0.0602227	0.990612	0.0477435	0.999832	-0.0548894	0.854885
CG11041	-0.000475834	0.990612	-0.0237382	0.999832	-0.093797	0.714922
CG11044	0.00379734	0.990612	-0.0734252	0.999832	0.0900997	0.730184
CG1105	-0.0195988	0.990612	0.0516741	0.999832	0.0963565	0.522348
CG11050	-0.0670017	0.990612	0.0165142	0.999832	0.05563	0.758306
CG11052	0.00572273	0.990612	-0.0250648	0.999832	-0.01687	0.8971
CG11060	0.000860029	0.990612	0.00960502	0.999832	0.00626674
CG11068			0.00211941
CG11069	0.0426135	0.990612	0.0331394	0.999832	-0.134438	0.518791
CG11070	0.0322004	0.990612	-0.0781246	0.999832	-0.104615	0.49148
CG11073	0.00713717	0.990612	0.278705	0.0132381	-0.111361	0.549914
CG11076	0.0330501	0.990612	-0.0222652	0.999832	-0.0601743	0.696883
CG11077	-0.00957693	0.990612	0.0206644	0.999832	-0.0541683	0.865818
CG11085			-0.00648779	0.999832	-0.0334344	0.692151
CG11089	0.0112913	0.990612	-0.0573367	0.999832	-0.189036	0.0457624
CG11095	0.00710067	0.990612	-0.00429432	0.999832	0.00357336	0.99221
CG11099	-0.000893399	0.990612	-0.0805052	0.999832	0.0967381	0.533807
CG11103	-0.0298986	0.990612	-0.0204425	0.999832	0.0916387	0.740577
CG11106					-0.0041207
CG11109	-0.024745	0.990612	-0.057097	0.999832	-0.0452632	0.904455
CG11110	0.00956675	0.990612	-0.0307907	0.999832	-0.0918608	0.72753
CG11112			0.0126516
CG11122	0.099692	0.990612	-0.0453556	0.999832	-0.141041	0.325581
CG11123	-0.0856821	0.990612	0.113912	0.999832	0.0350029	0.885517
CG11125	-0.0564687	0.990612	0.0976241	0.999832	0.0627681	0.842615
CG11127	0.00515401	0.995547	0.0491267	0.999832	0.0126359	0.977081
CG1113	0.000440821	0.998784	0.0202383	0.999832	0.00807163	0.979044
CG11131	0.0102228	0.990612	-0.00854512	0.999832	-0.0712796	0.521927
CG11134	-0.0709657	0.990612	-0.00696845	0.999832	-0.143031	0.328247
CG11141	-0.0689237	0.990612	0.0440296	0.999832	-0.0473076	0.889389
CG11147	0.00749105	0.990612	0.0608443	0.999832	-0.0100841	0.982746
CG11149	0.00369176	0.990612	0.137051	0.818827	-0.0142471	0.973214
CG11151	-0.0208658	0.990612	-0.130887	0.867147	-0.111161	0.586522
CG11155	0.00822113	0.990612	0.160993	0.740819	0.255067	0.035155
CG11158	0.00899735	0.990612	0.0356244	0.999832	-0.0356777	0.920852
CG11159	0.00179973	0.990612	-0.0642236	0.999832	-0.022248	0.874037
CG1116	-0.0103775	0.990612	0.0462185	0.999832	0.0167087	0.97114
CG11162			0.0292808	0.999832	0.0219458	0.939476
CG11164	-0.0441234	0.990612	0.183338	0.617804	0.218294	0.20391
CG11168	0.00337512	0.997819	-0.00810945	0.999832	-0.0888429	0.639334
CG11170	0.000367047	0.999916	0.0617459	0.999832	0.077784	0.781317
CG11178	0.0635246	0.990612	0.00672662	0.999832	-0.0178896	0.967391
CG11180	-0.0487976	0.990612	-0.00801644	0.999832	0.0032028	0.99091
CG11191	-0.00241639	0.990612	-0.0340075	0.999832	-0.0912621	0.73749
CG11192			0.0118392		0.151954	0.0182757
CG11200	0.0435133	0.990612	-0.00739338	0.999832	0.222995	0.137633
CG11211	0.000860029	0.990612	0.0214512	0.999832	-0.00260675
CG11226			-0.00350458		-0.0041207
CG11227			0.00211941		0.00802287
CG11236	-0.00130768	0.990612	-0.0574257	0.999832	-0.0932683	0.733232
CG1124	0.00238982	0.990612	-0.0602451	0.999832	-0.0724514	0.748972
CG11241	-0.0261273	0.990612	0.0637285	0.999832	0.106542	0.580252
CG11247	0.0047433	0.995915	-0.0123483	0.999832	0.00891019	0.982635
CG11248	-0.0389702	0.990612	0.0157238	0.999832	0.087205	0.731293
CG11249	0.0013346	0.990612	0.019862	0.999832	0.0994625	0.712571
CG11251			0.00211941
CG11257	-0.0211214	0.990612	0.00968609	0.999832	0.0259323	0.954749
CG11263	-0.0107012	0.990612	0.0717074	0.999832	0.148422	0.489608
CG11267	-0.0419677	0.990612	0.1129	0.999832	0.0401472	0.884816
CG11269					0.00480506
CG11275	-0.00342544	0.993471	0.0398338	0.999832	0.0297732	0.910803
CG11279	0.066675	0.990612	0.0214267	0.999832	0.0822845	0.762837
CG1129	0.017976	0.990612	0.072431	0.999832	-0.0119509	0.975306
CG11291			0.0028975	0.999832	-0.00127802
CG11294			0.00175936	0.999832	0.019559
CG11300			0.000788033	0.999832	0.0188589	0.824251
CG11307	-0.072873	0.990612	0.135706	0.993041	0.249575	0.118635
CG11309	-0.00817157	0.992826	-0.00652962	0.999832	-0.272982	0.00323674
CG11313	-0.000475834	0.990612	-0.068408	0.863718	-0.0223205	0.909176
CG11317	-0.000975521	0.990612	-0.0663522	0.999832	0.131945	0.487195
CG11318	-0.000523503	0.994633	-0.111969	0.999832	0.0381504	0.906304
CG11319	0.0064514	0.990612	-0.223628	0.225729	-0.307397	0.00878026
CG11322	-0.000475834	0.990612	-0.021017	0.934887	-0.0306443	0.649143
CG11327	0.00576536	0.990612	-0.0109716	0.999832	-0.00150768	0.994066
CG11333			0.00101699		-0.0342667	0.73749
CG11334	-0.0657223	0.990612	-0.0917612	0.999832	-0.0697169	0.713677
CG11342	-0.0235618	0.990612	-0.0404438	0.999832	-0.00138603	0.996342
CG11345	-0.000203741	0.998784	-0.0326889	0.999832	0.107085	0.564234
CG11349			-0.00498664	0.999832	0.00254373
CG11350			0.0092096	0.999832	-0.253761	0.051456
CG11353	0.00664754	0.990612	0.0250335	0.999832	0.222804	0.0699819
CG11356	0.000555049	0.990612	-0.00657855	0.999832	-0.0166219
CG11357	0.00266055	0.998784	0.033609	0.999832	0.0587113	0.790066
CG1136	0.00201927	0.990612	0.142102	0.90325	-0.129392	0.409074
CG11360	0.0841019	0.990612	-0.108728	0.999832	-0.0841727	0.747766
CG11362	-0.000475834	0.990612	0.0046351		0.00456993
CG11367	-0.0488419	0.990612	0.0982578	0.999832	0.0612537	0.843855
CG11368			0.0392127	0.999832	-0.0333937	0.923934
CG11369			-0.00212359		0.00584919
CG1137			-0.0159955	0.999832	0.0223933
CG11370	0.00226533	0.990612	0.250763	0.118782	0.131366	0.321597
CG11374	-0.000475834	0.990612	0.0346771	0.999832	0.0647606	0.729408
CG11377	0.0585332	0.990612	-0.0809793	0.999832	0.0951099	0.728454
CG11378	0.00500437	0.990612	-0.010781	0.999832	-0.133139	0.329015
CG11379			0.000769659
CG1138			-0.00114296		-0.0041207
CG11380	0.0108407	0.990612	0.15053	0.722064	0.169428	0.0409774
CG11381			0.0105261	0.999832	-0.237941	0.0988746
CG11382	0.00820745	0.990612	0.135435	0.920892	0.144825	0.511976
CG11384	-0.000717237	0.990612	0.124683	0.999832	0.21338	0.0366277
CG1139	0.000860029	0.990612	-0.0468269	0.999832	0.0492075	0.889389
CG11391					0.00254373
CG11396	0.000443961	0.999916	-0.051388	0.999832	0.131779	0.527503
CG11398	-0.00712232	0.994633	0.0969147	0.999832	-0.00485904	0.99091
CG11399	-0.00836319	0.990612	0.0449442	0.999832	-0.0451301	0.874108
CG11400	0.00566805	0.990612	-0.00849812	0.999832	0.114116	0.555217
CG11403	0.0375265	0.990612	-0.0543567	0.999832	0.163801	0.403044
CG11404					0.00254373
CG11406	-0.000475834	0.990612	-0.0117793	0.999832	-0.0355903	0.578324
CG11407	0.00263223	0.990612	-0.0236283	0.999832	0.15099	0.398978
CG11409	0.0225348	0.990612	0.0978961	0.999832	0.013293	0.977889
CG11413	0.00100845	0.990612	0.0337082	0.999832	-0.0459858	0.859916
CG11414	-0.0101737	0.990612	-0.0522414	0.999832	-0.0460346	0.796596
CG11417	-0.0476326	0.990612	0.0212294	0.999832	-0.137102	0.417221
CG1142	-0.0659991	0.990612	-0.0913836	0.999832	0.0527806	0.834388
CG11425			0.00319647	0.999832	-0.127472	0.593173
CG11426	0.00206241	0.990612	-0.0117626	0.999832	0.149109	0.419285
CG1143	0.00154725	0.990612	-0.0203298	0.999832	0.141352	0.393454
CG11436	-0.00552842	0.995547	-0.0662719	0.999832	0.0143233	0.974873
CG11437	-0.0061552	0.990612	-0.0599925	0.999832	0.00163216	0.995335
CG11438	0.00239598	0.990612	-0.128635	0.971615	-0.157657	0.339716
CG11444	-0.038431	0.990612	-0.0830586	0.999832	0.00785108	0.981785
CG11447	-0.0177928	0.990612	0.0281937	0.999832	-0.115929	0.648603
CG11449	0.000555049	0.990612	0.0460664	0.999832	-0.0117052	0.926165
CG11453	0.00131627	0.990612	-0.305792	0.0136454	0.0202392	0.948088
CG11454	-0.00779031	0.990612	-0.108045	0.999832	-0.0986992	0.677186
CG11456	0.0136913	0.990612	0.00748209	0.999832	-0.108258	0.683506
CG11458			-0.00114296		-0.00792081	0.955103
CG11459			-0.00848109	0.999832	0.00485769
CG1146	0.0399359	0.990612	-0.0049844	0.999832	0.262461	0.0764708
CG11470	-0.000893399	0.990612	-0.00268042	0.999832	-0.028272	0.926165
CG11474	-0.0660986	0.990612	-0.027962	0.999832	0.0548289	0.749189
CG11475	0.00316871	0.990612	-0.0190704	0.999832	-0.133083	0.0533832
CG11498	0.00535685	0.990612	0.00186553	0.999832	0.0205194	0.943589
CG11504	-0.04906	0.990612	-0.0339686	0.999832	0.126401	0.433001
CG11523	-0.0366655	0.990612	-0.00880406	0.999832	0.00680366	0.986238
CG11529	-0.000475834	0.990612	0.00800391	0.999832	0.229179	0.0536279
CG11537	0.0211396	0.990612	-0.00424587	0.999832	-0.0432398	0.831406
CG11539	0.0145312	0.990612	0.0567639	0.999832	0.0112727	0.981453
CG11550	-0.00229267	0.990612	-0.042285	0.999832	-0.01151	0.972409
CG11555	-0.0662686	0.990612	0.0920493	0.999832	-0.130839	0.431482
CG11560	-0.0730751	0.990612	-0.0470694	0.999832	0.0347454	0.932809
CG11562	-0.0205215	0.990612	-0.00182284	0.999832	0.15859	0.434164
CG11563	-0.0285855	0.990612	0.0305092	0.999832	-0.0299292	0.921395
CG11570			-0.0364884	0.999832	0.0676381	0.790367
CG11581			-0.00353343	0.999832	0.025559	0.871401
CG11583	-0.0550149	0.990612	-0.0457131	0.999832	-0.144525	0.215921
CG11584	2.28263e-05	0.999916	-0.130643	0.875515	0.0842066	0.644893
CG11585			-0.0144204	0.999832	-0.0834269	0.720115
CG11586	-0.0827887	0.990612	-0.0123532	0.999832	0.0217792	0.959485
CG11590	-0.0601603	0.990612	-0.0859268	0.999832	-0.114247	0.659243
CG11593	-0.00159476	0.998784	0.0293904	0.999832	0.0159659	0.96771
CG11594	0.00154859	0.993471	-0.213172	0.279304	-0.241067	0.00449534
CG11596	-0.092803	0.990612	0.0893369	0.999832	0.0715633	0.747986
CG11597	-0.00582577	0.990612	-0.0145789	0.999832	-0.0466829	0.893775
CG11598	-0.00152683	0.990612	0.000966802		0.0416555
CG11600			-0.00228244		0.00749988
CG11601	-0.00735382	0.993471	0.041712	0.999832	-0.0555152	0.867008
CG1161	-0.0515094	0.990612	0.0150302	0.999832	0.141627	0.340342
CG11617	0.00633443	0.990612	-0.0863373	0.999832	0.130802	0.578981
CG11619	0.00207312	0.990612	-0.0572162	0.999832	0.23021	0.130128
CG11626	-4.90415e-06	0.999916	0.0220487	0.999832	-0.0230573	0.842615
CG11629			0.00279824		0.00576987
CG11630	-0.00119546	0.990612	-0.00114296
CG11634			0.00895294		-0.0295122
CG11635					0.00865147
CG11638	-0.000524841	0.998784	-0.0856287	0.999832	-0.0612737	0.834388
CG11655	0.0289219	0.990612	-0.0277352	0.999832	0.10151	0.698897
CG11656			-0.00342416	0.999832	-0.0554985	0.516774
CG11658	-0.0650791	0.990612	0.0206035	0.999832	0.114806	0.31784
CG11659			0.00406785	0.999832	1.01266	1.6067e-23
CG11663	-0.000893399	0.990612
CG11668	0.00310531	0.990612	-0.0150035	0.999832	-0.064692	0.781172
CG11670	0.000640532	0.995547	-0.146884	0.772961	-0.304355	0.0334884
CG11672	0.000386155	0.995547	-0.134624	0.988147	-0.208661	0.0168117
CG11674	-0.056299	0.990612	-0.0295062	0.999832	0.237085	0.000523059
CG11679	-0.10238	0.990612	-0.0317487	0.999832	-0.120379	0.628601
CG11686	0.0159335	0.990612	0.198	0.342498	0.146243	0.348225
CG11693	0.000473848	0.990612	0.024055	0.999832	-0.0041207
CG11695	-0.00320464	0.998784	-0.063501	0.999832	0.0421439	0.910803
CG11696	-0.0578854	0.990612	-0.128175	0.999832	0.00553742	0.988865
CG11699	0.011001	0.990612	-0.101956	0.999832	0.00836222	0.982107
CG11700	-0.0037758	0.990612	-0.00662422	0.999832	0.0067395	0.972879
CG11703	-0.000861335	0.990612	0.00621909		-0.00197274
CG11710	0.0349755	0.990612	-0.0670786	0.999832	-0.180872	0.302366
CG1172	0.0554253	0.990612	0.0769838	0.999832	0.0921568	0.655579
CG11722	0.00623099	0.993471	-0.00750625	0.999832	-0.0143966	0.972879
CG11723	0.00519622	0.995547	0.0238969	0.999832	-0.0113526	0.980871
CG11726			-0.00781387	0.999832
CG11737	-0.0170561	0.990612	0.0141752	0.999832	-0.161477	0.310419
CG11741			0.0115392	0.999832	-0.113013	0.0525148
CG11752	-0.00915238	0.990612	0.0186454	0.999832	0.0527053	0.856292
CG11753	-0.0497511	0.990612	-0.039024	0.999832	0.0161616	0.972266
CG11755	-0.0203404	0.990612	0.0800657	0.999832	0.0830505	0.778202
CG11756	-0.00263809	0.990612	-0.00197953		0.0110952
CG11760	-0.00277686	0.990612	0.000587026	0.999832	-0.00456006	0.982889
CG11768			-0.0111921	0.999832	-0.0284239	0.865184
CG11771	-0.0747311	0.990612	0.0988043	0.999832	-0.0212937	0.94103
CG11777	-0.078589	0.990612	0.0629709	0.999832	0.13101	0.582152
CG11779	-0.00561389	0.995547	0.0673212	0.999832	0.025328	0.927039
CG11786	0.0079891	0.990612	-0.00257292	0.999832	0.0145578	0.44899
CG11788	-0.0149937	0.990612	0.0724755	0.999832	-0.040942	0.866803
CG11790	-0.0813613	0.990612	-0.0304782	0.999832	-0.084572	0.679258
CG11791	-0.0141974	0.990612	-0.0554603	0.999832	0.103508	0.409612
CG11807	-0.0135292	0.990612	0.0412471	0.999832	-0.0518246	0.846081
CG11808	-0.035955	0.990612	-0.0283067	0.999832	0.134585	0.50413
CG11811	-0.00882929	0.990612	-0.0392617	0.999832	0.220325	0.00762217
CG11815	-0.00312087	0.990612
CG11816			-0.00346947		-0.00193778
CG11825	0.00389158	0.998784	0.0377127	0.999832	0.242517	0.00359786
CG11828			0.00195608	0.999832	0.00282271
CG11835	-0.000475834	0.990612	0.0208258	0.999832	0.0437887	0.669254
CG11836	-0.0030582	0.998784	-0.00466607	0.999832	0.0312109	0.926185
CG11837	-0.0183362	0.990612	0.0884569	0.999832	-0.0464468	0.854105
CG11839	0.0244976	0.990612	-0.0804296	0.999832	0.0496186	0.872734
CG11841	0.000860029	0.990612	-0.00468264		-0.0816978	0.553986
CG11842	-0.000475834	0.990612	0.0355577	0.993088	0.00972423	0.977935
CG11843	-0.000934697	0.990612	9.52233e-06	0.999931	-0.0224301	0.933499
CG11852	0.0038322	0.990612	0.260796	0.0157261	0.0693681	0.629876
CG11854			0.0474226	0.794172	-0.120448	0.598211
CG11857	-0.0650012	0.990612	-0.0107577	0.999832	0.0860277	0.539381
CG11858	-0.0156026	0.990612	0.112861	0.999832	0.117975	0.639267
CG11865					-0.00197274
CG11873	0.048689	0.990612	-0.0212052	0.999832	-0.0781529	0.658023
CG11878			0.0018901		-0.0138394	0.972766
CG11882	0.0183903	0.990612	-0.0243008	0.999832	0.0529693	0.863254
CG11883	0.00661285	0.994633	-0.05282	0.999832	0.0416759	0.845881
CG11885	0.00565012	0.995547	-0.0130975	0.999832	-0.121228	0.629203
CG11892	-0.000475834	0.990612	0.0290899	0.999832	-0.66826	1.6802e-12
CG11893	0.000860029	0.990612	0.19896	2.47349e-06	2.31827	5.60357e-85
CG11898	0.000860029	0.990612	-0.0897481	0.999832	-0.4734	2.38532e-06
CG11899	0.00156451	0.998784	-0.04358	0.999832	-0.42352	0.0006165
CG11902	0.0195757	0.990612	-0.0547885	0.999832	0.0189239	0.965568
CG11905	0.0198401	0.990612	0.0697441	0.999832	0.720478	3.49327e-14
CG11906	-0.00908594	0.990935	-0.0340408	0.999832	0.108039	0.662371
CG11911	0.011074	0.990612	0.0247497	0.999832	0.255754	0.000500674
CG11912			-0.0416782	0.999832	0.214532	0.223565
CG11920	0.00220265	0.998784	0.0565308	0.999832	0.0676347	0.766751
CG11927	-0.0895576	0.990612	-0.0543671	0.999832	0.00583924	0.988748
CG11929	-0.000475834	0.990612	-0.00349779	0.999832	0.0193749	0.886893
CG11951	0.000725372	0.990612	0.251576	0.0564139	0.117409	0.646746
CG11961	0.0380602	0.990612	0.0435059	0.999832	-0.00377986	0.987034
CG11964	0.0293791	0.990612	-0.0669783	0.999832	-0.0284004	0.937456
CG11970	-0.084762	0.990612	0.0767746	0.999832	0.0404684	0.88715
CG11975	-0.0153803	0.990612	0.0394847	0.999832	0.115902	0.530264
CG11980	-0.0943484	0.990612	-0.05845	0.999832	-0.0460489	0.836706
CG11983	-0.00449805	0.990612	-0.0133498	0.999832	0.103594	0.637274
CG11986	-0.0289669	0.990612	0.00941081	0.999832	0.111387	0.671668
CG11997	-0.000475834	0.990612	-0.0230804	0.999832	0.0409485	0.587789
CG11999	-0.0397338	0.990612	-0.0664504	0.999832	-0.0925531	0.673186
CG12003	-0.00105105	0.990612	-0.00168989
CG12004	0.102064	0.990612	0.0687108	0.999832	0.099096	0.52279
CG12007	-0.01544	0.990612	-0.00811503	0.999832	-0.0402105	0.888566
CG12009	0.0333678	0.990612	0.101026	0.999832	0.0339406	0.107074
CG12010	0.013104	0.990612	0.0630264	0.999832	0.0267724	0.947908
CG12011	0.119643	0.990612	0.481861	5.27091e-06	0.0711601	0.00238735
CG12012	-0.0184353	0.990612	0.107749	0.999832	0.0465818	0.903469
CG12016			0.00211941
CG12017	0.0140659	0.990612	0.30014	0.00653173	0.0356459	0.506185
CG12020	-0.000475834	0.990612	-0.00114296
CG12024	0.05852	0.990612	0.0116527	0.999832	-0.0474368	0.864193
CG12025	0.0475128	0.990612	-0.0458531	0.999832	-0.00773665	0.982002
CG12038	0.00501239	0.990612	-0.0202447	0.999832	-0.047073	0.885815
CG12054	-0.0166061	0.990612	-0.0220125	0.999832	-0.00281521	0.99221
CG12056	-0.0123441	0.990612	0.0172047	0.999832	-0.0787178	0.797557
CG12057			0.00446298	0.999832	-0.448133	5.53096e-07
CG12061			0.00640346		0.000240803
CG12065	0.0169738	0.990612	-0.00210089	0.999832	0.0305127	0.898453
CG12069	0.000555049	0.990612	0.00211889		0.000240803
CG12071	-0.000399999	0.998784	-0.116525	0.999832	-0.0764663	0.73749
CG12075	0.0327425	0.990612	0.0944916	0.999832	0.0637073	0.7147
CG1208	-0.00110755	0.990612	0.0810688	0.999832	-0.243385	0.00798497
CG12081	-0.10042	0.990612	-0.00940232	0.999832	-0.0257909	0.939173
CG12084	-0.0362893	0.990612	0.0430953	0.999832	-0.0903133	0.578981
CG12091	0.0424652	0.990612	0.00235294	0.999832	0.0172574	0.943495
CG12093	0.00809272	0.993471	-0.0327883	0.999832	0.158306	0.334853
CG12096	-0.0367798	0.990612	-0.0119867	0.999832	-0.00570952	0.987466
CG12099	0.00390861	0.998784	-0.0953167	0.999832	-0.124336	0.215694
CG12104	0.0036033	0.998784	-0.0941955	0.999832	0.0761059	0.765518
CG12105	0.000495153	0.998784	-0.128216	0.848718	0.176253	0.17058
CG12106	-0.0652771	0.990612	-0.0669795	0.999832	-0.0939165	0.734864
CG12107	-0.00994	0.990612	-0.0695763	0.999832	-0.0533986	0.872734
CG12111			-0.00682581	0.999832	-0.00357877
CG12112	-0.011846	0.990612	-0.088896	0.999832	0.170314	0.372644
CG12115	-0.00137098	0.990612	0.00269553		-0.058407	0.640666
CG12116	0.00466225	0.990612	0.125197	0.999832	0.153655	0.157391
CG12118	0.00510119	0.995547	-0.014357	0.999832	-0.0263905	0.95008
CG12121	-0.100907	0.990612	-0.0438464	0.999832	-0.0164257	0.956422
CG12123	0.0462268	0.990612	-0.0537379	0.999832	0.102586	0.70066
CG12128	-0.0542367	0.990612	0.0629009	0.999832	0.0633798	0.735963
CG12129	-0.0928049	0.990612	-0.0725857	0.999832	0.0968817	0.724068
CG1213	0.00566902	0.990612	0.0328205	0.999832	-0.0974388	0.538281
CG12133	-0.000475834	0.990612	0.000966802		0.000240803
CG12134	-0.000340304	0.999916	0.0720206	0.999832	-0.203645	0.114655
CG12147					0.00254373
CG12155	-0.0372926	0.990612	-0.0649468	0.999832	-0.0939394	0.680873
CG12158			-0.00114296		-0.00395496
CG12159	0.019793	0.990612	0.102144	0.999832	0.0816742	0.786466
CG12163	-0.0849776	0.990612	-0.0647527	0.999832	0.0744615	0.594523
CG12164	0.000667904	0.990612	-0.0673457	0.999832	0.389474	0.00103124
CG12170	-0.0109449	0.990612	0.0442625	0.999832	-0.11628	0.563476
CG12171	-0.0622268	0.990612	-0.013751	0.999832	-0.0120215	0.972745
CG12173	0.0203921	0.990612	-0.0112805	0.999832	-0.154194	0.353018
CG12177	-0.00552803	0.994633	-0.190716	0.352424	-0.00248395	0.99221
CG12179	-0.105961	0.990612	0.0500166	0.999832	0.18339	0.343356
CG1218	-0.0961954	0.990612	-0.0366391	0.999832	-0.342615	0.00705755
CG12182	-0.0339855	0.990612	0.0872361	0.999832	0.106365	0.686997
CG12184	0.00321937	0.990612	-0.00424932	0.999832	0.0201581	0.885517
CG12194	-0.0104662	0.990612	0.053057	0.999832	0.0427879	0.892814
CG12204	-0.0448232	0.990612	-0.0493889	0.999832	-0.0655921	0.809861
CG12206	-0.00164196	0.990612	0.0500964	0.999832	-0.190832	0.135127
CG12209					-0.00423618
CG12213	-0.000718321	0.999916	0.0711385	0.999832	0.0448359	0.859508
CG12219	-0.0518432	0.990612	-0.0168673	0.999832	0.0319884	0.932809
CG12224	-0.00572959	0.990612	-0.00318888		0.00224758	0.982746
CG12229	0.00179973	0.990612	-0.00445402	0.999832	0.0217949
CG12236	0.00243183	0.998784	-0.0279292	0.999832	-0.0339075	0.927039
CG12237	-0.0741819	0.990612	-0.018745	0.999832	0.0141184	0.971281
CG12239	0.00159263	0.990612	-0.162636	0.756363	-0.105085	0.552519
CG12241	0.104162	0.990612	-0.0417625	0.999832	0.0673483	0.753947
CG12253	-0.0425328	0.990612	-0.0376905	0.999832	0.0760122	0.804482
CG12256	0.00301188	0.990612	0.21146	0.386227	0.0247345	0.947339
CG12259	-0.093513	0.990612	-0.102655	0.999832	-0.00635936	0.987466
CG12267	-0.0603566	0.990612	0.0177846	0.999832	-0.0249584	0.951263
CG12268	0.00405933	0.990612	-0.0116377	0.999832	0.0155775	0.971281
CG1227	-0.0518722	0.990612	-0.0395807	0.999832	0.0902294	0.706509
CG12278	-0.00137098	0.990612			-0.00830746
CG12279	-0.0120498	0.990612	0.00228357	0.999832	0.00335175	0.99221
CG12288	-0.0491996	0.990612	-0.0216547	0.999832	-0.0558633	0.788782
CG12289			-0.00114296
CG12290	-0.00635931	0.995547	0.0562129	0.999832	0.0853477	0.672347
CG12299	-0.043255	0.990612	-0.0499041	0.999832	0.0987832	0.688422
CG12301	-0.0926461	0.990612	0.0430254	0.999832	0.0422093	0.856475
CG1231	0.00179973	0.990612	0.0054025	0.999832	0.0802934	0.662232
CG12310	0.00179973	0.990612	0.302195	0.0260505	-0.169857	0.145831
CG12316	0.0398531	0.990612	0.0609	0.999832	0.0453076	0.888875
CG12320	-0.0357148	0.990612	0.011415	0.999832	-0.0605653	0.861799
CG12321	0.0860948	0.990612	-0.0621587	0.999832	-0.0420451	0.913326
CG12325	-0.0588636	0.990612	0.0508495	0.999832	-0.11946	0.401632
CG1233	0.0313881	0.990612	-0.090902	0.999832	-0.0460915	0.854601
CG12338	0.0136484	0.990612	-0.00816362	0.999832	-0.0897607	0.71543
CG1234	-0.0652298	0.990612	0.0290082	0.999832	0.0638761	0.713677
CG12341	-0.00708457	0.993622	-0.0644584	0.999832	-0.0483238	0.88356
CG12343	-0.0451513	0.990612	-0.127113	0.999832	0.011596	0.973311
CG12344	0.00179973	0.990612	0.0731946	0.999832	0.050735	0.880864
CG12355	0.00329216	0.990612	0.0504134	0.999832	-0.101326	0.685293
CG1236	-0.0418043	0.990612	0.0326631	0.999832	-0.10866	0.600849
CG12362			9.73178e-05
CG12374	-8.15712e-05	0.998784	9.20622e-05		0.0222341
CG12375	0.0472398	0.990612	-0.0512904	0.999832	-0.0597867	0.825799
CG12376			-0.00114296		-0.0040167
CG12379	-0.00364797	0.990612	-0.0589307	0.999832	-0.0780792	0.799562
CG12384	0.0491644	0.990612	-0.114368	0.999832	0.0306593	0.924315
CG1239	0.0676791	0.990612	-0.0206361	0.999832	-0.0695998	0.803956
CG12391	-0.05896	0.990612	0.0399248	0.999832	0.10083	0.554291
CG12395					-0.00197274
CG12398			-0.00133694	0.999832	-0.00797901
CG12402	0.0355045	0.990612	-0.00234017	0.999832	0.126328	0.530202
CG12420	-0.0122991	0.990612	-0.0102807	0.999832	-0.0234736	0.938223
CG12446			0.000966802		0.00254373
CG12448			-0.00300785		0.0353581
CG1246	0.00190288	0.990612	-0.021521	0.999832	0.0640252	0.669681
CG12470	0.00228386	0.990612	0.0037534	0.999832	0.00107226
CG12477	0.00369012	0.990612	0.00679055	0.999832	-0.0266891	0.909697
CG12480	0.00513635	0.990612	-0.000136674	0.999832	-0.0133225	0.972879
CG12481			0.00211941
CG12483			-0.00605039		-0.00781866	0.962853
CG12490	0.00120496	0.990612	0.0102968	0.999832	-0.151767	0.499714
CG12491					-0.109347	0.00254526
CG12493	0.00409608	0.990612	-0.00575605	0.999832	0.0200617	0.904455
CG12496	0.00371396	0.990612	-0.00259885	0.999832	0.014917
CG12498			-0.00114296
CG12499	0.00653243	0.994633	0.0142108	0.999832	-0.148848	0.220419
CG12502	-0.00137098	0.990612	-0.0121884	0.999832	-0.035971	0.894276
CG12506	0.00228386	0.990612	0.0795855	0.747817	-0.0526153	0.866701
CG12507	0.0025796	0.990612	-0.0796586	0.999832	-0.0340474	0.932809
CG12512	-0.00842599	0.990612	0.17283	0.661525	-0.0744867	0.64833
CG12516					0.00254373
CG12517					0.00254373
CG12519	-0.000806948	0.992826	0.0139807	0.999832	0.0659554	0.518549
CG12520	0.00979688	0.990612	-0.00889892	0.999832	0.0116627	0.962732
CG12522	-0.00898736	0.990612	-0.878757	1.22042e-32	0.049324	0.843035
CG12523	0.00667211	0.990612	0.0278881	0.999832	0.111517	0.0484714
CG12531	0.00814178	0.990612	-0.0989817	0.999832	-0.114546	0.401632
CG12535	0.00121666	0.990612	0.00218649	0.999832	0.0650761	0.675594
CG12539			-2.17455e-05	0.999832	-0.0012348
CG12540	0.00526326	0.990612	0.000877583	0.999832	-0.00862672
CG12541	-0.00064902	0.995547	-0.00645201	0.999832	-0.000903687	0.997758
CG12546	-0.000958871	0.990612	-0.0395302	0.999832	0.025197	0.950365
CG12547	0.0199168	0.990612	0.0263762	0.999832	-0.0359777	0.916463
CG12560	-0.00628303	0.990612	-0.0249749	0.999832	-0.408183	0.000169404
CG12567	0.0395864	0.990612	0.110459	0.999832	0.142287	0.505724
CG12576	0.0619325	0.990612	-0.138032	0.934887	-0.0404259	0.824986
CG12581	0.0607031	0.990612	-0.0172507	0.999832	-0.0359206	0.881697
CG12589			0.00621909
CG12590			-0.0117528	0.999832	-0.0361914	0.731991
CG12592	0.00321897	0.990612	0.0125437	0.999832	0.0777464	0.00789871
CG12594	-0.00211488	0.990612	0.0994971	0.999832	0.167117	0.299844
CG12605	0.00481454	0.990612	-0.044758	0.999832	-0.117179	0.629876
CG12607	0.00521507	0.990612	0.0110871	0.999832	0.0296326	0.869339
CG12608	-0.110687	0.990612	0.0706441	0.999832	-0.00403297	0.98916
CG12609			-0.00350458		0.00346577
CG12617			0.000769659
CG12637					0.00254373
CG12640			0.000966802
CG12643	-0.00170117	0.995547	-0.0709722	0.999832	-0.212865	0.0405107
CG12645	0.00179973	0.990612	-0.00411366		0.000121609
CG1265	-0.0434066	0.990612	-0.0601647	0.999832	-0.18352	0.134623
CG12655	0.00396711	0.990612	-0.00271057	0.999832	-0.00877282	0.984432
CG12659	-0.0529598	0.990612	-0.0259677	0.999832	0.189168	0.327651
CG12661	0.00209203	0.990612	0.000966802		0.00359222
CG12662	0.00426597	0.990612	-0.00405116		-0.0116745
CG12672	-0.000475834	0.990612	-0.012523	0.999832	0.0444992	0.881697
CG12674			-0.0065124		-0.00584444
CG12680			-0.00114296		-0.0103439
CG12682					0.00254373
CG12684	0.00270896	0.990612
CG12688	-0.000475834	0.990612	0.00679804	0.999832	-0.0107707
CG12689	-0.000475834	0.990612	-0.00533062	0.999832	0.00652308
CG12691			-0.00280593
CG12692					-0.00197274
CG12693			-0.000358048	0.999832	-0.00304465
CG12698	0.0026848	0.990612	0.0112556	0.999832	-0.00950104
CG12699			0.00967935		0.0152239
CG12702	-0.0306924	0.990612	0.0222114	0.999832	0.385945	0.000825598
CG12708	-0.0669293	0.990612	-0.00852923	0.999832	-0.0970094	0.45983
CG1271	-0.00248262	0.997616	-0.100384	0.999832	-0.13093	0.551885
CG12713	-0.0354363	0.990612	0.0386418	0.999832	0.0874124	0.753947
CG12715			-0.000244861	0.999832	0.00300107
CG12716			0.00171201	0.999832	0.0433462	0.755935
CG12717	0.0370832	0.990612	-0.0967514	0.999832	-0.173441	0.394377
CG12723	0.0140979	0.990612	0.105325	0.999832	0.068567	0.456239
CG12725			0.00211941		0.0110821
CG12728	0.0137279	0.990612	-0.00372038	0.999832	0.037303	0.926787
CG12729			0.00338239
CG1273	0.0743279	0.990612	0.0300845	0.999832	0.0609003	0.183582
CG12730	-0.00261435	0.990612	-0.0150478	0.999832	0.0611215	0.844494
CG12744	-0.014369	0.990612	-0.108741	0.999832	-0.0189267	0.967676
CG12746	-0.0683752	0.990612	0.00958881	0.999832	-0.0489569	0.816924
CG1275	-0.0203216	0.990612	0.0998452	0.999832	0.165487	0.0593486
CG12766	0.00132877	0.990612	-0.0185204	0.999832	-0.451	8.27571e-06
CG12768	0.00669366	0.990612	0.0803782	0.999832	-0.0249584	0.956671
CG12769	0.0548198	0.990612	0.0785877	0.999832	0.326519	0.0168117
CG12773	-0.0507007	0.990612	-0.0489736	0.999832	-0.1161	0.346274
CG12780			0.0281168	0.999832	0.0023112	0.951263
CG12782			-0.00132299		0.0263135	0.797672
CG12783	-0.000475834	0.990612	-0.00114296
CG12795	0.0510261	0.990612	-0.00355875	0.999832	0.0288082	0.945617
CG12811	-0.0245134	0.990612	-0.0599048	0.999832	0.108308	0.603237
CG12814	0.0108411	0.990612	0.146471	0.746468	0.0745947	0.667432
CG12817	-0.00209995	0.990612	-0.00288881	0.999832	0.0112733	0.980871
CG12818	-0.016713	0.990612	-0.0196904	0.999832	0.150106	0.508071
CG12822	-0.0253603	0.990612	-0.0688471	0.999832	-0.189322	0.254647
CG12824			-0.00470896	0.999832	0.0463824	0.711029
CG12825	-0.00223874	0.990612	-0.0413256	0.999832	-0.27977	0.0254986
CG12826	0.000473848	0.990612	0.0299255	0.999832	0.240572	0.0625575
CG12828			0.000769659
CG12831			0.00279824		-0.00399853
CG12836			-0.0217687	0.999832	0.000464119	0.998291
CG12848	-0.055632	0.990612	-0.0286302	0.999832	0.0212787	0.961294
CG12851	0.0050012	0.990612	0.00300439	0.999832	-0.0933602	0.659296
CG12857			0.00510437	0.999832	0.0615497	0.513557
CG12860			-0.00813239
CG12861			-0.00280593
CG12863	-0.000568813	0.999916	-0.0954721	0.999832	-0.148361	0.511578
CG12868	-0.0277054	0.990612	-0.076241	0.999832	0.15686	0.416139
CG12869	-0.000731938	0.995547	-0.0663073	0.999832	-0.0253812	0.956521
CG12877	-0.103391	0.990612	0.13657	0.95384	0.0998504	0.695997
CG12880	-0.00176215	0.992826	-0.0507046	0.999832	-0.0200635	0.965568
CG12883	0.0455281	0.990612	-0.0917911	0.999832	-0.086437	0.768707
CG12885	0.00214101	0.995547	-0.00422322	0.999832	-0.034462	0.932809
CG12895	-0.0736918	0.990612	-0.0782725	0.999832	-0.103628	0.639334
CG12896	0.00658114	0.990612	0.0267456	0.999832	0.119473	0.209083
CG12898			-0.00114296		-0.00197274
CG12909	-0.12845	0.990612	-0.0718334	0.999832	-0.106903	0.553986
CG12910	0.00351665	0.990612	-0.0840419	0.999832	0.024608	0.947106
CG12911	0.00300134	0.990612	-0.0409643	0.999832	-0.0224675	0.948642
CG12914			-0.00173232	0.999832	-0.00257329
CG12917			0.000419834		-0.0102605
CG12920	0.00985771	0.990612	-0.0208786	0.999832	0.0145737	0.802582
CG12923					-0.00340937
CG12926	0.00481094	0.990612	0.134376	0.978635	0.0203595	0.949571
CG12929	0.00303567	0.995547	-0.0491876	0.999832	-0.0391003	0.923506
CG12934	0.00740864	0.990612	0.0445992	0.999832	0.177704	0.0285231
CG12935	-0.0641671	0.990612	0.0401795	0.999832	0.0725657	0.789256
CG12942	0.0724094	0.990612	-0.0303023	0.999832	0.0889572	0.755126
CG12945	0.0395491	0.990612	0.057709	0.999832	-0.0397771	0.904455
CG12947	-0.00786447	0.990612	-0.075263	0.999832	0.0149852	0.973311
CG12948	-0.0389772	0.990612	-0.034935	0.999832	-0.0182333	0.968186
CG12951			-0.00388864		0.00796265	0.934119
CG12963	0.000860029	0.990612	0.0146831	0.999832	0.105337	0.553986
CG12964	0.00229394	0.990612	0.0796654	0.999832	0.396097	0.0017723
CG12970	-0.00128322	0.990612	0.0217134	0.999832	-0.00210512
CG12971	-0.000861328	0.990612	-0.0927571	0.589137	-0.138708	0.473429
CG12974	0.0062573	0.990612	-0.0680515	0.999832	0.015471	0.962853
CG12975	0.0862075	0.990612	-0.00170175	0.999832	-0.0953105	0.657323
CG12983			0.00781363
CG12984	0.0019732	0.990612	0.0103483	0.999832	0.0041255
CG12985	0.000860029	0.990612	0.00933152	0.999832	-0.00849993	0.952951
CG12986	-0.000636102	0.995547	0.0068367		-0.00197274
CG1299	0.000372582	0.998784	0.0560821	0.999832	0.0196611	0.962853
CG12990	0.00246507	0.990612	-0.00529396		-0.0144074
CG12991	0.0405082	0.990612	0.0555927	0.999832	-0.0298203	0.910128
CG12992	-0.00143934	0.990612	-0.019685	0.999832	0.00607255	0.971281
CG12995			-0.0186936	0.999832	-0.00399853
CG12998			-0.0274525	0.999832	-0.407387	0.00117826
CG13000	-0.0783897	0.00495684	-0.0032054	0.999832	0.0102743
CG13001	-0.00135775	0.998784	-0.151367	0.859631	0.074233	0.799562
CG13002					0.00254373
CG13003	0.0107602	0.990612	0.0334871	0.999832	-0.0299347	0.929731
CG13004	0.000860029	0.990612	-0.00717434	0.999832	-0.00824949
CG13005	0.0606789	0.990612	-0.0832171	0.999832	-0.0273292	0.940624
CG13008			-0.00483573	0.999832	-0.0294943	0.684776
CG13010			-0.0148396	0.999832	0.000362133
CG13012	0.00179973	0.990612	0.0375644	0.999832	-0.0949436	0.703265
CG13014	0.0302121	0.990612	0.0208982	0.999832	0.0174258	0.971281
CG13016	0.00365369	0.998784	0.062701	0.999832	0.00780035	0.986238
CG13018	0.0195467	0.990612	0.000951643	0.999832	-0.0947104	0.737951
CG13021	0.000473848	0.990612
CG13022			-0.0178779	0.999832	0.0245047	0.896123
CG13023	0.00971995	0.990612	0.00121311	0.999832	0.00887939
CG13024	0.00790417	0.990612	0.0293778	0.999832	0.194498	0.28636
CG13026			0.0204381	0.999832
CG13028	0.000860029	0.990612	-0.0168406	0.999832	-0.0046545	0.984879
CG13029	0.00899138	0.990612	0.00677827	0.999832	0.00789182
CG13031			0.0166007	0.999832
CG13032	-0.000475834	0.990612	-0.0127556	0.999832	-0.0205246
CG13033	0.00479156	0.990612	-0.00851249	0.999832	0.0630401	0.813855
CG13038	0.00246507	0.990612	0.0120485	0.999832	-0.240661	0.141765
CG13039					-0.0040167
CG1304	-0.000861335	0.990612	0.0697968	0.999832	0.106799	0.64833
CG13040			-0.00757628	0.999832	0.732383	4.23353e-13
CG13041	3.41089e-05	0.999916	-0.0371164	0.999832	-0.165267	0.172436
CG13042	0.00228386	0.990612	0.0186847	0.999832	0.139433	0.35757
CG13043	-0.00102732	0.995547	-0.00764385	0.999832	0.0374607	0.886893
CG13044	-0.000304411	0.998784	0.011434	0.999832	0.06247	0.793684
CG13045	-0.000568517	0.990612	0.125979	0.999832	0.0121773
CG13046	0.00396363	0.990612	0.19486	0.365308	0.14292	0.533807
CG13047	0.000297059	0.995547	0.00150771	0.999832	0.504756	1.11921e-05
CG13048	0.00697705	0.990612	0.139493	0.794149	0.247607	0.000115776
CG13049	0.000432565	0.990612	0.0163414	0.999832	0.0570384	0.111602
CG13050			-0.016798	0.999832	-0.0111887
CG13051	-0.00147353	0.990612	0.00166931	0.999832	0.0523968	0.836376
CG13053					-0.0176681
CG13054			0.0023093	0.999832	-0.0343043	0.872734
CG13055	-0.000475834	0.990612	-0.0119575	0.999832	-0.0667922	0.828523
CG13056	-0.00282187	0.990612	-0.046899	0.999832	0.00509674	0.99091
CG13058	0.00179973	0.990612	-0.0280308	0.999832	-0.132667	0.446011
CG13059	-0.00152221	0.990612	-0.031134	0.999832	-0.0155671	0.967255
CG13060	0.000248393	0.995547	0.0231164	0.999832	0.22197	0.00492132
CG13062			-0.00372626	0.999832	0.0111019	0.925914
CG13063	0.00114639	0.993471	0.0354218	0.999832	0.306855	0.00020119
CG13064	-0.00153352	0.991925	0.0362569	0.999832
CG13065			-0.0133583	0.999832	-0.10954	0.400558
CG13066	-0.00134633	0.990612	0.00214986	0.999832	0.0406327	0.852453
CG13067	0.000391336	0.993471	-0.00694128	0.999832	0.02973	0.947012
CG13068	-0.000899067	0.990612	-0.00112882	0.999832	0.0335572	0.921525
CG13069	0.00127567	0.990612	-0.00224387	0.999832	0.195897	0.291573
CG1307	-0.0961863	0.990612	-0.00123454	0.999832	-0.0646842	0.779526
CG13070					0.00254373
CG13071					0.00254373
CG13073	0.00517609	0.990612	0.00621909		0.0514109	0.39438
CG13074	-7.03276e-06	0.999916	0.0280386	0.999832	0.00739001	0.962853
CG13075	0.00522498	0.990612	0.0847098	0.999832	-0.0670288	0.608083
CG13077	0.000860029	0.990612	-0.000869806	0.999832	0.0698714	0.820896
CG13078					0.0186741	0.910974
CG13081	-0.00137098	0.990612	-0.00350458		0.000121609
CG13082	-0.00529378	0.990612	0.023381	0.999832	0.284657	0.0131491
CG13083	0.0020989	0.990612	0.00661871
CG13084	0.000860029	0.990612	-0.0013543		0.011407
CG13085	0.00424	0.990612	-0.0134372	0.999832	0.0473816	0.854307
CG13086	-0.00114682	0.990612	-0.0608261	0.999832	-0.25795	0.0843757
CG13088	0.0450003	0.990612	0.0246448	0.999832	0.130015	0.590219
CG1309	-0.0314544	0.990612	-0.0265754	0.999832	-0.0674033	0.743424
CG13096	-0.129463	0.911199	0.0670733	0.999832	-0.0152655	0.952486
CG13097	-0.0927111	0.990612	0.0695271	0.999832	0.016039	0.965568
CG13101	-0.0232253	0.990612	0.166011	0.741998	0.123191	0.556491
CG13102	0.00546916	0.990612	-0.038954	0.999832	0.14951	0.211676
CG13108	0.00168813	0.990612	-0.0655525	0.999832	-0.0861089	0.752434
CG13113			0.00211941
CG13114			-0.00228244		0.00456993
CG13116	0.000860029	0.990612	0.014291	0.999832	0.0344525	0.621242
CG13117	-0.000475834	0.990612	-0.0213634	0.999832	-0.0200753	0.963239
CG13123	-0.00719664	0.990612	0.00573384	0.999832	-0.0248174	0.952763
CG13124	0.0294708	0.990612	0.121153	0.977528	-0.000285003	0.998434
CG13126	0.00359881	0.998784	-0.0595217	0.999832	-0.159345	0.400036
CG13127			0.00211941		-0.00197274
CG13131			0.00211941
CG13133	-0.000475834	0.990612	-0.0360603	0.999832	-0.186555	0.22153
CG13135			0.45559	4.08339e-08	0.161492	0.0375682
CG13137					-0.00163261
CG13138	-0.00248493	0.990612	-0.00268927	0.999832	0.0112634
CG1314			0.0018901
CG13144	-0.000893399	0.990612	0.0546913	0.999832	0.0162339	0.877663
CG13148	0.00146606	0.994633	-0.00990714	0.999832	-0.038044	0.924621
CG13151	0.0184691	0.990612	-0.0956442	0.999832	-0.0333179	0.936466
CG13154	-0.000958871	0.990612	-0.0557709	0.999832	-0.0429355	0.61575
CG13155			-0.00473982		-0.0131974
CG13157	-0.000475834	0.990612	-0.0432012	0.999832	-0.214483	0.00714821
CG13159	0.10987	0.990612	-0.102558	0.999832	0.281906	2.3199e-09
CG1316	-0.0141199	0.990612	-0.0719824	0.999832	-0.0224326	0.937456
CG13160	0.00270896	0.990612	-0.0577601	0.999832	-0.345265	6.1292e-05
CG13168	0.00179973	0.990612	0.0361299	0.999832	0.00956945	0.980243
CG1317	-0.0200512	0.990612	-0.0348452	0.999832	-0.0300048	0.904117
CG13170			-0.00114296		0.0151189
CG13177			0.00211941		-0.000737036	0.994066
CG13185	0.0173644	0.990612	-0.0843833	0.999832	-0.209164	0.0034732
CG13186			-0.0277193	0.999832	-0.000652352	0.986238
CG13192	-0.0651476	0.990612	-0.0377018	0.999832	-0.0784424	0.768762
CG13193			0.000966802		-0.00140006
CG13196	0.00298395	0.990612	0.160431	0.808218	0.0284105	0.615872
CG13197	0.0275358	0.990612	-0.123032	0.999832	0.0320415	0.928846
CG13198			0.0126516		-0.031956
CG13202			0.00266157	0.999832	0.0144869	0.888566
CG13203	-0.00211774	0.990612	-0.0865808	0.999832	-0.176535	0.38589
CG13204	-0.0201682	0.990612	-0.0324371	0.999832	-0.129005	0.576339
CG13215			-0.0334596	0.949505	-0.00750259	0.984432
CG13216	0.00199045	0.990612	-0.126353	0.996414	0.011407
CG13217	-0.000792975	0.995547	0.00939379	0.999832	0.080939	0.773215
CG13218	0.00566781	0.990612	-0.000915444	0.999832	-0.124338	0.612771
CG13220	-0.0681811	0.990612	-0.0460379	0.999832	0.12656	0.381126
CG13223			-0.00280593		0.029251
CG13226			0.00941749		0.341196	0.00381421
CG13227	0.000374508	0.996982	-0.181691	0.00206853	-0.365555	2.96798e-05
CG13228	0.000555049	0.990612	-0.0660986	0.999832	0.0841075	0.778273
CG13229	0.000233894	0.998784	0.0550077	0.999832	0.0934641	0.673186
CG13230			0.00189035	0.999832	0.0676564	0.624752
CG13231			-0.00306681		-0.0348308	0.844458
CG13239	0.000613135	0.990612	0.0546772	0.999832	0.2334	0.0098307
CG1324	-0.00303543	0.990612	-0.00284931		-0.011363
CG13243			-0.00570068		0.00254373
CG13247	0.00417219	0.990612	0.0931467	0.999832	0.206231	0.183261
CG13248	0.00148083	0.990612	-0.00368968	0.999832	-0.000377957	0.998385
CG13250			-0.00866093	0.999832	-0.00383563	0.975306
CG13251	-0.00179732	0.990612	-0.00618687	0.999832	-0.116186	0.653508
CG13252	-0.00699879	0.990612	0.030724	0.999832	0.148775	0.299844
CG13255	0.00543012	0.990612	-0.125411	0.999832	-0.054013	0.84306
CG13258	-0.000958871	0.990612	0.042354	0.999832	0.00883613	0.954019
CG13272	0.00780891	0.990612	0.0153201	0.999832	0.00817408	0.381782
CG13280	0.000473848	0.990612	-0.0165819	0.999832
CG13282	-0.00248955	0.990612	0.0227039	0.999832	-0.00959957	0.972766
CG13284	0.0125193	0.990612	-0.0732028	0.999832	0.157248	0.123244
CG13285	0.00499905	0.990612	0.227994	0.130132	0.226712	0.0159812
CG13287	0.00694403	0.990612	0.00468923	0.999832	0.0180866	0.968037
CG13288	0.000860029	0.990612	0.000148737	0.999832	-0.0113337	0.979062
CG13293	0.011008	0.990612	0.0173161	0.999832	0.0982037	0.710759
CG13295	0.0256837	0.990612	-0.00123226	0.999832	-0.113989	0.493753
CG13297	0.000711833	0.990612	-0.240039	0.0564139	0.112878	0.579569
CG13299					-0.00248565
CG13300	0.0227423	0.990612	0.0356513	0.999832	-0.0404438	0.910803
CG13305	0.00604699	0.990612	0.0816581	0.999832	0.126318	0.452096
CG13306			0.047096	0.999832	0.0453961	0.877663
CG13308			0.00912541	0.999832	-0.00423618
CG13309			0.00779595	0.999832	0.00866592
CG13310	-0.000475834	0.990612	0.103527	0.999832	-0.00416281	0.99221
CG13311	0.00689609	0.990612	0.0885849	0.999832	0.267982	0.00035536
CG13312	0.000860029	0.990612	-0.0519486	0.971615	-0.075922	0.760999
CG13313	-0.0027102	0.990612	-0.00795066	0.999832	-0.0360578	0.904519
CG13314	-0.00171124	0.990612	-0.0589454	0.999832	-0.110888	0.559813
CG13315	0.014676	0.990612	-0.187783	0.267826	0.0604798	0.852107
CG13318	0.00207121	0.990612	-0.0336665	0.999832	-0.0627096	0.853338
CG13319	-0.0156771	0.990612	0.00391045	0.999832	-0.230452	0.169922
CG13321	0.0188751	0.990612	0.00316433	0.999832	0.170638	0.242093
CG13323	0.00355968	0.990612	0.138983	0.956216	-0.0793329	0.7204
CG13324	-0.000475834	0.990612	0.00681066	0.999832	0.540681	2.20139e-06
CG13325	0.00208235	0.990612	-0.00469284	0.999832	-0.781308	1.32318e-17
CG13326	-0.00211774	0.990612	-0.00220087	0.999832	-0.00168252
CG13330			0.0135283	0.999832	-0.0174117	0.845837
CG13331	0.00268272	0.990612	-0.0488046	0.999832	0.0391255	0.904455
CG13332			0.0334751	0.999832	0.102883	0.553277
CG13334			0.0046351		0.0114958
CG13337	-0.000475834	0.990612	-0.00114296		-0.00468159
CG13339	0.0146293	0.990612	0.0214861	0.999832	0.021539	0.963239
CG13344	-0.0243106	0.990612	-0.0612009	0.999832	-0.13129	0.534373
CG13358	0.00569426	0.990612	0.0150775	0.999832	0.012179	0.926728
CG13359			-0.00564723	0.999832	0.00717256
CG13360	-0.000893399	0.990612	-0.0279951	0.999832	0.00917366	0.921525
CG13361	-0.000475834	0.990612	0.0194644	0.999832	-0.00738776
CG13362	0.0119857	0.990612	0.079638	0.999832	0.0394932	0.22168
CG13364	-0.089969	0.990612	-0.107872	0.999832	-0.0162537	0.972745
CG13365	-0.0707012	0.990612	0.00439628	0.999832	-0.0434355	0.908858
CG13366	0.0551938	0.990612	0.0692912	0.999832	0.0288159	0.921331
CG13367	0.0142571	0.990612	-0.0102107	0.999832	-0.0233454	0.956671
CG13369	-0.0854771	0.990612	-0.0292939	0.999832	-0.210287	0.0871072
CG13373	-0.00607438	0.995547	0.0164824	0.999832	0.0880528	0.758366
CG13375	0.00353364	0.990612	-0.109901	0.999832	0.00192659	0.994875
CG13376	0.00179973	0.990612	0.013646	0.999832	-0.00423618
CG13377	-0.00346792	0.990612	-0.220074	0.166424	-0.191973	0.0484714
CG13384	-0.0228681	0.990612	0.0355452	0.999832	-0.0374178	0.911864
CG13385			0.00338239		0.00607333
CG13386			-0.0208185	0.999832	0.0167348	0.967328
CG1339	-0.00195676	0.990612	0.0170486	0.999832	0.0396522	0.680873
CG13390	0.000340813	0.999916	0.0661521	0.999832	0.0632091	0.844458
CG13392	-0.00128097	0.998784	0.0396757	0.999832	-0.0903344	0.749094
CG13397	-0.0122735	0.990612	0.201681	0.350773	-0.0338827	0.934317
CG13398	0.128016	0.990612	0.0577365	0.999832	-0.0663984	0.799562
CG13403	-0.0013093	0.990612	-0.0187782	0.999832	-0.0715619	0.824138
CG13404	0.00367011	0.990612	-0.115333	0.999832	-0.0582756	0.869339
CG13405	-0.00185407	0.990612			0.00254373
CG13407	-0.000405633	0.993471	0.00211941		0.00502587
CG13408	0.000860029	0.990612	0.0363785	0.999832	0.0323905	0.937203
CG13409	0.000972228	0.995547	0.0396036	0.999832	0.142179	0.427202
CG13423	-7.03276e-06	0.999916	-2.9409e-05	0.999832	-0.040929
CG13427	-0.218831	0.00223378	-0.00376393	0.999832	0.00695993
CG13428			-0.00114296		-0.0301071	0.809535
CG13436	0.00207121	0.990612	-0.00855056	0.999832	0.134246	0.413812
CG13437			0.0192348	0.999832	0.0232014	0.950365
CG13438					-0.00607607
CG1344	-0.0804912	0.990612	0.0204881	0.999832	0.0478476	0.880864
CG13443			0.00259732		-0.0164466
CG13445			-0.0657157	0.981415	-0.0201467
CG13449	-0.00119546	0.990612	0.00259882	0.999832	-0.0279723	0.910293
CG13454	-0.0145555	0.990612	0.0307149	0.999832	0.0283012	0.832127
CG13455	0.000860029	0.990612	-0.0139042	0.999832	0.00411655	0.981742
CG13457	-8.15712e-05	0.998784	0.000966802		-0.0041207
CG13458	-0.000475834	0.990612	-0.0366903	0.999832	-0.251446	0.0909652
CG13460			0.00366151		0.133064	0.494694
CG13461	0.00188459	0.990612	0.0554327	0.999832	0.0322028	0.93099
CG13465	-0.0636405	0.990612	0.0100362	0.999832	0.0337562	0.766371
CG13473			0.00404316
CG13481	0.000860029	0.990612
CG13482	-0.00119546	0.990612	0.101525	0.956216	0.284603	0.0389188
CG13484	-0.0439749	0.990612	-0.0303769	0.999832	-0.0162578	0.972879
CG13488	-0.000475834	0.990612	-0.013067	0.999832	-0.00650484	0.987034
CG13492	0.00300371	0.990612	-0.0643111	0.999832	0.024075	0.932809
CG13500			-0.00306681		-0.0040167
CG13501	0.00175011	0.990612	-0.00554637		0.00695147
CG13502	-0.0015984	0.990612	-0.0695977	0.999832	-0.0943626	0.73888
CG13506	0.0214455	0.990612	-0.0672985	0.999832	-0.027754	0.90728
CG13516	-0.0025528	0.990612	-0.14881	0.862736	-0.0723029	0.786494
CG13526					-0.00197274
CG13527	-0.000475834	0.990612	0.00432993	0.999832
CG13531	-0.0140771	0.990612	0.0768652	0.999832	0.000216306	0.998981
CG13532	0.00223681	0.990612	-0.181205	0.617804	-0.000589193	0.998291
CG13538					-0.00449353
CG1354	-0.0448004	0.990612	0.0383918	0.999832	-0.0398493	0.8509
CG13540			-0.0158494	0.999832	-0.0385312	0.40717
CG13544			-0.00197953		-0.00197274
CG13545	0.00452201	0.990612	-0.00146398	0.999832	-0.0388406	0.865818
CG13551	-0.169277	0.261256	-0.0540816	0.999832	-0.0170201	0.966543
CG13557			-0.00114296
CG13558					0.00695993
CG13559	-0.000405633	0.993471	0.029503	0.999832	0.0329811	0.929731
CG13560	0.00259747	0.990612	-0.0791511	0.0615337	-0.247362	2.24375e-16
CG13561			0.00119126	0.999832	-0.0222897	0.754302
CG13562	0.00973727	0.990612	-0.189844	0.286301	-0.0563369	0.669055
CG13563	-0.000630009	0.990612	0.0148761	0.999832	-0.062577	0.275052
CG13564			-0.00114296
CG13566			0.103338	0.97788	0.0249419	0.916087
CG13575			-0.000750995	0.999832	-0.107599	0.46373
CG13577			0.0444013	0.999832	-0.0253852	0.880864
CG13578	0.000860029	0.990612	-0.0520779	0.999832	0.0702766	0.796723
CG13579	0.00141859	0.990612	0.0154327	0.999832	0.0902854	0.753477
CG1358	0.0245974	0.990612	0.0456463	0.999832	-0.178908	0.113915
CG13581			0.00410564	0.999832
CG13585	-0.0061321	0.994633	0.0634614	0.999832	-0.0341071	0.906153
CG13587			-0.00114296		-0.00197274
CG13589			0.0046351		-0.0058688
CG13590					0.0144126
CG13594	0.000691559	0.995547	0.081402	0.999832	0.193622	0.111602
CG13599	-0.0611665	0.990612	0.0033272	0.999832	0.13368	0.48335
CG1360	-0.0115934	0.990612	0.0276889	0.999832	-0.0222637	0.962853
CG13601	-0.0239554	0.990612	0.127933	0.999832	-0.197314	0.189652
CG13603	0.0201781	0.990612	0.0175699	0.999832	-0.0520379	0.856292
CG13604	-0.0109594	0.990612	0.10561	0.999832	-0.0788031	0.745458
CG13605	-0.0146344	0.990612	0.074361	0.999832	-0.0737389	0.758154
CG13606	0.00320724	0.990612	0.0686356	0.999832	0.117707	0.596985
CG13607	0.000860029	0.990612	0.0988699	0.999832	0.114688	0.658584
CG13609	-0.0195524	0.990612	-0.0256828	0.999832	0.0193179	0.956139
CG13613	0.00369012	0.990612	-0.00114296
CG13614	0.0014547	0.990612	0.0622313	0.999832	0.00382238
CG13615	0.00190769	0.990612	-1.26005e-05		-0.00800608
CG13616	0.00238161	0.990612	-0.00101747	0.999832	0.0225753	0.803539
CG13618	-4.92921e-05	0.999916	0.000413955	0.999832	0.121634	0.623277
CG13622	-0.00010908	0.999237	-0.00162457	0.999832	-0.0223681	0.836295
CG13623	0.00492159	0.990612	0.0535942	0.999832	0.0862167	0.768762
CG13625	-0.0566906	0.990612	0.0172555	0.999832	-0.0393477	0.921525
CG13627	0.000860029	0.990612	-0.0131834	0.838714
CG13630	0.0241061	0.990612	-0.0487788	0.999832	-0.0687229	0.758154
CG13631	0.0388751	0.990612	0.0144415	0.999832	0.272029	0.0647749
CG13634	-6.98004e-05	0.999916	0.0465337	0.999832	0.0910355	0.124622
CG13639			0.00537342	0.999832	0.0249913	0.947908
CG13640	0.00122761	0.990612	-0.00707501	0.999832	-0.236367	0.152714
CG13641	0.00270896	0.990612	-0.137995	0.695487	0.506101	6.44924e-09
CG13643	0.00165859	0.990612	-0.131464	0.946328	-0.20887	0.0930969
CG13653	-0.00399143	0.990612
CG13654	0.000293226	0.998784	-0.116045	0.999832	-0.134014	0.40294
CG13658			-0.0331145	0.654873	-0.682486	6.40689e-10
CG13659	0.00320673	0.990612	0.0527087	0.999832	-0.156482	0.390788
CG13663	-0.0142008	0.990612	-0.0658796	0.999832	-0.0119249	0.980243
CG13667	-0.0493679	0.990612	-0.0397183	0.999832	-0.0600367	0.841465
CG13670			0.00541203	0.999832	-0.0153689
CG13671	0.00118295	0.999237	-0.0813642	0.999832	-0.221485	0.200648
CG13674	0.000347244	0.994633	0.0139932	0.999832	0.0615827	0.853898
CG13675	-0.00260092	0.990612	0.126483	0.999832	0.0674473	0.834388
CG13676	0.00841836	0.990612	0.103713	0.999832	0.0160322	0.971072
CG13678	0.00177872	0.990612	0.0300356	0.999832	0.296734	0.0405107
CG13679	0.000162163	0.998784	0.00570511	0.999832	0.11349	0.658023
CG1368	0.00256459	0.990612	-0.00572388	0.999832	-0.0272073	0.952118
CG13685	0.000860029	0.990612	-0.0446177	0.934887	-0.109253	0.633017
CG13689	-0.0517858	0.990612	-0.0791305	0.999832	0.172394	0.392546
CG13690	-0.0196231	0.990612	0.00699779	0.999832	-0.0345773	0.922614
CG13692			-6.00465e-05	0.999832	0.0117796	0.96646
CG13694	-0.00105105	0.990612	0.106855	0.999832	0.721641	3.44034e-11
CG13698	0.0538602	0.990612	0.202927	0.320143	0.0579117	0.850479
CG13699	0.00384052	0.990612	0.0414627	0.999832	0.0694429	0.658023
CG13700			-0.00114296
CG13704	0.00353392	0.990612	0.0226244	0.999832	0.0720107	0.713677
CG13705	0.0471635	0.56357	-0.00996269	0.999832	-0.139695	0.147013
CG13707	0.00117467	0.990612	0.0372478	0.999832	-0.0716566	0.770727
CG13708	-0.00017384	0.998784	-0.00630466	0.999832	-0.172429	0.372464
CG1371	-0.087759	0.990612	-0.0112781	0.999832	-0.0923491	0.518172
CG13711	-0.0754483	0.000728107	0.00621909		-0.00197274
CG13712	-0.0399558	0.419498
CG13713	-0.0351285	0.695901	0.00274546
CG13716	-0.00749444	0.990612	-0.00208857		-0.0407146
CG13720	0.000860029	0.990612	-0.00313678	0.999832	0.00456993
CG13721	0.000816369	0.990612	-0.0592245	0.999832	-0.0196385	0.96608
CG13722	0.00508167	0.990612	-0.0463138	0.999832	-0.0780373	0.670026
CG13724			0.00338239		-0.0041207
CG13727	-0.0015984	0.990612	-0.0501514	0.999832	-0.0278085	0.950993
CG13728	0.00382797	0.990612	0.0117634	0.999832	-0.00399793	0.983325
CG13731	0.00457271	0.990612	-0.0367342	0.999832	-0.193159	0.143093
CG13733	0.00190769	0.990612	-0.0142267	0.809683	-0.00504026	0.972879
CG13737	-0.00333307	0.990612	-0.178489	0.606412	0.122758	0.57624
CG13738	0.00857019	0.990612	-0.0293932	0.999832	-0.0320209	0.939664
CG13739	-0.00110613	0.990612	-0.0180351	0.999832	-0.142275	0.530264
CG13742	-0.0260994	0.990612	0.194549	0.255354	0.109984	0.675373
CG13743			0.0285583	0.999832	-0.126332	0.52015
CG13744	0.00498885	0.990612	-0.00024128	0.999832	-0.0407376	0.699153
CG13747			0.00818434
CG13748			-0.00489309	0.999832	0.0420087	0.824611
CG13749	-8.15712e-05	0.998784	0.0215824	0.999832	0.000121609
CG13751	1.94482e-05	0.999916	0.095595	0.999832	0.0434223	0.910128
CG13760	-0.0253769	0.990612	-0.00677263	0.999832	-0.0566026	0.8661
CG13766	0.0246016	0.990612	-0.0808765	0.999832	0.0843512	0.770035
CG13771	-0.00142136	0.990612	0.00640346		0.0189282
CG13773	-0.0547388	0.990612	0.0120648	0.999832	0.0408558	0.888566
CG13775	0.000904493	0.999237	-0.0474897	0.999832	-0.0344844	0.931133
CG13784	0.00965833	0.990612	0.0682441	0.999832	0.0195482	0.940584
CG13786			0.00249308	0.999832	-0.0213148	0.782553
CG13793	0.00179973	0.990612	0.0335511	0.999832	0.0806299	0.719035
CG13794	0.00113157	0.990612	0.00564381	0.999832	-0.0694777	0.828647
CG13795	0.030524	0.990612	0.155051	0.794417	0.425716	0.00053636
CG13796	0.000688221	0.998784	0.0355929	0.999832	-0.0503387	0.873297
CG13806	0.00716277	0.990612	0.0185575	0.999832	0.0516367	0.863462
CG13807	-0.0484595	0.990612	-0.0223318	0.999832	-0.0438335	0.909697
CG13810	-0.00100259	0.990612	-0.137345	0.956216	0.0799607	0.757662
CG13813	0.00524042	0.990612	-0.184697	0.48029	0.0138429	0.882587
CG13827	-0.00817582	0.991101	0.034028	0.999832	0.0726887	0.820806
CG13829					-0.00580369
CG13833	-0.000452116	0.995547	0.0272506	0.999832	0.00894706
CG13837	0.00179973	0.990612	-0.0100628	0.999832	-0.0465062	0.868587
CG13838			0.00941749
CG13840			-0.000124122
CG13841			0.00279824
CG13842			0.011074	0.999832	-0.181879	0.316069
CG13843			-0.000736942		0.0149017
CG13847	0.00568864	0.990612	0.066768	0.999832	-0.0204602	0.962853
CG13850	0.0629013	0.990612	0.00435016	0.999832	0.0467611	0.821678
CG13855	0.00268272	0.990612	0.040512	0.999832	-0.0770015	0.782553
CG13856	0.000860029	0.990612	0.0496456	0.999832	-0.0807002	0.784819
CG13857	0.00281314	0.990612	0.00942666	0.999832	0.00327562	0.982699
CG13862			-0.0184497	0.999832	-0.128387	0.523349
CG13868	0.0314663	0.990612	0.0282743	0.999832	0.279782	2.63646e-05
CG13869	-0.000975066	0.990612	0.0092992	0.999832	0.0718716	0.362813
CG1387	-0.000475834	0.990612	0.00211941		0.00114158
CG13870			-0.00381393	0.999832	-0.00197274
CG13871	0.000555049	0.990612	0.00366151		0.00480506
CG13872			0.00189035	0.999832	0.000121609
CG13875	-0.00109399	0.995547	-0.0214813	0.999832	-0.0426676	0.910803
CG13876	-0.0307493	0.990612	0.0632916	0.999832	0.0844427	0.77727
CG13877	0.00167908	0.990612	0.0298108	0.999832	-0.218073	0.175036
CG13887	-0.0312673	0.990612	-0.125648	0.934887	-0.268609	0.00136592
CG13891			-0.00280593		0.00865147
CG13893	0.00120851	0.995547	-0.0917502	0.999832	-0.0324696	0.929708
CG13894	0.00932527	0.990612	-0.132275	0.958341	-0.212949	0.0659584
CG13895	-0.018686	0.990612	-0.0680201	0.999832	-0.14372	0.35041
CG13896	-0.0141869	0.990612	-0.0134233	0.999832	0.104357	0.698325
CG13898			0.00993617		0.0235177
CG13901	-0.0648977	0.990612	-0.0995117	0.999832	0.0382956	0.924101
CG13905			-0.0229689	0.999832	0.166465	0.281256
CG13907	0.0325366	0.990612	0.0684646	0.999832	-0.140622	0.29482
CG13912	0.00171856	0.995915	-0.0689369	0.999832	-0.0512967	0.874842
CG13917	0.0432795	0.990612	0.00615926	0.999832	-0.12904	0.224114
CG13919	-0.00336535	0.990612	-0.0304229	0.999832	0.0134169	0.972266
CG13920	-0.000903716	0.998784	-0.0193193	0.999832	0.0922856	0.599673
CG13921	0.012336	0.990612	-0.0261837	0.999832	-0.0939164	0.629876
CG13924	-0.000475834	0.990612	-0.0304528	0.999832	0.0330895	0.924621
CG13926	-0.0427065	0.990612	-0.0545084	0.999832	0.0174015	0.969547
CG13928	0.0136658	0.990612	-0.168153	0.482795	-0.0699191	0.713677
CG13930	0.00320673	0.990612	-0.0278899	0.999832	-0.0614979	0.518791
CG13933	0.0892145	0.990612	-0.0648837	0.999832	-0.0398884	0.89552
CG13937	0.00543811	0.990612	0.0420711	0.999832	-0.111741	0.574739
CG1394			0.00640346		0.0110952
CG13946	-0.000475834	0.990612	0.0108142	0.999832	-0.053775	0.882587
CG13947	-0.000122619	0.998784	0.104516	0.8686	-0.0642647	0.824986
CG13949	0.00247429	0.990612	0.0292866	0.999832	0.013573	0.963239
CG13950	-0.00357774	0.990612	-0.00654251	0.999832	-0.122394	0.623836
CG13954	-0.00068992	0.990612	-0.0559386	0.999832	-0.0902492	0.720577
CG13955	0.000386155	0.995547	-0.0478365	0.999832	-0.0650241	0.138804
CG13962	0.000555049	0.990612	-0.00717434	0.999832	-0.779321	1.58383e-13
CG13970	0.00485022	0.990612			0.000240803
CG13972	-0.00105105	0.990612	-0.00620854	0.999832	-0.0116359	0.934317
CG13978			0.00818434		-0.00197274
CG13982	-0.00343739	0.990612	-0.0141009	0.999832	0.036424	0.826744
CG13983	-0.00177109	0.990612	0.0330912	0.999832	0.0123162	0.880864
CG13984			-0.00168989
CG13992	0.000555049	0.990612	0.00201563		-0.00197274
CG13994	-0.0432985	0.990612	-0.047207	0.999832	0.0177686	0.969131
CG13995	0.00446489	0.990612	-0.0673363	0.999832	-0.0273768	0.932809
CG13996			-0.00276685	0.999832	-0.178015	0.368631
CG13999	-0.00172884	0.990612	-0.0555209	0.999832	0.0160125	0.9717
CG14000					0.00456993
CG14005	-0.0513599	0.990612	0.0631126	0.999832	0.135823	0.559393
CG14006					0.00254373
CG14007			0.000180065	0.999832	-0.0621047	0.205521
CG14014	-0.184235	1.07802e-07	-0.00593867		0.00458512
CG14015	0.00148636	0.990612	-0.00382403	0.999832	0.0150573	0.973311
CG14017	-0.000475834	0.990612
CG14020	-0.00119546	0.990612	-0.0499232	0.999832	-0.0130416	0.962853
CG14022			-0.00461335	0.999832	-0.0335987
CG14024	-0.00194683	0.990612	-0.133551	0.992798	0.00845956	0.983325
CG14034			-0.0174525	0.999832	-0.0343073	0.576826
CG14036	0.00516022	0.995547	-0.00348974	0.999832	0.10357	0.454791
CG14043	-0.0295088	0.990612	0.0458648	0.999832	-0.0181353	0.963239
CG14044			-0.0291562	0.999832	0.0437626	0.89552
CG14050	0.00261089	0.990612	-0.0219394	0.999832	-0.0171317	0.966543
CG14052	0.000473848	0.990612	-0.00164057	0.999832	0.00396694	0.982889
CG14053	-0.00422757	0.990612	-0.00170992	0.999832	0.0350821	0.723333
CG14054	-0.000893399	0.990612	0.0259329	0.999832	-0.00715566
CG14062			0.00211941
CG1407	0.0256749	0.990612	0.037901	0.999832	0.033646	0.910128
CG14072			-0.0518329	0.999832	-0.158086	0.254842
CG14073	0.0231008	0.990612	-0.0512302	0.999832	0.0408326	0.885517
CG14074	-0.0402398	0.990612	-0.085455	0.999832	-0.0161663	0.972766
CG14075	0.000860029	0.990612	-0.0358611	0.999832	-0.00441477	0.99221
CG14079	-0.00190195	0.993471	0.0219431	0.999832	0.0377422	0.807232
CG14082	0.000357675	0.995547	-0.0113288	0.999832	0.0218398	0.962853
CG14085	-8.15712e-05	0.998784	-0.00708005	0.999832	0.0135519	0.968186
CG14086	0.00179973	0.990612	0.0108404	0.999832	-0.0894372	0.652829
CG14089	-0.000475834	0.990612	-0.00180265		0.0221594	0.786466
CG14095	-0.000158196	0.998784	0.0207014	0.999832	0.118916	0.0577596
CG14096	-0.00110755	0.990612	0.0118037	0.999832	0.0542452	0.617018
CG14100	-0.0505433	0.990612	-0.00266342	0.999832	0.0085072	0.983325
CG14102	0.0309399	0.990612	-0.0559554	0.999832	-0.0542993	0.844458
CG14104	-0.0208183	0.990612	0.00375429	0.999832	0.00153849	0.99506
CG14105	0.00338331	0.990612	0.102096	0.835734	-0.0234556	0.947908
CG14106			-0.00114296		-0.0441097	0.2828
CG14107	0.0130594	0.990612	0.080057	0.999832	0.100812	0.0591022
CG14109	0.00469696	0.990612	0.0163121	0.999832	0.0829397	0.764556
CG14110	0.0262597	0.990612	0.0994906	0.999832	0.14544	0.0990663
CG14111	-0.0114497	0.990612	-0.00706991	0.999832	0.0120585
CG14118	-0.00119654	0.990612	0.0202559	0.999832	-0.00768208	0.984432
CG14120	0.0115649	0.990612	0.0305378	0.999832	-0.245964	0.0126952
CG14125			-0.0107817	0.937522	-0.000940033	0.99221
CG14130	0.0101979	0.990612	-0.00416909	0.999832	-0.055712	0.872734
CG14131	-0.000716808	0.999916	-0.0895905	0.999832	0.00467954	0.989496
CG14132	0.00207121	0.990612	0.0032899	0.999832	0.0773329	0.70723
CG14135	-0.0335854	0.990612	-0.0370781	0.999832	0.108203	0.680873
CG14137			0.000966802		-0.00473988
CG14142	0.000860029	0.990612	-0.000688605	0.999832	-0.0299461	0.909697
CG14143	0.000860029	0.990612	-0.0754729	0.999832	0.0172222	0.928196
CG14147	0.000685444	0.990935	0.00608819	0.999832	0.144053	0.0417661
CG14153	-0.000893399	0.990612	-0.0549702	0.999832	-0.0161463	0.97114
CG14154	0.000860029	0.990612	0.0074725	0.999832	-0.00474026
CG1416	-0.082505	0.990612	-0.0363999	0.999832	0.104691	0.366705
CG14160			0.0319794	0.999832	-0.330986	0.0154418
CG14174	-0.0312314	0.990612	0.0561471	0.999832	0.154971	0.475391
CG1418	0.01618	0.990612	0.0222539	0.999832	-0.00436998	0.99221
CG14182	0.0135439	0.990612	-0.0615442	0.999832	-0.0462813	0.904455
CG14183	-0.00320436	0.990612	-0.0124861	0.999832	0.15866	0.308851
CG14184	-0.0190932	0.990612	0.0195656	0.999832	0.109146	0.638093
CG14185	-0.000475834	0.990612	0.049476	0.993088	-0.0177843	0.947106
CG14186	-0.0031219	0.990612	-0.0626482	0.999832	0.206585	0.14778
CG14187					0.000240803
CG14190			-0.00450443
CG14191	0.00277222	0.990612	-0.0261395	0.999832	-0.0409065	0.906379
CG14194	-0.0832195	0.990612	0.0262162	0.999832	-0.0435477	0.891865
CG14195	-0.00174134	0.990612	-0.0994022	0.999832	-0.0788474	0.790217
CG14196	-0.00137098	0.990612	0.0728289	0.999832	-0.079683	0.692515
CG14200	0.129144	0.990612	0.152588	0.728669	0.176909	0.0625252
CG14204	0.00610655	0.990612	-0.00217616	0.999832	-0.00145601	0.99221
CG14205	0.00160075	0.990612	-0.060292	0.999832	-0.0691827	0.728873
CG14207	-0.0669238	0.990612	-0.0389246	0.999832	-0.0437577	0.812575
CG14210	-0.0409891	0.990612	0.0295662	0.999832	-0.0630407	0.824986
CG14212	-0.00213763	0.990612	0.00269553		0.00227935	0.984879
CG14218	-0.0137446	0.990612	-0.0259055	0.999832	0.0228078	0.861799
CG14219	0.00138414	0.990612	-0.0505419	0.999832	-0.344361	0.00192763
CG14220	-0.0486132	0.990612	0.0425564	0.999832	0.121618	0.528603
CG14221	-0.00562086	0.990612	-0.12001	0.783894	0.0145536	0.972766
CG14223	-0.00876708	0.990612	-0.126305	0.8686	-0.0850206	0.752749
CG14227	0.00113157	0.990612	0.00155039		0.0041255
CG14229	-0.042835	0.990612	0.00821245	0.999832	0.21414	0.173401
CG14230	-0.0684318	0.990612	-0.0176698	0.999832	-0.114106	0.476194
CG14231	-0.0083851	0.990935	0.0378239	0.999832	-0.102117	0.70723
CG14232	0.023799	0.990612	0.0110816	0.999832	0.00660909	0.987244
CG14234	0.00112294	0.990612	0.0129474	0.999832	0.0220245	0.947106
CG14237			0.00814833	0.999832	0.0029307
CG14238	0.00383371	0.990612	-0.0419332	0.999832	0.0533389	0.854078
CG14244	-0.000475834	0.990612	-0.00114296		-0.00197274
CG14245	0.000860029	0.990612	-0.0188869	0.999832	0.0115539	0.980871
CG14246					-0.0040167
CG14247	0.00616457	0.990612	0.0874898	0.855005	0.197672	0.283991
CG14252	-0.00985581	0.990612	-0.0123502	0.999832	-0.0364524	0.926682
CG14253	-0.000717237	0.990612	-0.067076	0.999832	0.142718	0.35225
CG14257	0.000637419	0.990612	-0.0826992	0.999832	0.159089	0.381389
CG14258			0.105707	0.245255	-0.014159
CG14259			-0.00468094		0.0425458	0.874935
CG14260	-0.000630009	0.990612	-0.0022832	0.999832	0.00672755	0.957892
CG14262	-0.000122619	0.998784
CG14265	0.00883106	0.990612	-0.0127102	0.999832	-0.047251	0.863254
CG14269	0.000473848	0.990612	0.00659923	0.999832	-0.00115659
CG14270	-0.0790476	0.990612	-0.0633311	0.999832	-0.00644125	0.986238
CG14273	0.00383371	0.990612	-0.0610517	0.999832	0.0382927	0.916087
CG14274	-0.00119546	0.990612	-0.00564088	0.999832	0.116645	0.629876
CG14275	0.0146097	0.990612	0.0402088	0.999832	0.300283	6.4575e-05
CG14277	0.00271009	0.990612	-0.00283616	0.999832	-0.124157	0.583233
CG14280	0.000860029	0.990612	-0.00888138	0.999832	-0.00548133
CG14282			0.0019922		0.00926618
CG14285	-0.000167866	0.999916	-0.0628272	0.999832	-0.15353	0.481767
CG14286	-0.0535302	0.990612	0.0395645	0.999832	0.15613	0.389806
CG14292	-0.00468331	0.990612	-0.141674	0.934887	-0.168769	0.140311
CG14294			-0.002671
CG14297	0.00152457	0.990612	0.0019922		-0.00197274
CG14298	-0.0012591	0.990612	-0.0391428	0.999832	-0.00943125	0.983325
CG14300	0.00268272	0.990612	0.00707736	0.999832	-0.0346215	0.904455
CG14301	-4.90415e-06	0.999916	-0.0120279	0.999832	-0.138094	0.508555
CG14302	0.00467783	0.990612	-0.0158429	0.999832	-0.0835792	0.770846
CG14304	0.00955343	0.990612	0.0270915	0.999832	-0.00320852	0.992543
CG14309	-0.000475834	0.990612			0.00254373
CG14312	0.00965029	0.990612	-0.0163181	0.999832	0.0454606	0.902942
CG14313	0.00179973	0.990612	-0.00885717	0.999832	-0.0313176	0.769103
CG14314	0.00456524	0.990612	-0.00992001	0.999832	0.0450632	0.905861
CG14317	-0.339608	4.39502e-17	-0.00186908	0.999832	0.00695993
CG14321	0.00266721	0.990612	-0.0405736	0.999832	0.0331088	0.932816
CG14322	0.0713415	0.990612	0.0209813	0.999832	-0.0271273	0.924621
CG14323			-0.0137097	0.999832	0.043061	0.519254
CG14324			0.0344849	0.999832	0.162446	0.314182
CG14325			-0.00517816	0.999832	-0.0165321	0.888875
CG14326	0.00141859	0.990612	-0.0238035	0.999832	0.0501936	0.866803
CG14327	5.04725e-06	0.999916	0.0639867	0.999832	0.220495	0.0345519
CG14329			-0.0251199	0.999832	-0.00760161
CG14331			0.00204726	0.999832	0.161486	0.379493
CG14332			-0.00114296
CG14339			-0.00228244		0.00324723
CG1434	-0.0143741	0.990612	-0.00525242	0.999832	0.137198	0.45983
CG14341	-0.0399813	0.990612	-0.0704913	0.999832	-0.0693403	0.828475
CG14342	-0.000630009	0.990612	0.0568375	0.999832	-0.0121022	0.980185
CG14346	0.00451515	0.990612	0.108894	0.210282	0.107418	0.348225
CG14352	-0.063525	0.990612	0.00554383	0.999832	-0.00628168	0.988177
CG14354			-0.00114296		-0.00197274
CG14355					-0.0259431
CG14356	0.00383445	0.990612	-0.000225304	0.999832	0.0712031	0.797672
CG14357			0.00244856	0.999832	0.0872379	0.591051
CG14362					0.00718834
CG14367	0.00183613	0.990612	-0.0691836	0.999832	-0.150586	0.493753
CG14369			-0.0181773	0.999832	-0.155463	0.465351
CG14370			0.00211941
CG14374	0.00581498	0.990612	0.0177237	0.999832	-0.0116737	0.980827
CG14377	0.00533815	0.990612	-0.0431422	0.999832	-0.0297093	0.928846
CG14383			-0.00168989
CG14384					-0.00197274
CG14391			-0.00500406	0.999832	0.00254373
CG14395	0.0163024	0.990612	0.216286	0.352424	0.0940796	0.026217
CG14397	0.000860029	0.990612	0.112599	0.999832	0.0653767	0.310901
CG1440	-0.0897532	0.990612	0.121551	0.999832	0.0342698	0.906461
CG14400	0.000860029	0.990612	-0.00681558	0.999832	-0.00304465
CG14401	0.00430279	0.990612	-0.134488	0.954189	-0.0828295	0.780683
CG14406			0.00934376	0.999832	0.0069947	0.965685
CG14407	-0.00988601	0.990612	-0.0167351	0.999832	-0.0167487	0.968186
CG14408	0.0125395	0.990612	-0.0534695	0.999832	-0.0458329	0.863266
CG1441	0.000904258	0.995547	0.0898475	0.999832	0.122039	0.574088
CG14410	0.00701542	0.990612	-0.0232144	0.999832	0.0111871	0.925224
CG14411	0.0713341	0.990612	-0.00100975	0.999832	-0.0833134	0.659243
CG14414	-0.0692862	0.990612	-0.051142	0.999832	-0.0661543	0.835104
CG14416			-0.00468094		0.00969581
CG14417	0.000860029	0.990612	0.000966802		0.000362133
CG14418	0.000860029	0.990612	-0.0088851	0.999832	0.0451751	0.757662
CG14419	0.00460216	0.990612	-0.251533	0.128689	-0.204003	0.11993
CG14420			-0.000124122		-0.0152212
CG14421					-0.0058688
CG14422					0.00254373
CG14423			-0.00197953		-0.0161099
CG14424					-0.00584444
CG14427	-0.0292323	0.990612	-0.00372773
CG14431	0.00363082	0.990612	-0.0573698	0.999832	0.0220663	0.962853
CG14434	-0.0477832	0.990612	0.0404464	0.999832	-0.0243961	0.955263
CG14435	-0.00947042	0.990612	-0.0715989	0.999832	-0.0376744	0.90728
CG14439	0.00479983	0.990612	-0.0119229	0.999832	-0.0668113	0.757662
CG14440	0.0142981	0.990612	-0.0378683	0.999832	-0.00214285	0.994066
CG14441	0.0619083	0.990612	-0.0527852	0.999832	-0.131533	0.368888
CG14442	-0.0463669	0.990612	-0.074488	0.999832	-0.034962	0.876236
CG14443	-8.15712e-05	0.998784	-0.00456637	0.999832	0.0226296
CG14445	0.00179973	0.990612	-0.052918	0.999832	-0.0914152	0.642675
CG14448			0.00211941
CG14450	-0.0153526	0.990612	0.0498552	0.999832	0.0743726	0.803956
CG14451	-0.000900269	0.990612	0.00205668	0.999832	-0.0152275
CG14452	-0.00105105	0.990612	-0.00202475	0.999832	-0.060265	0.805968
CG14453	0.0101499	0.990612	-0.0218705	0.999832	-0.0124517	0.972879
CG14454	-0.00118541	0.990612	-0.0199839	0.999832	0.0648752	0.770846
CG14455	-0.000475834	0.990612	0.00541378		-0.0929517	0.40892
CG14456	0.00141859	0.990612	0.0695816	0.999832	-0.183902	0.310419
CG14457	0.00247614	0.990612	0.443233	4.78641e-05	0.366174	0.00525077
CG14459			-0.0050571		0.0295223	0.872167
CG14464	0.0172449	0.990612	-0.0314982	0.999832	0.14987	0.406312
CG14478	-0.0615602	0.990612	0.0701846	0.999832	-0.018467	0.957441
CG14483	-0.0220863	0.990612	-0.086432	0.999832	-0.0385611	0.919575
CG14488	0.000860029	0.990612	-0.0496648	0.937522	-0.0979091	0.310419
CG14490	-0.000475834	0.990612	-0.0247268	0.999832	-0.16377	0.335131
CG14491			0.00338239		0.0154821
CG14492			-0.00168989		0.000362133
CG14495	-0.000475834	0.990612	0.00800391	0.999832	-0.145348	0.522797
CG14499	0.000555049	0.990612	0.00788153	0.999832	0.335801	0.00121584
CG14500	-0.000958871	0.990612	-0.0117776	0.999832	0.0438574	0.872734
CG14502	-0.000278638	0.999916	-0.0254081	0.999832	0.0290383	0.903455
CG14505			-0.00114296
CG14506	-0.000475834	0.990612
CG14507	0.00268272	0.990612	0.111529	0.999832	0.0774603	0.559393
CG14511	-0.0382576	0.990612	-0.0805831	0.999832	-0.168631	0.409062
CG14515	0.000861444	0.990612	-0.146381	0.859631	0.0782727	0.745989
CG14516	-0.01788	0.990612	-0.0610223	0.999832	-0.176652	0.201077
CG14518			-0.0124606	0.871568	0.0039617
CG14535	0.00425251	0.990612	-0.00426362	0.999832	0.0101018	0.980185
CG14540	-0.000475834	0.990612	-0.0103284	0.999832	0.00626674
CG14543	0.0192885	0.990612	-0.0117807	0.999832	-0.0332077	0.929975
CG14544	0.0411359	0.990612	0.0266731	0.999832	0.0834196	0.772334
CG14545	0.117961	0.990612	0.0456721	0.999832	0.113286	0.520449
CG14551	0.000613135	0.990612	0.0636927	0.999832	0.000945432
CG14556			0.0226146	0.999832	-0.0783626	0.494996
CG14561	-0.0729139	0.990612	-0.0726624	0.999832	-0.103929	0.58018
CG14562	0.0246793	0.990612	-0.039739	0.999832	-0.0746301	0.722014
CG14563			0.00832404	0.999832	0.31961	0.0151609
CG14564	0.00179973	0.990612	0.00338239		0.00783893	0.963239
CG14565	0.005196	0.990612	-0.0252363	0.999832	0.120407	0.633854
CG14566	0.00625951	0.990612	-0.0123807	0.999832	0.0368497	0.88499
CG14567	-0.00243142	0.990612	0.0361611	0.999832	0.119168	0.593173
CG14568	-0.0014098	0.990612	-0.0068763	0.999832	0.108523	0.659159
CG14569	0.00380937	0.990612	-0.00786567	0.999832	0.0427112	0.848973
CG14570	-0.00066687	0.992893	0.00721716	0.999832	0.117611	0.646355
CG14572	0.00310704	0.990612	-0.00895143	0.999832	-0.0067207	0.986238
CG14573	0.00434896	0.990612	-0.00189762	0.999832	0.106314	0.658584
CG14589	0.00328318	0.990612	-0.0207556	0.999832	-0.00538637
CG14591	0.00102412	0.990612	-0.0220957	0.999832	-0.0365313	0.923836
CG14598	0.00368485	0.990612	-0.232268	0.22044	-0.0876219	0.671668
CG14605			-0.0050994		0.000218585
CG14606	0.000860029	0.990612	0.108244	0.721729	0.184787	0.306868
CG14607			-0.00114296		0.0144126
CG14609	-0.00281853	0.990612	0.0205314	0.999832	0.0331202
CG1461			0.0019922		-0.12228	0.52279
CG14610	0.000987596	0.990612
CG14613	-0.0383423	0.990612	-0.0755927	0.999832	0.0416699	0.899188
CG14615	-0.000435686	0.999916	0.0168451	0.999832	-0.149132	0.393454
CG14618	-0.00517545	0.995547	-0.0818396	0.999832	-0.116283	0.583422
CG14621	-0.00393694	0.998784	0.0106811	0.999832	-0.139233	0.450004
CG14624					0.00254373
CG14625			0.0222805	0.999832	-0.00646511
CG14626	0.00340395	0.990612	0.216243	0.254053	0.0818888	0.664978
CG14627			0.0443487	0.999832	0.00254373
CG14628	0.000386155	0.995547	0.00621909		0.00417404
CG14629	0.0185747	0.990612	-0.0324451	0.999832	-0.0715791	0.752434
CG1463	-0.0469021	0.990612	0.0167722	0.999832	0.00942523	0.976513
CG14630			0.000257856	0.999832	-0.0103731	0.962359
CG14634			0.00279824
CG14636	0.0148688	0.990612	-0.0130362	0.999832	-0.31381	0.00478349
CG14641	-0.0750901	0.990612	0.0628804	0.999832	0.100348	0.642675
CG14642	0.00398755	0.990612	0.206724	0.419566	0.209533	0.10508
CG14644			-0.0377692	0.999832	-0.0308524	0.811264
CG14645			-0.00241318
CG14646	-0.0532361	0.990612	-0.0278564	0.999832	0.0285504	0.943056
CG14647	-0.0291781	0.990612	0.0285591	0.999832	-0.0638602	0.832893
CG14650	-0.0343266	0.990612	0.0763488	0.999832	0.0736424	0.757662
CG14651	-0.00322575	0.990612	-0.00112754		0.00254373
CG14655	0.00489894	0.990612	0.0401965	0.999832	-0.109839	0.666373
CG14657	0.0204786	0.990612	-0.0321107	0.999832	0.108632	0.645022
CG14659			0.00211941
CG14661			0.0073331	0.999832	0.188566	0.297128
CG14662	0.00270896	0.990612	0.00414699	0.999832	0.141406	0.514586
CG14664	0.00179973	0.990612	0.000189914	0.999832	0.0198122
CG14667	-0.0165603	0.990612	-0.0372318	0.999832	-0.010426	0.981755
CG14668	0.00270896	0.990612	-0.00159636	0.999832	-0.0180132
CG14669	0.00364562	0.990612	0.0905041	0.999832	0.120262	0.530264
CG14671	0.00951448	0.990612	0.0157286	0.999832	0.0397418	0.906153
CG14676			-0.00280593		0.00519955
CG1468	-0.000475834	0.990612	-0.0581927	0.999832	-0.196165	0.169146
CG14687	0.0127927	0.990612	-0.0202939	0.999832	0.0837206	0.749189
CG14688	-0.0397228	0.990612	-0.00752248	0.999832	-0.0639489	0.770846
CG14689	0.00310531	0.990612	0.00338239		-0.0058688
CG14691	-0.000475834	0.990612	-0.00593867		0.0316702
CG14692	0.00108076	0.990612	-0.0304856	0.999832	-0.0513056	0.88715
CG14693			0.00574568	0.999832	-0.120479	0.600849
CG14694	0.00412605	0.990612	0.00542216	0.999832	0.189208	0.324214
CG14695			0.0278661	0.999832	0.101484	0.704473
CG14696	0.00992765	0.990612	-0.0267035	0.999832	-0.171086	0.11282
CG14708					0.00254373
CG14710	-0.0639253	0.990612	-0.024979	0.999832	0.0750809	0.789256
CG14711	0.0278888	0.990612	-0.126723	0.999832	-0.0457183	0.904455
CG14712	-0.0152783	0.990612	-0.0377716	0.999832	-0.219707	0.0558012
CG14715	-0.0664441	0.990612	-0.148041	0.851858	-0.0258739	0.950365
CG14717	-0.000475834	0.990612	0.00366151		0.000362133
CG14718			-0.0241388	0.999832	0.0216846	0.842318
CG14720	0.00310275	0.990612	0.0114664	0.999832	-0.00197274
CG14721	0.0301692	0.990612	0.0624778	0.999832	-0.0216943	0.952112
CG14722	-0.0519526	0.990612	0.00157308	0.999832	-0.0224977	0.947564
CG14736			-0.00411366
CG14740			0.00640346		-0.0111887
CG14742					-0.00197274
CG14744					-0.0222049
CG14752	0.00468669	0.990612	-0.132609	0.912892	0.259036	0.0610468
CG14756	0.0428903	0.990612	0.218396	0.149945	0.0622389	0.541517
CG14757	0.00330854	0.990612	0.0425384	0.999832	0.0103134	0.972879
CG14760	0.0025796	0.990612	-0.029064	0.999832	-0.0138947	0.940622
CG14762	0.00932711	0.990612	-0.116007	0.993088	-0.0991713	0.392229
CG14763			-0.0444717	0.999832	-0.0754559	0.79836
CG14764	-0.0809563	0.990612	0.1652	0.707513	0.061275	0.790525
CG14767	0.0705267	0.990612	-0.00300272	0.999832	0.00705914	0.98052
CG14770	0.00182369	0.990612	0.0733452	0.999832	0.111216	0.453104
CG14777	0.00384925	0.990612	0.0482509	0.999832	-0.0922062	0.64586
CG14778			-0.00405848	0.999832	-0.0475902	0.749963
CG14780	0.00258713	0.990612	-0.0118537	0.999832	-0.114205	0.648327
CG14785	0.000856126	0.998784	0.0950666	0.999832	0.0563562	0.834388
CG14787	-0.00916716	0.990612	-0.0675803	0.999832	-0.0584085	0.865184
CG14795	0.00143186	0.990612	-0.188124	0.386227	-0.286391	0.025642
CG14797	0.000555049	0.990612	0.00227561	0.999832	-0.00457446
[truncated: 12,779 more rows]
