# Supplementary material for: A modERN resource: identification of Drosophila transcription factor candidate target genes using RNAi
Source: Genetics. 2023 Jan 19;223(4):iyad004. doi: 10.1093/genetics/iyad004 (PMC10078917; doi:10.1093/genetics/iyad004)
Supplement: iyad004_Supplementary_Data [file iyad004_supplementary_data.zip › modERN_Resource_RNAi_Table_S6_caup_GENETICS-2022-305822.xlsx]

## Sheet: heatmap CSV
gene name	caup_0-1.5	caup_10-12	caup_16-18
Ccp84Ae	0.0205868	-5.55088	-3.36537
CG13679	0.0109933	-4.93023	-2.81721
asRNA:CR43767	0.0028874	-4.9618	-4.76241
CG18294	0.0240089	-4.0816	-4.37071
CG13066	0.00371024	-6.8007	-3.13004
CG42819	0.0024653	-7.42413	-2.2539
CG14569	0.0211631	-5.62891	-1.10667
CG14205	-0.00574216	-5.441	-1.24133
CG32444	-0.0019158	-5.54623	-1.26636
CG13067	0.00365544	-5.49461	-1.29207
CG13218	0.012676	-5.52653	-1.3179
CG7465	0.00405087	-5.32605	-1.08383
CG4653	0.023422	-5.29513	-1.21252
Cpr49Af	0.00660624	-5.33713	-1.33163
CG17571	0.00102272	-5.61028	-1.65132
CG14565	0.000802337	-5.79069	-1.22314
CG15023	0.0109091	-5.88326	-1.22249
yip7	0.00188888	-5.65545	-1.41034
Ccp84Ab	0.00449975	-5.67126	-1.28791
Jon99Cii	0.00230391	-5.71409	-1.29371
TwdlP	0.00472578	-6.5139	-0.863774
CG14570	0.00851097	-6.43365	-1.72918
CG14568	-0.00125767	-6.68798	-1.55085
CG9521	-0.00298041	-6.79136	-1.3416
etaTry	0.00446515	-4.31401	-1.4495
CG34327	-0.000927395	-4.33957	-1.60814
dpr3	0.0194219	-4.32761	-1.56741
CG14780	0.0121808	-4.4132	-1.77096
Jon25Bii	-0.00206518	-4.43998	-1.58344
mag	0.0220137	-4.52085	-1.58787
CG14573	0.00225106	-4.69917	-1.82947
Cpr47Eb	0.00359675	-4.91677	-1.82519
Spn43Ad	-0.000906578	-4.99581	-1.57135
CG2681	-0.00237592	-4.81642	-1.45945
CG13033	0.00181998	-4.73638	-1.29266
CG9825	0.0083805	-4.87503	-1.28703
Jon99Fi	-0.000840502	-4.85717	-1.27435
CG9826	0	-3.74908	-1.49215
CG34248	0.00164111	-3.8367	-1.61781
Rh6	0.00229819	-3.89677	-1.4963
Ccp84Af	0.010854	-4.01338	-1.77232
Lcp4	0.025752	-3.73401	-1.72649
Obp99d	-0.00981418	-3.80661	-1.83339
Lcp3	0	-4.15252	-2.49694
CG14096	0.0166021	-3.84471	-2.18687
CG32213	0.0169778	-4.07144	-2.04754
Cyp318a1	0.010854	-3.94289	-2.04985
BomBc2	0.0077876	-5.37653	-0.115633
Hpd	0.0228161	-5.15504	-0.326744
CG33110	0.00292789	-5.79363	-0.871445
CG4962	0.000286316	-5.68239	-0.832998
CG13323	0.00665265	-5.40156	-0.892571
CG33272	-0.000923773	-5.5233	-0.866216
CG4982	0.00506383	-5.40734	-0.562013
Lcp65Af	0.00362726	-5.34243	-0.73918
CG6933	0.0156271	-4.29669	-1.00918
CG15021	0.0258235	-4.37713	-1.08198
CG15515	0.00348712	-4.40275	-1.01143
CG9682	0.0104155	-4.30708	-1.09056
CG10345	0.011079	-4.30387	-1.12717
CG15024	0.00417898	-4.30445	-1.11603
Bace	0.000144204	-4.34516	-1.19386
CG3270	-0.0129812	-4.37545	-1.16818
CG8736	0.00886108	-4.38066	-1.16782
CG42728	0.00895937	-4.22602	-1.12565
CG32241	-0.000996148	-4.2206	-1.16413
Cpr78Cc	0.00820812	-4.21228	-1.15196
CG14453	0.0101886	-4.27635	-1.20926
CG10725	0.00797028	-4.26724	-1.27898
Ctr1B	0.00486507	-4.30818	-1.25815
CG17826	0.00595448	-4.12785	-1.34925
CG5767	0.00182638	-4.13065	-1.38779
Cpr60D	0.00220667	-4.21248	-1.32176
CG11852	0.0164195	-4.22878	-1.28448
CG42815	-0.000635571	-4.20495	-1.27469
Jon25Biii	0.00988722	-4.20978	-1.28547
Cyp12c1	0.0101702	-4.13465	-1.22957
CG15528	0.0128293	-4.18098	-1.23523
CG18745	0.0167172	-4.21443	-1.22909
CG13705	0.0138115	-4.41529	-1.15097
TwdlN	0.00684673	-4.49604	-1.14281
CG4229	0.00332447	-4.44859	-1.12987
CG5892	0.0103619	-4.47028	-1.11688
Smvt	-0.00945182	-4.472	-1.22413
CG32237	0.00727674	-4.45919	-1.26721
Peritrophin-15a	0.00392875	-4.48526	-1.28734
CG4830	0.00720342	-4.54264	-1.20204
Jon25Bi	-0.00805165	-4.55329	-1.24273
Jon65Aiv	-0.0031605	-4.56729	-1.28126
CG10472	0.00559151	-4.48646	-1.42459
CG17145	0.00782583	-4.49706	-1.34143
CG31538	-0.015458	-4.51451	-1.35379
Jon99Fii	0.000562862	-4.42166	-1.32515
Jon99Ci	-0.0002795	-4.36972	-1.24642
SmydA-9	0.00463725	-4.3491	-1.29048
CG1208	0.00124881	-4.31617	-0.950343
CG18180	-0.014829	-4.34996	-0.899043
Mal-A1	0.00442085	-4.31411	-0.902532
Cpr76Ba	0.00470966	-4.28013	-0.815518
Cpr76Bb	0.00150531	-4.28572	-0.784316
CG14445	-0.000307648	-4.24177	-0.856697
CG4377	0.01003	-4.19932	-0.862624
CG13721	0.0205483	-4.33178	-0.685244
Cyp12a4	-0.00323727	-4.30723	-0.62856
Obp56h	0.011788	-4.29365	-0.740507
Twdlalpha	0.00198503	-4.22929	-0.703088
CG12480	0.00580398	-4.4788	-0.857109
LysB	0.00323221	-4.47599	-0.782228
Nepl13	-0.00366374	-4.52175	-0.790533
Cpr49Ad	0.00428411	-4.39227	-0.722996
Ugt35C1	0.0100413	-4.49731	-0.639612
CanA1	0.00250363	-4.10702	-0.80093
meng	0.0100104	-4.08937	-0.741395
CG7252	-0.0034028	-4.07822	-0.62848
CG17147	0.0163637	-4.07296	-0.639272
CG5897	0.0126798	-4.06681	-0.64694
LysE	0.0137217	-4.01722	-0.72653
CG10560	0.00623149	-3.95208	-0.630203
Jon44E	0.00657281	-4.00492	-0.63116
LManVI	0.00532089	-3.90205	-0.823162
CG11345	0.0032829	-3.89227	-0.892292
CG13579	0.0151839	-3.84223	-0.916846
CG5023	0.0215091	-3.96646	-1.00609
Muc26B	0.00396118	-3.97415	-0.967756
CG6472	0.0165578	-3.98938	-0.978211
CG7916	0.00196955	-3.99408	-0.969356
CG13075	0.00488247	-3.99295	-0.908801
Vajk2	0.0343946	-4.04866	-0.838742
CG1299	0.000116265	-4.0058	-0.822027
Idgf1	0.00804821	-4.01235	-0.856612
CG11131	0.00949134	-4.20159	-0.957249
Ser6	0.0084583	-4.19334	-1.06097
Dh31	0.00699403	-4.09887	-1.08132
CG7953	0.00014598	-4.06953	-1.04955
Cyp28d1	0.00482884	-4.09866	-1.03334
CG13227	0.00260039	-4.09474	-1.14737
CG31198	0.0164651	-4.01813	-1.10659
PH4alphaMP	0.0143783	-4.51005	-0.178713
CG17738	0.00176928	-4.63916	-0.437588
CG12607	0.00663598	-4.82921	-0.528901
Lcp65Ag3	0.0141017	-4.8477	-0.627282
CG13946	0.00232002	-4.66011	-1.03329
Muc55B	0.0021135	-4.66546	-1.09144
CG30371	0.0120271	-4.75282	-0.9913
Cyp4p2	0.00917517	-4.78063	-1.09178
CG1143	0.00403199	-4.7643	-1.07391
CG14454	0.00932308	-4.75407	-1.0914
CG13314	0.015756	-4.54591	-1.02617
CG14377	0.00286446	-4.57246	-1.0635
CG17134	-0.00161771	-4.58924	-1.02476
CG18747	0.00214425	-4.61716	-0.939985
Cpr47Eg	0.0157185	-4.50321	-0.963699
Mdr50	0.0196309	-4.5321	-0.951713
CG14439	-0.00105133	-4.7651	-0.842496
obst-J	0.0228778	-4.75958	-0.878241
CG33270	0.0191693	-4.62746	-0.773183
sit	-0.00140524	-4.62585	-0.771395
CG12934	0.00969025	-4.60444	-0.855866
CG10597	0.00832646	-4.68079	-0.84157
Gbp3	0.00233921	-4.68121	-0.883832
CG33271	0.00917196	-5.05087	-0.744669
CG7409	0.013167	-5.08539	-0.799553
CG34426	0.0084583	-4.83746	-0.774892
CG33500	0.0034129	-4.94953	-0.838607
Lcp65Ac	0.00818861	-4.93879	-0.771113
CG32266	0.0104926	-5.05791	-1.00713
CG10953	0.00944978	-4.84993	-1.00234
CG32603	0.00139911	-4.88004	-0.920994
CG6277	0.00332818	-4.80939	-0.937135
CG5597	0.00621292	-4.93714	-1.08568
Hex-C	0.0024541	-4.84893	-1.067
CG6048	0.0045408	-4.86087	-1.104
Tsp42Ec	0.00202349	-4.83325	-1.1287
Sid	0.0142669	-1.68395	-1.63599
ETHR	0.00949939	-1.63368	-1.5821
CG11550	0.0224443	-1.69881	-1.59329
Fer3	0.00647124	-1.69806	-1.56836
CG15255	-0.00981418	-1.67419	-1.52759
CG3502	-0.0493309	-1.74231	-1.55319
Ilp4	-0.0561355	-1.70676	-1.56439
CG13460	0.0169778	-1.8228	-1.4409
lncRNA:CR44295	0.0165052	-1.83315	-1.43581
CG32971	0.0194219	-1.83955	-1.42197
CG33337	0	-1.84118	-1.42223
CG33339	0.000486097	-1.79221	-1.39134
Jhe	-0.00857937	-1.77743	-1.40773
CG32189	0.01003	-1.76622	-1.45181
CG4269	0.000116362	-1.76056	-1.42787
b6	0.00992724	-1.8263	-1.49158
CG31823	0.0244092	-1.83469	-1.52007
CG33061	0	-1.85101	-1.50902
CG12338	0.0153727	-1.76485	-1.47784
CG31832	0.0138505	-1.7675	-1.52166
CG13082	0.00835045	-1.78392	-1.51185
nerfin-2	0.0141478	-1.80261	-1.51207
r-cup	-0.0400776	-1.47507	-1.59274
Ser7	-0.0098103	-1.48946	-1.61003
CG9452	0.000970194	-1.49754	-1.52249
asRNA:CR45798	0.00762026	-1.47039	-1.57803
ru	0.0196081	-1.49318	-1.57329
Trh	0.0120561	-1.48338	-1.5627
CG14717	0	-1.59529	-1.64238
Hesr	0.0125943	-1.51553	-1.63161
SkpB	0.0369609	-1.52766	-1.62821
asRNA:CR45813	0	-1.50443	-1.65982
CG4017	0.0126798	-1.52495	-1.6905
Traf4	-0.144935	-1.60573	-1.43038
Adk3	-0.0956764	-1.60067	-1.52686
FASN1	-0.0868164	-1.61135	-1.50187
C15	-0.019801	-1.45985	-1.4575
Doc3	-0.0331038	-1.46485	-1.43277
CG7881	0.00393484	-1.47164	-1.47442
hiro	0.010767	-1.44379	-1.45286
CG6652	-0.0300821	-1.54788	-1.46251
Esp	-0.0291924	-1.56509	-1.3793
Cyp311a1	-0.00842682	-1.83639	-1.95615
Ids	0.010432	-1.86971	-2.03105
FoxL1	0.00219408	-1.78951	-2.0582
hmw	0.0169778	-1.88889	-2.10603
sens	-0.0387537	-1.86363	-2.09365
Trissin	0	-1.83315	-2.10626
upd2	-0.023885	-1.83585	-2.13891
sad	-0.0268075	-1.78357	-1.82114
Cyp28c1	0.0120669	-1.67148	-1.85184
eve	-0.0145434	-1.69731	-1.80517
CG9928	0.0133431	-1.72137	-1.83144
lncRNA:CR46035	0	-1.70845	-1.84004
CG13465	-0.159711	-1.65638	-1.74067
link	-0.112251	-1.65797	-1.76762
CG12164	0.0100407	-1.62866	-1.80517
lms	0.000648169	-1.59415	-1.85077
CG43680	0	-1.66693	-1.77478
PGRP-SB1	0	-1.66148	-1.73027
dsf	-0.0100677	-1.5719	-1.77224
CG30281	0	-1.60532	-1.71905
Obp46a	0.0104104	-1.58357	-1.71669
CG14932	-0.040691	-1.44049	-1.95313
CG7548	0.0188381	-1.45054	-1.90187
Oatp58Db	-0.00981418	-1.57683	-1.94496
CG30060	0	-1.65521	-2.01748
lncRNA:CR44526	0.00457564	-1.69073	-1.94031
CCDC151	0.0161505	-2.09306	-2.00994
Achl	0.0114153	-2.10146	-2.16128
Or2a	-0.0098103	-2.09799	-2.07604
CG13157	-0.00413255	-2.05942	-2.10639
ninaG	-0.00135205	-2.0683	-2.13522
CG14851	-0.00981418	-2.18615	-2.04561
lmd	-0.0291155	-2.25065	-2.03093
Cby	0.00954188	-2.31977	-2.09327
Obp58b	0	-2.33456	-2.10821
CG1077	-0.0294191	-2.34181	-2.00299
CG14245	-0.0126662	-2.35772	-1.97739
CG3706	0.0170401	-2.29807	-1.98101
sug	0.00633331	-2.27713	-2.01124
SmydA-3	0.0218089	-2.47329	-1.98638
fd19B	-0.0321097	-2.50501	-1.8852
TwdlM	0.0182505	-2.53591	-1.87311
CG11898	0.0113822	-2.54936	-1.81076
Crys	0	-2.491	-1.79082
CG33160	-0.0103457	-2.24248	-1.86257
hdm	-0.0313857	-2.32295	-1.89991
CG3216	-0.0259685	-2.43764	-1.75177
Lgr3	0.0311017	-2.37907	-1.83327
lncRNA:CR44366	0.0047026	-2.33076	-1.79422
wg	-0.0559263	-2.31522	-1.76068
CG10918	-0.0182784	-2.32279	-1.68837
CG34386	0.00730004	-2.3499	-1.65459
lncRNA:CR45242	0	-1.78556	-1.62462
inaC	0.0165052	-1.8167	-1.63389
Sox15	0.00720947	-1.80968	-1.60756
Dbx	0.012127	-1.8544	-1.66507
CG3955	0.00688472	-1.87681	-1.64874
lncRNA:CR46204	0.00164111	-1.86982	-1.65982
CG17782	-0.00366573	-1.84396	-1.6118
Dhc62B	-0.0123685	-1.83245	-1.64272
GstD2	0.0403604	-1.86216	-1.58793
CG34367	9.07586e-05	-1.89215	-1.61046
OS9	0.00457564	-1.90356	-1.5987
CG43175	-0.00981418	-1.88882	-1.64047
CG9616	0.022576	-1.90846	-1.63835
CG43386	0.0046841	-1.96096	-1.66202
CG9016	-0.0238697	-1.93246	-1.70264
Cht8	0.0112199	-1.85355	-1.70868
asRNA:CR45951	-0.0183087	-1.91431	-1.76345
Lcp65Ad	0	-1.92161	-1.75841
CG11191	0.0113629	-1.86506	-1.75559
CG13618	0.0113039	-1.85797	-1.78789
CG9500	0.0141478	-1.92019	-1.93165
CG31516	-0.0247913	-1.99027	-1.91984
CG11313	0.0161788	-1.99122	-1.88619
per	0.0251243	-2.00615	-1.92981
Su(Ste):CR42407	-0.0261485	-2.02517	-1.75006
CG14397	0.0120271	-2.04901	-1.75343
lncRNA:CR44905	0	-2.05646	-1.76147
CG30458	0.00415009	-2.06324	-1.80931
FucTC	0.0283295	-2.05005	-1.87381
CG32599	-0.0199504	-1.94263	-1.53112
SIFa	-0.000254815	-1.96045	-1.57327
Cpr12A	0	-2.04605	-1.5753
CG7329	0.0138505	-2.01424	-1.61322
Obp58d	0	-2.0093	-1.6265
Pepck2	-0.0266985	-2.03249	-1.51638
tey	0.0135603	-2.05618	-1.50493
CG10185	0.0120669	-2.02104	-1.40674
Ugt307A1	0.0232467	-2.01951	-1.40596
CG9701	0.00397045	-2.04669	-1.46222
CG9717	0.0138211	-2.05525	-1.452
CG7300	0.00299039	-2.0438	-1.41845
dila	-0.0138447	-2.02838	-1.44239
Adat1	-0.0404958	-1.98009	-1.42713
CG14777	0.00461197	-1.97541	-1.38792
Kah	-0.00867278	-1.96817	-1.36935
lectin-46Cb	0.0138505	-1.95316	-1.38298
TwdlZ	0	-1.95842	-1.40581
CG42524	0.010854	-1.90356	-1.48108
Sox21a	0.00985776	-1.90993	-1.4609
RabX5	0.0141478	-1.95155	-1.4735
CG14313	0.0165359	-1.95049	-1.51138
CG15537	0.0108616	-1.97941	-1.51111
CG30334	0	-2.15281	-1.73023
Ets21C	0.00753165	-2.17271	-1.69688
CG15564	0.0216253	-2.14535	-1.6598
asRNA:CR43787	0	-2.1791	-1.65568
CG12256	0.00205615	-2.1787	-1.64637
CG6337	0.0182397	-2.12349	-1.61338
CG13148	-0.00566584	-2.12126	-1.65237
lncRNA:CR46006	0.0164935	-2.09417	-1.6462
asRNA:CR45129	-0.0230111	-2.11512	-1.56987
CG34434	-0.0256069	-2.15553	-1.60938
lncRNA:bxd	-0.0228885	-2.18127	-1.56779
CG11044	0.0124456	-2.24773	-1.57489
Toll-9	0.0039026	-2.26468	-1.60025
CG9676	0	-2.24213	-1.62808
CG14238	0.0169778	-2.22652	-1.67173
CG32440	0.0163637	-2.20951	-1.63898
CG30323	0.00012149	-2.10395	-1.51485
CG33958	-0.00667044	-2.12433	-1.4793
phyl	-0.0313154	-2.15586	-1.52032
sev	0.0123435	-2.14991	-1.52311
CG9192	0.0317839	-2.0903	-1.44619
Cubn	-0.0113488	-2.13757	-1.41343
CG18599	0.0166844	-2.164	-1.47187
Ndae1	-0.00455426	-2.15471	-1.44849
CG13643	0.0127721	-2.22346	-1.48872
CG14760	0.0194219	-2.24493	-1.533
CG17350	0.0165853	-2.27987	-1.40546
CG31871	0.0110373	-2.30198	-1.42473
CG17108	0	-2.24213	-1.42182
CG1774	0.0289146	-2.2106	-1.40604
caup	-0.00929322	-3.52482	-3.09261
Cyp4ac3	0.0217454	-3.54593	-2.15071
CG32214	0.0135304	-3.49846	-2.39781
CG9109	-0.0069476	-3.33653	-2.33369
asRNA:CR43470	-0.0202914	-3.17602	-2.18193
CG31636	0.0141478	-3.11971	-2.07783
BomS3	0.0232467	-2.92214	-2.07282
CG11656	-0.0098103	-2.98634	-2.17854
CG5011	0.0119579	-2.9941	-2.12317
CG14947	-0.00329516	-3.10289	-2.44629
CG14044	0	-2.87812	-2.27131
CG14421	0	-2.76458	-2.31934
Edg91	0.0194219	-2.86906	-2.86412
BomBc1	0	-2.51227	-2.82432
ind	-0.0421406	-2.55223	-2.643
CG11407	-0.029913	-2.65564	-2.25161
CG2065	0.00251131	-2.54131	-2.17586
CG4815	0	-2.50709	-2.12322
CG31928	0.0141478	-2.37741	-2.50834
Drsl4	0	-2.38067	-2.46355
CG8620	-0.0098103	-2.41614	-2.27225
lncRNA:CR45949	0	-2.34278	-2.29249
CG11099	0.0141478	-2.24046	-2.37728
Rpt6R	-0.014321	-2.17198	-2.33361
CG18335	0.00846438	-2.02345	-2.30441
asRNA:CR46020	-0.0217329	-2.04574	-2.39155
lncRNA:CR44596	0.0166844	-2.07939	-2.39334
CG14752	0.00527034	-1.78631	-2.50922
CarT	-0.00285006	-1.9264	-2.50963
Ubc84D	-0.0183087	-1.96416	-2.44274
CG10063	-0.015806	-1.88073	-2.38463
Osi10a	-0.0098103	-1.83228	-2.30037
Ugt49B2	-0.0077889	-1.86514	-2.19621
lncRNA:CR43838	0	-1.85374	-2.22799
Oseg2	0.00763471	-1.86755	-2.21324
CG31626	0.0311248	-1.98368	-2.1926
cyr	0.00209336	-2.00953	-2.22513
CG14143	-0.0256069	-1.92924	-3.18858
CR46150	-0.00679349	-1.94187	-2.98379
CG14420	0	-1.74935	-2.84863
TwdlY	0.0175128	-1.76698	-2.7565
asRNA:CR45371	0	-2.01777	-2.6517
CG13069	0.0103825	-1.9817	-2.69101
CG13047	0.00838559	-1.95846	-2.73157
CG15614	0	-1.97471	-2.73222
sim	-0.016993	-2.01881	-2.81814
Bbd	0.0141478	-2.09746	-2.7998
CG11584	0.0194789	-2.12724	-2.82027
CG14095	0.0195245	-1.29114	-4.2354
CG13674	0.0114216	-1.42968	-3.68126
CG4998	0.00542778	-1.98026	-3.61127
elfless	-0.0199504	-1.79239	-3.50232
CG16772	0.0153996	-0.00552938	-3.90899
Listericin	0	-0.297598	-4.17797
AANATL6	0	-0.214408	-3.21886
Obp56g	0	-0.730735	-3.40117
Tb	0.00665357	-1.0707	-1.81967
CG17387	0.00494647	-0.976979	-1.82523
CG45676	0	-0.989259	-1.76756
BBS8	0.00470436	-1.15755	-1.98491
Clk	-0.0179287	-1.17742	-1.80558
asRNA:CR44179	0.0432499	-1.26894	-1.85724
Eip93F	0.0270432	-1.21263	-1.91721
upd3	0	-1.22476	-1.88769
CG5909	0.0163307	-0.978668	-2.11263
Fer3HCH	0.0141478	-0.989259	-2.17213
btn	-0.00436176	-1.05913	-2.03992
CG34138	0	-1.09128	-2.05417
CG13048	0.00336957	-1.05278	-2.10571
CG8292	0.00668212	-1.0273	-2.0761
lncRNA:CR45170	0	-0.791328	-1.85558
CG43679	0	-0.78952	-1.8206
CG7924	0.0141478	-0.798736	-1.82756
Gbp1	0.00113152	-0.82065	-2.03628
CG33926	-0.0247338	-0.989259	-1.99865
CG15649	0.00450937	-0.981086	-1.89703
CG17329	-0.0124721	-0.911697	-1.94178
CG43773	0.0141478	-1.35649	-1.82325
CG16723	0.022576	-1.35029	-1.6799
CG31473	-0.0188267	-1.4248	-1.7002
CG33346	0	-1.32892	-1.55156
CG13077	0	-1.42773	-1.55814
Npc2h	0.00790367	-1.39296	-1.53316
CG3288	-0.027388	-1.25521	-1.67063
Dhc16F	0.0020179	-1.18528	-1.58083
CG6762	0.0393752	-1.21947	-1.61757
Pph13	-0.0182784	-1.21269	-1.63686
lncRNA:CR45418	0.022576	-1.20382	-1.66465
Nepl9	0.022576	-1.21511	-1.6396
Cp38	0	-0.911446	-1.37862
Gsc	-0.0193085	-1.00892	-1.40754
CG13055	0.0138505	-0.993786	-1.38828
CG14855	0.00303391	-0.973329	-1.36047
BomS5	-0.0098103	-1.04866	-1.50163
jhamt	-0.0194241	-1.07035	-1.49762
CG4459	0.00936937	-0.978235	-1.47504
CG14864	0.00524298	-1.01881	-1.45437
CG15701	-0.00410339	-1.02735	-1.46135
CG32801	0.00403874	-0.994455	-1.60977
lncRNA:CR44708	0	-0.917074	-1.52734
ATPsynepsilonL	-0.000848007	-0.871656	-1.68773
CG14763	0.00989079	-0.819885	-1.66858
CG31785	-0.0140519	-0.82896	-1.64972
CG11878	0	-0.917074	-1.63962
vrs	-0.0182784	-0.911446	-1.66972
asRNA:CR45190	0.0207244	-0.92555	-1.60242
obst-G	0	-0.876721	-1.62069
Edg78E	0.0149873	-0.787788	-1.56352
CG32536	0.00299324	-0.818686	-1.49078
GstE14	-0.0313474	-0.807931	-1.42056
CG11668	0.0232467	-0.71424	-1.30802
CG13437	0.022576	-0.808772	-1.3143
a10	0.0169778	-0.82896	-1.16076
CG34427	0.0157819	-0.891782	-1.20963
CG9649	-0.00981418	-0.888807	-1.24483
Oseg4	-0.0992938	-0.828266	-1.24187
blanks	-0.0436176	-0.746564	-1.22035
CG18171	0.0168131	-0.770555	-1.23024
Hr96	-0.186644	-0.726409	-1.01588
Cpr50Cb	0.00749	-0.725238	-1.15342
CG42319	0.0110338	-0.735727	-1.07244
CG32554	-0.000951779	-0.715045	-1.1144
Cpr97Ea	0.00672831	-0.715524	-1.09862
CG10505	-0.00182443	-0.695902	-1.09002
zye	0.00191361	-0.679063	-1.10325
CG31687	0.0474931	-0.641568	-1.02099
Had1	-0.00464266	-0.698153	-1.00162
yellow-f	-0.0098103	-0.750068	-1.01796
Zw	-0.210971	-0.367233	-1.01066
Sln	-0.00565569	-0.43595	-1.02947
TkR86C	0.0124434	-0.582101	-1.08683
CG9313	-0.0164913	-0.53369	-1.06079
Nepl7	0	-0.56609	-1.02878
CG34293	0.156707	-0.440939	-1.08491
Ilp2	0.023252	-0.309384	-1.15438
asRNA:CR45445	0.0204572	-0.597917	-1.68423
CG6553	-0.0196955	-0.558692	-1.6351
rtp	0.0141478	-0.586485	-1.58081
CG15773	0	-0.56323	-1.51325
CG7402	0	-0.58688	-1.51395
asRNA:CR42547	-0.0267753	-0.437058	-1.5485
CG13022	0	-0.451148	-1.49245
CG10799	0.0141478	-0.624837	-1.37752
CG14327	0.00901591	-0.587372	-1.36731
boss	0.0134954	-0.687746	-1.45324
Cyp6a18	-0.000812627	-0.710786	-1.38536
CG16710	-0.0323092	-0.402642	-1.31908
lncRNA:CR42868	0.0138505	-0.511691	-1.21728
CG34457	0	-0.405032	-1.94992
lncRNA:CR45364	0	-0.321085	-1.91153
CG12590	0	-0.321085	-1.81667
CG34334	0.0134374	-0.43357	-1.8396
GstD5	-0.00371291	-0.596327	-1.80327
CG34207	0.000487813	-0.510232	-1.85562
CG17477	0	-0.558692	-1.86088
lncRNA:CR44809	0	-0.558692	-1.87321
CG8960	-0.118127	-0.499668	-1.69692
Mal-A7	0	-0.482942	-1.71611
CG4415	0.00101836	-0.413035	-1.75119
shps	0	-0.394781	-1.70495
CG1504	-0.00476134	-0.408089	-1.64809
CG8870	0.0104136	-0.384173	-1.62837
CG11470	0.00343507	-0.297176	-1.57954
CG10405	-0.00943431	-0.352525	-1.56314
Gyc32E	-0.0237877	-0.353829	-1.60454
NimC2	0.00938605	-0.231362	-1.56006
asRNA:CR45469	0	-0.248967	-1.7161
asRNA:CR46050	0.00943174	-0.191235	-1.73076
GNBP-like3	0	-0.0937225	-1.6745
natalisin	0.0112356	-0.124233	-1.596
Sr-CIII	-0.0182784	-0.145503	-1.60433
CG5327	0	-0.0937225	-2.76684
AANATL5	0	-0.0083535	-2.61503
CG31326	0	0.0322424	-2.60293
CG14823	0	-0.876721	-2.62365
CG8541	-0.0098103	-0.885274	-2.46302
TwdlC	0.0148379	-0.858072	-2.41278
CG12420	-0.033521	-0.679671	-2.42787
Sr-CIV	-0.0199504	-0.774718	-2.42621
asRNA:CR45142	0.00624591	-0.440092	-2.55687
BomT3	0.0138505	-0.36886	-2.48786
Cpr76Bd	-0.0098103	-0.558692	-2.49036
CG17190	0	-0.646214	-2.56818
CG5391	0.0125943	-0.703971	-2.51934
Sr-CII	-0.109291	-0.789759	-2.21192
lncRNA:CR45669	0	-0.795313	-2.3205
CG7342	0	-0.746946	-2.24956
lncRNA:CR44589	0.0141478	-0.720208	-2.30389
CG31955	-0.0077889	-0.445485	-2.25736
Npc2c	0	-0.540834	-2.31044
CG4362	0.0141478	-0.650359	-2.15255
Cpr64Ab	0.0078961	-0.639044	-2.20461
CG13386	0.00163316	-0.530419	-2.07005
CG31125	-0.0223172	-0.529794	-2.1759
Drs	0	-1.24939	-3.24112
BomS2	0.0163307	-1.40854	-3.06443
CG11162	0	-1.28089	-3.08027
ppk13	0	-1.17027	-2.82216
BomBc3	0.0141478	-1.10528	-3.06597
CG15394	0	-1.09803	-2.97601
asRNA:CR44069	0.0141478	-1.31577	-2.01337
CG13051	0.00464078	-1.35857	-2.12808
CG14417	0	-1.40029	-2.09265
SPH93	0	-1.31593	-2.22949
asRNA:CR44165	0	-1.23415	-2.12983
CG15650	0.0100104	-1.23405	-2.12073
CG18367	0.0165578	-1.29471	-2.37264
CG34223	0	-1.09803	-2.22742
CG1231	0.0037641	-1.09128	-2.28144
CG9314	0	-1.06829	-2.29814
CG13231	0	-1.13451	-2.37877
CG14147	0.00526417	-1.00849	-2.37296
CG42284	-0.0098103	-1.43124	-2.73254
CG12519	0.0141343	-1.54992	-2.55511
S-Lap1	0.0141478	-1.38375	-2.57315
Gr98a	0	-1.48946	-2.32549
ninaD	0.0272107	-1.43054	-2.34428
Cpr65Ea	0.010326	-1.53986	-2.37504
CG43069	-0.00981418	-1.57833	-2.45167
Vajk1	0.00988862	-1.58644	-2.41235
CecC	0	-1.689	-2.18851
CG13324	0.0163637	-1.65977	-2.10836
Trf5	0.022576	-1.70377	-2.13162
asRNA:CR44960	0.00945024	-1.65743	-2.28889
BBS9	-0.00334492	-1.5875	-2.30337
CG5715	-0.0298228	-1.51063	-2.26356
lncRNA:CR43700	0	-1.58078	-2.18285
lncRNA:CR45048	0	-1.59135	-2.20993
CG17343	0.1554	-0.794624	1.21713
CG8089	0.00784068	-0.72128	1.03726
lncRNA:CR45473	0.0395483	-0.622638	1.0761
Rab23	0.124983	-0.732481	1.49499
Amyrel	-0.00981418	-0.740988	1.49015
trsn	0.0239541	-0.757188	1.57564
CG31467	-0.0199363	-0.583961	1.38071
grsm	-0.0368659	-0.722536	1.35811
lncRNA:CR43927	0.00900323	-0.7568	1.35419
CG30183	-0.28927	-1.01518	1.6618
CG5613	-0.0726178	-0.989253	1.69932
CG31627	0.0125943	-1.13113	1.65884
Cpr65Ax2	0.00164111	-1.2018	1.63434
CG2861	0.00652042	-1.19041	1.66078
Cpr65Ax1	0.00164111	-1.2018	1.65347
CG10943	0.022576	-0.952176	1.49007
CG16704	0	-1.05629	1.51679
lncRNA:CR43642	0.0138505	-1.23412	1.02092
skl	0.0157902	-1.24946	1.12041
CG3408	0.00527886	-1.32792	1.42318
Fcp3C	-0.00326918	-1.19341	1.30359
lncRNA:CR43431	0.00334974	-1.10968	1.24448
CG15625	0.0125943	-1.36771	2.31547
CG43666	0	-1.07787	2.46079
asRNA:Eig63F-2	-0.00981418	-1.52327	1.65937
CG15927	0.00965575	-1.81867	1.45118
CG18088	-0.0274703	-1.84472	1.7542
CG13693	0.0183531	-1.63486	2.00282
CG17784	-0.00435463	-1.9404	2.25263
CG42834	-0.0262791	-2.71138	1.13661
CG33465	0.022576	-2.22646	1.13467
CG14260	0.00388346	-2.40656	1.11493
CR42875	0.00506431	-2.33925	1.05855
asRNA:CR45124	-0.00422622	-2.28049	0.885835
CG4066	0.022576	-2.35783	0.863509
CAH8	0	-2.54271	0.952937
lncRNA:CR44851	-0.0154582	-2.51331	0.790187
CG13857	0.00347727	-2.6145	1.63488
lncRNA:CR44565	0	-2.60876	1.46127
lncRNA:CR45247	-0.0129975	-2.31963	1.57674
CG13443	0	-2.10596	1.43603
lncRNA:CR46108	0.0112878	-2.30447	1.34054
CG13282	0.00627648	-2.35052	0.610444
asRNA:CR45366	0.0312342	-2.28403	0.633596
asRNA:CR43637	0	-2.27727	0.671157
CG14866	0.0123888	-2.24546	0.656771
SdhBL	0.0129113	-2.27881	0.516797
CG42331	0.00862557	-2.17624	0.549317
lncRNA:CR42755	0	-2.18452	0.525255
PK1-R	0	-2.20641	0.511038
CG14356	0.00424041	-2.19076	0.459018
CG42367	0	-2.14061	0.483319
CG15343	-0.0410253	-2.0515	0.59714
CG8172	0.0218098	-2.01495	0.680723
CG18563	0	-2.2125	0.757499
CG15370	0.0211534	-2.16143	0.812733
St1	0.0149969	-2.10504	0.806767
NimC3	0.0106472	-2.26339	0.360505
CG1632	0.00524711	-2.2887	0.276609
CG17707	0.018178	-2.33596	0.269548
CG15353	-0.00437042	-2.4881	0.33037
Osi4	0.0104136	-2.45631	0.292368
CG13855	0.0119219	-2.3687	0.485988
Cyt-c-d	0.003982	-2.447	0.441381
resilin	-0.0256208	-2.05982	0.284223
slbo	0.00573409	-2.04414	0.306723
Osi16	0.0144196	-2.05438	0.347425
CG31559	0.0203233	-2.12082	0.356782
Osi5	0.0129457	-2.09639	0.344971
lncRNA:CR45128	-0.0183087	-2.20818	0.218738
CG6034	0.0141478	-2.15973	0.230298
CG12723	0.0180836	-2.17029	0.262194
CG13562	0.0178732	-2.14397	0.271857
CG13297	0.0156592	-2.10756	0.244265
CG5984	0.00739958	-2.09153	0.228217
CG9411	0.00946291	-2.12417	0.293964
Cyp301a1	0.0139815	-2.09205	0.263522
ImpL1	0.0111808	-2.09259	0.291039
amd	0.0120549	-2.13654	0.0314727
CG13216	0.00957246	-2.1436	0.0853234
lncRNA:CR45973	-0.00160498	-2.19559	-0.050388
CG15225	0	-2.18959	0
CG32073	0.0224046	-2.19639	0.0212238
Dnah3	0.00163316	-2.24048	-0.0216003
Acp1	0	-2.23527	0.0115575
CG18735	0	-2.25893	0
CG11498	-0.00111233	-2.22684	0.1498
lncRNA:CR45232	0.00976139	-2.20263	0.107876
CG14257	0.010327	-2.27782	0.109023
Gr28b	0.0113822	-2.27823	0.109436
lncRNA:CR44363	0	-2.27492	0.0698398
lncRNA:CR45965	0.00164111	-2.24213	0.0717745
CG11449	0.0141478	-2.32018	0.0840583
CG4329	0.015756	-2.34901	0.111268
CG7131	0.00455158	-2.34893	0.172436
lncRNA:CR45276	-0.0339646	-2.30142	0.151208
flz	0.00937296	-1.93839	0.440822
Osi14	0.0103731	-1.94479	0.451667
CG3108	0.0059928	-1.88839	0.47246
CG6026	0.0081168	-1.88476	0.457919
CG9289	0.00229819	-1.88854	0.419233
CG13272	0.0199274	-1.90309	0.418885
tw	0.0186862	-1.91145	0.437901
Osi24	0.0159416	-1.87961	0.48781
CG6118	0.00932536	-1.87694	0.515221
dyl	0.00978351	-1.86548	0.50601
CG18530	-0.0025908	-1.92639	0.52306
CG43218	0	-1.93134	0.511659
CG8568	0.00945353	-1.91011	0.503098
Np	0.00758649	-1.92405	0.493097
CG12009	0.00891296	-2.00825	0.388151
CG16798	0.0049665	-2.03429	0.417818
ImpE1	0.00981161	-2.03291	0.505627
lncRNA:CR43635	0	-2.0697	0.504672
lncRNA:CR45911	-0.0159816	-1.99408	0.461373
nur	0.012799	-1.9818	0.511545
gsb-n	-0.0121257	-1.76273	0.442818
CG4098	0.0301161	-1.81535	0.441281
stops	0.0162566	-1.81551	0.407909
lncRNA:CR42646	-0.00986886	-1.84953	0.388428
Osi15	0.00933644	-1.8658	0.377424
CG12017	0.00510882	-1.82385	0.362629
ChLD3	0.00960835	-1.79093	0.370598
Osi9	0.00560304	-1.78627	0.37382
CG32407	-0.0213918	-1.78436	0.50873
Osi6	0.0100778	-1.80731	0.519235
CG43333	0.0117737	-1.83035	0.533238
CG1273	0.00644844	-1.8442	0.519519
tpr	0.0124702	-1.83604	0.520895
CG2016	0.00478153	-1.74063	0.491227
Cyp6a8	-0.00667675	-1.71059	0.494366
CG43366	0.00830342	-1.73943	0.571055
CG13699	0.013841	-1.78706	0.56468
lncRNA:CR45223	0.0141478	-1.76933	0.572199
CG13634	0.00672785	-1.7945	0.545824
CG4702	0.0111103	-1.76747	0.538901
CG7080	0.00824128	-1.89583	0.339688
Spn43Aa	0.00972158	-1.89431	0.379221
CG12964	0.0107053	-1.93045	0.377538
CG9040	0	-1.94165	0.380493
CG43181	0.0163478	-1.94963	0.343474
Osi18	0.00995414	-1.93017	0.32905
CG13196	0.0101243	-1.99977	0.347382
CG44385	-0.0095506	-1.98325	0.332098
CG14756	0.0125684	-1.98969	0.27984
lncRNA:CR43266	0.0086623	-1.9558	0.284019
CG17672	0.0115818	-1.74742	0.326092
CG9689	0.0165668	-1.76819	0.265496
Rsbp15	0	-1.79304	0.299214
CG15005	0.00826637	-1.8453	0.182907
CG3097	0.00649387	-1.84887	0.196387
CG6216	0.0072326	-1.81861	0.19353
cry	-0.0120196	-1.82487	0.182567
cysu	0.0159779	-1.79792	0.231337
CG32110	-0.00943848	-1.80535	0.211065
CG3880	-0.000709036	-1.79487	0.204894
Cpr65Eb	0.0133534	-1.88206	0.230501
TwdlT	0.0127681	-1.89409	0.238024
CG15080	0.0120667	-1.8482	0.232513
CG4115	0.0104197	-1.86413	0.244208
ImpE2	0.00664236	-1.82901	0.309248
snoRNA:Psi18S-1377b	-0.015458	-1.83631	0.309819
CG14110	0.00413075	-1.89047	0.298776
NT1	0.0146787	-1.88563	0.286993
mas	0.00867052	-1.87032	0.267657
CG13332	0.0163307	-1.84866	0.291071
Osi19	0.0144238	-1.85505	0.293083
E(spl)malpha-BFM	-0.0753453	-1.89324	0.0300958
CG34202	-0.014003	-1.90444	0.0756744
Cad96Cb	0.00835298	-1.90774	0.0858017
CG32548	0.0114038	-1.90304	0.0832453
Cyp304a1	0.00533702	-1.88073	0.00753667
lncRNA:CR43883	0.0232467	-1.8958	0.0128566
CG15731	0.00849443	-1.83277	0.0367044
CG33648	-0.0098103	-1.83631	0.044967
CG13074	-0.0098103	-1.86775	0.0508231
CG5250	0.0222627	-1.85355	0.0503145
CG10211	0.011795	-1.85232	0.101555
CG2962	0.0127168	-1.8436	0.118858
PPO1	0.0163279	-1.82917	0.129675
Pdss2	0.0601216	-1.78825	0.127158
CG14395	0.00356055	-1.8131	0.160322
spz6	0.00669146	-1.81082	0.126885
CG9083	0.0109703	-1.80346	0.147844
mey	0.00866759	-1.80032	0.137108
NimC4	-0.0466752	-1.92239	0.21952
Osi20	0.0111763	-1.9469	0.213283
CG11200	-0.00625094	-1.88593	0.17034
CG9522	0.00702353	-1.89876	0.16033
Ipod	0.0125367	-1.92953	0.12227
CG32354	0.0124814	-1.89916	0.119294
CG17047	0.0128418	-1.89615	0.144422
CG5756	0.01175	-1.88974	0.131116
ken	-0.205683	-1.90001	0.0772378
CG7201	0.00503872	-2.08241	0.113341
Eo	0.0041157	-2.01445	0.081487
lncRNA:CR45556	0.022576	-2.0418	0.0709504
LysX	-0.0182784	-1.96137	0.151974
betaTub85D	-0.00981418	-2.00217	0.112714
PH4alphaSG1	0.000830198	-1.97634	0.101679
TwdlF	0.00939952	-1.97507	0.115072
pwn	0.0230387	-2.01672	0.19257
Cpr66Cb	0.00895364	-1.99228	0.141679
CG11997	0.0082697	-2.02574	0.165189
CG44569	-0.013267	-2.01017	0.158022
CG9766	0.00972476	-1.66996	0.89134
lncRNA:CR44440	0.00792981	-1.6961	0.83427
rt	-0.0740942	-1.62956	0.85151
yellow-e3	-0.0974132	-1.64537	0.775144
Hr4	0.00929462	-1.58846	0.782208
Act79B	0.0120271	-1.67953	0.759821
ect	0.00946325	-1.65062	0.742235
CG31344	0.0886225	-1.67068	0.665954
m	0.0313783	-1.67499	0.629286
CG14960	0.0284194	-1.7318	0.705879
CG17786	0.0343968	-1.69787	0.729428
CG32855	0.0078229	-1.75247	0.711088
CG4914	0.00665459	-1.77011	0.690986
ppk17	-0.00666224	-1.73596	0.74356
nyo	0.00493535	-1.76492	0.763556
spz4	0.0141869	-1.77437	0.752403
CG34221	0.0104104	-1.92186	0.710752
CG14107	0.00640724	-1.88596	0.702596
dsx-c73A	0.0106039	-1.88906	0.702096
ase	-0.0175897	-1.82058	0.733948
CG15506	0.00780647	-1.8183	0.765544
apn	0.021175	-1.92847	0.606286
CG15239	0.0121555	-1.91187	0.577187
CG7173	0.00876916	-1.83302	0.656407
Prat2	-0.00203752	-1.80375	0.654209
CG13159	0.0143881	-1.81195	0.583416
CG9095	0.00950276	-1.84931	0.588363
lncRNA:CR44831	-0.0215505	-1.86131	0.587957
Mettl3	-0.236855	-1.93926	0.771204
lncRNA:CR33987	0.0112199	-1.78365	0.919914
Osi17	0.0149435	-1.81797	0.941691
lncRNA:CR44810	0.00678279	-1.98621	0.838792
Obp83ef	0.0127922	-2.01933	0.821799
Osi12	0.0130883	-1.95962	0.958098
C901	0.00758231	-1.8996	0.930751
CG17349	0.0193759	-1.93995	0.913459
CG14072	0.022576	-1.96138	1.24278
CG6628	-0.0128382	-2.0091	1.08692
lncRNA:CR46349	0.0141478	-1.88323	1.0984
CG43844	0.0114478	-1.72454	1.21978
CG17906	0.0280826	-1.74215	1.13623
Nep5	0.012565	-1.69186	1.11202
Alp1	-0.00123242	-1.52254	1.01644
CG31076	0.00393176	-1.6279	0.97846
CG33993	0.00746853	-1.66868	0.959258
Coprox	0.00248777	-1.18596	0.762555
CG13614	0.000212184	-1.11431	0.645788
CG14567	0.0159841	-1.02435	0.563666
CG31810	0.00887195	-1.02114	0.604738
Cks85A	0.212046	-1.05259	0.394383
CG11382	0.0935585	-1.09631	0.410863
glec	-0.0133	-1.05049	0.384954
grim	-0.00010602	-1.05992	0.464222
BBS4	0.000498635	-1.27728	0.641023
CG34007	0.00593369	-1.31367	0.554598
CG43742	0.0169778	-1.28119	0.515686
CG13014	0.0312572	-1.23409	0.469588
ChT	0.00715681	-1.22752	0.44025
ZnT35C	0.00381288	-1.24387	0.457444
dy	0.0149933	-1.32968	0.396435
lncRNA:CR43432	-0.059473	-1.36354	0.369637
CG14829	-0.014003	-1.50281	0.913652
CG4306	0.017746	-1.50851	0.85515
tyn	0.0118463	-1.53219	0.817419
CG13631	0.0208318	-1.39283	0.806996
CG34201	0.00581665	-1.37894	0.913895
neo	0.0023817	-1.65024	0.443943
CG10264	0.00655312	-1.58686	0.421964
CG1986	0.00876959	-1.58743	0.388969
CG11353	0.00834523	-1.54031	0.530304
Mco3	0.0116318	-1.50155	0.527458
rpr	-0.007921	-1.61614	0.503283
Tpc1	0.0230955	-1.60294	0.549182
CG12920	0.0178992	-1.58457	0.630576
Ugt301D1	0.00857666	-1.54809	0.66534
CG9503	-0.0126936	-1.50137	0.632442
Osi7	0.00948215	-1.5005	0.584195
CG12540	0.0141608	-1.52754	0.600608
CG3032	0.00132508	-1.5217	0.622234
Cyp6t1	-0.0247559	-1.38278	0.588893
CG11786	0.0160089	-1.44796	0.679963
asRNA:CR43683	-0.0108284	-1.42258	0.652364
CG33257	0.0133573	-1.39333	0.670282
CG31368	-0.378924	-1.11651	0.0168942
Sxl	-0.348557	-1.03242	0.0343325
mthl1	-0.467275	-1.16782	0.0779413
Evi5	-0.425074	-1.11969	-0.060094
Strump	-0.423248	-1.17163	-0.0417806
Wsck	-0.235384	-1.20045	-0.0486574
beta'COP	-0.257099	-1.23701	-0.082014
ValRS-m	-0.267718	-1.23276	-0.0475655
bves	-0.186739	-1.22455	-0.0232288
ttk	-0.195656	-1.20222	0.0339727
CG34401	-0.301772	-1.11777	-0.170912
mtgo	-0.308993	-1.16035	-0.20794
Cog8	-0.179141	-1.15527	-0.140098
CG2202	-0.199683	-1.12309	-0.119897
Vps16A	-0.20033	-1.1425	-0.106398
AP-2alpha	-0.214456	-1.10297	-0.216898
Nup107	-0.216364	-1.04671	-0.169536
IleRS-m	-0.23565	-1.30581	0.21681
CG33521	0.0169583	-1.35159	0.28441
ich	0.0124057	-1.25286	0.262968
Lsp1gamma	0.000785338	-1.27308	0.261385
CG13305	0.0071494	-1.28642	0.193513
CG13698	0.00608839	-1.32127	0.180264
CG30156	0.0109496	-1.36831	0.198201
CG12769	-0.06509	-1.3646	0.182679
Hmgcr	-0.0310586	-1.35212	0.207705
CG10516	0.0104522	-1.01938	0.158095
pk	0.0283244	-1.00024	0.108962
apolpp	0.010695	-1.04831	0.0772844
Lrr47	0.0722518	-1.06103	0.12398
CG5285	-0.0189685	-1.1501	0.249089
Cyp310a1	-0.0360457	-1.18537	0.263163
lncRNA:CR43264	-0.00876862	-1.19121	0.163694
asRNA:CR45185	0.0116951	-1.15516	0.209982
CG34276	0.0111369	-1.15359	0.181449
dpr7	0.00347274	-1.09065	0.198203
Rca1	-0.0112993	-1.04088	0.22009
CG10064	0.0043941	-1.10166	0.314204
CG11619	0.00942744	-1.13476	0.275798
Fkbp14	0.0525604	-1.05531	0.24043
Gdn1	0.0795776	-1.11475	0.265256
CG12236	-0.223587	-1.03153	0.109319
CG32537	-0.25265	-1.13591	0.0856312
CG13005	-0.269704	-1.12261	0.19757
CG8270	-0.217456	-1.02802	0.230079
CG3184	-0.0776183	-1.19324	0.145066
Ctr1A	-0.150838	-1.15026	0.129008
shams	-0.151925	-1.14485	0.0726263
HPS1	-0.0267507	-1.15814	0.0518037
Ror	0.00766907	-1.18743	0.0112827
Nup75	-0.107275	-1.14607	-0.0145588
ebd2	-0.0811779	-1.2186	-0.0274567
calypso	-0.0608616	-1.19129	-0.0138494
Cp1	-0.075306	-1.16936	-0.0329722
CG8321	0.069201	-1.08111	-0.562615
Coq9	0.0855293	-1.11607	-0.533493
CG12822	0.0283411	-1.02618	-0.527763
CG31145	0.0625704	-1.01735	-0.481505
CG6966	0.0990103	-1.03746	-0.497183
5-HT2A	-0.0102945	-1.09576	-0.476245
CG6154	-0.00374414	-1.12053	-0.489188
CCT1	-0.0440705	-1.13387	-0.475311
TyrRS-m	-0.0342083	-1.10655	-0.441752
CG32647	0.0125943	-1.12351	-0.413178
CG3777	0.013401	-1.10111	-0.418573
CG31103	-3.08757e-05	-1.0913	-0.440537
CG34039	-0.0126649	-1.0767	-0.426628
CG2059	-7.84759e-06	-1.06152	-0.435581
ey	6.04594e-06	-1.06988	-0.425555
CG10005	-0.0463426	-1.02512	-0.51275
CG10809	-0.0337048	-1.00359	-0.486164
CG32547	0.00396577	-1.00801	-0.439974
CG42458	0.0117919	-1.02281	-0.444258
Ahcy	0.0176073	-1.05587	-0.478695
CG4593	0.0333318	-1.05289	-0.460194
Pex11	0.030881	-1.05325	-0.447626
CG30392	0.172876	-1.00931	-0.276425
CG12321	0.0824113	-1.07858	-0.283893
Rala	0.0926737	-1.03512	-0.317286
Akr1B	0.0803477	-1.07136	-0.415609
Ufd1-like	0.0818583	-1.07932	-0.382854
CG3163	0.0311537	-1.05583	-0.390633
l(2)37Cc	0.0577162	-1.01155	-0.409298
CG12975	0.0525621	-1.03475	-0.426626
CG9855	0.0543055	-1.03536	-0.408725
CG6770	0.198809	-1.07682	-0.422731
CG10470	0.166078	-1.0308	-0.429348
mbf1	0.131055	-1.00139	-0.424682
CG12768	-0.00363465	-1.25419	-0.245954
ths	-0.0151544	-1.2502	-0.260116
Damm	-0.00797826	-1.21391	-0.284194
sff	0.00463513	-1.19762	-0.303809
CG3548	-0.015547	-1.1963	-0.248627
Gnpnat	0.0128053	-1.17658	-0.250209
CG12355	0.0116073	-1.22936	-0.182777
CG6024	0.00438682	-1.22964	-0.176933
Frq2	0.00723568	-1.25331	-0.220559
Scr	-0.00521033	-1.23217	-0.212988
VAChT	0.00502479	-1.24008	-0.201362
Fkbp59	-0.0914302	-1.20496	-0.225279
nerfin-1	-0.0463546	-1.17849	-0.208683
Rai1	0.0266019	-1.07293	-0.308963
Cep89	0.00362772	-1.12542	-0.336245
lncRNA:CR43650	0.0338614	-1.11103	-0.349768
RhoGAP100F	0.0171373	-1.11702	-0.363635
CG17294	0.0726772	-1.11814	-0.229736
CG42554	0.0770177	-1.13186	-0.311108
CG16717	0.0281012	-1.16454	-0.273033
PMP34	0.03972	-1.15497	-0.260797
Cog6	-0.143781	-1.03896	-0.244184
aos	-0.0680814	-1.01718	-0.206069
Fatp3	-0.120005	-1.02167	-0.200278
GAA1	-0.204185	-1.01859	-0.0802474
Mkp3	-0.203647	-1.04956	-0.0692849
CG11178	-0.213188	-1.07207	-0.107671
CG4612	-0.171784	-1.04508	-0.114491
casp	-0.188309	-1.0279	-0.100695
CG5270	-0.198367	-1.01662	-0.118366
CG4972	-0.124301	-1.05982	-0.0521299
CG31195	-0.156871	-1.09674	-0.0758061
lap	-0.184518	-1.12403	-0.0513203
CG12883	0.0694189	-1.14537	-0.151934
CG43051	0.0252294	-1.17019	-0.145007
MP1	0.0383915	-1.1955	-0.15135
Tre1	0.0494217	-1.11803	-0.0854208
CG17124	0.00996651	-1.16729	-0.0903365
CG6329	0.00748165	-1.16386	-0.0856699
CG6983	-0.0234642	-1.1262	-0.0641463
Cyp6a17	-0.00418511	-1.12772	-0.0502854
CG11247	-0.0774907	-1.00492	-0.116215
CG11593	-0.0587309	-1.04289	-0.129506
MED30	0.0379611	-1.0319	-0.150977
Gat	0.0194561	-1.02698	-0.098989
ImpL2	-0.00349752	-1.0022	-0.0881217
CG31922	-0.00140448	-1.01495	-0.244126
rngo	0.000375098	-1.05611	-0.267777
Tsp42El	0.0212607	-1.09464	-0.164536
Shc	0.0214818	-1.13659	-0.172312
Slimp	0.0559017	-1.1273	-0.185733
CG5191	-0.0212431	-1.08157	-0.152934
Snx16	-0.0403007	-1.10324	-0.183745
CG15743	0.000934918	-1.05781	-0.21023
E(spl)m6-BFM	-0.00298421	-1.10142	-0.223642
Sec61beta	0.279597	-1.51768	-0.186377
CG33169	0.195837	-1.48798	-0.0448889
CG5021	0.116791	-1.50976	-0.160736
CG34132	0.183952	-1.24694	-0.13569
Rab19	0.209246	-1.32446	-0.114825
CG3500	0.188629	-1.1436	-0.0564997
CG9344	0.168421	-1.24582	-0.0261463
sav	-0.0846111	-1.29573	-0.0561988
PIG-S	-0.0295614	-1.25634	-0.118445
CG13616	0.00179839	-1.27824	-0.0852143
FarO	0.0103769	-1.24752	-0.0881343
CG13001	-0.0657763	-1.29611	-0.147134
l(3)neo38	-0.0749036	-1.3197	-0.195272
CR18166	-0.0181082	-1.33708	-0.133177
Six4	-0.0190762	-1.32052	-0.109035
CG17712	0.0276093	-1.29954	-0.147572
asRNA:CR45999	0.0295161	-1.36247	-0.144361
beat-IIIc	0.00593335	-1.34066	-0.156897
geko	0.00620774	-1.34354	-0.177836
CG17224	-0.00577226	-1.31156	-0.0251923
ihog	-0.0290257	-1.32318	-0.0448659
CG17562	0.00891	-1.35424	0.00675335
scrt	-0.00144462	-1.37698	0.00428672
CG5948	0.0102595	-1.39089	-0.0452961
CrebA	-0.0133875	-1.35145	-0.0502988
CG33303	0.0390676	-1.2861	-0.0206726
lncRNA:CR46194	0.0200992	-1.23453	0.0335979
lncRNA:CR46488	0.00107408	-1.25634	0.00845509
CG10959	-0.0356719	-1.30783	0.00811594
OSCP1	-0.0187044	-1.29748	0.0592028
CG42394	0.00509161	-1.33276	0.0641265
Fer2	0.00727296	-1.34813	0.0626883
CG13362	0.00657801	-1.30822	0.0378255
lncRNA:CR45820	0.0162447	-1.32347	0.026924
senju	0.0160762	-1.31967	0.0150346
CG10674	0.245169	-1.39463	-0.336765
CG8320	0.141332	-1.32986	-0.354039
ORMDL	0.160767	-1.27986	-0.392213
Tim8	0.206277	-1.20382	-0.386644
CG10561	0.109303	-1.20087	-0.337456
Pfdn6	0.126853	-1.24229	-0.32271
CG4733	0.047369	-1.26037	-0.451496
CG9911	0.0311731	-1.24224	-0.435981
CG9416	0.00193389	-1.30566	-0.425874
Tsp42Ea	0.0105704	-1.29572	-0.404556
AIMP1	0.0627523	-1.30287	-0.421711
CG7656	0.0607291	-1.27265	-0.418389
br	0.0170661	-1.28676	-0.462418
CG32187	0.0108702	-1.30518	-0.450322
Mal-B1	0.00739958	-1.29393	-0.451974
Octalpha2R	0.00912115	-1.31619	-0.460811
CG10151	0.0072949	-1.29395	-0.474373
NK7.1	0.000555087	-1.29988	-0.481339
Rtca	0.0597888	-1.31247	-0.499985
CG10050	0.031264	-1.30556	-0.481459
Herp	0.0225509	-1.30519	-0.504398
CG3663	0.0970364	-1.2801	-0.501167
Ccm3	0.083882	-1.24921	-0.496053
CG1418	0.114631	-1.25128	-0.494445
Bet1	0.0754755	-1.34177	-0.464633
CG8134	0.110962	-1.36471	-0.45392
CG15922	0.131738	-1.31902	-0.492022
Membrin	0.134298	-1.2922	-0.455886
Eip78C	0.00703222	-1.20937	-0.428284
lncRNA:CR42839	0.00927877	-1.21683	-0.423348
CG13088	-0.044453	-1.19107	-0.429683
Tango5	-0.0319446	-1.17639	-0.422215
CHKov2	0.00693766	-1.21879	-0.349705
jus	0.0269754	-1.201	-0.366456
CG3295	-0.00839602	-1.17673	-0.383529
Mef2	-0.023336	-1.18333	-0.335247
CG13247	0.0135862	-1.35711	-0.376011
Spase22-23	0.0451885	-1.30226	-0.366927
dpr9	0.00213605	-1.31194	-0.37038
mex1	0.0200607	-1.29472	-0.361142
Srp68	-0.066208	-1.30226	-0.359521
Notum	-0.0440803	-1.29687	-0.366916
pkaap	-0.0503583	-1.31625	-0.369777
Kr	-0.0493821	-1.24888	-0.331765
Awh	-0.0032624	-1.27683	-0.308449
CG2278	-0.0106804	-1.24765	-0.31017
edl	-0.0415968	-1.48463	-0.223395
Doc2	-0.035731	-1.49314	-0.190995
E(spl)m5-HLH	-0.0360741	-1.52118	-0.184749
Abd-B	-0.00856197	-1.51059	-0.280722
Ccdc85	-0.00888285	-1.53428	-0.237693
CG42741	0.00419345	-1.5064	-0.214302
nrv3	0.024098	-1.52734	-0.226313
CG13707	0.00975989	-1.44919	-0.285368
CG31436	0.0100003	-1.46556	-0.302942
CG31221	-0.0150601	-1.43493	-0.295524
zfh2	-0.0178413	-1.44938	-0.294737
TrpRS-m	-0.0105405	-1.41825	-0.309644
CG17716	0.00215742	-1.42611	-0.297499
DAT	0.0117452	-1.4375	-0.300761
MtnA	0.0428637	-1.44313	-0.240976
CG4467	0.0118195	-1.45744	-0.224944
ps	0.00443484	-1.4573	-0.229022
CG5890	0.00584238	-1.48259	-0.247249
CG8945	-0.00752902	-1.49117	-0.240065
Dysb	0.0478377	-1.41136	-0.186588
PGRP-LA	0.00379811	-1.41049	-0.179323
jp	0.00992397	-1.38967	-0.193985
vg	0.00680106	-1.40427	-0.203227
cpo	0.0125659	-1.40534	-0.224893
Gorab	0.0260674	-1.38429	-0.235462
shakB	0.0141721	-1.41592	-0.276457
Syt14	0.0237771	-1.43344	-0.262378
CG15771	-0.0207651	-1.41637	-0.254216
Tmhs	-0.0157662	-1.41335	-0.265154
Actbeta	0.00205482	-1.414	-0.254168
CG16779	0.0061346	-1.39555	-0.258469
elav	-0.0175084	-1.45219	-0.154447
CG4822	-0.000243023	-1.43493	-0.129056
Muc96D	-0.00921439	-1.44156	-0.0999506
CG10366	-0.0391738	-1.38075	-0.157672
CG16979	-0.0574177	-1.39701	-0.138783
Smyd3	-0.0697656	-1.4126	-0.118566
fus	-0.134625	-1.3849	-0.237025
Ubi-p63E	-0.119096	-1.34988	-0.253256
CG32100	-0.128607	-1.37793	-0.124834
Ack-like	-0.162958	-1.39737	-0.156915
RhoU	-0.179877	-1.40277	-0.160231
GstE11	0.104308	-1.38863	-0.256845
Rab7	0.0654644	-1.30195	-0.271785
SsRbeta	0.0640048	-1.34733	-0.255991
CG14720	-0.000269341	-1.36809	-0.212297
Dop1R1	0.00166131	-1.33706	-0.228856
CG31997	0.0233245	-1.32651	-0.232921
chinmo	0.0252396	-1.31265	-0.245916
CG42258	-0.0205248	-1.33217	-0.258553
CG5321	0.0122302	-1.35976	-0.265867
Glut4EF	0.00597934	-1.33387	-0.291842
CBP	-0.0458343	-1.3899	-0.315162
CCT7	0.0273776	-1.33621	-0.324241
sv	0.0166263	-1.33025	-0.332227
bru3	0.0122088	-1.38122	-0.318808
CG30419	0.0108176	-1.35944	-0.32375
dysc	0.0147277	-1.3627	-0.306117
Mob4	0.0570628	-1.47055	-0.401946
fsd	0.0886778	-1.42972	-0.407891
ReepB	0.0417876	-1.42396	-0.395149
Yip1d1	0.105454	-1.49172	-0.314057
CG13827	0.0442787	-1.45943	-0.33128
mRpL37	0.0732262	-1.43343	-0.331872
lft	-0.0129239	-1.50888	-0.349267
lncRNA:CR45514	-0.00666224	-1.51282	-0.334179
CG9628	0.0127371	-1.52196	-0.340244
PGRP-LF	0.0125952	-1.51957	-0.318702
spi	-0.0262134	-1.53368	-0.372069
Spn77Bc	-0.0098103	-1.56461	-0.370281
Gasp	0.00902131	-1.55831	-0.357556
lncRNA:Hsromega	0.00515852	-1.55891	-0.355162
nkd	-0.0511246	-1.48433	-0.42144
Sec61alpha	-0.0469232	-1.48503	-0.395755
CG33506	0.0183573	-1.46659	-0.36888
Syn2	0.0094039	-1.48767	-0.357816
CG9588	-0.00115833	-1.47304	-0.345272
Fili	0.00918841	-1.47983	-0.34688
Rpn7	-0.0167474	-1.49998	-0.400864
Sox21b	0.00655499	-1.49574	-0.418372
Rbp6	0.0347169	-1.50803	-0.413975
asRNA:CR44053	0.00304731	-1.52126	-0.385491
FucTA	0.0222028	-1.5253	-0.392005
CG32198	0	-2.11584	-0.113469
CG46397	0.0100421	-2.12942	-0.0989192
Rsph4a	0	-2.13332	-0.0542349
Cyp49a1	0.0116796	-2.07462	-0.0642554
mthl15	0.00893827	-2.09052	-0.0924976
CG42296	0.0135624	-1.99771	-0.072029
Skadu	0.022576	-2.01402	-0.0831231
CG13308	0	-2.0021	-0.101574
Dhc98D	-0.00380593	-2.02843	-0.0824615
lncRNA:CR34046	0	-1.96416	-0.0930614
CG31268	-0.0136678	-1.94518	-0.0638613
lncRNA:CR45148	0	-1.97619	-0.0512475
CG15429	-0.0159816	-2.07945	0
CG13627	0	-1.98923	0
CheA75a	0	-1.97619	0
Cad89D	0.0159681	-2.02234	0.028715
lncRNA:CR46489	-0.0217321	-2.00571	0.0320123
CG14451	-0.000971724	-2.03002	-0.260378
snoRNA:2R:9445410	0.0161505	-2.01383	-0.22674
dyw	-0.00985168	-1.99361	-0.282979
lncRNA:CR45451	0	-2.00383	-0.283527
asRNA:CR46005	0.0171615	-2.01475	-0.295002
TwdlG	0.0152964	-2.0294	-0.282095
CG5639	0.0237573	-2.07297	-0.208219
NimB3	0.0181381	-2.09898	-0.235705
CG33286	0	-2.0023	-0.174613
CG17917	0	-2.01777	-0.176269
CG6753	0.00178574	-2.01104	-0.187426
CG5697	0.0224443	-2.03582	-0.180921
bnl	-0.00735643	-2.03922	-0.182163
Oatp26F	-0.00062205	-2.04658	-0.205925
slow	0.0268426	-2.08027	-0.291057
hkb	-0.0265211	-2.08662	-0.342546
Desi	0.00911349	-2.08118	-0.344591
eyg	-0.000860935	-2.06536	-0.331317
CG11149	0.00302291	-2.05446	-0.313216
CG7406	0.00894296	-2.04365	-0.320106
kkv	0.0130559	-2.02888	-0.348224
PGRP-SC2	0.0153996	-2.04646	-0.344451
Cyp6a9	-0.109183	-1.99851	-0.337505
Ugt317A1	0.0324448	-2.00824	-0.336293
Ac3	-0.00334534	-2.00676	-0.357785
CG5418	0.0125789	-1.99599	-0.361307
beat-IV	0.00458786	-1.99254	-0.354019
Octbeta2R	0.00413151	-1.99129	-0.362241
bap	-0.00523861	-2.01227	-0.384689
nompA	0.0150512	-2.01096	-0.402836
Oct-TyrR	-0.0160849	-1.98432	-0.389139
CG14342	0.0145441	-1.9781	-0.366215
Lip1	0.0119945	-1.98205	-0.398807
CG5171	0.00670705	-1.95598	-0.388455
Lcp1	0	-1.96019	-0.388093
CG31028	0.00849828	-1.89345	-0.139836
GstE2	0.00563488	-1.90971	-0.160574
Cad86C	0.0100491	-1.84339	-0.130228
CG4382	-0.0247913	-1.85468	-0.121962
phu	-0.0228116	-1.88374	-0.138259
lncRNA:CR32111	0.00267752	-1.79423	-0.222693
PH4alphaSG2	0.00668724	-1.80303	-0.221712
beat-VII	0.00516351	-1.80953	-0.239292
CG6431	0.00495174	-1.79288	-0.254439
CG9184	0.008594	-1.85075	-0.194163
gcm2	-0.00174241	-1.8517	-0.208372
CG12075	0.0148859	-1.88186	-0.24789
CG5080	0.0111565	-1.87398	-0.227946
lncRNA:CR43801	0	-1.87473	-0.223706
CCAP	0.00163316	-1.92471	-0.262868
lncRNA:CR44444	-0.0028333	-1.93197	-0.239308
CG34005	0.0165359	-1.93226	-0.216643
Lip2	-0.0077977	-1.90896	-0.22011
CG11349	0.0141478	-1.91349	-0.176269
CG32645	0.0128824	-1.92669	-0.186252
CG2256	-0.0077889	-1.95347	-0.195539
meru	-0.0059784	-1.96621	-0.184803
slp1	-0.0553696	-1.86934	-0.286104
NimA	0.00776014	-1.86146	-0.302378
CG5435	-0.00783582	-1.86246	-0.274482
CG7675	0.0125695	-1.86786	-0.269511
CG15126	0.0120271	-1.95822	-0.292845
CG33225	0.0169778	-1.95283	-0.285464
CG8861	0.00882002	-1.91706	-0.346306
dpr8	0.0162037	-1.92106	-0.344905
CG11158	-0.00485285	-1.93843	-0.337748
Spn100A	0.00707343	-1.94118	-0.32951
lncRNA:CR44993	-0.00435463	-1.90748	-0.321487
uif	-0.00174337	-1.90936	-0.291886
CG11377	-0.0765825	-1.40203	0.11105
flr	-0.0456057	-1.42648	0.139505
CG15905	-0.0233538	-1.44664	0.083094
CG33143	0.0101186	-1.40831	0.0676568
CG18581	0.00935939	-1.46658	0.127665
G6P	0.0161788	-1.51482	0.147159
CG34190	-0.00367058	-1.44852	0.244902
CG34459	0.000419926	-1.51806	0.219764
THG	-0.0175686	-1.53008	0.217689
CG11409	0.0188265	-1.57123	0.206711
CG32532	0.0164609	-1.59055	0.155582
CG34038	0.017444	-1.61491	0.293384
CG34115	0.00436082	-1.59696	0.268758
CG7330	0.0117477	-1.61898	0.262779
CG7227	0.0175994	-1.6695	0.27565
RunxA	-0.0164752	-1.661	0.239836
alpha-Man-IIa	-0.138147	-1.44978	0.288706
CG30008	0.0128293	-1.54248	0.336746
CG4666	0.0115143	-1.49701	0.298382
sing	-0.0280726	-1.52464	0.293284
CG43332	-0.0739651	-1.46869	0.385563
lncRNA:CR45111	-0.0098103	-1.43999	0.352661
RhoGEF64C	0.0170505	-1.45111	0.382194
CG5376	0.0078533	-1.73288	-0.0898457
Ugt35D1	-0.0152342	-1.75947	-0.114651
nAChRalpha7	0.0120818	-1.75803	-0.123538
CG14626	0.0131556	-1.74558	-0.113531
Fas3	0.00803022	-1.73193	-0.118068
CG30380	0.00100756	-1.79544	-0.170611
CG34196	0.0232467	-1.81826	-0.11268
gammaSnap2	0.0163307	-1.7965	-0.105573
CG43060	0	-1.81607	0
lncRNA:CR44380	0	-1.82289	0
dysf	-0.0120966	-1.83085	-0.0434584
pxb	-0.0187463	-1.81338	-0.0479263
CG13748	0.022576	-1.85962	-0.0644404
snoRNA:Psi28S-3436b	0.0317491	-1.86905	-0.0815261
betaTub60D	0.00184629	-1.88302	-0.0978502
lncRNA:CR44597	0.00164111	-1.89583	-0.0782227
snoRNA:Psi28S-2149	0	-1.88224	-0.0774919
CG14921	-0.00190693	-1.84488	-0.0677816
CG30357	0.0111048	-1.85623	-0.04134
tHMG2	-0.0182784	-1.88323	-0.047482
CG6347	0.0186426	-1.89324	-0.0335797
AOX2	0.0148051	-1.88227	-0.0597829
Neurochondrin	0.0113742	-1.88172	-0.048395
CG12011	-0.115791	-1.68569	-0.111631
CG6729	-0.120908	-1.73998	-0.106006
Hacd1	0.056514	-1.7362	-0.213138
GstT4	0.01997	-1.75443	-0.192747
IBIN	0.010854	-1.73166	-0.19804
CG10591	0.000773921	-1.70288	-0.219774
Papss	0.0124642	-1.71134	-0.214569
CG11459	0.0224443	-1.69513	-0.259184
igl	0.0105432	-1.68149	-0.249843
CG4813	0.0653973	-1.66739	-0.144769
CG10307	-0.0317031	-1.70448	-0.141996
Gba1b	-0.00109644	-1.67698	-0.138428
kon	-0.00239188	-1.65087	-0.13082
Ir87a	0.00229819	-1.65226	0.134054
CG7432	0.0132728	-1.69115	0.11746
knk	0.0331854	-1.66782	0.123739
CG33003	-0.0119271	-1.70995	0.0867542
Dtg	-0.037804	-1.72431	0.0844474
mtg	0.0205918	-1.70665	0.0881016
CG2150	0.00885828	-1.73983	0.109198
Smyd4-3	0.00825089	-1.72648	0.102035
lncRNA:CR45757	-0.0199504	-1.7879	0.0709504
CG11597	-0.00656211	-1.78126	0.0337446
CG11695	-0.00604521	-1.77441	0.0141744
fd102C	-0.00858934	-1.70882	-0.0419805
CG14253	0.00896998	-1.72964	-0.0357761
CG4324	0.017363	-1.74654	-0.0286473
CG15594	0.0105535	-1.71725	-0.00187519
obst-A	0.00966409	-1.72276	-0.00269843
CG13737	0.0087711	-1.7371	0.0168949
nAChRalpha1	0.00439132	-1.74599	-0.000528238
CG13813	0.0128507	-1.7238	0.043079
Cyp4e1	0.00255141	-1.75427	0.0400129
CG34443	0.0157878	-1.51124	-0.0699604
CG6972	0.0214613	-1.51825	-0.0633084
cpx	0.0241048	-1.48171	-0.122131
qless	0.0414157	-1.46783	-0.0825411
RhoGAP102A	0.00724463	-1.54351	-0.13632
scf	0.00214326	-1.52307	-0.104711
CG42260	0.0141141	-1.5768	-0.103114
CG31323	0.0145341	-1.57917	-0.0756785
Tektin-A	0.006591	-1.58187	-0.0612128
CG8306	0.00937899	-1.65714	0.00987903
vri	-0.00156386	-1.63276	0.0309493
CG16986	0.0663488	-1.67161	-0.0450649
CG34155	0.0124434	-1.64788	-0.0754209
CG5065	0.00931145	-1.632	-0.0487671
bw	0.0130222	-1.54749	0.0306774
CG33494	-0.0021224	-1.54051	-0.0405475
conv	-0.016282	-1.57316	-0.0167
CG6785	-0.0408698	-1.56686	0.0777519
CG4259	-0.00857937	-1.63412	0.0725138
CG13875	0.0174912	-1.60111	0.0830582
CG15022	0.0112563	-1.57943	0.0932174
Tollo	-0.52363	-1.65263	0.119873
Mcr	-0.32362	-1.34185	-0.158719
SWIP	-0.26413	-1.3649	-0.020405
Nrx-IV	-0.290114	-1.4474	-0.166487
CG10011	-0.335542	-1.52789	-0.200314
PGAP1	-0.255214	-1.50149	-0.242345
DNAlig4	-0.180871	-1.54662	-0.188918
DppIII	-0.254713	-1.55461	-0.116448
l(1)G0020	-0.296334	-1.66555	-0.969914
Synj	-0.273486	-1.66617	-0.994005
PCB	-0.354034	-1.67266	-1.00438
pns	-0.347559	-1.63033	-0.970237
park	-0.256455	-1.71935	-0.891797
ERR	-0.227763	-1.71661	-0.874224
MBD-R2	-0.244401	-1.69971	-0.865362
Hsp60A	-0.272704	-1.62887	-0.845289
Slh	-0.230512	-1.63197	-0.895209
Vps13	-0.334485	-1.77076	-0.815391
Hsc70-5	-0.256601	-1.70862	-0.783789
PNUTS	-0.277338	-1.68821	-0.815573
CG6607	-0.271701	-1.81139	-0.871938
Egm	-0.283192	-1.83296	-0.894131
Pfk	-0.323501	-1.69847	-0.891012
alphaCOP	-0.34105	-1.75046	-0.874693
IP3K1	-0.370113	-1.7243	-0.869435
kto	-0.396687	-1.74744	-0.906445
Tomosyn	-0.345766	-1.76705	-0.925767
prd1	-0.431956	-1.65448	-0.855783
jar	-0.465356	-1.74496	-0.740495
sba	-0.449178	-1.74855	-0.805021
Gmap	-0.407479	-1.89788	-0.785584
unc-104	-0.448503	-1.8213	-0.850915
Sos	-0.386996	-1.76587	-0.680239
spg	-0.280659	-1.75026	-0.719053
CG9674	-0.666435	-1.92189	-1.06592
ACC	-0.486696	-2.15052	-1.2615
CG1233	-0.527311	-2.08	-1.1347
aru	-0.32309	-2.03646	-0.770204
Cht2	-0.227284	-1.92934	-0.922803
msl-2	-0.254159	-1.97561	-0.952986
THADA	-0.267199	-2.07505	-1.2006
c12.2	-0.332247	-1.9628	-1.11626
GckIII	-0.278216	-1.85693	-1.0931
kst	-0.255545	-1.92762	-1.02747
CG7142	0.0163637	-2.10136	-1.08376
CG9331	0.0249755	-2.12346	-1.08051
Glt	0.0201065	-2.15314	-1.08574
SPARC	0.0140213	-2.14072	-1.08767
CG13217	0.0274775	-2.12126	-1.12509
CG44245	0.0353591	-2.11831	-1.10467
CG5177	0.00828229	-2.13255	-1.10602
Tsp2A	0.00791857	-2.1249	-1.11626
CG3699	0.0228994	-2.14507	-1.12578
SerT	0.0102917	-2.14542	-1.12961
CG13321	0.0261772	-2.07172	-1.10191
CG11438	0.00994978	-2.08043	-1.10473
CG2930	0.00860503	-2.08198	-1.08656
CG6125	-5.8158e-06	-2.04619	-1.12146
Irk3	-0.0112323	-2.06596	-1.09468
Lmx1a	-0.00706482	-2.12799	-1.15182
Bili	0.00334058	-2.11959	-1.13242
lncRNA:CR45176	0.00997766	-2.1316	-1.137
CG4562	-0.0203974	-2.11136	-1.1644
CG3191	-0.00786142	-2.08056	-1.1608
CG15412	0.00244954	-2.10429	-1.16005
CG44153	0.0107523	-2.08901	-1.17487
Nle	-0.104056	-2.03029	-1.1452
CG30431	-0.0275901	-2.03871	-1.15392
sna	-0.0452722	-2.03393	-1.20144
CG11317	0.0126583	-2.05565	-1.16878
CG5853	0.00349604	-2.05384	-1.15875
CG31464	0.022576	-2.05646	-1.18673
CG8774	0.011701	-2.07125	-1.17758
Reg-2	0.00869058	-2.0598	-1.18308
CG44837	0.0077311	-2.03184	-1.17347
Chsy	-0.00797314	-2.02138	-1.17915
CG34382	0.0100992	-2.03326	-1.20412
CG4133	0.00237652	-2.03418	-1.19995
form3	0.00647627	-2.01077	-1.19633
Rx	0.00294376	-2.01726	-1.20858
CDase	-0.0221466	-2.00683	-1.11618
CG30203	-0.00903641	-1.99819	-1.12272
AANAT1	0.0170648	-2.00628	-1.10314
CG10508	0.00590171	-2.01501	-1.10037
CG13806	0.00978833	-2.01326	-1.11237
CG1092	0.00686044	-2.00821	-1.0882
Drat	-0.00688887	-2.01998	-1.08292
CG10550	0.0100299	-1.97627	-1.14977
sick	0.0033758	-1.96564	-1.14545
Ccp84Ad	0.0172654	-1.9659	-1.11478
CG9572	0.00838678	-1.97917	-1.12307
lncRNA:CR44978	0.0133431	-1.97487	-1.13023
CG17290	0.0218149	-2.02195	-1.15597
CG15529	0.0165359	-2.0336	-1.13601
Muc18B	0.0104491	-2.01412	-1.13865
Nep4	0.00982062	-1.98088	-1.17056
Optix	-3.82196e-05	-1.98081	-1.15995
asRNA:CR46089	-0.00401399	-2.0021	-1.16699
knon	0	-1.99579	-1.16674
CG16782	0.0148061	-2.00312	-1.16351
Syx4	0.0169424	-1.99611	-1.16858
cep290	-0.00143761	-1.98117	-1.21125
btv	0.00799127	-2.01329	-1.24921
List	0.0166844	-1.98594	-1.23845
l(2)34Fc	0.016885	-2.03391	-1.27137
CG8664	0	-2.02168	-1.26803
sut2	-0.00786804	-2.03917	-1.273
CG7724	0.0358072	-1.9964	-1.30999
NLaz	0.0116143	-2.0012	-1.30194
CG13545	0.00597424	-2.02224	-1.29748
Cpr49Ac	0.00759816	-2.01559	-1.29413
asRNA:CR45870	-0.0296586	-1.91083	-1.35378
CG5921	0.0198461	-1.90801	-1.36037
CG6696	0.0221565	-1.92583	-1.34554
Ugt37A2	0.0128293	-1.96038	-1.35013
lncRNA:CR44603	0.0138505	-2.00336	-1.34476
Mec2	0.00525931	-1.98153	-1.32453
CG31690	0.0272995	-1.97952	-1.29539
EbpIII	0.019052	-1.96284	-1.29129
ACXD	0.0123499	-1.93464	-1.30403
stl	0.0235855	-1.92365	-1.28574
Orct2	-0.0796769	-2.17175	-1.38045
CG13578	-0.00782796	-2.14486	-1.35552
CG42587	0.012983	-2.17874	-1.3464
Amnionless	0.00924751	-2.19361	-1.35873
CG10132	0.0152296	-2.18454	-1.36451
CG31371	-0.0122652	-2.12177	-1.30039
CG7560	-0.007374	-2.12399	-1.32192
BomS1	0.0105032	-2.07245	-1.28424
ss	0.001878	-2.08194	-1.30916
CG13325	-0.0195032	-2.09258	-1.37558
CG2145	-0.00988696	-2.09496	-1.34053
CG32808	-0.018975	-2.12101	-1.3433
CG10710	0.0169233	-2.08807	-1.33823
CG15247	0.0302313	-2.07565	-1.36705
CG9903	0.0123191	-2.09514	-1.37415
pdm3	0.0180781	-2.03465	-1.34628
asRNA:CR45130	-0.0215676	-2.0543	-1.36171
CG13954	-0.0112511	-2.06012	-1.32726
CG43693	-0.00582286	-2.07637	-1.25288
CG6867	0.0128025	-2.06887	-1.24735
Cpr64Ad	0.0123789	-2.07851	-1.2466
CG7470	0.0117912	-2.06132	-1.23333
vkg	0.0107244	-2.07899	-1.21598
CG32668	0.0104137	-2.07055	-1.21375
Dh31-R	0.00538021	-2.06494	-1.218
CG10116	0.00891031	-2.12462	-1.26337
CG30116	0.0188768	-2.10379	-1.24108
Col4a1	0.0128475	-2.1283	-1.1998
CG34194	0.00852998	-2.09277	-1.20865
GstO3	0.0115951	-2.10311	-1.22164
CG3078	0.0110599	-2.20132	-1.20242
AdamTS-B	0.0044338	-2.18295	-1.21259
CG2680	0.0111779	-2.17443	-1.21633
Alp6	0.015422	-2.17608	-1.23517
CG32633	0.00655782	-2.16139	-1.23989
CG11961	0.013164	-2.1638	-1.19453
CG32182	-0.00435261	-2.16284	-1.2006
karr	0.00231589	-2.14797	-1.19967
CG6465	-0.00627363	-2.16449	-1.26713
CngB	0.0093271	-2.15583	-1.27812
Oaz	0.000260867	-2.15076	-1.26855
CG45081	0.00234605	-2.18697	-1.28523
CG9400	-0.0199504	-2.17745	-1.29797
CG12071	0.00793178	-2.21678	-1.31812
et	0.0174321	-2.21977	-1.30542
CG14419	0.0229881	-2.22412	-1.26481
CG4781	0.0326001	-2.22982	-1.29715
CG15478	0.00574284	-1.70313	-1.3857
TwdlQ	0.00306347	-1.72126	-1.38848
CG33080	0.00288047	-1.76613	-1.31748
Fs	0.00783152	-1.78312	-1.34277
CG11380	0.0151941	-1.75207	-1.34426
CG15673	0.00196557	-1.77228	-1.36465
Fam92	0.00391703	-1.75319	-1.36458
CG5618	0.00208543	-1.70863	-1.33004
vnd	-0.0034546	-1.70591	-1.30627
CG9444	-0.0109291	-1.64266	-1.31278
spirit	0.012108	-1.66572	-1.28609
CG10205	0	-1.67522	-1.34797
Cyp9c1	0.0245494	-1.63629	-1.34903
CG42564	-0.00495717	-1.66715	-1.37903
gas	-0.001737	-1.67372	-1.39997
w	0.0213884	-1.66275	-1.41657
Ant2	0.0114939	-1.64061	-1.40748
Eglp3	0.00164111	-1.64384	-1.41161
CG3690	0.00164111	-1.84229	-1.30743
en	-0.0513583	-1.81423	-1.34522
eya	-0.0100653	-1.8178	-1.35246
CG30338	0.061303	-1.70951	-1.22667
CG16775	0.0141478	-1.74935	-1.21393
Teh3	0.0113135	-1.74494	-1.19824
PHDP	0.0100104	-1.7358	-1.18026
alpha-Est4	0.0113306	-1.71416	-1.19822
CG6484	0.0322207	-1.71233	-1.18631
CG30043	0.00805136	-1.77313	-1.2594
Hexo2	-0.0315693	-1.714	-1.24119
exex	0.00402987	-1.69003	-1.24739
snsl	0.00943362	-1.70212	-1.2587
CG12194	-0.00444959	-1.6244	-1.17055
CG2157	0.0098803	-1.64142	-1.1828
CG15254	0.0232467	-1.57752	-1.19797
CG7264	0.00321479	-1.59202	-1.20564
grass	0.0053606	-1.63148	-1.25785
CG33493	0.00190386	-1.60104	-1.2488
CG15556	0.0105228	-1.61627	-1.24234
Ddc	0.0196487	-1.60399	-1.23843
CG12038	0.0412484	-1.63581	-1.22529
CG10474	0.00164111	-1.65977	-1.21709
CG7084	0.0125019	-1.6722	-1.23141
CG42831	-0.002243	-1.51565	-1.29195
Rph	0.00396491	-1.52136	-1.2945
CG34124	-0.00798548	-1.55589	-1.33124
CG7900	-0.00550917	-1.54017	-1.32916
CG6495	0.0309344	-1.59052	-1.36719
tim	0.00393591	-1.59131	-1.32833
yellow-e	0.0211003	-1.60978	-1.31223
E(spl)mbeta-HLH	-0.00885312	-1.57357	-1.0907
fj	-0.0227656	-1.59025	-1.09152
CG8534	0.000936878	-1.59658	-1.07449
Syx16	0.00279914	-1.606	-1.09508
lectin-37Db	0	-1.53847	-1.06488
CG15760	-0.00117046	-1.53604	-1.1021
Galt	-0.0253871	-1.54368	-1.09786
CG9812	0.00994314	-1.5677	-1.15117
CCHa2-R	0.00298482	-1.55037	-1.12011
CG7191	0.0100014	-1.55618	-1.13005
Galphaf	-0.0509191	-1.60893	-1.15867
CG2889	-0.0565721	-1.57417	-1.14648
Ttd14	-0.0413741	-1.54671	-1.15285
CG44286	-0.00783582	-1.69742	-1.08995
CG32188	0	-1.70377	-1.10215
Hf	0.0111962	-1.71268	-1.09899
CG14131	0.0200483	-1.67828	-1.0866
pirk	0.0135017	-1.69443	-1.08642
CG12093	0.00196798	-1.66941	-1.0895
Chs2	-0.00640101	-1.67437	-1.07472
Nmdmc	-0.0188339	-1.74473	-1.10663
peb	-0.0185041	-1.73661	-1.09173
Cpr51A	0.0193165	-1.70767	-1.12815
tok	-0.00644689	-1.74111	-1.12191
antdh	0.0153996	-1.7418	-1.10265
CG6574	0.0214317	-1.73885	-1.12311
fzr2	0.0055668	-1.71194	-1.17042
hig	0.00716991	-1.70868	-1.14872
ppk30	0.0141478	-1.71832	-1.15222
HP1D3csd	-0.0137632	-1.69507	-1.15671
odd	-0.0238377	-1.66744	-1.17724
CG5071	0.022576	-1.68078	-1.17361
Hr51	0.0139371	-1.67955	-1.1567
CG3285	0.0164415	-1.69315	-1.18999
CG4629	0.0119558	-1.67359	-1.19275
CG8191	0.0374118	-1.62421	-1.13578
Oatp33Ea	0.0512522	-1.63987	-1.11217
Cpr67Fa1	0.00757714	-1.62762	-1.11664
AANATL2	-0.00223069	-1.63964	-1.14469
CG15043	0.00487748	-1.6388	-1.15609
axo	-0.0108012	-1.60887	-1.14744
CG16959	-0.0030581	-1.61816	-1.15627
fat-spondin	0.0260759	-1.9849	-1.0778
lncRNA:CR45920	0.022576	-1.95548	-1.0851
Cad99C	-0.000865971	-1.96669	-1.0392
TyrR	-0.00519936	-1.95516	-1.04292
CG34396	0.00159812	-1.94139	-1.04878
mesh	0.010003	-1.94492	-1.05265
CG14304	0.0155019	-1.94477	-1.04357
CG7992	0.00598018	-1.95201	-1.03594
CG1246	0.0371648	-1.96737	-1.03979
CG42268	0.0126395	-1.97153	-1.065
CG6055	0.011263	-1.96997	-1.04788
gogo	-0.000898292	-1.93154	-1.01249
CG13043	0.0146888	-1.93301	-1.02721
Hn	0.0109208	-1.93206	-1.03419
Cht5	0.00870003	-1.9168	-1.03146
Ptx1	0.0134464	-1.91907	-1.01466
CG7296	0.0176757	-1.87289	-1.04627
Tehao	0.0066678	-1.88428	-1.02615
CG15890	0.00862476	-1.9174	-1.05589
Qsox2	0.0030321	-1.89173	-1.04497
AkhR	0.0130443	-1.88603	-1.05698
CG10650	0.0116291	-1.89603	-1.06037
AhcyL2	-0.00630549	-1.91544	-1.09441
CG14331	-0.0100677	-1.92355	-1.09009
Ance	-0.0218409	-1.91147	-1.07076
Sirt4	-0.00223573	-1.90976	-1.07503
CG7988	0.048075	-1.92943	-1.07163
CG4341	0.0165004	-1.93101	-1.08371
Tig	0.00786499	-1.93151	-1.07063
NimB2	0.0239019	-1.9062	-1.0662
Nlg2	0.0271694	-1.90919	-1.08376
Dfd	-0.00936305	-1.86144	-1.06377
dve	0.00524449	-1.87033	-1.06418
CG9737	0.0164621	-1.84637	-1.08294
fa2h	0.0194399	-1.84239	-1.0894
Hey	0.0101225	-1.83276	-1.0785
Sidpn	0.0176446	-1.84626	-1.07323
CG43155	-0.0248572	-1.82812	-1.0507
hiw	-0.0312558	-1.85699	-1.05625
CG4325	-0.00691394	-1.84345	-1.02579
NimC1	0.0183416	-1.84213	-1.03703
repo	0.0153497	-1.85027	-1.05368
betaTub97EF	0.0181932	-1.82735	-1.0532
Gpb5	0.00039214	-1.83026	-1.04449
LamC	0.0815044	-1.86379	-1.11211
Pdhb	0.0838054	-1.84757	-1.14843
asRNA:CR45161	0	-1.84866	-1.13383
CG13284	0.0150448	-1.85975	-1.12026
Nlg3	0.0102644	-1.85426	-1.12791
CG34045	0.0141478	-1.9086	-1.12351
CG5958	0.00896951	-1.91178	-1.12088
Lgr1	0.00405911	-1.88152	-1.12701
CG7058	0.00592677	-1.89313	-1.13614
TkR99D	0.00904759	-1.90209	-1.13242
tadr	0.00878002	-1.90335	-1.09928
Nepl11	0.0089246	-1.88553	-1.10082
PKD	0.0107304	-1.88951	-1.09661
CG32225	0.00774779	-1.869	-1.10086
CG33253	0.0136602	-1.88461	-1.07953
CG6388	-0.194951	-1.8401	-1.16462
bnb	-0.0422309	-1.89466	-1.12875
MFS1	-0.0382325	-1.87093	-1.16342
alpha-Est3	-0.0612869	-1.93111	-1.11014
tld	-0.068581	-1.92544	-1.16618
CG15186	0.0207284	-1.81095	-1.128
Obp58c	0.022576	-1.80014	-1.14107
CG43740	-0.0036687	-1.8214	-1.13552
DIP-kappa	0.0149873	-1.82274	-1.15496
CG14606	-0.0269579	-1.83105	-1.11615
CG16898	-0.0274554	-1.79985	-1.13418
grn	-0.00755189	-1.79724	-1.07996
CG12490	-0.0133568	-1.82625	-1.07802
Cln7	-0.0183304	-1.81931	-1.07146
beat-Vc	0.00964535	-1.76897	-1.09753
betaggt-II	0.00996596	-1.78575	-1.09984
Idgf5	0.0158499	-1.8081	-1.10667
lncRNA:CR45347	0	-1.79438	-1.11451
gbb	-0.0582988	-1.76574	-1.17719
mira	-0.037792	-1.80039	-1.19252
CG15282	0.0383837	-1.75724	-1.15344
CG42792	0.0135156	-1.79404	-1.16632
CG3868	0.00190814	-1.77419	-1.16696
Pdf	0.00226192	-1.75484	-1.17307
CG10483	0.0111336	-1.93241	-1.23999
CR33255	0.0232467	-1.93168	-1.2204
Liprin-gamma	0.0396864	-1.92094	-1.17793
CG14109	0.00597493	-1.95612	-1.19582
Cpr76Bc	0.012491	-1.94966	-1.16821
CG16789	0.00472325	-1.90839	-1.25806
mAChR-B	0.0226152	-1.89996	-1.26701
Nos	0.0104581	-1.85929	-1.25087
CG15475	-0.0159816	-1.88857	-1.23629
dar1	0.0049722	-1.89396	-1.22273
CG15803	0.0135143	-1.82254	-1.19822
Aplip1	0.0104068	-1.84753	-1.16555
CG14854	-0.0098103	-1.84427	-1.19098
CG43338	0.00720462	-1.86212	-1.19494
Nepl18	6.32537e-06	-1.88149	-1.19027
GEFmeso	0.00520585	-1.87716	-1.15211
CG15044	0.0011245	-1.90491	-1.16928
CG6733	0.00976367	-1.89422	-1.18017
Mct1	-0.320807	-1.7231	-1.12993
PheRS-m	-0.231228	-1.7438	-1.12314
CG17544	-0.247896	-1.73167	-1.02381
ABCB7	-0.27212	-1.63847	-1.06596
Men	-0.28514	-1.66655	-1.07264
Pi3K59F	-0.125256	-1.65987	-1.10278
bib	-0.141822	-1.70924	-1.02859
Vps15	-0.159556	-1.68605	-1.06734
GLS	-0.125591	-1.85081	-1.06074
CG13295	-0.142964	-1.79024	-1.01863
twi	-0.0929528	-1.7753	-1.03691
mRpL2	-0.108413	-1.75083	-1.10751
pnr	-0.0894441	-1.75871	-1.11927
dan	-0.098866	-1.80748	-1.1307
UQCR-C2	-0.0934149	-1.86244	-1.11508
CG8654	-0.0120838	-1.82877	-1.00818
UQCR-C1	-0.0152022	-1.80915	-0.997787
CG5819	0.017103	-1.80957	-0.995451
CG12105	0.00728058	-1.81147	-0.986852
Cyp9f2	0.00935661	-1.80235	-0.986729
CG13102	0.00300054	-1.81682	-0.974372
Cpr65Av	0.00628825	-1.82281	-0.972771
CG30089	0.00337691	-1.82447	-0.984291
CG3604	0.0143433	-1.82552	-0.979119
toe	-0.00100089	-1.78816	-0.936889
CG31710	0.00676207	-1.77823	-0.952839
CG31777	0.00385847	-1.79515	-0.961949
sqa	0.0118435	-1.79678	-0.948887
Xrp1	0.040356	-1.7622	-0.974772
CG30427	0.01261	-1.74715	-0.954173
CG13318	0.0132443	-1.76238	-0.97786
CG31496	0.00553491	-1.76666	-0.970588
Cht4	-0.0182784	-1.76622	-1.01446
Socs36E	-0.0366307	-1.77362	-1.05271
CG12926	0.0115092	-1.80021	-1.005
GC	0.0119798	-1.78179	-1.00361
CG8468	0.00449071	-1.78912	-1.04904
Sik2	0.0175447	-1.78743	-1.03425
Alas	0.05842	-1.76301	-1.08282
rtv	0.0278919	-1.71069	-1.05977
CG10864	0.0125789	-1.71132	-1.05689
ple	0.00986698	-1.7117	-1.05897
CG7322	0.00424423	-1.75956	-1.05328
Octbeta3R	0.00892618	-1.73612	-1.0429
ND-51	-0.0456198	-1.71675	-0.911789
Pus1	-0.0660045	-1.73551	-0.912165
mRpL22	-0.111528	-1.70696	-0.929955
ttm50	-0.107847	-1.74608	-0.914893
CG43163	-0.0704408	-1.80213	-0.938396
Gale	-0.0524456	-1.80888	-0.966984
CG12885	-0.0698644	-1.75328	-1.01105
Sirt2	-0.0816112	-1.74746	-0.973745
Pdfr	0.0145869	-1.70086	-0.956238
CG6356	0.0015836	-1.69716	-0.947695
H15	0.00783406	-1.69646	-0.952003
Nmdar1	0.0167947	-1.69608	-0.977445
CG15199	0.00848452	-1.68488	-0.963507
CG44251	0.00201087	-1.68136	-0.970909
CG42749	0.0154609	-1.69546	-0.999128
Cralbp	0.0129991	-1.68433	-0.999066
alpha-Est8	0.0100141	-1.70787	-1.02044
Lgr4	0.0135304	-1.69843	-1.02921
CG11073	0.0100092	-1.75153	-1.01383
CG3746	0.0322666	-1.74705	-1.00437
nvy	-0.00721111	-1.71569	-1.00906
Pvf2	0.0103008	-1.71543	-0.986399
Cyp4d2	-0.00292786	-1.73687	-0.993771
Had2	0.00972476	-1.73629	-0.982028
CG9630	-0.034166	-1.68718	-0.964676
l(1)sc	-0.0746938	-1.69285	-0.96948
Agpat4	-0.034243	-1.68799	-1.05554
CG9547	-0.0514572	-1.72964	-1.04231
GluProRS	-0.55916	-1.86626	-0.464962
lbk	-0.50739	-1.76752	-0.578849
CG6379	-0.673288	-1.93195	-0.72869
Dhc64C	-0.578014	-1.74188	-0.7275
pon	-0.392385	-1.92905	-0.36209
Stt3B	-0.338244	-1.80403	-0.21642
Cog7	-0.306281	-1.7081	-0.454274
tmod	-0.228442	-1.65843	-0.517259
l(2)k05819	-0.363077	-1.80747	-0.476085
CG16711	-0.31721	-1.73039	-0.558
IntS1	-0.33166	-1.81369	-0.5511
wake	-0.306305	-1.80266	-0.610166
CG18766	-0.258344	-1.90788	-0.581223
Exn	-0.283463	-1.98544	-0.661039
bchs	-0.106142	-1.87936	-0.611167
Cnb	-0.154492	-1.89312	-0.612731
ebd1	-0.16147	-1.82731	-0.577328
tara	-0.0955053	-1.85446	-0.54353
Cap-D3	-0.20718	-1.9498	-0.455773
SrpRalpha	-0.125174	-1.8862	-0.459928
CG5382	0.0827587	-2.10359	-0.767318
CG13018	0.0916086	-2.13361	-0.889523
CG3703	0.0445976	-2.16426	-0.870771
CG14285	0.0310253	-2.04421	-0.858334
CG5001	0.0535751	-2.02229	-0.866753
CG14273	0.00747722	-2.03396	-0.88359
CG11453	0.00835625	-2.04093	-0.89185
CG31775	0.00557598	-2.03903	-0.886797
CG31036	0.0138077	-2.0425	-0.860837
CG33203	0.00436591	-2.03968	-0.875147
Idgf3	0.0041681	-2.04257	-0.870663
Ncc69	-0.000598774	-2.0552	-0.881604
IFT52	0.00321479	-2.06566	-0.870272
Act57B	0.0135482	-2.06726	-0.873805
pain	0.0125674	-2.06446	-0.872218
twz	0.000706285	-2.07365	-0.815938
CG34353	0.00650951	-2.07859	-0.825669
wat	0.00985125	-2.08251	-0.822359
dpr4	0.0122145	-2.07807	-0.837732
CG17999	0.00555076	-2.062	-0.829558
CG34398	0.011033	-2.05321	-0.840265
Mipp1	-0.0175713	-2.03645	-0.836545
CG2736	0.018122	-2.0277	-0.831136
CG31183	0.0069626	-2.037	-0.827049
Cpr92F	0.00856225	-2.02945	-0.822182
Dscam3	0.0106699	-2.02728	-0.853559
Mlp60A	0.0145365	-2.02172	-0.857089
smp-30	0.00172842	-2.01551	-0.854855
tnc	-0.00191997	-2.01563	-0.840856
NijA	-0.0269202	-2.03196	-0.797019
Cad74A	-0.0530163	-2.06808	-0.790431
Cyp6d5	-0.0167674	-2.06741	-0.779088
mirr	-0.023839	-2.05773	-0.790034
CG45105	0.00992492	-2.09339	-0.76977
Mp	0.00807622	-2.09344	-0.788646
CG4829	-0.00112979	-2.08155	-0.754741
CG7272	0.0329595	-2.08375	-0.754101
spz3	-0.00536422	-2.02586	-0.777285
VhaM9.7-a	0.0154977	-2.0185	-0.79127
brp	0.0159979	-2.02232	-0.772348
lncRNA:CR31386	0.0163307	-2.02079	-0.773624
mwh	0.0100999	-2.05728	-0.778978
CG8303	0.0184865	-2.05189	-0.795384
Sytbeta	0.00964535	-2.04704	-0.79801
CG15822	0.0129734	-2.06008	-0.805316
Obp28a	0.00216317	-2.0593	-0.794845
dare	-0.0422322	-1.96969	-1.02561
wbl	-0.0262923	-1.94336	-1.03054
ETH	-0.0160537	-1.96476	-0.985508
asRNA:CR43730	-0.0134751	-1.96933	-1.01629
Mrp4	0.00901201	-1.96211	-1.00469
Orcokinin	0.00124287	-1.95071	-1.00472
lncRNA:CR44945	-0.0256208	-2.02357	-1.02188
Obp99a	-0.031998	-2.03072	-1.0123
Argk	-0.020901	-1.99191	-1.01361
gem	-0.00522682	-2.00635	-1.00718
ana	-0.00854639	-2.03073	-1.05154
Decay	0.0119297	-1.99455	-1.04106
St2	0.0104704	-1.99729	-1.04818
Cyp4aa1	0.0136483	-2.01275	-1.0469
dmrt93B	0.0194219	-2.0021	-1.05644
Cyp28a5	0.00981593	-2.02982	-1.03969
Teh4	0.027899	-2.02171	-1.04325
CG13623	0.0137791	-2.01112	-1.02206
Peritrophin-A	0.0308341	-2.0147	-1.0106
AdamTS-A	0.0129987	-1.98944	-1.01899
Oamb	0.00479366	-1.98528	-1.03419
CG14591	0.015985	-1.97872	-1.03364
CG32121	0.00925058	-1.97031	-1.03201
CG13024	-0.0283232	-1.98999	-0.968354
brk	-0.0473838	-1.95093	-0.964348
CG5390	-0.0379819	-1.9625	-0.970938
CG10527	-0.0529721	-1.95486	-0.920584
CG1628	-0.082074	-1.99146	-0.927822
lambdaTry	0.0122767	-1.98315	-0.966324
Ldh	0.0122497	-1.98893	-0.973009
CG3246	0.00557128	-2.0097	-0.969725
CG5493	0.00528124	-2.00666	-0.974374
CG17919	0.00957893	-2.00157	-0.965764
CG9919	0.0176801	-2.00827	-0.965269
mew	-0.0128715	-1.97654	-0.935653
CG13060	0.00925282	-1.96595	-0.935933
CG17780	0.00108661	-1.96886	-0.940768
CG9518	0.00604999	-1.96587	-0.94982
trol	0.0115734	-1.97665	-0.950779
CG31176	0.0267514	-1.98125	-0.94463
Kal1	0.0140403	-1.97616	-0.922816
Mdr65	0.00708263	-1.97661	-0.914785
d	-0.0432083	-2.03377	-0.932972
CG15894	0.00839697	-2.00453	-0.899868
Ndg	0.00912091	-2.00619	-0.907974
Arpc3B	0.0105804	-2.01297	-0.920219
CG3257	0.00515985	-2.00876	-0.919304
NPFR	0.00729436	-1.99447	-0.921909
tna	-0.00390497	-2.00137	-0.91842
Ect3	-0.00908963	-2.04392	-0.930663
CG6912	0.0183649	-2.03768	-0.920234
Eglp4	0.0203613	-2.02985	-0.934682
jbug	-0.00583222	-2.09508	-0.925257
lncRNA:CR45937	0.00421404	-2.10908	-0.927967
Tm2	0.0161263	-2.08052	-0.933369
CG32137	0.00388886	-2.09414	-0.913543
na	0.000202375	-2.07958	-0.914843
CG3253	-0.0110802	-2.06511	-0.900625
Tret1-1	-0.019871	-2.06193	-0.919886
CG31140	0.0148766	-2.06677	-0.89419
CG42586	0.00631529	-2.06493	-0.913993
SLC22A	0.0119537	-2.06548	-0.918787
CG32368	0.022576	-2.07921	-0.907244
CG44085	0.0123784	-2.08188	-0.913717
CG15209	0.00189686	-2.0788	-0.970233
CG18304	0.0123287	-2.09301	-0.975754
CG43861	0.00317267	-2.0966	-0.972178
Msr-110	0.00998461	-2.13089	-0.932068
Alp7	0.0100421	-2.10303	-0.953896
Fatp2	0.0141095	-2.1186	-0.947998
LManIII	0.022576	-2.11678	-0.953057
CG10621	-0.0625167	-2.12552	-0.904203
E(spl)mgamma-HLH	-0.0611062	-2.07432	-0.882397
sca	-0.0684448	-2.10175	-0.869233
up	0.0132675	-2.14363	-0.907599
CG30457	0.00704058	-2.12327	-0.89576
FipoQ	0.0150875	-2.11857	-0.908097
Pde8	0.0171906	-2.10891	-0.884693
CG5937	0.0244301	-2.11976	-0.877099
CG9782	0.0252425	-2.13302	-0.877633
CG13310	0	-2.08302	-0.866594
CG32333	0.00855672	-2.09107	-0.879727
so	0.00746251	-2.08501	-0.880729
CG12963	-0.000273156	-2.08642	-0.884316
CG13868	0.00232137	-2.09349	-0.883644
Ugt37C1	0.00106367	-2.13053	-0.862919
CG9747	0.00944474	-2.10376	-0.864684
wry	0.00686924	-2.10091	-0.854931
Gycbeta100B	0.0129836	-2.02357	-0.985421
Nepl15	0.0146381	-2.04797	-1.00071
wgn	0.000930647	-2.04818	-0.984519
CG1544	-0.0183487	-2.05057	-0.968051
Mmp1	0.0117093	-2.04331	-0.949327
CG13315	0.00981468	-2.05122	-0.962735
CG15365	0.0152324	-2.0641	-0.957335
CG14535	0.0264403	-2.07228	-1.05413
CG6184	0.0170456	-2.07856	-1.05141
CG1339	0.0106472	-2.04878	-1.0465
Cpr67Fa2	0.0123359	-2.05893	-1.04024
teq	0.017319	-2.05972	-1.04391
CG42326	0.00669338	-2.10234	-1.01246
Spn55B	0.028649	-2.09134	-1.02773
Zip71B	0.013376	-2.09745	-1.04219
melt	-0.0093867	-2.08045	-1.02302
CG13404	0.00469144	-2.07798	-1.03288
Mhc	0.0108001	-2.08761	-1.02884
NimB4	0.0181299	-2.06387	-1.02173
dati	0.000727613	-2.07044	-1.00944
CG14696	0.00783212	-2.07505	-1.02165
CG9932	0.0108224	-2.07229	-1.02062
RpL22-like	0.0113711	-2.06854	-1.019
CG12065	-0.0790263	-2.137	-0.99149
Tsp42Ep	0.0108342	-2.16802	-1.04998
bin	-0.00244006	-2.16492	-1.02188
Prm	0.00988957	-2.167	-1.02131
Muc11A	-0.0160208	-2.14443	-1.05359
Mip	0.0148061	-2.13613	-1.02534
CG10384	0.0103014	-2.13379	-1.05018
lncRNA:CR46234	0	-2.13653	-1.04522
CG17549	0.00617508	-2.11612	-0.981402
CG34446	0.004522	-2.1052	-0.991963
kek3	0.0133017	-2.14231	-0.998528
Tace	-0.00242393	-2.1339	-0.994874
Oatp33Eb	0.0204999	-2.16982	-0.989157
RyR	0.00541994	-2.14627	-0.971682
alphaTub85E	0.00910372	-2.14222	-0.960298
CG4928	0.00760275	-2.14249	-0.955261
CG9650	-0.196086	-1.86794	-0.939292
Atac2	-0.141999	-1.79223	-0.939341
CG8272	-0.172752	-1.82297	-0.898902
Elp2	-0.145262	-1.81997	-0.720669
CG17896	-0.100284	-1.85569	-0.82401
alpha-Est10	-0.0751962	-1.84698	-0.769534
CG4882	-0.089901	-1.81326	-0.801844
CG14964	0.0192195	-1.78435	-0.837513
CG32944	0.016152	-1.77212	-0.829932
CG4393	0.00721296	-1.75805	-0.837916
Ugt37C2	0.00373815	-1.75641	-0.828335
beat-Ia	0.00668127	-1.7659	-0.843989
prt	0.0105285	-1.76749	-0.841036
robo3	0.0126225	-1.76852	-0.844442
Cyp4g1	0.0103249	-1.74783	-0.849873
jef	0.0192683	-1.75403	-0.845419
[truncated: 7,381 more rows]

## Sheet: DESeq2 CSV
gene name	log2FoldChange.caup_0.1.5	padj.caup_0.1.5	log2FoldChange.caup_10.12	padj.caup_10.12	log2FoldChange.caup_16.18	padj.caup_16.18
128up	-0.0337735	0.77403	-0.682898	0.00400172	-0.259212	0.369596
14-3-3epsilon	0.170441	0.00311129	3.43041	3.16929e-35	2.572	2.54434e-06
14-3-3zeta	0.132332	0.100999	0.764574	0.000283134	-0.131262	0.771256
140up	0.189254	0.0459243	-1.87355	1.53301e-05	-0.653476	0.0716492
18SrRNA-Psi:CR41602	0.00564531		4.43326	6.41851e-21	4.46033	1.80402e-07
18w	-0.0216386	0.549084	-1.84246	7.32036e-06	-0.458675	0.180365
26-29-p	-0.156175	0.0147536	0.570484	0.0250357	1.53138	3.89764e-06
28SrRNA-Psi:CR40596	0.0165209		4.05304	2.9096e-23	3.21815	0.000438785
28SrRNA-Psi:CR40741	0.0262767		4.01818	7.11452e-10	4.81406	5.72165e-12
28SrRNA-Psi:CR41609	0.0367551		3.3309	5.47047e-05	3.29723	0.000242822
28SrRNA-Psi:CR45848	0.029129		4.42067	1.60203e-08	5.87537	4.099e-14
28SrRNA-Psi:CR45851	0.0283567		6.85814	1.76638e-118	4.6025	4.75138e-08
28SrRNA-Psi:CR45853	0.0141478		1.9746	0.066874	2.79916	0.00608037
28SrRNA-Psi:CR45855	0.00313391		2.46364	0.013048	0.960553	0.0626738
28SrRNA-Psi:CR45859	0.018378		4.02475	9.26563e-16	3.43704	0.000139221
28SrRNA-Psi:CR45860	0.0136022		3.39589	0.000265958	3.25627	0.000367267
2mit	0.00525376		-1.77058	0.000160155	-0.48045	0.0524011
312	0.0384567	0.76141	0.204461	0.581298	-0.183811	0.603309
4E-T	0.0627449	0.56604	3.77008	1.72929e-66	2.90324	1.0832e-09
5-HT1A	0.00889162		-1.35293	0.0123665	-1.00579	0.0134574
5-HT1B	0.0153759		-1.49752	0.0647367	-0.762585	0.195735
5-HT2A	-0.0102945		-1.09576	0.0107558	-0.476245	0.401375
5-HT2B	0.00882002		-2.74152	0.00307027	-0.731498	0.219979
5-HT7	0.0259666		-1.32974	0.00608402	-0.925562	0.0867536
5.8SrRNA-Psi:CR45854			0.437787
5.8SrRNA-Psi:CR45857			0.522697
5.8SrRNA-Psi:CR45863			0.777447	0.475592	2.76749	0.00399351
5PtaseI	-0.0103584	0.932146	0.224431	0.317608	0.115415	0.714529
5SrRNA-Psi:CR33363	-0.00428451		0.437787		0.472927	0.166317
5SrRNA:CR33367	0.0141478		0.522697		-0.0448212
5SrRNA:CR33391			0.522697
7B2	0.0224979		-2.63494	9.71633e-06	-0.989445	0.000190284
7SLRNA:CR32864	-0.0098103		1.2983	0.216567	0.932976	0.358981
7SLRNA:CR42652			2.83184	0.00599799	1.98424	0.046606
825-Oak	0.022576		-2.76984	0.00839697	-1.44634	0.144545
A16	0.0659002	0.419374	0.172674	0.488596	0.607975	0.0635674
AANAT1	0.0170648		-2.00628	7.47796e-05	-1.10314	0.00519545
AANATL2	-0.00223069		-1.63964	0.0010823	-1.14469	0.000146587
AANATL3	0.0113507		-2.33078	0.0264952	-1.0422	0.0195444
AANATL4	0.0269688		-3.14181	0.00277103	-1.73028	1.16074e-09
AANATL5			-0.0083535		-2.61503	0.0104449
AANATL6			-0.214408	0.850941	-3.21886	0.0025898
AANATL7	0.0131089		-2.82463	2.27158e-05	-1.16655	0.0278009
ABCA	-0.0504696	0.591921	3.20999	1.16067e-68	1.63899	7.14354e-05
ABCB7	-0.27212	0.0184622	-1.63847	6.58025e-05	-1.06596	0.00341717
ABCD	-0.0679151	0.618421	4.25075	2.78696e-84	3.34383	4.06926e-11
ACC	-0.486696	2.31844e-07	-2.15052	5.89139e-09	-1.2615	0.00439123
ACXB					-0.833461
ACXC					-0.374752
ACXD	0.0123499		-1.93464	0.00108806	-1.30403	0.0122603
ADD1	-0.0718956	0.46033	3.58382	3.77301e-60	3.42247	5.09017e-12
ADPS	0.0100624		-1.55578	0.00267482	-0.422949	0.336089
AGBE	-0.122782	0.316148	-0.195036	0.472744	-0.490161	0.0607121
AGO1	0.00267741	0.969486	3.38885	1.94218e-50	2.39186	1.64252e-06
AGO2	-0.22485	1.66622e-05	2.5727	2.89635e-30	2.71105	4.20343e-07
AGO3	0.227619	0.0582403	5.47124	5.23045e-95	4.83809	2.1871e-19
AIF	-0.227778	0.00528545	-1.38002	1.16367e-07	-0.437784	0.0851318
AIMP1	0.0627523	0.461987	-1.30287	8.00414e-07	-0.421711	0.112411
AIMP2	0.0211352	0.807337	0.477332	0.088493	-0.0477693	0.862215
AIMP3	0.227949	0.00540951	-1.12658	0.000662577	-0.914364	0.00404206
ALiX	-0.12098	0.0916127	3.1425	2.83791e-56	1.84326	4.25515e-05
AMPKalpha	-0.0952912	0.165929	0.651142	0.00930791	-0.146005	0.69333
AMPdeam	-0.197917	0.0845366	-0.83514	0.000167441	-0.352359	0.187819
AOX1	-0.0769192	0.571536	2.40051	2.42965e-28	-0.857126	0.0297778
AOX2	0.0148051		-1.88227	5.17335e-09	-0.0597829	0.956437
AOX3	-0.349959	1.05339e-05	2.79157	1.54625e-26	1.9228	1.6147e-09
AOX4	-0.0199504		-0.968772		0.0813621
AP-1-2beta	-0.115138	0.311789	1.23467	4.42459e-07	0.348377	0.297546
AP-1gamma	-0.0994996	0.16937	1.44846	1.96886e-13	0.626487	0.0476514
AP-1mu	0.0449577	0.493357	3.32181	2.72764e-43	2.91687	2.52363e-08
AP-1sigma	0.188727	0.000880728	3.49677	1.83574e-46	2.34043	7.08626e-07
AP-2alpha	-0.214456	0.0162047	-1.10297	6.88652e-05	-0.216898	0.522441
AP-2mu	-0.163102	0.065411	-1.29768	1.59297e-08	-0.606854	0.0468429
AP-2sigma	0.0996724	0.313963	-1.15967	1.53181e-05	-0.470894	0.0944181
APC10	0.062632	0.602181	-0.0470928	0.907965	0.759748	0.07959
APC4	-0.0805736	0.566218	3.22597	9.7269e-39	2.89633	4.12072e-18
APC7	-0.0924294	0.427067	3.18877	8.51683e-13	3.4035	4.23729e-14
APP-BP1	-0.069621	0.59903	-0.714581	0.028904	0.0266376	0.939867
AQP	0.0103595		-2.64727	0.000482167	-1.33139	0.0296415
ASPP	-0.0474195		-1.73488	5.36046e-06	-0.723276	0.0663439
ATP6AP2	0.0815609	0.0816772	1.61937	9.30497e-14	-0.238613	0.566348
ATP7	-0.128565	0.137811	1.19588	2.50233e-08	0.582024	0.038374
ATP8A	-0.201601	0.0144669	1.76224	7.00135e-22	0.789352	0.0515461
ATP8B	0.0136674		-1.80132	0.000591299	-0.694492	0.06331
ATPCL	-0.395272	1.56336e-17	-1.62488	1.60932e-09	-0.684809	0.0410017
ATPsynB	-0.00990714	0.878316	-0.645973	0.00020739	-0.940753	0.0214227
ATPsynC	0.147204	0.0274171	-0.910545	4.67076e-09	-0.613329	0.187158
ATPsynCF6	0.126823	0.11193	1.22335	5.22592e-07	-0.151748	0.72689
ATPsynCF6L			-0.0083535
ATPsynD	0.161436	0.0212204	-0.603274	0.00113014	-0.851007	0.030916
ATPsynE	0.185427	0.000210638	0.663255	0.0136588	-0.159737	0.678483
ATPsynF	0.215471	0.0231078	-0.200322	0.402307	-0.658283	0.0896512
ATPsynG	0.193196	0.0134291	1.62987	1.21766e-11	-0.158869	0.722931
ATPsynO	0.022069	0.73519	0.59317	0.0101921	-0.568328	0.129453
ATPsynbeta	-0.18517	1.06216e-09	-1.41564	1.67788e-08	-0.765429	0.118655
ATPsynbetaL	-0.00981418		-0.283848		-0.404655
ATPsyndelta	0.0960054	0.10239	2.17947	1.64562e-16	0.10464	0.809157
ATPsynepsilonL	-0.000848007		-0.871656	0.192694	-1.68773	0.0400798
ATPsyngamma	0.00757991	0.883177	-1.12196	7.31458e-11	-0.856733	0.0424443
ATbp	0.00112552	0.99293	3.49312	3.2623e-40	2.96229	9.24924e-16
Aasdh	-0.0754903	0.515125	3.52649	4.69174e-74	3.30674	2.20851e-12
Aatf	0.0419566	0.679384	2.78203	1.81255e-32	1.54616	1.18318e-05
Abd-B	-0.00856197		-1.51059	0.00130229	-0.280722	0.267197
Abi	0.0507649	0.559073	1.45331	1.42538e-08	1.16516	0.000206819
Abl	0.0168745	0.81372	3.17658	3.90128e-73	3.12704	9.78309e-10
Abp1	0.0847963	0.123805	3.62156	1.66693e-49	3.2603	1.20055e-10
Ac13E	-0.245327	0.0340018	2.14523	6.89312e-13	0.0343849	0.910599
Ac3	-0.00334534		-2.00676	0.000361629	-0.357785	0.327034
Ac76E	0.00906761		-2.91998	1.28148e-08	-0.923721	0.0280671
Ac78C	-0.0306318		-0.813132	0.0484144	-0.855018	0.0553533
AcCoAS	-0.0696482	0.540107	0.401241	0.062784	-1.0903	0.00441052
Acbp1	0.212052	0.0468463	-0.858366	0.000411366	0.0525668	0.869397
Acbp2	0.0117784		-2.62577	2.82117e-09	-1.17238	0.00798822
Acbp3	0.00545361		-3.57432	0.000586118	-0.788505	0.0397461
Acbp4	0.00634857		-3.45366	3.15905e-09	-1.36636	0.000134562
Acbp5	0.017834		-2.416	1.22258e-17	-1.22306	0.00170153
Acbp6	0.0100421		-0.95978	0.330789	-1.1448	0.0016824
Ace	0.00960408		-1.77019	0.000842695	-0.414098	0.257832
Acer	0.0681189	0.497195	0.431221	0.0163911	0.640013	0.112411
Acf	-0.115307	0.130337	3.68826	2.57737e-89	3.67943	1.66357e-13
Achl	0.0114153		-2.10146	9.74634e-06	-2.16128	3.58936e-07
Ack	-0.126205	0.307688	2.51246	9.27017e-28	1.54223	5.64202e-06
Ack-like	-0.162958	0.0673789	-1.39737	5.95527e-05	-0.156915	0.578277
Acn	-0.0036584	0.970159	3.02524	1.73738e-42	2.76837	1.86264e-08
Acox57D-d	-0.120516	0.305469	0.683026	0.0298889	0.701749	0.0495971
Acox57D-p	-0.160197	0.197366	-0.741232	0.00598909	-0.174514	0.527531
Acp1			-2.23527	0.0362156	0.0115575	0.988641
Acp24A4			-0.297598		-0.358091
Acp26Aa			0.522697
Acp26Ab			-0.297598		-0.176269
Acp32CD	0.0141478		-1.71949	0.108373
Acp36DE	0.0150451		-1.13919
Acp53C14a	-0.00981418				0.0813621
Acp53C14c					-0.496451
Acp53Ea					-0.176269
Acp54A1					-0.191329
Acp65Aa	0.0141478		-3.12912	0.00300585	-1.29024	0.0380359
Acp76A			-0.187631		0.314389
Acp95EF			0.0322424		-0.336579
Acph-1	-0.00628632	0.955878	3.87378	3.15599e-59	3.29786	1.06176e-10
Acsl	-0.230137	0.0129636	-1.58227	2.75876e-05	-0.820538	0.0506965
Act42A	0.0445729	0.666088	2.69387	2.30033e-29	2.44078	2.90443e-06
Act57B	0.0135482	0.63026	-2.06726	2.06754e-06	-0.873805	0.0848016
Act5C	0.0834987	0.202239	3.2318	3.89213e-34	1.68638	0.00243069
Act79B	0.0120271		-1.67953	0.0133528	0.759821	0.215114
Act87E	0.00477863	0.913085	-2.24283	9.18386e-08	-0.80455	0.0772594
Act88F	-0.0182784		-1.34325	0.233999	1.26862	0.235092
Actbeta	0.00205482		-1.414	0.000202053	-0.254168	0.501817
Actn	0.0188915	0.839577	-1.48764	3.62166e-08	-0.973027	0.0258924
Acyp2	0.00189927	0.988722	0.371417	0.262798	0.249875	0.509748
AdSL	-0.0705675	0.532073	-0.946402	2.23631e-05	-0.422029	0.0947066
AdSS	0.0669347	0.0906694	3.4682	5.47222e-46	1.30306	0.0107764
Ada	0.0483174	0.737528	3.08534	8.43266e-30	3.16	6.44228e-13
Ada1-1	0.00943174		4.55499	2.88736e-09	3.18592	0.000114489
Ada1-2	0.16964	0.173698	3.84133	5.02314e-53	3.56108	1.05739e-17
Ada2a	0.0121491		-0.473698	0.255073	-0.577449	0.0700766
Ada2b	-0.0388362	0.690972	3.40442	1.04766e-49	3.07369	1.863e-11
Ada3	-0.0455961	0.594582	3.66987	1.88876e-64	2.93005	4.90088e-10
AdamTS-A	0.0129987		-1.98944	8.25622e-05	-1.01899	0.0153186
AdamTS-B	0.0044338		-2.18295	8.95469e-06	-1.21259	0.00019784
Adar	-0.0040439	0.971404	3.27156	4.41415e-59	3.22482	4.56429e-12
Adat1	-0.0404958		-1.98009	0.000111303	-1.42713	0.0173809
Adck1	-0.0585289	0.559967	-1.75532	3.31322e-06	-0.358195	0.323221
Adck5	0.00114278	0.991891	3.30794	5.86118e-45	2.75329	1.61623e-11
Adf1	0.0493837	0.49935	-0.859523	6.93887e-05	0.188204	0.524322
Adgf-A	-0.0491707	0.718259	-1.37084	8.12641e-05	-1.02574	0.0217163
Adgf-A2	0.0232467		-0.238991	0.823526	0.145944	0.896607
Adgf-B			0.437787
Adgf-C	-0.0028373		-1.53737	0.115113	-1.00441	0.00491965
Adgf-D	0.0157921		-3.02409	8.81114e-05	-0.931708	0.0738728
Adgf-E					0.0813621
Adh	-0.00781601		-0.971955	0.335312	-1.04513	0.281241
Adi1	0.0511627	0.703106	2.79151	2.22299e-24	0.1386	0.65345
AdipoR	-0.0149554	0.871715	-1.387	3.04921e-06	-0.421921	0.157007
Adk2	-0.0421885	0.701337	-0.610388	0.00301404	-0.496457	0.181697
Adk3	-0.0956764	0.451752	-1.60067	2.19246e-07	-1.52686	4.33408e-06
AdoR	-0.000254815		-2.58159	0.00099113	-0.715131	0.0511291
Aduk	0.0331649	0.81372	1.03002	5.02879e-05	0.762386	0.0104859
Ae2	-0.148627	0.0238257	3.93399	7.08132e-99	1.47324	0.00187591
Aef1	0.012724	0.884716	3.06022	2.46218e-37	1.87339	3.54043e-06
Afti	-0.0547295	0.348777	2.83543	2.85898e-43	1.97634	2.22357e-06
Ag5r	0.00128645		-2.25406	0.00932157	-0.864927	0.0382616
Ag5r2	0.00208884		-1.30957	0.183944	-1.17262	0.00154492
AgmNAT	0.0260598	0.859311	0.306076	0.567485	-0.610841	0.152887
Agpat1	0.0109794	0.939537	-0.780001	0.091606	0.184895	0.67128
Agpat2	-0.0160227	0.90182	0.00720952	0.981394	-0.32806	0.380784
Agpat3	0.0588087	0.536329	2.33814	2.87871e-23	1.15017	0.00380638
Agpat4	-0.034243	0.754395	-1.68799	2.34166e-07	-1.05554	0.0221762
Ahcy	0.0176073	0.866695	-1.05587	1.20554e-07	-0.478695	0.169082
AhcyL1	-0.280096	0.00616919	-0.653932	0.00480508	-0.254255	0.337934
AhcyL2	-0.00630549		-1.91544	1.49101e-07	-1.09441	0.00037283
Ak1	0.171092	0.166443	1.86449	6.74439e-10	-0.634219	0.0877904
Ak2	-0.0362044	0.755304	0.385475	0.102798	-0.764461	0.0657085
Ak3	0.0804977	0.576105	-1.49606	0.0137867	-0.938825	0.0202951
Ak6	0.10229	0.461896	-0.538789	0.138101	-0.688243	0.0380977
Akap200	0.146413	0.147684	3.18833	3.50115e-33	3.34599	1.21484e-09
Akh	0.00989079		-1.60408	0.0612665	-0.672551	0.0921286
AkhR	0.0130443		-1.88603	0.015485	-1.05698	0.0596039
Akr1B	0.0803477	0.124804	-1.07136	3.77359e-09	-0.415609	0.26224
Akt1	-0.136248	0.187059	-0.798097	0.000211354	-0.115032	0.723912
AlaRS	-0.211866	0.00135898	-1.59607	1.95945e-06	-0.393651	0.117145
AlaRS-m	-0.244896	0.0303058	-1.45469	0.000303976	-0.735601	0.0346616
Aladin	-0.0227596	0.813929	3.71039	6.24618e-62	3.40676	1.34717e-11
Alas	0.05842	0.599922	-1.76301	2.29581e-10	-1.08282	3.13513e-05
Ald1	0.186883	0.0935879	1.99384	3.3704e-17	0.59188	0.217703
Ald2					-0.672011
Aldh	-0.135694	0.0933997	-0.62952	0.012958	-0.877611	0.0340496
Aldh-III	-0.0329864	0.707097	2.48668	4.28845e-28	1.10252	0.0193141
Aldh7A1	0.12312	0.282201	0.0892391	0.636685	-0.363812	0.196908
Alg-2	0.128617	0.317815	0.766744	0.00503126	0.565112	0.022486
Alg1	-0.0667744	0.558099	-1.16481	5.82375e-05	-0.836675	0.003188
Alg10	0.088482	0.513087	-0.536631	0.122762	-0.150019	0.791461
Alg11	-0.0868124	0.417245	-1.31443	1.83489e-05	-0.552496	0.0267848
Alg12	-0.110733	0.4035	1.28461	1.18555e-05	0.525005	0.13477
Alg13	0.0802933	0.586035	3.25047	8.51907e-22	2.40482	2.0315e-08
Alg14	0.143172	0.248424	-1.32202	0.0282897	-1.42584	0.00116397
Alg2	0.00161436	0.985712	0.662176	0.0221079	0.537068	0.149967
Alg3	-0.0542524	0.698651	-0.918657	0.000211054	-0.188558	0.565726
Alg7	0.069458	0.546988	2.97635	2.50231e-39	1.97077	8.18342e-07
Alg9	-0.129583	0.0839953	-0.861703	0.00516977	0.803931	0.0618756
Alh	0.0271191	0.652712	2.4893	1.36203e-46	3.10966	6.67282e-11
Alk	-0.0222126		-2.29178	9.41428e-06	-0.957689	0.0122603
AlkB	0.113786	0.248102	4.12354	1.13372e-64	3.711	1.42053e-14
Alp1	-0.00123242		-1.52254	0.000749056	1.01644	0.114506
Alp10	-0.0132879		-2.28523	0.0182547	-0.596144	0.481486
Alp11	0.0138505		-2.45548	0.0295575	-0.900419	0.42309
Alp12	0.00542598	0.97272	-2.33289	3.66757e-05	-1.20955	0.00155962
Alp13					-1.21827	0.269444
Alp2					0.37497	0.738398
Alp4	-0.0101584		-2.90646	3.61019e-05	-1.1649	0.0130154
Alp5	0.0159099		-3.27031	6.7283e-13	-1.27532	0.0050804
Alp6	0.015422		-2.17608	3.77512e-05	-1.23517	0.00449736
Alp7	0.0100421		-2.10303	0.0168437	-0.953896	0.0607798
Alp8	-0.0134987		-2.78509	0.0116122	-0.453325	0.598071
Alp9	-0.0116845		-2.54114	0.00668566	-0.649936	0.150671
Alr	0.0452014	0.705501	-0.377242	0.272974	-0.946081	0.00271439
Als2	-0.215954	0.0152122	-0.417585	0.0739486	-0.366466	0.153833
Ama	-0.0564326	0.103998	-1.62379	5.48164e-06	-0.636281	0.0737278
Amacr	-0.0112177	0.940806	1.07013	7.10014e-06	1.07859	0.00320558
Amnionless	0.00924751		-2.19361	8.90977e-09	-1.35873	0.000281478
Amph	-0.031817	0.789692	-0.515285	0.0129202	-0.332503	0.377798
Amt	-0.0098103		-0.545413	0.623199	0.0757137
Amun	0.11191	0.151872	3.37722	2.47602e-42	3.11693	2.49297e-09
Amy-d	0.00012149		-2.57549	0.00382337	-1.46664	4.73025e-05
Amy-p	0.00292495		-2.26177	1.36405e-05	-0.7626	0.14997
Amyrel	-0.00981418		-0.740988		1.49015	0.0505229
Ance	-0.0218409	0.613659	-1.91147	3.44159e-08	-1.07076	0.00702298
Ance-2	-0.0148346		-1.47196	0.0539659	-0.699193	0.46039
Ance-3	-0.0128716		-0.992923	0.320853	-0.86456	0.281346
Ance-4	-0.00621362		-3.42798	1.02139e-07	-1.25044	0.00321029
Ance-5	0.0185134		-2.28797	5.10092e-05	-0.976267	0.00306832
Andorra			-1.08091		-1.44634	0.144545
Ank	0.0624945	0.485862	3.52861	2.83814e-62	3.39124	4.22683e-11
Ank2	0.0063264	0.831247	-1.9026	2.13604e-06	-0.928331	0.0198822
Ankle2	-0.24568	0.0134982	3.13346	3.82316e-50	1.99053	4.19931e-07
Anp	-0.00981418		-1.36026	0.228783	-0.131395
Ant2	0.0114939		-1.64061	0.0175816	-1.40748	0.00729962
Antp	-0.0179749		-1.43125	0.0250093	-0.560415	0.190371
AnxB10	-0.0754546	0.453995	0.113569	0.772189	-0.534684	0.127351
AnxB11	0.122978	0.158259	1.80991	4.45256e-14	0.433566	0.229633
AnxB9	0.105284	0.447981	1.24197	2.83355e-09	0.224295	0.635006
Aos1	0.00875498	0.927311	2.06027	1.92587e-10	2.21507	8.04648e-12
Apc	-0.348437	2.05975e-08	-0.417038	0.0333405	-0.0470123	0.882135
Apc2	0.00228232	0.981304	3.71961	3.31585e-74	3.30962	5.21445e-14
ApepP	-0.0308986	0.684499	3.83194	1.04133e-52	1.86736	9.28867e-06
Apf	0.131167	0.340904	0.570283	0.0863066	0.409744	0.380784
Apl	-0.0273037	0.830604	1.32186	0.0387334	-0.105966	0.87454
Aplip1	0.0104068		-1.84753	2.88493e-06	-1.16555	0.00415108
Apoltp	0.00142516	0.975165	-1.88212	9.74352e-06	-0.940612	0.0427264
Appl	0.0204151	0.704913	-1.86368	1.28929e-05	-0.703791	0.0795256
Aprt	-0.000990018	0.992819	-0.151509	0.639264	-0.734031	0.00210717
Aps	0.188115	0.00144267	3.83469	5.03456e-57	3.3882	2.61221e-10
Arc1	0.0335827		-0.247499	0.383398	-0.954452	0.00322733
Arc2	-0.0222292		1.66318	1.55211e-05	1.47122	0.00275661
Arc42	-0.100845	0.205484	0.374819	0.224224	0.743062	0.0263114
Archease	0.0518625	0.672203	1.37398	8.63972e-08	-0.18744	0.535825
Arf102F	0.130384	0.0121267	3.09397	1.46412e-38	2.04303	7.39969e-06
Arf51F	0.273637	3.24792e-06	3.6052	1.27691e-52	3.06739	1.00488e-09
Arf79F	0.211286	0.0203446	3.20334	9.04895e-35	2.69586	4.35263e-07
ArfGAP1	-0.0809158	0.403433	1.81305	3.49565e-13	0.690772	0.0476735
ArfGAP3	0.00804312	0.913443	3.31648	1.30979e-46	2.6099	1.31938e-07
Arfip	-0.133059	0.240688	-0.269265	0.272005	0.0621515	0.827813
Arfrp1	0.218444	0.00101342	3.02983	2.09973e-35	2.28429	6.90381e-10
ArgRS	-0.133159	0.243104	-0.362175	0.109028	0.0620731	0.836098
ArgRS-m	-0.0483731	0.721491	-1.02998	0.0270433	-0.689033	0.0984252
Argk	-0.020901	0.818256	-1.99191	1.88056e-10	-1.01361	0.0222494
Argl	-0.0269071		-2.82589	0.000148417	-1.03944	0.0147058
Arl1	0.113664	0.10448	2.41867	3.35919e-23	1.80327	2.68579e-05
Arl2	0.148909	0.172552	-0.783269	0.0327349	0.0763732	0.875443
Arl4	0.193342	0.0606812	-0.349655	0.182054	0.569837	0.0591467
Arl5	0.17349	0.00237343	3.51808	4.68269e-49	2.80282	2.68893e-09
Arl6	0.0135156		-0.940557	0.210082	1.05022	0.193625
Arl6IP1	0.170559	0.00375824	3.74031	9.4756e-49	3.20572	1.30194e-10
Arl8	0.184905	0.053596	3.33757	1.51554e-45	2.31582	9.4487e-08
Arp1	-0.0718141	0.470523	-1.42433	8.79327e-06	-0.968268	0.000673599
Arp10	0.0352114	0.77615	2.51471	1.94179e-24	1.12287	0.00585664
Arp2	-0.0964985	0.291879	1.28851	4.00414e-10	1.41419	0.00023706
Arp3	0.063983	0.30106	3.384	1.10404e-49	2.77702	1.89213e-07
Arp5	-0.105218	0.371789	3.10812	1.53992e-45	2.9047	2.07167e-11
Arp53D	-0.0159816		0.437787
Arp6	0.111302	0.245091	2.88955	9.77093e-38	2.1878	1.74354e-07
Arp8	-0.0421791	0.696796	3.38043	2.06586e-30	2.5441	6.75447e-13
Arpc1	0.0609615	0.423904	-0.789451	8.33537e-05	-0.89398	0.0123939
Arpc2	0.0964945	0.236188	3.3532	7.60084e-42	2.7126	2.29678e-08
Arpc3A	0.0993545	0.382323	-1.1904	2.10136e-05	-0.438578	0.121455
Arpc3B	0.0105804		-2.01297	1.36342e-05	-0.920219	0.00230137
Arpc4	0.087288	0.362795	2.46194	1.09723e-17	1.1564	0.000546491
Arpc5	0.0354798	0.718881	0.635151	0.0325625	0.241172	0.461726
Arr1	0.00480507		-3.22196	2.12403e-05	-1.77484	2.36496e-07
Arr2	0.00241795		-1.39162	0.197627	-0.489977	0.490619
Ars2	-0.0055456	0.92799	3.43808	1.643e-47	3.57205	8.12512e-12
Art1	0.118224	0.105712	3.36423	7.19231e-43	2.56943	2.5242e-10
Art2	-0.0097563		-0.586123		-0.935008	0.324104
Art3	0.0565541	0.541563	3.69904	4.37446e-60	2.8849	7.30738e-09
Art4	-0.0416219	0.513475	2.69907	5.43185e-26	2.71501	2.8269e-12
Art6	-0.0098103
Art7	-0.142786	0.241272	-1.33504	4.44726e-05	-0.31146	0.343922
Art8	-0.0113982	0.935096	2.6427	1.10564e-20	0.285861	0.333715
Arts	-0.242129	0.00403321	1.04727	8.4789e-05	0.0818703	0.780247
Arv1	0.165341	0.141377	3.93898	4.41109e-56	2.86574	4.40048e-11
Asap	-0.202022	0.0317167	-0.96174	0.000172444	-0.265889	0.353244
Asator	0.038574	0.765994	2.45932	2.63431e-31	1.88099	2.40177e-05
Asciz	0.0701671	0.64262	2.01437	3.24314e-07	1.9427	8.93246e-07
Ask1	-0.436375	1.53922e-05	-1.40836	2.51208e-06	-0.467005	0.0792429
AsnRS	-0.0955502	0.369251	-1.24577	1.51541e-07	-0.460574	0.086358
AsnRS-m	-0.0285076	0.858903	2.95017	1.74236e-39	2.47706	3.39186e-10
AsnS	-0.0990789	0.184817	3.72222	1.18535e-66	2.68306	1.42946e-07
AspRS	-0.170121	0.0831076	-1.38817	3.37508e-05	-0.362492	0.21187
AspRS-m	-0.0955659	0.219051	3.5652	1.01057e-55	3.5939	1.36553e-11
Asph	-0.18774	0.0673789	0.205777	0.277057	0.154901	0.691664
Ass	0.017819		-2.5805	0.00275156	-1.17478	0.000818929
AstA	0.00796343		-1.89791	0.0245018	-0.799481	0.0631444
AstA-R1	-0.0305823		-0.312156	0.749249	-0.568089	0.335247
AstA-R2	0.00194615		-3.11471	3.22479e-07	-0.91626	0.00282283
AstC	0.00244379		-2.9952	0.000406444	-0.584274	0.0810815
AstC-R1			-0.0083535		0.042031	0.9709
AstC-R2	0.00970047		-1.65994	0.00552004	-0.451868	0.156334
AstCC					-0.528611	0.644698
Asx	-0.331215	0.000331207	-0.328751	0.132871	0.0589947	0.844848
Atac1	0.0284876	0.839341	3.3909	2.57148e-43	2.27773	1.98288e-09
Atac2	-0.141999	0.253636	-1.79223	1.14499e-07	-0.939341	0.0437495
Atac3	-0.0358293	0.692508	-1.40336	6.31801e-05	-0.550133	0.0617723
Ate1	-0.0139789	0.923632	3.41472	4.97119e-45	1.83941	1.1163e-06
Atet	0.00271885		-2.26685	1.27055e-08	-1.03711	0.0126116
Atf-2	0.0223668	0.871403	1.86837	2.13796e-10	1.18691	0.000678802
Atf3	-0.00948917		-1.75108	0.000569116	-0.57803	0.123776
Atf6	0.16758	0.187976	4.62118	3.48495e-82	3.01628	1.14712e-12
Atg1	0.020558	0.778419	2.48324	3.81065e-34	1.09725	0.00394946
Atg10	0.04198		1.96178	3.06945e-05	1.68524	0.000510788
Atg101	0.0382907	0.752924	3.3975	2.83464e-44	1.54522	0.000397901
Atg12	0.0907517	0.500347	-0.807605	0.0316397	-0.602016	0.0851318
Atg13	-0.0629712	0.586688	3.26825	7.59044e-53	1.9305	3.19993e-06
Atg14	-0.112511	0.209173	1.54228	8.78475e-11	1.05862	0.00199383
Atg16	-0.00201665	0.97995	3.61421	4.08247e-54	3.30505	5.06209e-11
Atg17	-0.239417	1.44899e-05	-0.331487	0.10939	-0.106216	0.724321
Atg18a	0.152304	0.00215174	3.30272	7.15832e-46	2.72648	8.90171e-08
Atg18b	0.00524406	0.971404	1.86761	5.38787e-17	1.42252	4.91998e-05
Atg2	-0.271178	6.38555e-06	1.73915	5.26011e-24	1.16546	0.00364573
Atg3	-0.109721	0.268838	0.72478	0.00433779	0.982858	0.0235515
Atg4a	0.0730474	0.441727	3.0251	6.72769e-38	1.71618	0.000102664
Atg4b	-0.117361	0.237754	3.28777	8.03462e-62	2.62442	1.36668e-10
Atg5	0.0135969	0.886517	3.48826	5.53736e-40	2.61642	1.87434e-10
Atg6	0.00456292	0.975561	-1.20439	2.06822e-05	-0.578469	0.0264175
Atg7	0.0156181	0.864711	3.52099	2.38327e-53	3.42926	4.15843e-12
Atg8a	0.203489	0.0142028	2.97995	1.30095e-28	1.41302	0.00363403
Atg8b			-0.451148		-0.191329
Atg9	-0.0559766	0.576688	-0.474078	0.0272545	-0.703731	0.0241343
Atox1	0.141742	0.0828738	1.94259	8.257e-11	1.50847	0.000212439
Atpalpha	-0.134747	0.000340129	-1.70591	1.52232e-07	-0.771639	0.0866164
AttA			-0.56323		-1.47106	0.155001
AttB			-1.30437	0.160553	-0.485841	0.662349
AttC			0.654467	0.547026	-0.647883	0.535115
AttD			-0.737386		-0.470182	0.213781
Atu	0.0303147	0.722462	3.53415	8.4727e-58	2.97609	1.03152e-09
Atx-1	-0.0434337		-0.224279	0.835865	-0.580126	0.608412
Atx2	-0.26446	0.00078213	-1.14104	8.08625e-09	-0.329877	0.203837
Atxn7	-0.0249172	0.768434	3.35194	4.32825e-56	3.25035	4.59034e-11
Aven	0.12318	0.223421	2.9362	9.92245e-21	2.19547	1.14515e-07
Awh	-0.0032624		-1.27683	0.0568531	-0.308449	0.430025
Axn	-0.00819035	0.910445	3.4382	5.97394e-66	3.16648	1.90778e-10
Axs	-0.0625902	0.648626	0.749394	0.0491444	0.267281	0.406817
Axud1	-0.316189	7.73255e-05	3.94949	6.4346e-71	3.40249	1.59958e-11
B-H1	0.00395253		-2.12681	8.17597e-05	-0.816186	0.0715766
B-H2	0.0110811		-1.63951	0.00238541	-0.408301	0.572757
B4	-0.0547696	0.535866	3.77207	1.35488e-86	3.50205	3.14305e-12
B52	0.153802	0.00289589	3.30976	6.20125e-35	2.55582	1.59182e-06
B9d1	0.0145441		-3.24725	1.28973e-05	-1.42571	0.132126
BBS1	0.0152451		-1.91381	0.0173145	-0.989325	0.313301
BBS4	0.000498635		-1.27728	0.0662074	0.641023	0.380765
BBS5	0.00163316		-1.73123	0.0128876	-0.551478	0.48749
BBS8	0.00470436		-1.15755	0.0433803	-1.98491	0.0127156
BBS9	-0.00334492		-1.5875	0.0912096	-2.30337	0.000100074
BCAS2	0.00911045	0.92799	3.34156	9.42963e-38	2.47587	1.60078e-10
BCL7-like	0.0878277	0.17361	3.15903	2.20021e-29	2.89132	6.43446e-16
BEAF-32	0.0824789	0.233603	3.58426	6.37407e-51	3.43195	2.16203e-11
BG642163					0.406233
BG642312			-1.11464		-1.00925	0.267457
BHD	-0.0825487	0.523425	-1.33674	0.0136428	-0.513078	0.0793912
BI-1	0.124104	0.0932142	3.28608	2.07279e-46	1.81783	8.64672e-05
BNIP3	-0.0695136	0.631543	-1.33163	0.00131674	-0.305443	0.312419
BOD1	-0.118461	0.242768	2.97265	1.66411e-41	2.22359	3.31384e-06
BORCS5	-0.0500967	0.686124	-0.319708	0.336718	-0.848872	0.0107314
BORCS6	0.0337157	0.822623	0.194841	0.533706	-0.286783	0.413736
BRWD3	-0.116826	0.00156081	3.28185	2.49032e-56	3.11317	8.67036e-10
BTBD9	0.114307	0.0825007	3.74687	7.55714e-59	2.99596	2.23131e-09
Bacc	0.0751454	0.55801	2.34531	4.7267e-19	1.34973	0.0106429
Bace	0.000144204		-4.34516	4.004e-11	-1.19386	0.00128717
Balat	-0.014003		-0.533309	0.629234	-1.5987	0.109621
Baldspot	0.0236805	0.77615	1.64609	3.47421e-16	0.722135	0.0568114
Bap111	0.106797	0.0789061	3.59719	1.26624e-42	3.22251	2.8029e-10
Bap170	-0.121136	0.249373	3.31273	3.97867e-63	3.22145	6.02857e-13
Bap55	-0.0224551	0.808961	1.66898	7.014e-09	1.87413	1.21284e-06
Bap60	0.126189	0.00287415	3.60702	1.02096e-52	3.14048	1.04752e-09
Bbd	0.0141478		-2.09746	0.0627664	-2.7998	4.60975e-06
Bdbt	0.0530553	0.55957	3.71505	3.05936e-41	2.75433	1.27557e-12
Bdp1	0.0199712	0.88512	2.92404	1.12449e-40	2.207	9.70119e-08
Bem46	0.150618	0.131239	-0.328267	0.441282	0.12855	0.669624
Best1	-0.210975	0.0439946	-0.523615	0.0789928	-0.393446	0.13192
Best2	0.0155456		-1.72582	3.39705e-05	-0.670203	0.0477849
Best3	-0.00775512		-1.62163	0.0557268	-1.04288	0.315375
Best4			-0.0083535		-0.720235	0.525519
Bet1	0.0754755	0.536005	-1.34177	0.00215657	-0.464633	0.0827318
Bet3	0.100691	0.203808	3.29277	6.18728e-32	2.57431	1.00613e-08
Bet5	0.0863478	0.508685	2.13239	9.86466e-17	1.847	2.02848e-06
Bgb	0.0642721	0.265516	2.59683	1.28224e-30	2.47158	4.62745e-08
BicC	-0.0243529		1.50832	0.0799252
BicD	-0.0210323	0.70616	3.413	3.15674e-69	3.1692	1.39658e-10
BigH1	0.00978042	0.864364	3.7994	6.66518e-34	3.35383	1.74429e-18
Bili	0.00334058		-2.11959	1.41316e-08	-1.13242	0.00418853
Bin1	0.311683	5.54998e-06	3.41732	5.72271e-35	2.8817	9.53698e-10
Bka	0.155267	0.0694195	3.69701	3.99167e-52	2.70913	2.06326e-08
Blimp-1	-0.056505		-1.24372	0.0779794	-0.820909	0.316908
Blm	-0.151333	0.0670526	2.48434	3.10128e-26	2.76953	5.09298e-15
Blos1	0.232412	0.0334167	2.07545	3.87857e-14	1.51231	2.42233e-05
Blos2	0.0954251	0.472221	3.20518	1.45713e-32	2.87522	1.13732e-09
Blos3	0.0633782	0.66907	1.57215	7.63306e-07	1.29266	0.00311585
Blos4	0.219131	0.0302609	3.55695	9.25932e-53	3.42033	5.45392e-17
Bmcp	-0.0386828	0.689777	2.04426	1.4001e-15	1.02139	0.00274506
BoYb	-0.145073	0.102115	4.15789	4.05005e-76	3.8258	4.62012e-20
BobA	-0.0734754		-3.18026	0.00257404	-0.872133	0.341747
BomBc1			-2.51227	0.01781	-2.82432	3.11497e-05
BomBc2	0.0077876		-5.37653	4.6266e-07	-0.115633	0.913867
BomBc3	0.0141478		-1.10528		-3.06597	1.46866e-05
BomS1	0.0105032		-2.07245	0.000772717	-1.28424	0.0660036
BomS2	0.0163307		-1.40854	0.0079205	-3.06443	1.81284e-10
BomS3	0.0232467		-2.92214	0.00533672	-2.07282	9.14432e-08
BomS4			-0.129245	0.906091	-0.686763	0.440523
BomS5	-0.0098103		-1.04866	0.276848	-1.50163	0.0519495
BomS6			-0.650806		-0.907475	0.322626
BomT1					-0.565451
BomT2			0.0322424		-1.47165	0.163423
BomT3	0.0138505		-0.36886	0.693928	-2.48786	0.0096535
Boot	-0.262237	0.0205545	2.85398	3.8488e-20	2.29417	6.70165e-12
Br140	-0.205599	0.0284943	2.59903	6.38532e-23	1.77179	2.39171e-08
Brca2	-0.246851	0.030996	1.11783	0.000156683	1.10952	0.0123241
Brd	-0.427917	1.79609e-11	-0.90086	0.330916	-1.44437	0.114217
Brd8	-0.0193084	0.853334	3.20804	1.9234e-49	2.66429	9.42866e-11
Bre1	-0.0344608	0.707097	3.53553	2.88266e-53	3.36718	1.94798e-11
Brf	-0.0201523	0.821217	2.8946	4.54684e-63	2.82074	4.17943e-11
Brms1	0.0926272	0.265959	1.86986	1.77909e-12	1.34199	0.000392233
Bro	-0.0907734		-2.79587	0.00814891	-0.883428	0.34306
Bruce	-0.44986	4.12905e-15	-0.203691	0.314049	-0.15012	0.6653
Bsg	0.184747	0.0249039	3.03747	5.52652e-34	1.07982	0.020751
Bsg25A	-0.0646427		2.09182	0.0587476	0.30407
Bsg25D	-0.345212	3.64745e-06	3.6909	4.62629e-66	3.06487	6.79922e-10
BtbVII	-0.220747	0.00294678	0.359076	0.0601759	0.044191	0.895553
BthD	0.0864097	0.228779	3.74377	7.70344e-49	3.47424	4.77927e-14
Btk29A	-0.058706	0.34843	3.24346	8.64205e-51	3.00448	2.73587e-09
Btnd	-0.000142543		-0.396315	0.621297	-0.981026	0.0953991
BuGZ	0.124743	0.218508	3.15352	1.18463e-37	2.54074	4.68584e-07
Bub1	-0.112929	0.263907	2.60513	6.81321e-36	2.05579	1.11664e-09
Bub3	0.0802555	0.207771	3.68242	2.26451e-52	3.32189	2.99008e-10
BubR1	-0.167489	0.0301672	3.82989	5.55204e-83	3.76363	4.1675e-13
Buffy	0.0105439		-2.66752	4.3301e-05	-0.427618	0.38931
Bug22	0.10326	0.322005	2.7025	6.86413e-25	1.50182	9.57583e-05
Burs	0.0141712		-2.35485	0.00752868	-0.517138	0.154071
Bx	-0.131679	0.300825	0.294406	0.274933	-0.352155	0.375669
Bx42	0.0309296	0.604169	3.42239	2.93468e-48	2.63597	6.92696e-08
C15	-0.019801		-1.45985	0.00291556	-1.4575	0.0148725
C1GalTA	-0.0602822	0.663799	-0.184614	0.490773	-0.437587	0.204273
C3G	-0.116486	0.032899	-0.59217	0.00255205	-0.111217	0.695325
C901	0.00758231		-1.8996	2.09608e-06	0.930751	0.318283
CAH1	0.019284		-2.59999	3.95396e-07	-1.23194	0.00714445
CAH14			-0.993291
CAH16			-0.0276252
CAH2	0.00335321	0.978853	0.226772	0.432153	-0.879736	0.0157276
CAH3	-0.0333377	0.754342	0.0985574	0.774591	-0.562449	0.0579107
CAH4			0.0322424		0.143325
CAH5			-0.0083535		0.0709504
CAH6	0.0102099		-2.62538	2.52279e-05	-1.60929	0.0616077
CAH7	-0.0221029	0.886544	-1.0692	0.0105651	-0.762762	0.00630352
CAH8			-2.54271	0.0242402	0.952937	0.203274
CAH9	0.0100421		-3.01041	0.00761121	-1.35289	0.0031095
CAHbeta	0.0837055	0.56604	-1.03337	0.0171023	-1.05604	0.000981787
CAP	0.0338845	0.658707	-1.72952	1.11005e-06	-0.851129	0.0427077
CARPA	0.00924934		-1.38114	0.0450162	-0.717785	0.0830414
CARPB	0.119528		2.07908	4.62669e-09	1.41854	0.00384107
CASK	-0.232213	0.0325304	0.556452	0.00861837	-0.368306	0.234253
CBP	-0.0458343	0.559073	-1.3899	9.68814e-05	-0.315162	0.414055
CCAP	0.00163316		-1.92471	0.0235219	-0.262868	0.669924
CCAP-R	-0.00138048		-1.64425	0.0190447	-0.183762	0.707833
CCDC151	0.0161505		-2.09306	0.0062182	-2.00994	0.0188657
CCDC53	0.175795	0.177795	-1.16483	0.0493479	-0.763376	0.279536
CCHa1	0.00681643		-1.34578	0.0967445	-0.543033	0.604953
CCHa1-R	0.00776014		-2.22976	0.0124304	-0.561225	0.40311
CCHa2	-0.0330469		-1.21332	0.0996223	-0.754532	0.0147731
CCHa2-R	0.00298482		-1.55037	0.0263541	-1.12011	0.00125263
CCKLR-17D1	-0.00981418		-2.75971	0.00609515	-1.08924	0.13177
CCKLR-17D3	-0.00142449		-2.74959	0.00010498	-1.37188	0.000769118
CCT1	-0.0440705	0.574586	-1.13387	1.07866e-08	-0.475311	0.149025
CCT2	-0.261888	0.000137287	-0.832386	5.11361e-05	-0.198082	0.553271
CCT3	-0.0374751	0.707097	-0.987371	1.96552e-06	-0.309108	0.340847
CCT4	-0.124498	0.0960653	-1.41518	1.69091e-07	-0.435705	0.154066
CCT5	-0.218197	0.0240912	-1.22855	1.32255e-09	-0.611223	0.0920937
CCT6	-0.0492135	0.595665	-1.21752	4.7709e-10	-0.459705	0.139731
CCT7	0.0273776	0.79577	-1.33621	9.52139e-09	-0.324241	0.306571
CCT8	-0.14979	0.0857117	-1.19979	1.49116e-10	-0.550566	0.0772249
CD98hc	-0.0527669	0.616131	-0.676758	9.17212e-05	-0.685194	0.0737278
CDC50	0.073646	0.433794	0.774136	0.000680137	-0.238102	0.420512
CDK2AP1	0.207434	0.00307935	3.62241	4.26785e-47	3.22877	8.69079e-11
CDase	-0.0221466		-2.00683	0.00271919	-1.11618	0.000890944
CG10000	0.0127371		-3.51797	2.9925e-05	-1.1718	0.0152634
CG10005	-0.0463426		-1.02512	0.0259254	-0.51275	0.518653
CG10011	-0.335542	7.15318e-05	-1.52789	5.79723e-05	-0.200314	0.507113
CG10013	-0.0458822		3.33615	3.02125e-12	3.15881	9.61864e-11
CG10019	0.0072764		-1.8791	9.94871e-05	-0.492227	0.364358
CG10026	0.00735395		-2.41819	2.18262e-05	-0.867341	0.137268
CG10031	0.00461085		-3.89771	8.72442e-07	-0.717643	0.0106025
CG10035	-0.143058	0.0116277	-0.0857373	0.932495	-0.832078	0.426846
CG10038	0.124422	0.155245	3.57596	1.87263e-44	3.27778	6.09468e-12
CG10041	0.00201636		0.44862	0.649074	-0.242976	0.829379
CG10050	0.031264	0.84193	-1.30556	0.000985001	-0.481459	0.14762
CG10051	0.00456863		-1.92919	4.50335e-05	-0.92075	0.0352852
CG10053	-0.00126004	0.991891	1.62359	2.78047e-05	0.580975	0.169237
CG10055	-0.0869011	0.343673	0.643684	0.0133857	0.208126	0.541851
CG10062	-0.000266247		-2.83019	0.000712371	-0.975521	0.00353209
CG10063	-0.015806		-1.88073	0.0503531	-2.38463	0.00209693
CG10064	0.0043941		-1.10166	0.0366776	0.314204	0.753469
CG10068	-0.0449684	0.70616	-0.451006	0.181378	-0.132745	0.699263
CG10073	0.0132171		-1.73075	0.0163303	-0.596442	0.477729
CG10075	0.118031	0.283384	0.730172	0.0534344	0.362715	0.297222
CG10077	-0.107949	0.0992773	1.36521	2.88328e-14	0.962637	0.0348343
CG10081	0.00522472				-0.395716	0.666617
CG10082	-0.0468457	0.677292	2.18636	1.08784e-26	1.44681	0.00470965
CG10086	0.00302872		-2.80171	7.81571e-07	-1.24405	0.00833437
CG10089	0.0113471		-1.07148	0.0748686	-0.978819	0.00884424
CG10098	0.0922967	0.255778	2.99113	9.08528e-36	2.43228	1.34484e-07
CG10116	0.00891031		-2.12462	0.0080806	-1.26337	1.01472e-05
CG10126	-0.00134143		-1.71886	0.000450557	-0.866323	0.0676309
CG10132	0.0152296		-2.18454	1.26183e-06	-1.36451	9.04587e-05
CG10137	-0.0154201		-1.88164	0.000332767	-0.943636	0.0463629
CG10139	0.282429	0.00109138	3.61794	2.94781e-45	3.43157	2.93278e-11
CG10140	0.022576		-2.91943	0.00571025	-1.44048	0.000173514
CG10147	-0.138995	0.274618	2.43018	3.57177e-23	2.65642	6.73628e-12
CG10151	0.0072949		-1.29395	0.00273751	-0.474373	0.199318
CG10154			-1.53056	0.154551	-0.38994	0.507874
CG10163			-1.05629		-0.913142	0.413419
CG10164					-0.191329
CG10165	0.19627	0.12299	-0.654807	0.076191	-0.191457	0.514728
CG10171	0.0378147	0.762494	0.967476	1.27535e-05	1.50161	2.06988e-06
CG10175	0.0113059		-1.28791	0.20021	-0.869119	0.0318016
CG10177					-0.685368	0.471992
CG10182	-0.0120281		-2.83367	0.00642245	-1.42027	0.00495255
CG10183			-0.394781		0.256703	0.822822
CG10184	-0.0355187	0.820578	-1.50918	0.000909589	-1.12604	0.000948689
CG10185	0.0120669		-2.02104	0.0126191	-1.40674	0.00499736
CG10189	-0.0141348	0.927311	1.43992	6.83334e-08	0.283057	0.397729
CG10194	0.0114383	0.927311	-1.41436	0.000115853	-0.379795	0.176864
CG10195	-0.122884	0.374243	-1.15649	0.00770324	-0.581908	0.267893
CG10205			-1.67522	0.13825	-1.34797	0.0247735
CG10208	0.04025		0.0439449	0.919774	-0.844388	0.00494903
CG10209	-0.205975	0.0348393	0.394315	0.146297	0.481649	0.165489
CG10211	0.011795	0.575744	-1.85232	0.0068995	0.101555	0.869187
CG10214	0.168723	0.0243752	3.18803	1.0276e-28	1.94627	5.84279e-06
CG10222	0.0910496	0.300534	3.01182	4.52733e-30	2.5787	9.55572e-08
CG10226	0.0136767		-1.73399	0.0113777	-0.409901	0.205764
CG10232	0.0126948		-1.6789	0.0133857	-0.810292	0.135024
CG10237	0.0589105	0.637422	1.77467	1.93134e-12	1.55467	2.41278e-06
CG1024	0.0192911	0.875651	3.69514	7.35853e-63	3.48601	1.82106e-12
CG10252			-0.650806		-0.336579
CG10254	-0.391625	8.91138e-06	-0.366756	0.110551	0.448884	0.124746
CG10257	0.0141478		-2.55446	0.0158584	-1.15468	0.0194553
CG10264	0.00655312		-1.58686	0.0148554	0.421964	0.700133
CG10265	0.109924	0.395732	1.88193	2.49565e-08	1.96346	3.62192e-06
CG10268	0.136899	0.189016	-0.0808315	0.742602	1.45866	0.0918638
CG10274	-0.15986	0.189989	-0.331038	0.224717	-0.139046	0.662333
CG10280	0.0102458		-1.5064	0.139584	-0.269822	0.809249
CG10283	0.00313049		-1.71066	3.49374e-05	-0.280726	0.578953
CG10286	-0.200394	0.0391991	-1.27596	2.86473e-06	-1.06713	0.00251182
CG10298			-2.06365	0.0538942	-0.456277
CG10300	0.010639		-2.64083	4.00053e-09	-0.232863	0.474086
CG10301	0.010854		-1.03283	0.206333	-0.690014	0.378584
CG10307	-0.0317031		-1.70448	0.0890096	-0.141996	0.85274
CG10311	0.00635598		-2.20053	1.17985e-09	-0.609749	0.149445
CG10317					-1.76225	0.0781495
CG10321	-0.235857	0.0141256	2.16432	1.09012e-26	2.02892	9.90333e-07
CG10324	0.035183	0.777467	3.28533	2.80759e-47	2.87722	8.97471e-11
CG10333	-0.190285	0.0191616	2.53948	2.94398e-32	2.52917	1.58901e-08
CG10336	0.069078	0.324111	3.31024	1.34496e-32	3.30742	6.31226e-19
CG10337	0.0147121		2.08764	8.16945e-07	0.487194	0.100514
CG10338	-0.049448	0.696171	2.25564	2.37158e-18	2.0337	4.43714e-08
CG10339	0.0150874		-2.27612	2.26996e-05	-0.930619	0.0156027
CG10340	0.119339	0.230232	-1.71664	5.60925e-07	-0.908471	0.0134223
CG10341	0.0353305	0.745944	3.34923	1.56317e-40	1.63694	0.000723817
CG10343	0.170108	0.014304	2.52024	4.89169e-21	1.51645	2.62461e-05
CG10344	0.0694556	0.510598	-0.194273	0.693466	0.165953	0.715937
CG10345	0.011079		-4.30387	1.31734e-06	-1.12717	0.0537669
CG10347	-0.192097	0.0536043	3.55088	1.22291e-64	2.73997	4.70802e-10
CG10348	0.00766084		-1.77874	0.00248897	-0.69151	0.160404
CG10352	0.022576		-1.43232	0.20184	-1.0746	0.333438
CG10353	-0.250899	0.00731579	-1.52829	3.00803e-06	-0.795589	0.0193702
CG10357			-0.173593		-0.0512475
CG10359	0.00854704		-3.36537	1.35915e-11	-0.88462	0.036516
CG10361	0.0213924		-1.84673	6.90114e-08	-0.917572	0.000243556
CG10362	0.0199602		-2.24617	0.000451566	-0.930202	0.00339524
CG10365	-0.0490512	0.641171	1.6545	1.41872e-07	0.110313	0.770952
CG10366	-0.0391738	0.720957	-1.38075	0.000239812	-0.157672	0.605895
CG10375	0.0766834	0.446535	3.19614	8.51287e-35	2.89608	1.69497e-08
CG10376	0.0240753	0.79118	2.95366	1.68909e-29	1.78416	1.37543e-05
CG10383	-0.138611	0.127885	2.95724	1.03104e-37	0.994113	0.00972022
CG10384	0.0103014		-2.13379	0.000177742	-1.05018	0.000208056
CG10395	0.124832	0.355634	4.26422	1.14965e-53	3.39844	7.02589e-18
CG10405	-0.00943431		-0.352525	0.60751	-1.56314	3.39598e-09
CG10407	-0.0117117		2.23566	1.52094e-08	2.18948	0.000132686
CG10413	0.058282	0.280435	3.67442	3.91969e-75	2.97021	6.52466e-09
CG10417	0.103436	0.197243	3.86789	1.71601e-53	3.83039	1.17441e-12
CG10418	0.128271	0.296555	1.96288	3.17488e-08	1.32829	0.000357462
CG10425	0.0263068	0.770245	2.7688	1.86781e-30	2.43382	3.08949e-08
CG10428	-0.0521368	0.612046	2.9551	3.22247e-32	2.35277	5.52832e-08
CG10431	-0.0407176	0.756616	3.74271	2.53418e-50	3.54867	2.04855e-23
CG10433	0.00685782		-2.57586	2.68597e-07	-0.799661	0.0863199
CG10435	0.0913205	0.297455	2.54193	2.61277e-22	1.76074	5.30713e-07
CG10444	-0.112616	0.360227	2.26363	8.71071e-15	0.673372	0.00939191
CG10445	-0.325268	0.00322494	1.15664	0.0508638	1.47052	0.0131481
CG10459	-0.0126662		-1.41883	0.209065	-0.0448212
CG10462	-0.134459	0.240476	1.62466	6.69842e-16	0.950225	0.00360108
CG10463	-0.0999049	0.458917	-0.393926	0.289211	-0.0073556	0.981727
CG10465	0.185119	0.0422318	4.30089	8.22437e-75	3.73677	3.57678e-13
CG10466	0.0463173	0.750984	3.13164	9.26256e-25	1.59369	0.000455201
CG10467	0.00223742	0.984599	1.08083	0.000443944	1.4142	3.60808e-05
CG10469	-0.0304196		0.0523809	0.941425	0.287279	0.730744
CG10470	0.166078	0.0157057	-1.0308	4.77228e-06	-0.429348	0.0864858
CG10472	0.00559151		-4.48646	8.25663e-21	-1.42459	0.00220972
CG10474	0.00164111		-1.65977	0.10836	-1.21709	0.00612609
CG10477	-0.00981418		0.0322424		-0.998952	0.29928
CG10479	-0.019384		-1.83618	1.05711e-05	-0.971808	0.0725097
CG10483	0.0111336		-1.93241	6.08006e-07	-1.23999	0.00727509
CG10486			1.10768	0.297301	-1.23074	0.264774
CG10492	0.11715	0.0512501	3.83418	1.11797e-77	3.40442	5.82721e-12
CG10494	-0.246004	0.0052593	1.87876	4.42174e-10	2.0395	2.14432e-07
CG10495	-0.0838018	0.550949	-0.857215	0.0898148	-0.339628	0.465822
CG10505	-0.00182443		-0.695902	0.295912	-1.09002	0.00578888
CG10508	0.00590171		-2.01501	1.21971e-05	-1.10037	9.41426e-06
CG10510			-1.35649	0.208957
CG10512	-0.0156876		-2.53382	1.7618e-09	-0.806417	0.0660064
CG10513	0.00945104		-3.67287	0.000496336	-1.32847	0.00136925
CG10514	0.0111429		-0.963256	0.180847	0.362754	0.395762
CG10516	0.0104522	0.944562	-1.01938	0.000228703	0.158095	0.588678
CG10527	-0.0529721	0.576105	-1.95486	7.14121e-13	-0.920584	0.0440725
CG10543	-0.248558	7.50338e-06	1.01777	1.46265e-09	1.07072	0.00271026
CG10550	0.0100299		-1.97627	3.98068e-05	-1.14977	0.00156229
CG10553	0.0141478		-1.27967	0.24214	-0.861529	0.0355375
CG10555	0.056151	0.43862	3.72186	6.35928e-60	3.28666	1.45238e-11
CG10559			0.648171	0.512732	-0.993349	0.195515
CG10560	0.00623149		-3.95208	0.000180739	-0.630203	0.106835
CG10561	0.109303	0.379265	-1.20087	0.00195757	-0.337456	0.224972
CG10562	-0.00702476		-1.81861	0.00386419	-0.559857	0.206656
CG10565	0.040036	0.583712	3.47239	4.61374e-52	1.46599	0.00234113
CG10576	-0.00589012	0.9377	-1.21083	1.75712e-09	-0.532386	0.149373
CG10581	-0.023561		-0.417115	0.710703	-0.1531	0.893871
CG10584	0.152371	0.0891232	3.45054	4.20354e-40	2.09612	1.0204e-07
CG10587			-0.173593
CG10588	0.0141478		0.522697
CG10589					-0.176269
CG10591	0.000773921	0.983446	-1.70288	5.22779e-07	-0.219774	0.845176
CG10597	0.00832646		-4.68079	1.09197e-05	-0.84157	0.0166126
CG10598	0.00356395		-3.92046	1.12354e-05	-1.24891	0.00360343
CG10600	-0.171616	0.0266387	2.72948	6.8172e-42	2.13124	4.40434e-09
CG10602	-0.109421	0.187059	-0.296985	0.176515	-0.327687	0.255687
CG10616	-0.03754	0.682338	-0.0359861	0.86745	0.674131	0.0163221
CG10621	-0.0625167		-2.12552	0.000658185	-0.904203	0.00745074
CG10623	-0.0188115		-2.67847	0.00154789	-1.23221	0.000363496
CG10628	0.120324	0.194203	1.35008	3.41822e-06	0.514137	0.234091
CG10631	-0.289713	0.00032513	0.721369	0.00101256	-0.032819	0.911991
CG10638	-0.0277677	0.803178	1.32607	2.09993e-09	1.3846	0.000186839
CG10646	0.0921066	0.402783	1.57036	8.03265e-08	1.63409	8.52748e-05
CG10650	0.0116291		-1.89603	0.000135358	-1.06037	0.00235912
CG10651	-0.0133568
CG10654	0.0467891	0.742625	-1.83366	1.38277e-10	-0.928793	0.0151998
CG10657	0.0122226		-1.59713	0.0547605	-0.773943	0.00592371
CG10660	0.0202948		-1.93433	9.68477e-06	-0.879723	0.00399081
CG10663	0.00176374		-1.3721	0.0662616	-0.465741	0.100173
CG10669	-0.0581035	0.619203	-0.0699027	0.835497	0.416862	0.20647
CG10672	0.0279652	0.830604	-1.40347	2.98765e-06	-0.988997	0.000663329
CG10674	0.245169	0.014226	-1.39463	2.23865e-06	-0.336765	0.238895
CG10680			-0.82896		-0.0382427
CG10681	0.0409527	0.778419	-0.508273	0.168179	0.203536	0.58968
CG10694			-0.173593		-0.522702
CG10700	0.0125943		-1.41728	0.185497	-0.0382427
CG10702	0.0343002	0.698651	3.47957	2.98936e-68	3.10443	3.39041e-10
CG10710	0.0169233		-2.08807	4.63116e-07	-1.33823	1.36277e-05
CG10713	-0.00921439		-2.4277	3.32456e-06	-0.85226	0.0367855
CG10725	0.00797028		-4.26724	3.88154e-09	-1.27898	0.00138459
CG10730	-0.0126662		-1.39608	0.200644	-0.152594	0.897302
CG10731	0.0773248	0.586035	2.78063	1.1755e-25	2.37048	9.64857e-10
CG10734	0.0125943		-0.910811	0.411526	-0.316776	0.735634
CG10737	-0.00324625	0.97995	-1.23548	3.26186e-09	-0.76312	0.043713
CG10738	-0.13029	0.28454	2.19435	1.73331e-18	1.12542	0.00124385
CG1074	-0.0795306	0.377465	-0.593956	0.00727705	-0.150348	0.571282
CG10747	-0.206995	0.0649386	2.0933	1.25038e-13	1.08468	0.00868872
CG10750	-0.0098103		1.44181	0.178416	-0.565451
CG10752			-0.0083535		0.406233
CG10761	-0.0261664		-0.620291
CG10764	-0.0195123		-0.898836	0.417659	0.868065	0.428137
CG1077	-0.0294191		-2.34181	0.0200122	-2.00299	7.77561e-05
CG10778	-0.0271555	0.832261	0.250158	0.41798	-0.543164	0.041915
CG10793	0.0280826		-1.22698	0.210463	-0.400683	0.724468
CG10795	0.0856199	0.275213	0.143637	0.708519	0.757005	0.0196708
CG10799	0.0141478		-0.624837	0.478142	-1.37752	0.0227838
CG10801	0.0222627		-2.15414	0.0438471	-0.239308
CG10802	0.0250597	0.844323	3.32226	3.02544e-54	2.07383	7.35315e-07
CG10803	-0.09006	0.327669	0.892376	0.000521848	0.531855	0.0880371
CG10804	0.0107456		-2.35105	1.5402e-05	-0.58919	0.060058
CG10809	-0.0337048	0.774315	-1.00359	0.005947	-0.486164	0.186019
CG10814	0.00457564		-1.06786	0.27655	0.261403	0.819132
CG10834					0.406233
CG10841					0.406233
CG10845					0.681367
CG10853			-0.0083535		-0.266193
CG10859	0.00913356		-1.12866	0.289277	-0.872609	0.43393
CG10863	0.0767244	0.17317	2.95426	4.11683e-28	0.568323	0.184272
CG10864	0.0125789		-1.71132	0.0252008	-1.05689	0.0319321
CG10866	0.0119195	0.937314	1.47906	5.21545e-05	0.421573	0.32093
CG10869	-0.000975119		-2.21047	0.0502391	-1.0361	0.295454
CG10874	0.141326	0.0404696	2.78996	9.72535e-28	2.03099	4.68472e-07
CG10877	-0.0676417	0.656795	2.19629	2.14045e-18	1.08892	0.00953791
CG10887			0.0322424
CG10898	-0.0032984	0.976732	-1.58751	0.00025006	-0.254924	0.534972
CG1090	0.00947088		-1.84381	0.00418382	-0.944534	0.00633995
CG10903	0.0901621	0.341442	2.9095	7.21336e-34	1.18802	0.000873637
CG10904	0.112779	0.315024	3.08748	2.30431e-35	2.26496	8.00296e-09
CG10907	0.0616739	0.514777	3.56274	1.20116e-51	3.10281	1.47801e-10
CG10910	0.00188222		-2.61558	0.00403799	-0.896852	0.0152302
CG10911	0.00673055		-3.60947	3.92074e-09	-1.33328	0.00183474
CG10912	0.0154515		-3.44992	2.34703e-06	-0.72101	0.0614667
CG10914	-0.21214	0.0813018	-1.57561	5.44125e-06	-0.649931	0.0606739
CG10916	0.0702924	0.644572	2.05942	5.04444e-20	1.86915	7.2894e-09
CG10918	-0.0182784		-2.32279	0.0280118	-1.68837	0.00278482
CG10919			-0.405032		0.0813621
CG1092	0.00686044		-2.00821	1.25339e-05	-1.0882	0.00138138
CG10927	0.167341	0.15958	3.41175	2.44828e-39	1.8689	4.78558e-07
CG10931	-0.00981418				-0.176269
CG10932	-0.346693	8.37076e-07	-0.886871	0.00772633	-0.57613	0.0657162
CG10934			0.437787
CG10936	0.0975995	0.506823	-0.658346	0.00577687	0.209343	0.617066
CG10939	0.124647	0.0776304	2.29486	2.71955e-24	1.43908	0.00179825
CG10943	0.022576		-0.952176	0.377591	1.49007	0.013947
CG10947	0.00503929		-2.93427	5.92102e-07	-0.882533	0.0262994
CG10948	-0.138381	0.0925805	0.823526	3.40943e-05	1.34086	0.000371102
CG10949	-0.0934129	0.527992	-0.0537667	0.88027	-0.14678	0.702699
CG10950			-0.0083535		-0.374752
CG10953	0.00944978	0.707097	-4.84993	9.3748e-30	-1.00234	0.0477017
CG10958	0.015354		-1.35132	0.000502256	-1.29875	0.00369537
CG10959	-0.0356719	0.769193	-1.30783	0.00780667	0.00811594	0.984852
CG10960	-0.264649	0.000250098	-1.24936	0.00121501	-0.488816	0.259661
CG10962	0.0107029		-1.59921	0.000429778	-0.895702	0.0158943
CG10970			-0.981091	0.311328	0.171376	0.836178
CG10973	-0.0459119	0.696633	2.90235	2.57331e-37	1.7308	4.64068e-07
CG10979	-0.148074	0.0476664	1.7061	1.85498e-10	1.2008	3.63903e-05
CG10984	-0.00936316	0.905109	3.08927	1.3089e-52	2.88711	1.63646e-09
CG10993					-0.465535
CG10996			0.0322424		0.0709504
CG11000	-0.00884095		-2.11102	0.000479333	-0.670053	0.053956
CG11007	0.0459683	0.616131	-1.35037	5.0611e-08	-0.584848	0.0617866
CG11018	-0.023885		-0.394781		-0.482158
CG11029	-0.00981418		-0.785276	0.443792	-0.633427	0.262407
CG1103	0.0597763	0.539584	2.14237	6.39636e-19	2.73486	3.20691e-11
CG11030	0.102972	0.348742	3.38602	7.42197e-42	3.20321	5.06017e-10
CG11034	-0.0816574	0.562831	2.64667	8.59258e-33	0.50196	0.223952
CG11035	0.111259	0.3348	1.92423	1.54924e-08	0.444809	0.225726
CG11041	0.00356743		-1.67654	0.0188528	-1.05274	0.0794655
CG11044	0.0124456		-2.24773	0.00128681	-1.57489	0.00341901
CG1105	0.0218961	0.848751	1.15234	4.70573e-06	0.0381423	0.898026
CG11050	0.010386	0.92237	2.69146	1.98888e-27	1.36935	0.000957893
CG11052	-0.00981418		-0.629499	0.500897	-1.12913	0.252643
CG11060	0.0169778		-1.74935	0.104175	-0.295047
CG11068					-0.176269
CG11069	-0.0100532		-1.69424	5.29826e-06	-0.613229	0.0372524
CG11070	-0.230897	0.0277074	-0.909917	4.19988e-05	-0.591045	0.0348671
CG11073	0.0100092		-1.75153	0.0710051	-1.01383	0.00028567
CG11076	0.0743601	0.377207	-0.59096	0.00149275	-0.255822	0.474086
CG11077	0.131224	0.207771	3.65698	2.10429e-38	1.75481	2.78231e-06
CG11085	0.0141478		-1.40029	0.193876	-1.33011	0.22832
CG11089	-0.220241	0.00365654	-1.3051	1.40411e-07	-0.840261	0.00626156
CG11095	0.0682682	0.647886	-0.914661	0.0798176	-0.516437	0.255925
CG11099	0.0141478		-2.24046	0.0471613	-2.37728	0.00401418
CG11103	0.179277	0.0825007	3.56181	8.77004e-46	3.25718	1.42757e-11
CG11106			0.0322424		-0.494395
CG11109	-0.0672337	0.63993	-0.628293	0.0577186	-0.420138	0.265381
CG11110	0.0781698	0.411777	-0.123964	0.780516	-0.315633	0.311531
CG11112			-0.173593
CG11122	-0.284228	0.00651531	-1.30404	1.00535e-07	-0.724459	0.00301378
CG11123	0.0130308	0.864331	3.5353	7.62282e-58	2.6095	2.00515e-07
CG11125	0.157069	0.136474	3.48838	2.83988e-43	2.6073	3.28696e-11
CG11127	0.0342928	0.765263	2.33476	1.22783e-17	1.30085	0.000656846
CG1113	-0.0120219		1.19368	0.0857386	-0.978495	0.278629
CG11131	0.00949134		-4.20159	2.27443e-14	-0.957249	0.0237368
CG11134	0.0319217	0.785728	0.685368	0.00247031	-0.153814	0.644683
CG11141	-0.0031134	0.967646	3.53977	8.31795e-56	2.81238	1.65215e-10
CG11147	-0.0115189		-1.51723	0.0300077	-0.725986	0.133738
CG11149	0.00302291		-2.05446	4.82728e-06	-0.313216	0.501544
CG11151	0.255769	0.000350521	1.69438	1.2632e-11	-0.0219676	0.955842
CG11155	-0.0041724		0.00879909	0.975889	0.369753	0.172618
CG11158	-0.00485285		-1.93843	0.000123806	-0.337748	0.252386
CG11159	0.0050651		-1.51677	0.17924	-1.13732	0.266058
CG1116	0.0550744	0.646346	-0.89719	0.00193529	-0.178679	0.678336
CG11162			-1.28089	0.235045	-3.08027	0.0027664
CG11164	0.173773	0.000779657	3.71408	1.07788e-54	3.55169	9.88459e-12
CG11168	-0.0529685	0.712551	2.29058	4.36613e-27	1.09471	0.00194138
CG11170	-0.114663	0.365703	-0.458422	0.281069	-0.286429	0.640554
CG11178	-0.213188	0.0193544	-1.07207	0.000740528	-0.107671	0.752609
CG11180	-0.12394	0.10518	3.76401	1.5855e-50	2.72226	6.35059e-08
CG11191	0.0113629		-1.86506	0.0282558	-1.75559	2.62565e-05
CG11192			-0.0083535		-1.17453	0.231857
CG11200	-0.00625094	0.969486	-1.88593	6.00099e-08	0.17034	0.674408
CG11211	0.00116153		-2.57213	0.0152609	-0.214617	0.806299
CG11226			0.0322424		0.0709504
CG11227			-0.451148		0.942472	0.13948
CG11236	0.0104452		-1.29565	0.0540535	-1.20258	0.00106235
CG1124	0.0119769		-1.69418	6.13662e-06	-0.675634	0.00731594
CG11241	0.0961635	0.472451	2.91404	9.96349e-34	1.3428	0.000471105
CG11247	-0.0774907	0.564798	-1.00492	2.13012e-05	-0.116215	0.681992
CG11248	-0.0841569	0.408522	3.56821	2.05837e-64	3.48384	2.68321e-12
CG11249	-0.00238324		-0.567263	0.544915	-0.239806	0.788432
CG11257	-0.0733286	0.622119	3.27953	7.17316e-36	3.0407	1.97374e-12
CG11263	0.173148	0.123117	3.92768	3.46789e-57	3.81177	3.36296e-16
CG11267	0.210226	1.51391e-06	-0.917011	1.41361e-07	-0.33365	0.30937
CG11269			1.32034	0.117176
CG11275	0.0205389		-2.17866	5.18029e-06	-0.948912	0.00502515
CG11279	0.162927	0.179772	-0.860414	0.0113301	-0.269219	0.340078
CG1129	-0.0901204	0.287153	-0.802412	0.0064145	-0.00662406	0.97972
CG11291			-0.297598		-0.121962
CG11294	0.0120271		0.0322424		-0.666612
CG11300	0.022576		-0.951622	0.112187	-0.17257	0.87879
CG11307	0.211205	0.00214804	3.91412	5.85371e-56	3.67139	2.12338e-13
CG11309	0.0210874	0.879616	-1.47337	9.49244e-08	-0.750431	0.00736494
CG11313	0.0161788		-1.99122	0.0380153	-1.88619	0.0322777
CG11317	0.0126583		-2.05565	0.000721589	-1.16878	0.000709255
CG11318	0.0145869		-3.08544	0.000102882	-0.831518	0.11891
CG11319	0.00442961		-2.22511	0.00329892	-1.07396	0.00319187
CG11322	-0.0159216		-1.65991	0.141367	-1.11203	0.244417
CG11327	-0.0214961		1.84021	0.0591718	-0.487196	0.65977
CG11333					-1.66259	0.0957346
CG11334	0.0651006	0.561054	1.23654	3.75686e-06	0.241343	0.458953
CG11342	0.00226014	0.98729	0.980953	0.0563114	0.327756	0.644004
CG11345	0.0032829		-3.89227	9.04406e-15	-0.892292	0.0102061
CG11349	0.0141478		-1.91349	0.0663679	-0.176269
CG11350	-0.0256208		-2.51448	0.02624	-0.947015	0.0136259
CG11353	0.00834523		-1.54031	0.0606554	0.530304	0.633219
CG11356			-0.913595	0.394408	-0.247719
CG11357	0.0746399	0.271631	3.55697	4.92196e-58	2.1245	2.41278e-06
CG1136	0.0116267		-1.96436	5.09617e-05	-0.722978	0.0586217
CG11360	-0.0367979	0.809603	0.862082	0.00129689	1.04246	5.33772e-06
CG11362	0.00241795		-0.0083535		0.440405
CG11367	0.114637	0.0810675	3.65062	2.99075e-49	3.35165	2.28202e-12
CG11368	-0.00520737		-3.00718	0.00439271	-0.959819	0.0155343
CG11369			-0.917628	0.344951	-0.0599084
CG1137	-0.00981418		-1.57683	0.143808	-0.729038
CG11370	0.00629125		-3.69142	3.7455e-14	-1.19766	0.011154
CG11374	-0.0199504		-1.56623	0.105714	-0.5588	0.576483
CG11377	-0.0765825	0.306514	-1.40203	1.93467e-05	0.11105	0.729125
CG11378	0.0170189		-2.23861	0.000490888	-1.2015	0.00493314
CG11379			-0.0816255		0.0813621
CG11380	0.0151941		-1.75207	0.0828642	-1.34426	0.127413
CG11381	-0.0159816		-3.34991	0.00148502	-0.742587	0.0911813
CG11382	0.0935585		-1.09631	0.000185569	0.410863	0.283767
CG11384	0.0139371		-2.62147	0.00202181	-0.858685	0.00992636
CG1139	0.0294895		-1.48584	0.115443	-1.02432	0.117606
CG11396	-0.0247356	0.85265	-0.822212	0.0128862	-0.435712	0.15829
CG11398	-0.0306313	0.794936	0.518136	0.270083	1.50917	0.00140796
CG11399	-0.176846	0.0477701	3.17634	6.64712e-48	2.56021	1.66746e-09
CG11400	-0.0126254		-1.21285	0.254001	-1.15304	0.159138
CG11403	-0.109511	0.145099	0.379164	0.422657	1.29419	0.000745163
CG11404			-0.0083535		-0.270692
CG11406			-0.624003	0.587965	-1.52227	0.168088
CG11407	-0.029913		-2.65564	0.0121349	-2.25161	0.00444465
CG11409	0.0188265		-1.57123	3.70494e-05	0.206711	0.722931
CG11413	0.0117578		-3.51851	4.10643e-07	-1.05041	0.0184164
CG11414	-0.168846	0.120849	-0.941486	6.10236e-05	-0.681145	0.0087972
CG11417	-0.0527025	0.506559	3.3019	1.10363e-35	1.87735	5.59626e-06
CG1142	0.0851024	0.317657	2.94404	5.9056e-31	1.85307	6.24117e-05
CG11425	-0.0140519		-2.69526	0.0108412	-0.352558	0.524027
CG11426	0.00489195		-1.7545	0.0135762	-0.40789	0.302418
CG1143	0.00403199		-4.7643	3.40743e-11	-1.07391	0.00494386
CG11436	-0.0281353	0.744947	3.11332	1.73744e-39	2.86092	1.64565e-12
CG11437	0.00138569		-1.65645	0.00833452	-0.810835	0.0345399
CG11438	0.00994978		-2.08043	2.52978e-05	-1.10473	0.00361457
CG11444	0.144478	0.0691735	3.25957	5.35953e-33	1.93688	0.00010644
CG11447	0.0857669	0.511818	0.110972	0.768268	0.130426	0.712666
CG11449	0.0141478		-2.32018	0.0104361	0.0840583	0.931945
CG11453	0.00835625		-2.04093	9.66034e-05	-0.89185	0.0109156
CG11454	0.441578	7.85206e-06	0.859354	0.000178013	0.267652	0.364358
CG11456	0.0175307	0.906355	2.92753	4.62565e-27	2.64582	1.84321e-10
CG11458					-0.187157	0.874036
CG11459	0.0224443		-1.69513	0.0680955	-0.259184	0.822737
CG1146	0.00229225	0.980952	-0.843689	0.00687674	-0.281119	0.448171
CG11470	0.00343507		-0.297176	0.783855	-1.57954	0.000216284
CG11474	0.041418	0.618391	0.560577	0.0222326	-0.366743	0.200504
CG11475	0.0160116		0.313475	0.711205	0.329895	0.711747
CG11498	-0.00111233		-2.22684	8.48727e-06	0.1498	0.827219
CG11504	0.114716	0.103739	3.51377	1.12965e-46	3.44597	4.01149e-12
CG11523	0.279985	2.47956e-05	3.57136	4.5984e-56	3.08312	2.85125e-11
CG11529	0.00945104		-3.72527	0.000971829	-0.96106	0.00462548
CG11537	-0.0428893	0.68812	-1.32594	4.43788e-05	-0.708648	0.0497338
CG11539	-0.0152895		-1.25272	0.0211347	-1.43299	0.00244654
CG11550	0.0224443		-1.69881	0.00231174	-1.59329	0.044817
CG11555	0.17031	0.0631405	3.48304	1.71602e-38	2.14647	1.80103e-07
CG11560	0.0783571	0.329307	3.42711	4.32128e-42	2.80736	9.89339e-11
CG11562	0.203706	0.085315	1.48413	3.14006e-09	1.13877	0.0110385
CG11563	0.112121	0.116677	3.57163	3.04277e-48	2.73185	1.96792e-07
CG11570	0.0151839		-1.46012	0.178939	-0.771776	0.242778
CG11581			-0.740988		-0.269988	0.808891
CG11583	0.065031	0.450017	3.48795	2.51868e-44	2.42876	5.62346e-06
CG11584	0.0194789		-2.12724	0.0355485	-2.82027	2.13303e-13
CG11585	0.0133573		-3.81652	0.00065544	-1.06633	0.000362514
CG11586	0.137165	0.113385	3.11721	1.05988e-34	2.66753	9.86677e-10
CG11590	0.185586	0.0279045	1.34894	0.000728929	0.915515	0.0363772
CG11593	-0.0587309	0.642075	-1.04289	5.58198e-05	-0.129506	0.638473
CG11594	-0.00336611		-0.831688	0.0401453	-0.842296	0.0406145
CG11596	0.129417	0.00368546	3.72754	3.41399e-53	3.14807	6.08672e-10
CG11597	-0.00656211		-1.78126	0.00159801	0.0337446	0.949609
CG11598	0.0141478		1.30399	0.219664	-0.0448212
CG11600			-0.156536		-0.180114
CG11601	0.0672707	0.533432	1.89493	1.31708e-10	0.869269	0.0238892
CG1161	0.15303	0.0275427	0.454838	0.124249	0.173859	0.521884
CG11617	0.0236814		-1.69348	5.06318e-05	-0.576286	0.151366
CG11619	0.00942744		-1.13476	0.036667	0.275798	0.504551
CG11626	0.00149599		-1.15588	0.24116	-0.279096	0.801901
CG11629	-0.00981418		-0.451148		0.0813621
CG11630	0.0141478		0.0461852		0.0813621
CG11634			-0.394781		-0.331358
CG11638	0.0259637		-0.349446	0.278805	-0.240475	0.45116
CG11655	-0.136098	0.189438	-1.11245	0.0271963	-0.492254	0.239736
CG11656	-0.0098103		-2.98634	0.00463933	-2.17854	0.0483749
CG11658	0.0786894	0.236646	2.52	1.11302e-28	1.87431	4.66618e-05
CG11659			-2.61304	0.0135059	-0.864482	0.105976
CG11663	-0.0159816		0.0322424
CG11668	0.0232467		-0.71424	0.48924	-1.30802	0.0695912
CG11670	-0.000437111		-2.17343	2.21294e-05	-0.772418	0.065359
CG11672	0.00111382		-3.11973	1.97343e-05	-1.06303	0.000343936
CG11674	-0.0427138	0.677292	3.45249	1.10777e-32	3.26442	1.72091e-18
CG11679	0.0296118	0.831372	2.04034	3.14497e-16	1.03584	0.000549874
CG11686	0.0768286	0.305166	-0.233135	0.254903	0.799998	0.0566166
CG11693			-2.76868	0.014207	-0.273826	0.801145
CG11695	-0.00604521	0.968652	-1.77441	3.50441e-05	0.0141744	0.978995
CG11696	-0.185941	0.0552857	1.88968	7.54846e-15	0.967094	0.00717821
CG11699	0.320823	0.000203088	-1.22966	0.00893209	-1.00629	0.00280686
CG11700	0.0162592		-0.778398	0.31686	0.722958	0.448545
CG11703	-0.0261664		-1.66693	0.121342	0.220562
CG11710	-0.0362424	0.797234	-1.69544	9.14683e-05	-0.817907	0.0027398
CG1172	-0.0244377	0.861218	3.05198	6.60124e-32	2.30009	3.66394e-10
CG11722	0.0430051	0.779657	-0.773276	0.0341282	-0.579158	0.0740306
CG11723	-0.0631285	0.530799	1.57476	3.37759e-08	1.50252	7.86539e-06
CG11726			-0.911446
CG11737	-0.0598719	0.672582	-0.245333	0.39795	0.00373885	0.990561
CG11741	-0.00857937		-3.04874	0.00697307	-1.54596	0.113487
CG11752	0.213068	0.0363463	0.743022	0.00831814	-0.603567	0.0187139
CG11753	0.186048	0.044779	2.94035	5.50728e-40	2.2705	1.87242e-09
CG11755	0.0850343	0.558557	2.4422	2.90889e-19	1.98183	5.15774e-06
CG11756	-0.036315		1.47333	0.0627494	0.302599	0.791387
CG11760	0.0241696		-2.0488	0.0280182	-0.418662	0.64781
CG11768			-0.620291		-0.545347	0.634447
CG11771	-0.0841848	0.272069	3.22519	8.94508e-47	1.66534	0.000163775
CG11777	0.143004	0.114222	3.17036	2.71319e-26	2.7044	1.19714e-09
CG11779	-0.16335	0.0519244	-1.56927	1.17401e-06	-0.866857	0.00993131
CG11786	0.0160089		-1.44796	0.00019701	0.679963	0.534972
CG11788	-0.117496	0.390957	1.22649	0.0140223	1.46917	0.0022301
CG11790	0.0570498	0.639418	0.749207	0.00230623	0.287682	0.423739
CG11791	0.116699	0.391298	1.78545	9.24228e-15	0.326366	0.321353
CG11807	-0.109767	0.344017	1.27875	1.56134e-06	0.617395	0.0105
CG11808	0.165783	0.169542	3.56282	5.04473e-40	3.26712	2.1072e-12
CG11811	0.140993	0.014324	3.53852	3.68488e-45	2.86742	4.91239e-09
CG11815			-0.0937225		-0.176269
CG11816			-0.0083535		-0.480405
CG11825	0.326951	7.69965e-06	3.46992	7.76372e-32	1.40416	0.00786731
CG11828	0.0145869		-0.0083535		0.186697
CG11835	-0.0154582		-0.487441	0.644207	1.28715	0.219616
CG11836	0.177662	0.0771794	-0.0263515	0.917524	2.41679	1.20312e-05
CG11837	0.021264	0.821233	3.0989	1.05232e-31	1.86193	3.11725e-06
CG11839	0.0753472	0.484376	2.59253	4.33333e-14	2.08769	2.44738e-10
CG11841			-0.494748		-1.57747	0.125807
CG11842	-0.0183087		1.00817	0.334737	-2.34606	0.0192318
CG11843	-0.00159515		-1.44681	0.179888	0.0602677	0.952678
CG11852	0.0164195		-4.22878	5.27635e-09	-1.28448	0.00200662
CG11854	0.0141478		-2.45204	0.0210594	0.068932	0.829183
CG11857	0.0970483	0.0574399	2.83528	7.29704e-34	2.6674	1.18564e-08
CG11858	0.216704	0.0460899	1.45742	2.91638e-05	1.21386	0.00139242
CG11865			0.0322424
CG11873	-0.298986	8.53602e-06	0.528069	0.00401533	0.835458	0.00762534
CG11878			-0.917074		-1.63962	0.0738728
CG11882	-0.0459767	0.76141	-1.00418	0.038638	-0.574454	0.282358
CG11883	-0.0963944	0.470212	-1.74544	2.69172e-08	-0.844997	0.0180023
CG11885	0.0807279	0.493203	2.07747	3.35817e-09	0.926944	0.0527828
CG11892	-0.0115908		-2.71411	0.0102718	-1.30892	0.141362
CG11893					-0.852533	0.44264
CG11898	0.0113822		-2.54936	0.000920626	-1.81076	2.9269e-05
CG11899	-0.040712	0.775081	1.10536	0.0140792	-0.0222529	0.948655
CG11902	-0.242012	0.0178781	-0.943123	0.000359769	0.043738	0.89028
CG11905	0.00925747	0.837675	-1.86486	4.84556e-07	-0.773074	0.0362821
CG11906	-0.0687934	0.625331	2.80937	4.5682e-33	2.52974	1.50948e-10
CG11911	0.0053001		-3.51998	2.51724e-09	-0.912471	0.062923
CG11912	0.0169778		-3.37666	0.00136075	-0.553423	0.573168
CG11920	0.0983601	0.338699	3.77734	1.60732e-53	2.62555	9.43706e-08
CG11927	0.015467	0.897374	3.20934	1.01202e-37	2.27222	5.10652e-07
CG11929			-1.6621	0.127344	-1.59179	0.148653
CG11951	-0.0106918		-1.76993	0.0222568	-0.36406	0.427305
CG11961	0.013164	0.910445	-2.1638	6.34181e-06	-1.19453	0.00981202
CG11964	-0.026668	0.817523	-0.878999	0.000581339	-0.31589	0.241281
CG11970	-0.121361	0.158207	3.40099	1.97425e-61	3.13804	4.37263e-10
CG11975	0.141915	0.0630238	3.60488	4.01576e-52	3.33923	1.19155e-10
CG11980	-0.0198238	0.816263	2.1554	7.98347e-20	0.944078	0.00929952
CG11983	0.0147455		-1.33127	0.0357571	-0.708313	0.282916
CG11986	0.0634388	0.546891	3.43604	8.15845e-45	3.21844	4.12789e-16
CG11997	0.0082697		-2.02574	0.0379116	0.165189	0.88433
CG11999	0.195463	0.00331389	2.60902	1.10174e-22	1.88703	3.48914e-07
CG12003			0.425075
CG12004	-0.177998	0.0765005	-1.5348	0.000191355	-0.482316	0.0867263
CG12007	-0.172453	0.0843769	-1.05556	4.36315e-05	-0.883562	0.000808841
CG12009	0.00891296	0.707549	-2.00825	2.664e-08	0.388151	0.723913
CG12010	-0.172733	0.169584	-0.999828	0.0376519	-0.518036	0.0894016
CG12011	-0.115791	0.0430744	-1.68569	9.23061e-05	-0.111631	0.914575
CG12012	0.1581	0.0960653	1.54296	6.81376e-06	1.46204	0.000470109
CG12017	0.00510882	0.753258	-1.82385	3.2001e-05	0.362629	0.750515
CG12020			-1.17705		-0.306226
CG12024	0.0170058	0.873467	-1.17125	9.72249e-06	-0.538165	0.0559573
CG12025	0.0627081	0.406215	1.70079	2.95024e-10	1.07189	0.00074586
CG12038	0.0412484		-1.63581	0.000116763	-1.22529	0.000994312
CG12054	-0.0341289	0.705443	2.61933	5.99692e-34	2.07415	1.84303e-06
CG12056	-0.0922037	0.531505	-0.913755	0.0120673	-0.678907	0.123885
CG12057	-0.0085631		-2.91507	0.00992744	-1.73895	9.57855e-05
CG12061	0.0101702		2.81988	0.00500704	0.650243
CG12065	-0.0790263	0.595665	-2.137	1.67697e-10	-0.99149	0.0133407
CG12069	-0.0183087		1.53075	0.151354	1.37588	0.00687143
CG12071	0.00793178		-2.21678	3.68024e-05	-1.31812	0.000247417
CG12075	0.0148859	0.639351	-1.88186	3.3182e-07	-0.24789	0.485716
CG12078			-0.0083535		-0.176269
CG1208	0.00124881		-4.31617	5.83461e-11	-0.950343	0.037142
CG12081	0.0999724	0.0892653	3.51805	2.37419e-49	2.88466	1.64707e-08
CG12084	-0.0577823	0.459195	2.97509	1.71887e-52	2.43697	1.86581e-08
CG12091	-0.0202782	0.774646	-1.4999	2.39407e-08	-0.884813	0.0100087
CG12093	0.00196798	0.988227	-1.66941	1.12867e-05	-1.0895	0.000141382
CG12096	-0.0932858	0.380095	1.48608	1.49355e-09	1.22197	0.000193905
CG12099	-0.0674627	0.374263	1.64329	1.86701e-20	1.71492	0.000308065
CG12104	0.172785	0.0302521	3.37564	1.6329e-39	3.28272	5.27112e-12
CG12105	0.00728058		-1.81147	0.0168108	-0.986852	0.0221786
CG12106	0.233059	0.00901884	3.55163	7.56802e-40	3.35882	5.18562e-13
CG12107	0.183304	0.000752431	-0.76554	0.001079	-0.11125	0.766348
CG12111	0.0141478		-0.187631		-0.844939	0.447507
CG12112	0.111136	0.295289	4.17899	1.97189e-59	3.48289	3.86019e-13
CG12115	0.0141478		-0.0937225		-1.81542	0.0699875
CG12116	0.00021598		-1.49169	0.000197677	-1.25579	0.000509679
CG12118	0.0334055	0.803178	-0.807087	0.0337039	-0.690236	0.0680182
CG12121	0.0188327	0.795644	3.37323	1.07025e-58	3.04726	1.60822e-09
CG12123	-0.0225481	0.880703	-0.942158	0.0705738	-0.73523	0.113935
CG12128	-0.0298516	0.787934	3.5579	1.81508e-54	2.61097	9.14454e-08
CG12129	0.149577	0.0304923	3.97265	1.69148e-70	3.62749	1.12827e-12
CG1213	0.00780888		-3.72752	1.01918e-11	-1.20674	4.05431e-05
CG12133	-0.0098103
CG12134	-0.0347418	0.746362	2.99515	7.35209e-27	2.02936	4.51111e-06
CG12155	-0.102465	0.308028	0.559157	0.0235006	0.438243	0.175374
CG12158					-0.591101	0.597545
CG12159	0.152031	0.130552	-0.912572	0.0117345	-0.213709	0.590909
CG12163	0.0982512	0.312238	3.0646	1.34155e-35	2.75592	1.38919e-07
CG12164	0.0100407		-1.62866	0.101494	-1.80517	0.00526718
CG12170	-0.144054	0.202239	-1.56867	2.67115e-06	-0.651691	0.0312931
CG12171	-0.0936464	0.187596	3.55713	3.78527e-44	0.874138	0.0530797
CG12173	-0.0430101	0.70048	-1.01272	0.00400401	-0.844105	0.00975041
CG12177	0.0467981	0.754321	1.05383	0.00046807	-0.283783	0.295454
CG12179	-0.28882	0.00361006	3.84353	7.52462e-55	3.6073	3.68956e-13
CG1218	-0.0306699	0.802804	3.42911	2.78393e-37	2.76432	1.62688e-11
CG12182	-0.0903165	0.512811	3.60811	6.58625e-52	3.57258	5.60198e-14
CG12184	-0.00286606		3.7885	1.15995e-17	3.96457	3.50872e-18
CG12194	-0.00444959		-1.6244	9.70534e-06	-1.17055	0.00194352
CG12204	0.201519	0.0619566	0.605949	0.102515	0.567312	0.147668
CG12206	0.00916644		-1.85436	0.00101145	-0.72107	0.0328605
CG12209	0.0112199		0.868707		-0.191329
CG12213	0.129635	0.0170305	2.89731	7.45055e-40	2.37271	1.22972e-08
CG12219	0.0604328	0.640844	3.63187	9.90017e-57	2.78901	9.69169e-11
CG12224	-0.0352947		0.365602	0.741729	-0.0260258	0.981572
CG12229	0.0141478		-0.727648	0.505926	-0.992434	0.306182
CG12231	-0.00981418				0.801659
CG12236	-0.223587	0.021405	-1.03153	0.000311115	0.109319	0.791692
CG12237	-0.035552	0.755304	1.31641	0.000130656	0.30008	0.252929
CG12239	0.0110284		-2.36669	1.33107e-10	-1.19586	0.00127034
CG12241	-0.140059	0.21378	-1.77052	2.22737e-08	-0.496768	0.0535759
CG12253	0.0921149	0.34352	3.25005	7.98518e-39	2.18762	6.74186e-10
CG12256	0.00205615		-2.1787	0.00108354	-1.64637	0.0226351
CG12259	0.171588	0.0265953	2.79647	5.25986e-32	2.6763	5.97395e-10
CG12267	0.0535213	0.702392	3.26656	1.40326e-35	2.33399	7.85203e-11
CG12268	0.0160016		-2.6922	4.08478e-06	-0.835631	0.0286825
CG1227	0.164748	0.0514063	3.70246	2.83173e-58	2.9156	5.47084e-11
CG12278	-0.00981418		-0.351142		-0.633747	0.575023
CG12279	-0.00149186	0.991891	-1.73898	7.41841e-05	-0.7164	0.0245436
CG12288	0.0544274	0.379617	2.33307	6.50846e-20	1.09473	0.00116228
CG12290	0.0941575	0.376439	-1.23406	8.27811e-05	-0.584465	0.0886622
CG12299	-0.00979937	0.932146	3.67663	4.61021e-63	2.94166	4.46821e-10
CG12301	-0.0108563	0.877063	3.58935	4.22067e-48	3.01114	8.0168e-09
CG1231	0.0037641		-1.09128		-2.28144	0.0036777
CG12310	-0.00544623		-2.33511	0.00378093	-0.772437	0.0671156
CG12316	-0.150134	0.183603	-0.2819	0.271339	0.265826	0.333502
CG12320	0.0735481	0.631197	-0.534265	0.147457	-0.653361	0.205764
CG12321	0.0824113	0.399907	-1.07858	0.00145741	-0.283893	0.516462
CG12325	-0.192227	0.031318	3.25499	8.91105e-60	2.13386	1.71338e-06
CG1233	-0.527311	1.42089e-08	-2.08	2.19442e-05	-1.1347	0.000701921
CG12338	0.0153727	0.912387	-1.76485	1.78306e-07	-1.47784	1.07196e-07
CG1234	-0.0307185	0.656981	3.51368	3.1996e-55	3.11318	2.99213e-09
CG12341	0.140857	0.166991	2.3653	3.73292e-17	1.30448	0.000311067
CG12343	0.102072	0.327482	3.40571	1.78712e-43	2.82601	1.06577e-08
CG12344	-0.0256208		-1.09109	0.274474	-0.510519	0.335676
CG12355	0.0116073		-1.22936	0.0177539	-0.182777	0.567476
CG1236	-0.0114451	0.912387	1.90788	2.06466e-19	1.22841	6.67888e-05
CG12374	-0.0199504		-0.675843	0.546595	-0.191329
CG12375	-0.05548	0.622266	-1.53886	2.67995e-06	-1.2267	3.5801e-05
CG12379	0.0258914		0.378767	0.408252	-0.302873	0.499041
CG12384	0.232108	0.00890071	-1.70155	2.30405e-09	-0.523637	0.0499673
CG1239	0.0339507	0.789047	-0.0430566	0.926059	1.0374	0.0197524
CG12391	-0.0282948	0.773088	3.50811	5.90442e-65	3.32667	1.9337e-11
CG12398			-1.32544	0.232983	-0.544811
CG12402	0.00650055		-1.64326	0.000996079	-0.216902	0.543905
CG12420	-0.033521		-0.679671	0.466453	-2.42787	0.00678239
CG12446	0.00679346		1.05698	0.323926	-0.599662
CG12448			-0.451148		-0.0382427
CG1246	0.0371648		-1.96737	7.94079e-05	-1.03979	0.0123812
CG12470	-0.0199504		-0.628668		-0.751211	0.372112
CG12477	0.0303294		1.14343	0.118989	-1.06284	0.256537
CG12480	0.00580398		-4.4788	2.60938e-17	-0.857109	0.050436
CG12483	-0.00981418		0.0322424		-0.525985	0.636327
CG12490	-0.0133568		-1.82625	0.106078	-1.07802	0.0257003
CG12491			-0.173593		0.837398	0.430047
CG12493	0.00804936		1.92335	0.00117274	2.02678	0.00168522
CG12496	-0.0271753		-3.26719	0.00330492	-1.16039	0.282999
CG12499	-0.340829	1.87306e-05	2.26078	6.97109e-41	1.24609	0.00161141
CG12502	-0.0065129		-3.88299	0.000592159	-1.27829	0.000847088
CG12506	-0.00782796		-2.3708	0.0192717	-1.21747	5.89256e-05
CG12507	0.0120873		-1.3063	0.199917	-0.495937	0.409217
CG12512	-0.069375	0.570673	-1.0344	0.00612675	-1.03176	0.00783165
CG12516					0.0813621
CG12519	0.0141343		-1.54992	0.126387	-2.55511	0.00223474
CG12520	-0.0089534		4.56495	1.29755e-19	2.25134	5.32237e-05
CG12522	-0.00346291		-2.10067	3.33544e-12	-0.558251	0.591417
CG12523	0.000865294		-0.949513	0.377026	-0.516602	0.62954
CG12531	0.0127199		-1.53137	0.00160189	-0.526227	0.0982788
CG12535	-0.00887482		-0.269045	0.790719	-0.9401	0.169409
CG12539	0.0222627		-2.68554	0.00369652	-0.522702
CG12540	0.0141608		-1.52754	0.00428893	0.600608	0.580535
CG12541	0.0230073		-2.05118	0.000762255	-0.578067	0.0439223
CG12546	0.0232467		-1.40001	0.186954	-0.310164	0.646807
CG12547	0.055863	0.550209	2.90108	3.8946e-29	1.82088	5.81335e-08
CG12560	0.0152782		-1.55972	0.000557736	-0.886224	0.0347047
CG12567	0.105397	0.269442	4.38213	2.13952e-81	4.01726	3.41713e-15
CG12576	-0.19373	0.0231793	-0.707718	0.0024018	-0.58902	0.17527
CG12581	-0.00922747	0.792192	-1.7874	1.10851e-05	-0.579289	0.0510116
CG12590			-0.321085		-1.81667	0.0699614
CG12592	-0.0150613		1.80787	0.0926742	1.97254	0.0524605
CG12594	0.0109544		-1.85343	3.93924e-06	-0.739895	0.0630495
CG12605	0.00785281		-1.93307	0.000197771	-0.608377	0.0387468
CG12607	0.00663598		-4.82921	3.41267e-22	-0.528901	0.221314
CG12608	0.126808	0.265979	3.45279	5.42173e-46	2.87137	1.57442e-08
CG12609			1.1561	0.179954	-0.396865
CG12617			0.176843		-0.117119
CG12637			-1.05629		0.0709504
CG12640					-0.176269
CG12643	-0.0081072		-2.65709	4.12158e-05	-0.261419	0.309695
CG12645	-0.00982671		-0.0937225		0.245282
CG1265	0.0521118	0.677774	0.211355	0.441228	-0.662279	0.0504118
CG12655	0.0101702		-1.74976	0.0292954	-0.762652	0.0566363
CG12659	0.25916	0.000397638	3.76309	1.96467e-42	3.47186	1.47329e-13
CG12661	0.0236796		3.06134	8.26496e-06	5.38295	2.58658e-06
CG12662	-0.0230498		2.20723	0.00332407	-0.526515	0.601242
CG12672			-0.0675965	0.948541	-1.21839	0.0339221
CG12674			0.437787		-0.183905
CG12680			-0.297598		-0.494395
CG12682					0.0813621
CG12684			0.314711		-0.191329
CG12688	0.00725108		0.790486	0.455304	-0.259242
CG12689			-0.648244	0.562784	-0.0587985
CG12691			0.339835		-0.599662
CG12692			-0.620291		-0.223706
CG12693	-0.00981418		-0.321085		-0.347469
CG12698	0.00851945		3.06226	2.57855e-07	1.01155	0.262734
CG12699	0.0232467				-1.39134	0.161424
CG12702	-0.259218	5.30986e-05	3.86326	5.36836e-60	3.21526	1.23597e-12
CG12708	-0.331316	0.000341437	0.699481	0.215969	1.12329	0.108361
CG1271	-0.100018	0.488455	0.0197454	0.954427	-0.389935	0.237517
CG12713	0.21525	0.000947769	3.99205	1.51247e-48	3.55992	1.89638e-23
CG12715			0.391591		-0.795726	0.479874
CG12716			-0.0083535		-1.17176	0.294268
CG12717	-0.109589	0.388786	0.456478	0.194643	0.813634	0.0304182
CG12723	0.0180836		-2.17029	1.53953e-07	0.262194	0.817535
CG12725			-1.09128		0.0813621
CG12728	-0.0602147	0.696633	3.53785	5.42973e-33	2.38436	4.15334e-11
CG1273	0.00644844	0.850841	-1.8442	5.62185e-06	0.519519	0.646386
CG12730	0.0052861		-1.69636	3.70333e-07	-0.582102	0.154741
CG12744	0.089358	0.43862	2.52622	1.57234e-23	3.00867	1.42876e-12
CG12746	0.08582	0.266908	1.00326	0.000281371	0.310127	0.312401
CG1275	0.12904	0.154343	3.52661	8.98546e-47	1.77103	6.51074e-05
CG12766	-0.0261664		-3.13326	0.00297155	-0.854273	0.0716492
CG12768	-0.00363465		-1.25419	7.17478e-05	-0.245954	0.535038
CG12769	-0.06509	0.675536	-1.3646	0.00673803	0.182679	0.752712
CG12773	-0.00462198	0.964243	3.04685	2.50294e-45	1.49284	0.00118064
CG12780			-0.187631		-0.270692
CG12782	-0.0183087		-1.35649	0.208957	-1.06923	0.340025
CG12783			-0.0083535		0.0813621
CG12795	0.205604	9.79369e-05	0.0340079	0.913807	0.185192	0.543645
CG12811	0.0527423	0.626507	-1.47577	1.51174e-06	-0.488256	0.0506832
CG12814	0.0149484		-1.70847	0.000121397	-0.586192	0.0722172
CG12817	0.0100516		-1.24299	0.0266593	-0.685328	0.23761
CG12818	0.157569	0.123696	3.65523	1.15309e-44	3.31984	1.82106e-12
CG12822	0.0283411	0.840106	-1.02618	0.00119063	-0.527763	0.0694158
CG12824			-0.509706		0.184093	0.864318
CG12825	0.00772624		-2.20073	0.0130412	-0.988682	0.0111202
CG12826	0.0163637		-2.777	0.00621214	-0.871615	0.0789195
CG12828	0.0141478		-0.999404
CG12831			-0.0083535		-0.599662
CG12836	0.0141478		-0.740988		-0.288597	0.791002
CG12848	0.234802	0.00147947	2.0141	9.8205e-15	0.626307	0.0582575
CG12849			0.0322424
CG12851	0.0033451		-0.896637	0.00510899	-0.49605	0.0623085
CG12853			-0.620291
CG12857			-2.43818	0.0216636	-1.51835	0.126188
CG12860			-0.173593		0.0813621
CG12861			-0.297598
CG12863	-0.013296	0.928383	1.20349	0.00337114	0.554687	0.175985
CG12866			-0.482942
CG12868	0.0411101	0.792192	-0.934064	0.00286419	-0.14012	0.733267
CG12869	0.00882654		-2.49293	4.07523e-13	-0.709522	0.0704601
CG12877	-0.0375476	0.685794	3.64303	8.77553e-58	3.49346	6.17332e-12
CG1288			0.0322424
CG12880	-0.0123693		-1.44972	8.10703e-05	-0.796896	0.236889
CG12883	0.0694189	0.550949	-1.14537	0.0180257	-0.151934	0.751005
CG12885	-0.0698644		-1.75328	0.00133361	-1.01105	0.0683754
CG12895	0.145828	0.148559	3.23536	3.38041e-35	2.00693	2.99067e-05
CG12896	-0.0115735		-0.606677	0.315169	-0.301885	0.74237
CG12909	0.0463623	0.617648	3.37159	1.41946e-33	2.02732	1.86528e-06
CG12910	0.0116041		-2.48022	1.2676e-08	-0.663836	0.017855
CG12911	0.014984		-2.23832	8.36448e-06	-0.926011	0.00152482
CG12914			-0.963119		-0.532714	0.646268
CG12917	-0.00981418		0.391591		-1.09085	0.2637
CG12920	0.0178992		-1.58457	0.000227264	0.630576	0.571373
CG12923	-0.0182784		-0.173593		-0.504088
CG12926	0.0115092		-1.80021	8.00866e-05	-1.005	0.0133582
CG12929	0.0510988	0.72422	-0.998104	0.0117605	-0.303372	0.469449
CG12934	0.00969025		-4.60444	3.13291e-14	-0.855866	0.0912142
CG12935	0.0250823	0.861218	1.83585	1.86954e-13	1.15578	0.00305463
CG12942	-0.20484	0.0542551	-0.125869	0.758897	0.738331	0.0426641
CG12945	-0.161652	0.175871	-0.267703	0.381723	0.259435	0.417851
CG12947	-0.0211303		-0.745623	0.0473834	0.334542	0.508952
CG12948	0.0602537	0.532966	-0.411033	0.0827679	0.660755	0.0905884
CG12951					-0.0868163	0.936211
CG12963	-0.000273156		-2.08642	0.0125052	-0.884316	0.00413397
CG12964	0.0107053		-1.93045	1.08527e-05	0.377538	0.740441
CG12970	0.0280826		0.0459587		-0.288814	0.807259
CG12971	0.0111301		-0.65837	0.472675	-0.590438	0.500421
CG12974	0.00345114		-2.32351	1.56453e-06	-0.917923	0.0181878
CG12975	0.0525621	0.670417	-1.03475	0.00722453	-0.426626	0.188161
CG12983			0.437787
CG12984	-0.0170424		-1.39162	0.197627	0.783167	0.482667
CG12985			-2.36068	0.0264952	-0.329031	0.744947
CG12986	-0.0201852		-2.72254	0.0158089	0.407075	0.453278
CG1299	0.000116265		-4.0058	2.01072e-10	-0.822027	0.0306429
CG12990	-0.00437042		-0.968772		-0.785415	0.485089
CG12991	0.0595488		-0.244067	0.320359	-0.293844	0.297914
CG12992	-0.0159816		0.171281	0.856713	-0.0903405	0.934859
CG12995	-0.0098103		-0.451148		-0.426373
CG12998	0.0150451		-0.820316	0.43252	-0.59293	0.0894016
CG13000	-0.0951105		-0.218557	0.845553	0.228976
CG13001	-0.0657763	0.493203	-1.29611	3.76055e-07	-0.147134	0.627027
CG13002					0.514672	0.627538
CG13003	0.00925062		-1.95969	0.0010879	-0.893696	0.0812867
CG13004	-0.0182784		-0.405032		-0.671703
CG13005	-0.269704	0.00389428	-1.12261	0.054598	0.19757	0.73134
CG13008	-0.0098103		-1.61031	0.134862	-0.309971	0.779711
CG13010			-0.917074		0.0814561
CG13012	0.0194219		-1.37677	0.151189	-1.1237	0.0411161
CG13014	0.0312572	0.832703	-1.23409	0.0015693	0.469588	0.408647
CG13016	0.0296859	0.792192	-0.759007	0.0317999	0.443745	0.24001
CG13018	0.0916086	0.501243	-2.13361	5.92418e-06	-0.889523	0.0214227
CG13021	-0.00981418				0.406233
CG13022			-0.451148		-1.49245	0.0511471
CG13023	0.00114433		-1.10824	0.0214111	-1.0293	0.287626
CG13024	-0.0283232		-1.98999	0.000248138	-0.968354	0.019815
CG13026	0.0141478		0.0294046	0.978421	-0.56646
CG13028	0.00231589		-2.57105	2.70034e-05	-0.935253	0.325057
CG13029	-0.0127493		2.83919	4.02938e-09	1.25934	0.17554
CG13031			0.391591
CG13032	-0.00981418		-1.65536	0.124482	0.209408	0.850193
CG13033	0.00181998		-4.73638	1.99254e-41	-1.29266	0.000210042
CG13038	0.00303256		-1.58109	0.0923721	-0.855158	0.164515
CG1304	0.00780727		-2.9587	0.00191128	-0.951845	0.00321169
CG13040	0.0141478		-2.69979	0.0107446	-0.805238	0.390729
CG13041	0.0205885		-1.01208	0.238029	-1.29095	0.000872854
CG13042	0.015756		-3.60398	0.000629373	-1.03285	0.168879
CG13043	0.0146888		-1.93301	0.0565508	-1.02721	0.0184484
CG13044	0.00964243		-2.72823	0.00582409	-0.825985	0.0343616
CG13045	0.00890027		-0.767211	0.468715	-1.09324	0.257413
CG13046	0.0120169		-2.32812	2.3885e-05	-1.04436	0.0287808
CG13047	0.00838559		-1.95846	0.0548075	-2.73157	7.78152e-07
CG13048	0.00336957		-1.05278	0.27127	-2.10571	0.0315914
CG13049	0.00485689		-1.42262	0.162845	-0.668528	0.549215
CG13050			-1.57683	0.143808	-1.53741	0.120566
CG13051	0.00464078		-1.35857	0.122926	-2.12808	5.20792e-07
CG13053					-0.117119
CG13054					0.172716	0.876682
CG13055	0.0138505		-0.993786	0.266501	-1.38828	0.0278439
CG13056			-1.60532	0.155311	-0.800309	0.2392
CG13058	0.0150451		-3.441	0.000636697	-1.56015	0.0218485
CG13059	0.0381147		-2.27962	0.0233266	-1.10506	0.0041019
CG13060	0.00925282		-1.96595	0.0538195	-0.935933	0.00695367
CG13062					-1.30937	0.185892
CG13063	0.0176129		-1.01437	0.257057	-0.759491	0.00577897
CG13064	0.000363462		-1.00746	0.262939	-0.306226
CG13065	0.0125943		-0.669194	0.525959	-0.757823	0.435048
CG13066	0.00371024		-6.8007	2.36526e-09	-3.13004	1.00745e-13
CG13067	0.00365544		-5.49461	1.59086e-29	-1.29207	0.000286348
CG13068	0.00163459		-2.86476	0.00247606	-1.85978	5.17864e-08
CG13069	0.0103825		-1.9817	0.0221079	-2.69101	1.05639e-13
CG1307	0.145913	0.0232271	3.43619	6.17412e-44	2.46988	7.79181e-08
CG13070					0.406233
CG13073			0.0322424		-0.389709
CG13074	-0.0098103		-1.86775	0.0396271	0.0508231	0.964939
CG13075	0.00488247		-3.99295	5.70302e-09	-0.908801	0.0286009
CG13077			-1.42773	0.178727	-1.55814	0.00319187
CG13078			-0.321085		-0.80947	0.38424
CG13081	0.00163316		-1.13246	0.275998	-0.599662
CG13082	0.00835045		-1.78392	2.10547e-09	-1.51185	7.16895e-06
CG13083	-0.0154582		-0.724154	0.503009	0.220562
CG13084	0.00896998		-0.451148		-0.321593
CG13085	0.0344585		0.55	0.467251	-0.394745	0.614414
CG13086	-0.00901417		-0.261013	0.679599	-0.732346	0.0475734
CG13088	-0.044453	0.777467	-1.19107	0.0095984	-0.429683	0.404513
CG1309	-0.0429422	0.685794	-0.951583	6.05295e-05	-0.21306	0.409103
CG13096	-0.00149961	0.981304	3.39065	8.87176e-37	3.11194	7.16971e-09
CG13097	-0.0178378	0.775081	3.63908	2.67472e-61	3.11504	6.0179e-10
CG13101	0.16263	0.158259	1.76689	4.02433e-09	0.524665	0.0836183
CG13102	0.00300054		-1.81682	0.00673934	-0.974372	0.000219904
CG13108	0.00424747		-2.25139	0.000524458	-1.14451	0.0409073
CG13113			0.437787
CG13114			0.0322424
CG13116	-0.0136678		-2.0011	0.0296011	-0.612291	0.569076
CG13117			-2.67935	0.0113966	-0.611779	0.366284
CG13123	0.0452742	0.773781	-1.09403	0.0155935	-0.769303	0.128349
CG13124	0.0213016		-1.58699	0.00010498	-0.718284	0.026131
CG13126	-0.0010911	0.98983	2.80269	1.03286e-32	2.29565	2.11937e-09
CG13127					0.0709504
CG13133	0.015756		-1.51758	0.0326146	-0.986586	0.00311585
CG13135			-1.65991	0.141367	-1.08803	0.291258
CG13138	0.0267611		2.32106	0.00824955	0.644869	0.552349
CG1314			-0.173593
CG13144	0.0205207		-0.428378	0.686538	-1.15212	0.30186
CG13148	-0.00566584		-2.12126	0.00539693	-1.65237	0.000171335
CG13151	0.0201534	0.90182	2.46437	2.54631e-20	1.53983	0.000223612
CG13154	0.0241035		-1.397	0.0464784	-1.187	0.262738
CG13155			-0.917074		-0.0448212
CG13157	-0.00413255		-2.05942	0.00276872	-2.10639	0.00820883
CG13159	0.0143881	0.568081	-1.81195	4.53634e-09	0.583416	0.58692
CG1316	-0.112683	0.0965583	-1.11331	1.7094e-07	-0.324169	0.208032
CG13160	0.00535421		-3.47143	0.000180926	-1.0067	0.00893923
CG13168	0.0141478		-2.87087	7.30796e-05	0.241964	0.758582
CG1317	-0.0833231	0.315818	-1.14014	1.19475e-06	-0.600818	0.0462693
CG13171	-0.0098103
CG13177	-0.00981418		-0.482942		-0.71723	0.525848
CG13185	-0.398412	1.49276e-09	1.3246	4.41325e-12	0.0928876	0.806797
CG13186			-1.88915	0.0772425	-0.858978	0.431568
CG13192	0.158311	0.0471466	2.54919	3.15292e-23	1.57597	6.07169e-05
CG13193					-0.416589
CG13196	0.0101243		-1.99977	9.07135e-07	0.347382	0.754405
CG13197	-0.073151	0.503698	-0.649712	0.0306882	-0.191876	0.492486
CG13198			-0.56323		-0.331358
CG13202	0.0232467		-1.4044	0.20069	-0.593576	0.574583
CG13203	0.0110063		-2.76924	3.45241e-08	-0.230944	0.533951
CG13204	-0.0953066	0.459709	-1.44469	0.00173247	-1.16359	0.00203339
CG13215	0.0138505		-0.191235		-0.930167	0.193163
CG13216	0.00957246		-2.1436	8.64833e-08	0.0853234	0.930463
CG13217	0.0274775		-2.12126	0.0333929	-1.12509	0.000893196
CG13218	0.012676		-5.52653	2.17187e-07	-1.3179	3.58913e-05
CG13220	0.107325	0.210683	2.1316	2.34155e-17	1.23002	0.000917736
CG13223	0.0141478		0.437787		0.504672	0.622019
CG13226	0.022576		-1.33504	0.208957	0.819424	0.189501
CG13227	0.00260039		-4.09474	7.13921e-05	-1.14737	0.000109477
CG13228	0.0165359		-3.71877	0.000420592	-1.25758	0.00922929
CG13229	0.0287567		-0.544431	0.40141	-0.359199	0.227722
CG13230	0.0141478		-0.817398	0.170046	-0.659217	0.528724
CG13231			-1.13451	0.280415	-2.37877	0.0308566
CG13239	0.00686828		-2.87367	0.000331473	-1.78704	0.0537593
CG1324	-0.0140519		-0.351142		-0.447218
CG13243	0.0141478		-2.86341	0.0066715	-0.0382427
CG13244					-0.176269
CG13247	0.0135862		-1.35711	0.0132488	-0.376011	0.37786
CG13248	0.0123921		-2.43262	0.000460346	-1.39583	0.00942718
CG13250			-0.56323		0.0338786
CG13251	0.00577049		-1.9423	0.00526867	-0.715363	0.086328
CG13252	-0.0175098		0.89699	0.00215302	-0.0747237	0.794317
CG13255	0.00637306		-1.45691	0.000304407	-0.402927	0.392758
CG13258			-0.730735		-0.678304	0.554975
CG13272	0.0199274		-1.90309	6.41424e-08	0.418885	0.691739
CG13280	0.0163637		-2.38812	0.0103474	-0.205025	0.813802
CG13282	0.00627648		-2.35052	1.15755e-05	0.610444	0.441738
CG13284	0.0150448		-1.85975	1.61173e-05	-1.12026	0.00147296
CG13285	0.0121258		-1.12335	0.289819	-0.583323	0.0721061
CG13287	0.00438322		-1.48739	0.000641056	-1.07148	0.0277773
CG13288			-0.931755	0.368209	-0.803884	0.164948
CG13293	0.0159741		-1.65807	4.98479e-05	-0.910065	0.00908124
CG13295	-0.142964	0.292673	-1.79024	1.61803e-08	-1.01863	0.000153859
CG13297	0.0156592		-2.10756	8.31636e-06	0.244265	0.823537
CG13300	0.00300093		-1.82834	4.72001e-06	-0.585515	0.0700375
CG13305	0.0071494		-1.28642	0.00151068	0.193513	0.822737
CG13306	-0.00981418		-1.52762	0.142974	-1.26657	0.109407
CG13308			-2.0021	0.0609911	-0.101574
CG13309			1.49412	0.153695	-0.142041
CG13310			-2.08302	0.0514086	-0.866594	0.204338
CG13311	0.0129237		-4.09606	2.5206e-05	-0.472465	0.13248
CG13312	0.022576		-2.48126	0.0281207	-1.22951	1.7052e-05
CG13313	0.00645341		-1.42918	0.0619508	-0.636024	0.379728
CG13314	0.015756		-4.54591	1.78528e-05	-1.02617	0.160907
CG13315	0.00981468		-2.05122	4.51792e-05	-0.962735	0.00303342
CG13318	0.0132443		-1.76238	0.00186583	-0.97786	0.0661896
CG13319	0.105545	0.27685	2.04344	1.33705e-12	1.07767	0.00659268
CG13321	0.0261772		-2.07172	4.0897e-07	-1.10191	0.0261888
CG13323	0.00665265		-5.40156	2.11994e-06	-0.892571	0.0138043
CG13324	0.0163637		-1.65977	0.10836	-2.10836	0.00400334
CG13325	-0.0195032		-2.09258	0.0121038	-1.37558	7.65812e-06
CG13326	-0.00981418		-2.40708	0.0228861	-1.09069	0.26348
CG13330	0.0138505		-0.928012	0.380847	-1.12067	0.248757
CG13331	0.00412481		-2.84027	3.70606e-05	-1.42083	0.0218919
CG13332	0.0163307		-1.84866	0.085486	0.291071	0.75518
CG13334	-0.00782796		-1.02821	0.363657	-0.331358
CG13337			1.19885		-0.131395
CG13339	0.0925183	0.46033	1.52287	0.000360647	0.931876	0.0308992
CG13344	0.0177812	0.848784	-0.727768	0.0214073	0.0558922	0.866109
CG13358	-0.0064788		2.16943	0.000745605	0.427896	0.664009
CG13359	-0.0115296		1.02536	0.341969	0.220562
CG13360	0.0232467		-1.27398	0.23511	-1.2339	0.255355
CG13361	0.0161505		-1.20578	0.108671	-0.786447
CG13362	0.00657801		-1.30822	9.14683e-05	0.0378255	0.973345
CG13364	0.222292	0.0225457	2.55671	5.69092e-20	1.50843	0.00319187
CG13365	0.0899146	0.517087	0.810096	0.00267357	0.0386341	0.901553
CG13366	-0.154878	0.00092269	-0.813241	0.00085015	0.507005	0.04837
CG13367	0.0633329	0.616037	-1.43336	1.02984e-05	-0.593857	0.0262057
CG13369	0.0848023	0.349441	2.15405	5.9473e-19	0.461286	0.11203
CG13373	0.0776002	0.509085	1.56702	0.000759822	1.25683	5.08115e-05
CG13375	-0.0408835		1.50597	1.63071e-06	0.347747	0.235825
CG13376			-1.37582	0.191199	-0.123733
CG13377	0.019557		-1.87136	2.82724e-05	-0.474363	0.0940842
CG13384	-0.160248	0.0951787	-0.123891	0.609787	-0.436815	0.0870296
CG13385					0.0813621
CG13386	0.00163316		-0.530419	0.60592	-2.07005	0.00545815
CG1339	0.0106472		-2.04878	0.061885	-1.0465	0.351131
CG13390	0.00705419	0.966422	-1.53011	0.000171499	-0.956505	0.0106883
CG13392	0.0653	0.660144	-0.36521	0.348607	0.481261	0.122802
CG13397	-0.0106491	0.914538	0.537109	0.124563	1.18431	1.47893e-05
CG13398	-0.214211	0.0535965	-0.52847	0.105861	-0.312291	0.322757
CG13403	0.0139297		-1.04482	0.215963	-1.12625	0.0941443
CG13404	0.00469144		-2.07798	0.00101234	-1.03288	0.0961573
CG13405	-0.00303899		2.55654	0.00334791	2.79867	0.00295096
CG13407	-0.011175		-0.69002	0.512673	0.228976
CG13408	0.0147218		-1.39509	0.115832	-0.762278	0.137932
CG13409	0.0071143		-1.50229	0.00175661	-1.01725	0.00333153
CG13423			-1.34352	0.218197	-1.17832	0.28407
CG13427	-0.197182	0.00345359	1.08417	0.247888	1.79445	0.0785497
CG13428	-0.00981418		-1.26396	0.234661	-0.160223
CG13436	-0.00720647		-3.24743	0.000135101	-0.260153	0.685124
CG13437	0.022576		-0.808772	0.424796	-1.3143	0.046745
CG13438			-1.64418	0.124045
CG1344	0.0357833	0.729653	3.83944	1.34289e-60	3.19188	1.05837e-10
CG13442					0.406233
CG13443			-2.10596	0.0492517	1.43603	0.168166
CG13445	-0.0098103		-1.25485	0.245435	-1.20751	0.214545
CG13449	0.0194219		-3.74463	0.000382784	-1.07509	0.253292
CG13454	-0.0208073		-0.361997	0.730139	-0.512831	0.641019
CG13455	0.0169778		-1.45789	0.13243	-0.199112	0.861865
CG13457	0.0145869		-0.247023		0.184968
CG13458	-0.0253569		-1.08165	0.332641	-1.22524	0.0530589
CG13460	0.0169778		-1.8228	0.0735253	-1.4409	0.0471901
CG13461	-2.93171e-05		-2.70808	0.0055423	-0.627745	0.0292518
CG13465	-0.159711		-1.65638	0.0283867	-1.74067	0.10127
CG13471					-0.259242
CG13473			-0.321085		-0.176269
CG13481	-0.00981418				-0.176269
CG13482	0.0194219		-0.963373	0.343086	-0.846159	0.0960592
CG13484	0.182449	0.0403254	3.42291	7.1161e-40	2.72775	2.59609e-11
CG13488			-0.76586	0.47854	-0.572825	0.40376
CG13492	0.0530586		-2.66064	2.37713e-08	-1.21927	0.0269042
CG13500			-0.187631		0.0813621
CG13501	0.013492		2.49509	0.0060617	0.765207	0.473645
CG13502	0.00715954		-1.36071	0.0195328	-1.11571	0.0167985
CG13506	0.0198652		-1.6375	0.000199991	-0.8595	0.0303225
CG13516	0.00865664		-1.56675	0.00326874	-0.526747	0.0680906
CG13527			0.0322424
CG13531	-0.348967	0.000281097	1.45823	2.18424e-13	1.47599	2.23549e-07
CG13532	0.00994131		-1.63992	5.69333e-05	-0.736088	0.013359
CG13538			-0.0937225		-0.492261	0.635859
CG1354	-0.116024	0.16937	0.569876	0.0168159	0.166648	0.6016
CG13540			-0.993291		-1.08685	0.325797
CG13544					-0.331358
CG13545	0.00597424		-2.02224	0.0289341	-1.29748	0.00144797
CG13551	0.0972777	0.381445	2.77553	1.31774e-21	1.18895	0.0164151
CG13559	0.0100421		-1.77161	0.0219687	-0.598951	0.449648
CG13560	-0.000769703		-3.73203	8.92351e-05	-1.25836	0.00222322
CG13561	-0.0195032		-0.0083535		-0.0512475
CG13562	0.0178732		-2.14397	6.6064e-09	0.271857	0.814046
CG13563	0.0204573		1.4786	0.10744	0.0686891	0.951199
CG13564			-0.297598
CG13566	-0.0098103		-2.40656	0.0236509	-0.278179	0.801065
CG13575	-0.0183087		-3.19726	0.00244014	-1.29427	0.085432
CG13577			-0.182627	0.869273	-0.729581	0.502896
CG13578	-0.00782796		-2.14486	0.0425495	-1.35552	0.080581
CG13579	0.0151839		-3.84223	0.000273267	-0.916846	0.0669061
CG1358	0.00392035	0.976732	0.308431	0.469646	-0.527226	0.0604452
CG13581	0.0145869		-1.40273	0.212255	0.0709504
CG13585	0.171774	0.187419	-0.549853	0.00567087	-0.407739	0.115704
CG13587	-0.0098103
CG13589					-0.191329
CG13594	-0.00516586		-2.02555	0.000161418	-0.565419	0.0548333
CG13599	0.10224	0.322604	4.09095	1.90689e-59	3.5775	2.64673e-17
CG1360	0.0609209	0.576108	2.71943	1.34514e-22	1.81289	4.85291e-07
CG13601	0.0945839	0.310116	1.01459	1.64165e-05	-0.0751299	0.785887
CG13603	0.0771537	0.539121	-0.393715	0.15225	-0.058871	0.853669
CG13604	-0.0178106	0.88736	0.627236	0.0139606	0.746751	0.00912779
CG13605	-0.0525729	0.67006	1.32763	1.24462e-06	0.542382	0.0635359
CG13606	0.0103478		-1.4883	0.155895	-0.970923	0.000927936
CG13607	0.00164111		-3.17669	0.00258593	-2.00009	3.12822e-06
CG13609	0.0789741	0.438331	3.51792	1.10748e-44	3.15574	2.25571e-18
CG13613	-0.0098103		-1.0969	0.235077	-0.191329
CG13614	0.000212184		-1.11431	0.0857443	0.645788	0.567025
CG13615	-0.00848459		-0.751001	0.364398	-0.84155
CG13616	0.00179839		-1.27824	0.0107826	-0.0852143	0.941617
CG13618	0.0113039		-1.85797	0.0540951	-1.78789	2.443e-06
CG13622	-0.00270055		0.318774	0.728789	-1.39254	0.172917
CG13623	0.0137791		-2.01112	0.000569256	-1.02206	0.0277002
CG13625	-0.0288287	0.719679	0.0282488	0.923384	0.320462	0.327912
CG13627			-1.98923	0.0641235
CG13630	-0.10352	0.331756	-1.30543	7.42055e-07	-1.10689	5.0922e-06
CG13631	0.0208318	0.597107	-1.39283	4.93958e-05	0.806996	0.366775
CG13634	0.00672785		-1.7945	0.00779475	0.545824	0.576296
CG13639			-1.61031	0.134862	0.151283	0.809674
CG13640	0.00593052		-0.900971	0.208762	-0.133622	0.777307
CG13641	-0.00163319		-3.45158	0.000138577	-1.27643	1.1163e-06
CG13643	0.0127721		-2.22346	0.000651444	-1.48872	0.000250969
CG13653	-0.0236791		0.7545	0.463801	0.0813621
CG13654	0.0103282		-2.12521	0.00249292	-0.575737	0.0423381
CG13658			-0.540356	0.62255	-0.937323	0.125023
CG13659	-0.0154582		-1.52025	0.0727615	-1.17385	0.0011042
CG13663	0.161981	0.0531085	2.52779	1.10571e-20	2.3663	1.39658e-10
CG13667	-0.10055	0.359067	3.24507	7.7558e-58	2.13203	3.05611e-06
CG13670			-1.19786		-0.404655
CG13671	-0.130754	0.336247	-0.741485	0.0591318	-0.120987	0.779363
CG13674	0.0114216		-1.42968	0.119161	-3.68126	2.90318e-13
CG13675	0.00893014		-2.45361	0.00324963	-1.0434	0.0931234
CG13676	0.00652148		-2.25012	1.43454e-05	-1.0569	0.000163496
CG13678	0.0138546		-3.62568	1.05974e-09	-1.47574	1.28657e-05
CG13679	0.0109933		-4.93023	6.46944e-17	-2.81721	3.66861e-13
CG1368	0.0134797		-3.00262	0.000723786	-0.914455	0.064363
CG13685	0.022576		-1.11326	0.298407	-0.792096	0.322393
CG13689	0.186987	0.129984	3.50951	4.89811e-35	3.49749	2.4505e-13
CG13690	0.0573506	0.562182	2.4743	3.55005e-10	2.98617	3.45832e-17
CG13692	-0.00159515		-0.456085	0.542383	-0.742608	0.46715
CG13693	0.0183531		-1.63486	0.12937	2.00282	0.0406235
CG13694	-0.014003		-1.16252	0.157864	-0.0511315	0.940158
CG13698	0.00608839	0.964557	-1.32127	0.000282061	0.180264	0.605895
CG13699	0.013841		-1.78706	0.000710888	0.56468	0.615612
CG13700	-0.0098103
CG13704	0.0127412		-1.82355	4.9508e-06	-0.935444	0.00800401
CG13705	0.0138115		-4.41529	4.82264e-30	-1.15097	0.0261888
CG13707	0.00975989		-1.44919	0.000455558	-0.285368	0.680117
CG13708	0.00405681		-0.944927	0.055601	-0.668118	0.22832
CG1371	-0.321352	1.05739e-07	1.10416	3.56846e-09	1.15475	0.00151631
CG13711	-0.044144				1.01937	0.239969
CG13712	-0.0307015		0.437787		0.432815	0.66169
CG13713	-0.0212497		0.961017	0.375187	1.44974	0.0451694
CG13716	-0.0278004		-0.482942		0.0709504
CG13720	0.0141478		-2.36034	0.0140385	-0.191329
CG13721	0.0205483		-4.33178	4.15504e-05	-0.685244	0.167105
CG13722	0.00611083		-3.2175	1.69949e-11	-0.849951	0.0324656
CG13724	0.022576		-2.24835	0.0462503	-0.331358
CG13727	0.0164838		-0.760766	0.309867	-0.688177	0.142418
CG13728	0.00730004		-0.953438	0.336018	-1.44763	0.183539
CG13731	0.00640766	0.799072	-3.81203	5.4011e-07	-1.07803	0.0307549
CG13733	-0.0183087		-0.187631		-0.416067	0.71403
CG13737	0.0087711		-1.7371	6.59821e-05	0.0168949	0.978077
CG13738	0.00703567		-2.38312	0.00774653	-0.932569	0.0193483
CG13739	-0.0256069		-2.87975	0.00641795	-1.7238	0.00419149
CG13742	-0.022246	0.874185	4.2821	2.52792e-81	4.06796	1.81739e-20
CG13743	0.0152451		-3.29749	9.24566e-05	-0.721626	0.0761904
CG13744	-0.000575874		-1.79086	0.0165683	-0.344405	0.753239
CG13747			-1.09803
CG13748	0.022576		-1.85962	0.0221516	-0.0644404	0.951796
CG13749	-0.0221831		-1.6382	0.126846	0.604019	0.574006
CG13751	0.178499	0.153838	2.03532	2.4072e-12	0.791808	0.0510142
CG13760	0.0876437	0.380095	3.52036	2.29256e-49	2.84564	2.53677e-14
CG13766	-0.113297	0.395732	-0.923576	0.0539269	-0.442917	0.316573
CG13771	0.0023895		-1.13919		0.325628	0.778339
CG13773	0.0480881	0.568006	1.91785	6.11241e-11	0.286227	0.35606
CG13775	-0.121616	0.386743	0.161046	0.734675	-0.525237	0.310349
CG13784	-0.190971	0.021405	-0.670913	0.00109806	-0.432429	0.224333
CG13786	0.022576		-2.90192	0.00593552	-0.0912333
CG13793	-0.00981418		-1.65757	0.142173	0.0946121	0.913282
CG13794	0.0105658		-2.94922	0.00145501	-0.363396	0.443379
CG13795	-0.0232419		-0.693116	0.179908	0.209503	0.633916
CG13796	-0.0013025		-0.906607	0.0784712	-0.389938	0.476028
CG13806	0.00978833		-2.01326	2.02665e-07	-1.11237	6.62248e-05
CG13807	0.126948	0.302543	2.4546	3.76598e-23	2.44801	1.91368e-09
CG13810	0.00463864		-2.0489	5.35527e-07	-0.632926	0.0532938
CG13813	0.0128507		-1.7238	0.00133899	0.043079	0.970512
CG13827	0.0442787	0.758605	-1.45943	3.51216e-05	-0.33128	0.40376
CG13833	0.0167172		-2.16052	0.0169137	-0.296368	0.798793
CG13837	0.0141478		-1.51651	0.156074	-0.763398	0.207615
CG13838			-1.66693	0.121342	0.406233
CG13840					0.0813621
CG13841					-0.331358
CG13842	0.0263909		-3.03857	0.00706445	-0.202525	0.708883
CG13843	-0.00824003				-0.117805
CG13847	0.00974044		-1.86927	0.000469864	-0.874204	0.200698
CG13850	-0.138277	0.165006	-1.53118	3.44386e-06	-0.692642	0.0828112
CG13855	0.0119219		-2.3687	1.28857e-05	0.485988	0.316628
CG13856	0.0101305		-0.901333	0.181667	0.0735688	0.886186
CG13857	0.00347727		-2.6145	0.0010639	1.63488	0.112411
CG13862	0.0169778		-3.08238	0.00347036	-0.623806	0.0615898
CG13868	0.00232137	0.950596	-2.09349	0.00435612	-0.883644	0.057624
CG13869	-0.0128517		-0.66862	0.354484	0.41605	0.703446
CG1387	-0.0248148		-1.56101	0.147563	-0.932414	0.333715
CG13870			-0.482942		0.91514	0.335813
CG13871	-0.00583055				-0.688405
CG13872			-0.964267	0.355052	-0.668351
CG13875	0.0174912		-1.60111	0.000231887	0.0830582	0.855378
CG13876	0.0807811	0.518237	3.69916	1.42818e-44	3.38334	1.21958e-14
CG13877	0.0072352		-0.630678	0.541489	-0.383942	0.575257
CG13884			0.0322424
CG13887	0.147002	0.000770222	1.05008	6.5822e-06	0.846135	0.00937675
CG13891			-0.451148
CG13893	0.018425		-2.13103	3.70016e-07	-0.67944	0.0139199
CG13894	-0.00501383		-1.95054	0.00129094	-0.808294	0.00911762
CG13895	-0.336962	0.00358628	-1.3433	5.95861e-05	-0.7406	0.0274875
CG13896	0.0844799	0.508748	3.27143	5.32479e-44	3.41709	1.12616e-13
CG13898	0.0141478		-0.737386
CG13901	0.118216	0.171221	3.1722	7.65783e-37	2.9317	1.32728e-10
CG13905	0.0141478		-2.91347	0.00581545	-1.20828	0.16775
CG13907	-0.187646	0.0290066	-0.107757	0.592342	0.447475	0.185324
CG13912	0.0257892		-1.67712	0.000332725	-0.7199	0.0141566
CG13917	-0.296284	0.000139974	-1.25607	6.31545e-05	-0.529039	0.0463201
CG13919	0.0115702		0.0460525	0.923384	1.02904	0.0490611
CG13920	0.015808		-1.7068	8.35697e-05	-0.530789	0.0874406
CG13921	-0.0722005	0.412134	2.83611	3.72304e-53	2.22637	1.7406e-08
CG13924	0.0121144		-2.6461	0.000623435	-0.426975	0.608096
CG13926	0.10945	0.403882	0.27457	0.304488	0.550749	0.277276
CG13928	0.012304		-1.77294	0.000119992	-0.72417	0.0139199
CG13930	0.0120271		-2.23389	0.00488205	-0.735098	0.480084
CG13931	-0.0199504		-1.48075	0.139371
CG13933	-0.223961	0.0180608	-0.505404	0.0661368	-0.0443352	0.878174
CG13937	0.0165804		-1.72963	2.08954e-05	-0.594009	0.0162796
CG1394					-0.266193
CG13946	0.00232002		-4.66011	1.16414e-05	-1.03329	0.281682
CG13947	-0.00327079		-3.40189	0.000167707	-1.0497	0.0115542
CG13949	0.00478751		-1.88957	0.0213555	-0.989709	0.255925
CG13950	0.0104126		-1.00049	0.035088	-1.18242	0.007979
CG13954	-0.0112511		-2.06012	0.00134083	-1.32726	0.00823126
CG13955	0.0113822		-1.32027	0.0652081	-0.940526	0.343892
CG13962	0.0161505		-1.01614	0.332709	-0.42987	0.441025
CG13965					-0.270692
CG13970	-0.0053022		-0.0083535		2.25319	0.0194958
CG13972	0.00163316		-1.30945	0.191729	0.0392006	0.97219
CG13978			-0.482942
CG13982	0.0275804		3.24488	2.81851e-11	2.91708	8.44428e-06
CG13983	0.000890516		-1.70896	0.00503274	-0.582876	0.220263
CG13989	-0.0098103				-0.249267
CG13992	-0.0098103		-0.534293	0.628552	0.0709504
CG13994	0.217208	0.0107948	2.10343	1.06003e-12	1.9597	4.25473e-07
CG13995	0.00687291		-1.30082	0.0200122	-0.962553	0.0264175
CG13996	0.0271518		-2.71	0.0104567	-1.65233	0.00139175
CG13999	0.00186356		-1.83588	0.0033865	-0.838242	0.159524
CG14005	0.196378	0.00047246	3.76277	1.82288e-45	3.32129	7.07428e-15
CG14007					-0.263036	0.818251
CG14013			-0.620291		-0.176269
CG14014	-0.130277		0.128773	0.907977
CG14015	0.0139205		-3.1118	1.26536e-05	-0.551301	0.211493
CG14017	-0.0199504		1.1561	0.179954
CG14020	0.00163316		-3.68214	0.00114239	-0.830693	0.348889
CG14022			-0.85452		-1.18024	0.242685
CG14024	0.00796895		-2.56895	5.96346e-06	-0.960466	0.0520467
CG14034			-0.737386		-0.750566	0.499481
CG14036	0.151134	0.0421805	3.1983	9.21336e-09	2.60257	0.00365123
CG14043	-0.14241	0.191443	-0.818582	0.00904543	-0.364926	0.34035
CG14044			-2.87812	0.00636394	-2.27131	0.000547557
CG14050	-0.00161499		-1.57085	0.00794254	-0.800234	0.236435
CG14052			-1.31836	0.178177	-0.761911	0.500233
CG14053	-0.0164198		1.11605	0.147563	2.31704	0.01113
CG14054	0.0151556		-1.61031	0.134862	-0.522702
CG14062					-0.191329
CG1407	0.121888	0.0619784	3.70236	4.20446e-61	3.67121	1.95291e-12
CG14072	0.022576		-1.96138	0.0673706	1.24278	0.0949923
CG14073	-0.209123	0.00115459	0.392104	0.0519553	1.11926	0.000100315
CG14074	0.0722647	0.571117	2.57366	3.28753e-19	2.24703	1.3375e-14
CG14075	0.0147218		-2.79927	0.000935836	-0.946606	0.0224288
CG14079	0.0272156		1.30946	0.00320502	1.12638	0.122029
CG14082	0.00223241		-2.71507	0.000506297	-1.05697	0.0153302
CG14085	0.0165578		-1.73706	0.0801986	-0.755485	0.289728
CG14086	0.0141478		-3.49973	0.000899097	-1.29118	0.0930121
CG14089			-3.04488	0.00385945	-1.6596	0.131693
CG14095	0.0195245		-1.29114	0.211811	-4.2354	1.79939e-09
CG14096	0.0166021		-3.84471	8.71827e-06	-2.18687	0.0354481
CG14100	-0.0306939	0.777467	2.80079	1.01633e-19	1.75658	1.69606e-06
CG14102	-0.0372663	0.809603	2.57236	1.37465e-17	2.68007	1.02338e-14
CG14104	0.0655023		-0.191014	0.76572	-0.159521	0.836685
CG14105	0.00879565		-1.4496	0.00106476	-0.949848	0.000389136
CG14106			-0.187631		-1.17612	0.226857
CG14107	0.00640724		-1.88596	4.68772e-07	0.702596	0.513887
CG14109	0.00597493		-1.95612	2.13604e-06	-1.19582	0.000474561
CG14110	0.00413075	0.90182	-1.89047	3.83938e-12	0.298776	0.796866
CG14111	-0.0200648		0.164899	0.879846	0.681367
CG14115			0.641568	0.553048
CG14118	0.00748487		-2.35991	0.00271808	-1.13835	0.0804246
CG14120	0.00331758		-3.10447	4.93788e-06	-0.89098	0.0353163
CG14125			-1.11464		-1.22344	0.266545
CG14130	0.0129985	0.935107	0.539605	0.15814	-0.0533203	0.887746
CG14131	0.0200483	0.892641	-1.67828	2.15831e-06	-1.0866	0.000277127
CG14132	0.00432503		-2.56218	5.31165e-07	-0.650896	0.0922699
CG14135	0.0791595	0.573052	3.73482	1.88094e-46	3.05725	3.79305e-12
CG14137					-0.259242
CG14142	-0.00981418		0.459998	0.67612	-0.827182	0.424547
CG14143	-0.0256069		-1.92924	0.059244	-3.18858	0.00381334
CG14147	0.00526417		-1.00849	0.343889	-2.37296	0.000602987
CG14153	0.0146158		-2.15739	0.0412489	-0.708875	0.244225
CG14154			-2.27221	0.0264245	-0.666612
CG1416	-0.0355422	0.681608	2.18826	1.37821e-17	1.03843	0.00799142
CG14160	-0.0208833		-1.23776	0.158352	-0.696157	0.280974
CG14174	-0.0727389	0.607853	1.53064	1.96591e-06	1.06819	0.0120441
CG1418	0.114631	0.215444	-1.25128	0.00035675	-0.494445	0.0940064
CG14182	0.178465	0.090961	1.49873	3.68155e-07	1.79603	4.32241e-07
CG14183	-0.026513		0.7744	0.0980772	1.49396	0.000461001
CG14184	0.245233	0.000283836	3.48196	2.26393e-36	2.9295	2.09702e-09
CG14185	0.0141478		-3.04961	0.00687733	-0.0770342	0.92802
CG14186	0.00756008		-1.92329	0.000295753	-0.58077	0.133484
CG14187			-0.0083535		-0.56646
CG14190			0.0322424		0.0813621
CG14191	0.0202658		-2.18242	0.0195459	-0.842776	0.00143939
CG14194	0.0510981	0.594331	1.16661	2.03842e-05	1.30333	3.47004e-06
CG14195	0.0023003		-3.22657	3.32486e-05	-1.33457	0.0161253
CG14196	0.00696739		-2.58105	0.00228624	-0.578585	0.483859
CG14200	-0.611237	1.80274e-16	-1.33555	2.39553e-10	-0.487909	0.0561383
CG14204	0.0294824		3.64657	6.09531e-14	2.37498	7.88309e-05
CG14205	-0.00574216		-5.441	1.88378e-06	-1.24133	0.000483637
CG14207	0.227232	0.0413297	2.13104	1.37556e-19	1.209	0.0162226
CG14210	0.159856	0.0935019	3.17488	2.96732e-31	1.92281	1.00248e-05
CG14212	-0.0216213		0.169549		-1.42972	0.150981
CG14218	0.0178137		2.89904	0.000292701	1.57362	0.0779014
CG14219	0.00896998		-3.71595	0.000429002	-1.09703	0.0474388
CG14220	0.0521046	0.638607	3.44364	8.5565e-66	3.19457	9.06405e-12
CG14221	-0.0260715		0.661915	0.150991	-0.581414	0.257137
CG14223	-0.0770675		-0.0165622	0.964167	0.423978	0.427229
CG14227	-0.00254184		3.05195	0.000387128	2.09018	0.0278071
CG14229	0.237053	0.00212358	3.78587	2.00857e-42	3.61686	1.39344e-12
CG14230	-0.0851139	0.444377	3.43547	1.954e-47	2.48349	2.05563e-07
CG14231	0.0432719	0.710557	1.03317	0.00256393	0.210799	0.565384
CG14232	-0.0110158	0.920389	-1.14119	0.0072395	-1.09232	0.0011093
CG14234	0.0137188		-3.27177	9.88409e-05	-0.629457	0.043394
CG14237			-0.374621		-0.540162	0.641341
CG14238	0.0169778		-2.22652	0.005947	-1.67173	0.0100795
CG14245	-0.0126662		-2.35772	0.0369301	-1.97739	0.03946
CG14246			0.522697		-0.0353197
CG14247	0.00163316		-1.14163	0.12928	-1.14087	0.0573542
CG14252	0.00214065	0.987177	1.6937	8.44351e-09	0.964071	0.0269092
CG14253	0.00896998		-1.72964	0.0227695	-0.0357761	0.941433
CG14257	0.010327		-2.27782	1.63985e-06	0.109023	0.922752
CG14258					-0.0946004	0.932028
CG14259			0.0322424		-1.17662	0.180753
CG14260	0.00388346		-2.40656	0.0236509	1.11493	0.282012
CG14265	0.00484197		-3.48721	8.30932e-09	-0.962854	0.0134558
CG14269			0.437787		-0.618711	0.531248
CG14270	0.100066	0.16713	2.23924	1.50042e-20	1.05909	0.00250907
CG14273	0.00747722		-2.03396	0.000251942	-0.88359	0.0457426
CG14274	0.0120271		-0.937196	0.203152	-0.245547	0.563601
CG14275	0.00712736		-2.05513	4.79013e-06	-0.736774	0.0282576
CG14277	0.0103789		-2.23962	1.70255e-05	-0.849429	0.0178904
CG14280	-0.00981418		-1.66693	0.121342	-0.191329
CG14282	0.022576		-0.866059		-0.428912	0.704061
CG14285	0.0310253		-2.04421	0.000154346	-0.858334	0.0122535
CG14286	0.134776	0.199255	3.58789	6.12902e-42	2.63367	3.47536e-09
CG14292	0.00449544		-2.39141	1.33638e-05	-0.951301	0.00669305
CG14297	-0.00428714		4.35077	3.06408e-05	2.13406	0.0331902
CG14298	0.0266549		-0.00158306	0.997633	-0.114468	0.813866
CG14300	0.0103459		-2.82304	0.00334028	-0.8125	0.00471178
CG14301	0.0100104		-3.03265	0.000459175	-0.762165	0.122995
CG14302	0.00688947		-1.9317	0.0527049	-0.955808	0.0129222
CG14304	0.0155019		-1.94477	3.45055e-11	-1.04357	0.0197018
CG14305	-0.00981418		0.522697
CG14309					-0.142041
CG14312	0.00743948		-1.86251	0.00153987	-0.725312	0.121965
CG14313	0.0165359		-1.95049	0.0290047	-1.51138	0.170119
CG14314	0.0203687		0.297924	0.359237	0.32124	0.498973
CG14316			0.0322424
CG14317	-0.223111		0.454557	0.465277	-0.223706
CG14321	0.00209868		-1.53432	0.00369685	-1.2284	0.000557981
CG14322	-0.205518	0.0494975	0.54373	0.0290047	0.455676	0.0913712
CG14323			-0.0083535		-1.38622	0.161424
CG14324	-0.00775173		-2.95307	0.00517456	-0.658901	0.0440961
CG14325	-0.0159216		-2.78393	0.0137195	0.53428	0.637332
CG14326	0.0128293		-2.63368	0.0198726	-0.721119	0.129537
CG14327	0.00901591		-0.587372	0.424597	-1.36731	0.083058
CG14329	-0.00981418		-0.737386		-0.496934	0.669566
CG14331	-0.0100677		-1.92355	0.0293546	-1.09009	0.0657162
CG14332					0.0813621
CG14339			0.0322424		-0.270692
CG1434	-0.0846882	0.517087	1.35176	6.06014e-05	0.129902	0.661616
CG14340					0.0709504
CG14341	0.182059	0.0778529	2.61103	3.73902e-24	2.04753	1.93244e-06
CG14342	0.0145441		-1.9781	2.59937e-05	-0.366215	0.380637
CG14346	-0.0172032		0.0900584	0.903462	-0.273328	0.778128
CG14352	0.0994116	0.308744	3.53312	8.81071e-29	3.08702	1.14624e-10
CG14355					-0.0118359	0.991171
CG14356	0.00424041		-2.19076	9.57757e-10	0.459018	0.443268
CG14357			-0.705995	0.511211	-0.701677	0.426975
CG14362					-0.0512475
CG14367	0.00824235		-0.393518	0.369434	-0.154769	0.788381
CG14369	0.0141478		-2.44336	0.0214918	-0.601459	0.3124
CG14374	0.00323221		-3.37358	7.51138e-06	-0.834091	0.0418711
CG14377	0.00286446		-4.57246	1.56575e-07	-1.0635	0.0183919
CG14391			-1.21475	0.25851	-0.416589
CG14395	0.00356055		-1.8131	3.12141e-09	0.160322	0.886186
CG14397	0.0120271		-2.04901	0.0227899	-1.75343	0.112145
CG1440	-0.0526135	0.504449	2.28827	2.87871e-23	2.73869	1.16862e-08
CG14400			-1.31593	0.213956	-0.306226
CG14401	0.00834542		-2.5245	1.36702e-05	-1.11146	0.0108936
CG14406			1.11693	0.29158	-1.04377	0.336832
CG14407	0.156867	0.0476664	1.16097	3.12093e-06	0.145609	0.587385
CG14408	-0.127452	0.23662	0.860966	0.00030624	-0.503569	0.144736
CG1441	0.0298916		-0.792092	0.38998	-0.584022	0.147668
CG14410	0.0979838	0.49882	4.41811	1.25865e-34	3.80113	5.31033e-11
CG14411	-0.231226	0.0107491	-1.16774	0.000318012	-0.438045	0.128382
CG14414	0.0988744	0.358993	1.87321	3.44515e-11	1.0385	0.00461384
CG14416	0.0141478		-3.02391	0.00417847	-0.270692
CG14417			-1.40029	0.193876	-2.09265	0.0455585
CG14418	0.0149053		-2.42535	3.21406e-05	-0.909032	0.35636
CG14419	0.0229881		-2.22412	1.03804e-10	-1.26481	0.00287853
CG14420			-1.74935	0.104175	-2.84863	0.00454428
CG14421			-2.76458	0.00704483	-2.31934	0.0219374
CG14422			-0.297598		0.0709504
CG14423	-0.0261137		-0.922696	0.407907	-1.03566	0.317571
CG14424	-0.0085631		-0.620291		0.0352351	0.975264
CG14427	-0.0714012		0.520817	0.637373	0.440405
CG14431	0.0269806		-1.40945	0.0645388	-0.421528	0.419652
CG14434	0.131214	0.114796	2.76279	3.86009e-16	2.12288	1.74807e-09
CG14435	-0.0398179	0.550876	3.34506	2.38551e-49	2.72026	8.77419e-09
CG14439	-0.00105133		-4.7651	4.54165e-14	-0.842496	0.0014206
CG14440	-0.0559231	0.452201	-1.38979	0.000230916	-0.723833	0.0167773
CG14441	-0.277638	0.022247	0.868229	1.03356e-05	0.57419	0.090865
CG14442	-0.177397	0.0761325	2.53641	2.2355e-42	1.95318	1.80411e-06
CG14443			1.3564	0.208692	0.212355	0.848263
CG14445	-0.000307648		-4.24177	1.47768e-08	-0.856697	0.0238273
CG14448			-0.0937225
CG14450	0.10273	0.340402	2.61699	2.96462e-24	2.35687	7.66641e-11
CG14451	-0.000971724		-2.03002	0.0644363	-0.260378	0.815836
CG14452	-0.00783582		-0.807931		0.15251	0.860866
CG14453	0.0101886		-4.27635	2.04221e-16	-1.20926	0.00530042
CG14454	0.00932308		-4.75407	4.24243e-08	-1.0914	0.000785224
CG14455					-0.660071	0.532342
CG14456	0.00545361		-1.86054	0.0421618	-0.92319	0.0035006
CG14457	0.0165823		-2.91666	8.17474e-05	-1.55789	0.00138352
CG14459					0.418651	0.713599
CG14464	0.246809	0.0433717	4.23426	1.66077e-55	3.31321	1.6424e-11
CG14478	-0.00234794	0.97481	3.53202	7.35215e-54	3.22486	3.19761e-10
CG14483	0.183346	0.0809266	2.54044	2.81945e-22	1.07723	0.00123915
CG14488	0.0169778		-0.470085	0.580104	-0.463778	0.684728
CG14490	-0.0285711		-1.36015	0.0726038	-1.17448	0.0911813
CG14491					0.392682	0.729842
CG14495	0.0163307		-1.19166	0.210832	-1.09081	0.104585
CG14499	0.0157878		1.02424	0.346282	-0.456275	0.635006
CG14500	0.000970194		-2.12721	0.0263921	-0.626055	0.15668
CG14502	0.00232121		4.11607	9.77011e-27	3.44699	2.38777e-17
CG14505			0.0322424
CG14506	0.022576				-0.270692
CG14507	0.00684201		-1.5324	0.00311866	-0.51953	0.601058
CG14511	0.0479524	0.762926	0.264059	0.414537	0.445391	0.260501
CG14515	0.0111731		-2.52139	3.65165e-08	-0.929227	0.181074
CG14516	-0.240719	0.0266387	1.21134	0.00147734	0.320861	0.204043
CG14518					0.0813621
CG14535	0.0264403		-2.07228	0.00146208	-1.05413	0.019787
CG14540			-0.187631
CG14543	0.115562	0.391048	-1.31898	2.13586e-05	-0.710054	0.0159586
CG14544	-0.0210993	0.88512	0.865411	0.027472	-0.446458	0.362527
CG14545	0.128008	0.14625	2.58213	4.98798e-08	3.19327	1.60136e-08
CG14551	0.00664138		-3.11627	0.00020622	-1.21269	0.216409
CG14556			0.391591		-1.67772	0.116263
CG14561	0.0321929	0.807337	2.05108	1.50921e-09	2.15066	2.06459e-08
CG14562	-0.223296	0.00176353	-0.429938	0.083356	0.0862465	0.757393
CG14563	0.0169778		-1.40029	0.193876	-0.596524	0.34197
CG14564	0.0163637		0.425075		-1.44581	0.191748
CG14565	0.000802337		-5.79069	1.39154e-15	-1.22314	0.00657437
CG14566	-0.000786501		-3.41162	5.6458e-07	-1.12602	0.00218669
CG14567	0.0159841		-1.02435	0.000553915	0.563666	0.386041
CG14568	-0.00125767		-6.68798	2.04721e-16	-1.55085	1.36291e-07
CG14569	0.0211631		-5.62891	7.93031e-26	-1.10667	0.0107395
CG14570	0.00851097		-6.43365	2.25286e-09	-1.72918	0.00212242
CG14572	-0.000656231		-2.73413	0.00567926	-1.17986	7.27187e-05
CG14573	0.00225106		-4.69917	4.25673e-14	-1.82947	1.84679e-09
CG14589	0.00638647		-1.23415	0.27203	-0.00337888	0.997277
CG14591	0.015985		-1.97872	3.17577e-05	-1.03364	0.00259786
CG14598	0.0181963		-2.01149	0.00100826	-0.721964	0.0290557
CG14605			0.0322424
CG14606	-0.0269579		-1.83105	0.0741243	-1.11615	0.0888586
CG14609	0.00407528		-3.05347	0.00378158	-1.1912	0.238157
CG1461			-1.09803		0.125179	0.862038
CG14613	0.107524	0.259073	0.660165	0.00885745	0.332162	0.228517
CG14615	0.0193302	0.906355	-0.440037	0.249391	-0.980607	0.0110207
CG14618	-0.0540792	0.631244	-1.11857	0.0016003	-1.03573	0.00526219
CG14621	-0.0148408	0.910445	1.0076	3.05468e-06	0.944442	0.00578468
CG14624	-0.0098103
CG14625	0.0141478		-0.793195	0.421603	-0.806829	0.476028
CG14626	0.0131556		-1.74558	0.00104335	-0.113531	0.886927
CG14627	-0.0098103		0.716017	0.512883	-0.771067
CG14628	-0.0247913		-0.297598		0.0813621
CG14629	0.0088115	0.787029	-1.95171	8.36986e-08	-0.871168	0.0063151
CG1463	0.0151187	0.872818	3.45477	5.71291e-46	2.9036	2.11373e-09
CG14630			-0.691409		-0.974569	0.34046
CG14631			-0.0083535
CG14634			0.0322424
CG14636	0.0113331		-1.6942	0.00191736	-0.930107	0.000709255
CG14641	0.0495035	0.406659	3.45098	2.61599e-48	3.26835	1.59432e-10
CG14642	0.00972953		-2.92897	2.3422e-05	-1.1116	3.55734e-05
CG14644	0.0194219		-1.34254	0.213057	-1.20389	0.218991
CG14645			-0.173593		-0.604277
CG14646	0.0248329	0.827397	3.40837	1.68982e-43	3.17625	1.13511e-11
CG14647	0.00317883	0.980582	3.30265	9.17847e-69	2.97132	8.14977e-13
CG14650	0.134149	0.00543133	3.4044	5.31613e-50	3.24678	7.89927e-11
CG14651	-0.0225331		1.33814	0.200965	0.244075	0.834939
CG14655	0.0044483		-2.46391	3.29171e-08	-1.08413	0.00744479
CG14657	0.0553636	0.495066	3.50042	9.65427e-56	3.55566	1.2722e-12
CG14658					-0.259242
CG14661	-0.0126662		-1.83806	0.103476	-0.417512	0.5337
CG14662	0.0165052		-2.39213	0.0235106	-0.471159	0.513839
CG14664	-0.0098103		-1.40029	0.193876	-0.504088
CG14667	0.0438748	0.758571	3.02121	3.47983e-41	1.70204	6.92696e-08
CG14668	-0.00981418		-0.894909	0.396648	0.0735867	0.942413
CG14669	-0.0260046		0.282295	0.567733	-0.242608	0.504252
CG14671	0.155978	0.134053	0.0219491	0.958728	-0.125858	0.748677
CG14676			-0.187631		-0.270692
CG1468	0.0137188		-3.46545	2.86468e-06	-0.907911	0.0216025
CG14687	-0.000531252		-2.19215	1.03401e-12	-0.934279	0.0478031
CG14688	0.00971534	0.944239	1.92303	5.41178e-16	1.88837	4.82126e-06
CG14689	-0.0199504		-0.173593		-0.347963
CG14691			-0.0083535		0.314945	0.788474
CG14692	-0.002456		-1.8456	0.0246269	-0.429576	0.347637
CG14693	-0.0098103		-1.11464		-0.499446	0.501725
CG14694	-0.00316432		-1.64111	0.0143752	-0.767112	0.127986
CG14695	0.00945104		-3.29478	0.00177346	-1.86379	0.0123241
CG14696	0.00783212		-2.07505	7.20595e-08	-1.02165	0.0138077
CG14708					0.0813621
CG14710	0.191493	0.0019089	3.74008	1.55226e-52	3.49347	6.42101e-13
CG14711	-0.000262657	0.998281	-0.928941	0.00630201	-0.417484	0.244522
CG14712	-0.155372	0.00573055	0.881432	0.000317906	0.414378	0.156502
CG14715	0.143617	0.200281	3.16194	1.53145e-28	1.58657	0.000241573
CG14717			-1.59529	0.135077	-1.64238	0.0997194
CG14718	0.022576		-1.04045	0.357274	-1.06737	0.307975
CG14720	-0.000269341		-1.36809	0.00255015	-0.212297	0.852722
CG14721	0.124155	0.240711	-0.909407	0.0144664	-0.741624	0.0685735
CG14722	0.165623	0.00543133	3.47541	8.60259e-52	3.0349	3.07809e-09
CG14739			-0.482942		0.0813621
CG14740					-0.416589
CG14742			0.0322424		-0.383276
CG14743	-0.00981418		-0.0083535
CG14744					-0.0382427
CG14752	0.00527034		-1.78631	0.0830329	-2.50922	8.55023e-06
CG14756	0.0125684	0.675744	-1.98969	6.89639e-09	0.27984	0.809249
CG14757	0.0163926		-2.99422	0.000285741	-0.878924	0.335615
CG14760	0.0194219		-2.24493	0.00523096	-1.533	0.149374
CG14762	0.0226907		-2.25822	1.68806e-08	-0.904001	0.0125452
CG14763	0.00989079		-0.819885	0.445417	-1.66858	0.00141482
CG14764	-0.00106258	0.98983	3.98478	1.61715e-76	3.31757	3.88326e-11
CG14767	-0.070075	0.41327	-1.39625	6.87475e-07	-0.521068	0.0743771
CG14770	0.0127209		-1.76509	0.00114749	-0.712728	0.428592
CG14777	0.00461197		-1.97541	0.00104527	-1.38792	3.19408e-05
CG14778			-0.0816255		-0.469729	0.601822
CG14780	0.0121808		-4.4132	9.51045e-05	-1.77096	6.16815e-06
CG14785	-0.0629892		-2.15937	2.6781e-05	-0.769886	0.228825
CG14787	-0.0338166		-2.6901	0.000592529	-1.48712	0.0087829
CG14795	0.00908432		-2.79099	0.00041956	-1.06537	8.2766e-05
CG14797	0.0167452		-1.33692	0.120063	-0.116252
CG14803	-0.131662	0.233606	3.7638	3.16976e-85	3.10224	1.4183e-12
CG14805	0.0969418	0.244314	3.39301	9.03633e-56	2.34231	1.18602e-06
CG14810	0.0138505		-0.494748		-1.13594	0.24582
CG14811					-0.441479
CG14812	0.20596	0.0277314	3.20046	1.1378e-35	2.89017	2.96531e-09
CG14814	-0.161244	0.0809266	2.84973	3.60464e-20	3.46684	1.3821e-18
CG14817	0.159764	0.136583	0.174797	0.574632	-0.314119	0.220272
CG14818	0.171882	0.141626	1.73795	3.82918e-11	-0.0609806	0.849689
CG14820	0.00968316		-2.66786	0.00155295	-0.904939	0.000853302
CG14823			-0.876721		-2.62365	0.00597631
CG14826	0.0101034		-2.45827	9.92579e-07	-0.637291	0.45162
CG14829	-0.014003		-1.50281	0.0780426	0.913652	0.371096
CG14830	0.00962824		-1.59574	0.00236766	-0.977883	0.00715022
CG14834	0.00591624		-3.22781	0.000259315	-1.11492	0.218616
[truncated: 12,650 more rows]
