# Supplementary material for: A modERN resource: identification of Drosophila transcription factor candidate target genes using RNAi
Source: Genetics. 2023 Jan 19;223(4):iyad004. doi: 10.1093/genetics/iyad004 (PMC10078917; doi:10.1093/genetics/iyad004)
Supplement: iyad004_Supplementary_Data [file iyad004_supplementary_data.zip › modERN_Resource_RNAi_Table_S7_CG10209_GENETICS-2022-305822.xlsx]

## Sheet: heatmap CSV
gene name	CG10209_0-1.5	CG10209_12-14	CG10209_16-18
mt:ATPase8	-1.64767	-1.01949	-1.09834
mt:ND6	-1.05054	-0.742894	-1.17495
nur	-0.795253	-0.595725	5.25156
CG12011	-0.711743	-0.0970376	1.54312
l(1)G0004	-0.468731	-0.530618	-1.07591
RpL35A	-0.452529	-0.728473	-1.02597
CG13159	-0.433636	-0.0744032	4.12829
Hr4	-0.409629	0.289956	2.11554
mt:ND4L	-0.356196	-0.957497	-1.03925
CG14756	-0.337241	-0.229255	1.3899
pip	-0.336982	0.161533	1.62536
mas	-0.323102	-0.638308	2.18396
CG7296	-0.278669	-0.968584	-1.14766
CG31221	-0.278455	1.17121	1.41665
lncRNA:CR42491	-0.270916	-0.711138	-1.25777
Adgf-A	-0.24929	0.0794032	-1.34562
spz6	-0.239657	-1.02199	0.015024
CG11899	-0.238027	-0.540209	-1.29936
Ugt35D1	-0.229396	-0.027018	1.12784
PH4alphaSG2	-0.225811	0.128174	1.07318
CG32073	-0.224714	-2.84619	-1.36709
CG9095	-0.221051	0.0349924	1.42929
Np	-0.20903	-0.0709125	1.26933
fne	-0.199854	0.805863	1.12408
CG6118	-0.18112	0.0913883	1.61022
yellow-e2	-0.177757	-0.201447	-1.40156
Cat	-0.172938	0.0642064	1.03468
Pepck2	-0.167791	-1.07097	-2.27387
CG31373	-0.157602	-0.159013	-1.28967
CG15282	-0.146047	-0.432697	-1.37994
CG9184	-0.132653	-0.96347	-1.15852
CG17734	-0.131495	-0.0212366	-1.17203
stw	-0.128847	0.201581	1.13292
Cht5	-0.128642	-1.27854	-1.43508
asRNA:CR45600	-0.127483	-4.44863	-3.58611
CG5254	-0.126013	-0.105878	-1.06585
CG8036	-0.121552	-0.298399	-1.03073
Mal-A5	-0.104315	-0.862247	-1.00878
ich	-0.095024	2.36554	1.83386
CG8249	-0.0899995	-1.07949	-0.22275
CG8708	-0.0886414	-0.0501765	1.21347
CG9689	-0.086456	-0.252017	1.00126
CG17672	-0.0857883	-0.616734	1.10421
CG7294	-0.0843959	-0.239838	-1.09302
Cyp9c1	-0.0814252	-1.28918	-0.899157
CG2187	-0.0810308	-0.802746	-1.27201
CG14285	-0.0761073	-0.275184	-1.04872
Tsf2	-0.0760737	-1.60308	-1.6122
CG17036	-0.0756485	-0.273251	-1.0455
Pss	-0.071583	-0.347104	-1.20353
Ugt301D1	-0.0647739	0.164978	1.53883
slbo	-0.064595	0.0876494	3.18613
Oseg4	-0.0637787	-0.901308	-1.51924
CG3902	-0.0634442	-0.357208	-1.14798
CG4408	-0.0618747	0.298075	-1.0842
Cyp6a16	-0.0601192	-1.05918	-1.01437
CG12522	-0.0594296	-3.1585	-0.729855
CG32407	-0.0561327	0.70087	1.1187
jtb	-0.0560859	0.0574816	-1.04645
CG11619	-0.0541487	-1.20249	0.562522
CG6912	-0.0502183	-1.45556	-0.923011
CG32237	-0.0497804	-0.257658	-1.21479
Lst	-0.0494048	-1.30009	0.243896
CG10209	-0.0465217	-0.580737	-1.02133
CG17047	-0.0464136	0.192642	2.0478
CG32266	-0.0459745	-1.34023	-0.166613
Cpr78Cc	-0.0444236	-1.0365	-0.855564
CG17786	-0.0439474	0.593429	1.02397
CG31324	-0.0423538	0.315902	-1.02496
snoRNA:Dek-a	-0.0422217	1.19533	0.0930401
CG8665	-0.0408095	0.716917	3.00633
Obp99a	-0.0407487	-1.16966	-1.51655
CG7900	-0.0399731	-1.07689	-1.6331
CG7300	-0.0379879	-0.260666	-1.52577
CG13043	-0.0374841	-1.15179	-0.707981
SmydA-3	-0.0355032	-0.2723	-1.13476
mbl	-0.031993	0.953692	1.01764
CG10026	-0.0314311	-0.676555	1.14394
CG3285	-0.0304138	-0.671649	-1.37461
Cyp28d1	-0.0298982	-1.36791	-1.52158
CG7299	-0.0298213	-0.237841	-1.43716
CG13066	-0.0271566	-0.726788	-1.9299
Hr3	-0.0270494	1.40511	1.25859
CG9192	-0.0268658	-2.03812	-0.791415
sm	-0.0266694	0.773847	1.08366
CG13678	-0.0264861	-1.95344	1.08672
Adh	-0.0260295	0.0544352	-1.02607
CG5973	-0.0253151	0.43048	1.16298
CG8586	-0.0240315	-0.116572	-1.00562
GstE10	-0.0239957	-0.689587	-1.01295
CG18581	-0.0233872	0.699141	1.48411
CG9451	-0.0232925	1.03988	0.0970306
CG13068	-0.0226136	-1.16284	-1.16343
CG30371	-0.022026	-2.22566	-1.03682
CG11852	-0.0216827	-0.32854	-1.71286
CG33978	-0.0212623	0.555897	1.16982
CG13024	-0.0211792	-0.490158	1.1654
grsm	-0.0208172	-0.00901717	1.06436
Cyp28d2	-0.0201045	1.1716	1.30264
Ccp84Aa	-0.020062	-1.2556	-0.551074
CG1946	-0.0193885	0.197636	-1.95335
GLaz	-0.0193481	-1.0187	-0.0917085
CG13545	-0.0189362	-0.177887	-1.04937
CG15696	-0.0188658	-0.173979	-1.18929
CG12934	-0.0186844	-0.600058	-1.34149
CG4229	-0.0186329	-0.982157	-1.08183
CG3270	-0.018491	-0.392991	-1.23862
Cyp304a1	-0.0183652	-0.130587	1.4354
Osi14	-0.0180154	-0.380081	2.06537
CG5506	-0.0175818	-0.535393	-1.36373
snoRNA:Psi18S-1086	-0.0174236	1.17781	0.162131
CG4000	-0.0171525	-0.476297	-1.54877
CG13063	-0.0169889	-1.34511	-0.111869
CG31808	-0.0167438	0.679004	1.21917
Cyp6w1	-0.0162012	0.0592883	-1.28515
b	-0.0161862	0.351277	1.43174
CG5715	-0.0160491	-0.148596	2.33017
CG13075	-0.0160452	-1.23085	-1.357
CG4830	-0.015768	-0.438067	-1.16058
Ccp84Ae	-0.0157297	-1.45687	-0.757848
Cpr49Ac	-0.0153777	-0.527922	1.57405
CG30413	-0.0152043	-0.0700671	1.51718
NaPi-T	-0.014859	-0.146862	-1.39183
sxe2	-0.0146377	-1.04888	-0.766541
CG13640	-0.0144033	-0.273805	-1.47475
CG14454	-0.014018	-1.13839	-0.0326195
CG13674	-0.0137365	-2.06066	0.390114
Cyp6a2	-0.0136455	-0.0535078	-1.52029
BomS2	-0.0134701	-1.05114	0.0858601
CG42807	-0.0130902	-0.157536	-1.80222
CG34327	-0.0129567	-0.486718	1.83332
CG14096	-0.0129196	-0.290173	1.45997
Frq2	-0.0128241	1.08625	1.20981
Ugt49B2	-0.0127675	-0.0617209	-1.32007
CG14949	-0.0125915	-1.85953	-0.972973
CG32074	-0.0125915	-0.439265	2.27985
CG13694	-0.0122274	-2.19179	-0.138478
CG13679	-0.0118119	-1.6206	1.10749
yellow-h	-0.0117626	1.12362	1.4512
CG32548	-0.0117162	0.190572	1.29066
CG14327	-0.0116781	-1.26307	0.450391
Gpo1	-0.0115515	-0.5577	-1.15295
CG13618	-0.0114194	-1.01404	0.0833303
snoRNA:Or-aca4	-0.011099	1.97355	0.257056
Jon99Cii	-0.0110584	0.175278	-1.86135
CG30148	-0.0110584	1.21844	0.226132
CG9521	-0.010664	-0.149426	1.07267
yellow-d2	-0.0106055	-0.574832	1.26226
CG5892	-0.0105178	-0.48495	-1.02703
Pxd	-0.0103731	-0.186115	1.24949
CG14570	-0.0103042	-1.51423	-0.15534
Ddc	-0.0103014	-1.41805	-0.824976
CG15545	-0.00983594	1.07963	0.497096
CG3348	-0.00958664	0.109223	-1.58576
Alp10	-0.00950451	-0.257285	-1.62985
Cht4	-0.0094898	0.539376	2.22386
CG13325	-0.00919161	-0.565209	-2.66259
Alp4	-0.00910894	-0.123304	-1.28829
Jon99Ciii	-0.00902107	-0.0896406	-1.46575
CG11407	-0.00897224	-0.887907	1.77611
CG32453	-0.00890142	-1.35078	0.508583
CG11131	-0.00882741	0.00554905	-1.19715
CG13314	-0.00868106	-1.48553	1.35371
lncRNA:CR44138	-0.00868106	0.847917	1.69954
Cpr60D	-0.00866087	-1.13697	-2.28678
CG32017	-0.00855622	1.41627	1.53395
CG14196	-0.00849241	0.0831514	-1.09895
Alp9	-0.00826746	-0.145879	-1.74275
snRNA:U1:95Cc	-0.00780884	1.50991	0.166798
CG14302	-0.0073293	-0.342147	-1.0802
CG13461	-0.0073293	1.3679	0.627875
CG13728	-0.00727179	-1.78908	-0.328569
asRNA:CR43957	-0.00712813	0.583076	1.12493
Cyp4ac3	-0.00706848	0.646782	1.34786
CG15554	-0.00692737	0.170939	-1.07291
AANATL3	-0.00692737	-0.085707	-1.20692
CG42798	-0.00692737	0.2312	1.81151
CG31954	-0.0069158	-0.129904	3.56618
BomBc2	-0.0069158	-2.33955	0.301278
CG43400	-0.0069158	0.172901	1.13245
Jon25Bi	-0.00691304	1.45723	-0.411828
CG13323	-0.00688357	-0.31651	-1.19469
Ir76a	-0.00687233	-0.457807	-1.1609
CG5810	-0.00650557	0.891522	1.20584
Cyp4d14	-0.0063585	-1.41932	-0.943901
CG10345	-0.00619906	-1.15003	0.138665
CG43139	-0.00619906	-0.56961	1.40726
jim	-0.00617985	0.794498	1.04425
CG2121	-0.00608535	-1.05073	-0.201719
Mal-B1	-0.00600991	0.111261	2.00914
CG2680	-0.00590246	-0.244903	-1.00925
CG11353	-0.00590124	-0.193021	1.18006
SmydA-9	-0.00582768	0.0271418	-1.33565
CG9682	-0.00542812	-0.565695	-3.32468
Cpr76Bb	-0.00542812	-0.340128	-1.2304
CG32241	-0.00542812	-0.192697	-1.4252
Nmdmc	-0.00522689	-0.0500391	-1.15667
mthl4	-0.00503169	-0.410129	-1.03879
CG14219	-0.00501638	-0.591543	-1.67207
CG14118	-0.00492837	-0.362683	1.01024
CG13560	-0.00476959	-0.810122	-7.37124
Edg91	-0.00476959	-1.36749	-0.0452419
Acp65Aa	-0.00476959	-1.80361	-1.64207
CG6865	-0.00476959	-0.661082	-2.88471
CG7742	-0.00476959	-0.411735	-1.20877
vanin-like	-0.00476959	-0.391567	-1.95239
Cyp6a18	-0.00476959	0.194273	1.2091
chinmo	-0.00466368	0.566028	1.03655
CG13060	-0.00455645	-1.04152	-0.435441
AANATL2	-0.00449508	-0.435056	-1.12629
Cyp12a4	-0.0043912	0.0625819	-1.62739
CG7768	-0.00436268	0.0743019	-1.02098
CG42329	-0.00436268	0.0994826	2.29921
CG1208	-0.00388536	-0.304101	1.05824
CG6870	-0.00387407	0.523177	1.37775
SLC22A	-0.00383054	-0.307941	-1.01737
CG32214	-0.0031536	-0.541176	2.28123
CG30203	-0.0031536	-0.627984	1.02831
lncRNA:CR46006	-0.00309078	1.1919	1.07793
CG3868	-0.00296885	0.0992807	-1.23893
CG34217	-0.00296885	0.0209787	-1.04582
ChT	-0.00296005	1.44172	1.52438
CG5955	-0.00291999	-0.200999	-1.09058
Ance-3	-0.00282266	0.0296338	1.09583
Had2	-0.00260088	-0.353841	-1.03269
MtnE	-0.00260088	-0.1833	-1.32635
CG13738	-0.00249012	-1.40406	-0.175464
CG31288	-0.00243743	0.0307981	-1.15003
Gasp	-0.00241915	0.210546	1.32423
hll	-0.00229337	-0.941648	-1.9367
Lsp1gamma	-0.0020625	1.65262	1.85585
CG14153	-0.00204198	-1.60576	-0.347805
CG5890	-0.00204198	1.20564	1.28342
CG33939	-0.00181892	-1.09608	-0.371835
CG10081	-0.00169895	-0.0598058	-2.95634
a10	-0.00169895	-0.0855393	-1.80687
CG11892	-0.00169895	0.436837	-1.41904
Ilp8	-0.00169895	0.274895	-1.09265
LysB	-0.00169895	0.109079	-1.14311
elfless	-0.00169895	-0.0301692	-1.04575
Eglp3	-0.00169895	-0.133987	-1.14747
CG9826	-0.00169895	0.0266781	-1.37833
CG8012	-0.00169895	-0.307478	-1.51118
MtnB	-0.00169895	-0.274051	-1.5498
CG17191	-0.00169895	-0.311233	-1.37574
CG13157	-0.00169895	-0.0804215	-1.39016
CG10474	-0.00169895	-0.0628395	-1.52009
CG42711	-0.00155506	1.40497	1.75365
CG34248	-0.00155506	-1.0941	-0.124643
CG17570	-0.00155506	-1.04941	-1.46042
CG13228	-0.00155506	-1.32635	-1.08085
CG42815	-0.00155506	0.0197165	-2.54759
CG42825	-0.00155506	-0.545717	-2.78592
Cpr12A	-0.00155506	-0.156658	-1.06181
CR33013	-0.00155506	-0.334619	-1.05278
CG15408	-0.00155506	-0.0847871	-1.25009
snoRNA:Psi18S-1854c	-0.00155506	1.04703	-0.279472
betaTry	-0.00155506	1.47527	0.837982
lncRNA:CR44595	-0.00155506	0.594719	1.2797
TwdlO	-0.00155506	0.174018	1.82526
CG14851	-0.00155506	-0.2266	1.70528
CG7406	-0.00146564	-0.277743	2.02108
CG32647	-0.00141054	0.842552	1.48907
GstD4	-0.000993092	0.146667	-1.10682
Adgf-D	-0.000872691	0.241341	1.25266
snoRNA:Psi28S-3571	-0.000800461	1.01489	0.517625
CG5162	-0.000771094	-0.620634	-1.09789
CG42272	-0.000661825	-1.10614	-0.110769
CG14095	-0.000561242	-0.516325	1.10343
lncRNA:CR43148	-4.32866e-05	1.1955	0.941224
CG31437	0	0.451652	4.81704
CG34458	0	1.02299	3.4818
LManIII	0	0.810691	3.9546
CG33263	0	0.0714822	4.03793
fau	0	1.90109	3.19632
CG43968	0	1.25083	2.28629
Cpr76Bd	0	1.09722	2.65302
CG17107	0	1.00828	2.52149
CG13042	0	-1.94409	0.234448
CG9988	0	-0.24835	-2.43014
CG42779	0	-0.427625	-3.40579
Peritrophin-15b	0	0.149923	-1.63621
CG6839	0	0.0679127	-1.58521
Peritrophin-15a	0	0.0742735	-1.59564
Odc2	0	0.165186	-2.02609
CG7882	0	0.101446	-1.8158
CG14958	0	-0.189682	-2.04288
CG14324	0	-0.256482	-2.0312
CG45079	0	-0.0483173	-2.06694
CG9040	0	-0.037149	-1.88721
CG10182	0	0.316598	-1.25475
Pig1	0	0.284455	-1.19552
Nplp4	0	0.21188	-1.2431
CG6295	0	0.276933	-1.3102
CG15308	0	0.0715133	-1.23818
CG44040	0	0.114294	-1.22653
CG16775	0	0.0203224	-1.08406
MtnD	0	0.0343112	-1.00624
alpha-Est4aPsi	0	0.0150588	-1.14949
CG11898	0	-0.56685	-1.29271
thetaTry	0	-0.598439	-1.44155
Crys	0	-0.69519	-1.43193
CG30197	0	-0.630628	-1.10254
Nep6	0	-0.445301	-1.1078
Obp56g	0	-0.098595	-1.02935
CG31019	0	-0.354412	-1.05137
CG33510	0	-0.188342	-1.17521
CG6283	0	-0.264033	-1.13512
CG11350	0	-0.277704	-1.11815
Cp38	0	-0.0332236	-1.35999
CG7906	0	-0.089187	-1.25364
CG10513	0	-0.112779	-1.20871
asRNA:CR45376	0	-0.317941	-1.44914
CG6271	0	-0.217114	-1.52027
CG17145	0	-0.316742	-1.39465
CG32248	0	-0.246483	-1.3737
CG11425	0	-0.104163	-1.43367
CG34281	0	-0.115345	-1.39477
CG34105	0	0	-1.44265
CG42525	0	-0.0402032	-1.57621
CG10154	0	-0.0771638	-1.54419
AANATL4	0	-0.527209	-1.85556
CG13312	0	-0.813102	-2.41835
CG5767	0	-0.881366	-2.17289
CG18180	0	1.85955	0.565069
Ntl	0	0.867297	1.31781
CG30479	0	0.481372	1.52191
CG31928	0	0.632304	1.4501
CG32188	0	0.726797	1.18433
lncRNA:CR44148	0	0.679646	1.03724
Lcp2	0	0.808361	2.36809
CG14329	0	0.0558515	2.574
CG14355	0	0.0370554	2.02026
CG42397	0	0.0251476	1.87294
BomS6	0	0.194955	2.21542
CG43666	0	0.137173	2.3417
CR30029	0	0.561756	2.73033
CG14143	0	0.446902	3.22202
Acp1	0	0.328869	1.07947
Lcp1	0	0.35145	1.0558
lncRNA:CR44810	0	-0.00628217	1.07231
CG11192	0	0.0722704	1.09911
CG15293	0	0.168795	1.06031
CG7377	0	0.298664	1.85818
CG33268	0	0.341759	1.69819
lncRNA:CR44459	0	0.112535	1.63009
CG13443	0	0.0334893	1.45151
CG14850	0	0	1.45883
lncRNA:CR44707	0	0.158067	1.44283
CG33160	0	-0.175622	1.25692
CG14406	0	-0.0726837	1.15499
Lcp9	0	-0.0800664	1.09451
Cyp313a5	0	0.0202761	1.17933
CG14258	0	-0.0120434	1.16299
Nepl21	9.28598e-05	-0.911609	1.12533
CG13675	0.000357123	-0.896346	1.15388
CG12268	0.000454235	-0.686416	-1.20034
CG13217	0.000525969	-0.768464	-1.21601
CG9259	0.000827933	-0.437866	-2.32824
LysE	0.000827933	0.331519	-1.87072
CG9825	0.000827933	-0.614779	-1.2917
Cyp4d8	0.000827933	0.144184	1.39482
CG43181	0.000864515	-3.22482	-0.957464
CG7367	0.000880448	0.0668602	1.72693
CG17571	0.000981121	-1.26835	-2.03207
CG34427	0.00120095	0.0985137	-1.1906
CG31454	0.00120095	-0.707298	-1.3412
Cht9	0.00120095	1.01063	0.106044
lncRNA:CR44832	0.00120095	0.606845	1.03054
snoRNA:Psi28S-1153	0.00120095	0.4958	1.03361
CG31832	0.00120095	0.735219	2.24159
CG34447	0.00120095	0.221656	1.62568
CG6277	0.00120962	-2.32389	-1.86086
CG5402	0.00120962	-1.71159	2.44403
lncRNA:CR44467	0.00120962	1.19665	0.643824
CG14499	0.00120962	0.417002	1.56444
CG8757	0.00120962	0.580964	1.01235
CG4017	0.00120962	-0.101608	1.35491
LManVI	0.00131214	1.02394	0.635911
Sid	0.00164592	-1.21147	0.413904
tobi	0.00167445	-0.0653283	3.01094
Cyp312a1	0.00208283	0.592143	1.27507
beat-IIIc	0.00217006	0.684501	1.06702
CG33012	0.00220965	-0.217434	-1.163
CG15615	0.00256044	-0.874122	1.68476
TwdlT	0.00261229	0.159754	1.20731
Prat2	0.00266004	-0.0160874	2.12117
TwdlV	0.00266158	-0.117675	2.07878
Twdlbeta	0.002666	-0.299635	1.44489
CG7328	0.00273337	0.14317	1.18483
Cpr73D	0.00276	-0.580913	-1.85665
CG10598	0.00287894	-0.125849	-1.03554
CG5160	0.00295842	-1.20594	-0.694738
CR43105	0.0030743	4.14867	3.91321
CG15153	0.0030743	-1.1448	-0.540244
CG34290	0.0030743	-1.13855	0.414437
CG31821	0.0030743	-0.999143	-1.21048
Alp7	0.0030743	-0.241321	-2.05949
CG31496	0.0030743	0.725607	-1.14908
Jon65Ai	0.0030743	0.82054	-1.52435
CG42392	0.0030743	0.437338	1.20264
CG43156	0.0030743	0.676763	1.11796
CG34201	0.0030743	-0.00307634	2.23959
CG13051	0.00313303	-1.13123	0.313243
CG13047	0.00315448	-0.36985	1.97392
CG13445	0.00317505	0.95126	6.39971
CG13135	0.00317505	1.50034	2.58129
CG45207	0.00317505	1.04329	2.38518
CG18745	0.00317505	-1.22574	-1.04961
Cpr76Ba	0.00317505	-0.715057	-1.04776
pre-rRNA:CR45845	0.00317505	1.50884	0.00134901
Cyp4d20	0.00317505	0.769304	1.62437
CG32115	0.00317505	1.25092	1.17264
LManIV	0.00317505	-0.0665534	3.20117
CG5255	0.00317505	0.0713836	1.03611
nol	0.00355777	-0.003568	2.62244
CG8861	0.00357961	0.988134	1.19687
CG11584	0.00374756	-0.211151	1.2979
Cpr62Bb	0.00380811	-0.105186	-1.40157
CG9518	0.00418489	0.114542	2.47272
CG7203	0.00420676	-0.288692	-1.11426
Eo	0.004215	-0.270963	1.41729
dysc	0.00425889	0.929963	1.02837
Apl	0.00439788	1.0227	1.2166
lncRNA:CR44440	0.00441432	0.753844	1.27316
TwdlC	0.00444004	-0.397059	2.82885
CG10911	0.00478522	-1.02761	-1.53051
Lcp65Ad	0.00478522	-0.484454	1.39944
CG14265	0.00490118	-1.14938	-2.94888
snsl	0.00510443	-0.377863	1.32546
Eip63F-1	0.00552255	0.738875	1.00727
CG13069	0.0059765	-1.23368	-0.195388
Cpr64Ad	0.00598987	-0.347687	2.35559
CG31626	0.00616093	-0.274584	1.26493
Edg78E	0.00620067	-1.59887	-1.4068
CG5867	0.00620067	0.0130566	1.70513
Cpr64Ab	0.00633767	-0.241352	1.16568
Snap25	0.00653771	0.980017	1.21225
CG14147	0.00661345	-0.261906	1.12847
CG34031	0.0066672	0.269337	1.10768
CG30043	0.00675122	-0.354341	-1.16241
epsilonTry	0.00688591	0.213252	-1.34549
CG5945	0.00688591	-0.0723931	1.08522
CG43386	0.00695757	-0.182516	1.47825
Alp11	0.00697902	0.452385	2.70113
CG13116	0.00697902	-0.236043	1.01015
CG9701	0.00701323	-0.692823	-1.06221
CG14326	0.00739748	-0.600909	-1.45845
CG34461	0.00747418	0.860712	4.70848
TwdlW	0.00774073	0.101259	1.07977
Cpr72Ec	0.00778716	1.13843	1.37529
CG4607	0.0078492	0.0519177	-1.01306
CG42369	0.0078492	0.795435	1.8115
Cpr65Eb	0.00838725	-0.503791	2.39105
VAChT	0.00899381	0.903052	1.12026
Achl	0.00904872	0.482889	1.23026
gcl	0.00918375	0.0536124	1.06605
CG13077	0.00937492	-0.0118649	-1.06283
CG46303	0.00937492	-0.225245	-1.36085
Obp47b	0.00937492	-0.512795	1.0342
Npc2c	0.00943814	0.27889	1.60875
CG32599	0.00979424	-0.220362	-1.0845
CG7402	0.00979424	0.00757151	-1.27034
CG40486	0.0102134	0.253568	1.68578
obst-A	0.0102962	0.282269	2.00239
CG16820	0.0104881	-0.377305	1.62501
sro	0.0104884	-0.701169	-1.85534
28SrRNA-Psi:CR45848	0.0113006	1.26226	-0.0977878
CG32037	0.0114245	-0.0387198	1.34557
CG15213	0.011562	-1.04102	-0.866623
Lcp3	0.0121662	0.775357	4.88033
Gr64a	0.0121662	0.530536	1.12338
Cpr97Eb	0.0123463	-0.0723495	1.4816
pHCl-1	0.0124737	1.37905	1.49146
Jhe	0.0124781	-1.52241	-1.09472
CG14457	0.0125382	1.20518	2.38874
lncRNA:alphagamma-element:CR32865	0.013338	1.16455	1.53041
CG1986	0.0135503	-1.58367	1.68464
Sesn	0.0138243	0.980457	1.24119
CG34437	0.0139412	1.10127	0.763407
RhoGAP102A	0.0145269	1.08466	0.98953
Lcp4	0.0150468	0.324402	2.39887
CG8736	0.0158663	-0.102937	2.2117
CG15249	0.0162331	-0.452398	1.49889
CG13315	0.0166239	-0.00812961	1.14956
CG13631	0.0169802	0.555974	1.32016
Osi2	0.0182508	-1.19255	0.0650557
CG15021	0.0183355	-0.689711	-1.82543
CG6337	0.0183459	-0.0359439	2.79623
CG12256	0.0186627	0.100795	2.97898
CG3119	0.0187337	-0.302792	-1.08553
CG4563	0.0187361	0.262281	-1.04455
lncRNA:CR44445	0.0188875	1.66283	3.1277
CG31974	0.0190238	0.110548	-1.1951
snRNA:U5:63BC	0.0190238	1.08251	0.200132
Obp83g	0.0190646	-0.581203	1.24333
nvd	0.0191602	0.892034	1.44494
Hsp70Bb	0.0197536	1.11645	0.559216
CG7214	0.0210819	0.961208	1.69181
CG7330	0.0212707	-0.124996	1.1907
CG8908	0.0213157	1.08592	1.64623
CG10405	0.0213966	-1.15919	-1.74354
CG40298	0.0214009	1.64257	2.07997
LManV	0.0215966	0.177049	2.00817
CG14515	0.0218906	0.144578	2.0637
Frq1	0.0221292	0.990208	1.07492
Cyp6a8	0.0226746	0.389146	2.5155
CG42613	0.0238966	0.968018	1.26103
Try29F	0.0241844	-0.661417	2.18935
Hml	0.0247784	-1.04174	-0.361983
Cpr66D	0.0265598	0.16143	1.19734
nrv3	0.0271637	1.02237	1.23412
CG34057	0.0272544	1.02939	0.829303
cpo	0.0278759	0.948712	1.26809
cpx	0.028508	1.082	1.20889
Syp	0.0288529	1.17764	0.535256
para	0.0292249	0.829014	1.1478
CG43799	0.0298609	0.994366	1.67977
CG6329	0.0298757	1.07495	1.22091
nAChRalpha5	0.0303526	0.921642	1.04909
Cpr50Cb	0.0318704	-0.356551	-1.21864
jeb	0.0321391	1.15991	1.21396
asRNA:CR44029	0.0326616	1.14432	1.58435
snoRNA:Psi28S-2566	0.0329101	1.00486	-0.603268
Cpr49Ae	0.0331567	0.451609	1.18957
lncRNA:CR44845	0.0341995	0.555446	1.70175
Syt7	0.0345876	1.04801	1.1109
snoRNA:Psi28S-291	0.0356009	1.87916	-0.660911
nAChRalpha1	0.0365597	0.910817	1.31756
sPLA2	0.0366457	-0.656823	-1.0271
CG7298	0.0380704	-0.451023	-1.05203
ana	0.0382277	0.695784	1.15901
asRNA:CR45835	0.0392377	1.4829	2.8304
CG1774	0.0396301	-0.52953	-1.2333
CG13795	0.0427553	0.402547	1.1191
CG14879	0.0428667	0.957627	1.06473
CG7548	0.0449328	0.610581	1.41874
CG14752	0.0464466	-0.19577	2.30364
CG8369	0.047078	0.615491	1.25328
CG43295	0.0479972	0.921319	1.70491
CG44102	0.0495443	0.734388	1.28574
Jon25Biii	0.0506259	1.56055	-0.173896
Dpm3	0.0508214	0.894636	1.19975
bru3	0.0523384	1.01861	1.13999
SK	0.0559291	0.822198	1.14977
PlexB	0.0592021	0.489596	1.0893
CG34276	0.0623929	1.33148	1.65321
CG43085	0.0669663	-0.211025	-1.1293
CG10638	0.0741531	0.490994	1.00208
eIF4E3	0.079364	1.2906	1.16182
asRNA:CR45822	0.0827497	3.67556	3.53164
CG13375	0.0840375	1.02775	1.07438
Nipped-B	0.0926647	0.860411	1.05758
Nipped-A	0.095392	0.808708	1.22177
slif	0.101444	-1.13393	-0.175311
Uhg3	0.102763	1.31603	0.68461
CG46466	0.112825	2.72653	2.61025
Parp	0.113429	1.39064	0.749772
CG6928	0.122635	-0.439701	-1.67621
Cals	0.122919	1.24477	1.28877
AGO3	0.124976	1.82021	0.775523
Atf6	0.12544	1.61616	1.48799
l(2)gl	0.12664	0.569255	1.99983
CG10035	0.130853	-0.000297814	1.74911
lncRNA:CR46216	0.131297	1.19885	1.46655
CG9380	0.131454	0.254414	1.04955
unk	0.134793	1.05014	1.3004
CG31075	0.136185	0.248782	1.38627
Gpdh1	0.138934	-0.116276	-1.30133
MED26	0.139969	1.11607	0.910808
l(3)80Fj	0.14056	1.05732	0.89282
lncRNA:CR46472	0.141846	1.39403	0.430775
MFS10	0.148318	1.0126	1.29171
dhd	0.148731	-0.40581	1.36634
CaMKII	0.148784	0.995963	1.17583
Stlk	0.150572	1.59302	1.24029
bol	0.160802	0.695578	1.11768
Adar	0.161816	1.0043	1.16705
CG33217	0.163583	2.17775	2.03974
CG7646	0.163776	0.914765	1.0986
Haspin	0.168744	1.64296	0.859323
dap	0.170747	0.689873	1.07609
uex	0.175119	0.924656	1.04553
pho	0.175432	1.1179	0.859696
orb	0.177163	0.785085	1.10917
CG40470	0.178753	0.720049	1.20397
CG18213	0.179407	1.32343	0.596814
Imp	0.180344	0.848988	1.11626
CG30440	0.181728	1.00056	0.580723
Nhe2	0.185488	1.14498	1.17104
pinta	0.191608	0.131153	1.14664
slmo	0.194906	1.28174	1.66823
Uhg1	0.197191	1.56234	0.739379
cta	0.198778	1.31951	0.88542
Tsp26A	0.204009	1.21288	1.25675
PIG-Q	0.206247	1.09868	1.09066
ftz-f1	0.210034	0.383372	1.79875
asRNA:CR44910	0.212165	0.786214	1.16601
l(3)80Fg	0.213117	1.2824	1.33956
msi	0.215467	1.25722	1.44105
pim	0.216582	1.00694	0.40526
Pten	0.22617	1.09014	1.03845
CG12769	0.226453	0.293659	2.13068
CG17883	0.231811	1.25231	1.00181
l(2)41Ab	0.242018	1.16932	1.38469
hid	0.244902	0.790842	1.21995
CG40439	0.245256	1.21987	1.27295
CG33941	0.250441	1.73864	1.73184
CG32767	0.251501	0.764792	1.02273
Galphaq	0.254903	1.24536	1.01809
CG6191	0.264288	0.980738	1.52921
Sema1a	0.267633	0.891507	1.18717
Vps11	0.270844	1.80111	1.75737
mei-P26	0.270957	1.14215	1.47184
CG42598	0.278389	0.825471	1.12614
Pur-alpha	0.282742	0.95654	1.282
Ephrin	0.285707	1.11198	1.30755
CG11360	0.288402	1.12589	1.58595
asRNA:CR45126	0.302343	0.914724	1.00561
dnc	0.308016	0.901804	1.02176
mt:CoII	0.30818	1.09973	2.11682
chrb	0.313415	1.26599	1.28857
Tob	0.316648	0.846963	1.18157
lncRNA:CR45102	0.318606	1.58953	1.82786
CG45050	0.325259	0.690666	1.10038
myo	0.343107	0.936579	1.07228
ImpL2	0.344396	1.1978	1.40388
CanA-14F	0.346073	0.877575	1.09598
mt:lrRNA	0.350861	1.36779	1.88854
Tsp96F	0.364253	1.07534	1.29844
tef	0.371463	1.22674	0.513162
lncRNA:CR45409	0.371732	0.872833	1.1472
lncRNA:CR46268	0.374204	1.30675	1.37148
nAChRalpha4	0.401218	1.17121	1.23322
orb2	0.401935	1.09471	1.32713
Tsen15	0.441075	0.797067	1.67212
mt:CoIII	0.443087	1.9332	2.73618
Sdc	0.447056	0.887386	1.02027
mt:ND3	0.533365	1.06411	2.7558
Paip2	0.546133	0.758939	1.21132
MFS17	0.575741	1.05463	1.43173
mt:CoI	0.61379	2.15103	2.4377
Trl	0.62705	1.36522	1.31251
eIF5	0.640336	1.28959	1.34254
Tpst	0.652173	1.16219	1.14412
mt:ND1	0.65668	0.846548	1.64672
Myc	0.729264	1.13804	0.556872
CG17724	0.738354	1.69175	1.83008
mt:srRNA	0.781599	0.626118	1.75488
CG41128	0.968511	1.15497	1.09129
mt:Cyt-b	1.04361	0.979293	2.87945
mt:ND4	1.57785	0.818156	2.03564
mt:ND5	1.62399	0.395436	1.10942
mt:ATPase6	2.05306	0.550656	1.52212

## Sheet: DESeq2 CSV
gene name	log2FoldChange.CG10209_0.1.5	padj.CG10209_0.1.5	log2FoldChange.CG10209_12.14	padj.CG10209_12.14	log2FoldChange.CG10209_16.18	padj.CG10209_16.18
128up	0.150994	0.00882123	-0.0846668	0.507055	-0.329055	0.0008868
14-3-3epsilon	0.0998217	0.0768134	0.448424	9.25963e-13	0.461988	1.59976e-10
14-3-3zeta	0.0100669	0.911839	0.31477	0.000250943	0.294058	0.000566554
140up	-0.0210976	0.915528	-0.0295087	0.871647	-0.13605	0.454017
18SrRNA-Psi:CR41602	0.000546557	0.997396	0.578134	0.000137841	-0.430743	0.219649
18w	-0.137924	0.357684	0.321011	6.63057e-06	0.0296787	0.871272
26-29-p	-0.139346	0.0387259	-0.336278	4.01021e-07	-0.109859	0.400766
28SrRNA-Psi:CR40596	0.116696	0.083786	0.855524	9.51242e-09	-0.145999	0.712954
28SrRNA-Psi:CR40741	0.00786759		0.244107	0.00943424	0.160817	0.616879
28SrRNA-Psi:CR41609	0.0181524		0.467721	5.22486e-05	0.257055	0.323553
28SrRNA-Psi:CR45848	0.0113006		1.26226	1.66117e-09	-0.0977878	0.649994
28SrRNA-Psi:CR45851	0.0732228	0.317517	0.569325	1.14489e-05	0.479899	0.152676
28SrRNA-Psi:CR45853			0.213913	0.105226	0.0529464
28SrRNA-Psi:CR45855	0.00688591		0.895622	4.79476e-06	-0.160912	0.39768
28SrRNA-Psi:CR45859	0.0366238		0.348673	0.000280927	0.274296	0.457776
28SrRNA-Psi:CR45860	0.00466591		0.650069	0.000342822	0.0766105	0.786978
2mit	-0.0406972	0.525394	0.363169	1.09556e-06	0.546697	2.04838e-07
312	0.106123	0.475812	-0.00969921	0.968843	-0.364389	0.0455144
4E-T	0.0831265	0.306425	0.418296	9.1768e-06	0.409305	0.0126075
5-HT1A	-0.0231392		0.357332	0.000117265	0.40643	0.00405451
5-HT1B	0.00937492		0.451528	0.0133377	0.361309	0.0901644
5-HT2A	0.00984065	0.939121	-0.141648	0.583994	-0.190905	0.446029
5-HT2B			0.137063	0.536981	0.222762	0.291734
5-HT7	-0.00453154		0.607048	4.8707e-08	0.464765	0.000564263
5.8SrRNA-Psi:CR45854			0.0162184
5.8SrRNA-Psi:CR45863	0.0030743		0.321316	0.0208709	-0.0361836
5PtaseI	-0.0138171	0.930432	0.146418	0.107958	0.0894699	0.492883
5SrRNA-Psi:CR33363			0.139179	0.0648551
5SrRNA-Psi:CR33416			0.0249345
5SrRNA:CR33366			0.00990606
5SrRNA:CR33367			0.0192719
5SrRNA:CR33407			0.00990606
7B2	-0.00331469		-0.24261	0.0102133	-0.485377	2.38797e-05
7SLRNA:CR32864	0.00697902		0.266963	0.0415159
7SLRNA:CR42652			0.370803	0.0253132	0.0273184	0.872187
825-Oak	-0.00155506		-0.729285	0.0014634	0.503329	0.0470236
A16	0.0893567	0.401363	-0.19035	0.0913375	-0.201168	0.261385
AANAT1	-0.00217883		-0.153038	0.203563	-0.228909	0.0539062
AANATL2	-0.00449508		-0.435056	0.000678244	-1.12629	4.12124e-16
AANATL3	-0.00692737		-0.085707	0.784278	-1.20692	1.10721e-12
AANATL4			-0.527209	0.0231161	-1.85556	3.19955e-46
AANATL5			-0.033497		-0.491987	0.117783
AANATL6	-0.00802747		0.101953	0.304329	-0.924696	0.00198969
AANATL7	-0.00619906		-0.068448	0.775233	-0.220341	0.349555
ABCA	0.0311666	0.790337	0.0805265	0.517282	-0.141786	0.197195
ABCB7	0.120704	0.219959	-0.417231	9.42467e-07	-0.310887	0.00895655
ABCD	0.157184	0.0699342	0.779647	1.45895e-16	0.594677	0.000371078
ACC	0.0215095	0.881766	-0.414191	2.34631e-08	-0.274098	0.00195537
ACXC			0.105871	0.487449	0.126785	0.508888
ACXD	-0.0181148		0.00261541	0.989142	-0.0699243	0.661223
ADD1	0.087426	0.115421	0.0573921	0.583994	0.248449	0.217831
ADPS	-0.0367933	0.650151	-0.21873	0.0974251	0.0131653	0.961897
AGBE	-0.171305	0.0267845	-0.467572	1.67591e-08	-0.379739	0.00104051
AGO1	0.129008	0.029575	0.569894	8.55572e-12	0.738661	1.21195e-16
AGO2	0.0268917	0.809536	0.489026	1.52293e-15	0.637931	2.5535e-11
AGO3	0.124976	0.265618	1.82021	5.60763e-58	0.775523	0.0075956
AIF	0.161891	0.0151894	0.0256859	0.810479	-0.202189	0.115801
AIMP1	-0.113129	0.302207	-0.221942	0.0614336	-0.524605	0.00189832
AIMP2	-0.0822701	0.494918	-0.0847459	0.447279	-0.360108	0.000996238
AIMP3	0.00460844	0.983311	-0.0803773	0.59248	-0.465352	7.52989e-05
ALiX	-0.0868537	0.316708	0.285707	2.24411e-05	0.511123	1.09472e-08
AMPKalpha	-0.145657	0.0179543	-0.307211	1.89139e-05	-0.337187	0.000633469
AMPdeam	0.00599677	0.961867	-0.0357095	0.710328	0.468669	3.11427e-08
AOX1	-0.130965	0.338845	-0.365681	0.0613387	0.064343	0.667254
AOX2	-0.0406901		-0.110385	0.70572	0.182418	0.288839
AOX3	-0.087048	0.31548	-0.186875	0.0618441	0.49713	0.000365719
AOX4	-0.00600991		-0.0275381		-0.00901438	0.95973
AP-1-2beta	0.029735	0.774494	-0.0798757	0.317792	-0.136258	0.362923
AP-1gamma	-0.0258665	0.779728	0.128635	0.0614336	0.122351	0.215951
AP-1mu	-0.143141	0.0151394	-0.0519424	0.594636	-0.163904	0.228172
AP-1sigma	0.131518	0.120545	0.534743	2.69112e-09	0.53782	3.14915e-06
AP-2alpha	0.00384212	0.975694	0.179607	0.00792144	0.252824	0.0050728
AP-2mu	0.0716369	0.450361	0.025958	0.80274	-0.0875166	0.568685
AP-2sigma	-0.0476047	0.752624	-0.159162	0.0848306	-0.176934	0.199968
APC10	-0.0175126	0.931101	-0.0621683	0.836693	0.0645014	0.854875
APC4	-0.00834529	0.961269	-0.136867	0.545128	-0.081187	0.76881
APC7	0.0691823	0.279172	-0.331654	0.0644662	0.279506	0.255796
APP-BP1	-0.040598	0.753307	-0.0969559	0.584271	-0.209022	0.392826
AQP	-0.00155506		-0.312218	0.181691	-0.15822	0.594591
ARY	0.0030743
ASPP	0.118934	0.452957	0.0428991	0.709025	-0.0839702	0.658221
ATP6AP2	-0.118543	0.127985	-0.0718503	0.391027	-0.275647	0.00198165
ATP7	0.040225	0.655821	0.0751324	0.445114	-0.586039	1.17919e-06
ATP8A	0.109255	0.316518	-0.0400886	0.66858	0.0364664	0.823512
ATP8B	-0.0221958	0.686959	0.365724	9.05795e-07	0.783182	4.17235e-11
ATPCL	-0.0674879	0.351225	-0.100031	0.169267	-0.34264	0.00239132
ATPsynB	-0.372003	1.82418e-07	-0.396736	3.06627e-08	-0.614812	9.7294e-14
ATPsynC	-0.113799	0.0974167	-0.197683	0.0123468	-0.398884	0.000111191
ATPsynCF6	-0.144144	0.130174	-0.195432	0.0337949	-0.390943	0.000987022
ATPsynD	-0.0227984	0.876334	-0.217217	0.0322081	-0.412079	0.00186068
ATPsynE	-0.326272	0.00013544	-0.411267	1.09752e-10	-0.563675	4.40985e-09
ATPsynF	-0.426607	2.31677e-10	-0.507381	8.51525e-10	-0.728657	4.24517e-09
ATPsynG	-0.325776	0.000109038	-0.481255	0.00369982	-0.853181	5.71693e-11
ATPsynGL					-0.0168566
ATPsynO	-0.188252	0.026523	-0.322189	1.95692e-05	-0.558661	3.29706e-10
ATPsynbeta	-0.182367	0.000905056	-0.166895	0.0515215	-0.202427	0.0327631
ATPsynbetaL			-0.0538719		0.0489341
ATPsyndelta	-0.134149	0.144559	-0.0587686	0.555158	-0.322705	0.000224654
ATPsynepsilonL	-0.0352839		0.164699	0.594206	-0.576771	0.0468791
ATPsyngamma	-0.237011	0.0011337	-0.327487	1.45895e-05	-0.563332	1.19637e-09
ATbp	0.0535179	0.778577	0.0987009	0.684817	0.11625	0.656924
Aasdh	-0.0504097	0.741767	0.113651	0.458945	0.309065	0.113285
Aatf	0.0290704	0.805558	0.0328951	0.834371	-0.485679	5.91138e-07
Abd-B	-0.00494308	0.985942	0.283835	0.000145827	0.270522	0.0190441
Abi	0.0357719	0.725403	-0.0298441	0.790607	0.0849882	0.519225
Abl	0.0195907	0.852032	0.0920697	0.376903	0.218095	0.509656
Abp1	0.0872405	0.166321	0.0901918	0.277746	0.376082	0.0334314
Ac13E	6.15246e-05	0.999642	0.0351421	0.843163	0.0140214	0.936957
Ac3	0.0266437	0.82581	0.426814	0.000124056	0.391292	0.0145344
Ac76E	0.0249145		-0.0390891	0.723928	-0.236969	0.141367
Ac78C	-0.000986247	0.997396	-0.0183579	0.900834	0.192674	0.0636679
AcCoAS	-0.134824	0.227193	0.107121	0.463784	-0.68921	1.36317e-13
Acbp1	0.110712	0.277901	-0.103606	0.41294	-0.269791	0.110114
Acbp2	-0.0262609		-0.416052	8.78795e-05	-0.624569	3.07399e-06
Acbp3	-0.00692737		0.520685	0.0320452	-0.154769	0.314402
Acbp4	0.0222727		-0.143178	0.600306	-0.345625	0.0414221
Acbp5	-0.00310656		-0.596726	2.83316e-11	-0.784722	4.50671e-08
Acbp6	0.00220965		0.100601	0.707299	-0.0682821	0.796818
Ace	0.0353619		0.692372	2.39601e-20	0.817645	9.54073e-13
Acer	-0.211439	0.00115958	0.0479	0.577775	0.0746032	0.59427
Acf	0.0259199	0.801383	0.37453	0.000155842	0.502714	0.00863854
Achl	0.00904872		0.482889	1.54381e-06	1.23026	4.66153e-12
Ack	-0.042781	0.657133	0.128563	0.18266	0.0552397	0.781614
Ack-like	-0.0110344	0.92035	-0.0210106	0.848097	0.264374	0.0173069
Acn	0.0468281	0.608013	-0.0200992	0.836529	0.149322	0.193001
Acox57D-d	0.0260265	0.855775	-0.123994	0.535508	0.0587432	0.740657
Acox57D-p	-0.0125379	0.924042	0.20747	0.0453097	-0.0410736	0.761291
Acp1			0.328869	0.185006	1.07947	5.25827e-05
Acp24A4			0.0162184		0.0838052
Acp26Ab			0.0202761
Acp32CD			-0.00894577	0.953386
Acp36DE			-0.0424004	0.74161	-0.0757308
Acp53C14b			0.0165748		0.103055	0.22128
Acp53C14c			-0.0194043		0.071448
Acp53Ea			-0.0091795		0.0168201
Acp54A1	-0.00155506		0.0223221
Acp63F			0.00990606
Acp65Aa	-0.00476959		-1.80361	1.51186e-17	-1.64207	2.66644e-10
Acp76A					0.0168201
Acp95EF			-0.28539	0.0327643	-0.071098
Acph-1	0.138844	0.0407901	0.0671895	0.475491	0.300163	0.0984208
Acsl	0.0984968	0.129548	-0.161888	0.0157074	-0.128745	0.233714
Act42A	-0.174138	0.000219349	0.144775	0.0233453	0.815774	5.67288e-25
Act57B	-0.0270218	0.785673	-0.183287	0.245437	-0.192849	0.356859
Act5C	-0.0391347	0.746499	0.0711516	0.516564	-0.0568454	0.731811
Act79B	-0.00501638		0.112004	0.702642	0.269559	0.462548
Act87E	-0.0221141	0.852071	-0.0774799	0.370121	0.254592	0.0803976
Act88F			-0.0901695	0.630594	-0.333212	0.193023
Actbeta	0.0696039	0.276344	0.437042	0.000133195	0.545753	7.97766e-07
Actn	0.0498019	0.580476	-0.166093	0.0287122	-0.145968	0.362538
Actn3					0.0168201
Acyp2	-0.0923146	0.585399	-0.0439972	0.815749	0.0588024	0.799791
AdSL	0.0449442	0.631617	-0.059967	0.628446	-0.431022	0.000990143
AdSS	-0.0440294	0.66169	-0.00600297	0.968027	-0.619525	2.18796e-11
Ada	-0.143888	0.314908	0.220294	0.327629	0.0016847	0.996439
Ada1-1	-0.00658606		-0.0806689		-0.103466
Ada1-2	-0.0562877	0.781731	-0.17433	0.532898	0.0668625	0.864768
Ada2a	0.000262856	0.999581	-0.927245	1.19295e-12	-0.913016	2.01909e-08
Ada2b	0.112375	0.203201	0.209482	0.0385505	0.266648	0.0814915
Ada3	0.0477175	0.599565	0.239753	0.0173179	-0.0086992	0.966169
AdamTS-A	-0.153341	0.0884386	0.0176003	0.865536	-0.27887	0.00487709
AdamTS-B	-0.0872555	0.372994	0.0970923	0.462251	-0.592019	9.82948e-05
Adar	0.161816	0.0210591	1.0043	2.37814e-32	1.16705	3.83468e-22
Adat1	0.0112143	0.961335	-0.226274	0.366451	-0.404409	0.0427612
Adck1	-0.246258	0.0050299	-0.295357	0.000260824	-0.305933	0.0168502
Adck5	0.0141769	0.93454	0.135958	0.317421	0.194784	0.344823
Adf1	0.195135	0.000485523	0.43463	7.75112e-09	0.384718	0.000166744
Adgf-A	-0.24929	0.0403075	0.0794032	0.436876	-1.34562	1.5726e-58
Adgf-A2	-0.0136601		0.0837932	0.806326	0.119882	0.763575
Adgf-B	0.0030743		-0.0091795		0.0168201
Adgf-C			-0.466383	0.0637398	-0.79594	8.86261e-07
Adgf-D	-0.000872691		0.241341	0.357638	1.25266	4.55203e-15
Adgf-E					-0.0381802
Adh	-0.0260295	0.858153	0.0544352	0.873737	-1.02607	0.000538752
Adi1	-0.050425	0.781731	-0.227685	0.0645027	0.00234085	0.989943
AdipoR	0.0723169	0.314587	0.0165283	0.873739	0.209932	0.00804592
Adk2	-0.0925329	0.24391	-0.0355243	0.743281	-0.22262	0.0146015
Adk3	-0.0135921	0.951765	-0.209846	0.120403	-0.253662	0.0805059
AdoR	-0.00204198		-0.0802383	0.809551	-0.583615	0.000292096
Aduk	0.0631817	0.641231	0.0457413	0.813957	0.271431	0.103454
Ae2	0.113674	0.177344	0.301328	2.54298e-06	0.189735	0.016062
Aef1	0.46889	2.64083e-32	0.475334	1.74274e-11	0.221982	0.0134121
Afti	0.139676	0.0575003	0.0427129	0.69699	0.178639	0.11621
Ag5r	0.0150422		0.353519	0.0814822	-0.872802	1.29388e-29
Ag5r2	0.00317505		0.695026	7.90661e-09	-0.647927	6.26771e-09
AgmNAT	-0.0859836	0.523503	-0.0989602	0.695454	-0.854307	1.18187e-05
Agpat1	0.0819095	0.523503	0.65353	4.07136e-06	0.715187	2.23026e-06
Agpat2	0.0418846	0.707221	0.142685	0.207091	-0.377462	3.79266e-05
Agpat3	-0.0353176	0.75233	0.0893994	0.293531	0.117519	0.323149
Agpat4	-0.0345332	0.830675	-0.200472	0.00211027	-0.612814	1.03411e-09
Ahcy	-0.0204916	0.843219	-0.285918	0.000171501	-0.381702	0.00134062
AhcyL1	0.229657	0.000369684	0.234922	0.000281674	0.681954	1.06787e-13
AhcyL2	-0.028852	0.790811	-0.667577	4.54502e-09	-0.376319	8.31525e-05
Ak1	-0.0751665	0.676364	-0.382269	0.0144877	-0.540749	1.58741e-07
Ak2	-0.111409	0.0613794	-0.23135	0.00360552	-0.417291	6.90911e-08
Ak3	-0.0297874	0.89037	-0.234518	0.139136	-0.999655	9.10468e-25
Ak6	-0.04207	0.810933	-0.00962423	0.967798	-0.527779	0.00310034
Akap200	0.0305484	0.706684	0.0202965	0.823887	0.204763	0.540427
Akh	0.00317505		-0.343255	0.139266	-0.461861	0.0213486
AkhR	-0.0118209		-0.433425	0.0106973	0.470282	0.00179879
Akr1B	0.0796475	0.138025	0.133774	0.0548093	0.322795	0.00489564
Akt1	0.138401	0.00865796	0.366536	4.84538e-07	0.540047	2.77384e-10
AlaRS	0.00260735	0.985464	-0.124431	0.120411	-0.205434	0.195615
AlaRS-m	-0.0530616	0.709834	-0.326557	0.0031545	-0.237521	0.0761215
Aladin	-0.110129	0.19428	0.157871	0.220164	0.135882	0.667254
Alas	0.0890426	0.526282	-0.761297	4.3966e-28	-0.339201	0.00117174
Ald1	0.108351	0.180849	0.0835037	0.375945	-0.02956	0.848043
Ald2	-0.00155506		-0.00371033		-0.000465665
Aldh	-0.045113	0.513774	-0.145963	0.0814589	-0.886497	1.69138e-16
Aldh-III	-0.00897108	0.951765	-0.13825	0.0463129	0.0307988	0.803935
Aldh7A1	-0.16726	0.22636	-0.233009	0.000390255	-0.0896326	0.500703
Alg-2	0.146908	0.148373	0.503655	0.0128147	0.573503	1.42503e-07
Alg1	-0.0335437	0.795336	-0.202055	0.0338977	-0.265537	0.0255368
Alg10	-0.0585357	0.675979	-0.184425	0.239094	0.146514	0.548172
Alg11	-0.0648103	0.565741	0.0111214	0.930203	0.262219	0.0113009
Alg12	0.0513078	0.783125	0.0267576	0.833791	0.267548	0.0429956
Alg13	-0.0349612	0.865921	0.306489	0.128344	0.368597	0.180643
Alg14	-0.0101167	0.964556	-0.178113	0.497178	-0.162766	0.567588
Alg2	-0.207485	0.039429	-0.319571	0.00435857	-0.21182	0.170755
Alg3	-0.143899	0.144789	-0.22735	0.0310298	0.398934	0.0212446
Alg7	-0.133568	0.320847	-0.174417	0.0972138	-0.128311	0.414954
Alg9	0.128043	0.187488	0.0762995	0.663383	0.866267	4.29787e-06
Alh	0.136926	0.00779155	0.0356753	0.753574	0.142119	0.436669
Alk	0.0307914	0.770258	0.360949	5.38683e-06	0.439426	7.05254e-05
AlkB	0.325179	5.19988e-05	0.792594	2.81631e-08	0.549016	0.0193292
Alp1	-0.111583	0.17104	-0.309246	0.239229	-0.383275	0.197123
Alp10	-0.00950451		-0.257285	0.298289	-1.62985	1.06869e-16
Alp11	0.00697902		0.452385	0.0636113	2.70113	2.10446e-15
Alp12	-0.0818736	0.641231	-0.176605	0.0470868	-0.387168	0.0152492
Alp13			-0.0160687		0.037421	0.903948
Alp2	0.0030743				-0.241283	0.307882
Alp4	-0.00910894		-0.123304	0.597935	-1.28829	3.44348e-14
Alp5	-0.00687035		-0.0281478	0.845509	-0.177217	0.156294
Alp6	0.00231043		-0.134288	0.13439	0.364091	0.00246115
Alp7	0.0030743		-0.241321	0.383066	-2.05949	3.65005e-51
Alp8	0.0030743		-0.2588	0.313376	-0.982787	1.42641e-11
Alp9	-0.00826746		-0.145879	0.624992	-1.74275	2.43844e-22
Alr	0.0169381	0.927958	-0.476998	0.00256592	-0.869469	1.19714e-06
Als2	0.0342131	0.778577	-0.182193	0.0465461	0.129468	0.401767
Ama	-0.0792016	0.621115	-0.449244	0.000521443	0.426342	0.181623
Amacr	-0.127521	0.384068	-0.207776	0.161227	0.0669765	0.761291
Amnionless	-0.0230355		-0.216003	0.159512	-0.153847	0.484224
Amph	0.379714	4.20776e-07	0.360449	1.81403e-08	0.41795	2.43594e-09
Amt	-0.00898633		0.0479961	0.759304	0.0215457
Amun	0.164389	0.00072057	0.224492	0.00130415	0.308427	0.0621252
Amy-d	-0.021422		0.195318	0.512532	0.729102	8.01412e-09
Amy-p	0.00437509		0.325508	0.199955	-0.621023	7.51707e-07
Amyrel			0.279512	0.0530828	0.267871	0.439368
Ance	-0.139063	0.352589	-0.295227	5.7831e-06	-0.172705	0.0863729
Ance-2	0.00685447	0.940654	-0.0174417	0.958602	0.0901007	0.823825
Ance-3	-0.00282266		0.0296338	0.929393	1.09583	0.000123314
Ance-4	-0.0118849		0.232028	0.266228	-0.273998	0.0105402
Ance-5	0.000811517		-0.200591	0.0394551	0.0687851	0.717841
Andorra			-0.0848723	0.639	-0.179023	0.600817
Ank	0.0757477	0.589357	0.444443	5.1319e-06	0.658873	5.81069e-06
Ank2	-0.336639	0.00227627	-0.0517703	0.620664	0.0274478	0.871516
Ankle2	-0.0408844	0.616632	-0.151719	0.0770532	-0.0347018	0.802748
Anp	-0.00542812		-0.00125107
Ant2	0.00648655	0.96892	-0.052816	0.874126	-0.590416	0.0189283
Antp	-0.0294965	0.810933	0.113427	0.606537	0.437865	0.0141584
AnxB10	-0.297539	0.00130529	-0.171404	0.270033	-0.216029	0.345722
AnxB11	0.0976057	0.330584	0.148153	0.0294183	0.287694	0.00117306
AnxB9	0.00724036	0.962229	0.00883894	0.939171	-0.219224	0.00654424
Aos1	-0.0012358	0.994661	-0.259415	0.0748731	-0.00349143	0.989626
Apc	0.12098	0.086054	0.059249	0.454303	0.188388	0.0542923
Apc2	-0.206374	0.00300174	-0.0316811	0.873649	-0.0597461	0.82522
ApepP	-0.0727867	0.402539	0.131023	0.197775	-0.110968	0.466149
Apf	-0.0287694	0.896584	-0.0600481	0.793563	0.10567	0.697601
Apl	0.00439788	0.988565	1.0227	3.26828e-06	1.2166	2.93495e-08
Aplip1	-0.0313953		-0.337986	4.99596e-05	-0.396015	0.00422763
Apoltp	-0.0202639	0.909568	-0.157411	0.189207	-0.10276	0.364047
Appl	-0.0440066	0.824711	0.364117	5.54385e-06	0.515323	1.2291e-07
Aprt	0.0674037	0.66249	-0.457038	1.83181e-05	-0.474242	5.48859e-05
Aps	0.293625	3.09826e-09	0.685465	1.37586e-34	0.585341	0.000685579
Arc1	0.0832632	0.335624	-0.0481405	0.802457	0.334019	0.00114707
Arc2	0.0337083	0.846682	0.0220505	0.936653	0.276161	0.367678
Arc42	0.0796282	0.433394	-0.0769214	0.598401	0.029955	0.905493
Archease	-0.0409851	0.81681	-0.105089	0.547797	-0.242713	0.0746636
Arf102F	0.265461	2.39013e-06	0.569088	1.7688e-12	0.477491	0.000513232
Arf51F	0.494016	2.66832e-27	0.368789	1.6147e-06	0.69561	1.68324e-11
Arf79F	0.234288	7.45228e-08	0.338168	5.36948e-06	0.36835	0.000111606
ArfGAP1	-0.081674	0.330249	0.00881543	0.93654	-0.279924	0.0171271
ArfGAP3	0.0906809	0.217896	0.145195	0.0318366	0.0226753	0.859898
Arfip	0.139702	0.0427398	0.0284178	0.846013	-0.0221922	0.899913
Arfrp1	0.116729	0.22075	0.0111388	0.964065	0.0156766	0.947147
ArgRS	-0.0466139	0.621621	-0.0828069	0.458698	-0.332323	0.000189318
ArgRS-m	-0.0263776	0.881766	0.0307754	0.880848	0.0116586	0.96349
Argk	0.0728925	0.379088	-0.181042	0.00406697	-0.549861	1.95804e-06
Argl	0.0155353	0.905479	-0.182012	0.10335	-0.0179733	0.925673
Arl1	-0.0342873	0.808045	0.0239111	0.863871	0.113801	0.464257
Arl2	0.165708	0.177754	-0.0342306	0.869993	0.285807	0.158745
Arl4	0.214861	0.00128897	0.522584	0.00989367	0.663392	0.000239292
Arl5	0.142818	0.0236548	0.154045	0.094544	0.222898	0.103676
Arl6	0.0030743		-0.305116	0.265125	-0.343648	0.321721
Arl6IP1	0.0206625	0.848591	0.200668	0.0130168	0.393929	0.0092453
Arl8	0.166758	0.0141462	0.341792	0.000183743	0.541555	3.19456e-07
Arp1	0.031908	0.776362	-0.124076	0.137251	-0.299658	0.00551274
Arp10	-0.274065	0.00619694	-0.456759	0.000456216	-0.646201	4.71082e-07
Arp2	0.0748681	0.338845	0.13339	0.0820092	0.359784	5.62379e-05
Arp3	0.0389222	0.696326	0.0472633	0.580202	0.199756	0.0771956
Arp5	-0.114052	0.317517	-0.182722	0.151782	-0.118407	0.512949
Arp53D	-0.0161241
Arp6	-0.129027	0.243128	-0.272891	0.00771087	-0.189697	0.198535
Arp8	-0.102749	0.157235	-0.225252	0.17927	-0.227981	0.347113
Arpc1	-0.0191478	0.882652	-0.227945	0.0137362	-0.185914	0.211603
Arpc2	0.128509	0.00744028	0.168875	0.063936	0.137655	0.351494
Arpc3A	-0.0302812	0.86322	0.148454	0.260907	-0.230699	0.100043
Arpc3B	-0.0505086	0.439694	-0.222658	0.041431	-0.0571798	0.784879
Arpc4	-0.207454	0.0495215	-0.224805	0.031881	-0.358285	0.00200925
Arpc5	0.0768054	0.596309	-0.140096	0.199668	-0.153247	0.349292
Arr1	-0.00155506		-0.121011	0.510097	-0.312966	0.17426
Arr2			-0.105471	0.737104	-0.00826435	0.985593
Ars2	-0.0643497	0.378412	0.0417052	0.6523	0.324659	0.361648
Art1	0.024214	0.82581	-0.078816	0.572806	-0.560163	6.45903e-09
Art2	-0.00819004		0.0164454	0.9504	0.0423354	0.893388
Art3	-0.0629307	0.509352	0.323518	5.33234e-05	-0.214785	0.201186
Art4	0.173551	0.00181119	0.447309	0.000233147	0.331168	0.0218234
Art6	0.0030743		-0.0091795
Art7	0.107992	0.457898	-0.182345	0.272678	-0.203821	0.326272
Art8	-0.0717761	0.667249	0.0380034	0.846128	-0.953727	2.14034e-22
Arts	-0.0541048	0.528027	-0.292387	0.0406297	-0.654796	1.16218e-05
Arv1	-0.074552	0.606138	0.282928	0.111296	0.199309	0.482796
Asap	0.0602853	0.501568	-0.0432435	0.655055	0.133009	0.296363
Asator	-0.0331174	0.781673	0.333115	0.000722925	0.521262	1.65783e-06
Asciz	0.0446596	0.809536	-0.198702	0.457655	-0.38054	0.106459
Ask1	-0.154706	0.0134526	-0.0653367	0.514429	-0.120794	0.355987
AsnRS	-0.0488661	0.642256	-0.148081	0.0588317	-0.354426	0.000772308
AsnRS-m	-0.0410332	0.846727	0.0339469	0.863871	0.0969504	0.639879
AsnS	-0.0720161	0.442059	0.132697	0.285182	-0.334299	0.0394585
AspRS	0.0669803	0.478818	-0.179298	0.00596756	-0.174126	0.117379
AspRS-m	-0.0178271	0.857853	0.0782333	0.528685	0.260113	0.472586
Asph	-0.0209194	0.910452	-0.222767	0.000151184	-0.341456	0.00292277
Ass	0.00401035		0.241725	0.149747	-0.402288	0.00338904
AstA	-0.00185818		0.136844	0.493324	0.149739	0.228613
AstA-R1	0.0077163		0.323147	0.161575	0.716372	0.0012452
AstA-R2			-0.333324	0.0579626	-0.283839	0.00863854
AstC	-0.00116211		0.531512	3.62217e-05	0.173393	0.169992
AstC-R1			-0.0632562	0.756357	-0.0316481	0.909395
AstC-R2	0.00852085		0.701525	5.36074e-09	0.449311	0.00739036
AstCC			-0.0423886	0.736992	-0.0339179	0.923399
Asx	0.251163	3.52126e-05	0.207594	0.0611237	0.422437	0.00013907
Atac1	0.0424986	0.82896	0.180841	0.348465	-0.449238	0.025949
Atac2	-0.000880412	0.998006	-0.0701037	0.684946	-0.538984	1.55069e-05
Atac3	0.0927187	0.368809	-0.132123	0.365422	-0.0217531	0.922271
Ate1	0.010611	0.942521	-0.0750417	0.538293	-0.00513379	0.977684
Atet	-0.226595	0.0183782	-0.0374246	0.679487	-0.20905	0.0284562
Atf-2	0.0399296	0.834366	-0.157857	0.466764	-0.25129	0.231437
Atf3	0.00439082	0.974322	0.313347	0.000875468	0.791787	2.65849e-15
Atf6	0.12544	0.166055	1.61616	4.47193e-114	1.48799	2.23213e-22
Atg1	0.136209	0.0344537	0.126248	0.0833122	-0.12527	0.402806
Atg10	-0.00552684	0.978165	-0.104721	0.724256	0.0742168	0.821302
Atg101	0.24696	0.00708941	0.189818	0.0777438	-0.288495	0.000341217
Atg12	0.123968	0.36872	0.148228	0.447742	0.063797	0.828444
Atg13	0.19157	0.00042488	0.243271	0.0023079	0.761624	1.1981e-16
Atg14	-0.108025	0.396222	-0.220863	0.0255669	-0.325568	0.0105684
Atg16	-0.150187	0.0923639	0.135697	0.199216	0.0641128	0.864737
Atg17	0.169837	0.00575571	0.135562	0.0589317	0.109364	0.368348
Atg18a	0.00652865	0.963844	0.0482674	0.559335	0.113385	0.392671
Atg18b	0.0894541	0.556279	-0.047237	0.626212	0.368315	0.00029135
Atg2	-0.00777388	0.952692	-0.302677	7.92233e-06	-0.0146689	0.912962
Atg3	0.024025	0.858153	-0.142123	0.117514	-0.0504624	0.797409
Atg4a	-0.0541397	0.673816	-0.254212	0.00166703	-0.124478	0.283634
Atg4b	-0.00794925	0.952114	0.206771	0.103142	-0.0504487	0.747271
Atg5	0.0770649	0.501706	0.369813	0.00189743	0.0812181	0.688378
Atg6	0.0432677	0.788175	-0.0569809	0.695444	0.105829	0.423315
Atg7	-0.0798312	0.450416	0.143104	0.200233	0.371154	0.0834245
Atg8a	0.309502	6.76613e-10	0.405182	9.51723e-08	0.545052	1.66095e-10
Atg8b	0.0030743		0.00990606
Atg9	-0.16298	0.058978	-0.324877	6.31157e-05	-0.258509	0.0360139
Atox1	0.160813	0.039145	0.234594	0.0190773	0.0412212	0.83593
Atpalpha	0.0752828	0.256525	0.126002	0.151438	0.126854	0.345673
AttA			0.00497223		-0.135401	0.546977
AttB	-0.00155506				0.422923	0.192231
AttC			-0.0091795		0.0773549	0.712506
AttD	-0.00155506		-0.0720918	0.510205	0.0224191
Atu	-0.0888871	0.371647	-0.0723806	0.594882	0.00939002	0.95973
Atx-1	0.076429	0.509693	-0.210205	0.388558	0.028013	0.89792
Atx2	0.221238	2.30161e-05	0.0718088	0.444907	0.332606	0.00183963
Atxn7	-0.138029	0.141686	-0.0946252	0.446517	0.0301904	0.941975
Aven	-0.0145878	0.944806	-0.0251208	0.927879	-0.219	0.400627
Awh	-0.067205	0.443087	0.457675	9.05858e-05	0.378699	0.0593289
Axn	0.0619462	0.344389	0.123369	0.0967822	0.197955	0.271634
Axs	-0.158627	0.137063	-0.144998	0.547606	-0.0565231	0.852329
Axud1	0.144605	0.0343368	0.428355	2.22632e-09	0.424959	0.0362348
B-H1	-0.0141083	0.878259	0.275856	0.194577	-0.0752694	0.835586
B-H2	-0.00312832		0.236804	0.298263	0.128435	0.667444
B4	0.080516	0.182898	0.498571	7.35025e-15	0.435288	0.0107599
B52	-0.171718	0.000574949	-0.0593871	0.456011	-0.208536	0.00835276
B9d1	0.00220965		-0.112354	0.734565	0.0475435	0.913133
BBS1	-0.00542534		-0.194086	0.514018	-0.320194	0.38684
BBS4	-0.00839485		-0.411629	0.100033	-0.203262	0.607511
BBS5	-0.0144033		-0.245216	0.380874	-0.820058	0.00668037
BBS8	-0.028766		-0.086012	0.787558	-0.421904	0.185988
BBS9	0.00120962		-0.0853158	0.768351	0.202436	0.528991
BCAS2	-0.122576	0.320199	-0.0226195	0.919538	-0.313962	0.0975463
BCL7-like	0.337656	2.81109e-10	0.40997	0.000287006	0.397789	0.013547
BEAF-32	0.0277845	0.80787	0.196117	0.0201478	0.205456	0.58719
BG642163			0.00990606		-0.0168566
BG642312			0.14615	0.641994	-0.323877	0.371518
BHD	0.175731	0.194128	-0.190223	0.293018	-0.0398768	0.875832
BI-1	-0.0833929	0.339083	0.257071	0.000633097	0.124323	0.436928
BNIP3	0.407682	6.84999e-05	0.513566	6.31399e-13	0.83617	9.04534e-19
BOD1	0.0489318	0.641231	-0.0345161	0.753785	-0.105567	0.353452
BORCS5	-0.0512931	0.695364	-0.43655	0.00281023	-0.596942	0.000271176
BORCS6	-0.0342957	0.873354	-0.15946	0.495365	-0.325391	0.113652
BRWD3	0.0015293	0.991891	0.000154248	0.998943	0.0734934	0.836471
BTBD9	0.00132563	0.993856	0.241621	0.0338977	0.247713	0.156792
Bacc	0.0116754	0.961335	0.271105	0.0024372	0.19909	0.0250959
Bace	-0.00868106		-0.728298	0.000806795	-0.231454	0.0850534
Balat	0.00120962		-0.16987	0.370296	-0.0376227	0.907906
Baldspot	0.115382	0.170076	0.45209	1.31196e-07	-0.0175706	0.890922
Bap111	-0.17106	0.00692844	-0.0853361	0.357638	0.0182938	0.949051
Bap170	0.0524058	0.419743	0.175197	0.0860961	0.262614	0.194997
Bap55	-0.196027	0.00277584	-0.157931	0.199938	-0.187649	0.308954
Bap60	-0.129151	0.106146	0.0378402	0.703607	0.175174	0.390275
Bbd			-0.0547629	0.828016	-0.107066	0.802264
Bdbt	-0.0825024	0.462444	-0.172842	0.370082	-0.169463	0.526391
Bdp1	0.0501244	0.67802	-0.0556357	0.717397	-0.546172	3.56231e-10
Bem46	0.116976	0.215711	0.197379	0.134057	0.155199	0.356859
Best1	0.0925724	0.252595	-0.127417	0.304405	-0.438285	0.000296651
Best2	-0.0132598	0.885253	0.159376	0.111755	0.190582	0.0578267
Best3	-0.0210314		-0.842638	5.23817e-05	-0.446664	0.125547
Best4	0.0030743		0.0202761		0.0168201
Bet1	0.0951184	0.523503	-0.446162	0.000137424	-0.398565	0.0165185
Bet3	0.127753	0.217317	-0.0440044	0.773175	-0.0859154	0.655878
Bet5	0.00962637	0.963844	0.115906	0.406798	-0.0448462	0.827034
Bgb	-0.0453366	0.735905	-0.0118732	0.926437	-0.186862	0.135621
BicC	0.00758264
BicD	0.0675345	0.377688	0.355106	9.4986e-06	0.369016	0.0046348
BigH1	0.187717	0.00283407	-0.216913	0.457892	0.246728	0.512329
Bili	0.0098833	0.911769	0.27505	0.00586738	0.402461	0.00156506
Bin1	-0.229078	0.00383567	0.08851	0.462251	0.543233	0.000401401
Bka	0.0983978	0.337323	0.312445	0.0141023	-0.409241	0.00154948
Blimp-1	-0.0163998	0.919039	0.231241	0.392816	-0.913425	0.00138776
Blm	0.0287107	0.774057	0.121782	0.573626	-0.0894076	0.746253
Blos1	-0.0538554	0.78656	-0.14715	0.332046	-0.0344473	0.868113
Blos2	-0.0954753	0.544933	0.097078	0.532332	0.0793742	0.793969
Blos3	-0.117748	0.451497	0.00541264	0.980617	0.251636	0.374966
Blos4	-0.00940466	0.958024	0.185778	0.30503	0.32152	0.211135
Bmcp	0.148612	0.0262835	0.20935	0.0925233	-0.0350423	0.835475
BoYb	-0.0879197	0.350532	0.216972	0.457101	0.64025	0.048848
BobA	0.2152	0.0666123	0.0622781	0.794979	0.166748	0.12697
BomBc1			-0.159252	0.383066	-0.946921	0.00120299
BomBc2	-0.0069158		-2.33955	1.87642e-33	0.301278	0.414276
BomBc3	0.00317505		-0.0687144	0.781577	0.198623	0.57978
BomS1	-0.00169895		0.0359725	0.902425	0.543836	0.10369
BomS2	-0.0134701		-1.05114	7.55005e-08	0.0858601	0.839815
BomS3			0.614219	0.0075309	0.0644122	0.88461
BomS4			0.193139	0.463709	0.692219	0.0287907
BomS5			-0.011727	0.955771	0.133486	0.713252
BomS6			0.194955	0.507536	2.21542	2.37051e-16
BomT1					-0.0168566
BomT2			0.0175005	0.915129	0.677687	0.0352489
BomT3	-0.00542812		-0.0316543		0.242804	0.430586
Boot	0.0507621	0.610324	-0.385118	0.13949	-0.140686	0.687624
Br140	-0.0252995	0.76002	0.00838809	0.962961	-0.159211	0.349227
Brca2	0.15277	0.216008	0.00411224	0.986534	0.0511188	0.846547
Brd	0.0999666	0.53826	-0.113576	0.728363	-0.143785	0.717755
Brd8	0.0394441	0.766318	-0.138553	0.469704	0.0121075	0.959804
Bre1	-0.0616698	0.420247	-0.0838863	0.49661	0.163649	0.660804
Brf	-0.0527011	0.661595	-0.0557091	0.646076	0.102299	0.505733
Brms1	-0.0569506	0.653508	-0.3744	0.000111918	-0.353629	0.0400192
Bro	-0.0659457	0.627227	0.0149509	0.93654	0.122511
Bruce	0.096864	0.344389	-0.000506311	0.998504	0.267459	0.0338581
Bsg	0.398529	2.43943e-12	0.587874	3.26882e-16	0.667371	1.21132e-12
Bsg25A	-0.212825	0.0594408	-0.0269575		0.0168201
Bsg25D	0.0661469	0.341735	0.243707	0.00913616	0.346182	0.0604289
BtbVII	0.0206505	0.809602	-0.125811	0.101338	-0.133873	0.322452
BthD	0.0372721	0.806311	0.145993	0.452954	0.228932	0.459405
Btk29A	0.157901	0.000578235	0.461108	4.03412e-09	0.435914	0.000345815
Btnd	-0.00348886		0.157174	0.616306	-0.261536	0.123489
BuGZ	0.0126954	0.906577	0.517436	4.12207e-13	0.666899	2.20497e-17
Bub1	0.172049	0.00500153	-0.0824519	0.527244	0.116897	0.427138
Bub3	0.00469954	0.970709	0.331505	0.000176832	0.187841	0.611084
BubR1	-0.131195	0.0307915	0.439783	7.92233e-06	0.303444	0.396168
Buffy	-0.00902107		-0.724221	6.74899e-05	-0.388956	0.0497376
Bug22	-0.0543748	0.681225	0.0342875	0.860701	-0.194229	0.237772
Burs	-0.0119495		-0.350578	0.108158	-0.511689	0.0283742
Bx	0.29756	8.49655e-05	0.370785	0.000129488	0.310823	0.00770469
Bx42	-0.0176591	0.858153	0.0469399	0.722226	-0.0913479	0.431204
C15	-0.0446525	0.703646	-0.183594	0.342523	-0.483898	0.0162622
C1GalTA	0.102945	0.242138	0.0568461	0.702051	0.0362998	0.850616
C3G	0.123821	0.122739	0.257623	0.000759628	0.297701	0.0397868
C901	-0.0659326	0.0684285	0.155714	0.610085	0.485627	0.0569808
CAH1	0.0108059	0.88773	-0.152035	0.142311	-0.453242	2.34847e-05
CAH13			-0.0322298		0.00501699
CAH14			-0.0091795
CAH16			-0.035118		0.0168201
CAH2	-0.234649	0.00214789	0.157893	0.0367432	-0.597331	6.85148e-13
CAH3	0.193073	2.62558e-05	0.232214	0.0164938	0.0291196	0.843494
CAH4			-0.000527181		0.02665
CAH5			-0.0155357
CAH6	-0.00155506		-0.636653	0.000660821	0.0215786	0.962475
CAH7	0.122626	0.331974	0.202474	0.259406	-0.116732	0.419411
CAH8	-0.00155506		0.0200321	0.956467	-0.0954817	0.815361
CAH9			-0.0109306	0.977348	-0.747716	1.10877e-07
CAHbeta	-0.14567	0.260291	-0.520593	7.35013e-06	0.113622	0.402995
CAP	-0.041999	0.842898	-0.117937	0.111351	0.0521571	0.742891
CARPA	-0.0092549		0.814644	2.51129e-16	0.790935	4.64897e-11
CARPB	0.024226	0.891542	0.497865	0.000264455	0.640811	4.45615e-05
CASK	0.0142108	0.8915	-0.0914755	0.215783	-0.0071584	0.968685
CBP	0.044737	0.762905	0.296902	1.0692e-05	0.504075	3.65266e-13
CCAP	-0.00476959		-0.245754	0.384163	-0.525472	0.068253
CCAP-R			0.372279	0.0917365	0.354096	0.133779
CCDC151	-0.00692737		-0.235411	0.412974	-0.456372	0.16662
CCDC53	0.0413154	0.838075	-0.233696	0.413659	-0.282643	0.414396
CCHa1	-0.00169895		0.0688695	0.834378	-0.471436	0.0324598
CCHa1-R	0.114034	0.000546971	-0.0608263	0.82819	-0.268569	0.165569
CCHa2	-0.0392764		0.881567	1.51898e-09	0.648902	9.50314e-10
CCHa2-R	0.00739748		-0.186061	0.3235	-0.238515	0.224878
CCKLR-17D1			-0.0670475	0.843376	-0.343864	0.141069
CCKLR-17D3	-0.0041303		-0.30915	0.150397	-0.203767	0.353377
CCT1	0.0369088	0.603879	-0.0406897	0.633539	-0.309196	0.00320363
CCT2	0.067658	0.417925	0.0772969	0.370795	-0.278547	0.0109546
CCT3	-0.0478561	0.555381	-0.114241	0.114803	-0.463592	1.07138e-05
CCT4	-0.0891771	0.144221	-0.0912405	0.325577	-0.497193	1.29892e-08
CCT5	-0.131964	0.0683443	-0.242308	0.00152481	-0.635049	4.48049e-09
CCT6	0.0312291	0.762428	-0.0539758	0.517304	-0.443207	0.000323474
CCT7	-0.0325193	0.663572	-0.0735169	0.423807	-0.376865	0.00252586
CCT8	-0.110287	0.0256232	-0.191922	0.00557436	-0.643976	2.05153e-11
CD98hc	0.030426	0.742876	-0.153476	0.0224719	-0.310805	0.000221559
CDC50	-0.0151344	0.920005	0.0324075	0.779286	-0.0637135	0.645999
CDK2AP1	-0.110911	0.121247	0.215549	0.0138212	0.243522	0.270677
CDase	-0.0243274	0.820682	-0.464041	2.08877e-10	0.0652948	0.652583
CG10000			-0.154238	0.510045	-0.502551	0.00271003
CG10005	-0.0990906	0.394664	0.208671	0.476868	0.0207345	0.96349
CG10011	0.0576097	0.663428	0.129835	0.1868	0.296151	0.00756851
CG10013	0.00192429	0.991891	0.129515	0.621215	0.0419971	0.919271
CG10019	0.00425769		0.462542	3.51317e-06	0.568528	1.5734e-05
CG10026	-0.0314311		-0.676555	6.33939e-22	1.14394	4.49091e-16
CG10031	0.000781159		0.300308	0.0345185	0.299699	0.00358214
CG10035	0.130853	0.360622	-0.000297814	0.998504	1.74911	3.24769e-08
CG10038	-0.104383	0.288638	0.105169	0.509868	0.132612	0.608508
CG10041	0.00327521		0.148035	0.384968	0.54262	0.0655707
CG10050	-0.0334826	0.858838	0.067964	0.74182	-0.442135	0.0120181
CG10051	-0.0100764	0.91747	0.0215567	0.842636	-0.453501	1.78462e-07
CG10053	-0.135225	0.367066	-0.297605	0.158089	-0.468049	0.0329916
CG10055	0.261851	4.25246e-06	0.236078	0.0151189	0.0536611	0.736109
CG10062	-0.000867693		0.158558	0.367624	-0.428654	0.000208647
CG10063	-0.00836085		-0.102371	0.702719	-0.177742	0.655321
CG10064	0.00988787		-0.361079	0.167193	0.0837603	0.817739
CG10068	0.262914	0.00528333	0.121729	0.394943	0.438686	0.00107402
CG10073	-0.000661825		-0.0883029	0.582513	-0.593257	1.44224e-06
CG10075	-0.0853498	0.583715	-0.137002	0.314499	-0.267396	0.0317753
CG10077	0.12402	0.0129	0.160124	0.0285968	0.407168	6.70064e-06
CG10081	-0.00169895		-0.0598058		-2.95634	3.09059e-13
CG10082	0.118786	0.19428	0.172583	0.00535819	0.241792	0.00774031
CG10086	0.00993563		-0.0488645	0.790792	-0.103279	0.526564
CG10089	-0.00145903	0.991891	0.336068	0.148749	0.0518085	0.830403
CG10098	-0.148672	0.0647676	-0.171818	0.0403916	-0.0764947	0.569925
CG10116	-0.0373973		-0.732702	1.87206e-07	-0.393327	0.00334959
CG10126	-0.00539912		-0.153984	0.326474	-0.125152	0.56122
CG10132	-0.118965	0.0454929	-0.220855	0.00198389	-0.289234	0.0456097
CG10137	-0.0853599	0.422806	-0.235133	0.0615668	-0.332676	0.0834687
CG10139	-0.00219125	0.991891	0.00135405	0.994498	0.148206	0.55586
CG10140			-0.0538917	0.871357	-0.872531	1.22596e-07
CG10147	0.421067	8.7045e-05	0.581311	4.69999e-08	0.734556	2.28108e-07
CG10151	-0.0919452	0.334692	-0.255875	0.0935679	-0.247411	0.217101
CG10154			-0.0771638	0.710192	-1.54419	3.30902e-18
CG10163			0.417717	0.00630784	-0.0692962	0.855086
CG10164			0.0223221
CG10165	-0.136723	0.364776	-0.000376516	0.998601	0.0862244	0.656623
CG10171	0.123042	0.192717	0.0402058	0.821901	0.403229	0.0114275
CG10175	0.00759869	0.908564	-0.318948	6.6683e-06	-0.249651	0.0308467
CG10177			0.00990606		0.130906	0.75367
CG10182			0.316598	0.236912	-1.25475	5.35858e-39
CG10183			0.111481	0.575376	-0.117759	0.712506
CG10184	0.0869164	0.614389	0.101491	0.547092	-0.145658	0.180524
CG10185	0.00697902		-0.215507	0.369051	0.0701116	0.836332
CG10189	0.0290732	0.891031	0.0793069	0.725779	-0.367075	0.0113878
CG10194	-0.00781395	0.969607	-0.122462	0.431418	-0.214785	0.100314
CG10195	-0.119852	0.437736	-0.104535	0.587774	0.137193	0.454349
CG10205			-0.290296	0.149888	-0.648575	0.000173961
CG10208	-0.124526	0.362421	-0.244674	0.193877	-0.541744	1.13327e-05
CG10209	-0.0465217	0.771511	-0.580737	0.000125284	-1.02133	2.80244e-08
CG10211	-0.015907	0.71782	-0.167382	0.0549772	0.0683346	0.676772
CG10214	0.0411582	0.784034	-0.0268135	0.862459	-0.262626	0.0787962
CG10222	-0.0835834	0.533317	-0.048076	0.880107	-0.0060854	0.987025
CG10226	-0.00919161		-0.190196	0.157376	0.27212	0.0206463
CG10232	-0.00970615		0.118285	0.537216	0.531852	0.000123332
CG10237	0.0702938	0.507384	-0.626065	3.56004e-21	-0.151606	0.33828
CG1024	-0.0327926	0.820682	0.204075	0.0787993	0.200537	0.606888
CG10252			0.0235993	0.898548	0.0984383	0.686818
CG10254	0.0675129	0.501854	-0.195476	0.0100637	-0.0903944	0.486117
CG10257			-0.0300871	0.93654	-0.249711	0.363086
CG10264	-0.0167053		0.0461879	0.76662	0.180093	0.462494
CG10265	0.0641235	0.629573	-0.143969	0.571337	0.00981281	0.977985
CG10268	-0.044415	0.788175	-0.0247234	0.84505	0.0882926	0.752994
CG10274	0.0509747	0.647711	-0.0524115	0.766119	0.041049	0.84294
CG10280	-0.0195912		-0.151716	0.250864	-0.244728	0.22132
CG10283	-0.0563877	0.725743	-0.203399	0.0846171	-0.315678	0.0846485
CG10286	-0.0691986	0.570178	-0.205047	0.0150735	-0.790804	2.03535e-19
CG10298			-0.0643517	0.79859
CG10300	-0.00897224		0.386232	3.26831e-05	0.275191	0.058199
CG10301	-0.00271778		0.00159876	0.995575	0.444665	0.106675
CG10307	0.0106096		0.166292	0.589439	0.27771	0.444995
CG10311	-0.0241798		-0.0822826	0.441463	-0.0175956	0.883117
CG10317			-0.1255	0.199938	-0.0978269
CG10321	0.111091	0.0854245	-0.067789	0.473514	0.0590999	0.639999
CG10324	0.0408638	0.785673	-0.111875	0.539732	-0.0671109	0.785346
CG10333	0.0389061	0.716489	-0.178446	0.091472	-0.00442403	0.979705
CG10336	-0.0362392	0.809403	0.148102	0.558455	-0.264643	0.394166
CG10337	-0.0599263	0.565694	0.180832	0.343071	-0.371619	0.0141797
CG10338	0.184262	0.0435101	0.228537	0.0314836	0.251139	0.0938605
CG10339	-0.0221003		-0.284611	0.0258092	-0.335206	0.0429356
CG10340	-0.0535759	0.735905	-0.172261	0.029552	-0.356153	9.23079e-05
CG10341	-0.0314709	0.805558	-0.174547	0.119637	-0.652507	4.12241e-14
CG10343	0.121319	0.277136	-0.12247	0.403168	-0.190967	0.356529
CG10344	0.13447	0.23245	0.166467	0.344785	0.0346788	0.897421
CG10345	-0.00619906		-1.15003	1.52668e-25	0.138665	0.449052
CG10347	-0.0685787	0.631684	0.120201	0.412974	-0.0680254	0.726157
CG10348	-0.0522554		0.120526	0.328934	0.365354	0.195017
CG10352	-0.00169895		0.0262921	0.93654	0.0810411
CG10353	0.0220203	0.898706	0.0705921	0.367701	-0.0716925	0.558466
CG10357					0.0116576
CG10359	0.00551841		-0.0612955	0.710192	0.0011773	0.992955
CG10361	-0.0547316	0.232449	-0.0756495	0.590155	-0.843691	7.93159e-17
CG10362	-0.00627046		-0.102171	0.438074	-0.0402251	0.833089
CG10365	-0.000262926	0.999581	-0.184523	0.0334656	-0.17529	0.160304
CG10366	-0.0252727	0.861442	-0.290677	0.0230347	-0.24876	0.199648
CG10375	-0.0746724	0.478544	-0.0224678	0.858631	-0.0193019	0.928572
CG10376	0.236271	0.00156604	0.432781	1.25225e-06	0.564526	4.04407e-07
CG10383	-0.0523807	0.734959	-0.489317	7.27596e-07	-0.0657839	0.630844
CG10384	-0.00481895		0.054673	0.635355	0.0640841	0.774165
CG10395	0.0636784	0.542245	0.509085	0.00268871	0.565182	0.0250278
CG10405	0.0213966	0.783125	-1.15919	2.46546e-08	-1.74354	4.44763e-39
CG10407	0.0657221	0.41181	0.189964	0.516426	0.0456462	0.889457
CG10413	0.118622	0.105039	0.301535	3.20654e-05	0.213489	0.142925
CG10417	0.192028	0.0165271	0.592376	8.61111e-14	0.4806	0.160304
CG10418	-0.166526	0.183228	-0.0337535	0.902607	-0.28644	0.238562
CG10425	-0.209002	0.00468536	-0.1722	0.192163	-0.608349	6.44073e-05
CG10428	0.115011	0.143457	0.0496686	0.815105	0.232475	0.247444
CG10431	-0.0172809	0.927889	0.170144	0.430056	0.240835	0.472575
CG10433	-0.0910642	0.064275	-0.603812	2.94842e-09	-0.457014	5.20886e-06
CG10435	-0.125484	0.11616	-0.179749	0.153301	-0.130574	0.400443
CG10444	0.0276154	0.801815	0.273871	0.00073484	0.151169	0.173081
CG10445	0.167619	0.095019	0.138581	0.664161	0.667372	0.0357979
CG10459			0.0158108
CG10462	0.117151	0.112158	0.192834	0.0428481	-0.0170884	0.917582
CG10463	-0.103789	0.383928	-0.281133	0.0580927	-0.857396	2.5568e-09
CG10465	0.193626	0.0252017	0.687035	1.61242e-12	0.645985	0.022964
CG10466	-0.0623376	0.735933	-0.261956	0.161144	-0.557623	0.00382364
CG10467	-0.0579378	0.731537	-0.0353492	0.868877	0.62329	0.000968044
CG10469	0.0423525	0.675979	0.143658	0.652028	0.00304374	0.994762
CG10470	0.114576	0.228621	0.0753211	0.48134	0.019176	0.926727
CG10472	0.0101749		0.0726189	0.817239	-0.423028	0.000213656
CG10474	-0.00169895		-0.0628395		-1.52009	2.50463e-08
CG10477			-0.00898283	0.958602	-0.379766	0.276799
CG10479	-0.0851172	0.629573	0.0128253	0.923682	0.242352	0.382333
CG10481			0.00990606
CG10483	-0.0720942		-0.205871	0.0565985	0.0091328	0.96349
CG10486			-0.0696906	0.59152	-0.221921	0.449751
CG10492	0.11504	0.0316844	0.376089	1.16335e-06	0.29381	0.355785
CG10494	0.0992477	0.342291	0.173161	0.504783	-0.197573	0.524377
CG10495	0.107199	0.389598	-0.0572167	0.844091	-0.617555	0.000130646
CG10505	-0.0149411		-0.16055	0.599436	-0.814352	3.07326e-07
CG10508	-0.0117471		-0.146989	0.137763	-0.215468	0.104154
CG10510					-0.0168566
CG10512	-0.0111434	0.958197	-0.17126	0.0842095	-0.889045	8.30557e-18
CG10513			-0.112779	0.717118	-1.20871	6.12071e-25
CG10514	-0.00582768		0.135836	0.504251	-0.431451	0.0575124
CG10516	-0.114604	0.41916	-0.236727	0.067898	-0.735746	5.19489e-08
CG10527	-0.177803	0.0236937	-0.297829	0.00281711	-0.611994	3.56549e-10
CG10543	0.171546	0.00286148	0.297567	2.66265e-05	0.481708	6.63755e-06
CG10550	-0.00596377		-0.199318	0.114717	-0.318817	0.000651848
CG10553	0.00848383		0.175648	0.565512	-0.522881	0.000433257
CG10555	-0.0477701	0.541803	0.163168	0.15375	0.189139	0.233312
CG10559	0.00979424		0.164076	0.554673	0.0453311	0.884044
CG10560	0.0030743		0.317657	0.188068	0.233171	0.0326397
CG10561	-0.157661	0.198371	-0.158961	0.259293	-0.0810784	0.676145
CG10562	-0.00436268		-0.0831613	0.725982	0.462874	6.94218e-06
CG10565	-0.0427305	0.646576	-0.17545	0.0219547	-0.690646	4.66806e-18
CG10576	0.0504174	0.491784	-0.0143138	0.873737	-0.444287	3.25725e-07
CG10581	0.0108799		0.182354	0.453388	0.0713863	0.855732
CG10584	-0.173043	0.0850783	-0.428927	0.0309003	-0.455903	0.0108174
CG10588			0.0251476		-0.00526711
CG10589			-0.0091795		0.0318618
CG10591	-0.942777	1.32909e-21	-0.228422	0.101564	-0.863721	0.00520336
CG10597	0.00120962		-0.0820004	0.809235	-0.469503	0.151206
CG10598	0.00287894	0.975706	-0.125849	0.69511	-1.03554	3.74334e-17
CG10600	0.250355	0.000140202	0.0704712	0.600954	0.398855	0.000677802
CG10602	-0.111992	0.0918422	-0.216737	0.000981761	-0.49056	3.45929e-06
CG10616	-0.021516	0.874856	-0.118334	0.291143	-0.259118	0.0671534
CG10621	-0.154498	0.182898	-0.735708	1.60937e-11	0.0600452	0.685198
CG10623	-0.00384032	0.975694	-0.114015	0.616719	-0.208073	0.0564204
CG10628	-0.0930404	0.491315	-0.27634	0.065239	-0.240818	0.283134
CG10631	0.0740608	0.425761	-0.071818	0.410196	0.0255743	0.874305
CG10638	0.0741531	0.376458	0.490994	9.06414e-11	1.00208	6.69908e-19
CG10646	-0.169103	0.0970273	-0.241219	0.169706	-0.0874529	0.711747
CG10650	-0.0667537	0.226734	-0.364792	1.23821e-09	-0.531581	6.76473e-08
CG10651	-0.00169895		0.0223221
CG10654	0.0308776	0.852957	-0.00628261	0.974807	-0.28233	0.045751
CG10657	-0.00169599	0.952529	-0.940524	2.63123e-40	0.00376496	0.982793
CG10660	0.0154042		-0.114596	0.160977	0.19713	0.364047
CG10663	-0.0353743		0.230156	0.0336256	-0.063083	0.744626
CG10669	0.0560405	0.692309	-0.0687049	0.74897	-0.0936485	0.731135
CG10672	0.019566	0.921457	-0.291416	0.0192023	-0.194596	0.205696
CG10674	0.144338	0.244656	0.0608745	0.661679	-0.00931572	0.968287
CG10680			-0.0217309	0.92398	-0.0208364
CG10681	-0.0718224	0.684426	-0.350588	0.0222779	-0.105971	0.655321
CG10694	-0.00542812		-0.0091795		0.00153386
CG10700	-0.00155506		0.0960298	0.600629	0.186016	0.422554
CG10702	-0.0967825	0.185282	0.172444	0.0316188	0.174618	0.345061
CG10710	-0.0111124		-0.201443	0.0270557	0.113419	0.605667
CG10713	0.00608867		-0.06376	0.800475	0.429879	0.0255276
CG10725	0.00688591		-0.11785	0.684457	-0.759861	1.25449e-12
CG10730	0.014285		0.220058	0.334925	0.149527	0.681467
CG10731	-0.0354093	0.856817	-0.00555839	0.983477	-0.0204814	0.941737
CG10734			0.0840576	0.564062	0.062946
CG10737	-0.11061	0.260291	-0.225094	0.000125964	-0.327836	0.00230635
CG10738	0.151416	0.28433	-0.00221066	0.990189	0.43532	0.000680713
CG1074	0.0400772	0.691875	-0.258286	0.00388122	-0.391608	0.00175908
CG10747	-0.0251052	0.905531	0.0946752	0.54927	0.105387	0.462318
CG10748					-0.0168566
CG10750			-0.229015	0.119624	0.0326354
CG10752			0.0480077	0.712063
CG10761	0.00573889		-0.0091795		0.0168201
CG10764	-0.00476959		0.0477289	0.834422	-0.123542	0.641234
CG1077	-0.00604038		-0.0728392	0.832331	-0.423085	0.13388
CG10778	-0.0213034	0.902531	-0.0969884	0.534644	-0.0819479	0.570453
CG10793	0.000827933		0.0114486	0.97151	-0.186526	0.454609
CG10795	0.0492135	0.700679	0.0132836	0.96042	-0.0987981	0.701165
CG10799			0.212142	0.462478	-0.0128112	0.966488
CG10801	-0.00155506		-0.113652	0.47317	-0.249944	0.0555949
CG10802	-0.159566	0.0700532	-0.0937131	0.445685	-0.0969915	0.518172
CG10803	-0.00128612	0.994086	0.675085	2.55894e-08	0.762035	5.89547e-11
CG10804	-0.022163		0.483695	6.73851e-05	0.374972	0.0062042
CG10809	0.118291	0.199213	0.0700449	0.684817	-0.0623012	0.741426
CG10814			0.254219	0.364681	-0.0627565
CG10822					0.0168201
CG10834			-0.0091795
CG10841	0.00317505		0.0424286		-0.0497541
CG10845			-0.0149605		-0.0428458
CG10853			0.0917535	0.496518	0.343154	0.0207596
CG10859	-0.00426214		-0.137114	0.582687	0.0191193	0.936459
CG10862			-0.0425486		-0.0428458
CG10863	-0.0221392	0.86631	-0.0572883	0.487732	-0.0084312	0.949896
CG10864	0.0078281		-0.0525839	0.861166	-0.41651	0.116596
CG10866	0.105728	0.292588	0.158748	0.548562	-0.00696199	0.984749
CG10869	0.00131214		0.117887	0.656773	-0.232068	0.41248
CG10874	-0.120202	0.184892	-0.16259	0.164176	-0.221581	0.0649188
CG10877	-0.0829319	0.629573	-0.0696407	0.562063	-0.604516	5.32317e-07
CG10887			0.0223221		0.0168201
CG10898	-0.104838	0.367944	-0.521917	6.18917e-05	0.279028	0.138756
CG1090	-0.0107433		0.222329	0.00892019	0.232675	0.197558
CG10903	-0.0821864	0.585399	-0.170277	0.330785	-0.607743	2.04327e-09
CG10904	-0.168064	0.0837858	-0.154163	0.348423	0.0115501	0.964625
CG10907	0.223749	0.0173824	0.14732	0.357856	0.263076	0.308495
CG10910	-0.0118863		0.238897	0.321761	-0.479001	0.000140746
CG10911	0.00478522		-1.02761	1.73495e-10	-1.53051	3.35461e-58
CG10912	0.00120962		-0.15454	0.5205	-0.901015	5.13873e-13
CG10914	0.0162677	0.940654	-0.0395734	0.811113	-0.279044	0.187066
CG10916	-0.0469947	0.806657	-0.056953	0.750275	0.447539	0.0119222
CG10918			0.336008	0.0807724	0.73703	0.0066134
CG10919			-0.0397732
CG1092	-0.0251407	0.753468	-0.0690183	0.470893	0.358094	0.000811778
CG10927	0.0946228	0.56809	0.105624	0.696608	-0.217931	0.36405
CG10931					0.00153386
CG10932	0.0403973	0.725127	-0.249443	0.0248517	-0.424958	0.000182529
CG10936	-0.0302147	0.882866	-0.311359	0.000398712	-0.0491217	0.749148
CG10939	0.101273	0.229025	0.0200686	0.845509	0.320245	0.000853161
CG10943	0.00120095		-0.310811	0.237306	-0.684968	0.023378
CG10947	-0.0020653		0.191144	0.119505	0.181897	0.150154
CG10948	0.238512	0.00440607	-0.14538	0.107676	0.206883	0.0558704
CG10949	-0.0583336	0.74052	-0.210165	0.284985	-0.182872	0.431619
CG10950					-0.198393	0.10437
CG10953	0.0284058	0.787537	-0.193736	0.516385	-0.841448	3.93033e-09
CG10958	-0.0887085	0.423776	-0.210797	0.206541	-0.00350815	0.9897
CG10959	0.189904	0.0904312	0.0827738	0.74694	-0.213127	0.430555
CG10960	0.234236	0.000204802	-0.0333725	0.734998	0.363211	0.000113679
CG10962	-0.02687		-0.207514	0.233352	-0.616364	0.000225152
CG10970			0.0840135	0.800486	-0.127052	0.724196
CG10973	0.0389	0.787792	0.134107	0.393339	-0.0586421	0.794887
CG10979	0.0398396	0.712911	-0.072853	0.619061	0.254769	0.202013
CG10984	0.11182	0.118165	0.0239688	0.823499	-0.0499316	0.782097
CG10993			0.0452753		0.0326354
CG10996			0.00595308		0.0168201
CG11000	0.0209077	0.857745	0.487715	7.07211e-06	0.373601	0.000706945
CG11007	-0.0348805	0.781731	-0.0629737	0.572271	0.00697261	0.971662
CG11018	-0.0141848		-0.0946275	0.458062
CG11029	-0.00169895		-0.0610963	0.823386	-0.418669	0.0633088
CG1103	-0.0141839	0.908493	0.149939	0.205618	0.253429	0.192878
CG11030	-0.061225	0.507499	0.234714	0.00515325	-0.00581988	0.979902
CG11034	-0.155117	0.127033	-0.812798	9.64049e-23	-0.753048	2.87335e-15
CG11035	-0.151664	0.237872	-0.165905	0.465051	-0.3656	0.0074183
CG11041	-0.00169895		-0.147507	0.587644	-0.423648	0.133188
CG11044	-0.0107424		-0.519521	1.36723e-07	0.299066	0.237926
CG1105	-0.0464925	0.692883	0.0566974	0.614344	0.0309822	0.827532
CG11050	0.0896537	0.228215	0.272642	0.000146245	0.0633294	0.575211
CG11052	-0.00445504		-0.195233	0.452396	-0.424377	0.18727
CG11060			-0.0257333	0.885897	0.026979
CG11069	-0.231705	0.014526	-0.0765193	0.598132	0.00652586	0.979545
CG11070	0.0117633	0.927607	-0.14376	0.197789	-0.144766	0.29711
CG11073	0.026411		0.0637446	0.510916	0.107613	0.512175
CG11076	0.02777	0.800892	0.0710235	0.465757	-0.460307	1.08219e-09
CG11077	-0.0579074	0.729204	-0.0248777	0.920793	0.0325764	0.87583
CG11085			-0.16529	0.457101	-0.162103	0.642242
CG11089	0.0903368	0.171161	0.043582	0.670495	-0.608782	6.811e-05
CG11095	0.0411956	0.843602	-0.126919	0.617236	-0.0474894	0.857101
CG11099	-0.00185818		-0.287827	0.128057	0.658105	0.0391545
CG11103	-0.160925	0.205041	-0.0995403	0.67839	0.0964599	0.706282
CG11106					-0.0322175
CG11109	-0.0768265	0.589627	-0.115982	0.504251	0.0366738	0.874467
CG11110	-0.145587	0.24958	-0.390871	0.0541321	-0.662017	4.16446e-05
CG11122	0.0773839	0.496943	-0.274446	0.0153867	-0.202523	0.245869
CG11123	-0.100912	0.348277	0.139693	0.250759	-0.577427	1.86007e-08
CG11125	-0.159165	0.250764	0.0834595	0.706895	0.126628	0.518172
CG11127	-0.0375458	0.832233	-0.0737596	0.6699	-0.0266105	0.897193
CG1113	0.00897502		0.0189033	0.960936	0.449119	0.197919
CG11131	-0.00882741		0.00554905	0.987729	-1.19715	8.72688e-34
CG11134	-0.129542	0.296979	-0.275382	0.00046485	-0.375161	0.00143788
CG11141	0.016248	0.908564	0.114447	0.459524	0.0438494	0.840804
CG11147	0.0231601	0.715981	-0.4598	2.66324e-06	0.304523	0.0871149
CG11149	0.00662991		0.695782	5.10744e-05	0.00504001	0.981883
CG11151	-0.112416	0.227485	-0.118711	0.166277	0.176688	0.224528
CG11155	-0.0104237	0.955613	0.763189	1.63511e-15	0.819204	9.20117e-13
CG11158	-0.00680469	0.965936	0.176432	0.198155	-0.241658	0.147725
CG11159	0.0030743		-0.171946	0.552815	-0.0179273	0.964315
CG1116	-0.0708674	0.588255	-0.097629	0.5295	0.00534876	0.983192
CG11162			0.27991	0.186233	0.614425	0.0544873
CG11164	-0.0416443	0.746499	0.287975	0.016648	0.191283	0.629361
CG11168	-0.0767077	0.66249	-0.360707	3.75847e-05	-0.183404	0.106317
CG11170	-0.0635188	0.717547	0.303807	0.185135	-0.0788957	0.825708
CG11178	0.106846	0.247322	0.102868	0.569487	0.00918973	0.970851
CG11180	0.18985	0.0041569	0.245381	0.00377219	-0.206633	0.152676
CG11191	-0.018364		-0.237654	0.249933	-0.666158	5.94722e-05
CG11192			0.0722704		1.09911	0.000322215
CG11200	-0.00885807	0.969174	-0.117711	0.189226	0.0533358	0.79633
CG11211	0.00697902		-0.163759	0.474407	-0.00648847	0.977066
CG11226			-0.033497		-0.0256457
CG11227			0.00990606		-0.0598484
CG11236	0.00602201		-0.0411379	0.858631	0.247883	0.211538
CG1124	-0.0467126	0.535738	-0.284669	0.0011178	-0.108851	0.417107
CG11241	-0.109063	0.480308	-0.280732	0.0958192	-0.0955867	0.507389
CG11247	0.175858	0.00436425	0.250848	0.0064517	0.173897	0.201748
CG11248	0.0333699	0.788175	0.103845	0.277132	0.225175	0.551006
CG11249	0.0061115		-0.0958981	0.746696	-0.115468	0.765919
CG11251			0.00990606
CG11257	0.0353833	0.864689	0.0195099	0.941358	-0.130274	0.630672
CG11262			0.0162184		0.0168201
CG11263	0.0184656	0.923827	0.549975	0.00582094	0.213602	0.578567
CG11267	0.0522715	0.620735	0.0985694	0.214883	-0.21779	0.069064
CG11269			0.0202761
CG11275	-0.110848	0.422656	-0.219064	0.306618	-0.539244	5.60485e-07
CG11279	0.152971	0.263661	0.419443	0.00463822	0.0280768	0.909408
CG1129	0.00880079	0.952692	-0.0608665	0.603399	-0.0546375	0.752994
CG11291			-0.0381639	0.732405	0.0669767	0.640577
CG11294			0.0218207	0.903736	-0.0517918
CG11300			-0.076798	0.554007	-0.11852	0.689208
CG11307	-0.00565685	0.973215	0.582231	1.24085e-07	0.375666	0.296945
CG11309	-0.027149	0.874763	-0.0492737	0.655088	0.0444863	0.748249
CG11313	-0.00155506		-0.329049	0.219067	-0.527943	0.0711669
CG11317	0.000728984		-0.122592	0.464422	-0.0754934	0.657853
CG11318	0.00276		-0.360171	0.0673502	-0.195573	0.202343
CG11319	0.0144641		0.0734832	0.485965	0.0467478	0.744626
CG11322	-0.00155506		-0.199951	0.158974	-0.147871	0.599207
CG11327	0.0486924	0.384799	-0.127086	0.438886	-0.33194	0.358084
CG11333			0.137808	0.270436	0.149823	0.705252
CG11334	-0.0762084	0.512981	-0.303843	3.49138e-05	-0.471335	7.94573e-07
CG11342	0.0257723	0.890871	0.227661	0.352888	-0.140116	0.601578
CG11345	-0.00164629		-0.615776	0.00418814	-0.115207	0.531202
CG11349			-0.175444	0.0302681
CG11350			-0.277704	0.174756	-1.11815	1.92867e-07
CG11353	-0.00590124	0.93733	-0.193021	0.360234	1.18006	7.57868e-06
CG11356	-0.00155506		0.00289879	0.99246	-0.0517344	0.854574
CG11357	0.168808	0.0165059	0.196118	0.0175993	-0.0480808	0.712954
CG1136	0.00260566		-0.324462	0.000658261	0.463318	7.45116e-05
CG11360	0.288402	0.00673832	1.12589	2.94536e-34	1.58595	2.14384e-27
CG11362	0.000827933		0.00990606
CG11367	0.0277864	0.812232	0.264023	0.035134	0.340559	0.0652173
CG11368			-0.285152	0.287463	-0.773287	6.0902e-10
CG11369	0.0030743		-0.0188823		-0.0168566
CG1137			-0.0699875	0.751744	0.116599	0.565011
CG11370	-0.0219346		0.931262	2.09065e-05	0.0259681	0.887943
CG11374	0.00120095		0.39063	0.13269	0.763283	0.0126212
CG11377	0.109019	0.202187	-0.0641018	0.678406	0.412852	0.0284494
CG11378	0.0141714	0.864689	-0.409899	9.46375e-06	-0.829013	6.04391e-15
CG11379			0.00969624		0.0647788
CG1138	0.00317505		-0.0091795		-0.0322175
CG11380	-0.00345268	0.965048	-0.446045	3.08007e-10	0.370786	0.277084
CG11381			-0.222378	0.437392	-0.809567	1.12479e-08
CG11382	-0.0474187	0.785368	-0.188731	0.0457373	-0.364015	0.0483839
CG11384	-0.00600991		-0.00493409	0.98229	0.0603906	0.656623
CG1139			-0.213637	0.386321	0.100169	0.728914
CG11391			0.0202761		0.0168201
CG11396	-0.0440602	0.791302	-0.168533	0.287544	-0.155702	0.385594
CG11398	0.165993	0.0827172	0.441513	0.0539421	0.0620722	0.863908
CG11399	0.0755461	0.186142	0.242482	0.00422051	0.0374966	0.821447
CG11400	0.00573889		-0.0787107	0.703607	0.510637	0.0931318
CG11403	-0.113656	0.0967979	-0.268508	0.28272	-0.115333	0.738712
CG11404			0.00990606		0.0168201
CG11406	-0.00155506		-0.196097	0.305989	-0.0331432	0.923399
CG11407	-0.00897224		-0.887907	7.17556e-06	1.77611	4.14984e-16
CG11409	-0.0168022	0.930155	-0.558049	1.21021e-13	0.456889	0.0246635
CG11413	-0.0132005		-0.358168	0.166277	-0.99766	6.17344e-17
CG11414	-0.0349227	0.715062	-0.11394	0.267733	-0.22571	0.0269966
CG11417	0.0311209	0.796854	-0.0806523	0.620483	-0.72004	1.67713e-08
CG1142	0.0484251	0.745386	-0.0919338	0.516378	-0.374628	0.00237299
CG11425			-0.104163	0.682124	-1.43367	1.64423e-14
CG11426	0.00111624	0.993582	-0.299717	0.0271636	-0.373473	0.0264733
CG1143	-0.0106055		-0.81313	0.000152909	-0.329124	0.000304036
CG11436	0.0102183	0.951765	-0.177813	0.244958	-0.00373089	0.988698
CG11437	-0.0360154		-0.221127	0.282475	-0.619525	9.4092e-07
CG11438	-0.0355792		-0.439783	0.00739665	-0.853429	1.51904e-09
CG11444	-0.043438	0.648286	0.0538325	0.573587	-0.280517	0.00604298
CG11447	-0.0183512	0.927534	-0.145206	0.402377	-0.217181	0.298664
CG11449	-0.00155506		0.0683039	0.836278	-0.123889	0.667881
CG11453	-0.0240737		-0.786467	2.3018e-19	0.529748	1.16755e-08
CG11454	-0.0736213	0.681666	0.0249095	0.880107	-0.0952055	0.592451
CG11456	0.00197483	0.993856	0.0956105	0.682047	0.0913312	0.709484
CG11458			-0.0091795		-0.296414	0.147321
CG11459			0.152258	0.625565	-0.00482945
CG1146	0.120659	0.263661	-0.0217705	0.887262	0.377796	0.025207
CG11470	-0.00476959		0.0393414	0.904995	-0.733249	6.53483e-12
CG11474	-0.105729	0.331974	-0.321359	0.00194473	-0.463273	2.72563e-06
CG11475	-0.0288781	0.788175	-0.170242	0.380361	-0.654214	0.0386071
CG11498	-0.00900121	0.920286	-0.73252	4.15034e-10	0.0717445	0.868113
CG11504	0.0201828	0.882866	-0.0762247	0.598954	0.0833409	0.764768
CG11523	-0.11839	0.235694	0.0542187	0.732791	-0.174888	0.293094
CG11529	-0.00169895		0.511398	0.033634	-0.0289253	0.874681
CG11537	0.0661639	0.438205	-0.0480563	0.581218	-0.0336248	0.805213
CG11539	0.0559585	0.764069	-0.0565022	0.834943	-0.176963	0.532409
CG11550	-0.0169267		-0.15436	0.27122	-0.318892	0.388117
CG11555	0.00613729	0.97023	0.398698	7.20572e-05	-0.183002	0.189834
CG11560	-0.0725798	0.524213	0.145105	0.434569	-0.26391	0.308817
CG11562	0.0215354	0.902368	-0.0828531	0.638584	0.193056	0.33286
CG11563	0.106535	0.178552	0.204699	0.0816769	-0.308735	0.0217346
CG11570			-0.530594	0.0294556	0.429513	0.175733
CG11581			0.0505052	0.809775	-0.101159	0.779159
CG11583	0.102506	0.276558	0.0123832	0.936786	-0.544283	9.25385e-10
CG11584	0.00374756	0.91278	-0.211151	0.026676	1.2979	5.9249e-06
CG11585			-0.0164776	0.965755	-0.19546	0.183617
CG11586	0.0254017	0.874856	0.0277934	0.882807	0.0234014	0.906132
CG11590	-0.144371	0.19663	-0.151545	0.460993	-0.130661	0.642806
CG11593	0.19898	0.0005158	0.1238	0.28272	0.203156	0.1492
CG11594	0.0332164	0.734875	-0.475487	1.51409e-08	0.232669	0.0331985
CG11596	0.0689981	0.41181	0.257826	0.0160979	0.0801428	0.738276
CG11597	0.00615036	0.970985	-0.474498	0.0206718	-0.215357	0.512086
CG11598	0.00711203		-0.000527181		0.0326354
CG11600			-0.033497		-0.0518197
CG11601	-0.0308379	0.877035	0.00889114	0.965302	-0.102443	0.535077
CG11608	0.00697902
CG1161	-0.0869371	0.478525	0.119446	0.175675	0.121833	0.317742
CG11617	-0.0157055		0.159996	0.122752	0.69454	9.21257e-07
CG11619	-0.0541487	0.47034	-1.20249	2.12617e-28	0.562522	6.52706e-05
CG11626	0.000206069		0.0329607	0.912934	0.0992732	0.788448
CG11629			0.00595308		0.0456744
CG11630	-0.00291999		0.0413348		0.0168201
CG11634			0.0888095	0.495365	-0.163089	0.46036
CG11635			0.0251476
CG11638	-0.00813694	0.962229	0.260015	0.0192055	0.307269	0.0387042
CG11655	-0.0670902	0.67176	-0.146852	0.535378	0.298726	0.266169
CG11656			-0.103594	0.734592	-0.388371	0.226337
CG11658	0.0758849	0.429538	0.0064405	0.961434	0.253882	0.0025278
CG11659			0.0202868	0.93956	0.471981	0.0150686
CG11663	-0.00476959
CG11668	-0.00271778		0.071416	0.832936	-0.00974316	0.9822
CG11670	-0.00705342		-0.248202	0.184009	-0.542788	0.0142628
CG11672	0.00311716		-0.101964	0.459178	-0.550018	2.49163e-10
CG11674	-0.159078	0.0756611	-0.558691	0.0208614	0.761543	0.0119909
CG11679	-0.247945	0.0174233	-0.226397	0.08861	-0.181096	0.310253
CG11686	-0.1234	0.284664	-0.405145	6.56953e-05	-0.433579	2.15773e-05
CG11693	0.000834014		-0.098681	0.76656	-0.0208364
CG11695	-0.119819	0.385492	-0.319141	0.0648225	-0.247895	0.360789
CG11696	0.015532	0.924042	-0.0900774	0.604098	-0.0609105	0.792724
CG11699	-0.199188	0.100115	-0.545015	3.57417e-07	-0.604572	0.00012744
CG11700	-0.112456	0.183136	-0.283269	0.223048	-0.130617	0.724791
CG11703	-0.000889283				-0.0168566
CG11710	-0.0258583	0.869834	-0.0974094	0.482635	-0.183581	0.368296
CG1172	0.355412	8.64424e-12	0.440466	3.08417e-07	0.730563	1.28824e-14
CG11722	0.0245557	0.909363	-0.237951	0.123169	-0.385853	0.0137404
CG11723	0.107918	0.232449	0.34073	0.00615666	0.0594888	0.779462
CG11726			-0.0528282	0.727149
CG11737	-0.000830239	0.997396	-0.0648407	0.65647	-0.298892	0.0489563
CG11741			-0.111489	0.729338	-0.0213756	0.963189
CG11752	-0.179549	0.152898	-0.364953	0.000589474	-0.55415	0.000344779
CG11753	-0.221864	0.0608202	-0.257699	0.0885666	-0.154011	0.503521
CG11755	0.121064	0.359316	0.386587	0.0589194	0.164074	0.567193
CG11756	-0.0392266	0.53632	0.0416932		0.0503214
CG11760	-0.0181273		-0.172715	0.538366	-0.0404729	0.918713
CG11768			-0.161451	0.319937	-0.211368	0.528919
CG11771	-0.0862293	0.323343	-0.0869791	0.296877	-0.18186	0.0862919
CG11777	0.0838058	0.537778	0.268685	0.133059	0.150766	0.592648
CG11779	0.0751681	0.506893	-0.130239	0.141734	-0.413676	5.95415e-05
CG11786	-0.0418592	0.333904	0.0354765	0.911677	0.062946
CG11788	-0.239268	0.0385409	-0.29911	0.265791	-0.330329	0.358962
CG11790	-0.0751234	0.548942	0.0442517	0.696094	0.0343322	0.834352
CG11791	0.0294303	0.881822	0.35368	5.4973e-07	0.214071	0.0217314
CG11807	0.0310052	0.784364	0.101079	0.39014	-0.105845	0.48629
CG11808	0.0206217	0.919258	0.00144791	0.996545	0.474419	0.1563
CG11811	0.272956	1.33737e-08	0.296111	3.15973e-05	0.387463	0.0009589
CG11815	-0.0210856		0.00990606		0.0456744
CG11816			-0.00960821		-0.128273
CG11825	0.048684	0.746499	0.275538	0.282475	0.894142	0.00182528
CG11828			0.0735628	0.697836	-0.000633753
CG11835	0.0196843		-0.0965058	0.722974	-0.128399	0.677908
CG11836	0.00998011	0.958652	0.150765	0.389482	0.461848	0.107136
CG11837	-0.0191336	0.918321	0.185578	0.220821	-0.653129	3.42029e-10
CG11839	0.116913	0.328223	-0.101923	0.724256	0.183625	0.583789
CG11841			-0.0536207		-0.0687549	0.874473
CG11842	0.00955424		0.560264	0.00362257	0.489764	0.129159
CG11843	-0.00557089		-0.0481378	0.809551	-0.134092	0.748068
CG11852	-0.0216827		-0.32854	0.219405	-1.71286	4.82146e-90
CG11854			0.0638362	0.77247	-0.757283	3.43516e-08
CG11857	-0.0351808	0.762905	-0.023219	0.809551	-0.108725	0.285963
CG11858	0.0163197	0.935024	-0.0805013	0.657581	-0.215031	0.3529
CG11865			0.0223221		-0.000465665
CG11873	0.228624	0.000163922	0.206527	0.0688342	0.434968	1.03353e-05
CG11878			-0.00264469		-0.815417	0.0069002
CG11882	0.0181208	0.924042	-0.113265	0.606526	-0.0630905	0.874305
CG11883	0.122354	0.381598	0.111976	0.249868	0.14036	0.258571
CG11885	0.0304793	0.879578	0.207603	0.395296	-0.511948	0.0312128
CG11892	-0.00169895		0.436837	0.0850794	-1.41904	1.81077e-26
CG11893			0.0653128		0.0454462	0.916714
CG11898			-0.56685	0.00137972	-1.29271	1.13541e-25
CG11899	-0.238027	0.000285834	-0.540209	0.0259445	-1.29936	2.76993e-13
CG11902	-0.00437311	0.976621	-0.0373483	0.82974	0.0834964	0.67487
CG11905	-0.34689	7.18245e-05	-0.146508	0.0387449	0.105691	0.574052
CG11906	-0.160767	0.0517991	-0.30736	0.0208024	-0.0558464	0.802227
CG11911	-0.00062862		-0.600391	0.00700242	-0.831521	7.8375e-24
CG11912			-0.648955	0.00598993	-0.212803	0.381143
CG11920	0.0686112	0.444995	0.326563	0.00164109	-0.134834	0.460767
CG11927	0.0351151	0.788175	-0.105987	0.418792	0.00393014	0.986407
CG11929	0.00993563		-0.0378684	0.899783	0.209007	0.570453
CG11951	-0.00837422		0.631232	0.000363692	0.1533	0.516427
CG11961	0.0113867	0.962229	-0.281877	4.42722e-06	-0.20653	0.0319489
CG11964	-0.0245962	0.878259	-0.234049	0.0588423	-0.381638	0.0162128
CG11970	-0.0115741	0.923434	0.0869372	0.388943	0.06044	0.8127
CG11975	-0.053955	0.668357	0.134587	0.366657	0.313898	0.0992581
CG11980	-0.00188813	0.992731	-0.0521105	0.600231	-0.382909	0.000206617
CG11983	-0.0176499	0.90608	0.132743	0.640839	0.298029	0.364936
CG11986	0.086829	0.500364	-0.0322238	0.897536	0.177332	0.53322
CG11997	-0.00169895		-0.33544	0.206822	-0.03427	0.898343
CG11999	-0.238154	0.0167808	-0.39761	0.000808738	-0.561372	2.27195e-05
CG12003	-0.0122274		-0.0149605
CG12004	0.204675	0.00788943	0.0608731	0.473125	0.138924	0.188322
CG12007	0.0934036	0.467776	-0.129957	0.24857	-0.181383	0.158745
CG12009	-0.191613	0.00102504	-0.336969	0.00106986	0.00490083	0.989546
CG12010	-0.105704	0.433394	-0.0778905	0.720392	-0.210957	0.244055
CG12011	-0.711743	3.50689e-19	-0.0970376	0.594636	1.54312	1.42503e-07
CG12012	0.0395904	0.805753	0.209373	0.134295	0.437414	0.0160701
CG12016					0.0168201
CG12017	-0.0696861	0.138834	0.195938	0.0284311	0.0223778	0.9579
CG12020	-0.00155506		-0.0091795
CG12024	0.12552	0.16564	0.0540898	0.685405	-0.160731	0.217879
CG12025	0.343023	5.42019e-10	0.521651	1.84446e-13	0.618207	1.67667e-12
CG12038	-0.0088848	0.957219	-0.264739	0.0141042	-0.519489	0.000189697
CG12054	0.156007	0.00654131	0.395676	1.75351e-09	0.52015	1.26248e-10
CG12056	-0.0876504	0.608013	-0.00430247	0.988237	-0.0675205	0.800736
CG12057			0.467853	0.0384699	-0.608748	2.04902e-09
CG12061	0.00317505		0.0300218		-0.0168566
CG12065	0.117591	0.461176	-0.244771	0.000146539	-0.0516877	0.7442
CG12069	0.00620067		-0.0253292		-0.0168566
CG12071	-0.0427171		0.0225777	0.880107	-0.124838	0.392012
CG12075	-0.197125	0.0240605	-0.383293	1.74906e-08	0.0961098	0.526958
CG1208	-0.00388536		-0.304101	0.0107894	1.05824	3.74362e-24
CG12081	-0.0974266	0.334683	-0.33027	0.00224901	-0.276027	0.0561221
CG12084	-0.0198896	0.835185	0.0381356	0.699723	-0.00362792	0.980507
CG12091	0.0804844	0.364394	-0.194868	0.0100067	-0.296608	0.0181823
CG12093	0.000217695	0.999581	0.0391818	0.781246	0.122328	0.466513
CG12096	-0.0717588	0.479977	0.0893912	0.600789	-0.166309	0.261377
CG12099	0.0719391	0.385492	-0.207013	0.00348189	-0.0765341	0.451482
CG12104	0.167408	0.0430393	0.324216	0.000117732	0.303144	0.0551574
CG12105	-0.0306341		-0.55772	0.00627789	-0.104866	0.613693
CG12106	-0.082813	0.556279	0.0114116	0.968619	0.131001	0.657636
CG12107	0.00883709	0.963151	-0.109885	0.381222	-0.0607424	0.792037
CG12111			-0.0947494	0.426675	-0.0591759
CG12112	0.102342	0.177754	0.473471	0.000267774	0.307051	0.205696
CG12115	-0.00849241		0.0311727	0.82068	0.0195419	0.965778
CG12116	0.00128443	0.992931	0.164598	0.0652631	-0.506923	2.42357e-06
CG12118	-0.0949042	0.490409	-0.470527	3.16691e-05	-0.0175289	0.938469
CG12121	0.0480786	0.53927	0.0771896	0.342523	0.0700734	0.766055
CG12123	0.096148	0.547321	0.00389603	0.990467	-0.0808143	0.747228
CG12128	0.07482	0.44958	0.199172	0.0491034	-0.295574	0.0451352
CG12129	0.0166758	0.884115	0.300982	0.0244148	0.337333	0.354375
CG1213	-0.0450999		-0.635392	0.00176838	-0.469859	3.91627e-05
CG12133	0.000834014		0.00421788		-0.00111565
CG12134	-0.0316994	0.797778	0.0817621	0.604055	-0.432544	0.00028269
CG12147			0.00990606
CG12155	0.0472039	0.688962	-0.200556	0.0850297	-0.250806	0.0747138
CG12158			-0.0091795		-0.0814555
CG12159	-0.072808	0.606726	-0.182579	0.341578	0.174436	0.427217
CG12163	-0.116843	0.0403979	-0.246134	0.000100243	0.214066	0.0596743
CG12164	0.00295838	0.93733	-0.321342	1.13148e-07	0.714288	0.0179451
CG12170	-0.0104926	0.961269	-0.186002	0.122075	-0.550916	3.64875e-07
CG12171	-0.144443	0.183228	-0.180687	0.177717	-0.457722	0.000514072
CG12173	-0.180806	0.0868906	-0.295546	0.0174919	-0.490786	7.14611e-05
CG12177	0.00564583	0.983877	-0.0100689	0.930672	0.590814	8.14706e-09
CG12179	0.0555435	0.608717	0.308259	0.0318928	0.377614	0.294329
CG1218	-0.022937	0.867989	-0.0827314	0.658279	-0.256153	0.133028
CG12182	-0.0387633	0.838285	0.273328	0.0853763	0.0841909	0.788413
CG12184	0.115018	0.25832	0.387281	0.0443696	0.349145	0.299775
CG12194	-0.0488292	0.810309	0.097817	0.530671	0.0386862	0.827663
CG12204	-0.0549489	0.76002	-0.167886	0.527741	-0.279712	0.394957
CG12206	-0.0666072	0.19241	0.0430881	0.763061	-0.322829	0.0439774
CG12209			0.0202761		-0.0331486
CG12213	0.141988	0.0906591	0.427238	1.32973e-09	0.377045	0.000160031
CG12219	0.030673	0.840782	-0.0664355	0.694092	0.017765	0.942645
CG12224	-0.0204211	0.835137	-0.0174948		0.112423	0.658207
CG12229			-0.220077	0.226071	0.14772	0.360995
CG12236	0.227318	1.78949e-05	-0.0375207	0.826926	0.126934	0.493831
CG12237	-0.138025	0.0876988	-0.228012	0.0881526	-0.217674	0.0910744
CG12239	-0.0152956		-0.328715	0.000698571	0.0455086	0.802478
CG12241	0.061502	0.646734	-0.0803331	0.447909	-0.0545461	0.744626
CG12253	-0.021083	0.905763	0.0490886	0.810842	0.0828033	0.765678
CG12256	0.0186627		0.100795	0.473352	2.97898	8.12252e-66
CG12259	-0.0906648	0.489322	-0.221793	0.0584055	-0.134151	0.40388
CG12267	0.016526	0.931863	0.0841343	0.699732	-0.290198	0.0538084
CG12268	0.000454235		-0.686416	1.12076e-14	-1.20034	1.84134e-31
CG1227	0.0663503	0.556279	0.130284	0.345118	0.0819625	0.658928
CG12278	-0.00849241				-0.112254
CG12279	-0.0519921	0.793622	-0.363087	0.0259825	-0.440136	0.00714696
CG12288	0.0398013	0.707221	0.0584035	0.635654	-0.523348	6.87818e-08
CG12289			-0.0091795
CG12290	0.176599	0.0575048	0.419743	2.76187e-07	0.507996	7.83673e-07
CG12299	-0.000266949	0.999581	0.128629	0.183341	0.0280394	0.914543
CG12301	-0.00825301	0.940654	0.0609029	0.611114	-0.284316	0.125429
CG12307					0.0168201
CG1231	0.00688591		0.00543941	0.983477	-0.233605	0.54799
CG12310			0.198133	0.272678	-0.555578	3.87876e-12
CG12316	0.112743	0.0562522	-0.0111238	0.957991	-0.0600147	0.802478
CG12320	-0.164783	0.235784	-0.175828	0.409783	-0.250123	0.355096
CG12321	0.180138	0.100672	-0.193665	0.170095	-0.00792432	0.979545
CG12325	-0.0930984	0.209321	0.0932843	0.418861	-0.621241	2.12064e-12
CG1233	0.175176	0.0441826	-0.0700632	0.515321	0.0737197	0.65869
CG12338	0.0694916	0.682948	-0.224279	0.0339366	-0.0129812	0.94973
CG1234	-0.0239424	0.838031	0.111657	0.303912	-0.204806	0.267725
CG12341	-0.0119221	0.953035	-0.13035	0.364264	-0.129063	0.462401
CG12343	-0.0839144	0.456124	0.116038	0.286214	0.0885393	0.66353
CG12344	0.01944		0.478867	0.0561236	0.146152	0.627348
CG12347	0.0030743
CG12355	-0.0291466	0.682686	0.358161	0.0192549	-0.251502	0.107255
CG1236	-0.0464727	0.735933	-0.116014	0.285182	-0.34909	0.00762541
CG12362			0.0780609	0.462251	0.0168201
CG12374	0.00662991		-0.0563045		0.00054283
CG12375	0.107549	0.446343	-0.177949	0.195272	0.0505618	0.767539
CG12376			-0.0091795		-0.0317423
CG12379	0.0941037	0.522017	0.169839	0.470777	-0.242518	0.284652
CG12384	-0.161672	0.0647544	-0.356592	4.01021e-07	-0.124624	0.387612
CG1239	0.185471	0.0923749	0.213104	0.433709	-0.00935401	0.980107
CG12391	0.0380045	0.625678	0.0867383	0.327898	0.22627	0.526379
CG12395			0.00990606		-0.0168566
CG12398			-0.0159179	0.958602	0.236679	0.408778
CG12402	-0.0409563	0.641231	0.268741	0.00100148	0.974821	1.21762e-17
CG12420	0.045709	0.693224	0.200927	0.466463	-0.189813	0.627615
CG12446	0.00697902		0.00421788
CG12448			0.023541	0.879111	0.126221	0.456222
CG1246	-0.0120201	0.861688	-0.0835377	0.305537	-0.396499	1.4514e-06
CG12470	0.00317505		0.0630883	0.776304	-0.0158349
CG12477	0.013621		0.25514	0.321221	-0.250697	0.513371
CG12480	-0.014211		-0.073877	0.830125	-0.363474	5.34789e-05
CG12481			0.0477239
CG12483	0.00937492		-0.065368		-0.455979	0.0427048
CG12490	0.00997635		-0.040868	0.892651	-0.948894	1.51574e-05
CG12491					-0.874715	0.000196568
CG12493	0.0349505	0.63498	0.12236	0.674446	0.139777	0.712042
CG12496	0.0263444	0.790109	-0.0677944	0.700566	0.0433053
CG12498			0.0178518
CG12499	-0.0536488	0.464841	0.0739281	0.492564	-0.52913	8.48741e-08
CG12502	-0.00355872		-0.0125272	0.972874	0.0159871	0.915851
CG12506			0.292786	0.259293	-0.854551	1.06778e-05
CG12507	0.00674982		-0.181779	0.0792799	0.799955	2.61863e-05
CG12511			0.00990606
CG12512	0.0635042	0.693224	0.379774	7.92233e-06	-0.447218	3.43868e-06
CG12516					0.0168201
CG12519	-0.00551154		-0.843934	0.000174357	0.866605	0.00348237
CG12520	-0.0444816	0.800892	0.0287379	0.898309	0.156433	0.696705
CG12522	-0.0594296		-3.1585	2.26741e-60	-0.729855	0.0206225
CG12523	0.0275566		-0.573967	0.00113053	0.138874	0.600706
CG12531	-0.0211679		0.311755	2.5136e-05	0.364728	0.000798443
CG12535	0.0268007		0.0940085	0.679711	0.102394	0.810837
CG12538			0.0223221
CG12539			-0.0415235	0.776397	0.057893
CG12540	0.00127543		-0.444378	0.0112332	-0.0978269
CG12541	-0.0120408		0.525836	1.45297e-06	0.375756	0.00720459
CG12546	-0.00542812		-0.582219	0.012819	-0.418296	0.194399
CG12547	0.216885	0.0068077	0.432432	1.66413e-05	0.622393	2.01982e-08
CG12560	-0.107757	0.0781289	0.060128	0.721947	-0.408864	0.000341217
CG12567	0.30274	2.84053e-05	0.871324	6.35454e-27	0.697908	0.0259237
CG12576	0.157941	0.00527955	0.0706967	0.581519	0.189305	0.0230172
CG12581	0.0121202	0.958127	-0.00456055	0.967007	0.403422	2.55308e-05
CG12590	0.0030743		-0.0834114	0.631169	-0.270778	0.401209
CG12592	0.0101838	0.909382	0.00737769	0.965492	0.0529464
CG12594	-0.0175784		0.216881	0.0977371	0.086527	0.551937
CG12605	-0.0371509		0.431781	0.000119456	0.571021	1.24161e-06
CG12607	-0.0198576	0.774494	-0.479425	0.043638	-0.221629	0.0320928
CG12608	0.0486727	0.639397	0.14058	0.198155	-0.441047	0.000281756
CG12609			-0.033497		-0.0155057
CG12617			0.0158108		0.0168201
CG12640			0.0178518		0.0168201
CG12643	-0.00285149	0.984529	0.214111	0.171836	0.235915	0.0193292
CG12645			-0.0225173		-0.0168566
CG1265	-0.187652	0.102526	-0.758856	2.23752e-14	-0.355333	4.37347e-05
CG12655	0.00221305		-0.16992	0.510916	-0.162218	0.510426
CG12659	0.0125241	0.949255	0.101354	0.629657	0.196499	0.521505
CG12661	0.0134866		0.0260106		-0.0158349
CG12662	-0.0232442	0.81992	0.111757	0.434095	-0.129105	0.553937
CG12672	-0.00155506		-0.010833	0.97812	-0.118573	0.753197
CG12674			-0.0424682	0.744298	-0.0497541
CG12680			-0.000527181		-0.0924755
CG12682					0.0168201
CG12688	0.00503557		-0.0806573	0.296333	-0.0293744	0.896107
CG12689	0.000834014		-0.184462	0.260489	0.0438407	0.856881
CG12691			0.00163885		0.0168201
CG12692			0.00990606		-0.000465665
CG12693			-0.00692592	0.974383	0.133261	0.461642
CG12698	0.010233		0.16642	0.398363	-0.0610045	0.808769
CG12699			0.0753326		-0.000465665
CG12702	-0.163587	0.0286279	0.232529	0.212572	0.432729	0.170067
CG12708	0.148259	0.306425	-0.379049	0.0601647	-0.423646	0.229954
CG1271	0.0485863	0.809403	-0.430224	0.000824197	-0.126552	0.452244
CG12713	0.0499148	0.657886	0.254534	0.298824	0.128091	0.734336
CG12715			-0.00911686	0.959308	0.0620106	0.82717
CG12716			-0.00787017	0.97706	0.0440346	0.915035
CG12717	0.0666988	0.586558	-0.0341843	0.890968	0.0600175	0.798606
CG12723	-0.0183842		-0.602207	6.75368e-21	0.393467	0.249175
CG12725			0.103936	0.106498	-0.0245232
CG12728	0.100386	0.481154	0.768349	2.45142e-06	0.592083	0.00288593
CG1273	-0.391365	0.000180703	-0.445348	0.0690149	0.880799	0.00357739
CG12730	-0.108316	0.158641	-0.0771859	0.460872	0.71744	2.12978e-07
CG12744	0.0851484	0.555743	0.197702	0.207422	0.270367	0.360837
CG12746	-0.135407	0.246768	-0.017694	0.896472	-0.195994	0.0557657
CG1275	0.0402538	0.793584	0.124498	0.191286	-0.0426501	0.754834
CG12766	-0.00169895		-0.462733	0.0645027	-0.835234	1.35583e-07
CG12768	-0.0307238	0.774494	0.0730183	0.678257	-0.143856	0.528921
CG12769	0.226453	0.0732064	0.293659	1.60125e-05	2.13068	1.26563e-50
CG12773	0.0557079	0.556279	-0.0441987	0.709139	-0.149102	0.20082
CG12780			-0.0595602	0.676283	-0.0640053
CG12782	0.0030743		-0.00437321		0.158068	0.614637
CG12783	-0.00169895		-0.0091795		0.0343395
CG12795	0.0622899	0.511596	-0.134618	0.385298	-0.0933748	0.654103
CG12811	-0.0279659	0.879521	-0.147963	0.130036	0.061615	0.744626
CG12814	-0.0333292	0.750342	0.174203	0.018815	0.361998	0.00133853
CG12817	-0.0172067		0.233249	0.285101	0.189424	0.468894
CG12818	0.0910319	0.553074	0.284688	0.0822913	0.434702	0.098646
CG12822	0.0909807	0.510211	0.15275	0.265668	-0.0805777	0.679348
CG12824	0.0030743		-0.0735023	0.49533	0.126923	0.744626
CG12825	-0.0163338		0.22846	0.249792	0.0884835	0.604106
CG12826	-0.00169895		-0.124923	0.693862	-0.7179	2.95451e-11
CG12828			0.0596466
CG12831			-0.0091795		0.153146	0.45271
CG12836			-0.00467839	0.989142	-0.107236	0.80249
CG12848	-0.128374	0.359667	-0.201772	0.0380359	-0.394111	0.00898682
CG12851	-0.00589896	0.952145	0.267081	0.0252964	0.325843	0.00447851
CG12853			0.0695583
CG12857	0.0030743		-0.171249	0.381559	0.330643	0.306808
CG12860			-0.076548	0.370082	0.0318618
CG12861			-0.0269575
CG12863	0.194165	0.064275	-0.0266943	0.934812	-0.22769	0.358355
CG12868	0.0284763	0.896584	0.261249	0.0357303	-0.0364863	0.897421
CG12869	-0.0242355		-0.0562111	0.714442	0.298159	0.202521
CG12877	-0.0681252	0.452681	0.380355	9.45176e-06	0.25863	0.499709
CG12880	-0.0467161	0.608717	-0.124013	0.674276	0.198016	0.308213
CG12883	0.220509	0.0265581	-0.234219	0.197384	0.00246359	0.993109
CG12885	-0.110166	0.178063	-0.0572143	0.845008	-0.0813507	0.770781
CG12895	-0.00621757	0.975706	0.118471	0.342623	-0.0394367	0.872193
CG12896	0.104316	0.441886	0.155382	0.552331	0.299717	0.422319
CG12898			-0.0091795		-0.0168566
CG12909	0.0157878	0.910452	0.0192408	0.918526	-0.69285	1.28809e-10
CG12910	-0.0620344	0.367632	-0.135356	0.34594	-0.204729	0.163779
CG12911	-0.000324732	0.998761	-0.571427	1.05986e-11	-0.124919	0.538944
CG12914	0.00317505		-0.0489828	0.762365	-0.0383647	0.87211
CG12917			-0.0253292		-0.0924755
CG12920	-0.0237378	0.629573	-0.64892	1.95692e-05	0.182801	0.629364
CG12923			0.00990606		-0.0302872
CG12926	-0.0111411	0.898299	-0.142457	0.297315	-0.865212	1.26723e-17
CG12929	-0.106155	0.498372	-0.449878	0.0257663	-0.788807	0.00141054
CG12934	-0.0186844		-0.600058	0.0108787	-1.34149	8.26384e-65
CG12935	-0.115683	0.331795	-0.0693057	0.655865	-0.2154	0.203126
CG12942	0.100773	0.145084	-0.0780628	0.790607	0.183172	0.5279
CG12945	0.197272	0.0010696	0.251392	0.0334656	0.34231	0.0119629
CG12947	-0.0788142	0.390596	-0.7831	8.1141e-09	-0.437347	0.0900465
CG12948	-0.182145	0.0166936	-0.137359	0.27815	-0.277266	0.152676
CG12951			-0.0576664		0.244112	0.42689
CG12963	0.0212126		-0.241142	0.0336848	0.0545838	0.722138
CG12964	-0.0348263	0.524131	-0.629019	2.80667e-17	0.538303	0.0113754
CG12970	-0.00274705		-0.0384315		0.125153	0.51437
CG12971	-0.0188278		-0.79656	0.00055576	-0.977268	0.00102176
CG12974	-0.0472919	0.491315	-0.14659	0.0650809	-0.316288	0.0021726
CG12975	0.0911311	0.490325	0.242415	0.116939	-0.433355	0.00318028
CG12983			0.0162184
CG12984	0.012245		0.020757	0.915129	0.0703532
CG12985			-0.160004	0.510916	-0.126425	0.725804
CG12986	-0.0196634		0.0665372	0.610085	-0.000465665
CG1299	-0.0131439		-0.818133	4.0313e-07	0.143956	0.268935
CG12990	0.0174645		-0.0451366		0.104322	0.698293
CG12991	0.0235095	0.906577	0.272001	4.43251e-05	0.557695	7.06609e-11
CG12992	-0.00539912		-0.00643867	0.986534	0.11932	0.751342
CG12995			0.00910117	0.980173	-0.0348367
CG12998			-0.498459	0.0184014	-0.503721	0.0239653
CG13000	-0.207972	0.0341143	0.0612819	0.798671	0.0168201
CG13001	0.145054	0.160381	-0.0257746	0.871647	0.0146785	0.952577
CG13003	-0.00107638	0.99267	0.324811	4.17587e-05	-0.108793	0.605729
CG13004			0.0427233	0.847437	-0.00689618
CG13005	0.225721	0.0105738	-0.201506	0.449437	-0.00291772	0.994494
CG13008			-0.148772	0.325566	0.205215	0.55475
CG13010	0.00317505		-0.161	0.20085	-0.000465665
CG13012			-0.0128988	0.973971	-0.12163	0.735443
CG13014	-0.120906	0.4303	-0.234061	0.241235	-0.0695782	0.825708
CG13016	-0.0106052	0.947943	0.0681072	0.744289	-0.153408	0.511187
CG13018	0.115495	0.447297	-0.0374738	0.880378	-0.153501	0.517192
CG13021	-0.00169895
CG13022			-0.124838	0.436752	-0.186982	0.585054
CG13023	0.0123473		-0.00445348	0.980837	-0.0439251
CG13024	-0.0211792		-0.490158	0.00213499	1.1654	2.46102e-14
CG13026			-0.544614	0.0194523
CG13028			0.067393	0.806308	-0.103322	0.803702
CG13029	0.0584617	0.5292	0.27388	0.0935866	0.0457029
CG13031			0.167242	0.121625	0.0800034
CG13032	0.000834014		-0.00442642	0.985488	-0.104533	0.687188
CG13033	-0.0229634	0.793622	-0.759943	0.000907249	-0.280376	0.0969346
CG13038	-0.00692737		-0.444906	0.00186949	-0.766202	0.000543353
CG13039					-0.0317423
CG1304	-0.00849241		-0.46832	0.0386355	-0.522241	0.000975871
CG13040			-0.213549	0.0645027	-0.208956	0.134981
CG13041	-0.00826667	0.891015	-0.970013	5.69727e-06	-0.373674	0.193855
CG13042			-1.94409	1.5968e-22	0.234448	0.533689
CG13043	-0.0374841	0.453627	-1.15179	3.71288e-08	-0.707981	2.7908e-06
CG13044	-0.0355307		-0.60714	0.0107894	-0.897501	1.61027e-11
CG13045	-0.00903334		0.398239	0.000956155	0.139092
CG13046	0.0109719		-0.252103	0.000923027	0.201189	0.39074
CG13047	0.00315448	0.911012	-0.36985	0.045842	1.97392	4.09915e-25
CG13048	0.0295676	0.388897	0.0353957	0.710248	0.062828	0.839544
CG13049	0.0040088	0.879251	-0.434685	7.61503e-06	0.205312	0.553834
CG13050			0.108109	0.715438	0.0513642	0.851363
CG13051	0.00313303	0.966708	-1.13123	1.18586e-07	0.313243	0.152206
CG13053					-0.0167873	0.95658
CG13054			-0.107496	0.686922	-0.4178	0.232653
CG13055	0.00120095		0.582078	0.00501166	0.742203	0.000362129
CG13056	-0.0197285		0.0673874	0.845509	0.599803	0.00893513
CG13058	0.00937492		-0.31358	0.0388903	-0.27984	0.407644
CG13059	0.00816596	0.924401	-0.661548	0.00283179	-0.434938	0.0015053
CG13060	-0.00455645	0.862083	-1.04152	1.16978e-06	-0.435441	0.00828069
CG13062			-0.0285733	0.848813	-0.200272	0.319011
CG13063	-0.0169889	0.744254	-1.34511	1.4087e-15	-0.111869	0.304139
CG13064	-0.0550239	0.305534	0.887612	8.5255e-05
CG13065			0.396413	0.0874175	0.331825	0.343226
CG13066	-0.0271566		-0.726788	1.64898e-08	-1.9299	5.6855e-17
CG13067	0.00351177	0.908594	-0.666238	0.00405596	0.208528	0.119827
CG13068	-0.0226136		-1.16284	4.92727e-10	-1.16343	3.21921e-09
CG13069	0.0059765	0.909772	-1.23368	8.10004e-09	-0.195388	0.285643
CG1307	-0.12607	0.114318	-0.252165	0.02369	-0.504031	1.7225e-05
CG13071					0.0168201
CG13073			0.00990606		0.0327472	0.90131
CG13074	-0.00204198		-0.0152833	0.96672	0.0995054	0.790362
CG13075	-0.0160452		-1.23085	2.75287e-13	-1.357	2.67761e-84
CG13077	0.00937492		-0.0118649	0.975051	-1.06283	1.33592e-09
CG13078			0.00990606		-0.132272	0.717418
CG13081	-0.00849241		-0.034793		0.00054283
CG13082	-0.217908	0.00692844	-0.482762	0.0436152	-0.187778	0.299004
CG13083	0.00120095		0.0346834
CG13084			0.0664268	0.613333	-0.000465665
CG13085	0.0251632		-0.153137	0.625674	0.222191	0.541017
CG13086	-0.00361231		-0.609744	0.00575832	-0.168818	0.396707
CG13088	0.163954	0.183844	0.161558	0.460993	0.238397	0.336342
CG1309	-0.109029	0.187702	-0.0963506	0.353746	-0.161189	0.14936
CG13096	0.0362316	0.64031	0.152334	0.0835219	-0.156914	0.397083
CG13097	0.0695642	0.29955	0.170914	0.0594914	-0.211335	0.301387
CG13101	0.0105122	0.963435	-0.495333	1.39724e-05	0.593673	0.00380274
CG13102	0.0236473		0.193317	0.00602817	0.143821	0.287338
CG13108	-0.0128006		-0.246753	0.0613757	-0.149852	0.508263
CG13114			-0.034793
CG13116	0.00697902		-0.236043	0.329941	1.01015	0.00050723
CG13117	-0.00155506		-0.0192947	0.958885	-0.224567	0.480518
CG13123	0.157759	0.254778	0.0149515	0.964065	-0.225998	0.447976
CG13124	-0.0282943	0.840509	0.200669	0.00592094	0.0508108	0.725451
CG13126	0.0572016	0.612236	-0.135501	0.37457	-0.137296	0.427478
CG13127					-0.0168566
CG13131					0.0343395
CG13133	0.00120095		-0.192435	0.406825	-0.377151	0.0276988
CG13135	0.00317505		1.50034	2.47756e-16	2.58129	1.11148e-23
CG13137					-0.0317423
CG13138	-0.0178723		-0.0914617		-0.000465665
CG1314			-0.00381782		0.0168201
CG13144	0.00466591		-0.0992801	0.76662	0.431752	0.144661
CG13148	-0.0276633	0.692883	-0.359884	0.0158694	-0.209374	0.394057
CG13151	-0.0560585	0.774494	-0.341297	0.0556278	-0.416853	0.0708882
CG13154	-0.00260088		-0.241218	0.385513	-0.386123	0.1862
CG13155	0.00317505		-0.0388453		-0.11195
CG13157	-0.00169895		-0.0804215	0.811945	-1.39016	5.81534e-06
CG13159	-0.433636	7.30257e-05	-0.0744032	0.378518	4.12829	1.50339e-95
CG1316	0.0582325	0.525469	-0.064624	0.520944	0.0656735	0.639229
CG13160			-0.0437627	0.881215	-0.647918	2.73944e-11
CG13168	0.0030743		0.149421	0.600306	0.190768	0.627352
CG1317	0.012248	0.931844	-0.0709725	0.462251	0.0414196	0.780801
CG13170			0.00382696
CG13177	0.00937492		0.0223221		0.468319	0.12776
CG13185	0.102168	0.356546	0.0425254	0.766516	-0.398935	0.000174535
CG13186			-0.0289758	0.933266	0.00157923	0.995582
CG13192	-0.112837	0.310244	-0.0444625	0.803231	-0.177483	0.209146
CG13193			-0.0091795		-0.0357218
CG13196	-0.00520897		0.0110565	0.95493	0.295143	0.199553
CG13197	0.101328	0.284664	-0.0334537	0.836073	0.107877	0.606168
CG13198			0.0300259		-0.269398	0.131256
CG13202	0.0030743		0.0140415	0.962822	0.184059	0.567887
CG13203	-0.0118271		-0.856964	3.38958e-05	-0.902854	2.57529e-05
CG13204	-0.0700435	0.698421	-0.25855	0.0354472	-0.428934	0.010613
CG13215			-0.0681739	0.802326	0.0660594	0.859683
CG13216	-0.0254321		0.291585	0.0693467	-0.000465665
CG13217	0.000525969	0.997396	-0.768464	1.55212e-05	-1.21601	3.31732e-12
CG13218	-0.000867693		-0.920082	3.2675e-05	-0.552124	0.0214557
CG13220	-0.131944	0.254778	-0.204658	0.0107459	-0.252165	0.0187759
CG13223			-0.0207387		0.0902907
CG13226			0.00990606		-0.56472	0.0822579
CG13227	-0.00428153		-0.713645	0.00202234	-0.431055	0.00023704
CG13228	-0.00155506		-1.32635	6.7446e-12	-1.08085	1.22974e-06
CG13229	0.00840177		0.180398	0.304007	-0.248235	0.0851271
CG13230			0.097354	0.528681	-0.348237	0.332692
CG13231			0.13919	0.300214	0.528667	0.115708
CG13239	0.0214734		-0.845402	3.09531e-16	0.870134	0.00506681
CG1324	-0.0207483		0.0196516		-0.0415674	0.849934
CG13243			-0.0441634
CG13244			0.00990606		0.0318618
CG13247	0.00685197		-0.0168114	0.939365	-0.573811	0.000571902
CG13248	-0.0110542		-0.24205	0.0603552	-0.108529	0.484684
CG13250			-0.078838	0.338031	-0.0698068	0.802264
CG13251	-0.0144491		-0.146427	0.316809	-0.200915	0.428452
CG13252	0.0147575	0.946895	0.454495	6.87998e-09	0.461055	7.11451e-06
CG13255	-0.00492781	0.952692	-0.228485	0.0892784	0.133386	0.3335
CG13258	-0.00542812		0.216329	0.332046	-0.00617813	0.985399
CG13272	-0.0642301	0.01747	-0.217764	0.0956555	0.107036
CG13280	-0.00169895		-0.465495	0.00576376
CG13282	-0.0154163		0.0552058	0.873649	0.209201	0.595299
CG13284	-0.0630028	0.455731	-0.0562847	0.488717	-0.435726	8.21524e-08
CG13285	0.00721428		0.0628957	0.537119	0.368493	0.000680713
CG13287	-0.0105873		-0.0118264	0.967374	-0.146315	0.684899
CG13288	0.0030743		0.162047	0.599436	0.341784	0.254576
CG13293	0.0226433	0.812819	0.43032	3.60779e-05	0.730761	6.63847e-07
CG13295	-0.0269439	0.903289	-0.247716	0.016969	-0.256929	0.0245266
CG13297	-0.000339591	0.993856	-0.227482	0.00133582	0.965981	8.38668e-05
CG13299			0.00990606		-0.0256457
CG13300	-0.0455199	0.780757	0.307206	0.000437751	0.383007	0.0203353
CG13305	-0.00733229		-0.0260499	0.928488	0.256402	0.490234
CG13306			-0.0972877	0.771176	0.554406	0.0580214
CG13308			0.230252	0.374104	-0.00194286
CG13309			-0.0294738
CG13310	0.00620067		-0.0813802	0.735738	-0.412365	0.204277
CG13311	0.00620067		-0.547279	0.0128147	-0.840063	1.36501e-20
CG13312			-0.813102	2.33669e-05	-2.41835	6.07232e-30
CG13313	-0.0190862		-0.189436	0.496518	-0.290799	0.406716
CG13314	-0.00868106		-1.48553	9.15907e-16	1.35371	1.91423e-10
CG13315	0.0166239	0.885253	-0.00812961	0.940791	1.14956	8.45804e-13
CG13318	0.00433935		-0.151431	0.345474	0.374242	0.101715
CG13319	0.0527654	0.780553	-0.10857	0.600375	-0.427781	0.0382903
CG13321	-0.0142601	0.884897	-0.544204	2.73614e-09	-0.405902	0.0195027
CG13323	-0.00688357		-0.31651	0.0581633	-1.19469	7.98447e-21
CG13324	-0.00169895		0.108725	0.606088	-0.690983	0.0010907
CG13325	-0.00919161		-0.565209	0.0189187	-2.66259	7.29416e-88
CG13326	-0.00944326		-0.0465887	0.747184	-0.0190576
CG13330			0.165561	0.316809	-0.0201622	0.941416
CG13331	0.00120095		-0.300888	0.188068	-0.417218	0.166091
CG13332	0.00317505		0.522989	0.032065	0.58763	0.0581932
CG13334	0.0030743		0.0202761		0.0306789
CG13337	-0.00155506		0.0300218		-0.0158606
CG13339	0.0745351	0.650189	-0.0239788	0.930203	0.00320686	0.99078
CG13344	0.184557	0.00135062	0.0890774	0.514786	-0.00135819	0.994969
CG13358	0.00141897		0.0722461	0.706157	-0.203179	0.506905
CG13359	0.00317505		-0.0541934	0.622011	0.0326354
CG13360	-0.00476959		-0.448058	0.00693217	0.00671758	0.979705
CG13361	-0.00155506		0.0976422	0.630459	-0.00921921	0.976327
CG13362	-0.151651	0.0396072	-0.300446	0.277996	0.180281	0.588183
CG13364	-0.0871332	0.453627	-0.352026	0.000540035	-0.685708	4.19847e-05
CG13365	-0.296356	0.00590944	-0.509882	0.000102062	-0.438689	0.0308131
CG13366	0.0752577	0.357684	-0.0287626	0.798473	0.164769	0.147228
CG13367	0.0938872	0.483273	-0.256402	0.102043	-0.292074	0.0620545
CG13369	-0.194637	0.0924807	-0.218173	0.133608	-0.558396	2.66754e-05
CG13373	-0.0998172	0.261704	-0.268363	0.223831	0.0147034	0.96349
CG13375	0.0840375	0.433316	1.02775	5.80931e-23	1.07438	3.99587e-19
CG13376			0.215061	0.463342	-0.0331486
CG13377	-0.137079	0.101786	-0.218718	0.00290738	-0.185328	0.0693055
CG13384	0.120369	0.306633	0.19184	0.039547	0.101671	0.495261
CG13385					-0.0168566
CG13386	0.0030743		-0.118566	0.703119	-0.11943	0.770216
CG1339	0.00672984		0.285184	0.12679	0.0254398	0.938908
CG13390	0.0602733	0.76074	-0.0443453	0.846836	-0.230561	0.218667
CG13392	-0.00800595	0.969174	-0.00908434	0.968725	0.0849124	0.71315
CG13397	-0.0436221	0.529728	0.190329	0.39784	0.116257	0.631091
CG13398	0.304302	0.000871306	0.437856	0.000200108	0.437791	0.000318584
CG13403	-0.0107424		-0.0664349	0.803231	0.585523	0.00304475
CG13404	0.0165185		0.304989	0.109233	0.373384	0.0596743
CG13405	-0.00338083				0.0168201
CG13407	-0.0069158				0.0116576
CG13408	0.0030743		0.162529	0.56634	-0.266201	0.379474
CG13409	-0.0620051		-0.127873	0.32776	-0.0408328	0.857462
CG13423	-0.00204198		-0.079219	0.606674	-0.0552434	0.882734
CG13426			0.0249345		0.0168201
CG13427	0.138208	0.246768	-0.0798407	0.296849	0.63803	0.000293905
CG13428			-0.00125107		-0.130188	0.713482
CG13436	0.0115138		0.200904	0.464422	0.626367	0.0365121
CG13437	0.0030743		0.189221	0.528061	-0.0964999	0.794647
CG13438					-0.0444918
CG1344	0.037673	0.725744	0.224638	0.0286845	0.329106	0.0346468
CG13443			0.0334893		1.45151	2.48942e-06
CG13445	0.00317505		0.95126	8.03789e-06	6.39971	6.86772e-89
CG13449	-0.00692737		0.132217	0.681657	-0.368467	0.307882
CG13454	0.0134389	0.934158	-0.148428	0.531191	0.0689305	0.861186
CG13455			-0.134481	0.67301	-0.30861	0.303956
CG13457	0.00220965		0.00421788		-0.0208364
CG13458	0.00120962		0.26762	0.340297	0.0715195	0.831739
CG13460			0.796407	6.80869e-05	0.24704	0.344779
CG13461	-0.0073293		1.3679	8.31659e-11	0.627875	0.000582836
CG13465	-0.201199	0.121342	-0.0884372	0.774475	0.0888462	0.8123
CG13473			0.00275496		0.0326354
CG13476			0.00990606
CG13481			0.0223221
CG13482	-0.00692737		0.799465	6.80132e-05	0.722504	0.000953832
CG13484	-0.00839669	0.967935	0.105595	0.595285	-0.00531551	0.985593
CG13488	-0.00155506		-0.409609	0.0346	-0.724688	0.00758156
CG13492	-0.0132779	0.851455	-0.31959	0.00010494	-0.262196	0.0105439
CG13500			-0.0208207		-0.00172216
CG13501	-0.00291999		-0.0197625	0.90308	0.256204	0.269579
CG13502	-0.0144033		-0.302457	0.15212	-0.588392	0.0340887
CG13506	-0.116834	0.215331	0.0387165	0.657664	0.115817	0.27169
CG13516	-0.0218885		0.107154	0.367624	-0.0666594	0.714553
CG13526					-0.0168566
CG13527	-0.00169895		-0.133191	0.377401	0.0456744
CG13531	-0.0835733	0.328389	-0.0313303	0.822238	-0.172873	0.254051
CG13532	-0.00191834		0.086828	0.615995	0.10056	0.616985
CG13538					0.102019	0.56457
CG1354	-0.055744	0.663572	-0.0990353	0.180969	-0.147666	0.195024
CG13540	0.00317505		-0.188615	0.0246192	-0.137019	0.688371
CG13544			-0.0175615		-0.0168566
CG13545	-0.0189362		-0.177887	0.541269	-1.04937	7.47568e-16
CG13551	-0.316107	1.33737e-08	-0.416721	5.72927e-06	-0.627411	2.13287e-06
CG13557			0.00969624		0.0318618
CG13558	0.00848383		0.0519029		0.0769209
CG13559	-0.00417536		0.262316	0.301232	-0.295498	0.350927
CG13560	-0.00476959		-0.810122	6.46216e-06	-7.37124	2.12335e-200
CG13561			-0.0311278	0.854196	-0.218365	0.274506
CG13562	-0.0422428	0.705318	-0.0247197	0.923607	0.937156	0.00144762
CG13563	0.013941		0.0141442	0.954885	-0.196421	0.58828
CG13564			0.00382696
CG13566			-0.26844	0.306859	0.718978	0.023526
CG13575	0.00317505		-0.0410611	0.901216	-0.537812	0.083737
CG13577			0.00282156	0.992782	-0.0918758	0.827661
CG13578	0.00937492		-0.0346818	0.923791	-0.261862	0.482796
CG13579	0.00478522		0.33931	0.0746166	-0.0268504	0.930806
CG1358	0.024338	0.902531	0.138827	0.417313	-0.443904	9.16347e-06
CG13581			-0.0645201
CG13585	-0.0721746	0.667922	-0.1674	0.012841	0.0980622	0.528729
CG13587			0.0452753		-0.0168566
CG13589			0.00990606		-0.0495167
CG13590			0.00990606		0.0456744
CG13594	-0.0270271		0.10774	0.467077	0.0409584	0.817627
CG13599	0.0832729	0.509472	0.464248	0.0214432	0.285694	0.446666
CG1360	0.0781665	0.588399	0.0583199	0.83203	-0.322348	0.157471
CG13601	0.0375133	0.7795	0.12002	0.461485	-0.606012	1.5154e-05
CG13603	0.0341744	0.8093	0.0295557	0.850691	0.206316	0.110539
CG13604	0.045201	0.794208	0.293687	0.00612251	0.0969774	0.518256
CG13605	-0.000363408	0.999581	-0.188336	0.0721194	-0.211195	0.209818
CG13606	0.000569344		0.0382011	0.761271	-0.919695	4.54326e-12
CG13607	0.0030743		-0.123009	0.563782	-0.0947835	0.729204
CG13609	0.0782598	0.489806	-0.213628	0.460221	0.128993	0.754874
CG13613	-0.00155506		-0.0091795
CG13614	-0.026439		0.0218258	0.94624	0.376897	0.117058
CG13615	0.00506182		-0.0116719		-0.0386692	0.897191
CG13616	-0.0213182		-0.0457357	0.885426	-0.116491	0.631622
CG13618	-0.0114194		-1.01404	5.87084e-18	0.0833303	0.633398
CG13622	-0.0198273		-0.055783	0.786259	-0.283071	0.323553
CG13623	-0.0322488	0.843692	-0.150357	0.5037	-0.280699	0.20141
CG13625	0.111986	0.12933	-0.0944823	0.571635	-0.225406	0.261696
CG13627			0.00588782	0.980837
CG13630	0.0169022	0.923434	-0.329187	0.000719818	-0.485971	0.00238083
CG13631	0.0169802	0.923434	0.555974	6.52067e-09	1.32016	6.75844e-22
CG13634	-0.0265894		0.114774	0.493518	0.601122	0.0310894
CG13639			0.106044	0.51595	-0.671045	0.0243633
CG13640	-0.0144033		-0.273805	0.158847	-1.47475	3.53784e-09
CG13641	0.00317505		-0.922705	4.82e-06	-0.243085	0.0703864
CG13643	-0.0024073		-0.348938	5.33234e-05	-0.244767	0.142686
CG13653	0.00567316
CG13654	-0.0470063	0.419743	-0.434962	2.79678e-07	0.0936402	0.550453
CG13658			0.175686	0.520188	-0.574805	0.00124609
CG13659	-0.00155506		-0.284629	0.303186	-0.759128	1.78024e-07
CG13663	-0.131716	0.22866	0.0530881	0.751744	0.243315	0.193507
CG13667	-0.214843	0.0479845	0.122727	0.482804	-0.366132	0.0284744
CG13670			0.053041	0.86969	-0.136636	0.499709
CG13671	-0.108322	0.422428	-0.377635	0.0222362	-0.138494	0.604728
CG13674	-0.0137365		-2.06066	2.03194e-25	0.390114	0.108305
CG13675	0.000357123		-0.896346	9.99746e-13	1.15388	2.41121e-11
CG13676	-0.00159423	0.9884	0.00240181	0.986569	0.498703	1.87458e-06
CG13678	-0.0264861		-1.95344	4.45554e-25	1.08672	3.16006e-10
CG13679	-0.0118119	0.761096	-1.6206	4.71424e-15	1.10749	3.18219e-16
CG1368	0.00458466	0.965048	-0.501945	0.0064543	0.211875	0.0511603
CG13685	0.0122217		0.106479	0.739901	0.773953	0.000638676
CG13689	-0.0346987	0.849017	0.046377	0.80293	0.364532	0.156294
CG13690	0.0199071	0.891987	-0.126296	0.647753	0.0756951	0.850478
CG13692	0.00697902		0.114011	0.722661	-0.120345	0.774924
CG13694	-0.0122274		-2.19179	3.19585e-28	-0.138478	0.669713
CG13698	0.0182226	0.902531	0.123849	0.176736	0.254921	0.09664
CG13699	-0.0245497		-0.939845	2.04545e-13	0.269117	0.481792
CG13700			-0.0091795
CG13704	-0.0625248	0.413246	-0.237662	0.0030105	-0.105482	0.411901
CG13705	-0.074495	0.187145	-0.248545	0.332838	-0.91153	1.31027e-09
CG13707	-0.0248101		0.419788	0.0185977	0.0601777	0.886621
CG13708	-0.00902107		-0.173441	0.426821	-0.256285	0.3769
CG1371	-0.0567931	0.408561	-0.0599005	0.583444	0.0252651	0.858317
CG13711	-0.133712	0.158751	0.0519029		-0.0168566
CG13712	-0.0538176	0.660082			0.0168201
CG13713	-0.0276632	0.849017	-0.0126821
CG13716	-0.0412885	0.488013	0.0913575	0.524665	-0.23812	0.295818
CG13720			0.101451	0.696429	0.154436
CG13721	-0.00898633		-0.0397006	0.909151	0.0771151	0.690043
CG13722	0.0137588		0.16704	0.244396	0.0795859	0.693735
CG13724					-0.0256457
CG13727	-0.00966556		-0.305895	0.0360362	-0.377736	0.0786092
CG13728	-0.00727179		-1.78908	8.58527e-17	-0.328569	0.139012
CG13731	0.00475734	0.969544	-0.96854	1.06838e-08	-0.241541	0.200978
CG13733	-0.00542812		-0.0730357	0.704814	-0.0703492	0.820355
CG13737	-0.0561856	0.156505	-0.600563	7.96285e-09	0.787619	0.00104578
CG13738	-0.00249012		-1.40406	2.21233e-11	-0.175464	0.343504
CG13739	-0.0069158		0.121864	0.687915	-0.0628043	0.847268
CG13742	-0.0264149	0.879521	0.695062	0.00021532	0.489088	0.106443
CG13743	0.00979424		0.262226	0.120676	0.209422	0.193253
CG13744	-0.0214482		-0.200115	0.356974	-0.427837	0.147058
CG13747			-0.000527181		0.0168201
CG13748			0.462339	0.065239	0.220138	0.57299
CG13749	0.00167445		0.0334708	0.832774	0.0825664
CG13751	-0.158453	0.263049	-0.390624	0.0159763	-0.497732	0.0109546
CG13760	0.0911722	0.515532	0.11253	0.589605	-0.0111712	0.966632
CG13766	0.154202	0.182731	0.10934	0.651815	0.37256	0.0295991
CG13771	-0.00823787		0.035722		0.215649	0.223397
CG13773	0.0938002	0.375904	0.126971	0.486322	-0.450625	8.85388e-05
CG13775	-0.0381939	0.857745	-0.255429	0.300972	-0.169818	0.544207
CG13784	0.0453565	0.639802	-0.0353164	0.699732	0.212536	0.0434151
CG13786			-0.021596	0.928488	-0.0315062	0.923399
CG13793	0.0030743		0.0194688	0.959308	0.459686	0.156015
CG13794	0.00186888		0.264663	0.239735	0.0627457	0.838706
CG13795	0.0427553	0.663572	0.402547	0.0173041	1.1191	6.84158e-12
CG13796	-0.0194507	0.771511	0.527209	1.81866e-05	0.652318	0.0100687
CG13806	-0.0225291		-0.60668	1.92731e-17	-0.491009	0.00119867
CG13807	-0.0866085	0.591563	-0.241938	0.131233	-0.32014	0.193169
CG13810	-0.0234992		-0.556239	1.98935e-07	-0.202244	0.228378
CG13813	-0.028782	0.817244	-0.270353	0.0132227	0.0625493	0.814948
CG13827	0.0338133	0.856189	-0.0961082	0.529634	0.382496	0.0561361
CG13829					0.00288644	0.986819
CG13833	-0.00733229		0.105031	0.687834	0.106568
CG13837			-0.096515	0.627834	-0.361498	0.290059
CG13838	0.0030743		0.0313238
CG13840			0.0927126	0.431767
CG13841			0.0413348
CG13842	0.0030743		0.165295	0.537226	-0.169156	0.61564
CG13843			0.00385982		-0.0135118
CG13847	-0.000711165	0.994809	-0.0241094	0.870788	0.526944	0.0424775
CG13850	-0.0108184	0.935024	-0.160867	0.0511584	-0.0650525	0.623464
CG13855	0.00120962		0.0294508	0.917075	-0.154963	0.655018
CG13856	0.00848383		0.323587	0.232484	-0.188615	0.515959
CG13857	-0.0188335		0.107442	0.566463	-0.0942417	0.77368
CG13862			0.20995	0.450564	-0.159029	0.385738
CG13868	-0.0682793	0.697653	-0.164586	0.0778316	0.329134	7.34123e-05
CG13869	-0.0115898		0.0466423	0.883369	-0.0850007	0.792724
CG1387	0.00739748		0.0695583		0.0662076	0.727407
CG13870			-0.0644943	0.701536	0.0457029
CG13871	0.00120962		-0.00264469		0.0318618
CG13872	0.0030743		0.0401298	0.810142	0.0116576
CG13875	-0.0744201	0.208421	0.0872342	0.582341	0.143789	0.511973
CG13876	-0.214479	0.0791712	0.181634	0.381222	0.241464	0.530922
CG13877	-0.0129134		0.0169848	0.965543	0.382661	0.0828343
CG13887	0.0804442	0.18704	0.0916596	0.277114	0.074256	0.597851
CG13891			0.0219495		0.0318618
CG13893	-0.0219839	0.812819	-0.590166	2.50135e-06	0.038192	0.834184
CG13894	-0.0786929	0.421233	-0.458424	3.7365e-08	-0.482829	8.49127e-06
CG13895	-0.0698674	0.694177	0.101732	0.383564	-0.0405839	0.810705
CG13896	-0.0485893	0.793205	-0.182248	0.322996	0.125347	0.723053
CG13898			0.0765213	0.457233
CG13901	0.0372873	0.842378	-0.164341	0.428737	-0.315038	0.095843
CG13905			0.0926214	0.758324	0.755088	0.00192319
CG13907	0.132823	0.0528829	0.108323	0.178643	0.141369	0.250399
CG13912	-0.0336142	0.841256	-0.12682	0.49661	-0.248362	0.133283
CG13917	0.115118	0.183136	-0.0652047	0.438891	-0.00161875	0.992955
CG13919	-0.0213372	0.907305	0.171224	0.542506	0.044216	0.91585
CG13920	-0.310898	0.00161297	-0.12419	0.179584	-0.343864	0.000108443
CG13921	-0.0362676	0.800408	-0.211606	0.0706474	-0.344669	0.00348841
CG13924	-0.00155506		-0.252265	0.370791	-0.0496152	0.901632
CG13926	-0.10423	0.493863	-0.293475	0.106922	-0.165042	0.411878
CG13928	-0.157981	0.168896	-0.0708951	0.438689	-0.0181409	0.915851
CG13930	0.00503557		-0.0781447	0.816766	-0.328636	0.351845
CG13933	0.158976	0.0360135	-0.0664083	0.587422	0.219413	0.0803112
CG13937	0.00184907		-0.151755	0.1275	-0.179152	0.232806
CG1394			0.0300218		-0.00111565
CG13946	-0.00155506		0.453258	0.0705247	-0.241236	0.293376
CG13947	-0.00542812		0.0924645	0.776576	-0.562451	0.0023317
CG13949	-0.014598		-0.217661	0.460077	-0.181566	0.645232
CG13950	-0.0316908		-0.148775	0.527244	-0.626227	0.0017094
CG13954	0.000921951		-0.130988	0.432842	-0.282415	0.154201
CG13955	0.00311716		-0.304068	0.256232	-0.229206	0.43497
CG13962	0.00120962		0.346933	0.0852266	-0.976291	2.54127e-07
CG13965					0.0168201
CG13970	0.0130663				0.0433053
CG13972	-0.0089687		-0.0850939	0.765687	-0.373289	0.0755085
CG13978			-0.000527181		-0.00111565
CG13982	0.0655286	0.631622	0.187814	0.401163	0.290252	0.431669
CG13983	-0.0282649		-0.240662	0.122815	-0.0316619	0.857462
CG13984			-0.0149605		0.036654
CG13991	0.00317505
CG13992	-0.00155506		-0.0392979		0.0252853
CG13994	-7.44009e-05	0.999642	-0.221375	0.167665	-0.14494	0.486093
CG13995	0.00956613		0.149108	0.323639	0.123417	0.40839
CG13996			0.0410995	0.90304	-0.418639	0.103418
CG13999	-0.0129732		-0.101388	0.736982	-0.0179741	0.963272
CG14005	0.0682494	0.506893	0.218422	0.2257	0.283543	0.24938
CG14007			0.0306041	0.875915	-0.197564	0.584462
CG14011			0.00990606
CG14013			0.00990606
CG14014	-0.100865	0.234837	-0.0621448		0.0769209
CG14015	-0.00185818		0.206053	0.383399	0.115352	0.624023
CG14017	0.00462467
CG14020	-0.00692737		-0.365487	0.167689	0.0479264	0.913133
CG14022			0.157864	0.374153	0.0683771	0.85002
CG14024	-0.0014258		0.274483	0.0203844	0.393624	0.00187709
CG14034			-0.175978	0.268429	0.113364	0.771434
CG14036	0.139488	0.0387765	-0.0154965	0.966307	0.160541	0.693735
CG14043	-0.114899	0.254713	-0.118073	0.330914	-0.219247	0.222313
CG14044	0.00697902		-0.0864884	0.800252	-0.180204	0.641234
CG14050	-0.0544043		-0.0874208	0.797468	-0.283446	0.400627
CG14052	-0.00169895		0.0518875	0.867407	-0.102684	0.77248
CG14053	0.109978	0.361281	-0.00427037	0.988237	-0.0292068	0.931043
CG14054	0.0018992		-0.11927	0.633872	0.00235712	0.992955
CG1407	-0.0100876	0.939604	0.330561	6.37203e-06	0.423123	0.162226
CG14071			0.0223221		0.0448698
CG14072			-0.506833	0.0378769	-0.642456	0.0493104
CG14073	0.224164	0.000414157	-0.102705	0.196313	0.55882	1.67938e-08
CG14074	0.0117628	0.950644	-0.180897	0.425835	0.213044	0.454694
CG14075	0.0030743		-0.356177	0.0682387	-0.383006	0.0427612
CG14079	-0.0271844	0.838673	-0.0808868	0.813396	-0.03329	0.936748
CG14082	-0.000867693		0.377808	0.0292916	0.35668	0.11621
CG14085	-0.00291999		-0.103615	0.754409	0.117097	0.778526
CG14086			0.170325	0.58145	-0.0297269	0.941845
CG14089	-0.00169895		-0.0141245		0.0939434	0.732208
CG14095	-0.000561242	0.987023	-0.516325	0.0337949	1.10343	8.50414e-06
CG14096	-0.0129196		-0.290173	0.264242	1.45997	5.51732e-07
CG14100	-0.165129	0.0962816	-0.132212	0.459537	-0.584298	4.47613e-05
CG14102	-0.029293	0.881766	-0.254447	0.357638	-0.211511	0.580982
CG14104	-0.0728249	0.663572	0.00760173	0.984806	0.358672	0.303986
CG14105	-0.0159176		-0.0247176	0.948705	-0.301806	0.0391406
CG14106			-0.0091795		-0.393054	0.0877929
CG14107	-0.101535	0.0500698	-0.337791	0.00764106	0.0584764	0.870085
CG14109	-0.0512799	0.306633	-0.348769	0.00695811	-0.2853	0.139343
CG14110	-0.34482	0.000236151	-0.562369	1.18635e-05	-0.740581	0.0186626
CG14111	0.0920992	0.208421	-0.0101333	0.871647
CG14115			0.00990606		0.0168201
CG14118	-0.00492837		-0.362683	0.0328148	1.01024	2.76518e-05
CG14120	0.0193112		-0.487047	2.30556e-06	-0.0881167	0.567457
CG14125			-0.109212	0.315069	0.150041	0.647305
CG14130	0.106959	0.509715	0.0225789	0.911677	0.0339043	0.880496
CG14131	0.0469738	0.812104	-0.431543	3.38736e-06	-0.357723	0.00210302
CG14132	0.00826939		0.218119	0.220821	0.148879	0.289317
CG14135	0.0655949	0.703646	0.233677	0.238054	0.44519	0.0871081
CG14137			-0.000527181		0.0254783
CG14142			-0.044842	0.86866	-0.349598	0.333003
CG14143			0.446902	0.0387314	3.22202	2.09268e-39
CG14147	0.00661345	0.861321	-0.261906	0.000170852	1.12847	3.96694e-05
CG14153	-0.00204198		-1.60576	1.19755e-13	-0.347805	0.279507
CG14154			0.204932	0.350484	0.0188663	0.911788
CG1416	-0.0560893	0.51619	-0.0139038	0.902079	-0.294232	0.00141054
CG14160			-0.113844	0.678406	-0.00659872	0.980353
CG14174	0.00160971	0.99629	0.120562	0.616657	-0.181924	0.411682
CG1418	0.0568512	0.686556	0.0821518	0.596978	0.111235	0.555364
CG14182	0.0683532	0.663459	0.309045	0.0559601	0.085905	0.75339
CG14183	-0.0505752	0.593118	0.000230934	0.999234	0.401751	0.209907
CG14184	0.0763272	0.536833	0.133645	0.345291	-0.0377069	0.859483
CG14185	-0.00155506		0.0809676	0.774593	-0.381022	0.286359
CG14186	-0.0235973		0.24545	0.0606128	0.744635	4.76529e-09
CG14187					0.0224191
CG14190			-0.0479594
CG14191	0.00305359		-0.613377	0.00383205	-0.0156842	0.96854
CG14194	-0.127375	0.138318	-0.20229	0.0429806	-0.311955	0.0110318
CG14195	-0.0085939		-0.564128	0.0026966	-0.394089	0.0503251
CG14196	-0.00849241		0.0831514	0.802457	-1.09895	1.87687e-20
CG14200	0.145003	0.0539526	-0.100986	0.205863	-0.0984519	0.62265
CG14204	-0.0632754	0.679223	-0.0204536	0.934415	-0.250708	0.431181
CG14205	-0.0235853		-0.7032	0.000162494	-0.614458	4.40579e-09
CG14207	-0.136898	0.0799923	-0.132032	0.0358936	-0.131217	0.143387
CG14210	-0.179235	0.0813336	-0.235473	0.0753477	-0.691892	5.86748e-06
CG14212	-0.0210446		-0.0284169		-0.14734	0.550453
CG14218	-0.0167923	0.932219	0.356859	0.1718	-0.125015	0.657814
CG14219	-0.00501638		-0.591543	0.0132158	-1.67207	7.89035e-44
CG14220	-0.0338248	0.80156	0.0471531	0.768174	0.069812	0.761849
CG14221	-0.0233948	0.850522	-0.519534	0.0202488	-0.377512	0.257172
CG14223	-0.00627626	0.978775	-0.52803	0.00545685	0.157491	0.616523
CG14227	0.0209285		-0.0175363		-0.0158349
CG14229	-0.125047	0.233011	0.0978943	0.574769	0.22172	0.559843
CG14230	0.0194634	0.887359	-0.0759758	0.596479	-0.591909	3.37149e-09
CG14231	-0.192282	0.0848809	-0.239295	0.177931	-0.48442	0.0378538
CG14232	0.0950687	0.412519	-0.264822	0.026612	-0.211775	0.328928
CG14234	0.0190238		0.235529	0.225227	0.169565	0.165874
CG14237			-0.0365897	0.743925	0.020049
CG14238			-0.268795	0.309557	0.100016	0.789594
CG14244	-0.00155506		-0.0091795		-0.0168566
CG14245			0.048579	0.868855	-0.735425	1.57785e-05
CG14246					-0.0317423
CG14247	-0.00692737		0.14833	0.638782	-0.228796	0.458566
CG14252	-0.00826227	0.971754	-0.225494	0.217789	0.0874986	0.765211
CG14253	0.00690033		0.105393	0.643658	0.569292	1.69298e-08
CG14257	-0.00391695	0.882866	-0.0405206	0.69511	0.193988	0.604722
CG14258			-0.0120434	0.971318	1.16299	6.37532e-05
CG14259			-0.0521793		0.721872	0.00818563
CG14260	0.0103457		-0.0185509	0.94407	-0.0573457	0.832268
CG14262	0.0129431
CG14265	0.00490118		-1.14938	3.84986e-09	-2.94888	5.12334e-99
CG14269	0.016935		-0.0990638	0.266084	-0.00299574
CG14270	0.0418209	0.786949	-0.135345	0.223823	-0.265542	0.0671744
CG14273	0.0150422		-0.154562	0.431433	-0.256381	0.126141
CG14274	-0.00692737		0.397838	0.0151076	0.456115	0.00253426
CG14275	-0.0228301	0.699257	0.32213	0.0151169	0.630139	2.33553e-11
CG14277	-0.0113039		-0.186942	0.188332	-0.199535	0.352927
CG14280			0.0180302	0.934812	-0.0428458
CG14282			0.0424286		-0.0254434
CG14285	-0.0761073	0.173142	-0.275184	0.0231969	-1.04872	3.79391e-08
CG14286	-0.0967687	0.464401	0.0742489	0.703607	-0.526499	0.0112542
CG14292	-0.0355733		-0.510253	0.000920435	-0.294557	0.00332169
CG14294			-0.0253209		0.0456744
CG14297	-0.00288346		-0.00744875		0.0201953
CG14298	0.032282		0.292545	0.0849685	-0.3697	0.158856
CG14300	0.00120095		-0.133234	0.636203	-0.953356	5.76399e-20
CG14301	0.000308004		0.739086	2.69112e-09	-0.329326	0.0753222
CG14302	-0.0073293		-0.342147	0.141269	-1.0802	2.1289e-14
CG14304	-0.0526226		-0.261994	0.0392781	-0.122031	0.680745
CG14309	-0.00155506		0.00990606		0.0354539
CG14312	-0.0529574		-0.26593	0.057313	-0.556693	0.00145718
CG14313			0.0702507	0.80915	-0.229521	0.465399
CG14314	-0.127676	0.310623	-0.225822	0.135645	-0.276191	0.175773
CG14317	-0.0580101	0.60676	-0.0460584	0.484816
CG14321	-0.00610969	0.970378	-0.134113	0.344858	-0.284697	0.133126
CG14322	0.0606505	0.593771	0.112191	0.367386	0.210063	0.043326
CG14323			-0.227956	0.331333	0.026014	0.923399
CG14324			-0.256482	0.125351	-2.0312	2.19041e-70
CG14325			-0.190656	0.518377	0.189934	0.596014
CG14326	0.00739748		-0.600909	0.00189333	-1.45845	5.98616e-16
CG14327	-0.0116781		-1.26307	3.86111e-41	0.450391	0.192016
CG14329			0.0558515	0.869765	2.574	4.97725e-16
CG14331	0.0030743		-0.178062	0.549955	-0.161165	0.651174
CG14332			-0.0091795
CG14339			-0.033497		-0.0708881
CG1434	-0.0151237	0.923434	-0.124937	0.378713	-0.350617	0.0173474
CG14341	-0.020763	0.924042	-0.229565	0.226884	-0.471001	0.0507332
CG14342	-0.0017001		-0.11395	0.550186	-0.514758	0.00947101
CG14346	0.00717711	0.939121	0.488383	0.0385818	0.248274	0.514134
CG14352	0.0626887	0.663572	1.70389e-05	0.999949	0.0159518	0.965203
CG14354			0.0158108		-0.0168566
CG14355			0.0370554		2.02026	7.41101e-11
CG14356	-0.00436268		0.206523	0.391027	-0.389331	0.216067
CG14357	0.0030743		0.0935665	0.761547	0.0595652	0.894036
CG14362					0.0500603
CG14367	0.00479791		-0.268977	0.24237	-0.60547	0.0152307
CG14369			-0.421166	0.00588941	-0.443009	0.0524818
CG14370					0.0168201
CG14374	0.00979424		-0.0139411	0.971527	-0.805795	2.67451e-07
CG14377	-0.0134701		-0.0182564	0.952687	-0.687156	5.10028e-06
CG14383			-0.0149605
CG14384					-0.0168566
CG14391			-0.185673	0.0815786	0.0168201
CG14395	-0.117213	0.0285531	-0.45296	0.00226162	0.016021	0.961208
CG14397			0.332661	0.0151154	0.243291	0.390477
CG1440	0.00667258	0.94792	0.0388397	0.761654	0.264604	0.0122121
CG14400			-0.0357494	0.806564	0.051584
CG14401	0.00529101		-0.055055	0.787024	0.0165826	0.951408
CG14402					0.0168201
CG14406			-0.0726837	0.805109	1.15499	0.000139609
CG14407	0.0779278	0.558788	-0.0107953	0.950269	-0.279275	0.087322
CG14408	0.132776	0.065158	0.184252	0.0486822	0.128813	0.427217
CG1441	-0.00660423	0.931844	-0.917301	1.96903e-32	0.0402241	0.837359
CG14410	0.039218	0.846727	0.0311527	0.919354	0.125289	0.667314
CG14411	0.000153585	0.999581	-0.0969626	0.314675	-0.177017	0.165001
CG14414	-0.111124	0.462131	-0.077384	0.740425	-0.328189	0.0782433
CG14416			-0.0562465		0.0407288
CG14417			0.0300218		0.0746905
CG14418			-0.122873	0.15303	-0.572257	0.0200035
CG14419	0.00445415		-0.252901	0.0360924	-0.65592	6.32666e-10
CG14420			-0.0175615		-0.161525	0.328376
CG14421					0.0317725	0.85522
CG14423			-0.0150586		-0.0329255	0.899411
CG14424			0.0162184		-0.0477624
CG14427	-0.0433125	0.751136	-0.0492507
CG14431	0.0201835	0.808477	-0.141285	0.4044	0.136549	0.613553
CG14434	-0.0737769	0.588537	-0.0302987	0.921884	-0.0725639	0.817398
CG14435	0.283053	1.15651e-07	0.46705	4.65557e-07	0.648558	1.10877e-07
CG14439	0.0153986		-0.197155	0.484816	-0.31303	0.0210453
CG14440	0.286425	1.2156e-05	0.166029	0.11145	0.188602	0.200978
CG14441	0.151683	0.253595	0.541811	8.64295e-11	0.332171	0.000868974
CG14442	0.0315693	0.735533	-0.0863109	0.304829	-0.0847407	0.430385
CG14443	0.00220965		-0.025762	0.868237	-0.0495
CG14445	0.00317505		-0.161803	0.496859	-0.324835	0.0130375
CG14448			0.00990606
CG14450	0.0809551	0.513032	0.0709356	0.703607	0.279077	0.127097
CG14451	-0.00173965		0.1162	0.523599	-0.0761616	0.768971
CG14452	-0.0122274		-0.375682	0.0890427	-0.237886	0.522772
CG14453	0.0205685		-0.766362	0.000788754	-0.31787	0.00844265
CG14454	-0.014018		-1.13839	1.52989e-07	-0.0326195	0.843259
CG14455	0.00120962		0.079595	0.443512	0.463215	0.171067
CG14456	0.00478522		-0.0326145	0.892221	-0.40135	0.00509122
CG14457	0.0125382		1.20518	2.2781e-35	2.38874	2.91204e-69
CG14459			0.212588	0.153393	0.767305	0.0154934
CG14464	0.125064	0.335932	0.89186	1.07475e-20	0.937943	1.11561e-10
CG14478	0.0065611	0.945957	0.22457	0.000377531	0.151328	0.406106
CG14483	-0.0285324	0.89037	-0.200502	0.043267	-0.193995	0.402583
CG14488			-0.129994	0.682536	-0.401993	0.221406
CG14490	0.00993563		-0.318207	0.242419	-0.533972	0.038816
CG14491			0.0223221		0.0639104	0.730784
CG14492			-0.0149605		-0.0168566
CG14495	-0.00155506		0.0388012	0.91063	-0.380205	0.0944423
CG14499	0.00120962		0.417002	0.0106075	1.56444	6.46584e-10
CG14500	0.00125794		0.142401	0.645939	-0.757307	2.87568e-07
CG14502	-0.00357326	0.9886	0.0557334	0.873314	0.412424	0.243536
CG14505			0.0317449		0.0318618
CG14506	-0.00155506
CG14507	0.00120095		-0.605103	0.000698571	0.0504973	0.907689
CG14511	0.000867004	0.998734	-0.488694	0.0115917	-0.536556	0.0327461
CG14515	0.0218906		0.144578	0.251923	2.0637	5.10541e-18
CG14516	-0.0448149	0.521281	0.0931408	0.690003	-0.518178	0.000924437
CG14518			-0.0427352	0.824668	0.0224191
CG14535	-0.0330503	0.684426	0.325089	0.000181564	0.42063	0.000347623
CG14540	-0.00155506		-0.148978	0.0527239	0.0246549
CG14543	-0.0538774	0.789966	-0.211177	0.169527	-0.82653	2.12864e-09
CG14544	-0.0161249	0.940598	-0.0107371	0.974777	-0.422671	0.0526413
CG14545	0.389997	4.14972e-08	0.300994	0.274724	0.417982	0.217329
CG14551	-0.00802747		-0.268546	0.328103	0.00220053
CG14556			0.0452941	0.855626	-0.624879	0.0358646
CG14561	-0.064284	0.640589	-0.32972	0.160758	-0.154737	0.678566
CG14562	-0.0516269	0.629309	-0.0102265	0.949764	0.14615	0.266926
CG14563			-0.0984279	0.384116	-0.544718	0.0556188
CG14564					-0.309414	0.142822
CG14565	-0.0101923		-0.600114	0.00207992	-0.690116	5.1969e-06
CG14566	0.00978332		-0.191976	0.501813	-0.467327	0.000464881
CG14567	-0.0311193	0.793977	0.156616	0.364264	0.210617	0.53291
CG14568	-0.00218515		-0.484102	0.00763353	-0.256232	0.169592
CG14569	-0.00247744		-0.230143	0.376379	0.249374	0.0149389
CG14570	-0.0103042		-1.51423	4.22131e-13	-0.15534	0.576363
CG14572	-0.0211831		-0.102411	0.686581	0.173637	0.309253
CG14573	-0.00106849		-0.430646	0.0300613	0.636851	5.42404e-05
CG14589	0.00769701		0.0439131	0.894064	-0.0714518	0.735443
CG14591	-0.0148972		0.285146	0.0222386	0.0184991	0.934412
CG14598	-0.00544287		0.0787782	0.611659	-0.575565	3.37011e-08
CG14605			-0.0402032		-0.0516175
CG14606	0.00937492		0.345912	0.188068	0.0436827	0.842321
CG14607			0.00595308
CG14609	-0.0195456		-0.0468299	0.880107	0.264725	0.0468791
CG1461			0.401991	0.00723649	0.386867	0.189818
CG14610	-0.00983594		0.00990606		0.0364485
CG14613	-0.000742864	0.997422	-0.0984975	0.43999	-0.130361	0.46277
CG14615	0.0511046	0.800408	0.470386	0.000358743	0.387826	0.000844332
CG14618	0.0906896	0.410457	-0.226576	0.146677	-0.775759	7.63832e-07
CG14621	0.0627443	0.610404	0.32963	0.000527013	0.0979083	0.537602
CG14625			-0.165017	0.577	0.0238084	0.925159
CG14626	-0.0210214		-0.618981	1.78754e-14	0.547456	0.0914031
CG14627			-0.188092	0.504251
CG14628	-0.00148326				-0.0168566
CG14629	-0.711023	6.75154e-13	-0.472223	3.17108e-12	-0.20229	0.147809
CG1463	0.0180469	0.912935	0.144258	0.211642	-0.268116	0.0808592
CG14630	0.0030743		-0.000783903	0.996966	-0.102316	0.8016
CG14634			0.0480669
CG14636	0.000608776	0.997118	-0.770265	2.08261e-34	-0.207822	0.0950435
CG14641	-0.127125	0.116653	0.0822224	0.345435	0.121929	0.606571
CG14642	0.0084106		-0.303866	0.0394747	-0.372324	0.000564743
CG14644			-0.116948	0.716238	-0.0697289	0.864797
CG14645			-0.0452738
CG14646	-0.0276258	0.860952	0.170095	0.213473	0.195294	0.318134
CG14647	-0.0097993	0.952806	-0.0144512	0.945713	-0.0271079	0.896778
CG14650	0.099956	0.120345	0.21939	0.00176878	0.287329	0.366648
CG14651	-0.00324177		-0.0185363		0.0538095
CG14655	0.00056265		-0.0648221	0.628531	-0.0037782	0.986724
CG14657	0.172047	0.0410087	0.464437	2.64575e-06	0.55743	0.00263591
CG14658			0.0192719
CG14661			-0.108679	0.684082	-0.868002	7.93262e-08
CG14662	0.0030743		0.0461739	0.895611	0.164069	0.597479
CG14664	0.00688591		0.146113	0.361937	0.165183	0.325918
CG14667	0.111246	0.276304	0.00217568	0.99246	0.088254	0.655002
CG14668	0.00317505		0.0789909	0.762991	-0.0155601	0.962282
CG14669	0.0278833		0.611664	2.31884e-07	0.563294	3.05883e-06
CG14671	-0.0117188	0.96163	-0.063303	0.711232	-0.307286	0.0345538
CG14676			-0.0269575		0.0168201
CG1468	0.00120962		0.00602842	0.986072	-0.187002	0.20059
CG14687	-0.0861881	0.357684	-0.0887137	0.599436	-0.235785	0.202054
CG14688	0.0313369	0.842378	-0.24079	0.000149261	-0.134729	0.261398
CG14689	-0.00692737		0.00990606		-0.0428458
CG14691	-0.00155506		0.0132489	0.937694	0.0769327	0.73057
CG14692	-0.00428127		0.0965795	0.671947	0.400149	0.0925281
CG14693			0.181092	0.531084	-0.140454	0.641387
CG14694	0.00831434		-0.391616	0.0954799	0.172595	0.535298
CG14695	0.00317505		-0.0361495	0.920585	-0.534225	0.0196722
CG14696	-0.0323753	0.697118	-0.658864	2.46546e-08	-0.709793	9.16952e-13
CG14710	0.00401109	0.981844	0.192923	0.151046	0.189677	0.512086
CG14711	0.113061	0.280264	-0.175098	0.235502	-0.316657	0.14663
CG14712	0.00925633	0.934158	-0.00968837	0.956202	-0.623146	1.36559e-08
CG14715	-0.116412	0.187488	-0.240006	0.0099112	-0.235952	0.152717
CG14717	-0.00169895		0.0149819		-0.0168566
CG14718			-0.357854	0.0147211	-0.284886	0.184627
CG14720	0.00317505		0.00324291	0.991215	0.0116576
CG14721	0.0133347	0.939515	-0.241201	0.108057	-0.503658	6.58913e-06
CG14722	-0.0271403	0.801815	0.24041	0.000948494	-0.113398	0.545803
CG14736			-0.0394806
CG14740			0.00421788		-0.097647
CG14742					-0.00111565
CG14743	0.00317505		0.00990606		0.0168201
CG14744					-0.121059	0.567887
CG14752	0.0464466	0.433394	-0.19577	0.0426127	2.30364	2.22494e-31
CG14756	-0.337241	0.000121804	-0.229255	0.00134029	1.3899	7.91582e-11
CG14757	-0.0759616	0.44053	-0.849266	0.000179458	-0.542471	0.106317
CG14760	-0.00582768		-0.411278	0.107482	0.129285	0.739171
CG14762	0.0223703		-0.129141	0.0636929	-0.08661	0.577321
[truncated: 13,026 more rows]
