# Supplementary material for: A modERN resource: identification of Drosophila transcription factor candidate target genes using RNAi
Source: Genetics. 2023 Jan 19;223(4):iyad004. doi: 10.1093/genetics/iyad004 (PMC10078917; doi:10.1093/genetics/iyad004)
Supplement: iyad004_Supplementary_Data [file iyad004_supplementary_data.zip › modERN_Resource_RNAi_Table_S8_CG15696_GENETICS-2022-305822.xlsx]

## Sheet: heatmap CSV
gene name	CG15696_0-1.5	CG15696_2-4	CG15696_16-18
asRNA:CR45835	0.227547	2.2877	2.71946
mt:ND4L	0.692895	2.34208	1.81654
mt:ND2	1.81376	2.48053	1.36837
mt:ATPase8	1.48038	2.7796	0.611649
mt:ND6	0.816143	2.80949	0.388033
asRNA:CR45778	0.413434	4.07695	1.44002
asRNA:CR45874	0.406225	3.95438	2.0073
kek1	-0.00876064	3.21126	0.125246
asRNA:CR31144	0.144497	3.27481	0.736192
CG7568	0.253932	3.26571	0.71082
asRNA:CR46134	0.0872993	2.93217	0.594556
asRNA:CR46473	0.304149	2.98656	0.532039
asRNA:CR45798	0.208609	2.76895	1.19761
asRNA:CR45908	0.120025	2.67766	0.724209
asRNA:CR45926	0.534846	3.20548	1.18112
asRNA:CR44095	0.0200653	3.30698	1.36156
asRNA:CR45871	0.342875	3.49005	1.41521
Roc1b	0.0132882	1.45633	0.205451
asRNA:CR44600	0.0299753	1.41984	0.183174
asRNA:CR45209	0.0606006	1.44672	0.165366
CG15399	0	1.29151	0.108085
CG32301	0.0913628	1.37434	0.0642509
asRNA:CR45190	0.0986212	1.55302	-0.092042
CG18404	0.0502773	1.5577	-0.0893691
asRNA:CR45806	0.0807447	1.50201	0.131896
asRNA:CR45814	0.0826968	1.50023	0.121521
asRNA:CR44275	0.0736713	1.51888	0.0512124
asRNA:CR45970	0.106468	1.52156	0.0746061
fru	0.0105457	1.56164	-0.0142348
asRNA:CR45137	-0.0211336	1.48478	0.0122153
asRNA:CR45886	0	1.50393	0
CG14565	-0.0381826	1.38465	-0.29042
Cht10	-0.0636153	1.02316	-0.18362
lncRNA:CR44740	0	1.2268	-0.0184712
asRNA:CR45801	0.0152621	1.0419	0.18446
CG14963	-0.0211336	1.28567	0.355107
asRNA:CR45130	0.0878719	1.21557	0.286143
asRNA:CR44431	0.0801605	1.20988	0.406584
asRNA:CR31912	0.0514626	1.20256	0.383536
asRNA:CR44995	0.068618	1.21585	0.369958
asRNA:CR44047	0.0207255	1.21266	0.595722
asRNA:CR43872	0.054262	1.51214	0.678298
CG32572	0	1.37106	0.675513
asRNA:CR46096	0.111849	1.64198	0.154137
asRNA:CR46138	0.10947	1.65633	0.137657
asRNA:CR45800	0.0758382	1.70712	0.227039
asRNA:CR46256	0.0279284	1.62598	0.259148
asRNA:CR45804	0.0950405	1.38838	0.362973
asRNA:CR46105	0.0393255	1.4419	0.303107
CG13501	0.049584	1.48435	0.321504
asRNA:CR45214	0.112706	1.51883	0.463891
CG31287	0.147789	1.54518	0.5153
asRNA:CR45152	0.147048	1.56409	0.329908
lncRNA:CR45438	0.118255	1.62519	0.324875
asRNA:CR46264	0	1.9818	0
CG9451	0.0779897	1.95735	-0.0532659
asRNA:CR44155	0.143961	1.80999	0.408803
asRNA:CR44201	0.0971196	1.90267	0.379597
Cyp303a1	0.123348	1.88994	0.361086
asRNA:CR31429	0.0747716	1.9886	0.354444
asRNA:CR45264	0.0761907	2.07701	0.356551
asRNA:CR46109	0.103319	2.04964	0.383536
asRNA:CR45818	0.0782538	1.88285	0.271607
CG14692	-0.00119582	1.93583	0.198129
asRNA:CR45896	0.10439	2.49708	0.223722
CG15236	0.0225468	2.51026	0.283924
asRNA:CR43875	0.053167	1.98835	0.561678
asRNA:CR44065	0.143295	1.97872	0.496073
asRNA:CR45396	0.0748436	2.05803	0.649646
Gr64a	0.0703927	2.14247	0.540811
asRNA:ASTR	0.134906	2.34464	0.420604
asRNA:CR44897	-0.0104458	2.25625	0.473581
asRNA:CR45142	0.0749282	2.27066	0.689479
asRNA:CR46135	0.269713	2.40187	0.605228
asRNA:CR44114	0.225942	1.67971	0.920191
CG42260	0.0107036	1.62928	0.792872
asRNA:CR44067	0.0753149	1.72586	0.765825
asRNA:CR45007	0.142584	1.64623	0.744125
asRNA:CR46251	0.117282	1.64218	0.617343
CG42753	0.0703927	1.723	0.507142
asRNA:CR45928	0.17873	1.8254	0.791868
asRNA:CR45275	0.0657819	1.8335	0.688096
asRNA:CR46045	0.0804177	1.93038	0.75067
asRNA:CR44975	0.11132	1.51179	1.1748
asRNA:CR45350	0.227239	2.10414	1.228
Cyp28d2	-0.0189214	1.2658	2.19933
28SrRNA-Psi:CR41609	0.0652053	0.929817	2.32642
asRNA:CR46487	0.0638091	1.1982	2.5788
CG16704	0	0.980805	2.61417
Osi7	-0.0423716	0.0651493	2.10339
Drsl2	0	0.318687	2.38888
phr	-0.0379287	0.643601	2.23908
28SrRNA-Psi:CR45859	0.0972788	0.493926	2.17901
ImpL1	-0.0494117	0.41743	2.15965
asRNA:CR45822	0.114264	0.684611	2.86134
Osi6	-0.0380732	0.073038	2.98047
RpL38	1.20632	0.968163	1.32691
CG14464	1.19314	0.729863	0.725951
CG41128	1.03846	0.591646	0.740726
CG40439	0.669796	0.351836	1.28806
CG4186	0.32259	0.102143	1.15758
CG14107	-0.0456124	0.312475	1.28742
Hand	-0.0259521	0.303119	1.23493
CG6118	-0.0563139	0.230658	1.34565
lncRNA:CR44832	-0.00317698	0.261852	1.34402
CG15253	0	0.337042	1.5231
CG43799	0.0196748	0.329878	1.34739
Lcp65Ae	-0.00741937	0.398306	1.42953
18SrRNA-Psi:CR41602	0.0423911	0.498172	1.66671
CG15254	0	0.19887	1.66737
CG12009	-0.214048	0.161481	1.00874
Lip1	-0.0458858	0.0642376	1.03999
Osi19	-0.128416	0.0766646	1.08233
He	-0.00741937	0.104831	1.21355
Osi15	-0.0354565	-0.0317225	1.14507
CG3108	-0.020656	0.0448223	1.12548
Osi20	-0.0344713	0.00281877	1.11088
asRNA:CR46485	0.164459	0.475829	1.1756
CG7646	0.268297	0.61563	1.09078
BBS1	9.83346e-05	0.430621	1.11158
CR43669	0.00710562	0.463541	1.09055
lncRNA:CR46216	-0.0425742	0.516995	1.14156
CG13694	0.00660545	0.493208	1.19589
lncRNA:roX2	0.00445135	0.510242	1.19755
lncRNA:CR44148	0	0.482984	1.28745
asRNA:CR31084	0	0.386623	1.18518
CG34203	0	0.431739	1.19596
CG4702	-0.174297	0.498973	1.04421
CG1461	0	0.297932	1.04929
CG43968	-0.0273452	0.367108	1.00602
lncRNA:CR43264	0.0344716	0.862513	1.47261
CG34215	-0.0120805	0.761881	1.82903
28SrRNA-Psi:CR40741	0.0687253	0.694695	1.89548
mthl8	0.0502773	0.7387	1.89415
Uhg1	0.324726	0.978425	1.07809
UQCR-11	0.343688	0.808921	1.11683
asRNA:CR45604	0.149037	1.07799	1.06806
lncRNA:CR46123	0.0502773	1.16556	1.04366
CG4367	0	0.957699	1.1964
CG16713	-0.025738	1.08198	1.09167
CG32368	-0.0249328	1.10055	1.18633
CG2841	-0.526809	-1.48683	-0.508834
poe	-0.385475	-1.1894	-0.623547
mt:ND4	0.0896935	-1.14008	-0.484018
mt:ND3	0.113492	-1.06822	0.149884
CG15577	-0.0343142	-1.25041	0
CG16995	-0.0515593	-1.23737	-0.182705
CG2321	-0.151642	-1.37015	1.03568
CG12522	-0.0746981	-1.77529	0.00032816
kek4	-0.0612059	-1.83491	0.579518
Alp7	0	-0.123451	-1.04908
Dso1	-0.0359384	-0.13067	-1.11259
CG1441	-0.0171641	-0.0775318	-1.28
CG30458	-0.0237868	-0.146169	-1.21354
Lcp65Ag3	-0.00797509	0.0393469	-1.24735
Ccp84Ad	-0.0373064	0.132913	-1.20373
Cyp6a8	-0.0348835	0.143808	-1.14825
CG3984	-0.0442268	0.0447699	-1.01861
CG7300	-0.0393734	0.0727016	-1.01004
CG14317	-0.0354489	0.014927	-1.04221
CG32248	-0.00741937	0	-1.01235
CG13545	-0.0234125	0.186926	-1.09735
CG17290	-0.00557231	0.199929	-1.04567
CG6283	-0.00741937	0.106555	-1.07651
Cpr100A	-0.0246463	0.147512	-1.00371
TwdlB	-0.046657	0.436048	-1.25927
CG8736	-0.0207957	0.285517	-1.19632
GstD5	-0.0355485	0.201316	-1.29691
CG7465	-0.00818871	0.646171	-1.13742
CG15023	-0.0234395	0.460329	-1.01843
CG13066	-0.0209212	0.291151	-1.10586
CG11585	-0.0273452	0.359721	-1.068
TwdlL	-0.0186759	0.354845	-1.08115
asRNA:CR43767	0.0490693	-0.607587	-1.02597
CG31626	-0.0432201	-0.52047	-1.14229
CG43348	-0.00736729	-0.389095	-1.19142
CG10943	-0.0211336	-0.352269	-1.34239
Cyp4p2	-0.0429748	-0.574964	-1.36593
Pepck2	-0.184414	-0.153778	-1.51704
CG42825	-0.0211336	-0.382667	-1.70498
CG9360	0.00326063	-0.237011	-1.80551
CG33346	0	0.149238	-1.805
CG10953	-0.00834581	0.140233	-1.42532
CG30457	-0.00833555	0.134509	-1.39917
Cyp28d1	-0.0238752	0.229646	-1.53756
Oseg4	-0.0953051	0.136195	-1.5622
AANATL4	-0.00156451	0.290608	-3.22584
asRNA:CR45600	-0.0809647	-0.986279	-2.36355
CG13560	-0.0269624	-0.229697	-2.21808
Crys	-0.0264866	-0.386506	-2.57074

## Sheet: DESeq2 CSV
gene name	log2FoldChange.CG15696_0.1.5	padj.CG15696_0.1.5	log2FoldChange.CG15696_2.4	padj.CG15696_2.4	log2FoldChange.CG15696_16.18	padj.CG15696_16.18
128up	-0.103539	0.610354	-0.604349	0.647257	-0.174749	0.532687
14-3-3epsilon	0.452364	0.000406217	0.444111	0.611261	-0.0115499	0.986307
14-3-3zeta	0.386746	0.000285638	0.213287	0.879642	0.388544	0.0677624
140up	0.0607328	0.830832	-0.19465	0.96657	0.0293238	0.942114
18SrRNA-Psi:CR41602	0.0423911		0.498172	0.829142	1.66671	1.50284e-11
18w	-0.0653344	0.528259	0.0567602	0.992615	-0.35135	0.355576
26-29-p	-0.0579721	0.730777	-0.637599	0.392422	-0.260299	0.147541
28SrRNA-Psi:CR40596	0.0317942		0.363584	0.911454	0.884673	0.00283631
28SrRNA-Psi:CR40741	0.0687253		0.694695	0.608792	1.89548	9.67215e-14
28SrRNA-Psi:CR41609	0.0652053		0.929817	0.421566	2.32642	6.90371e-20
28SrRNA-Psi:CR45848	0.00662084		0.37159	0.8885	0.884045	0.000816558
28SrRNA-Psi:CR45851	-0.0362062		0.0545421	0.993346	0.165509	0.761267
28SrRNA-Psi:CR45853	-0.0311555		0.201228	0.961703	0.220771	0.0967553
28SrRNA-Psi:CR45855	0.0131778		0.408351	0.800913	0.344416	0.0779105
28SrRNA-Psi:CR45859	0.0972788		0.493926	0.83201	2.17901	1.74227e-19
28SrRNA-Psi:CR45860	0.0323898		0.405401	0.884499	0.584961	0.0113023
2mit	-0.0731183		0.127472	0.977615	0.225282	0.546325
312	0.36335	0.0995258	-0.093886	0.979009	0.224351	0.47002
4E-T	0.193318	0.130001	-0.0612317	0.989647	-0.161908	0.765323
5-HT1A	-0.0232472		0.206411	0.966962	0.24708	0.406314
5-HT1B	0.0188539		0.346532	0.882383	0.218289	0.645613
5-HT2A	-0.00351033		0.234743	0.950243	0.111796	0.777403
5-HT2B	-0.0189214		0.0103025	0.996672	-0.0421099	0.907464
5-HT7	-0.0414056		0.447567	0.846814	0.129616	0.680063
5.8SrRNA-Psi:CR45854					0.0122153
5.8SrRNA-Psi:CR45863			0.212695	0.935649	0.05008
5PtaseI	0.0157921	0.951306	-0.67951	0.654357	0.0459198	0.867412
7B2	-0.0449702		0.244563	0.945511	0.307665	0.0910618
7SLRNA:CR32864	0.0223769		0.0859629	0.940108	0.321272	0.327453
7SLRNA:CR42652	0.0484845		0.50561	0.771244	0.365827	0.159638
825-Oak	-0.0311555		-0.279835	0.935521	-0.0433237
A16	-0.192626	0.344002	-0.238906	0.921435	-0.19663	0.498156
AANAT1	-0.0352477		0.327767	0.93091	-0.0858784	0.812321
AANATL2	-0.0115812		0.120732	0.97544	0.0134858	0.971803
AANATL3			-0.440041		-0.444928	0.0509195
AANATL4	-0.00156451		0.290608	0.930541	-3.22584	1.18457e-45
AANATL5					-0.458031	0.168265
AANATL6	-0.00741937		0.0474226	0.993346	-0.439342	0.239475
AANATL7	-0.0352935		0.275435	0.939575	0.253916	0.355335
ABCA	-0.0358849	0.862767	-0.453814	0.766385	-0.442938	0.0201914
ABCB7	-0.337208	0.0621735	-0.162838	0.95938	-0.0737667	0.833181
ABCD	0.314442	0.033795	-0.109788	0.978451	0.221941	0.645341
ACC	-0.598772	0.00244904	-0.789329	0.48891	-0.167846	0.616161
ACXA			0.279515	0.886416
ACXB			0.22942		-0.0118139
ACXC			0.614852	0.580032	-0.0148802
ACXD	-0.0243446		0.276063	0.939575	-0.0885037	0.787898
ACXE			0.602735	0.604704	-0.0118139
ADD1	-0.0754029	0.610155	-0.532176	0.665292	-0.276289	0.571178
ADPS	-0.0448717		0.126799	0.97885	0.300463	0.233913
AGBE	-0.134166	0.477937	-1.15948	0.350043	-0.197011	0.604669
AGO1	0.133683	0.277031	-0.143902	0.96657	-0.218383	0.641122
AGO2	-0.0481275	0.741167	-0.128533	0.966754	-0.231627	0.647114
AGO3	0.888974	1.87993e-09	0.350527	0.855051	-0.0136287	0.974311
AIF	-0.185216	0.159578	-0.782987	0.48891	0.11233	0.761267
AIMP1	0.0267008	0.917049	-0.543223	0.694932	-0.0302104	0.933994
AIMP2	-0.0382048	0.870096	-0.436042	0.759671	-0.190238	0.532687
AIMP3	-0.0452018	0.860971	-0.539378	0.703387	-0.117006	0.748847
ALiX	-0.142728	0.384794	-0.208042	0.957064	-0.211712	0.623756
AMPKalpha	-0.00816357	0.9692	-0.402773	0.836939	-0.214282	0.44502
AMPdeam	-0.18784	0.256999	-0.999605	0.39777	-0.130618	0.659633
AOX1	-0.22078	0.387128	-0.130672	0.973289	-0.572741	0.0176666
AOX2	-0.00305637		-0.0151227	0.996672	0.126462	0.244835
AOX3	-0.169361	0.392036	-0.79654	0.486823	-0.484213	0.16922
AOX4	-0.0415528		-0.0339583	0.996192	0.0177598
AP-1-2beta	-0.150385	0.314969	-0.502749	0.687012	-0.334659	0.0511088
AP-1gamma	-0.109247	0.488557	-0.888249	0.430843	-0.0854278	0.750351
AP-1mu	0.0823242	0.696792	0.0688631	0.988291	-0.208114	0.683433
AP-1sigma	0.551947	0.000571287	0.227963	0.94752	0.186798	0.69445
AP-2alpha	-0.262397	0.0621283	-0.916714	0.394325	0.0515237	0.886982
AP-2mu	-0.0874664	0.626043	-0.193268	0.938566	0.0846581	0.821611
AP-2sigma	0.225319	0.246666	0.151279	0.958339	0.349837	0.0497663
APC10	0.0132278	0.966439	-0.1566	0.968821	0.043197	0.938273
APC4	-0.105164	0.638891	-0.406019	0.843114	-0.169502	0.756242
APC7	-0.0555552	0.750483	-0.561187	0.395872	-0.134118	0.639416
APP-BP1	-0.0402022	0.858984	-0.507079	0.758715	0.221197	0.46023
AQP	-0.0254242		0.21515	0.962476	-0.0387421	0.942114
ARY			0.594184	0.700975
ASPP	-0.0948432	0.571768	0.181627	0.966962	-0.062248	0.906578
ATP6AP2	0.0166043	0.932694	-0.245749	0.929452	-0.043124	0.878227
ATP7	-0.205557	0.147971	-0.906293	0.405017	-0.301671	0.127444
ATP8A	-0.0624634	0.763983	-0.616787	0.598381	-0.170998	0.504534
ATP8B	-0.0376639		0.202776	0.966962	-0.0654386	0.875507
ATPCL	-0.383194	0.00187176	-0.561507	0.552674	-0.316396	0.375165
ATPsynB	0.657775	1.22296e-06	0.358219	0.784719	0.35987	0.0497334
ATPsynC	0.193796	0.170115	-0.721437	0.413306	-0.0672239	0.849762
ATPsynCF6	0.092028	0.669478	0.102176	0.97754	-0.204043	0.327913
ATPsynCF6L					-0.0118139
ATPsynD	0.0248264	0.908052	-0.41553	0.680849	-0.339113	0.104582
ATPsynE	0.52149	0.000881392	0.354843	0.826211	0.23434	0.283612
ATPsynF	0.434637	0.000682224	0.204291	0.939575	0.0273708	0.929366
ATPsynG	0.233636	0.203157	0.100685	0.974865	-0.0118476	0.977834
ATPsynGL					-0.0118139
ATPsynO	0.0712379	0.741137	0.0984467	0.97754	-0.137227	0.570614
ATPsynbeta	0.187997	0.20476	-0.493855	0.430843	-0.0362037	0.92226
ATPsynbetaL			0.500711	0.819562	-0.00583242
ATPsyndelta	0.291373	0.11008	0.231864	0.935649	0.0295733	0.920192
ATPsynepsilonL	0.0500923		0.793314	0.552759	0.437669	0.238316
ATPsyngamma	0.225511	0.146078	-0.498431	0.687403	0.0275892	0.934761
ATbp	-0.0648313	0.815861	-0.23295	0.935649	-0.100751	0.860206
Aasdh	-0.105448	0.666027	-0.0446947	0.993346	-0.239224	0.619533
Aatf	0.176651	0.330628	-0.308066	0.886416	-0.177905	0.538365
Abd-B	-0.16891	0.175278	0.248738	0.943816	0.0226891	0.967205
Abi	-0.0938243	0.556332	-0.326275	0.86796	-0.470312	0.00916687
Abl	-0.125672	0.376825	-0.218017	0.958187	-0.290758	0.509583
Abp1	0.0973866	0.61616	-0.17611	0.966962	-0.291814	0.536691
Ac13E	-0.143216	0.55714	-0.179745	0.96657	-0.371296	0.122349
Ac3	-0.0415708		0.390636	0.885745	0.297065	0.278542
Ac76E	-0.0401783		0.278726	0.936429	-0.0701263	0.877635
Ac78C	-0.00122212		0.264829	0.947213	0.108327	0.788323
AcCoAS	-0.0644229	0.791957	-0.82964	0.513684	0.180323	0.579867
Acbp1	0.401519	0.0419769	-0.120657	0.97754	0.36405	0.119372
Acbp2	-0.022275		0.508905	0.795523	0.159058	0.674936
Acbp3	-0.0277641		0.0897286	0.935649	0.79229	1.76723e-06
Acbp4	-0.0103806		0.441418	0.827618	0.38803	0.0533174
Acbp5	-0.0231381		0.252436	0.942655	0.109107	0.716497
Acbp6	-0.0254242		0.54916	0.757605	0.340357	0.0893609
Ace	-0.0311568		0.243324	0.950185	0.281651	0.316317
Acer	0.0571022	0.760653	0.0541391	0.985778	-0.244993	0.28439
Acf	-0.271199	0.0122529	-0.263886	0.934568	-0.113085	0.838221
Achl	-0.023482		0.207639	0.964032	-0.305402	0.472441
Ack	-0.112459	0.533987	-0.296928	0.851476	-0.284084	0.137478
Ack-like	-0.25048	0.0702169	-0.590677	0.618814	-0.155436	0.57519
Acn	-0.118663	0.398866	0.0919101	0.97754	-0.224516	0.652479
Acox57D-d	-0.103273	0.63998	-1.04916	0.392422	-0.063558	0.872407
Acox57D-p	-0.184255	0.320592	-0.948256	0.414602	-0.5099	0.00203104
Acp1			0.148692		-0.657306	0.0496844
Acp24A4			0.149238		0.0117074	0.980791
Acp26Ab			-0.123451		-0.0118139
Acp36DE	-0.0273452		0.241783	0.957326	0.00252311	0.992221
Acp53C14a					0.0261847
Acp53C14b					0.0122153
Acp53C14c			-0.287451		0.161104	0.418061
Acp53Ea					0.0261847
Acp54A1			-0.21201	0.953625
Acp63F			0.145266
Acp65Aa	-0.00741937		-0.199644	0.961534	-0.419059	0.327407
Acp76A			-0.121943		0.0213917
Acp95EF	-0.00741937		0.612578	0.658222	-0.00499751
Acph-1	0.126121	0.49437	-0.519067	0.780767	-0.251052	0.613385
Acsl	-0.165521	0.207101	-0.805909	0.537628	-0.20723	0.594027
Act42A	-0.0684293	0.691614	0.0691548	0.981122	-0.325957	0.497209
Act57B	-0.0438096	0.567038	0.0287674	0.996446	-0.503649	0.11705
Act5C	0.0579821	0.721975	-0.0929072	0.977615	-0.384309	0.256543
Act79B	0.0257002		-0.104679	0.977615	0.339077	0.474734
Act87E	-0.0418146	0.704812	0.131988	0.97754	-0.328083	0.404888
Act88F	0.0328308		-0.125368	0.978232	0.193318	0.510002
Actbeta	-0.0242525		0.172905	0.973289	0.429419	0.0039014
Actn	-0.170176	0.235668	-0.395238	0.772366	-0.33778	0.384402
Actn3			-0.123451		0.0206603
Acyp2	0.355698	0.148603	0.446886	0.756241	0.554306	0.00636719
AdSL	-0.0104115	0.960139	-0.538658	0.659396	-0.086587	0.827908
AdSS	0.211376	0.164958	0.108422	0.97544	-0.146673	0.739254
Ada	0.22092	0.387332	0.216029	0.943368	-0.0506008	0.926466
Ada1-1	-0.0153438		-0.0736231	0.989647	-0.110489	0.782705
Ada1-2	-0.0284483	0.928538	-0.0596597	0.992615	-0.406506	0.319299
Ada2a	-0.0531205	0.817527	0.188226	0.96657	-0.716406	0.00820444
Ada2b	0.107885	0.569231	-0.611708	0.653121	-0.303087	0.522152
Ada3	0.0992151	0.594036	-0.254748	0.93076	-0.303099	0.523396
AdamTS-A	-0.0787934		0.0959093	0.983065	-0.0967756	0.844156
AdamTS-B	-0.105912		0.284932	0.935598	-0.0219538	0.972018
Adar	0.426568	0.00498721	-0.0472508	0.98748	0.184328	0.701724
Adat1	-0.0738993	0.763769	-0.0874593	0.983065	0.669377	0.0378138
Adck1	0.0266056	0.925218	-0.448184	0.846853	-0.163395	0.606068
Adck5	0.26862	0.263541	-0.0487179	0.993346	-0.0559172	0.923054
Adf1	0.250307	0.0615068	-0.0492082	0.988291	0.105803	0.667047
Adgf-A	-0.140905	0.57156	0.130498	0.97754	-0.435819	0.0061705
Adgf-A2	-0.0367603		0.184604	0.966962	-0.118841	0.734243
Adgf-B			0.244832
Adgf-C	-0.00741937		0.45777	0.680849	-0.218156	0.648236
Adgf-D	-0.0311555		0.452675	0.85727	-0.236969	0.595242
Adgf-E			-0.382867
Adh	0.00292421		-0.717317	0.470912	-0.199482	0.565545
Adi1	0.362852	0.102077	0.311686	0.884311	0.143369	0.512778
AdipoR	-0.0823361	0.596367	-0.300287	0.819213	-0.0334523	0.935341
Adk2	0.182572	0.328445	-0.157462	0.951476	0.113267	0.73004
Adk3	0.00768967	0.980987	-0.813526	0.486196	-0.347184	0.224929
AdoR	-0.0269624		0.549143	0.696695	-0.168748	0.724556
Aduk	-0.107283	0.64024	-0.313156	0.865462	-0.0111056	0.977834
Ae2	0.148483	0.317973	-0.339677	0.912026	0.113563	0.704125
Aef1	0.205411	0.19429	-0.730269	0.574986	-0.287406	0.439631
Afti	0.0664166	0.698486	-0.785597	0.484233	-0.180582	0.662992
Ag5r	-0.0264866		0.432362	0.750254	0.0310271	0.930177
Ag5r2	-0.0273452		0.375526	0.846999	0.322962	0.389555
AgmNAT	0.0533053	0.824741	-0.290003	0.939575	0.284687	0.247202
Agpat1	0.0744936	0.731681	-0.664478	0.645855	-0.0118199	0.979006
Agpat2	0.261058	0.215082	-1.02351	0.392422	0.489972	0.0278951
Agpat3	0.0250764	0.918259	-0.146151	0.966962	-0.0917106	0.773776
Agpat4	-0.239219	0.224605	-0.482473	0.837797	-0.0796513	0.822036
Ahcy	-0.116379	0.387332	-1.09185	0.384627	-0.177094	0.46218
AhcyL1	-0.277193	0.037888	-0.512834	0.594379	-0.248534	0.418745
AhcyL2	-0.057116		0.631024	0.657947	0.0609391	0.88067
Ak1	0.231366	0.383879	0.345922	0.886416	0.32229	0.384402
Ak2	-0.0324604	0.872122	-0.229266	0.92782	-0.0140463	0.972544
Ak3	-0.104471	0.669273	0.0499638	0.993346	0.111004	0.792984
Ak6	0.25609	0.281985	0.18102	0.94904	0.371952	0.0681675
Akap200	0.131058	0.281775	0.124797	0.966962	-0.18648	0.701724
Akh	-0.0269624		0.737646	0.585591	0.378801	0.0919499
AkhR	-0.0404429		0.339397	0.906613	-0.0227474	0.963326
Akr1B	0.251707	0.0803321	-0.571607	0.479421	0.0310429	0.940382
Akt1	-0.0651733	0.654168	-0.389994	0.786057	0.131543	0.769099
AlaRS	-0.183244	0.164067	-0.800618	0.45401	-0.0685941	0.856116
AlaRS-m	-0.265346	0.164861	-0.722001	0.593552	-0.143122	0.69655
Aladin	-0.084032	0.6798	0.0209751	0.996672	-0.134167	0.691605
Alas	-0.367008	0.0805896	-0.716984	0.464045	-0.744989	2.71973e-06
Ald1	0.601974	3.13874e-06	-0.179725	0.943368	-0.0300341	0.920219
Ald2			0.148277		-0.0118139
Aldh	0.0665324	0.685593	-1.13844	0.365033	0.318255	0.134179
Aldh-III	-0.137543	0.441113	-0.204261	0.950243	-0.174242	0.655297
Aldh7A1	-0.189523	0.321338	-0.016178	0.996672	-0.290764	0.0980759
Alg-2	0.654305	0.000226379	-0.120331	0.973608	0.537929	0.0118274
Alg1	-0.194245	0.315825	-0.211009	0.930071	-0.0692326	0.835797
Alg10	-0.128775	0.57361	-0.983887	0.39777	-0.275389	0.490586
Alg11	-0.127379	0.517198	-0.0345013	0.993346	-0.126399	0.737041
Alg12	0.140516	0.59373	-0.115965	0.973608	-0.120352	0.650208
Alg13	0.177719	0.517198	0.170223	0.971077	-0.0338366	0.95695
Alg14	0.118012	0.626499	-0.403204	0.886416	0.150739	0.761362
Alg2	-0.0471377	0.865121	-0.112564	0.973608	-0.35711	0.12577
Alg3	-0.144221	0.533648	-0.095	0.977681	-0.149625	0.698254
Alg7	-0.076424	0.773822	-0.353956	0.861802	-0.310706	0.406713
Alg9	-0.0814142	0.660738	-0.829578	0.485638	0.200225	0.685825
Alh	-0.208	0.124619	-0.478859	0.682205	-0.332002	0.482723
Alk	-0.0453411		-0.12228	0.978712	-0.0722922	0.87715
AlkB	0.568364	0.00349618	0.286106	0.921435	-0.0431222	0.924676
Alp1	-0.18132	0.0146377	0.0057127	0.996991	0.03941	0.942832
Alp10	0.0448064		0.0437078	0.994597	-0.377638	0.229867
Alp11			0.349011	0.88877	-0.0677035	0.857968
Alp12	-0.0796638	0.74344	-0.488442	0.837039	-0.116528	0.710225
Alp13			0.149238		0.0472658	0.876185
Alp2			0.280085		0.367626	0.163754
Alp4	-0.044945		0.474375	0.729729	0.035831	0.94711
Alp5	-0.020664		0.468527	0.818587	-0.502944	0.00934468
Alp6	-0.0361766		0.127911	0.97754	-0.386548	0.261738
Alp7			-0.123451		-1.04908	3.76521e-06
Alp8			0.957367	0.395133	-0.286265	0.531299
Alp9	-0.0410185		-0.0867576	0.985291	-0.129173	0.807433
Alr	-0.138457	0.562083	-0.933137	0.416098	-0.324582	0.0881469
Als2	-0.405057	0.00360999	-1.19637	0.292718	-0.256907	0.336181
Ama	-0.071911	0.56988	0.231443	0.94324	-0.0487452	0.934724
Amacr	-0.0702555	0.811956	-0.0251398	0.99659	-0.106349	0.808587
Amnionless	-0.0280744		0.267233	0.939575	0.22131	0.540244
Amph	0.0491908	0.776232	-0.377625	0.886416	0.0469828	0.912167
Amt	-0.0277641		0.344511	0.820589	0.21709	0.435697
Amun	0.0513773	0.721083	0.022966	0.996446	-0.27052	0.538365
Amy-d	-0.0408948		0.0206772	0.996672	-0.471404	0.213655
Amy-p	-0.0248712		-0.0129277	0.996672	-0.495066	0.183742
Amyrel					0.0181108	0.976763
Ance	-0.0575165	0.616626	0.263059	0.936429	-0.207047	0.544984
Ance-2	-0.0338579		0.523286	0.777289	-0.100751	0.860901
Ance-3	-0.0292378		-0.00891246	0.996672	0.0610838	0.91527
Ance-4	-0.0145705		0.516394	0.753162	-0.351605	0.0637881
Ance-5	-0.0273178		0.120171	0.979009	-0.42006	0.0661763
Andorra					-0.0467384	0.897688
Ank	0.310777	0.00502249	0.00752933	0.996672	0.0329156	0.958602
Ank2	-0.049469	0.472554	0.121322	0.979009	-0.219122	0.548194
Ankle2	-0.29919	0.0106204	-0.51016	0.688392	-0.251864	0.55343
Anp	-0.00741937
Ant2	-0.0542747		-0.304805	0.935649	-0.0489702	0.929347
Antp	-0.0553891		0.136702	0.97754	0.100198	0.836689
AnxB10	-0.0460496	0.875929	-0.970663	0.394325	0.0145032	0.975022
AnxB11	0.342591	0.0317402	0.0802398	0.977701	0.0724744	0.806455
AnxB9	0.30611	0.0411383	0.172337	0.943368	-0.143905	0.592515
Aos1	0.159757	0.378172	0.00876123	0.996672	-0.107034	0.841604
Apc	-0.466676	0.000140448	-1.16098	0.344204	-0.374701	0.0483887
Apc2	-0.0804749	0.637287	-0.295452	0.919319	-0.148392	0.701814
ApepP	0.113135	0.610475	-0.132452	0.973001	-0.430361	0.223523
Apf	0.262865	0.302621	0.406269	0.816399	0.0658991	0.880974
Apl	0.0916998	0.745615	-0.349694	0.914137	0.661639	0.0181107
Aplip1	-0.055287		-0.02664	0.996672	-0.127458	0.70519
Apoltp	-0.0562726	0.503678	-0.0155236	0.996672	-0.333558	0.249845
Appl	-0.14655	0.367216	0.110819	0.981435	0.00516592	0.991812
Aprt	0.242395	0.315896	0.201005	0.939575	-0.120496	0.680063
Aps	0.420474	0.00593175	0.0679649	0.983065	-0.178487	0.716719
Arc1	0.106301	0.63998	0.165378	0.973289	-0.377461	0.404092
Arc2	0.163514	0.445913	0.0870975	0.985291	-0.186338	0.726831
Arc42	0.124076	0.518757	-0.458335	0.780767	0.228348	0.300986
Archease	0.074125	0.800681	-0.586381	0.665048	0.186508	0.439631
Arf102F	0.773927	8.57403e-07	0.308499	0.86796	0.446149	0.17875
Arf51F	0.595455	1.69406e-05	0.22803	0.942655	0.0805119	0.885524
Arf79F	0.421852	0.000129874	0.274475	0.842877	-0.0672898	0.906424
ArfGAP1	0.0859301	0.639201	-0.190386	0.96657	-0.122074	0.718166
ArfGAP3	0.0400877	0.849948	-0.147546	0.966962	-0.295545	0.543258
Arfip	-0.0085241	0.971153	-0.664569	0.624799	-0.0132026	0.978345
Arfrp1	0.557565	0.0015943	-0.039719	0.995204	-0.028421	0.961047
ArgRS	-0.0320635	0.872122	-0.487623	0.742076	-0.0680759	0.880344
ArgRS-m	0.0621077	0.812443	-0.304275	0.906613	0.28275	0.271145
Argk	-0.301097	0.102077	-0.695614	0.644246	0.0495162	0.907903
Argl	-0.0232293		0.433317	0.865474	-0.186602	0.369081
Arl1	0.260375	0.193314	0.151055	0.968821	0.0748109	0.885524
Arl2	0.224789	0.38069	0.0802189	0.981561	0.143421	0.749093
Arl4	0.55853	7.83627e-05	-0.034838	0.994597	0.841006	6.67081e-09
Arl5	0.107968	0.58666	-0.188933	0.965317	-0.252247	0.617831
Arl6	-0.0211336		0.386143	0.889998	0.0335113	0.957915
Arl6IP1	0.493667	0.00204175	0.358448	0.819936	-0.0914664	0.869294
Arl8	0.451319	0.00637192	0.0451722	0.993107	-0.0793759	0.885276
Arp1	0.0855455	0.625341	-0.310713	0.881755	0.128047	0.749635
Arp10	0.0377413	0.893628	0.109247	0.97754	-0.0304001	0.943022
Arp2	0.0942313	0.581657	-0.493537	0.684167	-0.122581	0.635869
Arp3	0.141224	0.451267	0.0801503	0.983065	-0.210108	0.687012
Arp5	0.0512554	0.8401	0.0197749	0.996672	-0.32026	0.501108
Arp53D	-0.00741937		0.444072	0.863897
Arp6	-0.034116	0.893641	0.0329786	0.994984	-0.28455	0.556844
Arp8	0.157071	0.451267	-0.22153	0.953914	-0.215493	0.681606
Arpc1	-0.166738	0.317325	-0.393036	0.724514	-0.135663	0.580306
Arpc2	0.414336	0.00823069	0.0174067	0.996672	0.00461595	0.994382
Arpc3A	0.398394	0.0331578	0.0771096	0.982991	0.371767	0.0305925
Arpc3B	-0.0250783		0.386325	0.899498	0.190245	0.418745
Arpc4	0.363499	0.0865371	0.429219	0.773069	0.126615	0.786445
Arpc5	0.174193	0.44305	0.125156	0.969262	-0.00351447	0.992221
Arr1	-0.0371131		0.534615	0.729108	0.224589	0.666644
Arr2	0.0614397		0.15611	0.973608	-0.112416	0.83234
Ars2	0.102191	0.46841	0.0355249	0.993346	-0.141373	0.778769
Art1	0.213676	0.185919	-0.179596	0.96657	-0.110518	0.839373
Art2	-0.0219771		0.0868267	0.98498	-0.0134007	0.977353
Art3	0.0984618	0.579092	0.106086	0.97754	-0.130094	0.814061
Art4	0.100008	0.562844	-0.603644	0.552759	-0.277536	0.576699
Art6	-0.00741937		-0.123451		0.0122153
Art7	-0.200836	0.408174	-0.155359	0.96657	-0.0466046	0.905009
Art8	0.124576	0.635763	0.15794	0.966962	0.144665	0.509583
Arts	-0.260304	0.0807935	-1.06698	0.365063	-0.309956	0.179153
Arv1	0.480319	0.0264222	0.145974	0.966962	0.205266	0.677827
Asap	-0.226489	0.0801212	-0.411028	0.682693	-0.119893	0.723598
Asator	0.182139	0.347484	0.0669927	0.983065	0.0506297	0.887526
Asciz	-0.106872	0.703763	-0.624106	0.655115	-0.334495	0.406314
Ask1	-0.450805	0.000994078	-0.63387	0.585887	-0.214712	0.445995
AsnRS	-0.0371327	0.866632	-0.722525	0.589724	-0.0772347	0.813646
AsnRS-m	0.0292082	0.930568	-0.0973854	0.981122	-0.121551	0.820997
AsnS	0.0198331	0.939916	-0.112603	0.978132	-0.309819	0.522152
AspRS	-0.277123	0.0422491	-0.876048	0.455784	-0.153946	0.682175
AspRS-m	0.0136861	0.94447	-0.0179924	0.996672	-0.13019	0.795403
Asph	-0.039154	0.87216	-0.137813	0.966918	-0.15798	0.720279
Ass	-0.0236733		0.462877	0.820589	-0.359195	0.0134902
AstA	-0.0365775		0.332303	0.886416	0.399357	0.00800602
AstA-R1	-0.0370534		0.313188	0.935649	0.0211272	0.970211
AstA-R2	-0.0211336		0.0724947	0.984444	-0.0849319	0.839598
AstC	-0.0408992		0.228312	0.962476	0.187147	0.589884
AstC-R1			0.148857	0.971077	0.0303771	0.929347
AstC-R2	-0.0437887		-0.0657435	0.985778	0.432337	0.0995381
AstCC			0.148692		-0.0883818	0.838243
Asx	-0.148621	0.361398	-0.762675	0.431795	-0.157214	0.697045
Atac1	0.00461239	0.98923	-0.0809422	0.982991	-0.269598	0.514611
Atac2	-0.369853	0.106252	-0.126217	0.971077	-0.334549	0.317933
Atac3	-0.033637	0.886252	-0.24667	0.935649	-0.067888	0.857281
Ate1	0.103681	0.638389	-0.0752739	0.985778	-0.155735	0.761362
Atet	-0.135763	0.137816	0.274757	0.939575	-0.122856	0.790831
Atf-2	-0.064098	0.812419	-0.373244	0.883047	-0.241354	0.480694
Atf3	-0.104738		0.153497	0.973608	-0.222069	0.633266
Atf6	0.571636	0.000132017	-0.144486	0.972138	0.171466	0.704125
Atg1	0.274339	0.0838682	-0.659704	0.554003	0.0332619	0.945502
Atg10	0.0861234		0.393095	0.878981	0.571143	0.0483887
Atg101	0.375189	0.0566665	0.209007	0.936429	0.0737244	0.80346
Atg12	0.352386	0.140917	-0.212542	0.96657	0.356631	0.25892
Atg13	0.110136	0.57119	-0.661313	0.504915	-0.00368754	0.993117
Atg14	-0.119123	0.575999	-0.055988	0.98498	-0.13316	0.690558
Atg16	0.169125	0.401799	-0.0143246	0.996672	-0.155491	0.767253
Atg17	-0.304455	0.00808366	-0.514359	0.655115	-0.286177	0.405258
Atg18a	0.221006	0.186747	0.111948	0.973289	-0.209847	0.691163
Atg18b	0.01111	0.97209	-0.118931	0.973289	-0.0931021	0.772536
Atg2	-0.362482	0.0050281	-0.727529	0.291083	-0.686224	2.95119e-07
Atg3	0.0144986	0.951704	0.0253409	0.996027	-0.124214	0.772536
Atg4a	0.0302179	0.88895	0.0316502	0.995921	-0.331944	0.410506
Atg4b	0.00666772	0.975454	-0.693039	0.599815	-0.254595	0.573448
Atg5	0.341453	0.0721148	-0.130828	0.97754	-0.161177	0.760846
Atg6	-0.0928084	0.710812	0.0416187	0.993346	0.114149	0.778577
Atg7	0.243128	0.240721	-0.0104448	0.996672	-0.119042	0.786144
Atg8a	0.430386	0.000183921	0.292277	0.856734	0.0297684	0.932256
Atg8b					-0.0184712
Atg9	-0.193544	0.367982	-0.184632	0.951476	-0.274465	0.331541
Atox1	0.63887	0.000116382	0.0608085	0.988344	0.319814	0.417439
Atpalpha	-0.237976	0.0860983	-0.676622	0.613636	-0.00181118	0.997735
AttA					0.220034	0.459455
AttB			0.267101		0.28202	0.34628
AttC					-0.186471	0.478749
AttD					-0.0118139
Atu	-0.013301	0.954636	0.0222281	0.996672	-0.159674	0.681606
Atx-1	0.00189164		0.264067	0.942655	0.0757115
Atx2	-0.301367	0.0203015	-1.02236	0.383024	-0.370867	0.114758
Atxn7	-0.145707	0.418373	-0.123729	0.97544	-0.254788	0.584252
Aven	0.0407469	0.893628	-0.177419	0.96657	-0.201941	0.69761
Awh	-0.0599612		0.288323	0.936818	0.0956449	0.828473
Axn	0.134743	0.422115	-0.200787	0.94904	-0.263805	0.581727
Axs	-0.0899544	0.725068	-0.321165	0.860086	-0.208605	0.63361
Axud1	-0.290437	0.0276668	-0.476363	0.73084	-0.314125	0.477565
B-H1	-0.0631378		0.166327	0.973608	0.0554509	0.924942
B-H2	-0.0223303		0.129823	0.978232	-0.209435	0.678595
B4	-0.0230211	0.903004	-0.362548	0.886416	-0.22968	0.645341
B52	0.163744	0.173028	0.254802	0.886416	-0.155	0.778668
B9d1	-0.0495249		0.79497	0.547763	0.231108	0.626287
BBS1	9.83346e-05		0.430621	0.873663	1.11158	7.4432e-06
BBS4	-0.0365775		0.414948	0.881755	0.142182	0.788323
BBS5	-0.0333395		0.689857	0.655115	-0.143853	0.767003
BBS8	-0.0486732		0.134215	0.977615	-0.200511	0.704411
BBS9	-0.00317698		0.171282	0.971077	-0.106511	0.849333
BCAS2	0.145312	0.541293	0.379011	0.83201	-0.104885	0.850907
BCL7-like	0.363658	0.0325146	-0.564705	0.592759	-0.196263	0.711317
BEAF-32	0.379101	0.0114476	0.323073	0.88561	-0.0453775	0.933494
BG642167					0.0261847
BG642312	0.0502773		-0.229697		0.309739	0.522684
BHD	-0.150082	0.495433	0.0986184	0.981298	-0.155029	0.616948
BI-1	0.395832	0.00552888	0.338072	0.813507	0.0751818	0.878386
BNIP3	0.00782986	0.980987	0.413022	0.851871	0.323982	0.361549
BOD1	-0.393822	0.00175443	-0.41831	0.76304	-0.52641	0.150245
BORCS5	0.0734134	0.753455	-0.554851	0.764183	0.0105482	0.984528
BORCS6	-0.0619703	0.834135	-0.0595254	0.99135	-0.172505	0.666644
BRWD3	-0.350851	0.00109937	-0.3657	0.841257	-0.331284	0.418745
BTBD9	-0.0494324	0.786044	-0.264565	0.943368	-0.354687	0.389853
Bacc	0.692101	1.22296e-06	0.858599	0.357025	0.656357	1.75241e-05
Bace	-0.0238835		0.297315	0.926539	-0.377924	0.227871
Balat			0.712258	0.611261	0.863801	0.00327832
Baldspot	0.33736	0.03823	-0.160432	0.966962	0.372643	0.028398
Bap111	0.022574	0.889332	-0.215074	0.943368	-0.170285	0.616059
Bap170	-0.44707	5.90639e-05	-0.625195	0.55155	-0.423725	0.286979
Bap55	0.0783319	0.666222	-0.0406021	0.992661	-0.0313517	0.958602
Bap60	0.1432	0.379837	0.0974994	0.977844	-0.251668	0.562686
Bbd			-0.199991	0.950243	-0.366434	0.421359
Bdbt	0.123365	0.602165	-0.217363	0.961534	-0.123168	0.820874
Bdp1	0.0210565	0.928538	-0.347355	0.863163	-0.300001	0.238442
Bem46	0.266792	0.165971	-0.0514636	0.989151	0.107559	0.708829
Best1	-0.121721	0.478973	-0.341898	0.819936	-0.0164251	0.977673
Best2	-0.0533562		0.107298	0.981341	-0.0580055	0.913432
Best3	-0.0115812		0.156212	0.973608	-0.0373475	0.91527
Best4					-0.0118139
Bet1	0.155213	0.546941	-0.0534845	0.991551	0.0415342	0.903224
Bet3	0.263452	0.217875	0.108908	0.977681	-0.235986	0.638995
Bet5	0.152301	0.576899	0.178747	0.955603	-0.0700027	0.875507
Bgb	0.420433	0.00776152	0.0477075	0.992661	-0.014664	0.982751
BicC	0.0120366		-0.254967
BicD	0.206387	0.171272	-0.578254	0.726282	-0.139136	0.80061
BigH1	0.189137	0.489683	-0.548779	0.780759	-0.058831	0.856099
Bili	-0.0527344		0.196947	0.966962	0.0173674	0.969887
Bin1	0.673852	1.87697e-06	0.692844	0.414602	-0.00235066	0.997735
Bka	0.349882	0.0673127	0.354718	0.88561	0.0199301	0.976961
Blimp-1	-0.150095	0.110051	0.0629794	0.992615	-0.271907	0.565008
Blm	-0.174124	0.207089	-0.855803	0.421566	-0.169489	0.722664
Blos1	0.140218	0.613566	0.293195	0.897396	0.061694	0.882593
Blos2	0.232211	0.373467	0.399427	0.856734	-0.0612627	0.918463
Blos3	0.229739	0.385881	0.454652	0.77944	0.110326	0.781545
Blos4	0.534623	0.0110045	0.187832	0.96657	0.0329024	0.956743
Bmcp	0.151035	0.450523	-0.808716	0.525712	-0.00439105	0.990816
BoYb	0.0116308	0.963442	-0.329449	0.921435	-0.12874	0.678595
BobA	0.0710293	0.723997	0.803794	0.461483	0.175504	0.554494
BomBc1					-0.0749577	0.89677
BomBc2	-0.0264866		-0.272118		-0.0415335	0.935379
BomBc3	-0.00736729		0.104831	0.87446	0.0807431	0.873921
BomS1	-0.0235391		0.132407	0.9728	0.495201	0.202234
BomS2	-0.0273452		-0.389803	0.892818	0.0768098	0.843281
BomS3	-0.0277641		0.322389	0.842026	-0.216344	0.671335
BomS4			-0.161556		-0.108908	0.835651
BomS5			-0.123451		0.166927	0.746943
BomS6			-0.123451		0.454117	0.228532
BomT1					0.0908881	0.698666
BomT2			0.149238		-0.0583484	0.908274
BomT3	-0.0277641		0.0203445		0.0348204	0.952598
Boot	-0.111128	0.450523	-0.558753	0.39777	0.355874	0.353614
Br140	-0.208115	0.124653	-0.972068	0.389726	-0.529012	0.0459381
Brca2	-0.308014	0.17538	-0.544524	0.730926	-0.0918776	0.801394
Brd	-0.233979	0.233316	0.00482024	0.997056	-0.249174	0.613927
Brd8	-0.172564	0.340762	-0.0409491	0.993346	-0.336207	0.45657
Bre1	-0.0836395	0.579265	-0.338236	0.87114	-0.276265	0.535003
Brf	0.113622	0.568907	-0.251098	0.935649	-0.0718706	0.879279
Brms1	0.0828357	0.638014	-0.369265	0.826211	-0.179458	0.644465
Bro	0.00498955		0.3507	0.916059	-0.108646	0.488154
Bruce	-0.395904	0.0128474	-0.577336	0.524842	-0.247403	0.444293
Bsg	0.581983	1.07292e-08	0.139648	0.966386	0.122638	0.626287
Bsg25A	-0.0309584		0.225485	0.964512	-0.0632969
Bsg25D	-0.0266904	0.888173	-0.312801	0.775277	-0.290381	0.518077
BtbVII	0.004134	0.980987	-0.700332	0.497696	-0.152333	0.689309
BthD	0.207583	0.257371	0.199041	0.950243	-0.0966332	0.786445
Btk29A	0.206026	0.102899	-0.0317456	0.994597	-0.249201	0.614139
Btnd	-0.0235391		0.37397	0.896248	-0.284353	0.400775
BuGZ	0.247832	0.0607531	0.212257	0.916013	-0.160161	0.768235
Bub1	-0.287511	0.0370762	-0.741861	0.484638	-0.58567	0.0173867
Bub3	0.190276	0.231855	0.134382	0.967017	-0.237745	0.589903
BubR1	-0.242676	0.0520328	-0.204736	0.935649	-0.10332	0.786445
Buffy	-0.0448472		0.384683	0.879905	-0.167927	0.683125
Bug22	0.376829	0.0390527	0.371101	0.846853	0.0173011	0.977673
Burs	-0.0264866		0.723144	0.45401	-0.0132767	0.979748
Bx	-0.0374624	0.869877	-1.06986	0.384627	0.239592	0.509583
Bx42	0.203502	0.206792	0.122553	0.973608	-0.302498	0.522152
C15	-0.0520606		0.470022	0.826211	0.141946	0.771264
C1GalTA	0.0180319	0.938539	-0.68791	0.645855	0.0971302	0.705929
C3G	-0.136812	0.387332	-0.790893	0.429541	-0.135496	0.756242
C901	-0.0704757		0.33012	0.931529	-0.0283703	0.914806
CAH1	-0.0535437		0.179622	0.971077	-0.019631	0.960334
CAH13					0.0245258
CAH14					0.0122153
CAH15			-0.238122
CAH16			0.149238
CAH2	-0.0710381	0.759148	-0.752972	0.557885	-0.106034	0.778524
CAH3	0.120168	0.518763	-1.01067	0.395872	0.104282	0.737041
CAH4			0.0203445		-0.0943516
CAH5	0.0502773
CAH6	-0.0191738		-0.0695591	0.98498	-0.077792	0.882626
CAH7	0.00303433	0.992768	-0.412594	0.874171	0.461874	0.00101174
CAH8	-0.0211336		-0.321716		0.194826	0.713187
CAH9	-0.00741937		0.435249	0.827618	0.252877	0.329088
CAHbeta	-0.195195	0.460404	-0.816358	0.470912	-0.0530151	0.891603
CAP	-0.260887	0.160452	0.0390675	0.996034	-0.354588	0.351068
CARPA	-0.0398227		0.265419	0.936818	0.435505	0.00710856
CARPB	0.0909041		-0.0441425	0.994597	0.0350563	0.939658
CASK	-0.304252	0.0188794	-0.886723	0.414602	-0.109206	0.749006
CBP	0.185364	0.127189	-0.128043	0.966962	0.183738	0.646696
CCAP	-0.0269624		-0.204385	0.96657	0.495095	0.188328
CCAP-R	-0.00110025		0.0317458	0.996446	0.198678	0.668658
CCDC151	-0.0277641		-0.365456	0.874597	-0.0228273	0.962635
CCDC53	0.0182234	0.944865	-0.668389	0.643954	0.0607087	0.920172
CCHa1			0.437742	0.851603	0.405939	0.102787
CCHa1-R	-0.0269624		0.0428568	0.994597	0.0288071	0.961883
CCHa2	-0.0567743		-0.229467	0.961703	0.839388	7.04011e-09
CCHa2-R	0.0198403		-0.120416	0.97544	0.125627	0.75265
CCKLR-17D1	-0.0235391		-0.50591	0.717458	0.127003	0.816442
CCKLR-17D3	0.00437431		0.285834	0.942655	-0.0593641	0.866543
CCT1	-0.00072004	0.996842	-0.751851	0.515868	0.0733675	0.853315
CCT2	-0.135343	0.270793	-1.16356	0.338528	0.00489662	0.991812
CCT3	0.0215589	0.91605	-0.947393	0.394325	-0.126338	0.748642
CCT4	-0.0903287	0.522075	-0.736189	0.498552	0.119492	0.748642
CCT5	-0.183839	0.206731	-1.02261	0.389726	-0.117415	0.749093
CCT6	-0.0573748	0.698486	-1.12475	0.360091	-0.124259	0.734504
CCT7	-0.126446	0.360397	-0.948368	0.39777	-0.0525944	0.901811
CCT8	-0.144485	0.291813	-0.942911	0.39777	-0.0279891	0.945781
CD98hc	-0.218231	0.0605814	-0.676362	0.489882	-0.127422	0.731623
CDC50	0.0121903	0.957818	-0.309091	0.900794	-0.0902445	0.730142
CDK2AP1	0.739451	1.04278e-08	0.482116	0.604887	-0.134158	0.790445
CDase	-0.0366036		0.122117	0.979009	-0.199423	0.475487
CG10000	-0.027699		0.840063	0.423773	-0.190564	0.659578
CG10005	-0.0673546		0.320807	0.921435	0.15207	0.769099
CG10011	-0.527398	0.0135409	-0.301845	0.914137	-0.225863	0.540349
CG10013	0.0528963		0.237462	0.953625	-0.163286	0.613557
CG10019	-0.00259322		0.213074	0.952143	0.251411	0.450372
CG10026	-0.0774784		0.152079	0.974736	-0.496633	0.0761392
CG10029			0.415264
CG10031	-0.00838438		0.553505	0.729032	0.360069	0.230711
CG10035	-0.198849	0.445737	0.262369	0.936429	-0.357771	0.0189297
CG10038	0.134604	0.545062	0.156305	0.966962	-0.108771	0.801241
CG10041	-0.0371131		0.266953	0.948066	0.00669953	0.988948
CG10050	0.194467	0.436522	-0.231161	0.94904	0.282684	0.380077
CG10051	-0.0390517		0.142884	0.97754	-0.128217	0.722811
CG10053	0.0232797	0.944451	0.0960985	0.978232	-0.285061	0.522684
CG10055	0.143477	0.429625	-0.990964	0.39777	-0.129969	0.719602
CG10062	-0.0269153		-0.0512424	0.993346	-0.239033	0.284171
CG10063	-0.0294581		0.0230092	0.996672	-0.148798	0.784955
CG10064	-0.052038		0.815169	0.492968	-0.0601638	0.891435
CG10068	0.169964	0.434962	-0.156351	0.966962	0.0259982	0.952095
CG10073	-0.0455152		0.0842617	0.984569	-0.162469	0.716548
CG10075	0.245432	0.299853	-0.189699	0.966962	0.202414	0.492106
CG10077	-0.105579	0.41575	-0.229466	0.906613	-0.0270327	0.92226
CG10081	-0.0211336				-0.636007	0.0496844
CG10082	0.104562	0.544691	0.123136	0.966962	-0.118667	0.774923
CG10086	-0.0280544		0.14758	0.97544	-0.168382	0.504762
CG10089	-0.0515479		0.244183	0.952457	0.251751	0.476144
CG10098	0.191633	0.33686	-0.361953	0.886416	-0.0799589	0.886313
CG10104					-0.0253566
CG10116	-0.0239773		0.115453	0.97754	-0.215249	0.462248
CG10126	-0.0455542		0.365255	0.886416	0.386552	0.121374
CG10132	-0.0678365		0.0533444	0.993346	-0.208636	0.516419
CG10137	-0.0762515		0.0578825	0.993346	-0.0435539	0.897688
CG10139	0.384805	0.0296478	0.323724	0.861757	-0.110413	0.835454
CG10140	-0.00736729		0.273586	0.936429	0.198926	0.588486
CG10147	0.159629	0.516182	-0.344674	0.906613	0.0458609	0.931374
CG10151	-0.0829653		0.251115	0.952143	-0.14217	0.701814
CG10154					0.493244	0.0349666
CG10163					0.545498	0.122922
CG10164					0.026358
CG10165	0.0830167	0.763906	0.194823	0.955325	-0.0814819	0.825776
CG10171	0.264348	0.237582	-0.125941	0.971077	0.194276	0.639416
CG10175	-0.0504388		0.0944571	0.983065	-0.301833	0.505094
CG10177					-0.192864	0.650242
CG10182	-0.00741937		0.114268	0.856734	0.516255	0.0889771
CG10183			-0.123451		-0.196752	0.49011
CG10184	0.077587	0.789223	-0.375263	0.906416	0.193043	0.499838
CG10185	-0.0273452		-0.303076	0.935649	-0.156253	0.775227
CG10189	-0.0505815	0.851262	0.186309	0.961703	-0.164767	0.64573
CG10194	0.0524893	0.853559	-0.460932	0.846853	0.18456	0.626696
CG10195	0.188823	0.48985	0.436842	0.771348	0.347978	0.177291
CG10205	-0.00736729				-0.165828	0.764015
CG10208	0.014422		0.1711	0.9688	0.195524	0.484906
CG10209	-0.0928319	0.698454	-0.612516	0.623364	-0.236942	0.493587
CG10211	-0.0411984	0.402615	-0.00743406	0.996672	-0.346848	0.440642
CG10214	0.426386	0.0247225	0.252195	0.91256	-0.00213062	0.997397
CG10222	0.225161	0.322825	-0.3348	0.901838	-0.00939267	0.988468
CG10226	-0.000411359		0.498254	0.824732	-0.0561725	0.891603
CG10232	-0.0187492		0.348895	0.899252	0.186427	0.701869
CG10237	0.0178342	0.931346	-1.25516	0.267478	-0.153935	0.619695
CG1024	0.100527	0.593586	0.0239336	0.996672	-0.173148	0.72581
CG10252			0.149238		0.01895
CG10254	-0.380404	0.000445886	-0.674674	0.579048	-0.0605524	0.878386
CG10257	-0.00741937		0.445249	0.655115	0.177026	0.701814
CG10264	-0.0192845		0.331541	0.921435	0.0469024
CG10265	0.0371012	0.886428	-0.36162	0.835521	-0.262794	0.592462
CG10268	0.242876	0.291813	0.341821	0.836939	0.14313	0.778524
CG10274	-0.169303	0.350254	-0.779013	0.476085	-0.285098	0.445911
CG10280	9.83346e-05		-0.144556	0.971093	-0.0419721	0.8726
CG10283	-0.171152	0.192648	0.0386122	0.995261	-0.104266	0.784818
CG10286	-0.0356724	0.892102	-0.0587009	0.98498	-0.16077	0.683334
CG10298			-0.238122		-0.0202096
CG10300	0.00473404		0.414898	0.868182	0.476949	0.0779105
CG10301	-0.0269624		0.255604	0.941281	0.23859	0.615419
CG10307	-0.0273875		0.151399	0.975102	0.153342	0.780022
CG10311	0.00833011		0.518254	0.786057	0.293068	0.446905
CG10317					-0.160648	0.428881
CG10321	-0.133838	0.328973	-0.617043	0.530884	-0.338574	0.450942
CG10324	0.0649707	0.796429	0.0377524	0.993346	-0.215383	0.683736
CG10333	-0.0725403	0.703986	-0.0560274	0.984992	-0.226487	0.649604
CG10336	0.13939	0.497654	-0.209426	0.952178	-0.10084	0.851759
CG10337	0.0214085		0.373353	0.905004	0.335007	0.0791309
CG10338	0.333584	0.0711299	-0.301208	0.886416	0.0313051	0.947692
CG10339	-0.0220442		0.070383	0.99102	-0.335261	0.405258
CG10340	0.114841	0.625341	-0.281373	0.935649	0.0428971	0.902607
CG10341	-0.137296	0.465299	-0.0829251	0.980323	-0.549371	0.0502332
CG10343	0.205945	0.368929	0.0730824	0.984484	0.00809745	0.987032
CG10344	-0.00700059	0.980987	-0.876013	0.375133	0.0987957	0.784955
CG10345	-0.0269153		0.126146	0.973608	-0.177156	0.719988
CG10347	0.00276709	0.992768	0.109561	0.979009	-0.137038	0.753646
CG10348	-0.0570855		0.176529	0.971077	-0.302635	0.497889
CG10352			0.262285	0.943368	-0.101275	0.613751
CG10353	-0.272247	0.239836	-0.0277023	0.996446	0.0364644	0.939731
CG10357			-0.123451		-0.0118139
CG10359	-0.0056781		0.465487	0.783522	0.179514	0.693705
CG10361	-0.0593539		0.266166	0.948066	0.195983	0.6587
CG10362	-0.0335951		0.17654	0.970401	-0.0361785	0.941015
CG10365	0.238782	0.331726	0.0818791	0.985778	0.164059	0.445025
CG10366	-0.163937	0.404604	-0.626963	0.659865	-0.127669	0.751022
CG10375	0.34746	0.0470452	0.354137	0.819213	-0.102885	0.854562
CG10376	0.112157	0.548904	-0.349181	0.776428	-0.201671	0.619001
CG10383	-0.438188	0.00535351	-0.566026	0.730926	-0.260477	0.243831
CG10384	-0.023801		0.173767	0.966754	0.209462	0.423571
CG10395	0.570612	0.000780124	0.305397	0.915075	0.109058	0.844928
CG10405	0.0139646		0.39018	0.886416	-0.302526	0.0549349
CG10407	0.00432736		0.531302	0.777862	0.031725	0.959451
CG10413	0.292078	0.0413926	-0.24118	0.943368	-0.268173	0.592871
CG10417	0.585555	5.14281e-06	0.279193	0.798885	0.00946522	0.985253
CG10418	0.150713	0.581657	0.233801	0.939575	0.0634357	0.91527
CG10425	0.249316	0.233316	-0.19676	0.966962	-0.0360091	0.953888
CG10428	0.0118358	0.962089	-0.203784	0.961534	-0.266157	0.593985
CG10431	0.0741923	0.782237	-0.347437	0.888618	-0.296196	0.524358
CG10433	-0.0559395		0.631719	0.650633	0.116937	0.801857
CG10435	0.062942	0.763338	-0.289561	0.928663	-0.290746	0.396608
CG10444	0.193416	0.276633	-0.554285	0.748916	0.182657	0.418874
CG10445	-0.234225	0.281663	-0.666935	0.655115	0.325074	0.501112
CG10459	-0.0455542		1.07377	0.33799
CG10462	-0.189437	0.197408	-0.755465	0.552759	-0.0214893	0.950181
CG10463	-0.0991527	0.690182	0.00552043	0.996771	-0.0431954	0.92122
CG10465	0.639485	1.28381e-05	0.382683	0.824732	0.123813	0.818853
CG10466	0.253562	0.325886	0.330487	0.868165	0.0136792	0.982879
CG10467	-0.0475093	0.874915	-0.247812	0.934437	0.0610277	0.900804
CG10469	0.0104907		0.120809	0.978232	0.336074	0.461088
CG10470	0.206084	0.357391	-0.0468019	0.992661	0.074335	0.777403
CG10472	-0.0347189		0.501627	0.827843	-0.398566	0.0549349
CG10474			-0.161556		-0.50932	0.0716028
CG10477					-0.0976866	0.858964
CG10479	-0.196888	0.250129	0.222045	0.950243	0.123837	0.798532
CG10481					0.0122153
CG10483	-0.0612718		-0.354716	0.906859	0.0107536	0.977268
CG10486			0.59544	0.690916	0.100728	0.671865
CG10492	0.0702669	0.690182	-0.476628	0.809138	-0.338082	0.435036
CG10494	0.082433	0.721482	-0.603909	0.680849	0.102435	0.857566
CG10495	-0.038653	0.893628	-0.474574	0.833293	-0.0736221	0.885524
CG10505	-0.0448147		0.867528	0.481112	-0.39609	0.0578773
CG10508	-0.0498367		-0.0580757	0.992685	-0.21045	0.588486
CG10510			0.148692		0.0122153
CG10512	-0.0547426	0.766237	0.268011	0.943955	-0.111402	0.789455
CG10513	-0.00741937				-0.708414	0.000807245
CG10514	0.0294166		-0.0447533	0.993346	-0.0784695	0.889654
CG10516	-0.0976792	0.730777	0.224047	0.939575	0.0743801	0.858398
CG10527	0.187049	0.288808	-0.957564	0.394325	0.0294345	0.950648
CG10543	-0.121011	0.390408	-0.550074	0.65814	-0.300892	0.101943
CG10550	-0.0202289		0.657197	0.682446	-0.231149	0.584667
CG10553	-0.00741937		0.214693	0.961703	0.411573	0.0275266
CG10555	0.315445	0.0075481	-0.136528	0.971093	-0.147644	0.720119
CG10559			0.473004	0.797287	-0.00803035	0.990708
CG10560	-0.0311555		0.485661	0.665048	0.131903	0.644903
CG10561	0.106575	0.686844	-0.78816	0.554003	0.246958	0.446905
CG10562	-0.0370534		0.48624	0.770471	0.065686	0.906424
CG10565	0.0856859	0.626505	-0.103759	0.97754	-0.356784	0.32637
CG10576	0.0244684	0.879088	-0.761349	0.530408	0.0825791	0.824085
CG10581	-0.0264866		0.694041	0.64957	0.143993	0.689962
CG10584	0.251668	0.273224	-0.0852463	0.98374	0.00642876	0.991063
CG10588			-0.123451		-0.0118139
CG10589			-0.121943		0.0371269
CG10591	-0.139369	0.109076	0.046087	0.994595	0.179764	0.710257
CG10597	-0.0211336		0.649953	0.471949	-0.21749	0.677847
CG10598	-0.0281423		0.791491	0.483591	-0.0457338	0.929347
CG10600	-0.291702	0.0105054	-0.862726	0.39777	-0.526353	0.00475575
CG10602	-0.0600106	0.738	-0.768145	0.420879	-0.375927	0.120123
CG10616	0.122536	0.504554	-0.299367	0.899662	0.152561	0.616828
CG10621	-0.150176	0.377713	0.514357	0.788931	0.0221581	0.965996
CG10623	-0.0641061		0.349624	0.89965	0.0904018	0.825598
CG10628	0.00645056	0.982464	-0.169366	0.958339	-0.189141	0.584667
CG10631	-0.723082	8.66723e-09	-1.28024	0.248762	-0.582553	0.0087853
CG10638	0.182984	0.375018	-0.615023	0.657399	0.292093	0.391705
CG10646	0.231218	0.302074	-0.225821	0.950243	0.249876	0.410622
CG10650	-0.100433		0.0617082	0.992661	-0.206552	0.366389
CG10651	0.0412871		0.123729	0.973608	-0.0118139
CG10654	0.0262274	0.913982	0.136687	0.977041	0.510922	0.00159834
CG10657	-0.0100614		-0.107554	0.983065	-0.104989	0.840189
CG10660	-0.0789581		0.0616173	0.992615	-0.0626871	0.873351
CG10663	0.0184434		0.123846	0.979009	-0.0632213	0.911231
CG10669	0.0203593	0.942438	-0.535425	0.749339	-0.000445777	0.999747
CG10672	-0.0657443	0.814678	-0.936702	0.423231	0.140716	0.686967
CG10674	0.486574	0.0136048	-0.0707824	0.986661	0.370634	0.151407
CG10680			0.863973	0.420879	-0.0253566
CG10681	0.282841	0.263602	0.0691404	0.986661	0.430972	0.0725921
CG10694	-0.00741937		0.650197	0.68122	0.026358
CG10700	-0.00741937				0.0651919	0.863348
CG10702	-0.039434	0.859766	-0.284353	0.92705	-0.293581	0.538135
CG10710	-0.0625087		0.00493725	0.997448	-0.525827	0.0803457
CG10713	-0.0488666		-0.11224	0.979009	0.207365	0.654761
CG10725	-0.025738		1.08801	0.29204	0.250705	0.241078
CG10730	-0.0138307		0.61725	0.717018	0.0841622	0.818403
CG10731	0.283866	0.247721	0.129326	0.977615	-0.0577568	0.920172
CG10734	-0.00741937		-0.260014	0.935649	0.179981	0.264226
CG10737	-0.344134	0.108643	-0.404021	0.881755	-0.197905	0.671134
CG10738	-0.415654	0.0347788	-0.977548	0.405017	-0.211175	0.616948
CG1074	0.137509	0.505972	-0.39236	0.773309	-0.0224485	0.956081
CG10747	0.114844	0.681878	-0.0365659	0.993346	0.0755392	0.851759
CG10750			0.420929	0.862343	0.0633858
CG10752			0.351656
CG10761	0.0572106		0.491053	0.836709
CG10764	0.0729768		0.974569	0.39777	-0.0918737	0.791144
CG1077	-0.0397394		0.443897	0.861028	0.492012	0.0739837
CG10778	0.202804	0.333601	-0.305169	0.906859	0.16019	0.503892
CG10793	0.00171812		0.249201	0.935521	-0.0231299	0.958602
CG10795	0.00784059	0.976341	-0.729563	0.578787	-0.260697	0.459455
CG10799			0.213929	0.943368	0.524811	0.0196614
CG10801	-0.0411556		-0.123451		0.0111711
CG10802	-0.013721	0.959164	0.102667	0.979756	-0.197512	0.70519
CG10803	0.0417795	0.844995	-0.483553	0.753162	0.34021	0.212726
CG10804	0.0134652		0.297949	0.935649	0.368796	0.152497
CG10809	0.0628265	0.767108	-0.250467	0.899662	-0.0386165	0.923054
CG10814	0.0730559		0.292229	0.88801	-0.0156448	0.96438
CG10822			-0.123451
CG10834			0.292327	0.935649	-0.00244982
CG10841	-0.00741937		-0.0993253	0.979009	0.0122153
CG10845					-0.00499751
CG10853			0.183962		0.0122153
CG10859	-0.0456062		0.5859	0.749898	0.236101	0.527056
CG10862			0.579697	0.688392
CG10863	0.00812737	0.976341	-0.23086	0.959623	0.14081	0.606068
CG10864	-0.0285709		-0.0218133	0.996672	-0.407845	0.267006
CG10866	0.0165201	0.950888	-1.00349	0.39777	0.124328	0.778668
CG10869	-0.0216865		0.448117	0.858369	0.0234431	0.952399
CG10874	0.142269	0.467929	-0.208398	0.943468	-0.065564	0.877041
CG10877	0.0164415	0.957625	-0.144319	0.972641	-0.194799	0.658947
CG10887	-0.00741937		-0.125936
CG10898	-0.190872	0.402174	-0.583107	0.681055	-0.377207	0.146197
CG1090	-0.0263814		0.0948963	0.983337	-0.123522	0.734504
CG10903	0.359339	0.10025	0.0999229	0.976943	0.147859	0.625226
CG10904	0.167452	0.517198	0.0843744	0.983065	-0.107177	0.84799
CG10907	0.281707	0.168648	0.248205	0.914489	-0.106952	0.796129
CG10910	-0.0211336		0.536413	0.724514	-0.206846	0.42913
CG10911	-0.0236581		0.077784	0.951065	-0.289554	0.38432
CG10912	-0.0260929		0.942356	0.411778	-0.0459164	0.889588
CG10914	-0.259347	0.29162	-0.337112	0.851603	-0.336659	0.23547
CG10916	0.022665	0.942626	0.342842	0.881755	0.0554545	0.921394
CG10918	0.0328308		-0.366919		0.293484	0.484227
CG10919					0.0461107
CG1092	-0.0725387		0.170208	0.972138	-0.0993858	0.833435
CG10927	-0.0234063	0.94447	-0.0951083	0.983065	-0.215709	0.626731
CG10931			-0.242219	0.953012	-0.0267592
CG10932	0.00536715	0.982118	-1.1589	0.238004	0.287563	0.15513
CG10934			-0.123451
CG10936	-0.370754	0.110886	-0.373406	0.904515	-0.503297	0.0778237
CG10939	0.143424	0.503334	0.0175571	0.996672	-0.177741	0.603082
CG10943	-0.0211336		-0.352269	0.856966	-1.34239	5.08502e-10
CG10947	-0.00183806		0.32073	0.906859	0.282518	0.344625
CG10948	-0.119979	0.595272	-0.058267	0.984617	-0.0165421	0.964179
CG10949	-0.0301184	0.925526	-0.157491	0.96657	0.0924653	0.814339
CG10950	-0.00741937				0.00155026
CG10953	-0.00834581		0.140233	0.97754	-1.42532	5.69127e-10
CG10958	-0.0273626		0.234762	0.950243	-0.052925	0.92122
CG10959	-0.118092	0.643659	-0.782027	0.55155	0.160686	0.734152
CG10960	-0.00461973	0.979812	-0.555673	0.659274	0.046561	0.895436
CG10962	0.0117791		0.179001	0.969781	0.145556	0.737666
CG10969			0.148277
CG10970	-0.00741937		-0.125936		0.435638	0.283626
CG10973	0.256437	0.218577	-0.223746	0.935649	0.154824	0.552829
CG10979	-0.0579303	0.713205	-1.18284	0.338626	-0.0224007	0.94449
CG10984	0.226056	0.180193	-0.0559332	0.991479	-0.285102	0.552452
CG10993			0.379267		0.0109164
CG10996			0.605988		-0.0118139
CG11000	0.0246809		0.614862	0.724514	0.107632	0.784955
CG11007	0.132933	0.476092	-0.584036	0.681618	-0.00103224	0.998703
CG11018	-0.0157245		0.103246	0.983065	0.0122153
CG11029	-0.0211336		-0.157096	0.973608	-0.13535	0.803384
CG1103	0.194305	0.277353	0.0018886	0.998727	-0.192903	0.718166
CG11030	0.214215	0.19208	0.0971571	0.978232	-0.178402	0.73089
CG11034	-0.270159	0.111516	-0.444382	0.841257	-0.878773	4.91156e-08
CG11035	0.306374	0.202924	0.0210698	0.996672	0.153134	0.646587
CG11041	-0.010302		0.340347	0.906223	0.129952	0.807696
CG11044	-0.00459744		0.13234	0.97754	-0.560531	0.0500278
CG1105	-0.148534	0.506706	-0.525118	0.755585	0.0127291	0.978403
CG11050	0.404613	0.00610529	-0.112055	0.971077	-0.210154	0.522152
CG11052	0.0119474		0.303615	0.936429	-0.0448834	0.911231
CG11060	-0.0211336		0.23081		0.0233746
CG11069	-0.130923	0.267766	0.142192	0.97754	-0.252825	0.547735
CG11070	-0.428538	0.00842416	-0.665042	0.618814	-0.221049	0.404092
CG11073	-0.0202289		-0.285357	0.936429	-0.457391	0.184616
CG11076	0.251863	0.0693606	-0.270449	0.914489	0.196761	0.534949
CG11077	0.257263	0.291813	0.226159	0.943368	-0.107225	0.841843
CG11085			-0.382867		0.335888	0.19995
CG11089	-0.0969961	0.610155	-0.824004	0.477258	-0.22015	0.547499
CG11095	-0.104729	0.711971	-0.768998	0.576186	-0.335437	0.273831
CG11099	0.0188539		-0.0711542	0.983065	-0.391465	0.324835
CG11103	0.325027	0.140073	0.194542	0.96657	-0.102243	0.853933
CG11109	-0.0883609	0.736665	-0.404476	0.795523	-0.119058	0.759874
CG11110	0.23919	0.335919	-0.650464	0.688392	0.313898	0.251111
CG11122	-0.682236	0.000421511	-1.03459	0.365063	-0.762419	6.1117e-07
CG11123	-0.00768879	0.976341	0.0101454	0.996672	-0.31107	0.521079
CG11125	-0.0524368	0.863037	0.243698	0.929106	-0.306439	0.52596
CG11127	-0.0226398	0.93932	-0.110109	0.973726	-0.382915	0.331623
CG1113	-0.0476121		0.0110758	0.996672	-0.0534079	0.92226
CG11131	-0.0345844		0.906494	0.414602	0.165239	0.680063
CG11134	0.0782979	0.778196	0.00686813	0.996672	-0.110437	0.69679
CG11141	0.0363684	0.882079	-0.193751	0.966754	-0.302499	0.522152
CG11145			0.267101
CG11147	0.0056266		-0.233641	0.953914	0.104715	0.839164
CG11149	-0.0235576		0.498964	0.829262	0.277049	0.501108
CG11151	0.340686	0.0469806	0.130094	0.97544	0.111013	0.707438
CG11155	0.10193	0.691431	0.439899	0.857908	0.741448	9.16747e-05
CG11158	-0.0241975		0.393054	0.885745	0.265804	0.410506
CG11159			0.148277		-0.00157912	0.997735
CG1116	0.0654254	0.781483	-0.194939	0.94904	-0.0281559	0.934178
CG11162			0.148277		-0.0166874	0.977673
CG11164	0.318932	0.0600038	0.221639	0.950243	-0.0646826	0.869107
CG11168	-0.109334	0.698722	-0.174633	0.966962	-0.275559	0.224554
CG11170	0.270584	0.276633	-0.130319	0.973608	0.196812	0.713187
CG11178	-0.133566	0.511587	-0.951493	0.416098	-0.0614252	0.873351
CG11180	0.389608	0.0123271	0.239011	0.939575	0.010999	0.986833
CG11191	0.0180039		0.4334	0.863897	-0.312913	0.329088
CG11192					0.0056778
CG11200	-0.310455	0.198597	0.014874	0.996672	0.00625087	0.991812
CG11211	-0.0434618		0.294453	0.938272	0.344561	0.0971237
CG11226			0.351954		-0.0118139
CG11227			-0.122508		0.0370524	0.90229
CG11236	-0.0448239		0.417283	0.867174	0.0329267	0.94185
CG1124	-0.0290384		0.361559	0.909495	0.155347	0.650144
CG11241	-0.159997	0.556519	-0.151268	0.96657	-0.197947	0.448134
CG11247	0.0423474	0.815032	-0.405805	0.842162	0.0822532	0.836689
CG11248	0.143991	0.481793	-0.100441	0.981074	-0.157928	0.750624
CG11249	-0.026976		1.01838	0.392422	0.370395	0.416705
CG11251	-0.00741937		0.033569
CG11257	-0.144405	0.597545	-0.00622107	0.996771	-0.152777	0.780075
CG11263	0.328099	0.17376	0.210992	0.953032	-0.0330086	0.936265
CG11267	0.301459	0.0455055	-0.613861	0.663882	0.122391	0.748642
CG11269	-0.00741937		-0.123451		-0.0118139
CG11275	-0.0453108		1.1975	0.249561	0.0864521	0.84366
CG11279	0.55502	0.00886072	0.316707	0.874597	0.760327	6.56484e-10
CG1129	0.0892321	0.660031	0.0145561	0.996672	0.0664298	0.84366
CG11291			0.148692		0.0653352	0.809174
CG11294			-0.350621		0.0410057	0.855662
CG11300					0.518416	0.0343457
CG11307	0.186471	0.29809	0.0388008	0.993346	-0.0901036	0.802455
CG11309	0.0638925	0.81336	-0.54732	0.775277	0.0644424	0.835454
CG11313	-0.027699		-0.739366	0.384627	-0.304204	0.421019
CG11317	-0.0238022		0.153915	0.973289	0.316278	0.222338
CG11318	0.0409254		0.586656	0.641841	-0.293269	0.213609
CG11319	-0.035907		0.128729	0.97754	-0.190106	0.589081
CG11322	0.0328308		-0.238122		-0.0871766	0.737606
CG11327	0.0199327		0.63619	0.688603	0.0340838	0.947993
CG11333	0.0502773		0.0076556		0.169151	0.726831
CG11334	0.00773471	0.974168	-0.240337	0.943816	-0.416608	0.00602383
CG11342	0.361185	0.1225	-0.390742	0.886416	0.331725	0.326732
CG11345	-0.0332754		0.183738	0.966962	-0.744575	0.0166255
CG11350			0.144266		-0.843175	0.00460488
CG11353	-0.0558906		0.00831541	0.996672	0.30819	0.497209
CG11356	-0.0359384		-0.133951	0.973608	0.0586693	0.852053
CG11357	0.174453	0.346584	-0.116861	0.973608	-0.180977	0.723598
CG1136	-0.0387122		0.230841	0.94904	-0.00181663	0.998324
CG11360	0.00394523	0.990362	-0.201082	0.956542	0.165661	0.497633
CG11362	-0.0359384		0.39979	0.868182
CG11367	0.0291192	0.903439	-0.364069	0.883047	-0.275168	0.559312
CG11368	-0.00741937		0.296759	0.891325	-0.03837	0.93846
CG11369	-0.00741937		0.0104022	0.996672	-0.0237893
CG1137					-0.0164592	0.952598
CG11370	-0.0337216		0.875632	0.395872	-0.276908	0.349503
CG11374	-0.0211336		0.000919089	0.99874	0.428773	0.309681
CG11377	0.130576	0.466859	-0.260785	0.926539	0.28664	0.501112
CG11378	-0.0410114		0.369006	0.887702	-0.114712	0.775943
CG11379					0.0122153
CG1138			0.376074	0.773824	-0.0118139
CG11380	-0.008558		-0.237926	0.953506	0.172705	0.441082
CG11381	-0.00741937		0.105701	0.85727	-0.455689	0.259082
CG11382	-0.064346	0.76644	-0.0849019	0.985279	-0.20705	0.660515
CG11384	-0.0211336		0.36301	0.886369	-0.374008	0.0210451
CG1139	-0.00741937		0.0429384	0.994597	-0.259749	0.522152
CG11391	-0.00741937		0.295273	0.881755	0.0130383
CG11396	-0.121159	0.591238	-0.581509	0.680849	-0.012448	0.977673
CG11398	0.263298	0.229889	-0.609052	0.722423	0.275547	0.550673
CG11399	-0.0182831	0.927391	-0.663034	0.645076	-0.247436	0.619879
CG11400	-0.0122779		0.483926	0.834725	0.265333	0.592536
CG11403	-0.106893	0.533104	-0.89844	0.448779	0.104606	0.838309
CG11404			0.169199	0.971077	-0.0118139
CG11406			0.148692		0.0617238	0.868488
CG11407	-0.0219639		0.530578	0.737374	-0.122898	0.820419
CG11409	-0.157026	0.482918	-0.212023	0.96657	-0.298534	0.533862
CG11413	-0.0233856		0.432694	0.786057	0.263808	0.324588
CG11414	-0.504477	4.46432e-05	-0.991311	0.375133	-0.400142	0.120303
CG11417	-0.0888527	0.6243	-0.307012	0.926539	-0.465447	0.154329
CG1142	0.139227	0.531256	0.341338	0.810726	-0.116336	0.814545
CG11425			0.351656		0.013878	0.979443
CG11426	-0.0329335		0.252507	0.952143	0.00267288	0.99448
CG1143	-0.0238022		0.311416	0.935598	-0.359414	0.157738
CG11436	0.196525	0.340257	-0.287929	0.909495	-0.243372	0.63229
CG11437	-0.0546448		0.169158	0.973289	-0.219078	0.606068
CG11438	-0.0469127		-0.0876865	0.98498	-0.12716	0.767682
CG11444	0.484393	0.00228888	0.37428	0.835521	0.023188	0.972328
CG11447	0.327491	0.158031	-0.00644438	0.996672	0.239551	0.55746
CG11449	-0.0269624		-0.359417		-0.0109107	0.976084
CG11453	-0.0279749		0.265572	0.943368	-0.192351	0.611611
CG11454	-0.0920494	0.738009	0.167413	0.966386	-0.332525	0.280084
CG11456	0.108366	0.637287	-0.69666	0.640612	-0.058201	0.922219
CG11458					-0.0272302
CG11459	0.0498257		0.906946	0.394325	0.0743721
CG1146	0.157625	0.498111	-0.710972	0.636815	0.121939	0.786144
CG11470	-0.0343142		0.171592	0.966962	-0.549592	0.000100676
CG11474	0.309	0.0957868	-0.449915	0.851603	0.040633	0.926106
CG11475	-0.00505591		-0.454426	0.856734	-0.244602	0.598932
CG11498	-0.0491219		-0.275757	0.94219	0.0904577	0.873351
CG11504	-0.157635	0.317973	-0.164781	0.969781	-0.227738	0.621569
CG11523	0.345713	0.057914	0.0287223	0.996446	-0.18725	0.722801
CG11529	-0.00741937		0.351656		0.253165	0.559147
CG11537	-0.0119226	0.95513	-0.280416	0.908525	0.165344	0.613303
CG11539	-0.0784713	0.722732	-0.212567	0.966327	0.094831	0.858398
CG11550	-0.0191738		-0.112196	0.979756	-0.102499	0.857598
CG11555	0.366424	0.0431208	0.0913694	0.980404	0.0411246	0.942434
CG11560	0.185422	0.402174	0.0116271	0.996672	-0.230064	0.648139
CG11562	0.21109	0.361144	-0.0106195	0.996672	-0.153844	0.722811
CG11563	0.487857	0.00917251	0.366395	0.85727	0.100454	0.860206
CG11570	-0.00741937		-0.110056		-0.0851212	0.88067
CG11581					0.063454	0.868367
CG11583	0.101686	0.57035	0.188524	0.953625	-0.250953	0.616948
CG11584	-0.0723716		-0.596984	0.730926	-0.31257	0.504762
CG11585	-0.0273452		0.359721	0.773824	-1.068	1.06854e-05
CG11586	0.315855	0.124624	0.288621	0.888082	-0.182625	0.731623
CG11588			0.00493551		-0.0118139
CG11590	0.158408	0.53546	-0.235831	0.94904	0.0640726	0.88447
CG11593	-0.0493734	0.769798	-0.554041	0.624448	-0.00322566	0.993335
CG11594	0.059916		1.00487	0.395872	-0.146788	0.731623
CG11596	0.10391	0.576925	-0.00987315	0.996672	-0.27537	0.550503
CG11597	-0.0543262		0.37095	0.895363	0.634125	0.0279422
CG11598	-0.0136526		0.213284	0.966962	-0.0354219
CG11600			0.586077	0.749898	0.0257205
CG11601	0.136138	0.594877	0.0104011	0.996672	0.122569	0.723598
CG11608	-0.0211336		0.259676	0.947213
CG1161	0.203297	0.292534	0.192182	0.943368	0.284996	0.103125
CG11617	-0.0389487		0.3882	0.886416	0.0758456	0.882285
CG11619	-0.0310046		0.0992307	0.983065	0.17302	0.743918
CG11626	-0.0292378		0.596712	0.73084	0.11084	0.751453
CG11629	-0.0235391				-0.0118139
CG11630	-0.00736729		0.560281	0.705604	0.03071
CG11634	-0.00736729		-0.0711542	0.983065	0.0633858
CG11638	0.04355		0.418639	0.856734	0.305395	0.124731
CG11655	-0.0164321	0.957818	-0.853404	0.39777	-0.0685904	0.889497
CG11656	-0.027699		0.351656		-0.221253	0.418745
CG11658	-0.0561357	0.837383	0.133506	0.966962	-0.0535278	0.876185
CG11659	-0.00741937		-0.677218	0.414602	-0.049537	0.932686
CG11668	0.0105457		0.580961	0.756241	-0.308139	0.524424
CG11670	-0.0326255		-0.0252711	0.996672	-0.226507	0.651458
CG11672	-0.00945036		0.10186	0.978232	0.204334	0.521079
CG11674	-0.00492966	0.983519	-0.524943	0.786057	-0.0726595	0.801241
CG11679	-0.0130555	0.963442	-0.404135	0.863897	-0.210439	0.63173
CG11686	-0.0858368	0.624589	0.0364436	0.996446	0.235851	0.19995
CG11693	-0.00741937		1.01461	0.394325	0.0305084
CG11694			0.603093	0.708726
CG11695	-0.250482	0.314127	-0.521785	0.76322	-0.129837	0.726835
CG11696	-0.112042	0.541049	-0.208295	0.951476	-0.227722	0.451459
CG11698			0.416359
CG11699	0.338707	0.135626	-0.0890421	0.981122	0.308543	0.0723043
CG11700	0.0647541		-0.149597	0.97544	0.126183	0.720384
CG11703	-0.0359384		0.574419	0.715263	0.0122153
CG11710	-0.0242774	0.929556	-0.514456	0.794527	0.0513829	0.875507
CG1172	0.302655	0.0906854	-0.246751	0.936429	0.0453867	0.935341
CG11722	0.200155	0.460561	-0.165009	0.9688	0.461728	0.0754786
CG11723	0.245752	0.218203	-0.190122	0.936429	0.00358052	0.99415
CG11737	-0.170976	0.356658	-0.890139	0.448779	-0.154368	0.699049
CG11741			0.376074	0.773824	0.137582	0.637794
CG11752	0.303265	0.178783	0.0430555	0.993346	-0.0447078	0.887526
CG11753	0.250299	0.321863	-0.0559378	0.993346	-0.0464957	0.931399
CG11755	0.413238	0.07477	0.108132	0.97754	0.341423	0.378015
CG11756	0.0234568		0.413735	0.878981	0.0219533
CG11760	-0.0166396		-0.199087	0.958187	-0.145967	0.720384
CG11768			0.397684		0.044652	0.889654
CG11771	0.0266405	0.898309	-0.078072	0.985438	-0.273627	0.548194
CG11777	0.355808	0.0830698	0.21608	0.936429	-0.138399	0.796772
CG11779	-0.139023	0.418139	-0.725031	0.579048	-0.135702	0.69445
CG11786	-0.0406811		0.261748	0.943368	0.606763	0.00793577
CG11788	-0.103372	0.715181	-0.167227	0.966962	0.221938	0.669553
CG11790	-0.0484846	0.856112	-0.301968	0.914489	-0.167651	0.465204
CG11791	0.17772	0.511267	0.394867	0.837797	0.172256	0.62953
CG11807	-0.123847	0.460404	-0.896799	0.448779	-0.191483	0.426372
CG11808	0.207651	0.406683	0.437298	0.786057	-0.0964324	0.844816
CG11811	0.457344	0.00243368	-0.0640383	0.98961	-0.144451	0.790831
CG11815	-0.0359384		-0.464171	0.846853
CG11816			-0.121943		0.0841909
CG11825	0.468483	0.00781058	0.46653	0.682205	0.538534	0.144247
CG11828	-0.00741937		0.438449	0.856734	-0.0414314
CG11835	-0.0113035		0.262133	0.94904	-0.0528454	0.889654
CG11836	0.321785	0.124619	-0.261288	0.936429	0.291549	0.543931
CG11837	0.223063	0.285299	0.107577	0.97754	0.168134	0.663259
CG11839	0.19758	0.404565	-0.114523	0.973608	-0.192009	0.7082
CG11841			0.0101328	0.996672	-0.251041	0.418112
CG11842	-0.0219771		-0.0711885	0.988028	-0.110621	0.812776
CG11843	-0.026976		0.176246	0.971077	-0.150385	0.778668
CG11852	-0.01979		0.471938	0.820424	0.24744	0.541192
CG11854	0.0502773		0.104921	0.87356	-0.125384	0.810682
CG11857	-0.19095	0.173089	-0.484039	0.606448	-0.392564	0.331534
CG11858	0.224798	0.357391	0.399701	0.823144	0.218931	0.613303
CG11865					-0.0118139
CG11873	-0.51109	2.18045e-05	-0.520368	0.463627	-0.326478	0.157131
CG11878					0.034271	0.956743
CG11882	0.238446	0.303944	-0.214236	0.952457	0.147685	0.76232
CG11883	-0.134612	0.609148	-0.456172	0.856734	-0.0303235	0.952598
CG11885	0.149774	0.577556	0.0712782	0.983065	-0.0730701	0.872
CG11892			0.13786	0.973289	0.11252	0.827908
CG11893					0.0223575	0.968535
CG11898	-0.0235391		0.816569	0.46049	-0.0277556	0.961047
CG11899	0.0174533	0.946053	-1.17177	0.282861	-0.0700079	0.866047
CG11902	-0.348358	0.0311896	-0.658698	0.554003	-0.345967	0.143601
CG11905	-0.142776	0.302085	0.106669	0.983065	0.152222	0.778524
CG11906	-0.0596138	0.78538	-0.416087	0.812281	-0.326524	0.49386
CG11911	-0.0244115		0.895734	0.411527	-0.0798045	0.816442
CG11912			0.340716	0.881977	0.450922	0.113725
CG11920	0.276082	0.135626	0.271863	0.916013	-0.085214	0.880407
CG11927	-0.120979	0.565342	0.000257213	0.999568	-0.408185	0.344169
CG11929	-0.0211336		0.417346	0.87356	0.209673	0.67106
CG11951	-0.0347337		0.182257	0.966962	-0.0525139	0.929347
CG11961	-0.226423	0.32338	0.0607156	0.991551	-0.565028	0.034153
CG11964	-0.262605	0.130203	-0.121253	0.9688	-0.224467	0.522684
CG11970	-0.400907	0.0010197	-0.260135	0.935649	-0.307696	0.493674
CG11975	0.300687	0.115057	0.150158	0.971077	-0.0979388	0.855235
CG11977					0.0213682
CG11980	0.212156	0.267766	-0.0698284	0.984569	0.0365543	0.911231
CG11983	-0.00116674		0.39197	0.879462	0.196219	0.685187
CG11986	0.120822	0.614022	0.151477	0.971077	-0.223063	0.652479
CG11997	-0.0211336		0.23081		-0.145633	0.477297
CG11999	0.210691	0.294163	0.103419	0.981122	-0.173021	0.735615
CG12003	-0.0277641		-0.0723707		-0.0271561
CG12004	-0.295398	0.0648233	-0.141021	0.967371	-0.0192787	0.967457
CG12007	-0.325464	0.107931	-0.237709	0.926539	-0.164044	0.563672
CG12009	-0.214048	0.0598962	0.161481	0.973608	1.00874	5.4007e-06
CG12010	-0.483832	0.0273404	-0.406428	0.837797	-0.186426	0.558823
CG12011	-0.0860126	0.315706	-0.0709301	0.986661	0.170858	0.746217
CG12012	0.471754	0.0234369	0.007501	0.996771	0.322282	0.444293
CG12017	-0.107111		0.223396	0.961534	0.444675	0.114761
CG12020	0.0502773		0.137615	0.973608
CG12024	-0.088827	0.650701	-1.0244	0.394325	-0.167056	0.579867
CG12025	0.360803	0.0183827	-0.223521	0.917736	0.157952	0.532687
CG12035					0.0122153
CG12038	-0.0636603		0.52459	0.764043	0.0949917	0.790445
CG12054	-0.05147	0.755232	-0.379406	0.836939	-0.0948199	0.82214
CG12056	-0.0158438	0.958919	0.265187	0.935649	-0.196687	0.630495
CG12057	-0.0277641		-0.0793282	0.982991	0.135745	0.631851
CG12061	0.045402		0.369929	0.906613	-0.0118139
CG12065	-0.138521	0.605711	-0.141213	0.97754	-0.0568097	0.906695
CG12069	-0.0348705		0.0446574		0.00447032	0.985855
CG12071	-0.0688442		0.445967	0.862347	0.0693077	0.85961
CG12075	-0.128488	0.29809	0.213682	0.966962	-0.149142	0.746946
CG1208	-0.0103806		0.483426	0.819936	-0.161807	0.621569
CG12081	0.316953	0.0900264	0.076382	0.98498	-0.238036	0.637128
CG12084	0.0785619	0.670235	-0.584271	0.68546	-0.271015	0.545539
CG12091	-0.103248	0.532457	-0.325677	0.856734	-0.113772	0.756768
CG12093	-0.128882	0.583575	-0.0758062	0.981341	-0.0469695	0.920869
CG12096	0.0556324	0.799186	-0.288296	0.919319	-0.0727393	0.838983
CG12099	-0.0154239	0.945477	-0.034307	0.993346	-0.256734	0.35871
CG12104	0.319392	0.0651064	0.0814155	0.983337	-0.0872304	0.875124
CG12105	-0.0112375		0.563902	0.772675	-0.0880089	0.873355
CG12106	0.170452	0.479592	0.0333001	0.996446	-0.179689	0.724805
CG12107	-0.0572266	0.781483	-0.485106	0.748916	-0.0717001	0.862141
CG12111			0.172735		0.0141183	0.954444
CG12112	0.565082	0.000706283	0.257494	0.94266	0.0110342	0.986833
CG12115	-0.00741937		0.249021	0.94219	0.118296	0.796772
CG12116	-0.0298411		0.120372	0.979009	0.356223	0.263186
CG12118	0.0446771	0.873654	-0.522048	0.78621	0.0270908	0.940411
CG12121	0.096972	0.548148	-0.0513797	0.992615	-0.272038	0.57812
CG12123	0.209843	0.426287	-0.792843	0.420879	0.444236	0.146131
CG12128	0.116404	0.591026	-0.0880723	0.983065	-0.218788	0.678339
CG12129	0.18328	0.405261	0.0104251	0.996672	-0.0973624	0.798114
CG1213	-0.0426497		0.62377	0.700126	-0.155536	0.686967
CG12133	0.0502773		0.354243	0.916013	-0.0118139
CG12134	0.239987	0.232931	0.0820104	0.983065	-0.0789154	0.887526
CG12155	-0.217331	0.215082	-0.604579	0.588611	-0.250322	0.402644
CG12158					-0.0435966	0.85955
CG12159	0.0708575	0.776232	-0.185829	0.966962	0.309229	0.471544
CG12163	0.207182	0.0834609	0.157532	0.94904	-0.213341	0.684258
CG12164	-0.00882895		-0.191163	0.968531	0.16234	0.701814
CG12170	-0.174733	0.49437	-0.262504	0.936429	0.0661277	0.80792
CG12171	0.0875287	0.703017	0.0750778	0.987227	-0.00284936	0.99588
CG12173	0.133819	0.595153	-0.502963	0.802845	0.0407692	0.914069
CG12177	0.231313	0.383704	0.450369	0.786057	0.106828	0.725581
CG12179	-0.327997	0.0183191	-0.267214	0.935649	-0.135686	0.70637
CG1218	0.0576511	0.801661	-0.142143	0.971093	-0.294992	0.546325
CG12182	-0.0227403	0.945201	0.222358	0.936429	-0.0824227	0.851759
CG12184	0.0448162		0.110909	0.979756	-0.00220511	0.997418
CG12194	-0.0940867		0.0284328	0.996446	-0.100279	0.722819
CG12204	-0.068549	0.802562	-0.278677	0.934437	-0.630337	0.0406602
CG12206	-0.0758167		0.182104	0.970104	-0.297423	0.502681
CG12209	0.0294166		0.669482	0.663607	0.00553916
CG12213	0.346449	0.0122529	0.0738645	0.983065	-0.161901	0.749093
CG12219	0.0704648	0.742767	-0.128422	0.97754	-0.307673	0.527147
CG12224	-0.00701944		0.336619	0.930511	0.135187	0.774711
CG12229	0.0502773		0.183962		0.140842	0.659578
CG12236	-0.138328	0.358741	-1.00857	0.395872	0.053492	0.903002
CG12237	0.0997733	0.641393	-0.366123	0.867961	0.0392527	0.91155
CG12239	0.00663186		0.242792	0.953625	0.0432428	0.92122
CG12241	-0.15273	0.429493	-0.5765	0.579048	-0.0758995	0.814545
CG12253	0.253853	0.17337	0.171263	0.966962	0.0607675	0.91946
CG12256	-0.0280544		0.163443	0.966962	-0.155933	0.774911
CG12259	0.176039	0.450096	0.0416861	0.992661	-0.114695	0.827591
CG12267	0.18805	0.443709	0.123774	0.973331	-0.0094709	0.987032
CG12268	-0.0115812		0.168647	0.971077	-0.0568895	0.920172
CG1227	0.354555	0.0838682	0.14462	0.973289	-0.211804	0.690919
CG12278	-0.0254242		-0.306372		0.0122153
CG12279	0.238768	0.361144	-0.586449	0.742465	0.375793	0.23194
CG12288	0.135945	0.484196	-0.178202	0.966962	0.227309	0.28697
CG12289			0.517707
CG12290	-0.0454898	0.88119	-0.753076	0.579048	-0.126634	0.792744
CG12299	0.00849141	0.964953	-0.0881819	0.983065	-0.302668	0.505094
CG12301	0.0398288	0.859766	-0.0572313	0.991095	-0.249567	0.61938
CG12307					0.00155026
CG1231	0.0502773		-0.591011	0.613636	-0.19704	0.701814
CG12310	-0.0273452		-0.0211862	0.993346	0.624734	0.0221708
CG12316	-0.203281	0.119786	-0.818656	0.431	-0.00734426	0.987698
CG12320	-0.0972842	0.703587	0.00361061	0.997629	-0.113714	0.79618
CG12321	0.081019	0.76416	-0.391954	0.86796	0.0484037	0.897688
CG12325	-0.268423	0.0629312	-0.372826	0.839666	-0.241794	0.33678
CG1233	-0.462188	0.0163452	-0.358584	0.841257	-0.298065	0.244913
CG12338	-0.0846909	0.698454	0.0844749	0.983065	-0.0883933	0.793274
CG1234	-0.0669572	0.755782	-0.04743	0.992963	-0.225187	0.654306
CG12341	0.185833	0.427674	-0.175496	0.966962	-0.0603123	0.878227
CG12343	0.609105	0.000312383	0.526044	0.636815	0.0111095	0.986833
CG12344	-0.010302		0.880714	0.470912	0.161625	0.749093
CG12355	-0.0191206		0.254074	0.950243	0.639976	0.000843669
CG1236	0.139888	0.497892	-0.24513	0.936429	-0.0574171	0.892698
CG12362			0.370895		-0.0118139
CG12374	-0.025738		0.223498	0.962476	0.00155026
CG12375	-0.0665708	0.796429	-0.432054	0.838952	-0.222204	0.362349
CG12379	0.077736	0.730135	0.354579	0.882412	0.23696	0.580519
CG12384	0.342708	0.0281569	-0.344446	0.923764	0.248683	0.180808
CG1239	0.217124	0.307277	-0.172834	0.966962	0.178065	0.726499
CG12391	0.140344	0.313964	-0.0750512	0.983065	-0.189528	0.696957
CG12398			-0.321716		0.0133821	0.962632
CG12402	-0.0824913		0.217107	0.96657	0.421918	0.0470378
CG12420	0.0116968		0.316995	0.93076	0.221273	0.675916
CG12446	-0.0414461		0.27882	0.936429	-0.0265637
CG12448			0.172735		0.0122153
CG1246	-0.0440861		0.100013	0.983065	-0.454221	0.0112612
CG12470	-0.00741937		0.377094	0.886416	0.0469024
CG12477	-0.0245149		0.617494	0.705076	0.489806	0.213432
CG12479			0.51486	0.721596
CG12480	-0.0264622		0.85873	0.418512	-0.54932	0.0878256
CG12483	-0.00741937		0.313194	0.895363	0.0412056	0.92122
CG12490	-0.0277641		0.239428	0.943368	0.121045	0.806337
CG12491					0.203535	0.689309
CG12493	0.0103655		0.473154	0.831571	0.292133	0.428537
CG12496	-0.0359951		0.309762	0.935649	-0.00244982
CG12499	-0.539537	5.80201e-07	-1.00574	0.346228	-0.546586	0.00636719
CG12502	-0.0437172		0.0649869	0.991551	0.0901359	0.836689
CG12506			0.149238		0.221327	0.669811
CG12507	-0.00537867		0.0283999	0.996446	-0.250964	0.580306
CG12512	0.0501017	0.871956	-0.659147	0.670882	0.165565	0.650208
CG12517					-0.0118139
CG12519	-0.0311289		0.113272	0.979756	0.0931783	0.773235
CG12520	0.106075	0.655328	-0.225996	0.964032	-0.144013	0.786702
CG12521					0.0139262
CG12522	-0.0746981		-1.77529	0.0129956	0.00032816	0.999747
CG12523	0.00100432		-0.265451	0.939575	0.103495	0.533862
CG12531	-0.0446483		0.0101251	0.996672	-0.0872991	0.823461
CG12535	-0.00843829		0.443698	0.863897	0.661525	0.0433755
CG12539	-0.0380233		0.14787	0.966962	-0.0308441
CG12540	-0.0349156		0.0254918	0.993346	0.152131	0.318815
CG12541	-0.00702108		0.405627	0.884608	0.509864	0.0025858
CG12546	-0.00736729		0.729549	0.461233	0.765381	0.00589084
CG12547	0.563174	0.000474764	0.144518	0.9688	0.276347	0.449569
CG12560	-0.0666099		0.0796607	0.986661	-0.0216105	0.948188
CG12567	0.53456	0.000258779	-0.179643	0.966962	-0.119634	0.815531
CG12576	0.0537749	0.746962	-0.57514	0.693459	0.0971093	0.843633
CG12581	-0.0613071	0.591119	0.126637	0.97754	-0.138883	0.782132
CG12590			0.173974	0.966962	0.0539362	0.903763
CG12592	-0.0218753		0.332797	0.93128	0.0758939
CG12594	-0.0333839		0.0365049	0.996034	0.348677	0.124314
CG12605	-0.0442862		0.296531	0.939575	0.115241	0.80792
CG12607	-0.0265339		0.340187	0.906613	-0.0798715	0.882285
CG12608	0.332298	0.0519851	0.217189	0.943368	-0.18199	0.729512
CG12609					0.0206603
CG12617					-0.0118139
CG12620					-0.0118139
CG12637			0.365523	0.869098	0.00155026
CG12640					-0.0117792
CG12643	-0.0256681		0.419891	0.849419	0.0144989	0.971803
CG12645	0.068618		0.187221	0.96657	-0.0118139
CG1265	0.140272	0.610475	0.00274783	0.99815	-0.177673	0.674441
CG12655	0.0283235		0.310708	0.916013	0.0905054	0.820414
CG12659	0.448441	0.0124117	0.427884	0.785748	-0.0634166	0.914258
CG12661	-0.0047145		0.210185	0.952143	0.00268713	0.991843
CG12662	0.00755357		-0.480323	0.718907	0.0856561	0.799738
CG12672	-0.0277641		-0.0950704		-0.324407	0.493142
CG12674			0.581236	0.721596
CG12680			0.149238		-0.00499751
CG12684			0.149238
CG12688	0.0233099		-0.169518	0.971093	-0.0291339
CG12689	-0.00741937		0.326488		0.016991
CG12691			-0.123451		0.0122153
CG12692	-0.00741937		-0.193445	0.962476	0.0122153
CG12693	-0.00741937		0.70953	0.588048	0.0756735
CG12698	0.0202579		0.0812069	0.98678	0.090164	0.775079
CG12699			0.574791	0.759052	-0.000214859
CG12702	-0.078953	0.694648	-0.0559034	0.987227	-0.127532	0.701814
CG12708	-0.126243	0.624417	-0.35923	0.886416	-0.148589	0.775588
CG1271	-0.0293783	0.918588	0.267016	0.935598	0.104451	0.75683
CG12713	0.591697	0.000752452	-0.00522972	0.996991	-0.0467261	0.908566
CG12715	-0.00741937		-0.121943		0.215233	0.52596
CG12716					-0.0745363	0.873751
CG12717	-0.274682	0.13857	-1.05373	0.392422	-0.204915	0.638995
CG12723	-0.0509486		-0.0771597	0.986369	0.226094	0.417439
CG12725			-0.0950704		-0.0118139
CG12728	-0.0982443	0.726108	-0.0420606	0.993346	-0.0621823	0.91698
CG1273	-0.22256	0.109427	0.0111098	0.996672	0.217685	0.650539
CG12730	-0.0867967		0.397969	0.88412	0.137969	0.683999
CG12744	0.167542	0.490167	0.364107	0.767303	-0.0134488	0.984857
CG12746	-0.0172096	0.952565	-0.31403	0.906859	-0.0541261	0.866169
CG1275	0.22438	0.264416	-0.140667	0.966962	-0.0780407	0.852988
CG12766	-0.0260929		0.728979	0.540103	0.0419168	0.906424
CG12768	-0.0868513		0.346518	0.911248	0.0899429	0.821134
CG12769	-0.11135	0.685273	-0.357056	0.916013	0.070456	0.878227
CG12773	-0.0288778	0.895857	-0.240728	0.943953	-0.378702	0.326357
CG12780			0.149238
CG12782	0.0572106		0.697531	0.618292	-0.078526	0.81511
CG12783			0.351954		0.00155026
CG12795	-0.159544	0.374692	-0.907639	0.449443	-0.150497	0.671865
CG12811	0.143568	0.562973	-0.687929	0.647158	0.220765	0.590959
CG12814	-0.100106		0.224515	0.964032	0.0255906	0.961646
CG12817	-0.00268066		0.471335	0.836939	0.254599	0.613927
CG12818	0.272596	0.248271	0.149973	0.973289	-0.0445836	0.920219
CG12822	0.0527672	0.854279	-0.17049	0.966704	-0.11599	0.791144
CG12824	-0.00736729		0.351954		0.518851	0.153278
CG12825	-0.0223613		0.0428706	0.994597	0.882334	2.00463e-12
CG12826	0.0122179		0.619553	0.691813	0.127993	0.616059
CG12828	-0.00736729
CG12831			-0.56399		0.0712135	0.823755
CG12836			0.149238		0.00944563	0.988451
CG12848	0.269303	0.222895	0.3026	0.886416	-0.122408	0.722177
CG12849			-0.123451
CG12851	0.00857342		0.100752	0.983065	-0.0168542	0.958995
CG12857	0.0328308		0.352743	0.905244	0.372502	0.348665
CG12860					0.0260772
CG12863	-0.0539978	0.848829	-0.483095	0.749898	-0.441986	0.143601
CG12866	-0.00741937		-0.238122
CG12868	0.293091	0.247118	-0.385956	0.899252	0.347362	0.125404
CG12869	-0.0655391		0.183139	0.971077	-0.226155	0.655313
CG12877	-0.134827	0.390408	-0.0840101	0.983337	-0.172833	0.702124
CG12880	-0.061266		0.313551	0.935649	-0.0818089	0.878386
CG12883	0.147323	0.51866	-0.980135	0.39777	-0.128112	0.798114
CG12885	-0.117013		0.125255	0.97754	-0.0977434	0.861248
CG12895	0.364816	0.0872865	0.337761	0.867169	-0.034236	0.952598
CG12896	-0.0295632	0.895296	0.357543	0.914489	0.247829	0.622381
CG12898			0.148692		-0.0118139
CG12909	-0.0218019	0.933073	0.0428591	0.993346	-0.261769	0.575608
CG12910	-0.0537519		0.341626	0.926539	-0.0357035	0.934724
CG12911	-0.0424673		0.164005	0.972138	-0.264739	0.563682
CG12914			0.207617	0.939575	0.121055	0.786144
CG12917	-0.0211336		0.172735		0.0126538
CG12920	-0.0308307		0.143538	0.973608	0.362523	0.095619
CG12923	0.0468991		0.876921	0.39777	0.154304	0.479071
CG12926	-0.0297244		0.274249	0.943368	-0.0523114	0.887526
CG12929	0.0580487	0.815032	0.0192965	0.996672	0.0791536	0.86729
CG12934	-0.0234016		0.778399	0.540724	0.139104	0.546243
CG12935	0.175298	0.496442	-0.0465398	0.993346	0.189929	0.609961
CG12942	-0.201083	0.207298	-0.644687	0.577368	0.018418	0.977159
CG12945	0.124902	0.489683	-0.847743	0.48912	0.216191	0.54864
CG12947	-0.0179596		0.0826217	0.984992	-0.20666	0.697824
CG12948	0.0723793	0.715265	-0.244496	0.936429	0.109481	0.785254
CG12951	-0.00736729		-0.372529	0.872336	-0.025963
CG12963	-0.00259668		0.312137	0.921435	0.116775	0.645613
CG12964	-0.0956669		-0.129166	0.977681	0.0807513	0.885524
CG12970	0.0296013		0.419486	0.757605	0.14441	0.682016
CG12971	-0.0293421		0.380408	0.899662	-0.603886	0.0725921
CG12974	-0.0508135		0.312719	0.935649	0.0125338	0.974987
CG12975	0.142242	0.580894	-0.245243	0.939575	0.309122	0.266551
CG12983			0.63396	0.606762
CG12984	-0.002215		0.557492	0.774413	0.106329
CG12985	0.0614397		-0.298679	0.935649	0.118942	0.791384
CG12986	-0.034726		0.416496	0.876112
CG1299	-0.0266027		0.333962	0.909841	-0.234375	0.521079
CG12990	0.00584008		0.610775	0.724752	0.0240014
CG12991	-0.0295795	0.913062	-0.0372573	0.995893	0.129571	0.729973
CG12992	9.83346e-05		-0.0646845	0.992122	0.145971	0.749093
CG12995			0.149238		0.00155026
CG12998			0.883094	0.309141	-0.522793	0.164249
CG13000	-0.0109054		0.0441521	0.994597	-0.0253566
CG13001	0.0805711	0.717192	-0.0991706	0.975808	0.0501461	0.90349
CG13002			-0.121943		0.0245258
CG13003	-0.0291807		0.0342561	0.996446	-0.276486	0.578261
CG13004	-0.0219771				-0.0902027
CG13005	-0.120142	0.582566	-0.963566	0.411778	0.112293	0.836689
CG13008			0.172735		0.0460929	0.878764
CG13010			0.151906	0.975102	-0.0118139
CG13012	-0.0269153		0.196849	0.96657	0.163299	0.768235
CG13014	0.0625758	0.837383	-0.301112	0.936429	0.489675	0.0919721
CG13016	-0.120839	0.576526	-0.417861	0.769534	-0.0371329	0.933494
CG13018	0.109151	0.660555	0.228584	0.951208	0.501579	0.0725728
CG13021	0.0502773		-0.123451
CG13022			0.144996	0.972138	-0.221308	0.648139
CG13023	-0.0288796		-0.0226101	0.996672	-0.148164	0.217018
CG13024	0.00660649		0.59722	0.737498	0.190464	0.643279
CG13026			-0.123451
CG13028	-0.0365775		0.117845	0.973608	0.208557	0.619533
CG13029	0.0712084		0.404758	0.867874	0.142089	0.697045
CG13031			-0.238122
CG13032	-0.00317698		0.133564	0.977615	0.0853177
CG13033	-0.00944719		0.747769	0.582046	-0.302342	0.111384
CG13038	-0.00675032		-0.298953	0.936429	0.166969	0.654424
CG1304	-0.00741937		0.721186	0.346228	-0.0830825	0.741196
CG13040			0.149238		-0.635229	0.0432592
CG13041	-0.0243293		0.0633336	0.992661	-0.60685	0.0412351
CG13042	0.0188539		0.0672321	0.99135	-0.407188	0.303719
CG13043	-0.0217113		0.264131	0.943816	-0.411076	0.223372
CG13044	-0.0236003		0.269148	0.939575	-0.753405	0.00467601
CG13045	-0.00741937		-0.163212	0.970104	0.0122153
CG13046	-0.036495		0.0318227	0.996446	-0.157487	0.713187
CG13047	-0.0401539		-0.260316	0.943368	-0.769342	0.0142155
CG13048	-0.0253529		-0.474429	0.800913	0.0722897	0.505296
CG13049	-0.0436672		-0.522614	0.791339	0.172139	0.470529
CG13050	-0.00741937		-0.121943		0.0324345
CG13051	-0.0332754		0.106801	0.981341	-0.853009	0.00449479
CG13053					0.0557494
CG13054			0.148692		0.0520136	0.926466
CG13055	-0.00317698		-0.167626	0.966962	0.217834	0.642324
CG13056	-0.00741937		0.139246	0.971077	-0.130314	0.775943
CG13058	-0.027699		-0.183789	0.96657	0.0382657	0.948902
CG13059	-0.0360767		0.0913294	0.983337	-0.779829	0.000765144
CG13060	-0.0165261		0.230114	0.957778	-0.421735	0.269979
CG13062	-0.00741937				-0.0264197
CG13063	-0.0296073		0.213257	0.96657	-0.345741	0.310187
CG13064	-0.0424918		0.133	0.977681
CG13065	-0.00741937		0.267101		-0.207872	0.598932
CG13066	-0.0209212		0.291151	0.936429	-1.10586	3.09405e-05
CG13067	-0.025217		0.648538	0.674785	-0.885008	0.000798494
CG13068	-0.0264866		0.472398	0.818872	-0.73569	0.0201351
CG13069	-0.022719		0.197288	0.966962	-0.926758	0.00038082
CG1307	0.31974	0.0643624	0.13458	0.972725	-0.130952	0.812792
CG13071					-0.0118139
CG13073			0.149238		0.0339965
CG13074	0.0326431		-0.0501431	0.993346	0.0251318	0.955731
CG13075	-0.0375003		0.56983	0.664361	-0.136809	0.69445
CG13077			0.389225	0.846853	0.20793	0.57595
CG13078	-0.00736729		0.495686	0.794527	0.0321523	0.928717
CG13081	-0.00741937		0.29194	0.935649	0.0622831
CG13082	-0.154294	0.171534	-0.0254313	0.996672	-0.264832	0.509583
CG13083	-0.0181073		0.0614274	0.992661
CG13084			0.470711	0.826211	0.00600366
CG13085	-0.0141813		-0.415039	0.87356	0.119701	0.827908
CG13086	-0.0257823		0.606735	0.724752	0.0346488	0.922735
CG13088	-0.104365	0.704768	-0.00858266	0.996672	0.232545	0.569785
CG1309	-0.0273187	0.897335	-0.585273	0.673538	0.0617023	0.840303
CG13096	0.10789	0.479851	0.179926	0.943368	-0.191924	0.70519
CG13097	-0.0897752	0.638891	-0.124239	0.975102	-0.273375	0.577277
CG13101	0.178386	0.514945	-0.200316	0.966754	0.448064	0.0383475
CG13102	-0.0385381		0.284705	0.936429	0.499288	0.0165379
CG13108	0.00806416		0.353226	0.918797	0.23295	0.497209
CG13116	0.033939		0.253897	0.950243	0.060553	0.870098
CG13117	-0.027699		0.266738	0.906859	-0.213602	0.650208
CG13123	-0.0366257	0.910791	-0.174938	0.96657	-0.105698	0.842483
CG13124	-0.0954332		0.400803	0.881296	0.0330492	0.952095
CG13126	0.0443099	0.854611	-0.236645	0.946825	-0.167121	0.737384
CG13127					-0.0118139
CG13131			0.5612	0.562601
CG13133	-0.0260929		0.178173	0.957113	-0.228161	0.556844
CG13135			-0.123451		0.0390281	0.860424
CG13138	0.00199499		-0.110256	0.981341	-0.0021386
CG13144	0.0573205		-0.00689416	0.996672	-0.0271686	0.963239
CG13148	-0.000141333		0.0104912	0.996672	0.250088	0.533862
CG13151	0.0615582	0.836885	-0.165322	0.969262	-0.350007	0.35717
CG13154	-0.00472964		0.00436803	0.997629	-0.140733	0.613303
CG13155			-0.125936
CG13157	-0.0455845		-0.147879	0.971077	-0.0876481	0.869104
CG13159	-0.07419	0.294978	-0.155172	0.973608	0.566314	0.0980759
CG1316	-0.286811	0.150728	0.00936688	0.996672	0.0805981	0.840189
CG13160	0.0814719		0.272958	0.927089	-0.186465	0.384402
CG13168			0.126151	0.973608	0.211414	0.680844
CG1317	0.101324	0.571156	-0.341304	0.785748	-0.0593482	0.888485
CG13177			0.24305	0.950243	-0.0143108	0.968713
CG13185	-0.371647	0.0170674	-0.524251	0.593552	-0.247044	0.510166
CG13186	-0.00741937		0.266738	0.906859	-0.0910876	0.746946
CG13192	0.306175	0.0809088	-0.248125	0.931529	-0.0937648	0.787006
CG13196	-0.0393168		0.229158	0.957778	0.23952	0.343584
CG13197	0.0913882	0.638375	-0.552215	0.705076	0.136593	0.773197
CG13198					0.0363072
CG13202			0.0418317	0.993346	0.217976	0.562686
CG13203	-0.0345879		-0.603372	0.73084	-0.275336	0.551736
CG13204	-0.0795776	0.757509	0.146455	0.973289	0.00643371	0.988451
CG13215			-0.123451		-0.228998	0.6564
CG13216	-0.0214153		0.0442336	0.993346	0.0122153
CG13217	-0.0262352		0.184522	0.971077	-0.357118	0.247202
CG13218	0.00536399		0.463998	0.821318	-0.0221948	0.973062
CG13220	0.28055	0.156001	0.218207	0.943955	0.115472	0.768235
CG13223					-0.0193289
CG13226			0.0203445		-0.12046	0.827254
CG13227	-0.0233993		0.638964	0.679235	-0.0339548	0.953952
CG13228	-0.00741937		0.252196	0.926539	-0.0513706	0.92122
CG13229	0.0363249		0.52261	0.812281	0.412344	0.0743383
CG13230					0.0285162	0.50561
CG13231					-0.000950717	0.999593
CG13239	0.0272765		-0.293568	0.939575	0.101519	0.811197
CG1324	-0.0309505		0.204193	0.966962	-0.113779
CG13243			-0.300234		-0.0811862
CG13244	-0.00741937				0.026358
CG13247	-0.041079		0.239475	0.952106	-0.440952	0.138156
CG13248	-0.0403285		-0.244485	0.94904	-0.171698	0.651458
CG13250	-0.00741937		-0.102602	0.97754	0.00731363
CG13251	-0.0499811		0.0363217	0.996446	-0.244167	0.626287
CG13252	0.0554047	0.837383	-0.140809	0.973608	0.00477982	0.991812
CG13255	-0.053939		0.275166	0.94125	0.159759	0.662992
CG13258			0.878219	0.46049	-0.0529382	0.906419
CG13272	-0.0632313		0.0662367	0.990962	0.321865	0.151725
CG13280	0.00867058		0.144275	0.972138
CG13282	-0.0273452		0.0991725	0.979009	-0.0904497	0.873561
CG13284	-0.0827664		0.131742	0.97754	0.113059	0.786388
CG13285	-0.00684642		0.247641	0.948066	0.24977	0.446905
CG13287	-0.0424785		0.00970486	0.996672	0.065094	0.901389
CG13288	-0.00372386		-0.0824284	0.981074	0.312174	0.46308
CG13293	-0.0551765		0.400044	0.886416	0.285135	0.240815
CG13295	-0.0994799	0.704768	0.0776742	0.983065	0.00630987	0.98787
CG13297	-0.0100217		-0.139073	0.97544	0.0919091	0.857281
CG13299					0.0431723
CG13300	-0.0967203		0.0748791	0.988344	0.0677278	0.888221
CG13305	-0.0391641		0.314936	0.93091	0.195134	0.705388
CG13306	-0.0235391		0.28556		0.000853401	0.99972
CG13308			-0.121943		0.172427	0.458068
CG13309			0.28556		0.0257205
CG13310	-0.0269153		-0.0813395	0.983337	0.347208	0.458394
CG13311	-0.0273452		0.636754	0.470912	0.520988	0.0469762
CG13312			0.809093	0.389726	-0.109003	0.817218
CG13313	-0.0467577		-0.00086718	0.999193	0.319316	0.507528
CG13314	-0.0277641		0.263283	0.935649	-0.18279	0.731076
CG13315	-0.0485517		0.064362	0.992615	-0.0255615	0.963224
CG13318	-0.0370534		0.11641	0.975102	0.0312893	0.960218
CG13319	0.076822	0.782237	-0.205122	0.953506	-0.175082	0.65164
CG13321	-0.103426		0.178132	0.971077	-0.256116	0.158461
CG13323	-0.0251492		0.683934	0.474903	0.102875	0.76242
CG13324	-0.00741937		-0.123451		0.669196	0.0459381
CG13325	0.0150396		0.493442	0.834512	-0.0761742	0.840189
CG13326	-0.0367182		0.0187235	0.996672	0.03071
CG13330			0.265284	0.936429	0.287052	0.203559
CG13331	-0.0269624		0.555851	0.766385	0.0773988	0.891603
CG13332	-0.00741937		-0.159134		0.0672958	0.907478
CG13334	-0.00736729		0.232752	0.952106	0.0229604
CG13337	-0.0211336		0.318687		-0.0118139
CG13339	0.266046	0.273383	-0.0702319	0.987227	0.274807	0.478948
CG13344	0.102072	0.570719	-0.707572	0.577368	-0.0819487	0.787898
CG13358	-0.0216116		0.428541	0.863897	-0.101693	0.797616
CG13359	-0.0311555		0.478892	0.834877	0.00600366
CG13360			0.176163	0.966962	0.091829	0.720119
CG13361	-0.0277641		0.66613	0.630514	-0.178391	0.366829
CG13362	-0.181708	0.0629212	-0.0133919	0.996672	0.228622	0.608863
CG13364	0.418204	0.00738395	0.633325	0.484957	0.0556473	0.92122
CG13365	0.329679	0.184144	0.403741	0.856734	0.371343	0.0910618
CG13366	-0.234279	0.0557252	-0.93036	0.39777	-0.000955187	0.999241
CG13367	-0.153557	0.550188	-0.381846	0.851486	-0.416596	0.0401323
CG13369	0.0527041	0.855172	0.0729946	0.984883	-0.402339	0.093844
CG13373	0.307602	0.114094	-0.343952	0.901838	0.154081	0.721746
CG13375	0.146121	0.553794	0.157273	0.973001	0.233102	0.276451
CG13376	-0.0211336		0.397684		0.0561892
CG13377	-0.038582		0.270766	0.943368	0.0375201	0.939658
CG13384	0.00761615	0.975454	0.00346408	0.997629	0.13723	0.723299
CG13385			-0.123451		0.00553916
CG13386	-0.0211336		0.392544	0.739338	0.124176	0.821134
CG1339	-0.046139		0.45586	0.856734	0.0736615	0.801394
CG13390	-0.20802	0.396663	-0.0873059	0.983065	-0.113875	0.781807
CG13392	0.0442801	0.88119	-0.178138	0.966327	-0.198616	0.594348
CG13397	-0.0144125	0.940521	-0.637305	0.39777	-0.0961932	0.793627
CG13398	-0.0699555	0.736665	-0.747455	0.579397	0.271268	0.270701
CG13403	-0.0273452		0.0316021	0.996446	-0.7073	0.0175239
CG13404	-0.0275232		0.150575	0.973608	0.223378	0.548194
CG13405	-0.0234716		-0.482856	0.812281	-0.0287066
CG13407	-0.0436386		-0.361311	0.912026	-0.0118139
CG13408	-0.0343142		-0.0187113	0.996672	0.31238	0.413836
CG13409	-0.0434926		-0.0125564	0.996672	0.0125658	0.974839
CG13423	0.00171812		0.373672	0.906613	-0.205882	0.340187
CG13427	-0.0762482	0.765286	0.42404	0.842026	-0.129642	0.615946
CG13428	-0.0269624		0.587075	0.748916	-0.0103797
CG13436	-0.0390052		0.513125	0.819936	0.264792	0.600195
CG13437			0.158346	0.971093	0.158023	0.767253
CG13438			0.149238		0.0268546
CG1344	0.332491	0.0391856	-0.204716	0.957778	-0.164241	0.766423
CG13443					0.0538283	0.844987
CG13445			0.226078	0.943368	0.151553	0.279586
CG13449	-0.035371		0.1107	0.97754	-0.00120727	0.999371
CG13454	-0.0329575		0.498767	0.800572	-0.00368151	0.995666
CG13455	-0.0235391		0.359721	0.773824	0.00851602	0.984947
CG13457	0.0188539		-0.0568387	0.993346	-0.0237893
CG13458			0.0335467	0.996119	0.0794831	0.889251
CG13460					0.365056	0.413623
CG13461			0.0203445		0.537964	0.115948
CG13465	-0.0179324	0.945556	0.344664	0.896317	0.0444377	0.902228
CG13473					-0.0118139
CG13481					0.0122153
CG13482	-0.0311555		0.01149	0.996672	0.292265	0.417439
CG13484	0.344374	0.124313	0.377572	0.86796	-0.0997468	0.854562
CG13488	0.0328308		0.436941	0.757605	0.356853	0.416211
CG13492	-0.0521163		0.0629221	0.992615	-0.632515	0.00837278
CG13500					0.0594729
CG13501	0.049584		1.48435	0.0638251	0.321504	0.223904
CG13502	-0.027699		0.184326	0.966962	-0.131016	0.812258
CG13506	-0.123428		0.240999	0.954582	0.168135	0.607071
CG13516	-0.020584		-0.00226905	0.99874	-0.000336092	0.999747
CG13526	-0.00741937		-0.238122
CG13527	-0.0277641		-0.12548	0.973608
CG13531	-0.46195	0.00215599	-0.544562	0.67153	-0.301814	0.211542
CG13532	-0.0305346		0.195877	0.966962	0.125359	0.719988
CG13538					0.0668522	0.786445
CG1354	0.123047	0.479441	-0.229873	0.914137	-0.0658001	0.81511
CG13540	0.0300432		0.960244	0.414602	0.174513	0.616948
CG13544			0.984305	0.392422	-0.0118139
CG13545	-0.0234125		0.186926	0.957778	-1.09735	1.31195e-06
CG13551	0.746522	2.06405e-08	0.576729	0.579048	0.228493	0.552829
CG13558					0.0122153
CG13559	-0.0249115		0.0767882	0.98498	0.369536	0.333472
CG13560	-0.0269624		-0.229697		-2.21808	3.78708e-22
CG13561	-0.0277641		0.732993	0.604704	0.0130383
CG13562	0.0160079		-0.224288	0.966327	0.133207	0.806888
CG13563	-0.0180623		0.0437431	0.994597	0.0352244	0.927583
CG13564					0.0145921
CG13566	-0.0269624		0.0763665	0.983065	0.0224953	0.970151
CG13575			0.148277		-0.0293842	0.963224
CG13577			0.600931	0.623364	0.164401	0.70519
CG13578	-0.0277641		0.382245	0.89965	0.345214	0.464235
CG13579	-0.0311555		0.515458	0.709233	-0.130532	0.731623
CG1358	-0.212308	0.387332	-1.15629	0.342114	0.106527	0.70519
CG13581	-0.00741937		-0.125936
CG13585	0.0638153	0.827731	0.228399	0.93091	-0.0672491	0.821263
CG13587	0.0502773				-0.0245506
CG13589					-0.0118139
CG13590					-0.0118139
CG13594	-0.0209212		0.181664	0.966962	0.162	0.545539
CG13599	0.357749	0.078632	0.302355	0.874597	-0.0852931	0.803166
CG1360	0.140741	0.589558	-0.485631	0.795471	-0.226112	0.521537
CG13601	0.105248	0.673063	-0.514263	0.807268	-0.0378843	0.92122
CG13603	0.242091	0.184471	-0.124935	0.973608	0.366268	0.0590616
CG13604	0.312297	0.121674	-0.0530155	0.98748	-0.226345	0.361804
CG13605	-0.15277	0.402161	-0.462846	0.740621	-0.0311763	0.921701
CG13606	-0.0235537		-0.0149504	0.996672	-0.648834	0.0506429
CG13607	-0.0273452		0.203548	0.961186	-0.00113641	0.999468
CG13609	0.336588	0.106441	-0.809685	0.533487	-0.205461	0.678595
CG13613			-0.329411
CG13614	-0.0293421		0.264451	0.943368	-0.118471	0.681503
CG13615	-0.0445809		-0.269882	0.935521	0.0425734	0.825908
CG13616	-0.0448305		0.15037	0.973608	0.0851564	0.805138
CG13618	-0.0212408		0.43385	0.862917	-0.679168	0.000381021
CG13622	-0.0486409		-0.0728281	0.989647	-0.0661676	0.858553
CG13623	-0.0329716		0.523739	0.769642	0.741077	0.0035643
CG13625	-0.159844	0.376034	-0.541195	0.515123	-0.146981	0.659562
CG13627	-0.00741937
CG13630	-0.169653	0.40996	-0.683023	0.609323	-0.0109185	0.977268
CG13631	-0.0781811	0.718985	0.300229	0.936429	0.174486	0.65164
CG13634	-0.0380877		0.104238	0.979294	0.00937697	0.984857
CG13639			-0.287451		0.162757	0.766703
CG13640	-0.0384353		-0.0854243	0.983337	-0.23807	0.62199
CG13641	-0.0273452		0.435373	0.741999	-0.0414444	0.940411
CG13643	-0.0538296		0.114595	0.981074	-0.55147	0.10883
CG13653	0.0538475		0.524394	0.805577	-0.0118139
CG13654	-0.0327825		0.0373575	0.996192	-0.189519	0.513008
CG13658			-0.123451		0.216686	0.522152
CG13659	-0.0269624		0.427133	0.82601	-0.0862274	0.822036
CG13663	0.470533	0.0175538	0.0625477	0.989976	0.0192361	0.977673
CG13667	-0.0559858	0.85455	-0.0175078	0.996672	-0.388251	0.376217
CG13670	0.0735595		0.148277		0.0303507
CG13671	-0.261612	0.239836	-0.564254	0.73084	-0.31126	0.450942
CG13674	-0.0241994		0.288374	0.938454	-0.44769	0.252497
CG13675	-0.0133489		0.12297	0.979009	-0.331578	0.389949
CG13676	-0.0576383		-0.140247	0.97754	-0.00632351	0.991812
CG13678	-0.0217636		0.173472	0.971103	-0.250208	0.616059
CG13679	-0.0234912		0.0383124	0.995921	-0.778486	0.0122841
CG1368	-0.0559778		0.190419	0.968385	-0.483878	0.166152
CG13685	-0.0211336		-0.221342		0.222917	0.671865
CG13689	0.771986	2.78524e-05	0.61186	0.545213	-0.00474464	0.992757
CG13690	0.325487	0.0537022	0.0867231	0.978232	-0.227891	0.643808
CG13692	0.0502773		-0.426534	0.874869	-0.1794	0.701814
CG13693	-0.0211336		0.694534	0.394325	0.0371269
CG13694	0.00660545		0.493208	0.826211	1.19589	4.82282e-09
CG13698	0.240463	0.172665	-0.548561	0.771396	0.107772	0.822036
CG13699	-0.032108		0.0180921	0.996672	0.211077	0.583893
CG13700			0.867681	0.413306
CG13704	-0.0688315		0.128699	0.978232	-0.397974	0.120671
CG13705	-0.0475225		1.09274	0.374099	-0.684619	0.0224649
CG13707	-0.0230979		0.431093	0.835963	0.53579	0.149732
CG13708	-0.0370393		-0.0166904	0.996672	-0.400175	0.321277
CG1371	-0.185064	0.195062	-0.689632	0.39777	-0.344053	0.283207
CG13711	0.0231662		0.0971414	0.983065	-0.0118139
CG13712	0.0447926		0.0276327	0.996672
CG13713	-0.0178026		0.295487	0.939575	-0.028103
CG13716	-0.0375598		-0.361153	0.881755	0.0159613
CG13720			0.130975	0.973608	0.0213682
CG13721	-0.025738		0.237596	0.936429	-0.0530833	0.92122
CG13722	-0.0348019		-0.044252	0.993346	-0.831632	0.00589084
CG13724	-0.00741937
CG13727	-0.0264866		0.0313278	0.996278	-0.118621	0.810593
CG13728	-0.0352016		-0.27385	0.943368	-0.0850411	0.852517
CG13731	-0.0805128	0.0183669	0.15418	0.973907	-0.809908	0.00646866
CG13733	-0.0309505		0.149238		0.0155542	0.975334
CG13737	-0.0614585		0.191197	0.966962	0.0690213	0.896293
CG13738	-0.0257605		0.787891	0.525712	-0.355231	0.410506
CG13739	0.0572106		0.423522	0.865474	-0.197098	0.693381
CG13742	0.205914	0.358239	0.250203	0.925966	-0.0547813	0.886641
CG13743	-0.0174458		0.299547	0.936429	0.362334	0.180125
CG13744	-0.0586159		0.110941	0.981074	0.13926	0.760846
CG13747	-0.00741937		0.267101
CG13748	-0.027699		-0.303864	0.868182	0.42017	0.326108
CG13749	0.0165502		0.428622	0.87446	-0.0264197
CG13751	0.126816	0.651454	0.274325	0.930511	-0.34268	0.40311
CG13760	0.141233	0.560541	-0.0793299	0.986661	-0.0500548	0.932896
CG13766	0.142548	0.57035	-0.59571	0.737915	0.200847	0.633663
CG13771	0.00246031		-0.375368	0.863897	0.262074	0.310365
CG13773	0.385476	0.0598264	-0.233243	0.952143	0.51952	0.000333033
CG13775	0.0556838	0.857228	-0.00884742	0.996672	0.0520486	0.92122
CG13784	-0.151675	0.383879	-0.0100636	0.996672	-0.0932172	0.804919
CG13786	-0.0269624		-0.307522	0.909495	-0.174843	0.559362
CG13793	-0.0211336		0.691275	0.628624	0.269094	0.545711
CG13794	-0.0207957		0.0551055	0.993346	0.0579445	0.916259
CG13795	-0.0591939		0.24739	0.953506	0.38063	0.329088
CG13796	-0.0525749		0.0856	0.984719	0.105338	0.81393
CG13801			-0.121943
CG13806	-0.0852091		0.335195	0.93076	-0.394885	0.0559634
CG13807	0.14194	0.605711	0.306133	0.886832	-0.0781097	0.891235
CG13810	-0.0448268		0.0705703	0.989721	-0.0985724	0.767553
CG13813	0.0151276		0.127389	0.977701	0.333811	0.227089
CG13827	0.125127	0.629721	-0.0555428	0.99135	0.249772	0.522152
CG13833	-0.0235391		0.234023	0.943368	0.0130383
CG13837					0.104255	0.835631
CG13838	-0.0211336		0.337741	0.915233
CG13841					0.0233746
CG13842	-0.0359384		-0.216658	0.94904	-0.158599	0.773177
CG13843	0.0180039		0.611245	0.65593	0.0122153
CG13847	-0.0428663		-0.167768	0.971093	-0.0446614	0.925544
CG13850	-0.0987685	0.618836	-0.889146	0.46049	0.0103343	0.984485
CG13855	-0.0251492		0.0738846	0.985778	-0.193224	0.704125
CG13856	-0.0371131		0.420263	0.846853	-0.0230329	0.972578
CG13857	-0.0370534		0.222125	0.957745	0.144832	0.713903
CG13862	-0.00741937		0.012956		-0.0511305	0.908133
CG13868	-0.0509073	0.631144	-0.0563211	0.993346	0.141516	0.551736
CG13869	9.83346e-05		0.30138	0.935649	-0.1011	0.757275
CG1387			0.310954	0.935649	-0.0253808
CG13870			0.821587	0.383024	-0.00300125
CG13871			0.675835	0.589724	0.100728
CG13872	-0.00741937		0.915329	0.447292	0.03877
CG13875	-0.0480686		0.263373	0.945511	-0.030676	0.958865
CG13876	0.265065	0.280425	0.188622	0.953625	-0.0247573	0.970806
CG13877	0.0298298		0.171431	0.972138	-0.044044	0.939069
CG13884			0.324414		0.0213682
CG13887	0.395767	0.00933369	0.034743	0.995204	0.0708334	0.80346
CG13891	-0.00741937		-0.121943		-0.0118139
CG13893	-0.0298116		0.200467	0.966962	-0.248969	0.536691
CG13894	-0.0895007		-0.0573973	0.992661	-0.363929	0.220356
CG13895	-0.152859	0.563214	0.0572259	0.988291	0.0754991	0.873
CG13896	0.0940003	0.738853	0.220107	0.957778	0.0120918	0.985845
CG13898	-0.00741937		0.267101		0.000186566
CG13901	0.0578691	0.838007	0.0346896	0.995921	-0.234061	0.644465
CG13905	-0.0211336		-0.0503392	0.993346	0.172663	0.722801
CG13907	-0.0683064	0.643697	-0.884601	0.449443	-0.331593	0.185413
CG13912	0.00977972		0.218419	0.954122	0.35536	0.343584
CG13917	-0.370835	0.000651663	-1.07225	0.303438	-0.291597	0.375155
CG13919	0.00411603		0.236786	0.950243	0.134538	0.805349
CG13920	-0.146674	0.28607	0.220871	0.96657	0.126277	0.777403
CG13921	-0.237687	0.167273	-0.28007	0.875605	-0.247307	0.558823
CG13924	-0.0277641		0.100523	0.983065	-0.275842	0.581727
CG13926	0.0415487	0.893628	-0.221155	0.952143	0.00725367	0.987802
CG13928	-0.205514	0.0356389	0.166435	0.973608	-0.143158	0.616008
CG13930	-0.0264866		-0.111973	0.978712	-0.0412097	0.92544
CG13931	-0.0211336		0.149238
CG13933	-0.212624	0.183891	-0.827827	0.397834	-0.293	0.309612
CG13937	-0.0193127		0.179793	0.971093	0.354749	0.106925
CG1394					-0.0779067
CG13946			-0.161556		0.128657	0.815702
CG13947	-0.027699		-0.159134		-0.133227	0.80792
CG13949	-0.0347337		0.205385	0.966754	0.135294	0.786388
CG13950	-0.0201867		0.0642959	0.990367	-0.219624	0.6231
CG13954	0.00787309		0.24729	0.95007	-0.474656	0.0704192
CG13955	-0.0343142		0.746851	0.543604	-0.131298	0.76538
CG13962	0.0502773		0.110523	0.979009	-0.650073	0.0536157
CG13965			0.121346		0.0290027
CG13970	0.0237109		0.0210441		0.0213682
CG13972	-0.0456007		-0.306577	0.916013	-0.0876095	0.809399
CG13978			0.547876		0.0122153
CG13982	0.0198026		-0.709743	0.614956	-0.178573	0.740026
CG13983	-0.0394553		0.126075	0.973608	0.117205	0.473291
CG13989	-0.00741937		-0.123451		-0.0118139
CG13991	-0.00741937		0.575888	0.694932
CG13992	-0.0219771		0.104606	0.982076	-0.025963
CG13994	0.0438365	0.884168	-0.00957083	0.996672	-0.197394	0.666547
CG13995	-0.0515854		0.265011	0.939575	-0.16936	0.539291
CG13996			0.124725	0.97544	-0.0860922	0.879672
CG13999	-0.033625		0.516977	0.797287	0.433032	0.242115
CG14005	0.189225	0.359124	0.00391212	0.997629	-0.263561	0.573573
CG14007			0.28556		-0.107868	0.70864
CG14011			-0.123451
CG14013					-0.0118139
CG14014	-0.0261623		0.115308	0.980323	-0.285231	0.0494232
CG14015	-0.0273875		0.156344	0.973608	0.637528	0.0039014
CG14017			0.0801499	0.983337	-0.0271561
CG14020	-0.0444574		0.153085	0.973608	-0.0545333	0.878227
CG14022			0.149238		0.0130602	0.960143
CG14024	-0.0381404		0.204357	0.96657	0.144491	0.601164
CG14034			0.792179	0.470912	-0.0424155	0.86729
CG14036	0.27714	0.136228	-0.879826	0.469209	-0.0431651	0.92226
CG14043	-0.0335776	0.885765	-0.773494	0.521061	-0.0972908	0.729784
CG14044	-0.00741937		0.667946	0.509498	-0.234739	0.650208
CG14050	-0.00681921		0.133535	0.977615	-0.16438	0.760181
CG14052	-0.00741937		0.310639	0.906859	-0.275282	0.436936
CG14053	-0.0267928		-0.220042	0.96657	-0.00658843	0.986833
CG14054			0.484144	0.737498	0.359067	0.237569
CG14069					-0.0118139
CG1407	0.347922	0.0084268	-0.124932	0.97544	-0.0942197	0.85955
CG14070					0.0122153
CG14072			0.149238		0.0476664	0.935743
CG14073	-0.0530474	0.725829	-0.799769	0.430843	-0.31247	0.342284
CG14074	0.290781	0.180193	-0.0799926	0.983065	0.0665804	0.902291
CG14075	0.0239583		0.0572169	0.973289	0.122759	0.718085
CG14077					0.03071
CG14079	0.0377637		-0.0525791	0.993346	-0.0239311	0.971788
CG14082	-0.00675032		0.550593	0.751694	0.147274	0.7036
CG14085	0.00867058		-0.0178141	0.996672	-0.320001	0.507186
CG14086			0.301547	0.909495	0.198026	0.708201
CG14088			-0.123451
CG14089			-0.0779197	0.983065	0.0891332	0.642324
CG14095	-0.0290973		-0.396699	0.880708	0.0773401	0.652479
CG14096	-0.0269624		-0.135233	0.972641	-0.100716	0.701129
CG14100	0.0999031	0.667355	-0.278461	0.939575	0.00459286	0.993912
CG14102	0.240911	0.343703	-0.49119	0.834512	-0.34184	0.464841
CG14104	0.0428298	0.856112	0.372959	0.886416	0.235291	0.649919
CG14105	-0.00459744		0.326799	0.926539	-0.100025	0.780757
CG14106					0.101274
CG14107	-0.0456124		0.312475	0.935649	1.28742	4.62236e-07
CG14109	-0.0740698		0.270129	0.943955	0.118415	0.780757
CG14110	-0.361043	0.00654547	-0.00226504	0.99874	0.224622	0.60457
CG14111	0.00211258		0.113763	0.979756	-0.025963
CG14115			0.519849	0.684085
CG14118	-0.0246961		-0.738825	0.604704	-0.139616	0.799962
CG14120	-0.0435044		0.440365	0.85727	-0.75308	0.0088087
CG14125					-0.116156	0.648803
CG14130	0.0561775	0.856169	-0.0942812	0.983065	0.228808	0.408712
CG14131	-0.177395	0.409022	-0.533318	0.734398	-0.365753	0.144232
CG14132	-0.0362171		0.34265	0.887399	0.276987	0.512778
CG14135	0.319383	0.196138	0.342361	0.886416	0.0864548	0.878386
CG14137					-0.0208401
CG14142			-0.015969	0.996672	0.520125	0.168676
CG14143	-0.00736729		0.203683	0.966962	-0.0220922	0.974057
CG14147	-0.0276764		-0.46821	0.842877	0.0940292	0.786137
CG14151			0.149238		0.0122153
CG14153	-0.0269624		0.230109	0.950413	-0.28358	0.565545
CG14154			0.183962		-0.0253808
CG1416	0.296121	0.0818438	-0.129796	0.973608	0.0860554	0.835983
CG14160	-0.0260929		0.280319	0.935649	0.00506967	0.991863
CG14174	0.107548	0.704768	-0.0518107	0.992661	-0.18368	0.592612
CG1418	0.0662814	0.788928	0.0178203	0.996672	0.11062	0.812122
CG14182	0.321728	0.175475	-0.104171	0.97754	0.0400853	0.940285
CG14183	0.0119288		0.540207	0.766328	0.429989	0.303986
CG14184	0.3514	0.057874	0.2158	0.955603	-0.107421	0.84799
CG14185	-0.00741937		-0.0147994	0.996672	-0.0696359	0.878386
CG14186	-0.0337226		-0.468371	0.786551	0.28839	0.451938
CG14187					-0.0510234
CG14190			-0.462909
CG14191	-0.0296715		0.183483	0.969584	-0.480572	0.176908
CG14194	0.0359646	0.877893	-0.383569	0.783136	-0.320502	0.145762
CG14195	0.00171812		0.278797	0.936429	-0.0429563	0.920172
CG14196	0.0606006		0.533645	0.769294	-0.248714	0.332649
CG14200	-0.551957	0.00110419	-0.917788	0.392422	-0.37713	0.127045
CG14204	-0.0108317		0.135322	0.97754	0.0161996	0.977395
CG14205	-0.020022		0.441011	0.865474	-0.119819	0.808697
CG14207	0.218867	0.156785	0.322809	0.863897	0.0202883	0.95059
CG14210	0.630938	0.00110419	0.564914	0.673538	0.412687	0.249439
CG14212	0.0134232		0.451414	0.857767	-0.236931	0.302789
CG14218	-0.0456513		-0.783361	0.540103	-0.00932852	0.983107
CG14219			0.726169	0.477648	-0.209453	0.579867
CG14220	0.215691	0.30281	0.076941	0.983065	-0.0019579	0.998324
CG14221	0.02514		0.405586	0.874836	-0.073836	0.896177
CG14223	-0.097654		0.161052	0.969408	-0.238979	0.642324
CG14227	0.0274421		0.23842	0.957778	-0.123296	0.620864
CG14229	0.40978	0.0304785	0.289947	0.936429	-0.0276227	0.952481
CG14230	0.0168059	0.949664	-0.109797	0.979756	-0.199829	0.698397
CG14231	0.214213	0.384738	0.0135318	0.996672	0.27448	0.552452
CG14232	0.0455844	0.855172	-0.332725	0.852608	-0.205424	0.484227
CG14234	-0.0337422		0.469132	0.839306	0.216791	0.472984
CG14237					-0.0172667
CG14238	-0.00741937		0.764325	0.470912	0.115065	0.836689
CG14244			0.597284	0.665067
CG14245					0.0222952	0.970747
CG14246					-0.00244982
CG14247	-0.0189214		0.724909	0.566245	-0.0521729	0.91806
CG14252	0.0419258	0.882079	0.444642	0.807944	0.236716	0.52127
CG14253	-0.0300854		0.562771	0.749898	0.486053	0.0910618
CG14257	-0.0509238		0.0374782	0.995921	0.337777	0.376021
CG14258			0.148692		1.07409e-05	0.999988
CG14259					0.131435	0.792337
CG14260	-0.0298664		0.22054	0.957113	0.127693	0.770047
CG14262	0.0502773		0.12777	0.97754	0.00155026
CG14265	-0.0233788		0.797635	0.448779	-0.21786	0.549958
CG14269	-0.0235391		0.2958		0.0122153
CG14270	0.221708	0.334383	0.137812	0.971093	-0.0901925	0.793559
CG14273	-0.0245149		0.172037	0.969632	0.0519098	0.88067
CG14274	0.0572106		0.23083	0.93586	0.514348	0.0125292
CG14275	-0.0466617		0.634925	0.68122	0.478726	0.0611179
CG14277	-0.0447132		0.396956	0.879462	-0.156741	0.761267
CG14280	0.0188539		0.371063	0.906613
CG14282			0.148692		-0.00433084	0.987134
CG14285	-0.0750758		0.399125	0.886416	-0.47519	0.1552
CG14286	0.220864	0.365214	0.188906	0.962083	-0.138121	0.801545
CG14292	-0.0163117		0.502374	0.813507	0.117761	0.682016
CG14297	-0.00144294		-0.452547	0.836939	0.0190936
CG14298	0.00451923		0.322912	0.926122	0.379815	0.316658
CG14300	-0.00741937		0.0680933	0.966962	0.558599	0.00475099
CG14301	-0.00945036		0.120511	0.977681	0.187513	0.717699
CG14302	-0.0254242		0.769105	0.394819	0.391265	0.035213
CG14304	-0.0428305		-0.0156546	0.996672	-0.148354	0.786445
CG14305			0.0210441
CG14309			-0.238122		0.0261847
CG14312	-0.0472521		0.37188	0.899662	0.171432	0.584252
CG14313	0.00171812		0.250573	0.935649	0.0165441	0.959698
CG14314	0.0441379		-0.00908874	0.996672	-0.20267	0.552456
CG14315			0.386623
CG14316			0.149238		0.026358
CG14317	-0.0354489		0.014927	0.996672	-1.04221	7.70916e-05
CG14321	-0.0218287		0.37759	0.886416	0.338608	0.181634
CG14322	-0.348673	0.0294127	-0.465088	0.684522	-0.0689893	0.840314
CG14323			0.172735		-0.0148639	0.975483
CG14324			0.149238		-0.0345938	0.955731
CG14325	-0.0273452		0.15225	0.966962	0.070979
CG14326			0.104244	0.883047	-0.00972539	0.98586
CG14327	0.0315312		-0.557512	0.764554	0.440501	0.0739837
CG14329	-0.00736729		0.267101		-0.224852	0.568846
CG14331	0.0188539		0.274841	0.920457	0.353631	0.402006
CG14332			-0.123451
CG14339			0.372403	0.859367	0.0109164
CG1434	0.0542995	0.809555	-0.454047	0.827584	0.0292893	0.927307
CG14340	-0.00741937		0.149238		0.0122153
CG14341	0.104457	0.709591	0.0283258	0.996446	-0.192003	0.691676
CG14342	-0.0370534		0.0131118	0.996672	-0.197116	0.707369
CG14346	0.0151439		0.636542	0.691356	0.0835983	0.878708
CG14352	0.307033	0.165305	-0.0379587	0.996034	0.00767529	0.991063
CG14355					0.089018	0.836689
CG14356	-0.0176427		0.144271	0.971077	0.304794	0.521079
CG14357	0.0180039		-0.00362092	0.997629	-0.0978132	0.858934
CG14367	-0.000707152		0.643005	0.698895	0.045146	0.938273
CG14369	-0.0211336		0.427606	0.694932	-0.254727	0.614568
CG14374	-0.0260929		0.475939	0.521061	-0.523605	0.0756936
CG14377	-0.0235576		0.065423	0.968741	-0.708458	0.0035838
CG14384			-0.123451
CG14391	-0.00741937		-0.238122		-0.0376348
CG14395	-0.0979038		0.31764	0.935649	0.434961	0.0273698
CG14397	-0.0269624		0.018642	0.993346	0.242132	0.559513
CG1440	0.107752	0.555248	-0.111681	0.973001	-0.186126	0.724771
CG14400	-0.0370393		0.283527	0.906613	0.265594	0.28302
CG14401	-0.0353948		0.424894	0.872701	0.100063	0.848678
CG14406			-0.440041		-0.150516	0.550503
CG14407	0.241501	0.231855	-0.0710596	0.986369	-0.0343366	0.923054
CG14408	-0.0399746	0.865135	-0.851499	0.489052	0.10121	0.674631
CG1441	-0.0171641		-0.0775318	0.987227	-1.28	2.71423e-12
CG14410	0.145428	0.535628	-0.0382282	0.996192	0.0529035	0.873561
CG14411	-0.39588	0.00312482	-0.666133	0.515868	-0.195654	0.537153
CG14414	0.334814	0.163097	0.380177	0.841369	0.00406055	0.99448
CG14416	0.0296013		0.124725	0.97544	-0.0814812
CG14417	0.0328308		0.788141	0.292164	-0.0900744
CG14418	0.0328308		0.44388	0.798885	0.0813019	0.761267
CG14419	-0.0666012		0.0841406	0.983337	-0.335443	0.416211
CG14420					0.034671
CG14421					0.0287478	0.404567
CG14422			0.318687		-0.0245506
CG14423			0.351656		0.0284484	0.503576
CG14424			0.34388		0.319084	0.00736216
CG14427	-0.0456438		0.323032	0.93091	-0.0267592
CG14431	0.0829611		0.217731	0.96657	0.130614	0.772174
CG14434	0.339619	0.0966642	-0.185518	0.966962	0.136626	0.784955
CG14435	0.357632	0.0159729	-0.37346	0.899083	-0.151618	0.780757
CG14439	-0.0506418		0.655104	0.631989	-0.220258	0.590959
CG14440	0.112433	0.574706	-0.980473	0.385715	-0.055715	0.89257
CG14441	-0.211473	0.412188	-0.238291	0.936818	-0.205045	0.327407
CG14442	-0.114052	0.390161	-0.579132	0.705076	-0.261152	0.43493
CG14443	-0.0219771		-0.173477		0.0469024
CG14445	-0.0353948		0.326401	0.891325	-0.40472	0.283612
CG14448			0.149238		-0.00244982
CG14450	-0.0867106	0.728624	-0.509837	0.691356	-0.278694	0.532687
CG14451	-0.0191738		0.31786	0.935649	0.0901564	0.791384
CG14452			0.612578	0.658222	0.920092	0.000313001
CG14453	-0.0385097		0.254888	0.943955	-0.680235	0.00110157
CG14454	-0.0223613		0.463625	0.833293	0.131132	0.770919
CG14455					0.161507	0.720109
CG14456	-0.0269624		0.590118	0.707433	-0.561533	0.0646338
CG14457	-0.0362748		0.727493	0.611261	0.238389	0.557395
CG14459			0.397684		0.143213	0.789837
CG14464	1.19314	4.69221e-14	0.729863	0.420879	0.725951	0.0195997
CG14478	-0.00458791	0.97901	-0.2522	0.935649	-0.289987	0.546325
CG14483	0.362702	0.127922	0.589408	0.572267	0.120454	0.707369
CG14488	-0.0235391		-0.107076	0.976889	-0.190053	0.700293
CG14490	-0.00945036		0.299003	0.935649	0.149801	0.786054
CG14491			-0.238122		0.120889	0.624903
CG14492			0.518721		-0.0202096
CG14495	-0.0211336		0.250573	0.935649	0.0119854	0.985216
CG14499	0.0180039		-0.31747	0.883047	-0.871011	0.00702061
CG14500			0.105701	0.85727	0.780017	1.63378e-09
CG14502	0.0442234		0.293838	0.935649	-0.053716	0.923054
CG14505	-0.00736729		-0.382867
CG14506	-0.00741937		0.102167
CG14507	0.016534		0.508434	0.820589	0.120666	0.807433
CG14511	-0.0245584	0.941813	-0.170984	0.971077	0.157466	0.733328
CG14515	-0.0199593		-0.0947719	0.983065	-0.0649843	0.908954
CG14516	-0.294911	0.0095467	-0.521321	0.376429	0.0775534	0.835454
CG14518	0.0502773				0.0122153
CG14535	-0.0544793		0.0527625	0.993346	0.088487	0.792744
CG14540					-0.0118139
CG14543	-0.0441985	0.884643	-0.206823	0.950413	-0.150846	0.691163
CG14544	0.0998992	0.727784	0.0616429	0.986661	0.216181	0.609742
CG14545	0.316577	0.0706378	-0.517407	0.524423	0.206059	0.658113
CG14551	-0.0437172		0.277116	0.940108	-0.025963
CG14556			0.22942		0.0475904	0.92226
CG14561	-0.147461	0.528031	-0.0193052	0.996672	-0.298915	0.538365
CG14562	-0.0511386	0.791957	-0.681388	0.579048	0.104384	0.787898
CG14563	-0.00741937				0.226292	0.626646
CG14564	0.0701679		0.0210441		0.236207	0.541992
CG14565	-0.0381826		1.38465	0.0998465	-0.29042	0.522152
CG14566	-0.0245149		1.09073	0.291083	0.0430758	0.922145
CG14567	-0.0244908		0.537626	0.79068	-0.0098079	0.986899
CG14568	-0.025738		0.722158	0.554003	-0.432076	0.118256
CG14569	-0.0238453		1.08512	0.360091	0.0922126	0.825776
CG14570	-0.0260929		0.35312	0.899252	0.0732814	0.886641
CG14572	-0.0234541		0.908958	0.375133	-0.0475482	0.92122
CG14573	-0.027699		0.918904	0.39777	-0.207657	0.435036
CG14589	-0.0166377		0.521207	0.799221	0.0761228
CG14591	-0.039629		0.310015	0.935649	0.280439	0.322681
CG14598	-0.0346695		0.00382844	0.997629	-0.124092	0.81393
CG14605			0.00493551		0.0122153
CG14606	-0.00741937		0.771857	0.516803	0.426888	0.107678
CG14607	-0.00741937				-0.000214859
CG14609	0.0180039		0.124262	0.977844	0.119635	0.80779
CG1461			0.297932	0.935649	1.04929	0.000145552
CG14610	-0.00741937		-0.121943		-0.0202096
CG14613	0.0403525	0.861122	-0.906938	0.449443	0.0586162	0.870098
CG14615	0.00461445	0.989528	-0.403397	0.87446	0.0352831	0.919841
CG14618	0.0601434	0.800903	-0.693539	0.646703	-0.0656166	0.873
CG14621	-0.0164374	0.942942	-0.428604	0.807944	-0.0771554	0.804919
CG14624			0.610198	0.661674	0.0122153
CG14625	-0.00736729		0.202207	0.939815	-0.0246015
CG14626	-0.0278568		-0.0367791	0.994597	0.164156	0.762291
CG14627	-0.00741937		-0.123451		-0.0202096
CG14628	0.0703927		0.699604	0.645855
CG14629	-0.272646	0.0241364	0.0845226	0.985993	-0.483303	0.0275266
CG1463	0.171003	0.433056	0.242325	0.941281	-0.0443287	0.941641
CG14630	-0.00372386		0.594201	0.701707	-0.0729796	0.879466
CG14634					0.0122153
CG14635	-0.00741937
CG14636	-0.0372796		0.0355871	0.996446	-0.0750287	0.866425
CG14641	0.142529	0.429353	0.116463	0.973608	-0.240766	0.616948
CG14642	-0.0398827		0.339077	0.926539	0.290057	0.443109
CG14644			0.0203445		-0.0670753	0.777029
CG14645			0.386623		-0.0120468	0.973062
CG14646	0.169223	0.365417	-0.171591	0.948268	-0.192569	0.718166
CG14647	0.0497691	0.831897	-0.167735	0.967887	-0.0700011	0.905506
CG14650	-0.243016	0.0495959	-0.240895	0.939815	-0.337758	0.425402
CG14651	-0.0486957		0.565476	0.757826	0.0213917
CG14655	-0.00425139		0.0654851	0.991551	-0.031468	0.956081
CG14657	0.34664	0.0491561	-0.0981486	0.97544	-0.106415	0.840303
CG14658	-0.00736729		-0.238122		0.0122153
CG14661	-0.0211336		0.80313	0.481112	0.142077	0.786445
CG14662	-0.0249115		0.109594	0.981122	0.127966	0.813899
CG14664	-0.027699		0.48836	0.833908	-0.0556428	0.866169
CG14667	0.0895877	0.701798	-0.250141	0.936429	-0.116796	0.786855
CG14668			0.19991		-0.071758
CG14669	0.0451142		0.517296	0.795021	0.489868	0.0130538
CG14671	0.321345	0.183355	0.236184	0.933138	0.263879	0.21303
CG14676			-0.123451		0.00155026
CG1468	-0.0115491		0.259759	0.936429	-0.232601	0.521079
CG14687	-0.0604293		0.306143	0.936429	0.0997343	0.817012
CG14688	0.137451	0.583182	0.392407	0.812679	-0.101502	0.839598
CG14689	-0.0311555		-0.997782	0.168874
CG14691			0.305589	0.899662	-0.0364863
CG14692	-0.00119582		1.93583	0.000940212	0.198129	0.702118
CG14693			0.431961	0.731181	0.392619	0.31998
CG14694	0.00972348		0.531295	0.802845	0.031866	0.950989
CG14695	-0.00741937		0.323328	0.910326	-0.200618	0.696957
CG14696	-0.115715		0.183167	0.971077	-0.286088	0.441702
CG14708					0.0122153
CG14710	0.0481937	0.851592	0.0733136	0.986369	-0.118966	0.770807
CG14711	-0.122528	0.552624	-0.442978	0.826827	-0.0517889	0.891699
CG14712	-0.396696	0.00104368	-1.08037	0.353313	-0.556567	0.0243211
CG14715	0.612929	0.000138826	0.475834	0.703587	0.109476	0.839431
CG14717			0.415264		0.0304769
CG14718			-0.129264		0.0561864	0.881128
CG14720	-0.024469		0.452091	0.838575	-0.119252
CG14721	-0.105954	0.667478	-0.513282	0.813785	0.316164	0.162561
CG14722	0.381975	0.0079057	0.281184	0.868182	-0.141462	0.790164
CG14731			-0.173477
CG14736					0.0122153
CG14742					0.0530807	0.792132
CG14743	-0.00736729		0.292214	0.93076	-0.0125909
CG14744			0.149238		0.00155026
CG14752	-0.0379653		-0.336639	0.923063	-0.00777349	0.991026
CG14756	-0.0777913	0.370554	0.330531	0.9323	-0.384354	0.382588
CG14757	0.0673571		1.0873	0.379802	0.11646	0.821134
CG14760	-0.0273452		-0.114069	0.97754	-0.170635	0.626287
CG14762	-0.0468293		-0.0379762	0.996034	-0.204456	0.569785
CG14763	-0.0211336		0.764595	0.509665	-0.156369	0.749093
CG14764	0.23935	0.127147	-0.146936	0.973608	-0.19418	0.701814
[truncated: 13,014 more rows]
