# Supplementary material for: A modERN resource: identification of Drosophila transcription factor candidate target genes using RNAi
Source: Genetics. 2023 Jan 19;223(4):iyad004. doi: 10.1093/genetics/iyad004 (PMC10078917; doi:10.1093/genetics/iyad004)
Supplement: iyad004_Supplementary_Data [file iyad004_supplementary_data.zip › modERN_Resource_RNAi_Table_S9_CG33557_GENETICS-2022-305822.xlsx]

## Sheet: heatmap CSV
gene name	CG33557_0-1.5	CG33557_6-8	CG33557_16-18
Drsl2	0	0	2.94341
mthl8	0	0.816929	3.60926
CG4455	0.058205	0.31117	1.05448
SAK	0.0707933	0.291978	1.0076
CG30424	0.00193549	0.417723	1.1154
cmet	0.0308836	0.467876	1.03394
Cyp28d2	0.00141357	0.169609	1.808
Mtk	0.000912582	-0.374292	1.29276
asRNA:CR44975	0.00297519	1.31573	2.00042
CR43105	0.00261185	0.834425	2.22467
phr	0.0124624	0.708455	2.27825
asRNA:CR45835	-0.0033934	2.03884	1.72307
moon	-0.0113069	1.60689	1.26152
plu	-0.029018	1.63482	1.23831
squ	-0.0165811	1.54298	1.22901
BoYb	0.047795	1.58208	1.1991
lncRNA:CR43836	0.0105133	1.58169	1.19713
c(3)G	0.0431447	1.44146	1.33623
CG44005	0.0541564	1.50878	1.26119
CG4911	0.0490961	1.48917	1.22534
Parp	0.132644	1.39268	1.40019
CG18213	0.0841838	1.38573	1.50716
tef	0.0519215	1.37102	1.45292
CG43295	-0.0215837	1.60792	1.56135
pim	0.00620339	1.50578	1.52688
CG7730	-0.00877148	1.61723	1.37067
lncRNA:CR46472	0.0863859	1.53474	1.42076
lncRNA:CR43837	0.0935108	1.74334	1.21535
Marf1	0.123373	1.81788	1.28607
CG31517	-0.0300514	1.7233	1.02613
CG4404	-0.0536277	1.653	1.05044
CG5568	0.0799479	1.51625	1.14324
CG11263	-0.0050069	1.5114	1.14109
Drep1	0.0090511	1.51776	1.15062
rpk	0.0110357	1.52783	1.14864
CG4880	0.0215069	1.4918	1.14576
STUB1	0.00131562	1.48713	1.16105
CG12112	0.00536849	1.5218	1.0728
osk	0.00684154	1.52108	1.09493
vret	-0.0158039	1.48691	1.03047
wisp	0.0423959	1.50343	1.04153
CG4570	-0.0551898	1.53825	1.0521
corolla	-0.0419376	1.53488	1.10223
Trf4-2	-0.0350545	1.54199	1.13532
asRNA:CR43460	-0.025323	1.58131	1.0895
tor	-0.00489311	1.56655	1.11409
twe	0.00217157	1.58199	1.10834
CG5235	0.109402	0.924163	1.42564
CR43669	0.00748523	0.941792	1.60493
eIF4E3	0.0226808	0.526715	1.30781
CG34215	0.00266552	0.627913	1.29038
lncRNA:CR43953	0.00411406	0.677558	1.36111
Cks30A	0.119926	0.734622	1.10498
l(2)gl	0.107081	0.818785	1.02513
Dl	0.0765412	0.787899	1.00768
neur	0.0716853	0.768155	1.00561
akirin	0.0200481	0.722541	1.02621
LSm3	-0.027289	0.706454	1.00971
CG17493	0.0145462	0.822471	1.03585
RhoGDI	0.00865941	0.837896	1.01701
Gr64f	0	0.800773	1.02231
Ibf1	-0.00812052	0.794001	1.04987
Nipped-B	0.132056	0.850501	1.13686
CG17883	0.0923927	0.883439	1.17376
Ephrin	0.0559766	0.864916	1.18196
alpha-Cat	0.104744	0.892009	1.08365
PlexA	0.135186	0.893589	1.0367
mago	-0.023009	0.933999	1.00833
Eb1	0.0279766	0.912804	1.00139
mav	0.0324832	0.946655	1.02054
Dbp80	0.0706716	1.06592	0.719453
Gprk2	0.0778481	1.0735	0.728594
hyd	0.0669951	1.09668	0.693023
SPoCk	0.0804301	1.08657	0.702624
Cp190	0.0882043	1.13177	0.770852
fwd	0.0897186	1.09888	0.777335
CG8155	0.0855818	1.1044	0.731152
chif	0.0884927	1.11217	0.732546
ebo	0.0477859	1.12682	0.734535
CG6791	0.0550658	1.11966	0.74458
Nup160	0.0593192	1.12881	0.74676
MED15	-0.00113673	1.09002	0.783574
Start1	-0.00248109	1.09136	0.794353
Scamp	0.0219877	1.08985	0.761816
CG16896	0.0368692	1.08102	0.783651
RasGAP1	0.0392326	1.09588	0.792079
brm	0.0619057	1.1126	0.788789
lola	0.0357073	1.11856	0.804446
wls	0.0369443	1.10734	0.799272
mrj	0.0304243	1.14144	0.7823
Smurf	0.039828	1.14924	0.768312
Ino80	0.0271289	1.11365	0.7742
CG10555	0.00987715	1.11975	0.786719
Nup214	0.00534576	1.12787	0.775311
CG11975	-0.0152884	1.12388	0.738735
Fign	-0.00113863	1.11038	0.743209
vers	-0.00870528	1.11396	0.749738
mbo	-0.0291197	1.10284	0.750295
pnut	-0.0253914	1.09308	0.749084
Galphai	-0.00178428	1.10281	0.760145
Srrm1	-0.00819116	1.10607	0.768376
Naa60	0.00337927	1.07724	0.707704
Sf3b1	0.0284731	1.07282	0.706992
CG9776	0.0349149	1.09145	0.721527
mop	0.0330096	1.10417	0.724055
CG7110	0.0154482	1.08194	0.733247
ssx	0.000972157	1.09219	0.725149
CG1636	0.0487423	1.19866	0.713443
pic	0.0634467	1.22007	0.705283
Klp31E	0.0735009	1.16327	0.699827
Cdk12	0.0314898	1.17828	0.678465
l(3)psg2	0.043195	1.16441	0.669712
CG9948	-0.0338368	1.12433	0.770902
geminin	-0.0394465	1.13635	0.743161
mei-S332	-0.0527515	1.14452	0.763654
mnb	-0.0424597	1.14589	0.766329
CG14352	-0.0453318	1.18291	0.749739
msd5	-0.0648438	1.16356	0.756851
Lsm11	-0.0169989	1.15601	0.770596
smid	-0.0231522	1.15992	0.733648
Ube3a	-0.028187	1.17024	0.750781
Caf1-180	-0.0161084	1.17232	0.710956
CG2199	-0.00313967	1.17056	0.708723
sip2	-0.00226737	1.13602	0.692299
msl-3	-0.00955204	1.14997	0.703815
nom	0.00463254	1.14566	0.709249
CG15436	-0.0251435	1.13916	0.722445
CG7407	-0.0299283	1.14185	0.701768
ttv	0.0171371	1.19348	0.739667
upSET	0.0221114	1.1979	0.755711
GalT1	0.0285771	1.1574	0.719062
cno	0.0404737	1.16842	0.730807
Klp61F	0.0359182	1.1664	0.736625
CG9662	-0.0208522	1.15585	0.832817
TAF1B	-0.0214258	1.1583	0.805769
CG4282	0.00693599	1.15083	0.804047
CG9795	0.00134867	1.13768	0.789795
nuf	0.00292191	1.1417	0.784776
CG17162	0.0165391	1.12452	0.806911
put	-0.00261307	1.12669	0.82067
Clamp	0.0259917	1.14012	0.832468
RhoGAP93B	0.0293803	1.13395	0.845928
CG5877	0.0657042	1.14265	0.843933
hpo	0.0565782	1.13248	0.807017
ncm	0.0555324	1.15255	0.820521
alpha-Man-Ia	0.0251425	1.17162	0.780185
CG11248	0.0281102	1.18371	0.786052
CG1603	0.00436877	1.17179	0.794511
Pldn	0.00647812	1.18545	0.802037
AspRS-m	0.04229	1.18399	0.833343
Prp4k	0.0581577	1.17117	0.804743
Sirt7	0.041632	1.19046	0.799182
Phs	0.121464	1.17865	0.862916
sti	0.0988791	1.16009	0.841332
Stat92E	0.0835777	1.16715	0.777674
CG41099	0.078811	1.19911	0.75151
Trf2	0.081322	1.20838	0.782383
FLASH	0.0613833	1.21178	0.786265
cos	0.0551755	1.20622	0.774999
ens	0.0552523	1.20891	0.771829
Mtor	0.0540945	1.29199	0.769477
RpII140	0.0312426	1.29202	0.783158
Nup358	0.036914	1.29888	0.796838
Stim	0.0248604	1.29823	0.799325
EloA	0.0514862	1.24274	0.766033
LIMK1	0.0551205	1.23332	0.771145
CG43342	0.0380719	1.27153	0.80123
bam	0.0461697	1.25175	0.782542
Su(H)	0.0401188	1.24762	0.796457
CG8379	0.0194458	1.29573	0.739695
Taf7	0.00295735	1.30128	0.743483
RanGAP	-0.00670123	1.28209	0.721905
CG6951	-0.000486634	1.26456	0.743841
CG33332	-0.00924804	1.26375	0.726512
hng2	-0.01227	1.2698	0.73861
aurA	-0.0174704	1.29433	0.790868
CG14710	-0.0171885	1.29075	0.760051
Uev1A	-0.0288068	1.2613	0.794594
Pez	-0.00858219	1.27042	0.799192
spn-D	-0.00838821	1.25825	0.803142
HIP-R	0.0103223	1.27326	0.799396
CG31807	-0.00531693	1.29394	0.803604
Ugt316A1	-0.00424715	1.28192	0.81151
glu	0.0154309	1.31678	0.831583
Liprin-beta	0.0152164	1.29763	0.812199
Sfmbt	0.0172973	1.29571	0.830798
TTLL5	0.0395726	1.28957	0.867869
Kdm4B	0.0384939	1.27913	0.842818
lid	0.0609889	1.28067	0.839529
psq	0.0205858	1.23872	0.815292
CG32243	0.0509519	1.22795	0.830125
IntS10	0.0333762	1.22597	0.847486
Haspin	0.0902212	1.24166	0.817449
alpha-Man-IIb	0.0684452	1.23482	0.855297
gw	0.0722452	1.25286	0.847271
asl	0.00122969	1.19088	0.822047
CG2608	0.00385033	1.201	0.834883
CG14229	-0.0196068	1.19468	0.803993
CG8027	-0.0140483	1.17789	0.802786
CG18259	-0.0292881	1.22081	0.780827
Axud1	-0.042833	1.23225	0.790391
CG12179	-0.0425169	1.21602	0.797701
Sep5	-0.0427404	1.21786	0.804141
CG4615	-0.00131743	1.20329	0.787437
Dd	0.0245499	1.21047	0.787853
hpRNA:CR32205	0.00301778	1.22299	0.765956
Rif1	0.0056368	1.23998	0.786961
TfIIFbeta	-0.0181755	1.28287	0.840983
H	-0.00705159	1.26322	0.846538
Panx	-0.00689295	1.26781	0.833704
Top1	-0.0452251	1.27667	0.812423
borr	-0.0165831	1.27645	0.816938
jigr1	-0.0294517	1.25792	0.820187
CG31457	-0.0450185	1.2116	0.847275
CG6693	-0.0257902	1.2224	0.872798
CG5708	-0.00344969	1.247	0.840916
HP5	-0.00404783	1.24323	0.852869
CG31156	0.00637869	1.22182	0.8465
CG3309	-0.000533569	1.23146	0.831628
CG6066	-0.0213071	1.21694	0.820343
Uba2	-0.0172193	1.22306	0.835358
CG31715	-0.00271197	1.24462	0.812838
polybromo	-0.017595	1.2481	0.810892
Ssdp	-0.02238	1.23601	0.805908
CG11811	-0.0234496	1.08872	0.896397
HP1b	-0.0222712	1.10891	0.887419
CG7974	-0.0301697	1.06951	0.896939
Drice	-0.0290063	1.0545	0.902337
dgt5	0.0176926	1.06827	0.88602
Nca	-0.000382746	1.07002	0.900668
LBR	-0.0642102	1.01085	0.841427
sstn	0.00740297	1.04631	0.85507
CG5181	-0.0104649	1.03483	0.832595
CG6685	-0.0137341	1.04918	0.843267
CG17931	-0.0180569	1.01786	0.880683
l(1)10Bb	0.00361837	1.00804	0.854056
PPP4R2r	0.0146264	1.0049	0.743196
Sap30	-0.0256559	1.00525	0.733625
r2d2	-0.0379468	1.06287	0.770095
CG4854	-0.0144882	1.03124	0.773515
CG16812	-0.0203834	1.05512	0.801524
CG8108	-0.0194239	1.04842	0.808432
Rpb11	-0.0383474	1.02525	0.80418
Sep1	-0.0133018	1.02915	0.80573
Gprk1	0.0857031	1.00412	0.775761
mud	0.0273498	1.03763	0.751252
tho2	0.0263682	1.05347	0.730192
lgs	0.0484562	1.05243	0.760298
wap	0.0515434	1.04187	0.762093
Oatp30B	0.0599749	1.04685	0.725908
Su(var)2-HP2	0.0432156	1.04125	0.729117
Blos4	-0.0323111	1.13287	0.903171
Rpb7	-0.0496342	1.15027	0.894651
FucTB	-0.047534	1.16061	0.972842
CG7386	-0.00896238	1.12252	0.966273
ssp	-0.00345368	1.10717	0.961601
CG3995	-0.0254106	1.13241	0.945019
Qtzl	-0.021949	1.14699	0.95874
IKKbeta	0.0517436	1.15993	0.909372
Src64B	0.0440123	1.15852	0.948411
CG33947	0.0041613	1.12653	0.883799
Map205	0.0468295	1.11479	0.893411
par-6	0.0252283	1.13463	0.915729
HDAC1	-0.016083	1.1795	0.906963
krz	-0.0236908	1.18038	0.909566
alien	-0.00949809	1.18817	0.912537
CG31109	-0.00827169	1.18989	0.904656
d4	-0.00609242	1.21479	0.945624
asRNA:CR44291	0.00097465	1.17767	0.939218
CNPYb	-0.0185821	1.19167	0.934594
Gbs-70E	0.0180506	1.17178	0.90667
MEP-1	0.0266723	1.20309	0.89489
CG8478	-0.0044907	1.18281	0.85308
Map60	-0.0163512	1.17406	0.860495
CG6650	-0.00822988	1.18013	0.890575
fzy	-0.00465285	1.16625	0.873189
PRL-1	0.127401	1.01476	0.875346
IntS3	0.130877	1.00604	0.928482
sxc	0.143933	1.0269	0.937058
CG18764	0.0322534	1.08767	0.834094
xmas	0.0407014	1.0609	0.825694
ck	0.0976503	1.07489	0.853865
Acf	0.0631519	1.04896	0.807241
Cad87A	0.094373	1.07317	0.808829
gish	0.0667572	1.0396	0.899388
Ptp69D	0.0681867	1.00224	0.889084
pod1	0.08607	1.00742	0.833629
JIL-1	0.0526059	1.00691	0.861637
Atg7	0.0601577	1.02443	0.855998
kuz	0.0772737	1.01776	0.853139
CG10417	0.0628184	0.998868	1.01577
Mtl	0.0171921	1.07635	1.06011
holn1	-0.0102492	1.0257	1.04108
Pnn	-0.0157652	1.0244	1.06846
tant	-0.0264628	1.03153	0.934562
CG13876	-0.0120808	1.03826	0.971053
Set	-0.00720999	1.00893	0.979616
CG2617	-0.0355039	1.06236	1.01891
homer	-0.0187417	1.09122	0.985614
Kmn1	-0.0150715	1.06852	0.966675
heix	0.0453435	1.10088	1.01355
sl	0.0715628	1.0804	1.01092
CG7504	0.0520081	1.09906	0.938975
scra	0.0656604	1.03797	0.939916
sqd	0.0308731	1.03956	0.956459
cta	0.0731703	1.18784	1.05738
CG3107	0.10527	1.16231	0.979477
Tl	0.109779	1.21734	0.985978
lncRNA:CR46268	-0.0104573	1.18749	1.00375
Mgat3	0.0106554	1.15956	1.01896
mu2	0.0255188	1.19184	1.02732
spt4	-0.00959875	1.12784	1.01797
unk	0.00462204	1.13279	1.00779
e(r)	-0.0124481	1.12461	1.04011
x16	-0.0354252	1.14225	1.05267
CR40354	0.00886336	1.16504	1.12348
Tsen54	0.0276618	1.20939	1.10105
CG31360	-0.0190537	1.24283	1.06627
Kebab	-0.0193417	1.22733	1.08873
MED21	0.0138801	1.24778	1.04144
Uxt	-0.0298344	1.22645	1.03116
pho	0.089563	1.08194	1.31154
CG13742	-0.000475423	1.04205	1.26309
PIG-Q	0.0171525	0.942766	1.26037
mt:ATPase8	-0.122742	1.04855	1.11296
CG13689	-0.0274991	0.963667	1.1308
Chrac-16	-0.0182233	0.94826	1.14381
Df31	0.000875033	0.95764	1.09082
CG10465	-0.000488811	1.00591	1.11449
mip40	-0.011513	0.998227	1.0868
p120ctn	0.0902163	1.02178	1.14463
AlkB	-0.00703491	1.04429	1.19488
ave	-0.0237155	0.99902	1.16681
Det	-0.0286672	1.01029	1.15974
wech	0.0711472	1.3217	0.919593
asRNA:CR45126	0.023654	1.33495	0.914305
aub	0.0457412	1.36925	0.915206
Tnpo	0.102384	1.37836	0.988849
Hip1	0.0982559	1.32246	0.98263
RAF2	0.0936036	1.30472	1.00048
dup	0.00465462	1.34743	0.842206
mdlc	-0.00952416	1.34588	0.837613
CG15141	-0.0322115	1.34004	0.841632
uri	-0.0201844	1.32053	0.834222
solo	-0.0112473	1.338	0.883334
asRNA:CR43257	-0.0167195	1.34043	0.86032
Gem2	-0.0207011	1.34389	0.866908
Neos	-0.0269225	1.3093	0.880509
Uch-L5	-0.0211978	1.30488	0.898399
CycB3	0.00383519	1.30259	0.872166
mars	-0.00985055	1.31919	0.858067
CG3919	-0.0451574	1.30153	0.947242
Nek2	-0.031196	1.34588	0.924303
Ubc2	-0.0309648	1.33543	0.958006
Dlip2	-0.0177392	1.34859	0.953697
fs(2)ltoPP43	-0.0263456	1.34944	0.941286
pygo	0.0251521	1.3626	0.955569
XRCC1	0.00773687	1.37376	0.951311
Cbl	0.00987717	1.3508	0.938428
fal	0.0313132	1.34927	0.933762
Mcm10	0.0268157	1.36664	0.936417
CG12129	-0.00704027	1.36897	0.924316
CG7156	-0.0171257	1.37993	0.917337
CG13599	-0.0332892	1.3542	0.896296
CG5144	-0.0154245	1.34605	0.904906
Skp2	-0.0136383	1.35885	0.893706
Usp10	0.0920158	1.26161	0.890973
Edc3	0.0802917	1.27552	0.92023
RASSF8	0.0830328	1.25523	0.93236
Pur-alpha	0.0583855	1.19755	0.943232
rl	0.0733184	1.21289	0.953094
Cdc16	0.0405244	1.24318	0.931284
heph	0.03636	1.22871	0.9142
SKIP	0.0441163	1.2176	0.931584
CG32767	0.0293212	1.20186	0.947842
SMC2	0.0354677	1.19609	0.953857
CG42360	0.0365672	1.20688	0.916039
Nct	0.0292306	1.20125	0.934107
Pdcd4	0.0339861	1.26176	0.908616
wcy	0.0202239	1.2654	0.90243
otu	0.0428274	1.25488	0.897215
Top2	0.0458917	1.24043	0.886881
Dek	0.00657973	1.21777	0.880661
Mad	0.0069526	1.24063	0.892443
CG10431	0.0425367	1.2138	0.866034
fend	0.0388735	1.21075	0.873787
myo	0.0244326	1.23649	0.875742
Su(var)3-3	0.0357747	1.22124	0.884928
BubR1	0.0318387	1.29215	0.955513
Su(var)3-7	0.0236845	1.30647	0.947679
CG5522	0.0426101	1.29719	0.939775
CG8944	0.0273327	1.28378	0.935423
vlc	0.034962	1.27139	0.982791
CG17612	0.053807	1.24929	0.953978
Rassf	0.0692677	1.27938	0.963609
Rcd4	-0.0144525	1.27054	0.901772
dUTPase	-0.0300473	1.30545	0.917828
Rnmt	-0.00998402	1.30085	0.924931
CG5664	-0.0361123	1.24905	0.947797
Rab30	-0.00356666	1.26432	0.931558
Arl6IP1	-0.00546234	1.24023	0.951993
CycD	0.0062973	1.24786	0.949955
CG31875	-0.0129806	1.19317	1.2253
Spc25	-0.0170336	1.21302	1.23294
CG30440	0.0294662	1.24212	1.22637
CR15345	-0.0158818	1.25694	1.22355
MED26	0.137989	1.17903	1.1639
Cdk1	-0.00703134	1.12215	1.18798
Cul6	0.0318229	1.11373	1.15581
Slmap	0.107001	1.28511	1.06428
CG12567	0.0625728	1.29709	1.17115
CG6683	-0.0038381	1.24649	1.13838
smg	0.0715207	1.23602	1.10769
conu	0.0556342	1.24256	1.13244
gus	0.0430764	1.22926	1.1474
CG42598	0.00748707	1.28421	1.02358
Grip75	0.00993035	1.32075	1.03661
CG42753	0.00272374	1.34348	0.996202
Hat1	0.00171788	1.35121	0.994753
Kdm4A	0.0369023	1.34178	0.978039
Patr-1	0.0433456	1.30982	0.985218
mad2	-0.0295958	1.35367	1.05298
CG30105	-0.0257442	1.37678	1.04805
ftz-f1	-0.0366936	1.38831	1.04261
CG7785	0.0106142	1.32147	1.09825
CG4497	-0.0323591	1.32982	1.08869
Nuf2	-0.0294086	1.30482	1.09878
CG8173	-0.0313732	1.43199	1.13388
Nnf1b	-0.0164188	1.40541	1.16966
Dok	0.00774014	1.3622	1.12434
Mkrn1	0.0517382	1.35411	1.12838
CG3679	0.0648737	1.42043	1.10159
CycB	0.0216739	1.43078	1.08793
cav	0.00659308	1.40354	1.06986
Mppe	0.0243291	1.40104	1.0638
hpRNA:CR32207	-0.0448956	1.32532	1.16857
CG14965	-0.0106149	1.30791	1.19365
CG30096	-0.0110427	1.31818	1.16322
CG32625	-0.00325343	1.40424	1.24566
Nse4	0.00776583	1.34754	1.26505
asRNA:CR45822	0.0258394	4.33005	2.81585
Cyp4p2	0.0284121	4.59339	1.2785
CCHa1-R	0.0195223	5.48634	-0.0509627
Pask	0.0132729	3.51685	0.324583
bsh	0.00663977	2.5013	-0.00105879
lncRNA:CR45981	0.0018142	2.67702	0.0267399
Cyp4p1	0.0150915	2.92805	-0.594628
Obp56g	0.00663977	2.98569	-0.318725
asRNA:CR45600	-0.00959276	-4.2759	-2.73975
CG32073	-0.0277041	-5.41531	-1.12627
CCHa2	-0.00386599	-3.07675	0.454883
CG32071	-0.000523508	-2.7781	0.0267399
Best3	0.00148319	-3.41929	-1.05656
Mocs1	0.00601748	-2.72059	-1.1199
Gfrl	-0.00235225	-1.75967	0.416746
jhamt	-0.00017512	-1.77414	0.323219
Prx2540-1	-0.0115749	-1.70998	0.121307
Shawl	-0.00559995	-1.68809	0.139361
CG12896	-0.00899038	-1.52095	0.20123
poe	-0.0113543	-1.53298	0.0204153
Prx2540-2	-0.0138849	-1.58332	0.0109892
CG32396	-0.00387148	-1.49828	0.0637124
CG7781	-0.00775925	-1.54159	0.0985655
CG33648	0	-1.55782	0.0565234
Hsp70Bb	0.00222213	-1.57816	0.0879505
CG4306	-0.0163143	-1.35481	0.703188
alpha-Est8	-0.00134612	-1.10374	0.190049
Kr-h1	-0.00335986	-1.00714	0.196503
BomT3	0.000828444	-1.04057	0.20592
CG18765	-0.00068621	-1.03179	0.216233
CG8665	-0.0203789	-1.05565	0.392111
IFT52	-0.000430588	-1.09829	0.292601
CG31221	-0.0199146	-1.30385	0.381654
CG12825	0.00291072	-1.18684	0.344721
dpr9	-0.00293241	-1.21913	0.359629
CG12868	-0.0191001	-1.31585	0.23162
CG14024	-0.00284931	-1.32203	0.104966
CG14689	0	-2.20807	0.0214912
CG2955	-0.00131673	-1.86319	0
exp	-0.00642631	-1.82376	-0.0414278
Syt4	-0.00537544	-1.76903	-0.0540445
CG10483	0.000308253	-1.93387	-0.140751
mtsh	-0.00343388	-1.8303	-0.240904
Jon25Bii	0.00336628	-2.01228	-0.38271
GstD5	-0.00382244	-1.857	-0.42138
GstE3	-0.00893283	-1.96357	-0.46662
Hpd	-0.00386474	-1.92843	-0.55682
thw	-0.0166854	-2.32727	-0.327229
Sp212	0.00271225	-2.2478	-0.511503
Ugt303B3	-0.00521523	-2.14325	-0.451663
CG9360	-0.0031759	-1.4211	-0.826838
CG2065	-0.00987045	-1.57081	-0.920445
CG6912	-0.0153925	-1.52204	-0.929479
CG6283	0.00529184	-1.21383	-0.684521
CG8245	-0.00293686	-1.2108	-0.722053
CG17633	-0.00313151	-1.00029	-0.849634
CG13622	-0.00500292	-1.17529	-0.862397
Cyp12d1-p	0.0028111	-1.13541	-0.804423
CG33557	-0.00131673	-1.5696	-0.454422
Cyp12c1	-0.00141113	-1.57626	-0.407844
CG12560	0.0122214	-1.40863	-0.325873
Dgat2	-0.00175524	-1.49845	-0.257879
Jon25Bi	0.00267703	-1.49171	-0.324753
CG17362	-0.00329349	-1.59689	-0.0784144
lncRNA:CR45276	0.00117463	-1.48292	-0.111276
CG13947	0.00235888	-1.62737	-0.195982
CG18180	0.00553904	-1.69551	-0.304942
asRNA:CR45141	-0.0116003	-1.00392	-0.633381
CG14696	-0.00922382	-1.07276	-0.470655
lectin-46Cb	0	-1.0756	-0.440303
Cad89D	-0.00313842	-1.03631	-0.564026
CG31463	-0.00279815	-1.069	-0.520259
CG42831	-0.000285561	-1.25491	-0.344966
Alp1	0.0130739	-1.20945	-0.327351
Cyp6a16	0.0087876	-1.21186	-0.310992
Alp10	0.00168947	-1.11951	-0.272806
CG13972	0.0045508	-1.13975	-0.358209
betaTry	0.00199759	-1.33047	-0.52901
GstE6	0.042794	-1.31573	-0.441822
CG4335	0.00252888	-1.20829	-0.577811
Cyp309a1	-0.00609296	-1.23381	-0.54474
Cht9	0.00467544	-1.17879	-0.474582
ppk19	0.00383432	-1.20128	-0.423733
CG5756	-0.00022419	-1.01412	-0.203089
CG7296	0.000213116	-1.00962	-0.232912
CG32085	0.0032041	-1.03529	-0.288034
CG30265	-0.00116402	-1.00727	-0.326918
CG44569	0.000828444	-1.02338	-0.318416
Dnah3	0	-1.00139	-0.121317
CG5250	-0.000393209	-1.0046	-0.103348
Eip78C	0.00245976	-1.00857	-0.111002
CG31808	-0.0243026	-1.06141	-0.184883
CG6834	-0.00531186	-1.0633	-0.19337
CG30054	-0.000331384	-1.11909	-0.220515
CG31371	-0.000810222	-1.12744	-0.172918
CG45072	0.00166653	-1.00278	0.0511061
CG16965	-0.0044997	-1.11464	-0.0365308
CG13796	-0.00849206	-1.15325	0.057456
dsb	-0.00828583	-1.11852	0.0519577
CG34283	0.000828444	-1.09382	0.0423734
CG8100	-0.00110224	-1.09763	0.0681538
CG42673	-0.00145208	-1.36631	-0.00332868
CG46339	-0.000650323	-1.40635	0.00750271
CG18335	-0.00263446	-1.29533	-0.0359946
CG3348	-0.000600926	-1.2788	0.00338029
Ugt35C1	-0.0040459	-1.24945	-0.0583028
CG4927	0.00183139	-1.25375	-0.113945
lncRNA:CR45247	0.00361008	-1.2163	-0.0978833
CG42260	0.0134378	1.69502	0.632848
CG11674	-0.0411819	1.72733	0.604242
CG5880	0.0100961	1.72803	0.567083
HDAC11	-0.0239822	1.85064	0.584686
lncRNA:CR43973	-0.000138861	1.75012	0.492966
BigH1	-0.0549425	1.83943	0.723764
CG7208	-0.0651773	1.81579	0.832125
SoYb	0.0811025	1.64136	0.723203
CG42354	0.0156012	1.6602	0.742878
CG1503	-0.0157605	1.66762	0.776504
lncRNA:CR43961	0.0233788	1.68295	0.785207
CG1971	-0.0302856	1.58834	0.772602
alpha-Est5	0.00530211	1.56125	0.763177
CG7840	-0.0274926	1.54308	0.744757
dah	-0.0245452	1.55125	0.752419
faf	0.0470192	1.55943	0.712324
CG2993	-0.00585998	1.57851	0.705491
CG31898	0.00120834	1.61053	0.703968
CG17270	-0.016139	1.62275	0.625887
GstO1	-0.0242378	1.66439	0.655853
CG7384	-0.0470246	1.66947	0.712544
CG11307	-0.0133958	1.61406	0.674154
CG14410	0.00372812	1.64377	0.706538
CG42445	-0.0220975	1.64486	0.709441
nenya	-0.0191219	1.64849	0.68465
Meics	0.0132772	1.24079	0.750352
CG3744	0.00475605	1.24915	0.733876
Nup93-1	-0.00355697	1.24157	0.743738
CG6179	-0.0387742	1.24302	0.729526
Fgop2	-0.0283382	1.22133	0.727479
CG1024	-0.0244923	1.20936	0.725302
zld	-0.0200781	1.20769	0.723045
Cul1	0.0246683	1.25305	0.720716
CG6962	-0.00709643	1.2478	0.709329
CG3407	0.0108669	1.26518	0.689842
Bsg25D	0.0124087	1.26293	0.711047
Smyd4-1	0.00234519	1.25877	0.701493
O-fut1	-0.00650349	1.21977	0.689676
Topors	-0.0086814	1.21524	0.689543
CG5292	0.0125837	1.2279	0.708035
Nab2	-0.00132301	1.23053	0.728085
CG10013	0.00310257	1.22317	0.714728
Pak	0.00120173	1.21798	0.721722
CG6961	-0.0459545	1.24318	0.67509
tum	-0.0319466	1.27456	0.673673
CG4281	-0.0217747	1.28925	0.677336
Mau2	-0.0179891	1.29614	0.682048
nej	-0.0248328	1.29451	0.663038
pita	-0.0371899	1.30207	0.664098
TfIIFalpha	-0.0369414	1.31868	0.676305
CG6171	-0.0178347	1.3364	0.668195
lic	-0.0215544	1.33182	0.659285
GatB	-0.00289233	1.32364	0.668862
mbt	-0.00987014	1.32769	0.661401
rumi	-0.0392854	1.33556	0.711502
Aladin	-0.0475238	1.30224	0.711486
egg	-0.0347942	1.29788	0.715259
CG34261	-0.0152738	1.37353	0.711783
dgt6	-0.0097004	1.3655	0.734075
hdc	-0.0252346	1.39766	0.724507
CG17361	-0.0336639	1.3861	0.708446
CG17129	-0.0405814	1.37085	0.716288
GluRS-m	-0.0439662	1.37674	0.723401
CG3281	-0.0317402	1.38963	0.659509
MAN1	0.00291288	1.39154	0.677009
Mst85C	-0.0240598	1.40081	0.69364
PIG-H	-0.0188035	1.38417	0.695096
tun	0.0047057	1.4178	0.701675
Apc2	0.0181404	1.37329	0.705263
Camta	0.0278049	1.3973	0.69513
cana	0.0363713	1.33635	0.720243
CG1815	0.013734	1.34239	0.715145
CG3045	0.0231239	1.3157	0.719138
fu	0.030337	1.30614	0.723492
pum	0.0174497	1.31298	0.70409
Xpc	0.0351982	1.30621	0.698846
spn-E	0.0765305	1.33213	0.718893
hob	0.0383364	1.34046	0.749389
Tob	0.0578768	1.32488	0.759106
CG7536	0.0432685	1.27506	0.648455
sov	0.0210719	1.27357	0.635308
polo	0.0294479	1.29294	0.665695
Nufip	0.020339	1.3106	0.656299
CR43727	0.0127477	1.30968	0.66881
SamDC	0.00391686	1.31715	0.662628
HIP	0.0129475	1.32654	0.625324
mRpS5	0.0517765	1.32591	0.636419
bur	0.0341258	1.31685	0.64426
Rme-8	0.0326222	1.32997	0.645491
PEK	0.0698401	1.38705	0.637188
Tbc1d15-17	0.0344548	1.36378	0.661136
mtrm	0.0400529	1.3436	0.68057
UbcE2H	0.0561268	1.36051	0.69626
Acph-1	0.0177195	1.50477	0.608809
CG4502	-0.0156671	1.48775	0.595783
yl	-0.00218449	1.47984	0.628174
CG15312	-0.0384956	1.46076	0.646935
CG1896	-0.0272065	1.43255	0.612093
CG6321	-0.01265	1.43667	0.621719
CG31495	-0.0175185	1.46586	0.59564
CG9925	-0.00892476	1.44651	0.595069
ref(2)P	0.0245306	1.40712	0.648802
Spec2	0.0277252	1.43939	0.685817
Fur2	0.0136165	1.43381	0.656514
l(2)37Cd	0.00756754	1.43151	0.676561
for	0.0614566	1.46081	0.681236
CG2938	0.0709589	1.4548	0.628573
Trf4-1	0.0552655	1.46978	0.609359
AGO3	0.0775727	1.49285	0.791844
zen	-0.00768807	1.53162	0.699378
asRNA:CR45171	-0.008444	1.52718	0.654517
CG5608	-0.00787909	1.51226	0.6731
Ripalpha	-0.00889715	1.4618	0.738074
CG32365	-0.0140055	1.46711	0.704438
Drep2	-0.00829311	1.4667	0.71741
RhoBTB	0.0379062	1.47389	0.761432
bora	-0.00792608	1.49338	0.755457
CG14764	0.0208505	1.51217	0.751692
Elba2	-0.0519603	1.60329	0.948002
snRNA:U12	-0.0626529	1.61226	0.951996
CG2678	-0.0113913	1.58738	0.955348
CG6425	-0.0348335	1.57023	0.991241
CG5026	0.000753891	1.51016	0.981146
TBCB	-0.0335929	1.52262	0.970585
CG12713	0.00539217	1.55825	0.903032
mael	0.000204068	1.55424	0.896545
CG34216	-0.00418202	1.53981	0.946527
tej	-0.00734912	1.55447	0.935267
CG3457	-0.0489993	1.51332	0.883466
tut	0.00351836	1.5149	0.825244
lncRNA:CR43857	-0.030772	1.52986	0.831425
lncRNA:CR44111	-0.0256225	1.5412	0.824484
lncRNA:CR44779	-0.010544	1.65652	0.837759
slam	-0.0243356	1.66016	0.839912
CR14033	0.025615	1.60291	0.883708
Nepl3	0.00728101	1.56485	0.862627
qkr54B	0.0151453	1.56703	0.837062
Cdc6	0.00383107	1.40495	0.805713
Wee1	-0.00315252	1.36399	0.803911
CG17829	-0.0229145	1.36794	0.831431
Snp	-0.012992	1.37446	0.836297
mei-38	-0.052826	1.35067	0.788778
Rcc1	-0.0322754	1.3431	0.766121
CG4788	-0.032413	1.363	0.782282
Vps39	-0.0217225	1.37621	0.786794
CG4287	-0.00500819	1.35895	0.781474
CG4730	-0.00036318	1.35234	0.763154
mof	0.0189936	1.36957	0.781624
CG10492	0.027746	1.36499	0.753893
CG5726	0.0284137	1.36698	0.75165
ced-6	0.0453288	1.33521	0.792785
Hmr	0.0264468	1.35584	0.812825
pea	0.0508009	1.36127	0.804739
fuss	0.0485222	1.39194	0.81246
B4	0.0283502	1.35844	0.837066
hang	0.0453908	1.36615	0.826675
Usp1	0.0461859	1.35087	0.830086
Hsl	0.039985	1.42349	0.844135
Aps	0.0265045	1.41385	0.851785
muskelin	0.038468	1.40839	0.84475
CG2924	0.0502345	1.38214	0.868584
Pbp95	0.0241389	1.38365	0.868667
CG12877	-0.0293118	1.40956	0.904928
insv	-0.0250238	1.41759	0.849044
msd1	-0.0413417	1.41099	0.875358
CG9231	-0.0413733	1.42993	0.757805
icln	-0.0292	1.4336	0.791617
CG8507	-0.0084043	1.39642	0.754335
CG8223	-0.0324654	1.40443	0.780392
Set2	-0.0351257	1.39331	0.756516
CG11164	-0.033954	1.47068	0.808562
daed	-0.0421231	1.44257	0.829183
CG9272	-0.00667044	1.48116	0.778369
swa	-0.01223	1.46243	0.786637
CG41378	-0.00515433	1.44711	0.820043
CG42240	0.00589933	1.44763	0.820907
Parg	0.00902586	1.45361	0.820026
CG8460	0.00883214	1.44196	0.784704
CG8924	0.0150519	1.45669	0.79912
gwl	0.0416465	1.38828	0.96519
sced	0.0325642	1.41705	0.994257
lncRNA:CR45082	-0.0192212	1.44628	1.00581
rhi	-0.0271903	1.42366	1.0295
Hexim	-0.02424	1.38953	0.982772
zuc	-0.044692	1.40397	1.00741
CG2258	0.0410014	1.53779	0.97381
nAChRalpha4	0.0677924	1.47589	0.975114
ssp3	0.0924131	1.41627	0.918799
thr	0.0950889	1.43349	0.914785
Tlk	0.0193508	1.43534	0.903467
Cen	0.0436488	1.42749	0.912799
CG9062	0.0428343	1.41525	0.932104
Sting	-0.00770486	1.48644	0.905266
retn	-0.00864921	1.49783	0.946865
MAGE	-0.0175747	1.47759	0.936394
TMEM216	0.00227937	1.48083	0.935897
vis	0.00631459	1.45521	0.943018
Chrac-14	-0.0308754	1.45572	0.916634
CG1943	-0.019657	1.42575	0.921174
Orc1	-0.00507877	1.43556	0.904233
CG44303	-0.0441202	1.88843	0.278585
CG31921	0.00271225	1.86731	0.0240364
gd	-0.023069	1.79577	-0.0814559
CG13579	-0.000249459	1.32643	-0.0337046
Prosbeta6	-0.0390332	1.33277	-0.0544123
CG34125	-0.0420656	1.33417	0.0521089
Pink1	-0.0545198	1.32755	0.0462653
CG17746	-0.00191081	1.31856	0.0198622
GlyS	-0.0141519	1.32513	0.0113227
prage	0.00962494	1.35622	0.0394
Rpe	-0.0233815	1.37362	0.014908
srw	-0.00335688	1.42964	-0.0161963
CG1927	-0.0329116	1.41415	-0.0663466
inaF-D	0.00269844	1.4449	-0.0690832
AOX3	-0.0125363	1.37954	-0.102065
cue	-0.0147874	1.39088	-0.0957088
CG30046	0.00739695	1.33325	-0.139958
Ppox	-0.0460306	1.31492	-0.112274
Sod1	-0.0520081	1.36302	-0.132674
Mal-B2	-0.0291251	1.70633	0.052266
CG1275	-0.0368511	1.61829	0.0929565
CG7530	-0.0247484	1.66826	0.145043
GstT3	-0.0285224	1.60568	-0.0452551
ApepP	-0.00306398	1.62256	-0.0618634
CG44098	0.00595192	1.64689	-0.0479612
CG14837	0.016944	1.54567	-0.00401529
grk	-0.00864263	1.53446	-0.00166051
CG14204	-0.0130044	1.52872	0.057616
CG33181	-0.0227804	1.49254	0.0516442
CG7381	-0.0698479	1.52596	0.0157931
snk	-0.0365173	1.5617	0.0543454
Gabat	-0.0859138	1.45593	0.19296
Kcmf1	-0.0538396	1.47711	0.18597
Npc2a	-0.0511986	1.4583	0.183688
Bdbt	-0.0463924	1.47972	0.228948
GstE1	-0.0459369	1.50337	0.2655
CG3726	-0.0465538	1.59514	0.178338
CG7328	-0.0248964	1.58503	0.219578
Proc-R	0.013728	1.49495	0.179026
lncRNA:CR44999	-0.000612396	1.52333	0.222288
CG14997	0.00839589	1.54289	0.190159
CG14036	0.000916194	1.52986	0.190185
CG5789	0.00399139	1.52267	0.18599
Prosbeta3	-0.0246105	1.41173	0.0682944
rost	-0.00362219	1.40315	0.153436
CG5541	-0.0158105	1.44723	0.124586
CG7054	-0.0250626	1.45192	0.167513
S2P	0.0184011	1.50668	0.0848444
ZnT49B	0.00491153	1.55063	0.10698
Ae2	0.0862206	1.47154	0.142896
hoe1	0.0345773	1.47248	0.123603
trio	0.0613769	1.05755	0.473839
Rgl	0.0595251	1.04817	0.496271
RhoGAPp190	0.0638502	1.03687	0.511867
Syx1A	0.0587065	1.08483	0.497721
CG5728	0.0372144	1.10132	0.485937
CG7692	0.0417111	1.11281	0.489723
Gpdh3	0.0680054	1.12081	0.486998
Thd1	0.0955109	1.09804	0.476702
CG4968	-0.0313123	1.029	0.552896
CG5986	-0.032647	1.01479	0.532061
rogdi	-0.0109902	1.06275	0.562408
CR43671	0.00158141	1.05576	0.536367
mor	0.0114675	1.0469	0.536263
fl(2)d	-0.00648843	1.03558	0.531106
Spt6	0.00752331	1.03494	0.540515
CG1234	-0.0115049	1.0482	0.500545
sgg	-0.00428488	1.04864	0.49442
Spt20	-0.0163528	1.05638	0.478071
CG7183	-0.0253766	1.07206	0.475497
CG8326	-0.0289216	1.06799	0.480547
Bka	-0.0397538	1.08277	0.527867
CG13484	-0.0403988	1.07558	0.502087
eIF4B	-0.0277558	1.09506	0.521298
Rrp6	-0.0113504	1.08986	0.521478
RluA-2	-0.0125549	1.06624	0.526755
CG17163	-0.00412185	1.08366	0.506645
dind	0.00599715	1.08158	0.519542
CG12121	0.024333	1.0156	0.493478
CG5808	0.0215658	1.03166	0.504894
Ufd4	0.0146305	1.03957	0.49111
Ykt6	-0.00818737	1.0015	0.480857
14-3-3epsilon	-0.0142005	1.02663	0.491386
CG11808	-0.0228533	1.02654	0.482133
CG4266	-0.00874235	1.02944	0.474924
Spt5	-0.00147643	1.03227	0.485792
obe	0.00317169	1.1037	0.475025
CG11399	0.0050269	1.07516	0.461751
Gug	0.00967915	1.05712	0.482391
ix	-0.0436721	1.04917	0.450084
Bap60	-0.0319941	1.05811	0.447629
Prp19	-0.0314239	1.06014	0.433477
CG31111	0.0104285	1.05401	0.449616
CG42853	0.00635236	1.04883	0.428648
csul	-0.005865	1.03312	0.449459
Mtr4	-0.0174337	1.03283	0.454713
Ada3	-0.0130527	1.04843	0.455895
Tsp97E	-0.00848222	1.05404	0.444528
CG1647	0.0283346	1.14633	0.423051
Rad23	0.0185366	1.11987	0.420699
Sur-8	0.00539919	1.11487	0.444032
Traf6	0.0243413	1.11924	0.447634
Ire1	0.0592817	1.13626	0.3806
Mnn1	0.0462884	1.14654	0.381286
CG2926	0.0569779	1.08229	0.400525
CG43783	0.0675249	1.09709	0.429009
dgt1	-0.042411	1.12718	0.473516
EMC2B	-0.0335581	1.08599	0.442753
CG2218	-0.0294457	1.10919	0.438621
Nedd8	-0.0241829	1.10856	0.459328
dome	-0.00188237	1.13326	0.434414
GCC185	-0.0164444	1.12673	0.4297
ari-1	-0.0113417	1.14081	0.422955
CG11523	-0.0178975	1.14424	0.40973
CG30467	-0.0369903	1.15405	0.426733
CHMP2B	-0.0214826	1.14422	0.429419
Snx6	-0.0247631	1.13824	0.434618
CG9213	-0.043134	1.13225	0.380247
CG5515	-0.0363376	1.15469	0.393567
Nup50	-0.036392	1.14103	0.402171
hng3	-0.0144901	1.13856	0.392647
CG17168	-0.0152127	1.10797	0.384173
lncRNA:CR45433	-0.0212286	1.12681	0.386419
Taf12	-0.0206346	1.12307	0.378545
Tpr2	0.0143868	1.00157	0.434937
Hs6st	0.0268542	1.01931	0.432476
Lon	0.0323758	1.01934	0.428355
cmb	0.0200026	1.00936	0.411747
spir	0.0328217	1.01158	0.400803
ash1	0.0370743	1.03939	0.406847
dia	0.0260497	1.04008	0.415321
RpII215	0.0247183	1.03035	0.424387
CTPsyn	-0.016854	1.0021	0.429783
ND-AGGG	-0.00156407	1.02102	0.433116
CG1738	-0.0448715	1.0245	0.435508
Tom20	-0.0306917	1.00486	0.408787
Raf	-0.0224319	1.02404	0.39521
Sce	-0.0407847	1.03423	0.403682
Surf6	-0.0292184	1.04643	0.396286
Sap47	-0.0026816	1.0051	0.394167
asRNA:CR45466	-0.00623849	1.02188	0.371684
Sgf29	-0.0141561	1.02287	0.373528
MSBP	-0.0153956	1.09861	0.410615
CG8545	-0.0230982	1.08128	0.403448
Tip60	-0.0126309	1.08328	0.395971
CG46466	0.0081322	1.11211	0.388295
CG8176	0.0139493	1.08302	0.403167
Saf6	-0.04427	1.06204	0.393391
Pgm2a	-0.0152293	1.04807	0.368766
Snr1	-0.0349067	1.05801	0.361775
Su(fu)	-0.0385647	1.08736	0.346792
Bet3	-0.0230249	1.08693	0.35477
CG12106	-0.0258628	1.09083	0.344407
CG16790	-0.0268871	1.08071	0.381017
RpII15	-0.036972	1.08989	0.383802
Bx42	-0.0298303	1.08441	0.365227
CG12301	-0.0217129	1.09982	0.363282
Gos28	-0.0308414	1.10248	0.374283
FoxK	0.0245998	1.0683	0.375743
IntS6	0.0327737	1.06809	0.367551
chb	0.0404498	1.02371	0.327469
ocm	0.0295462	1.0361	0.34853
CG10731	-0.00561325	1.00207	0.3361
nudE	0.00082955	1.00705	0.339196
Kap-alpha1	-0.04094	1.00097	0.355837
Rs1	-0.0412086	1.00827	0.369042
CG12253	-0.034936	1.05755	0.298601
Spx	-0.0284017	1.04742	0.290473
l(2)35Be	-0.04025	1.057	0.316917
cbc	-0.0477225	1.04842	0.305319
Fkbp39	-0.0425511	1.04479	0.312914
CG31635	-0.00215556	1.07089	0.331959
asRNA:CR45134	-0.0243805	1.07649	0.340897
CG4686	-0.0194516	1.07364	0.326056
atms	-0.0356989	1.04898	0.334761
tsr	-0.0294413	1.05432	0.339839
pr	-0.0137576	1.05035	0.328065
MBD-like	-0.0313391	1.03787	0.327233
MICU3	-0.022839	1.04082	0.319797
Nup62	-0.0181419	1.15314	0.551676
Pp4-19C	-0.0181496	1.14082	0.54024
thoc5	-0.00575891	1.13992	0.525367
Sgt1	-0.0333817	1.12847	0.529248
CG3223	-0.0201137	1.11948	0.534014
l(3)07882	-0.0166346	1.1209	0.532345
DMAP1	-0.0583335	1.12566	0.552159
Cdk9	-0.0311453	1.15617	0.57001
CG6843	-0.0305567	1.17186	0.568994
mod(mdg4)	-0.0174613	1.14524	0.568864
Bub3	-0.0419219	1.13859	0.581449
EndoB	-0.0374296	1.13088	0.56585
Trf	-0.035436	1.12719	0.561648
Ptp10D	0.00195697	1.11156	0.596928
Amun	-0.00538295	1.11116	0.603278
CDK2AP1	-0.0097957	1.1089	0.598478
ifc	-0.0130781	1.13303	0.585565
CG18600	-0.0211516	1.13652	0.600955
CG4119	-0.00527028	1.13671	0.600262
Mad1	0.0089249	1.12374	0.578505
CG9246	-0.0093721	1.10674	0.578042
osa	0.00027247	1.10981	0.564221
CG6418	-0.0198512	1.10842	0.585863
Gcn5	-0.032752	1.10887	0.584401
elgi	-0.00978735	1.08988	0.582244
Nnp-1	-0.00931462	1.09768	0.592857
Tango6	0.0428184	1.12392	0.560802
CG16868	0.0307631	1.10275	0.575381
Tmem131	0.0221046	1.1146	0.571761
key	-0.0201063	1.09366	0.553869
Moca-cyp	-0.0257071	1.10823	0.55258
CG6254	-0.00356442	1.08803	0.546296
Ing5	-0.000654778	1.11764	0.547798
CG2186	-0.0174789	1.10832	0.708832
Rrp47	-0.00376867	1.11661	0.716365
CG43736	0.00302345	1.09014	0.676646
CG12659	-0.0167385	1.10378	0.663107
prg	-0.0121288	1.10776	0.672638
spen	0.034423	1.12848	0.683317
Taf1	0.0416757	1.10788	0.669762
Bre1	0.019329	1.10691	0.698773
CG7154	0.01061	1.11998	0.67347
EcR	0.0101222	1.1141	0.674958
CG32147	-0.00311569	1.13483	0.651047
flfl	-0.0092682	1.15421	0.657029
snama	0.0257865	1.14545	0.668786
CG30020	0.00723027	1.15359	0.675711
CG32075	0.00482431	1.1477	0.664574
Eaf6	-0.0424266	1.08172	0.648331
gpp	-0.0599197	1.08015	0.653133
CG15812	-0.0245066	1.0759	0.620112
eff	-0.012947	1.06544	0.633571
CG14478	-0.00766007	1.09043	0.630638
fs(1)K10	-0.00406605	1.07936	0.64951
CG13760	-0.0541032	1.12709	0.669183
U2af38	-0.0331474	1.14458	0.660627
CG6674	-0.0168579	1.12166	0.639315
CG3918	-0.0249166	1.12423	0.626298
EMC2A	-0.0242269	1.13468	0.631367
CG5516	-0.0440794	1.09655	0.61166
lncRNA:CR30055	-0.0365645	1.10242	0.640167
Abl	0.0477656	1.20432	0.649949
lilli	0.0448097	1.17163	0.621221
botv	0.0513594	1.14681	0.609716
Lrrk	0.0436651	1.13274	0.593458
hook	0.00464777	1.13014	0.618733
CG11970	-0.00142735	1.13718	0.631446
Tnpo-SR	0.00344655	1.13949	0.634399
dbo	0.019692	1.13548	0.634112
jvl	0.0233992	1.15233	0.621247
CG16753	-0.0413814	1.20241	0.677058
lncRNA:CR43651	-0.0138563	1.18322	0.666617
CG6227	-0.00905471	1.19663	0.673162
CG9328	-0.0106686	1.19374	0.684537
Poc1	-0.0081852	1.19916	0.642763
BRWD3	0.000507261	1.17644	0.639346
CG4768	0.00347576	1.17483	0.64449
Fhos	0.0216886	1.18661	0.6548
CG5003	0.00279827	1.19421	0.661643
alpha4GT1	0.00758594	1.19834	0.678301
tral	0.0110226	1.20583	0.671533
ZIPIC	-0.0406192	1.20974	0.598975
BthD	-0.0530076	1.20612	0.611174
CG5180	-0.0506043	1.20235	0.599946
CG33695	-0.0504237	1.19629	0.581677
ncd	-0.0335446	1.21689	0.58049
Nf-YA	-0.0347307	1.16704	0.646464
Usp39	-0.0415831	1.17257	0.634457
CG32039	-0.0188012	1.18139	0.633606
Nxt1	-0.0300804	1.18345	0.640779
pins	-0.0248401	1.17974	0.650374
CG14286	-0.02662	1.15381	0.60526
GAPsec	-0.00620314	1.15691	0.614649
ear	-0.00862145	1.19711	0.599571
Rox8	-0.00803508	1.17116	0.591951
pch2	-0.0465771	1.07137	0.6091
Zif	-0.0413927	1.06599	0.622868
msb1l	-0.0488799	1.0681	0.584855
aph-1	-0.0292532	1.06597	0.601543
Fur1	-0.0197616	1.07393	0.595908
Incenp	-0.053273	1.02097	0.629605
CG34159	-0.0332546	1.03377	0.637262
CG5815	-0.046672	1.03984	0.638087
CG6665	-0.0410599	1.00591	0.596548
Blos2	-0.0391145	1.02275	0.626577
prod	-0.0314408	1.01639	0.617413
CG11920	-0.0101674	1.02994	0.592388
yrt	-0.000508291	1.02253	0.602196
Mcm7	0.00978872	1.05848	0.596073
CG31365	0.0167828	1.03788	0.616282
Hen1	0.0234767	1.03496	0.606734
Aasdh	0.0209923	1.06179	0.643208
Axn	0.0193611	1.08191	0.647669
CG14650	0.0203394	1.0901	0.607814
CG44838	0.0120901	1.09378	0.610353
CG1344	0.0396331	1.07945	0.625228
CG2225	0.0290852	1.07029	0.607362
ova	0.0529804	1.03068	0.67054
Rat1	0.0324944	1.0492	0.694591
CG8950	0.0195371	1.00637	0.688818
CG6357	0.0300152	1.01193	0.663008
trem	0.0181685	1.01874	0.649717
Fip1	-0.0423945	1.06156	0.727295
l(2)05714	-0.039396	1.0529	0.698263
CG5447	-0.0188986	1.0049	0.69132
CG8461	-0.0177623	1.02111	0.709137
mth	0.00813161	1.04345	0.686373
CG12818	-0.00830024	1.05742	0.695323
CG8679	-0.00568659	1.05661	0.682694
CG11504	-0.023228	1.02193	0.664348
CG31683	-0.0117966	1.0471	0.672307
CG10139	-0.0284872	1.05751	0.677083
Hel25E	-0.0290908	1.05337	0.682341
unc-13	0.127277	1.0623	0.587491
4E-T	0.130615	1.10351	0.666936
Graf	0.102375	1.12053	0.62798
Ranbp16	0.0820302	1.10582	0.663381
CG6511	0.0309102	1.04016	0.591398
Tao	0.0437821	1.06366	0.59135
CG10413	0.0864891	1.05573	0.611648
Jarid2	0.0617293	1.08579	0.602245
svr	0.0605677	1.02607	0.548551
CG1951	0.0365564	1.0164	0.576188
mod	0.0209949	1.01123	0.547753
AGO1	0.0700424	1.00064	0.595106
CG15744	0.0234801	1.00092	0.62663
RN-tre	0.0203736	1.01124	0.610954
CG7839	0.00707801	1.17262	0.425964
flw	0.0168216	1.18511	0.441745
CG9646	0.0184159	1.1803	0.485695
Smyd4-4	0.00666483	1.18014	0.47986
PAN3	0.0214974	1.14392	0.458275
asun	-0.0126391	1.14774	0.463861
Vps26	0.00125135	1.15358	0.463861
CG31643	-0.0585482	1.1856	0.427771
Bap111	-0.0423647	1.19403	0.420616
Rbm13	-0.038054	1.19506	0.402964
cactin	-0.0226255	1.16212	0.415355
CG13097	-0.0287077	1.16808	0.410667
Ada1-2	-0.0268198	1.17684	0.435822
cathD	-0.0258634	1.18316	0.430043
CG3511	-0.00991949	1.17306	0.439365
Rab10	-0.0179797	1.1698	0.442867
Faf2	-0.0134692	1.21821	0.403913
Gdap2	0.00525014	1.23391	0.409164
CG1677	-0.0309989	1.22345	0.433959
CSN1b	-0.0268988	1.22224	0.424271
MED27	-0.0333708	1.2195	0.422185
Cdc5	-0.0365674	1.24328	0.427359
CG9132	-0.0263033	1.23675	0.411256
CG7341	-0.0385245	1.20533	0.447894
CSN3	-0.0299027	1.21405	0.461938
Alg13	-0.000698358	1.20572	0.43545
unc-119	0.0114005	1.20652	0.442522
CG3847	-0.00390885	1.22198	0.455592
CG7728	-0.00157577	1.21334	0.453938
SCCRO4	0.00163917	1.20024	0.462572
Syx7	-0.00945958	1.20876	0.459455
csw	0.00446994	1.27079	0.534158
Gr64a	0.000828444	1.26062	0.552756
ash2	-0.0129061	1.27271	0.555036
Tailor	-0.0161746	1.28285	0.555381
Pex2	-0.027487	1.26351	0.55247
zpg	-0.0322277	1.26033	0.561997
CG6005	-0.0233262	1.2357	0.565128
Ublcp1	-0.0331229	1.23963	0.562289
Ptpmeg2	-0.0123453	1.22617	0.520263
Usp16-45	-0.00312477	1.24651	0.539486
Cwc25	-0.0163854	1.24196	0.534424
Hsc20	-0.0101346	1.2375	0.526683
fws	-0.0109939	1.25753	0.4922
lncRNA:CR43989	0.00125272	1.25487	0.500305
rb	-0.00162766	1.24691	0.499515
CG6051	0.021656	1.25565	0.471302
norpA	0.028974	1.25166	0.505707
Nulp1	-0.0267116	1.27909	0.486118
stw	-0.0101685	1.2761	0.486302
CG1622	-0.0478272	1.25599	0.485321
CG10038	-0.0271791	1.26981	0.507879
CG8435	-0.0388007	1.25361	0.508798
ball	-0.0374669	1.19355	0.556761
spn-F	-0.0356915	1.1912	0.541134
CG34008	0.00184678	1.20639	0.523378
wapl	0.0156506	1.20313	0.537164
l(3)05822	0.0180151	1.17416	0.545628
Vps51	0.00992488	1.1649	0.545957
CG11367	-0.000658649	1.19304	0.555092
CG3735	-0.00797093	1.19105	0.565485
CycC	-0.0346678	1.1749	0.490739
Nup35	-0.0418041	1.15911	0.488295
Apl	-0.0362229	1.1784	0.522561
Atxn7	-0.0280287	1.16985	0.506728
CG2493	-0.0240823	1.23087	0.491535
Dlc90F	-0.021769	1.227	0.494324
CG4424	-0.0422691	1.20742	0.502483
wek	-0.0308993	1.21996	0.507133
CG15445	-0.0147723	1.19308	0.522686
koko	-0.0189547	1.20482	0.51621
Arv1	-0.0092565	1.18895	0.500206
CG9004	-0.00779255	1.20661	0.492784
RhoGAP19D	0.0332386	1.13809	0.504437
CG14931	0.0361226	1.14133	0.551949
Mi-2	0.0439056	1.14632	0.542493
Mat89Ba	0.0220653	1.14584	0.54455
su(sable)	0.0194637	1.12917	0.536437
Lap1	0.0642193	1.21815	0.522674
CalpB	0.0547052	1.17015	0.5634
Nopp140	0.0303466	1.18313	0.536675
ana1	0.0386083	1.17007	0.526836
Not1	0.0472278	1.18571	0.524749
CG14435	0.00569664	1.35733	0.519865
Fbw5	-0.00830937	1.34508	0.520664
Spn	0.0057101	1.36084	0.490429
Wwox	-0.0140619	1.34225	0.470412
CG31759	0.0547747	1.2995	0.47928
MYPT-75D	0.0318634	1.31633	0.454207
crm	-0.00027548	1.32329	0.464832
Pdk	0.0175188	1.33112	0.477156
CG31612	0.0230734	1.38964	0.557845
CG33941	0.0403334	1.37771	0.561725
l(3)72Dp	0.0374484	1.37269	0.56691
MCU	0.0172851	1.38181	0.586573
piwi	0.0328793	1.36193	0.578397
Cpsf160	0.0695747	1.35558	0.505905
Vps11	0.0706602	1.36346	0.551676
CG7044	0.0213607	1.3018	0.519425
Gcn2	0.0431957	1.33145	0.539462
Stlk	0.0228421	1.34961	0.531127
CG5439	-0.0535541	1.29763	0.563619
Dronc	-0.029837	1.30635	0.558132
Ns4	-0.0217691	1.32068	0.572508
bcd	-0.000783533	1.30226	0.557961
ben	-0.0148694	1.31587	0.536965
Smr	0.00136984	1.32881	0.581656
CG6201	0.0198087	1.32506	0.599666
pasha	0.0117199	1.32193	0.595384
Rab35	-0.033908	1.31679	0.628404
Hmg-2	-0.0387197	1.30839	0.591295
CG9393	-0.0261037	1.3197	0.602518
Kap-alpha3	-0.0113875	1.31401	0.601503
Cyp6a22	-0.0483114	1.36726	0.603596
CG4572	-0.019523	1.3787	0.584818
CG8569	-0.0157091	1.37293	0.577839
CG17508	0.000788595	1.35974	0.566357
PGAP2	-0.0029134	1.35455	0.585818
BicD	0.0665542	1.23009	0.600134
CG8841	0.0598935	1.25797	0.608727
dpr6	0.0573791	1.25537	0.589979
CG31510	0.0477159	1.20953	0.583258
CG7139	0.0276662	1.20214	0.592936
CG8726	0.0260301	1.22824	0.543082
timeout	0.0136114	1.2413	0.562958
EndoU	-0.0148524	1.24643	0.642356
gfzf	-0.00412529	1.24678	0.656671
Rcd1	0.0155013	1.22628	0.655116
ago	0.0111306	1.24316	0.66315
cin	0.011598	1.23213	0.671046
Odj	0.00266242	1.24994	0.608009
Atg16	0.00532998	1.23352	0.614696
Cbp80	0.0193836	1.23025	0.611303
Nup153	0.0375162	1.22413	0.621448
EDTP	0.0338528	1.24418	0.628291
Tis11	0.037685	1.25564	0.623256
wdn	-0.0357789	1.24658	0.625983
mbm	-0.0371494	1.25298	0.606748
CG11596	-0.0280751	1.24359	0.617644
gro	-0.0233756	1.24759	0.612712
CG9705	-0.0159205	1.26357	0.628627
Caf1-55	-0.0130771	1.2895	0.640053
CG15514	-0.0272679	1.28007	0.639798
CG3448	-0.00782824	1.22183	0.604082
DAAM	-0.0182704	1.22431	0.605046
I-2	-0.0113025	1.2355	0.574432
Ptp61F	0.00307482	1.23372	0.577074
rtet	-0.00261627	1.22734	0.584196
MICU1	0.017566	1.26774	0.574956
Abp1	-0.00816503	1.28871	0.592221
CG46385	0.0207581	1.28164	0.609155
CG6621	-0.0087513	1.01162	-0.0145561
ppan	-0.0164553	1.01708	0.00814319
p38a	0.00821793	1.0057	0.0218774
bmm	0.0194711	1.02319	-0.0121381
CG2921	0.00100327	1.03302	-0.00419397
Slc25A46a	-0.0422844	1.0073	0.0476595
CG14805	-0.0463384	1.01889	0.0136919
Ac13E	-0.0363609	1.01598	0.0274127
ohgt	-0.0312473	1.00704	0.0195882
mRpL39	-0.047756	1.06982	-0.0129003
Dbp73D	-0.0183822	1.04853	-0.00988035
l(1)G0007	-0.0127767	1.07439	0.00239211
CG10425	-0.0449294	1.04701	0.030875
PIG-T	-0.0396673	1.04382	0.0390155
lncRNA:CR46102	-0.0107695	1.05065	0.00827397
Mthfs	-0.0180687	1.03825	0.0203292
CG9018	-0.0360546	1.00621	-0.0709471
Ciao1	-0.0325605	1.02891	-0.069557
Spn88Ea	-0.0454329	1.01916	-0.0551522
EMRE	-0.0328863	1.03114	-0.0307757
CG2004	-0.0469862	1.02499	-0.0137446
Csl4	-0.0427099	1.00802	-0.0128511
TBC1D16	0.00704218	1.09287	-0.00890217
plx	0.0203133	1.03253	-0.056955
CG18178	-0.0228345	1.07344	-0.061167
CG31068	0.000245041	1.05975	-0.0394984
CG7332	-0.0112221	1.05185	-0.0383522
mRRF1	-0.0108904	1.05218	-0.0339778
CG10584	0.00678323	1.02495	0.10443
LpR2	0.0199363	1.02693	0.106939
CG17691	0.0266831	1.00751	0.11905
l(1)G0196	0.0146158	1.0119	0.145897
PPP1R15	-0.0104018	1.03339	0.142495
Qsox1	-0.0142284	1.03295	0.14907
CG11858	-0.0290443	1.02426	0.144887
CG2656	-0.029444	1.02946	0.133221
Atg4b	0.0212736	1.03809	0.161365
wds	0.00773473	1.06473	0.142517
out	0.0370008	1.07962	0.088165
Herc4	0.0385862	1.04653	0.05108
Pi4KIIalpha	0.00907513	1.05722	0.0514126
Tnks	0.0244922	1.06469	0.0541115
fry	0.0486803	1.05314	0.01897
CG2698	0.0442878	1.01294	0.0682364
gig	0.0517693	1.02549	0.0626209
CG40160	-0.0259977	1.09934	0.024296
asRNA:CR44020	-0.00668838	1.0749	0.0479559
Prosbeta1	-0.0361448	1.09264	0.066347
CG32262	-0.0256004	1.05981	0.0867093
wcd	-0.0261462	1.0587	0.0686552
p53	-0.0394313	1.05011	0.0574287
Prosalpha7	-0.0447079	1.04876	0.0807615
Iru	-0.0541996	1.07786	0.115246
CG17834	-0.0285345	1.08428	0.0990851
Rcd5	-0.0340789	1.10043	0.101023
CG6180	-0.0311834	1.04639	0.111968
CG13667	-0.00442415	1.06737	0.115469
CG8004	-0.015046	1.08235	0.11394
CG8475	-0.00910247	1.07705	0.112072
asRNA:CR44894	0.0230537	1.07453	0.268799
Pp1alpha-96A	0.0144221	1.06812	0.299613
Mybbp1A	-0.015049	1.11347	0.302039
CG11357	-0.00239439	1.12622	0.276464
CG17625	0.016293	1.11796	0.292144
ALiX	-0.0343794	1.09119	0.269088
Ubc10	-0.0320734	1.11252	0.282058
Atg18a	-0.012393	1.07912	0.267719
CG12895	-0.0123485	1.06327	0.282818
Art3	-0.00511397	1.08899	0.301594
mRpS30	-0.0206103	1.07321	0.300986
CG5510	-0.00763229	1.05943	0.239952
m-cup	0.00364406	1.04943	0.237686
CG7065	0.0157506	1.0859	0.240192
Hsp26	0.0105855	1.07003	0.218847
PAPLA1	0.0352651	1.06104	0.206805
Plc21C	0.0640307	1.0587	0.230299
Pms2	0.0514037	1.04475	0.25156
dnc	0.0504951	1.1183	0.1978
Fit1	0.0297018	1.13228	0.205825
CG5953	0.0509426	1.15515	0.261585
Aef1	0.0387707	1.1289	0.250131
Usp47	0.0341878	1.10071	0.255329
CG14907	-0.00541072	1.00301	0.270966
Hpr1	-0.00885023	1.00346	0.290661
pont	-0.015016	1.03597	0.289248
sbb	-0.0064932	1.03408	0.293738
CG12608	-0.032445	1.02008	0.304767
ldbr	-0.0184396	1.0074	0.314398
CG11444	-0.0388469	1.00189	0.235208
CG8389	-0.0366242	1.00445	0.224676
l(2)k09848	-0.0170982	1.00736	0.224761
Tango11	-0.013548	1.00378	0.227194
PQBP1	-0.0178926	1.01152	0.247418
Stam	-0.00327242	1.02004	0.236499
Taf6	-0.0588429	1.0256	0.281316
Ntf-2	-0.0226884	1.03477	0.261412
CSN7	-0.0517751	1.04492	0.246998
Nlp	-0.0388101	1.03874	0.251856
CG5446	-0.0175887	1.01368	0.16952
CG14270	-0.0237545	1.00311	0.1868
CG1789	-0.0346227	1.01461	0.180428
SIDL	-0.00883522	1.0371	0.212381
CG5027	0.0155127	1.03021	0.213873
CR43972	0.000391472	1.02196	0.214597
CG3793	-0.064267	1.02082	0.207413
Lnk	-0.0902111	1.01896	0.197141
sip1	-0.0235148	1.05704	0.218384
Pex16	-0.0312326	1.08914	0.220785
Trm7-32	-0.0364154	1.07204	0.207013
Arp8	-0.0744614	1.07093	0.237724
BCAS2	-0.0468913	1.0935	0.233755
Dnz1	-0.0479123	1.07727	0.237799
SF1	-0.0681336	1.05305	0.150981
fidipidine	-0.0116423	1.07278	0.170674
Tsr1	-0.0325351	1.08433	0.170872
CG7519	-0.0247528	1.04866	0.17285
Dpy-30L1	-0.0345876	1.0603	0.166246
Spt7	-0.0406823	1.06851	0.157399
Crag	0.0207857	1.16826	0.0584611
CG15172	0	1.18508	0.0680267
S6KL	-0.00314925	1.18125	0.0650391
IntS11	-0.0334834	1.18229	0.0969829
l(2)k09913	-0.0241873	1.18737	0.102927
Ranbp9	-0.013548	1.16546	0.0935102
Uba4	-0.0251061	1.16477	0.0828376
CG15443	-0.0449437	1.16052	0.0722201
MED4	-0.0293409	1.18682	0.0554144
Obp19c	-0.000595899	1.26203	0.0735891
CG13551	-0.0368826	1.25451	0.0859046
Ate1	-0.0180628	1.26948	0.0786527
nSMase	-0.0343649	1.27688	0.0778469
milt	0.00400516	1.27651	0.123589
CG18789	0.0201923	1.25488	0.151665
CG33230	0.0119726	1.26125	0.136185
CG15484	-0.00524796	1.24624	0.165798
MetRS-m	-0.032315	1.25224	0.150251
Tfb4	-0.0350422	1.21741	0.174125
CG2100	-0.0191375	1.22983	0.14794
CG18343	-0.0309502	1.2175	0.158639
CG5800	-0.0338543	1.21713	0.150466
CG31381	-0.010375	1.23122	0.123532
GstS1	-0.00399058	1.21691	0.112362
CG14434	-0.0435047	1.22865	0.130176
GstD9	-0.0289787	1.25062	0.118133
CG10347	-0.0653806	1.20943	0.205975
CG1218	-0.0674605	1.1685	0.20695
JMJD5	-0.0355951	1.13441	0.258104
Chi	-0.0497341	1.15042	0.263534
Prx6005	-0.043715	1.14686	0.24656
CG12128	-0.0203718	1.16772	0.24783
CG7220	-0.0125527	1.18085	0.216064
mIF3	-0.0244548	1.18821	0.220648
CG17985	-0.00290411	1.13847	0.22758
CG18787	-0.027049	1.13516	0.224936
Prosbeta4	-0.0338724	1.15105	0.211376
CG42709	0.0131762	1.18006	0.225888
lncRNA:CR32027	0.0334993	1.18229	0.237513
Hlc	-0.0345458	1.1892	0.277874
mus81	-0.0164143	1.21877	0.263583
Urm1	-0.0285901	1.21793	0.241982
Vha26	-0.0172759	1.21241	0.233767
CG7546	0.0380347	1.18019	0.103161
DUBAI	0.0513959	1.19697	0.148084
Ugt36E1	0.0171754	1.19932	0.136808
ABCA	0.0892616	1.17525	0.123121
CG31729	0.0721538	1.21101	0.175901
Cyp6d4	0.0608332	1.18499	0.179738
mora	-0.0118436	1.16011	0.150716
PCID2	-0.0250309	1.16756	0.136789
CG1307	-0.0339408	1.19194	0.139632
CSN6	-0.0293741	1.17807	0.167123
CG3008	-0.0498041	1.14691	0.106167
CG3527	-0.0275435	1.15134	0.117941
ClpP	-0.0280817	1.15598	0.1192
Cyt-c-p	-0.0282338	1.15809	0.11531
Nipsnap	-0.0405656	1.10737	0.125465
Prosbeta5	-0.0431021	1.12616	0.11813
CG14715	-0.0396667	1.1366	0.124068
CG1523	-0.0412293	1.14161	0.132612
mTTF	-0.0380243	1.14296	0.14643
Rpt4	-0.0288279	1.1426	0.142334
GCC88	-0.0407743	1.1295	0.179927
Prosalpha6	-0.0353781	1.10992	0.166661
CG15083	-0.0313483	1.10757	0.15713
CG32803	-0.0271149	1.10097	0.15902
CG15914	-0.0169722	1.13212	0.171424
asRNA:CR46135	-0.0017636	1.13505	0.172046
CG11123	-0.00198633	1.14506	0.172094
Mipp2	0.0217639	1.15015	0.170226
Pp2A-29B	0.0164491	1.15017	0.194894
Sam-S	-0.0023838	1.15891	0.198065
ClpX	0.0230882	1.12687	0.102823
CG11125	-0.000709055	1.15428	0.113222
egh	0.000464478	1.14186	0.113002
asRNA:CR45714	-0.011788	1.12314	0.118147
Ho	-0.0116606	1.12781	0.103527
CG5466	0.034799	1.10136	0.155375
CG30496	-0.0137862	1.10287	0.140568
CG5445	-0.00654152	1.08327	0.131764
IleRS	0.0776679	1.26457	0.30668
CG40006	0.0434294	1.25153	0.317947
l(1)G0289	0.0452275	1.27601	0.299072
CG5455	0.0454398	1.34578	0.265586
JhI-21	-0.002922	1.35541	0.28094
lncRNA:CR45036	0.00285328	1.34746	0.247928
CG12219	-0.0436231	1.25205	0.221025
CG4872	0.00369397	1.24043	0.232276
RIOK1	-0.0169992	1.24868	0.241101
Sld5	-0.0216643	1.25923	0.258749
CROT	0.0388813	1.26945	0.217415
inaE	0.0248484	1.26768	0.243935
CPT2	0.00605198	1.27549	0.234178
swaPsi	-0.00260319	1.27617	0.231382
SP1029	0.000692036	1.26176	0.211962
tamo	-0.00531864	1.285	0.206861
CG7824	-0.0425271	1.31132	0.311478
CG45544	0.00088317	1.30059	0.307977
CR43361	0.00144721	1.29545	0.325379
Atu	-0.0384818	1.26513	0.295898
CG7601	-0.0189244	1.25195	0.291696
Atg5	0.00333103	1.26887	0.336671
lncRNA:CR44766	-0.0297014	1.26649	0.334278
CG31674	-0.0172745	1.31835	0.266452
Gle1	-0.0351849	1.3375	0.285209
Prosalpha5	-0.0402139	1.29215	0.251049
CG2691	-6.0182e-05	1.28275	0.289017
CG7091	0.0131646	1.29203	0.26429
Lerp	-0.0435504	1.39773	0.19052
agt	-0.00701321	1.37372	0.194771
Tsc1	-0.0315948	1.35717	0.188411
Cam	-0.000315042	1.41079	0.269476
sra	-0.0325361	1.4057	0.282883
CG14894	-0.0302543	1.38646	0.266867
GstE8	-0.0141446	1.38803	0.27301
CG32425	0.012531	1.38109	0.231528
CG7970	-0.0265246	1.37799	0.228726
Ubc4	-0.0305086	1.42719	0.244826
ebi	0.0143916	1.42471	0.235487
Prps	0.00184462	1.41369	0.219213
coro	-0.00338305	1.33099	0.115291
Dbp21E2	-0.00989556	1.31308	0.129213
asRNA:CR46487	0.0081294	1.35766	0.168562
CG30403	-0.00128122	1.33434	0.171992
brwl	-0.0161355	1.33766	0.159656
TBCC	-0.00688986	1.3351	0.160492
Cbs	-0.080819	1.33705	0.234371
CG2811	-0.0369471	1.29391	0.177513
MESR6	-0.0331179	1.28165	0.18485
Rab32	-0.0309002	1.32599	0.201753
Uros1	-0.0185164	1.32607	0.18708
Pka-C1	0.0707456	1.23034	0.351602
Pxt	0.0440614	1.21298	0.411621
Ugt50B3	0.0305858	1.18197	0.381675
asRNA:CR45189	-0.00981272	1.24998	0.39261
CG6175	-0.00589619	1.25541	0.386276
CG1227	-0.0132728	1.27322	0.373857
CG11560	-0.0311423	1.25366	0.381522
CG17806	-0.0262064	1.25971	0.366938
CG8617	-0.0353569	1.2691	0.371708
Prosalpha4	-0.0332849	1.24159	0.364537
SNF4Agamma	-0.0275374	1.23851	0.350144
GstE13	-0.0320136	1.22917	0.383613
Tango2	-0.0257157	1.2178	0.373139
f-cup	0.0019578	1.21065	0.3631
Pex3	0.00134322	1.19941	0.370787
Adck5	-0.0160858	1.21175	0.345626
dsh	-0.0251523	1.2242	0.357442
RabX6	-0.0473851	1.20172	0.336806
pll	-0.0333499	1.21935	0.31009
Tango4	-0.0519949	1.20679	0.307152
cdm	0.00750029	1.21456	0.282535
CG11180	0.014026	1.21408	0.318445
Es2	-0.0643514	1.17556	0.37719
CG8336	-0.053057	1.15734	0.376909
Miro	-0.0525866	1.15013	0.379666
CG11103	-0.0294611	1.17138	0.373052
CG9123	-0.0412922	1.19413	0.383128
AP-1mu	-0.0446736	1.18889	0.371671
Smn	-0.0459594	1.19736	0.3628
Rtc1	-0.0504408	1.13722	0.31126
CG3704	-0.0500268	1.16075	0.303354
CG5174	-0.0384218	1.15376	0.312059
Sps2	-0.0198932	1.15963	0.334433
not	-0.0206837	1.15518	0.309096
CG14184	-0.0247272	1.14494	0.323174
Ran	-0.0134507	1.14297	0.316768
san	-0.0081155	1.18444	0.335035
CG42674	0.0192979	1.18239	0.335985
mal	0.00980412	1.18328	0.349013
CG12081	-0.00795431	1.12026	0.359307
nst	-0.0200642	1.13104	0.336489
CG40472	0.0124843	1.14765	0.361397
phtf	0.0323876	1.13438	0.332806
Elys	-0.0791379	1.34367	0.454172
Torsin	-0.0392076	1.30121	0.449518
Pomp	-0.0429007	1.32756	0.457333
rdog	-0.0498915	1.3284	0.435706
msl-1	0.0217213	1.24501	0.441292
l(2)k09022	0.0232135	1.25501	0.418419
sigmar	0.0285526	1.25615	0.427927
ranshi	-0.0148254	1.27657	0.452657
Arl5	-0.015608	1.27053	0.434434
CG8768	-0.0303292	1.2626	0.433888
CG7133	0.00562922	1.29784	0.376064
Helz	0.0329741	1.29221	0.386848
CG12299	-0.0297691	1.32625	0.391225
CG2224	-0.00781678	1.308	0.39434
Mon1	-0.020821	1.29458	0.408908
krimp	0.0454793	1.40945	0.365342
dlt	0.0461168	1.32979	0.33655
Usp7	0.0950462	1.36006	0.322356
CG14803	-0.0390214	1.44065	0.377988
Gga	-0.033311	1.43613	0.37168
AsnS	-0.0287718	1.39751	0.379023
DIP-lambda	-0.0152668	1.41501	0.372702
cact	-0.00842698	1.40357	0.403402
CG11077	-0.0315322	1.39474	0.392313
CG14005	-0.0316551	1.38893	0.401009
CG11141	-0.0609424	1.38329	0.340745
Prosbeta7	-0.0301964	1.35774	0.338623
CG32095	-0.0339112	1.33167	0.331931
CG9953	-0.0376897	1.33356	0.351715
BTBD9	-0.00753591	1.46936	0.522096
CG5966	-0.00923746	1.46804	0.55729
CG16957	-0.0286404	1.41485	0.550198
Pdrg1	-0.0160602	1.41021	0.519629
Sms	0.00577906	1.40875	0.526754
Naam	0.000578854	1.42218	0.463756
CG3618	-0.00375935	1.405	0.456532
RhoGAP5A	-0.0185358	1.39446	0.456988
Dhit	-0.0279795	1.46123	0.491619
dob	-0.0402432	1.4848	0.486306
CG10702	-0.0206304	1.47698	0.44864
ntc	-0.0351189	1.45344	0.434669
rig	0.0489207	1.51662	0.403309
mol	0.0150408	1.46158	0.414759
Sdr	0.0614291	1.45268	0.400993
CG34323	-7.12062e-05	1.59072	0.466388
CG32512	0.0391573	1.53538	0.49901
CG17260	-0.0194027	1.52467	0.51786
GstZ1	-0.0243014	1.51421	0.50144
Sptr	-0.0266645	1.70639	0.240959
Drsl5	0.026623	1.66235	0.309612
CG5704	-0.00764009	1.58969	0.283108
dhd	0.0350341	1.60064	0.265924
CG31673	-0.0569881	1.62896	0.339707
GstT1	-0.0511251	1.61558	0.348316
CG15098	-0.024009	1.597	0.366388
CG7737	0.00037864	1.58033	0.363133
CG8301	0.0186932	1.61869	0.381019
snRNA:U11	-0.00598966	1.62716	0.416696
lncRNA:CR45631	0.0130032	1.51186	0.286153
CG31549	-0.028755	1.5424	0.314262
clt	-0.0215762	1.53942	0.294568
CG1578	-0.0855247	1.52809	0.385568
CG9114	-0.0189109	1.49333	0.355655
asRNA:CR44724	-0.0128759	1.53097	0.41325
CG31633	-0.0157477	1.49652	0.414015
Sodh-2	-0.0149723	0.882538	-1.21529
Cp38	0	0.262557	-1.01628
CG12115	0.0024861	0.392649	-1.08048
CG4362	0.00336255	0.371634	-1.01563
CG11034	0.0119436	1.08101	-0.818007
CG2187	0.0287591	1.11239	-0.823504
kraken	-0.0613837	1.24067	-0.493122
Mdh1	-0.0595115	1.15212	-0.460056
asRNA:CR46256	0.0132911	1.06082	-0.507258
pug	-0.00475644	1.03636	-0.519331
Echs1	-0.064584	1.04551	-0.620366
puml	-0.0580328	1.08381	-0.548857
CG4860	-0.0344164	1.54248	-0.458549
CG32373	-0.00844967	1.29361	-0.207305
CG8132	-0.0351009	1.30724	-0.200092
Mtap	-0.0261572	1.29768	-0.178186
Sccpdh1	-0.0651254	1.35678	-0.201795
tzn	-0.0706268	1.29928	-0.226245
Coq8	-0.06813	1.38944	-0.255135
Gip	-0.0550336	1.35804	-0.284315
Taz	-0.00441631	1.28805	-0.291522
Gdh	-0.0184188	1.37212	-0.314038
alpha-Est1	-0.0763073	1.31849	-0.31657
Mgstl	-0.0431843	1.31227	-0.306451
CG9399	-0.024577	1.42785	-0.168959
CG12171	-0.0480094	1.43057	-0.187621
CG31937	-0.0594266	1.4154	-0.172374
CG8607	-0.0259552	1.42637	-0.118644
CG32221	-0.0270082	1.4626	-0.13214
CG4020	-0.0317967	1.44913	-0.132901
CG4408	-0.0267926	1.49888	-0.210954
Cyp6v1	-0.0401638	1.49064	-0.164987
CG4586	-0.0699371	1.48617	-0.110939
GatA	-0.0464087	1.5308	-0.111109
ea	-0.0338244	1.59664	-0.221294
Naxd	-0.0379168	1.55277	-0.189292
CG18547	-0.0163474	1.48719	-0.319196
GstT2	-0.0209829	1.47769	-0.30015
CG10365	-0.0373037	1.53173	-0.295372
CG4390	-0.0612704	1.50976	-0.289029
Ggt-1	-0.0465861	1.03579	-0.320249
CG3609	-0.039043	1.11874	-0.383915
CG13369	-0.0471517	1.09384	-0.416875
CG7694	-0.0289421	1.07465	-0.385944
CG11594	0.00359002	1.14087	-0.290027
Sp7	0.0440142	1.15581	-0.322574
Scsalpha1	-0.0484405	1.15757	-0.2321
wal	-0.0351174	1.12934	-0.28459
CG9485	-0.0231933	1.12735	-0.25053
Idgf4	-0.0358883	1.1319	-0.251971
LysRS	-0.052102	1.13739	-0.317906
Sod3	-0.0256031	1.201	-0.3076
CG9143	-0.0392009	1.09926	-0.196781
CG10565	-0.0434872	1.04625	-0.211273
Eip55E	-0.0453836	1.07262	-0.209303
Noa36	-0.0329775	1.06827	-0.20324
Got1	-0.00406402	1.04878	-0.242115
beat-Vb	-0.0033506	1.01212	-0.18137
SelR	-0.0422319	1.02996	-0.181943
sesB	-0.0414974	1.03145	-0.190976
betaTub56D	-0.0268212	1.11271	-0.129011
CG3770	-0.0341847	1.08927	-0.12869
CG10738	-0.0360629	1.12007	-0.090702
CG9117	-0.0383655	1.07625	-0.0917568
mRpL4	-0.0513741	1.09329	-0.0908407
Cyp6d2	0.013682	1.11859	-0.14801
Trc8	0.0260202	1.10882	-0.0866014
Nup54	-0.0303214	1.01606	-0.11584
Spn27A	-0.0323077	1.02815	-0.121892
CG3520	-0.0205713	1.00117	-0.0885114
CG8891	-0.0349142	1.02677	-0.091754
NitFhit	-0.0485447	1.02378	-0.0834365
CG6567	-0.0157666	1.04203	-0.114883
pyx	-0.0116544	1.06259	-0.110054
CG17739	-0.00776128	1.04971	-0.162473
r-l	-0.0248778	1.07601	-0.15038
CG43050	0.00234156	1.15806	0
Pka-R1	0.0178201	1.18912	0.00477892
asRNA:CR46479	-0.00794763	1.15628	-0.0601583
capt	-0.034263	1.13276	-0.0402467
TBC1D5	-0.0342403	1.1061	-0.0341645
CG8229	-0.00374611	1.10688	-0.0471747
l(2)34Fd	-0.017355	1.11629	-0.0251398
stc	-0.00281128	1.1282	-0.0183488
CG10802	-0.0310489	1.22486	0.0151818
cN-IIIB	-0.0171997	1.27002	-0.0156831
Gyg	0.0100589	1.23638	-0.0325069
CG14230	-0.0615312	1.14766	-0.0417043
CG18004	-0.0451053	1.17568	-0.00899378
CG2116	-0.0757617	1.23166	-0.0421094
Nc73EF	-0.0488944	1.18569	-0.0555369
CSN4	-0.0379863	1.20316	-0.0520324
Hrs	-0.0319839	1.20525	-0.060665
aay	-0.0301312	1.26384	-0.0831003
CG9471	-0.0166787	1.25476	-0.0707355
CG2641	-0.0106257	1.24492	-0.14182
CG32521	-0.0108763	1.2653	-0.149227
CG8311	-0.037069	1.26974	-0.145722
cl	-0.0520138	1.25789	-0.117672
CG31793	-0.00170798	1.19782	-0.117289
modSP	0.0265728	1.20236	-0.141755
CG11771	-0.0518444	1.21653	-0.108046
CG10863	-0.0505954	1.18699	-0.133787
Myd88	-0.0268131	1.16773	-0.115493
CG3021	-0.0248819	1.13858	-0.144028
AdSS	-0.0501553	1.14098	-0.153293
Prx3	-0.0470256	1.14443	-0.157265
CG14100	-0.0458199	1.18939	-0.172439
CG8010	-0.0709013	1.14637	-0.17328
Idgf6	-0.0221318	1.23139	-0.203682
CG4752	-0.0483469	1.21766	-0.204959
CG10383	-0.0420457	1.20958	-0.194431
CG5535	-0.0474634	1.21713	-0.184226
LpR1	0.0230375	1.17912	-0.234686
CG10877	-0.0152942	1.1982	-0.245378
GstO2	-0.00604692	1.18734	-0.220091
Pisd	-0.0104398	1.18332	-0.205104
CG13560	0.0010182	-0.701832	-3.26151
elfless	-0.00207125	-0.114257	-3.5255
CG42825	0.000869729	-0.343592	-1.34245
Osi19	-0.00193595	-0.409812	-1.34787
Cpr49Ad	-0.00386599	-0.399638	-1.47279
Oseg4	0.0115881	-0.472764	-1.4893
Pepck2	0.024798	-0.803292	-1.57784
Cyp28d1	-0.00113678	-0.637165	-1.29066
Osi9	-0.00211813	-0.67404	-1.40299
yellow-d	-0.0111011	-0.633147	-1.40758
cn	-0.00313742	-0.960192	-1.2021
CG9411	-0.000883325	-0.837542	-1.19785
Dhc62B	-0.00173559	-0.78884	-1.15208
CG10513	0.00148319	-0.847311	-1.05432
Ada2a	0.0078398	-0.945569	-1.0686
Jon65Aiii	0.000428062	-0.948409	-1.08876
asRNA:CR44095	0.00916469	-0.676494	-1.01781
CG14245	-0.000796235	-0.419944	-1.11823
CG8664	0	-0.478511	-1.10938
Ass	-0.00141113	-0.480553	-1.01435
CG7916	0.00282526	-0.370427	-1.00181
CG33346	0	-0.117311	-2.17257
Crys	0	-0.362899	-1.82649
CG10035	-0.00201886	0.153251	-1.53013
Jon74E	0	0.0577839	-1.49764
CG34278	0	-0.0770947	-1.66176
CG3108	-0.00201996	-0.148199	-1.46715
Osi6	-0.00127949	-0.084973	-1.47275
CG7300	0.00127855	-0.306795	-1.18299
AANATL4	-0.00215435	-0.317228	-1.10839
CG9988	0	-0.356338	-1.08216
PH4alphaNE1	-0.000566052	-0.195622	-1.0023
CG32248	0	-0.168149	-1.08726
TwdlF	-0.000714389	-0.214854	-1.1161
Osi7	-0.00118514	-0.0832994	-1.24839
CG13231	0	0	-1.10402
Cpr47Ee	0	0	-1.02616

## Sheet: DESeq2 CSV
gene name	log2FoldChange.CG33557_0.1.5	padj.CG33557_0.1.5	log2FoldChange.CG33557_6.8	padj.CG33557_6.8	log2FoldChange.CG33557_16.18	padj.CG33557_16.18
128up	-0.0270505	0.999655	-0.371941	0.0123713	-0.393392	0.134144
14-3-3epsilon	-0.0142005	0.999655	1.02663	4.01638e-15	0.491386	0.0257296
14-3-3zeta	0.00356514	0.999655	0.0516618	0.765374	0.110508	0.722814
140up	-0.00358701	0.999655	-0.56645	0.00145251	-0.425147	0.16415
18SrRNA-Psi:CR41602	-0.00310106	0.999655	0.584547	0.0586871	0.471234
18w	0.0273186	0.999655	-0.352734	0.0374356	-0.176709	0.631895
26-29-p	0.0242675	0.999655	0.601517	0.19868	-0.129824	0.701217
28SrRNA-Psi:CR40596	-0.0110826	0.999655	0.454967	0.216755	0.291127	0.522979
28SrRNA-Psi:CR40741	-0.00506357	0.999655	0.601066	0.0163222	0.127601
28SrRNA-Psi:CR41609	0.00148427	0.999655	0.305922	0.320144	0.236143
28SrRNA-Psi:CR45848	-0.000523508	0.999655	0.306847	0.299426	0.103386
28SrRNA-Psi:CR45851	-0.00350186	0.999655	0.938626	0.0280493	0.67317	0.0436281
28SrRNA-Psi:CR45853	-0.000523508	0.999655	0.218601		0.124961
28SrRNA-Psi:CR45855	0.000142944	0.999655	0.703354	0.0374224	0.225613
28SrRNA-Psi:CR45859	-0.0150018	0.999655	0.209057	0.665521	0.368225	0.343584
28SrRNA-Psi:CR45860			0.188577	0.57574	0.0563811
2mit	-0.00326728	0.999655	-0.0907609	0.845125	0.408549	0.265228
312	-0.033578	0.999655	-0.03107	0.910833	-0.282127	0.301002
4E-T	0.130615	0.999655	1.10351	1.24587e-08	0.666936	0.0015925
5-HT1A	-0.000184038	0.999655	-0.436237	0.36873	0.119293	0.765782
5-HT1B	-0.00141113	0.999655	0.0214013	0.972683	0.278351	0.47061
5-HT2A	-0.00774766	0.999655	0.0391578	0.945147	-0.284096	0.457559
5-HT2B	0.00195603	0.999655	-0.0820365	0.859717	0.237871	0.528632
5-HT7	-0.00733742	0.999655	0.119755	0.845672	0.181828	0.610056
5.8SrRNA-Psi:CR45854					-0.0190895
5.8SrRNA-Psi:CR45863	-0.000523508	0.999655	0.0739878		0.184778
5PtaseI	0.0224883	0.999655	-0.0568061	0.819446	0.0226503	0.953204
5SrRNA:CR33366	-0.000523508	0.999655
7B2	0.00173517	0.999655	-0.202232	0.682096	-0.244879	0.258933
7SLRNA:CR32864	0.000828444	0.999655			0.190643
7SLRNA:CR42652			0.0951128		0.0946978
825-Oak	-0.00199046	0.999655	-0.12265	0.811492	0.0644866	0.878458
A16	0.0057941	0.999655	-0.245313	0.0632886	-0.367011	0.302856
AANAT1	-0.00607927	0.999655	-0.80685	9.59816e-05	-0.667296	0.0103102
AANATL2	-0.00629708	0.999655	-0.420959	0.409496	-0.391329	0.0738265
AANATL3			-0.597688	0.102918	-0.49934	0.245282
AANATL4	-0.00215435	0.999655	-0.317228	0.552308	-1.10839	7.16428e-09
AANATL5	-0.000523508	0.999655	-0.02719		-0.448517	0.262581
AANATL6	-0.000796235	0.999655	0.223187	0.660998	-0.259255	0.597707
AANATL7	-0.0020565	0.999655	0.0573441	0.920653	-0.334751	0.277908
ABCA	0.0892616	0.999655	1.17525	3.29054e-07	0.123121	0.757992
ABCB7	0.00689877	0.999655	-0.201447	0.185224	-0.340752	0.217175
ABCD	0.05569	0.999655	0.927491	1.14292e-07	0.697602	0.0768051
ACC	-0.0306428	0.999655	-0.515805	0.00755791	-0.398557	0.108545
ACXB					0.0267399
ACXC					-0.281492
ACXD	0.00357191	0.999655	-0.329789	0.506199	-0.240542	0.488126
ADD1	0.0420802	0.999655	0.924671	3.90137e-06	0.620323	0.107949
ADPS	0.000425697	0.999655	-0.431523	0.012956	-0.0367879	0.930316
AGBE	-0.0820286	0.999655	0.527286	0.274262	-0.654731	0.0460063
AGO1	0.0700424	0.999655	1.00064	6.20928e-06	0.595106	0.0427704
AGO2	0.0409831	0.999655	0.534354	0.00207351	0.451103	0.225763
AGO3	0.0775727	0.999655	1.49285	2.57354e-10	0.791844	0.0172365
AIF	0.00587085	0.999655	-0.466729	0.000238762	-0.269385	0.371749
AIMP1	0.0328052	0.999655	-0.599875	8.92253e-06	-0.578336	0.023544
AIMP2	-0.0384465	0.999655	-0.160472	0.42306	-0.405153	0.0699544
AIMP3	-0.00343778	0.999655	-0.422968	0.0148436	-0.165602	0.434713
ALiX	-0.0343794	0.999655	1.09119	4.42036e-10	0.269088	0.444901
AMPKalpha	-0.0356587	0.999655	-0.101596	0.576172	-0.367371	0.225649
AMPdeam	-0.0190913	0.999655	0.0930375	0.734619	-0.234346	0.489458
AOX1	0.0203852	0.999655	0.792341	0.00024354	-0.297942	0.485027
AOX2	-0.00495301	0.999655	-0.442682	0.376162	-0.345189
AOX3	-0.0125363	0.999655	1.37954	2.7478e-11	-0.102065	0.799611
AOX4	-0.00207125	0.999655	0.180305	0.737783	-0.0879947
AP-1-2beta	-0.0538044	0.999655	0.03568	0.875427	-0.23579	0.470333
AP-1gamma	-0.0129136	0.999655	0.223955	0.216012	-0.0328046	0.927628
AP-1mu	-0.0446736	0.999655	1.18889	5.8774e-10	0.371671	0.216473
AP-1sigma	-0.0116695	0.999655	0.931085	8.93537e-11	0.479271	0.127896
AP-2alpha	0.0281808	0.999655	-0.430712	0.00393321	0.142135	0.702612
AP-2mu	0.0115954	0.999655	-0.356626	0.00289505	-0.0373691	0.910165
AP-2sigma	0.00218173	0.999655	-0.47429	0.00124805	0.18391	0.512456
APC10	-0.0355337	0.999655	-0.327888	0.155438	-0.232579	0.624297
APC4	-0.0427144	0.999655	0.626963	0.00288385	-0.0499118	0.930316
APC7	0.00251771	0.999655	0.942809	0.0244527	0.338083	0.377755
APP-BP1	-0.0110234	0.999655	-0.42774	0.0163774	-0.248185	0.427748
AQP	-0.00107949	0.999655	0.467645	0.340675	-0.266735	0.484371
ARY			0.0363642
ASPP	0.0112886	0.999655	-0.195735	0.180386	-0.227786	0.417164
ATP6AP2	-0.0490513	0.999655	0.435213	0.00379625	-0.276875	0.23597
ATP7	0.00821087	0.999655	0.160351	0.501889	-0.275687	0.426664
ATP8A	0.0268294	0.999655	0.836071	0.000183321	0.074192	0.773199
ATP8B	-0.00673199	0.999655	0.0809434	0.854886	0.377389	0.0403028
ATPCL	0.00238947	0.999655	-0.302339	0.076328	-0.656706	0.00508452
ATPsynB	-0.048674	0.999655	-0.135116	0.625844	-0.290808	0.173007
ATPsynC	-0.0160424	0.999655	-0.27213	0.139049	-0.413864	0.0513563
ATPsynCF6	-0.0291913	0.999655	0.969889	4.37696e-11	-0.355989	0.189526
ATPsynD	-0.046544	0.999655	0.0322534	0.887712	-0.528382	0.0925324
ATPsynE	-0.0464311	0.999655	0.598237	0.0016042	-0.312813	0.138296
ATPsynF	-0.042607	0.999655	0.141805	0.555762	-0.00358279	0.9939
ATPsynG	-0.0566511	0.999655	0.628888	4.99589e-05	0.0601069	0.869696
ATPsynGL					0.0267399
ATPsynO	-0.048381	0.999655	0.748985	2.70472e-06	-0.431442	0.137927
ATPsynbeta	0.00908894	0.999655	-0.467857	3.10128e-05	-0.267725	0.23835
ATPsynbetaL			0.0306089		0.0822374
ATPsyndelta	-0.0394648	0.999655	0.957544	3.55235e-10	-0.307925	0.219284
ATPsynepsilonL	-0.00193601	0.999655	-0.20147	0.672689	0.211839	0.660183
ATPsyngamma	-0.0504964	0.999655	-0.255914	0.23986	-0.509435	0.101783
ATbp	-0.000924375	0.999655	0.688806	0.000232855	0.471457	0.093934
Aasdh	0.0209923	0.999655	1.06179	1.66543e-11	0.643208	0.000542107
Aatf	-0.0340471	0.999655	0.340062	0.0197953	-0.330152	0.253741
Abd-B	0.0141609	0.999655	-0.248511	0.0623832	0.192247	0.502178
Abi	0.00207242	0.999655	0.150638	0.383662	-0.145161	0.538241
Abl	0.0477656	0.999655	1.20432	6.4173e-07	0.649949	0.000280356
Abp1	-0.00816503	0.999655	1.28871	4.05543e-09	0.592221	0.0705043
Ac13E	-0.0363609	0.999655	1.01598	0.000144323	0.0274127	0.952981
Ac3	0.0079092	0.999655	-0.201501	0.449758	0.280655	0.504126
Ac76E	-0.00198558	0.999655	-0.441834	0.381098	-0.230402	0.376373
Ac78C	0.0187766	0.999655	0.463605	0.254971	-0.0897295	0.722794
AcCoAS	-0.0259115	0.999655	-0.0150782	0.953986	-0.405406	0.120663
Acbp1	0.0216735	0.999655	-0.176053	0.470766	0.16233	0.733827
Acbp2	0.000221601	0.999655	-0.519774	0.175543	0.0491276	0.907847
Acbp3	-0.000796235	0.999655	-0.354658	0.392971	-0.534798	0.191222
Acbp4	-0.0032243	0.999655	-0.145429	0.811328	0.156841	0.660201
Acbp5	-0.00374956	0.999655	-0.667282	0.093904	-0.210222	0.606475
Acbp6	-0.000523508	0.999655	-0.174805	0.736493	0.281668	0.435048
Ace	-0.00298217	0.999655	-0.0126909	0.984245	0.424936	0.311757
Acer	-0.0166183	0.999655	0.59629	0.00132788	0.0338981	0.933954
Acf	0.0631519	0.999655	1.04896	2.3168e-06	0.807241	0.0322157
Achl	-0.00278161	0.999655	-0.153432	0.801002	0.120694	0.752554
Ack	-0.0417703	0.999655	0.376281	0.0314912	-0.225147	0.399188
Ack-like	0.0421557	0.999655	-0.265395	0.0352403	-0.0711499	0.846381
Acn	0.00450962	0.999655	0.655778	0.000154062	0.358138	0.0460791
Acox57D-d	-0.00427867	0.999655	0.932853	0.00997746	-0.651835	0.0780543
Acox57D-p	0.00127778	0.999655	-0.169691	0.548117	-0.543336	0.0348821
Acp1			0.260861	0.0772196	0.158378	0.774115
Acp24A4			-0.0613361		-0.0699025
Acp26Aa					-0.0282429
Acp26Ab					0.0437148
Acp32CD			-0.265242	0.208356	-0.0112767
Acp36DE			0.164903	0.750855	-0.0732528
Acp53C14a					0.0267399
Acp53C14b			-0.02719		0.0516932
Acp53C14c			0.112705		0.0822103
Acp53Ea					-0.0112767
Acp54A1			-0.396334	0.193909
Acp63F			-0.147902
Acp65Aa	0.000869729	0.999655	0.141898	0.807996	-0.0180033	0.978634
Acp76A					0.111166
Acp95EF	0.000828444	0.999655			0.152807
Acph-1	0.0177195	0.999655	1.50477	9.25212e-13	0.608809	0.0103102
Acsl	0.0284252	0.999655	-0.385167	0.0167509	0.00742928	0.981665
Act42A	-0.00487776	0.999655	0.176646	0.125681	0.321402	0.407913
Act57B	-0.00582369	0.999655	-0.460149	0.0194969	-0.385559	0.375391
Act5C	-0.0239172	0.999655	0.839057	5.72521e-15	-0.0706084	0.885188
Act79B	-0.00215435	0.999655	-0.128775	0.83184	-0.0615566	0.921215
Act87E	-0.0033608	0.999655	-0.4176	0.0397052	-0.137105	0.794596
Act88F			-0.312832	0.241871	0.248895
Actbeta	0.0051937	0.999655	-0.311396	0.270208	0.440009	0.219506
Actn	-0.0433067	0.999655	-0.169947	0.292576	-0.34462	0.389727
Actn3			-0.19974
Acyp2	-0.0184078	0.999655	0.151375	0.500372	0.643155	0.100277
AdSL	0.0377696	0.999655	-0.578412	2.2284e-05	-0.474721	0.0768123
AdSS	-0.0501553	0.999655	1.14098	6.20826e-10	-0.153293	0.640865
Ada	-0.0233564	0.999655	0.894757	7.41648e-11	0.454034	0.239106
Ada1-1	-0.00141113	0.999655	0.710738	0.0343499	0.0974608
Ada1-2	-0.0268198	0.999655	1.17684	2.35928e-09	0.435822	0.139726
Ada2a	0.0078398	0.999655	-0.945569	1.73097e-07	-1.0686	6.46305e-05
Ada2b	-0.0152162	0.999655	0.880973	1.23633e-09	0.583818	0.018816
Ada3	-0.0130527	0.999655	1.04843	1.9638e-07	0.455895	0.0352106
AdamTS-A	-0.000983242	0.999655	-0.27987	0.066217	-0.112817	0.759637
AdamTS-B	-0.00215914	0.999655	-0.382767	0.00106956	-0.498101	0.13291
Adar	0.0468255	0.999655	0.395785	0.00404594	0.763985	0.0452801
Adat1	0.0144085	0.999655	-0.669269	0.00145397	-0.524194	0.0826425
Adck1	-0.00487466	0.999655	-0.268708	0.162608	-0.316654	0.34607
Adck5	-0.0160858	0.999655	1.21175	7.04052e-12	0.345626	0.112293
Adf1	0.0317965	0.999655	-0.377103	0.000895949	0.0826085	0.77622
Adgf-A	0.0396781	0.999655	-0.218768	0.0697672	-0.710827	0.00423061
Adgf-A2	0.00335531	0.999655	-0.0792845	0.887223	-0.108707
Adgf-B			-0.104984		-0.0255755
Adgf-C	-0.00199046	0.999655	-0.00840579	0.98658	-0.296601	0.296207
Adgf-D	0.00197231	0.999655	0.0601104	0.920554	0.220259	0.663929
Adh	0.0105494	0.999655	0.215059	0.616619	0.0727559	0.902103
Adi1	-0.0244123	0.999655	0.902014	4.99905e-08	0.154033	0.734221
AdipoR	-0.00329294	0.999655	-0.481923	0.000157906	-0.0239868	0.945452
Adk2	-0.0307182	0.999655	-0.325521	0.00485329	-0.264742	0.308967
Adk3	0.00631271	0.999655	-0.703934	0.0130812	-0.573432	0.101343
AdoR	0.000257068	0.999655	-0.811181	0.0591607	-0.36263	0.243526
Aduk	0.0022034	0.999655	0.0472369	0.854064	0.008117	0.982028
Ae2	0.0862206	0.999655	1.47154	3.39765e-07	0.142896	0.738058
Aef1	0.0387707	0.999655	1.1289	3.7032e-07	0.250131	0.49659
Afti	0.0453908	0.999655	0.723334	0.00128229	0.335785	0.178797
Ag5r	-0.000565761	0.999655	-0.26786	0.581001	-0.274033	0.562956
Ag5r2	0.00542241	0.999655	-0.364706	0.458334	-0.387639	0.371749
AgmNAT	-0.00557275	0.999655	0.920467	0.0245782	-0.00598316	0.99198
Agpat1	0.0121729	0.999655	-0.416094	0.0269313	0.422643	0.323953
Agpat2	0.0197751	0.999655	-0.136286	0.572471	-0.150201	0.749765
Agpat3	-0.021147	0.999655	0.542664	6.75073e-06	-0.244004	0.27812
Agpat4	-0.0320242	0.999655	-0.42119	0.00321597	-0.444737	0.0732039
Ahcy	0.00742967	0.999655	-0.522701	4.33534e-05	-0.658279	0.0182108
AhcyL1	0.00707493	0.999655	-0.463639	0.00316841	-0.0103125	0.977039
AhcyL2	0.00810852	0.999655	-0.513181	0.0174468	-0.316272	0.415253
Ak1	-0.0172017	0.999655	0.493523	0.00602361	-0.474427	0.0532037
Ak2	0.00358421	0.999655	-0.115734	0.506893	-0.23787	0.348235
Ak3	0.00496056	0.999655	-0.560718	0.00519016	-0.454518	0.169215
Ak6	0.00256359	0.999655	-0.613499	0.000623914	0.267972	0.584272
Akap200	-0.0138884	0.999655	0.695708	1.36171e-07	0.815422	5.6101e-07
Akh	0.000238985	0.999655	-0.186525	0.751622	-0.110281	0.770808
AkhR	0.00275683	0.999655	-0.563866	0.233609	-0.0360557	0.954419
Akr1B	0.0291197	0.999655	0.100703	0.779114	-0.192809	0.525072
Akt1	0.0388711	0.999655	-0.306091	0.0568039	0.159542	0.597707
AlaRS	0.00466302	0.999655	-0.450403	0.000636825	-0.441238	0.189655
AlaRS-m	0.0196758	0.999655	-0.548293	0.00134188	-0.452212	0.0779425
Aladin	-0.0475238	0.999655	1.30224	9.48203e-14	0.711486	0.0250164
Alas	-0.00123427	0.999655	-0.660224	0.000449563	-0.602797	0.0406579
Ald1	-0.00120229	0.999655	0.976598	2.3238e-08	-0.177644	0.48272
Ald2			0.23506	0.658598	-0.00588524
Aldh	-0.00386804	0.999655	0.174697	0.298333	-0.311191	0.199944
Aldh-III	-0.0297142	0.999655	0.818727	1.87366e-06	-0.0266	0.964188
Aldh7A1	-0.0274334	0.999655	-0.228145	0.0766127	-0.261315	0.338485
Alg-2	-0.00130515	0.999655	-0.491824	0.0527806	0.382288	0.371487
Alg1	0.00247735	0.999655	-0.325684	0.00871778	-0.444367	0.14233
Alg10	0.0123776	0.999655	-0.387107	0.059619	-0.629436	0.037818
Alg11	0.023516	0.999655	-0.410748	0.0015848	-0.15827	0.48868
Alg12	-0.01219	0.999655	0.456758	0.000661987	-0.174072	0.61751
Alg13	-0.000698358	0.999655	1.20572	1.33269e-08	0.43545	0.271213
Alg14	-0.00507079	0.999655	-0.570042	0.014247	-0.147743	0.701217
Alg2	-0.0111375	0.999655	0.174553	0.316131	-0.3114	0.301608
Alg3	-0.0291767	0.999655	0.0751661	0.732758	0.0517611	0.926621
Alg7	-0.0251208	0.999655	0.802236	1.15939e-09	-0.0560014	0.857564
Alg9	0.00853408	0.999655	-0.450698	0.00380944	0.167362	0.707499
Alh	0.0327743	0.999655	0.435173	0.0141972	0.391712	0.207342
Alk	-0.00247592	0.999655	-0.110501	0.777925	0.269015	0.504898
AlkB	-0.00703491	0.999655	1.04429	4.41704e-10	1.19488	1.07757e-05
Alp1	0.0130739	0.999655	-1.20945	2.79661e-11	-0.327351	0.423733
Alp10	0.00168947	0.999655	-1.11951	0.00337079	-0.272806	0.299186
Alp11	0.000869729	0.999655	-0.161668	0.785784	0.046968	0.917825
Alp12	-0.00449181	0.999655	-0.316595	0.208959	-0.436432	0.148174
Alp13					-0.0351088
Alp2					-0.242678
Alp4	0.00228483	0.999655	-0.576315	0.197749	-0.393897	0.216533
Alp5	3.26259e-06	0.999655	-0.455606	0.359659	-0.576966	0.00696549
Alp6	-0.00242124	0.999655	-0.341344	0.502656	-0.310438	0.430741
Alp7	-0.00153547	0.999655	0.049579	0.914572	-0.608369	0.0712049
Alp8	0.00460776	0.999655	0.347493	0.341162	-0.485041	0.127706
Alp9	-0.0060991	0.999655	-0.692209	0.125877	-0.212277	0.387557
Alr	-0.0163973	0.999655	-0.167558	0.575405	-0.351366	0.300338
Als2	-0.00660153	0.999655	-0.0746473	0.740429	-0.16748	0.604588
Ama	0.0519457	0.999655	-0.539344	1.3138e-05	-0.345448	0.418014
Amacr	-0.0372316	0.999655	0.505148	0.0189885	-0.13928	0.774613
Amnionless	0.0020958	0.999655	-0.4352	0.0916147	-0.0251783	0.950812
Amph	0.0102785	0.999655	-0.135293	0.475033	0.140765	0.560948
Amt	-0.000523508	0.999655	-0.00100684	0.997729	-0.363856
Amun	-0.00538295	0.999655	1.11116	4.17806e-10	0.603278	0.0636337
Amy-d	0.00411406	0.999655	-0.370859	0.433598	-0.288147	0.432126
Amy-p	0.00546918	0.999655	-0.594365	0.0241873	-0.488653	0.136611
Amyrel	0.0024861	0.999655	-0.138394	0.758241	-0.555687	0.113038
Ance	0.0113981	0.999655	-0.510382	7.92093e-05	-0.332403	0.328507
Ance-2	-0.00182402	0.999655	-0.236867	0.656331	0.104902	0.856984
Ance-3	0.000153197	0.999655	0.335436	0.518861	0.170548	0.752554
Ance-4	0.00397567	0.999655	-0.674559	0.141691	-0.380713	0.146188
Ance-5	-0.00735647	0.999655	-0.0626657	0.911374	-0.209463	0.643566
Andorra			-0.0176573	0.953011	-0.163018
Ank	0.145641	0.999655	0.838639	0.000123435	0.758866	0.0231081
Ank2	0.0061615	0.999655	-0.480335	0.00172367	0.0696024	0.791377
Ankle2	-0.0391081	0.999655	0.610202	2.47094e-05	-0.0537412	0.858275
Anp			-0.772532	0.0037992
Ant2	-0.0088535	0.999655	-0.36585	0.337245	-0.227323	0.582184
Antp	0.0108556	0.999655	-0.19455	0.500097	0.247854	0.586652
AnxB10	-0.030829	0.999655	0.448887	0.283344	-0.315949	0.413192
AnxB11	-0.0163761	0.999655	0.128817	0.437682	0.100802	0.729289
AnxB9	-0.00976276	0.999655	0.669148	1.13242e-05	-0.185513	0.533881
Aos1	-0.0352836	0.999655	0.33929	0.164251	0.0229458	0.958656
Apc	0.0182137	0.999655	-0.105183	0.621863	0.021034	0.944807
Apc2	0.0181404	0.999655	1.37329	1.12258e-09	0.705263	0.00080226
ApepP	-0.00306398	0.999655	1.62256	6.14462e-12	-0.0618634	0.827781
Apf	-0.00586605	0.999655	0.410133	0.104117	0.139666	0.747715
Apl	-0.0362229	0.999655	1.1784	0.000199708	0.522561	0.228056
Aplip1	-0.004408	0.999655	-0.333947	0.186656	-0.296835	0.219945
Apoltp	0.0162468	0.999655	-0.0671194	0.778005	-0.337051	0.242166
Appl	-2.48887e-05	0.999655	-0.416231	0.0152457	0.273458	0.417164
Aprt	-0.0301737	0.999655	0.129462	0.633527	-0.390721	0.0295075
Aps	0.0265045	0.999655	1.41385	3.29312e-11	0.851785	7.33975e-06
Arc1	0.00560575	0.999655	-0.108689	0.787895	-0.947611	1.47162e-06
Arc2	-0.00998406	0.999655	0.588784	0.110231	-0.900894	0.00718407
Arc42	-0.0315501	0.999655	-0.0859684	0.687099	-0.296797	0.488252
Archease	-0.0224541	0.999655	0.221588	0.24814	-0.172047	0.690491
Arf102F	-0.0293984	0.999655	0.811638	9.3604e-11	0.670564	0.0905232
Arf51F	-0.0182881	0.999655	0.81744	3.55957e-07	0.712414	0.0186102
Arf79F	0.0187335	0.999655	0.692835	1.12117e-07	0.505333	0.00679286
ArfGAP1	-0.0437184	0.999655	0.664261	5.30178e-06	-0.259697	0.3667
ArfGAP3	-0.0325125	0.999655	0.954657	1.9377e-08	0.304607	0.210303
Arfip	-0.0270041	0.999655	-0.352097	0.0704466	0.00490149	0.991376
Arfrp1	-0.00723817	0.999655	0.880304	1.78427e-08	0.266565	0.454819
ArgRS	0.0195286	0.999655	-0.44405	0.00057413	-0.310338	0.311716
ArgRS-m	0.0155089	0.999655	-0.272441	0.146688	-0.138264	0.706159
Argk	0.0123404	0.999655	-0.897386	6.00567e-12	-0.728746	0.0294465
Argl	0.00248574	0.999655	-0.213574	0.663087	-0.232997	0.436477
Arl1	-0.0341635	0.999655	0.572226	7.11146e-07	0.182458	0.423244
Arl2	-0.0153652	0.999655	-0.479288	0.0637867	-0.0160755	0.971483
Arl4	0.0432629	0.999655	-0.442938	0.000623914	0.514528	0.198644
Arl5	-0.015608	0.999655	1.27053	8.13408e-14	0.434434	0.021029
Arl6	-0.000384553	0.999655	-0.0880059	0.887712	-0.178181	0.712083
Arl6IP1	-0.00546234	0.999655	1.24023	2.81067e-12	0.951993	8.10276e-07
Arl8	-0.0135188	0.999655	0.989	3.89594e-12	0.68687	0.0018769
Arp1	0.00306942	0.999655	-0.475119	0.000889762	-0.168744	0.535945
Arp10	-0.0232804	0.999655	0.842007	7.26866e-08	-0.246045	0.509215
Arp2	-0.0220802	0.999655	0.063055	0.790281	0.116737	0.633744
Arp3	-0.035811	0.999655	0.967184	9.47521e-09	0.417638	0.194126
Arp5	-0.0797756	0.999655	0.80235	1.56279e-06	0.238407	0.449605
Arp53D	0.000257068	0.999655	0.11556	0.764081	0.045383
Arp6	-0.0314367	0.999655	0.722308	3.0837e-07	0.173846	0.578298
Arp8	-0.0744614	0.999655	1.07093	5.0443e-10	0.237724	0.493659
Arpc1	-0.0237469	0.999655	-0.342767	0.0114259	-0.363289	0.335725
Arpc2	0.00798436	0.999655	0.658943	7.46314e-06	0.375315	0.157147
Arpc3A	0.0084262	0.999655	-0.558403	1.17561e-05	0.0190853	0.95555
Arpc3B	-0.00420358	0.999655	-0.661968	0.00239102	0.223253	0.509652
Arpc4	-0.040825	0.999655	0.666928	3.13286e-07	0.0786088	0.76727
Arpc5	-0.0269764	0.999655	-0.0467637	0.845431	-0.218934	0.536893
Arr1	-0.00663345	0.999655	-0.56393	0.177728	-0.581866	0.00531254
Arr2	0.00195603	0.999655	-0.47808	0.329638	-0.220119	0.648114
Ars2	0.0211269	0.999655	0.995058	1.8546e-06	0.730284	0.06411
Art1	-0.0160304	0.999655	0.74456	8.11498e-06	-0.0160421	0.974016
Art2	0.00411406	0.999655	-0.048095	0.906455	0.36581
Art3	-0.00511397	0.999655	1.08899	9.8576e-12	0.301594	0.202082
Art4	0.0464899	0.999655	0.167245	0.341391	0.276988	0.49753
Art6			0.0363642		-0.0797361
Art7	-0.0109422	0.999655	-0.604585	0.000480281	-0.406029	0.280021
Art8	-0.0401077	0.999655	0.488344	2.10339e-05	-0.25025	0.528632
Arts	0.0235475	0.999655	0.268242	0.430184	-0.42928	0.314945
Arv1	-0.0092565	0.999655	1.18895	3.4365e-14	0.500206	0.169215
Asap	0.0125983	0.999655	-0.261061	0.0235426	-0.0057705	0.986292
Asator	0.0437197	0.999655	0.781404	2.32207e-08	0.485937	0.169215
Asciz	0.000500767	0.999655	0.0290724	0.925303	-0.292803	0.385921
Ask1	0.0204949	0.999655	-0.388395	0.00640206	-0.266002	0.312401
AsnRS	-0.0294607	0.999655	-0.168947	0.269065	-0.440693	0.155248
AsnRS-m	-0.00073167	0.999655	0.761491	2.22157e-06	0.0416673	0.909638
AsnS	-0.0287718	0.999655	1.39751	4.83897e-10	0.379023	0.171754
AspRS	0.0256798	0.999655	-0.486622	5.604e-06	-0.270878	0.317642
AspRS-m	0.04229	0.999655	1.18399	6.59361e-07	0.833343	0.0206428
Asph	-0.00819702	0.999655	0.291839	0.058287	-0.293514	0.2792
Ass	-0.00141113	0.999655	-0.480553	0.297754	-1.01435	1.64627e-07
AstA	-0.00281093	0.999655	-0.24623	0.659337	0.134935	0.617919
AstA-R1	-0.00236728	0.999655	-0.00703661	0.987195	0.761784	0.0447151
AstA-R2	-0.00199046	0.999655	-0.103157	0.868033	-0.219453	0.416306
AstC	0.00073655	0.999655	-0.0118766	0.98642	0.18938	0.681853
AstC-R1	-0.00207125	0.999655			0.13127
AstC-R2	-0.00451795	0.999655	0.0349206	0.954523	0.315903	0.47633
AstCC					-0.108974
Asx	0.0241917	0.999655	-0.256884	0.184699	0.152705	0.684107
Atac1	0.00885228	0.999655	0.904934	2.77866e-14	0.161457	0.538625
Atac2	-0.00129868	0.999655	-0.4151	0.00230832	-0.385676	0.219284
Atac3	-0.0109218	0.999655	-0.374641	0.00122698	-0.297019	0.389765
Ate1	-0.0180628	0.999655	1.26948	8.14231e-14	0.0786527	0.761925
Atet	0.00684547	0.999655	-0.558619	0.000109601	-0.106354	0.749329
Atf-2	-0.00608489	0.999655	0.061396	0.793731	-0.254829	0.411909
Atf3	-0.0164256	0.999655	-0.126496	0.811555	0.253084	0.218368
Atf6	0.0118168	0.999655	0.629653	0.000175549	0.39338	0.264766
Atg1	0.053904	0.999655	0.52568	0.00568287	-0.000881441	0.998807
Atg10	0.0124121	0.999655	-0.279319	0.378639	0.0311655	0.954419
Atg101	-0.0113517	0.999655	0.853286	2.24778e-08	0.0989099	0.808202
Atg12	-0.000675362	0.999655	-0.133737	0.643192	0.370682	0.384681
Atg13	0.0490468	0.999655	0.826493	9.39368e-06	0.261816	0.463453
Atg14	-0.00793128	0.999655	-0.0355596	0.835826	-0.226012	0.428586
Atg16	0.00532998	0.999655	1.23352	6.41633e-10	0.614696	0.00637309
Atg17	0.0249117	0.999655	-0.179247	0.381422	-0.178106	0.3864
Atg18a	-0.012393	0.999655	1.07912	9.42601e-09	0.267719	0.235351
Atg18b	-0.0348298	0.999655	0.592653	0.00116818	0.157889	0.649151
Atg2	0.0362307	0.999655	0.185551	0.249191	-0.12397	0.735872
Atg3	-0.0454099	0.999655	0.129906	0.494285	-0.115306	0.697532
Atg4a	-0.0318687	0.999655	0.844317	1.84518e-07	0.0584643	0.900049
Atg4b	0.0212736	0.999655	1.03809	1.63818e-07	0.161365	0.629184
Atg5	0.00333103	0.999655	1.26887	1.02492e-09	0.336671	0.245721
Atg6	0.0175645	0.999655	-0.371388	0.0666502	-0.272505	0.426664
Atg7	0.0601577	0.999655	1.02443	4.15378e-07	0.855998	1.8531e-07
Atg8a	-0.0266058	0.999655	0.514494	6.6762e-05	0.252748	0.351608
Atg8b					0.0511061
Atg9	-0.0221024	0.999655	-0.425914	0.00124703	-0.336936	0.375456
Atox1	-0.0184715	0.999655	0.630014	1.7754e-05	0.388783	0.272556
Atpalpha	0.0447473	0.999655	-0.493613	0.000335115	-0.0561362	0.848171
AttA					-0.0641967
AttB			-0.138854	0.429028	0.0234471
AttC			-0.128649	0.477062	0.127128
Atu	-0.0384818	0.999655	1.26513	3.64452e-11	0.295898	0.47867
Atx-1	-0.00533516	0.999655	0.185964	0.741609	-0.18956
Atx2	0.0195865	0.999655	-0.265936	0.10687	-0.307068	0.187421
Atxn7	-0.0280287	0.999655	1.16985	3.81815e-08	0.506728	0.0118624
Aven	-0.0191645	0.999655	0.694902	0.00245123	-0.01053	0.983449
Awh	0.00806148	0.999655	-0.540746	6.0752e-05	3.40206e-05	0.999874
Axn	0.0193611	0.999655	1.08191	5.5169e-07	0.647669	0.00884837
Axs	0.0278211	0.999655	-0.272897	0.339185	-0.305831	0.401787
Axud1	-0.042833	0.999655	1.23225	1.76915e-07	0.790391	0.00633762
B-H1	0.0176401	0.999655	-0.486061	0.0102582	-0.0472419	0.926368
B-H2	-0.00290701	0.999655	-0.410888	0.208356	-0.0176615	0.974231
B4	0.0283502	0.999655	1.35844	2.48063e-07	0.837066	0.00225841
B52	-0.00952146	0.999655	0.702889	1.41444e-09	0.214934	0.595911
B9d1	-0.00380484	0.999655	0.378872	0.393321	-0.208261	0.691133
BBS1	0.000912582	0.999655	0.326271	0.492253	-0.40648	0.375192
BBS4	-0.00422488	0.999655	-0.15947	0.77364	-0.44295	0.317911
BBS5	0.00234156	0.999655	-0.238186	0.644781	-0.0171389	0.978449
BBS8	-0.000262716	0.999655	-0.214514	0.678002	-0.507499	0.229761
BBS9	-0.00220295	0.999655	-0.885004	0.0411711	-0.0837385	0.876157
BCAS2	-0.0468913	0.999655	1.0935	7.09517e-15	0.233755	0.460367
BCL7-like	-0.0162822	0.999655	0.337756	0.0850467	0.431774	0.194795
BEAF-32	-0.0439463	0.999655	0.909309	9.55579e-09	0.847889	5.41514e-08
BG642163			-0.14814	0.389532
BG642167					0.0267399
BG642312	-0.000523508	0.999655	-0.149819		-0.0962467	0.871469
BHD	-0.0323625	0.999655	-0.546949	0.000221563	-0.381223	0.232008
BI-1	-0.0326145	0.999655	0.855886	1.65366e-10	0.402425	0.101509
BNIP3	0.021295	0.999655	-0.48372	7.17597e-05	0.152217	0.649128
BOD1	-0.0261401	0.999655	0.883679	1.8327e-07	0.163554	0.461154
BORCS5	0.00391495	0.999655	-0.184662	0.573708	-0.244647	0.421873
BORCS6	-0.0405871	0.999655	0.0920614	0.759841	-0.173187	0.640712
BRWD3	0.000507261	0.999655	1.17644	6.03985e-07	0.639346	4.01477e-05
BTBD9	-0.00753591	0.999655	1.46936	4.77433e-10	0.522096	0.110087
Bacc	-0.0214962	0.999655	0.0684126	0.62192	0.383476	0.258781
Bace	-0.000768549	0.999655	-0.20155	0.728162	-0.427443	0.311802
Balat			0.176672	0.760011	-0.485503	0.253829
Baldspot	0.0380394	0.999655	0.601007	0.000553925	0.108563	0.836528
Bap111	-0.0423647	0.999655	1.19403	1.87258e-11	0.420616	0.315808
Bap170	-0.0108568	0.999655	0.925382	2.31446e-07	0.473413	0.0651408
Bap55	-0.0326489	0.999655	-0.0874943	0.693587	-0.171876	0.655944
Bap60	-0.0319941	0.999655	1.05811	2.16753e-11	0.447629	0.276621
Bbd			-0.0597801		-0.286568	0.522473
Bdbt	-0.0463924	0.999655	1.47972	4.50799e-17	0.228948	0.433966
Bdp1	0.0221604	0.999655	0.454326	3.50598e-05	-0.163176	0.595288
Bem46	-0.00673082	0.999655	-0.361197	0.0774654	0.0129053	0.976359
Best1	-0.00698901	0.999655	-0.389053	0.00267358	-0.238505	0.391841
Best2	0.00082246	0.999655	-0.89626	2.81502e-05	0.100343	0.707767
Best3	0.00148319	0.999655	-3.41929	1.60037e-11	-1.05656	0.00180453
Best4			-0.0789673	0.820003
Bet1	0.0326251	0.999655	-0.920016	2.03215e-10	-0.520828	0.0539556
Bet3	-0.0230249	0.999655	1.08693	4.07234e-14	0.35477	0.140207
Bet5	-0.0306988	0.999655	0.500593	0.00183569	0.163237	0.586013
Bgb	-0.00836608	0.999655	0.295357	0.0494455	0.191742	0.35336
BicC	0.00135986	0.999655
BicD	0.0665542	0.999655	1.23009	1.18182e-06	0.600134	0.11013
BigH1	-0.0549425	0.999655	1.83943	1.7702e-14	0.723764	0.00328476
Bili	0.0024921	0.999655	-0.35911	0.373081	0.304867	0.285295
Bin1	-0.0464658	0.999655	0.903733	8.78118e-13	0.615285	0.00192062
Bka	-0.0397538	0.999655	1.08277	5.83398e-18	0.527867	0.0806877
Blimp-1	0.0108216	0.999655	-0.632938	0.000702649	-0.0137997	0.981176
Blm	0.0498898	0.999655	0.0880689	0.715599	0.198975	0.698302
Blos1	-0.00343248	0.999655	0.307438	0.0469942	-0.0795009	0.815301
Blos2	-0.0391145	0.999655	1.02275	5.21054e-12	0.626577	0.000720215
Blos3	-0.0231588	0.999655	0.480845	0.00110478	0.493048	0.0722142
Blos4	-0.0323111	0.999655	1.13287	5.03028e-17	0.903171	0.000720215
Bmcp	-0.0334345	0.999655	0.401413	0.0192055	0.13405	0.692289
BoYb	0.047795	0.999655	1.58208	3.64702e-10	1.1991	3.06201e-06
BobA	-0.00654582	0.999655	-0.179146	0.581001	-0.144342
BomBc1	0.000869729	0.999655			-0.16407	0.749329
BomBc2	-0.00131673	0.999655	-0.380521	0.135385	0.235301	0.643418
BomBc3			-0.104984		0.0676652	0.902103
BomS1	-0.0028873	0.999655	0.584191	0.204424	0.660046	0.104329
BomS2	-0.0056613	0.999655	-0.102463	0.838378	0.208246	0.594066
BomS3	0.000314211	0.999655	-0.137639	0.763978	0.171453	0.749614
BomS4			-0.104984		0.302085	0.32361
BomS5					0.464749	0.236613
BomS6			-0.02719		0.437577	0.321411
BomT1					-0.0385199
BomT2					0.601546	0.0689736
BomT3	0.000828444	0.999655	-1.04057	0.000883613	0.20592	0.516546
Boot	0.0301187	0.999655	0.62746	0.0853958	0.361498	0.377755
Br140	-0.00915711	0.999655	0.548808	0.00284951	-0.0787655	0.837441
Brca2	0.0201454	0.999655	-0.371754	0.115511	0.331165	0.36299
Brd	-0.00827079	0.999655	-0.186187	0.553124	-0.111357	0.846548
Brd8	-0.04755	0.999655	0.863744	1.78908e-07	0.0623966	0.900049
Bre1	0.019329	0.999655	1.10691	4.71691e-06	0.698773	0.0806877
Brf	0.0397879	0.999655	0.283378	0.0351937	0.121968	0.738058
Brms1	-0.0282847	0.999655	0.183551	0.313042	-0.329555	0.305706
Bro	-0.00856585	0.999655	0.654048	0.157307	0.127128
Bruce	0.00880513	0.999655	-0.134045	0.461502	-0.0510031	0.886879
Bsg	0.0610243	0.999655	0.713138	2.76564e-05	0.280338	0.312664
Bsg25A	-0.000862612	0.999655	0.0894178	0.465603	-0.0256214
Bsg25D	0.0124087	0.999655	1.26293	3.24452e-07	0.711047	6.07551e-06
BtbVII	-0.0641904	0.999655	-0.207132	0.248204	-0.221203	0.342038
BthD	-0.0530076	0.999655	1.20612	1.28503e-11	0.611174	0.104502
Btk29A	0.0396366	0.999655	0.742162	1.82937e-05	0.763584	8.15846e-05
Btnd	-0.00556433	0.999655	0.260744	0.628864	-0.450486	0.181422
BuGZ	-0.0206336	0.999655	0.701575	2.55233e-06	0.545901	0.0012595
Bub1	-0.00249978	0.999655	0.694682	4.52142e-05	-0.0516989	0.884807
Bub3	-0.0419219	0.999655	1.13859	3.25824e-15	0.581449	0.0905911
BubR1	0.0318387	0.999655	1.29215	8.95661e-08	0.955513	0.00202373
Buffy	-0.00185749	0.999655	-0.465852	0.341914	0.0559602	0.926078
Bug22	-0.00888832	0.999655	0.741202	1.62936e-09	0.281349	0.391841
Burs	0.00111883	0.999655	-0.343614	0.516483	-0.402618	0.245125
Bx	-0.0404434	0.999655	-0.0360453	0.920554	0.248813	0.543473
Bx42	-0.0298303	0.999655	1.08441	2.06573e-10	0.365227	0.311988
C15	0.003482	0.999655	-0.25073	0.123802	-0.0466256	0.934443
C1GalTA	0.0370957	0.999655	-0.401464	0.000791201	0.0729784	0.834381
C3G	0.0350137	0.999655	-0.1747	0.352171	-0.0292606	0.948756
C901	0.000311658	0.999655	-0.0890889	0.884695	0.141539	0.798026
CAH1	-0.00677574	0.999655	-0.656818	0.103469	-0.464234	0.0584868
CAH13	-0.000523508	0.999655			-0.0795659
CAH14			0.119263
CAH15			0.137305	0.410512
CAH16			-0.02719
CAH2	-0.0152514	0.999655	0.692282	2.84191e-05	-0.316361	0.256685
CAH3	-0.00554679	0.999655	0.00992027	0.974569	-0.17016	0.536712
CAH4			-0.0287151		0.0296387
CAH5			-0.128649	0.477062
CAH6	-0.00441198	0.999655	-0.169595	0.754798	-0.645313	0.111078
CAH7	0.036808	0.999655	-0.145491	0.658571	-0.0201557	0.967331
CAH8	-0.000523508	0.999655	0.338949	0.246525	0.02609	0.966906
CAH9	-0.00380484	0.999655	0.0596996	0.911209	-0.482782	0.223524
CAHbeta	-0.00532239	0.999655	-0.193976	0.695759	-0.126394	0.800813
CAP	-0.012581	0.999655	0.0348321	0.888567	-0.215149	0.561654
CARPA	-0.00408937	0.999655	0.0399053	0.947467	0.441129	0.296207
CARPB	0.00563705	0.999655	0.571753	0.117324	0.459763	0.27012
CASK	-0.00578501	0.999655	-0.0315465	0.865465	0.0333962	0.909158
CBP	0.0289177	0.999655	-0.40396	0.00304785	0.0480912	0.886596
CCAP	0.000257068	0.999655	-0.211591	0.680727	0.0523345	0.933187
CCAP-R	-0.000403312	0.999655	-0.23145	0.653072	0.469047	0.144384
CCDC151	0.00110691	0.999655	0.0595148	0.899573	-0.0710354	0.902832
CCDC53	0.0180555	0.999655	-0.0726567	0.895946	-0.161955	0.754602
CCHa1	0.00285608	0.999655	0.302244	0.484246	-0.0789986	0.837564
CCHa1-R	0.0195223	0.999655	5.48634	5.27237e-81	-0.0509627	0.91768
CCHa2	-0.00386599	0.999655	-3.07675	3.04288e-16	0.454883	0.303291
CCHa2-R	0.00654646	0.999655	-0.279584	0.612722	-0.254449	0.373811
CCKLR-17D1	0.00166653	0.999655	0.223175	0.600471	-0.39016	0.231353
CCKLR-17D3	0.00087083	0.999655	-0.149198	0.749749	-0.390548	0.168368
CCT1	0.00746017	0.999655	-0.30526	0.0918323	-0.481475	0.0758104
CCT2	0.000641792	0.999655	-0.490737	0.000153774	-0.347371	0.281933
CCT3	-0.0644381	0.999655	-0.42667	0.020089	-0.489587	0.107139
CCT4	0.00958544	0.999655	-0.505499	3.73382e-05	-0.415447	0.16873
CCT5	-0.0679559	0.999655	-0.44534	0.00412546	-0.55337	0.0617795
CCT6	-0.0274471	0.999655	-0.43196	0.00438274	-0.536824	0.0814983
CCT7	0.0192278	0.999655	-0.484079	0.00011123	-0.43371	0.136936
CCT8	0.0109746	0.999655	-0.532409	4.97307e-06	-0.520581	0.0585547
CD98hc	0.0120547	0.999655	-0.258247	0.0667727	-0.329589	0.139715
CDC50	-0.0359785	0.999655	0.11101	0.542782	-0.246229	0.418913
CDK2AP1	-0.0097957	0.999655	1.1089	1.42757e-10	0.598478	0.00800901
CDase	-0.000389831	0.999655	-0.500321	0.00013175	-0.357686	0.155028
CG10000	-0.000393209	0.999655	0.290973	0.590058	-0.203755	0.688047
CG10005	-0.00345576	0.999655	-0.516618	3.16829e-05	-0.561064	0.180168
CG10011	0.000680224	0.999655	-0.285028	0.152261	0.119023	0.688801
CG10013	0.00310257	0.999655	1.22317	0.000237234	0.714728	0.0477833
CG10019	-0.00108785	0.999655	-0.041173	0.946989	0.318065	0.416047
CG10026	-0.00233358	0.999655	-0.684652	0.0318758	-0.00696413	0.989598
CG10029			-0.02719
CG10031	-0.00285609	0.999655	-0.509023	0.273001	0.470654	0.23835
CG10035	-0.00201886	0.999655	0.153251	0.797595	-1.53013	3.66413e-06
CG10038	-0.0271791	0.999655	1.26981	2.62989e-12	0.507879	0.179892
CG10041	-0.00278263	0.999655	-0.610814	0.191191	-0.0973812
CG10050	0.0472878	0.999655	-0.226366	0.376013	-0.147793	0.721895
CG10051	-0.00120996	0.999655	-0.562598	0.0351937	0.0238783	0.95598
CG10053	0.0023726	0.999655	0.514922	0.00677416	-0.237855	0.521954
CG10055	-0.00261085	0.999655	-0.155405	0.562295	-0.0579765	0.886734
CG10062	0.00235888	0.999655	-0.202621	0.725722	-0.564805	0.0171841
CG10063	-0.000634189	0.999655	-0.336423	0.460371	-0.219148	0.669969
CG10064	0.0094322	0.999655	-0.324902	0.448667	-0.215716
CG10068	0.0067738	0.999655	-0.420633	0.03323	0.145236	0.611221
CG10073	-0.000513058	0.999655	-0.122665	0.839407	0.039248	0.900049
CG10075	-0.0229733	0.999655	0.190132	0.500372	-0.0709047	0.787226
CG10077	-0.0400837	0.999655	0.211158	0.274041	0.00562161	0.985192
CG10081	-0.000523508	0.999655	-0.233011	0.267489	-0.539115	0.0694022
CG10082	0.0504345	0.999655	0.509808	0.00180609	-0.0165218	0.953204
CG10086	0.0025863	0.999655	-0.00455757	0.993779	-0.482515	0.069437
CG10089	0.000946032	0.999655	-0.0947781	0.878845	0.00838897	0.989051
CG10098	-0.0397135	0.999655	0.973533	8.82149e-10	0.206356	0.452221
CG10116	-0.00132066	0.999655	-0.380028	0.382322	-0.192862	0.686147
CG10126	-0.000742541	0.999655	-0.230851	0.685298	0.131024	0.650368
CG10132	-0.00467126	0.999655	-0.515175	0.0187224	-0.302224	0.349854
CG10137	0.00549413	0.999655	-0.269487	0.365894	-0.296658	0.350703
CG10139	-0.0284872	0.999655	1.05751	1.17067e-12	0.677083	0.00018764
CG10140	0.00282526	0.999655	0.212717	0.686734	0.0232199	0.955288
CG10147	0.0243914	0.999655	0.447953	0.0156693	0.402041	0.181981
CG10151	0.00855499	0.999655	-0.449069	0.00283737	-0.25866	0.518049
CG10154	0.00255821	0.999655	0.1523	0.526641	-0.322934	0.498705
CG10163			-0.02719		-0.0819349
CG10164					0.0269164
CG10165	0.00880003	0.999655	-0.371614	0.077308	-0.086999	0.788109
CG10171	0.0449614	0.999655	0.214341	0.248418	0.0873716	0.799534
CG10175	-0.00398043	0.999655	-0.235659	0.6741	0.025205	0.966023
CG10177	-0.000523508	0.999655	-0.0287151		-0.205711	0.664197
CG10182	0.000153821	0.999655	-0.307122	0.46654	0.255194	0.595403
CG10183					-0.0961162
CG10184	0.0196143	0.999655	-0.878189	0.0145843	-0.459994	0.0864918
CG10185	0.000804584	0.999655	-0.275225	0.554861	-0.209214	0.59001
CG10189	-0.008061	0.999655	0.0347154	0.89712	-0.255517	0.29407
CG10194	0.0562769	0.999655	-0.347609	0.124331	-0.241617	0.312664
CG10195	-0.0424593	0.999655	0.0203032	0.948583	-0.0160905	0.970272
CG10205			0.0971339		-0.44891	0.260746
CG10208	-0.0059387	0.999655	0.443844	0.161473	-0.0985423	0.731324
CG10209	-0.0487053	0.999655	-0.00511296	0.987537	-0.420555	0.16873
CG10211	-0.00115259	0.999655	-0.749843	0.00112824	-0.209791	0.585979
CG10214	-0.0196325	0.999655	0.992611	5.97793e-13	0.183491	0.579507
CG10222	-0.013399	0.999655	0.87275	1.62144e-06	0.588202	0.019413
CG10226	-0.00646647	0.999655	-0.169087	0.777925	0.0205051	0.948756
CG10232	0.000500396	0.999655	-0.368301	0.477527	0.154895	0.657694
CG10237	0.0132451	0.999655	0.744235	0.000792264	-0.027201	0.966531
CG1024	-0.0244923	0.999655	1.20936	5.75879e-09	0.725302	0.00508885
CG10252			-0.138854	0.429028	-0.138394
CG10254	0.0122847	0.999655	-0.220363	0.135331	-0.0280538	0.936318
CG10257	-0.000523508	0.999655	-0.515981	0.169304	0.169046	0.693705
CG10264	-0.000281614	0.999655	-0.501435	0.306432	0.131858	0.708069
CG10265	-0.0206474	0.999655	0.239063	0.391586	-0.0657453	0.887517
CG10268	-0.0134791	0.999655	0.520354	0.00672806	-0.00409749	0.993558
CG10274	0.0171803	0.999655	-0.177203	0.3736	-0.133462	0.667092
CG10280	-0.00499268	0.999655	-0.229509	0.639418	-0.14163
CG10283	0.0177975	0.999655	-0.344268	0.00270415	-0.211048	0.465778
CG10286	-0.00992618	0.999655	-0.459072	3.73091e-05	-0.480148	0.13668
CG10300	-0.00197677	0.999655	-0.134448	0.812484	0.208842	0.587883
CG10301	0.00110691	0.999655	-0.538405	0.253117	0.00710308	0.990895
CG10307	-0.00238404	0.999655	-0.874789	0.044506	-0.223483	0.650953
CG10311	-0.00720807	0.999655	-0.236598	0.674735	0.0778958	0.823908
CG10317			-0.02719		0.00485718
CG10321	-0.0118448	0.999655	0.120074	0.499731	-0.0534153	0.902044
CG10324	0.0013021	0.999655	0.793917	7.81768e-10	0.290062	0.232307
CG10333	-0.014072	0.999655	0.385791	0.00985633	0.0926928	0.764663
CG10336	-0.0492452	0.999655	0.711838	7.19293e-05	0.411202	0.272073
CG10337	0.00374	0.999655	-0.344559	0.371546	0.0519717	0.918634
CG10338	0.00996109	0.999655	0.538811	0.00262182	0.273931	0.471677
CG10339	0.0013794	0.999655	0.270818	0.541751	-0.299849	0.459765
CG10340	-0.016674	0.999655	-0.656551	0.000296645	-0.385385	0.116173
CG10341	-0.0231149	0.999655	0.776394	6.72052e-09	-0.255569	0.371749
CG10343	-0.0455694	0.999655	0.937651	1.88055e-07	-0.0141064	0.970328
CG10344	0.0219493	0.999655	0.354207	0.497608	-0.251206	0.448171
CG10345	-0.00590619	0.999655	-0.234629	0.677157	0.0785832	0.88262
CG10347	-0.0653806	0.999655	1.20943	1.97301e-15	0.205975	0.559378
CG10348	-0.00180671	0.999655	-0.428732	0.300161	-0.193802	0.684075
CG10352			0.207874	0.553124	0.022748
CG10353	0.0170219	0.999655	-0.321854	0.0157583	-0.109677	0.653567
CG10359	-0.00405123	0.999655	-0.0495387	0.911497	0.0137398	0.974744
CG10361	-0.00632953	0.999655	-0.713639	0.0204941	-0.20921	0.612638
CG10362	0.00196886	0.999655	-0.151553	0.70311	-0.202815	0.525823
CG10365	-0.0373037	0.999655	1.53173	1.70847e-14	-0.295372	0.175135
CG10366	-0.0526177	0.999655	-0.337661	0.0310991	-0.262277	0.479523
CG10375	-0.0194951	0.999655	0.735564	6.04445e-09	0.630359	0.00154041
CG10376	0.0500518	0.999655	0.572731	0.000531536	0.119629	0.697605
CG10383	-0.0420457	0.999655	1.20958	2.75901e-10	-0.194431	0.419565
CG10384	0.000641205	0.999655	0.170184	0.765876	-0.0246529	0.937052
CG10395	0.0163521	0.999655	0.898216	4.30595e-12	0.825557	0.0209295
CG10405	0.00451394	0.999655	-0.3363	0.337377	-0.667059	0.0151621
CG10407	-0.00431137	0.999655	-0.164911	0.645804	-0.0283817	0.957731
CG10413	0.0864891	0.999655	1.05573	2.62917e-06	0.611648	0.000240523
CG10417	0.0628184	0.999655	0.998868	3.82376e-08	1.01577	0.000154989
CG10418	-0.0292292	0.999655	0.660714	2.69611e-05	0.373038	0.326181
CG10425	-0.0449294	0.999655	1.04701	1.59847e-13	0.030875	0.945837
CG10428	-0.0315256	0.999655	0.933858	6.46442e-09	0.208481	0.478928
CG10431	0.0425367	0.999655	1.2138	2.67833e-06	0.866034	0.00413
CG10433	-0.00532986	0.999655	-0.361804	0.391327	0.0558302	0.892945
CG10435	-0.0214332	0.999655	0.634962	5.1267e-05	-0.0936533	0.77137
CG10444	0.0488006	0.999655	0.603408	0.00620147	0.0753033	0.807396
CG10445	0.012839	0.999655	-0.0445356	0.929826	-0.0868804	0.8854
CG10459	0.000828444	0.999655	-0.182943	0.730477
CG10462	0.0393283	0.999655	-0.0864768	0.566314	-0.0242538	0.964707
CG10463	-0.0912015	0.999655	-0.311235	0.0440964	-0.573375	0.0884536
CG10465	-0.000488811	0.999655	1.00591	3.29547e-13	1.11449	0.000213813
CG10466	-0.0216374	0.999655	0.562883	4.37746e-05	0.535739	0.0805164
CG10467	-0.0186983	0.999655	0.126214	0.573036	-0.295578	0.482238
CG10469	0.00504554	0.999655	-0.0812922	0.880648	0.132299	0.812138
CG10470	-0.0234207	0.999655	-0.355403	0.127981	-0.00631887	0.985188
CG10472	-0.00250968	0.999655	-0.232387	0.649439	-0.572748	0.00135465
CG10474	0.000828444	0.999655	0.0792996	0.820029	-0.165159	0.759089
CG10477					-0.0426675	0.932958
CG10479	0.0269875	0.999655	-0.383514	0.00266684	0.26932	0.58277
CG10483	0.000308253	0.999655	-1.93387	9.88967e-11	-0.140751	0.737944
CG10486			-0.411353	0.0709101	0.0568434
CG10492	0.027746	0.999655	1.36499	3.01756e-07	0.753893	0.00592923
CG10494	-0.0239309	0.999655	0.304772	0.108976	0.2833	0.459765
CG10495	0.00513683	0.999655	-0.308913	0.174232	-0.0844529	0.823064
CG10505	0.000336518	0.999655	-0.436745	0.380458	-0.666679	0.103895
CG10508	-0.00194395	0.999655	-0.397226	0.319191	-0.327504	0.181109
CG10510					-0.0112767
CG10512	0.0260366	0.999655	-0.333054	0.00338302	-0.362204	0.298931
CG10513	0.00148319	0.999655	-0.847311	0.0197361	-1.05432	0.0029811
CG10514	-0.00308747	0.999655	-0.117004	0.842215	-0.805232	0.0381633
CG10516	0.0195692	0.999655	-0.565744	1.90115e-05	-0.367469	0.215924
CG10527	0.00971036	0.999655	0.174245	0.730477	-0.609106	0.0145447
CG10543	0.0405757	0.999655	0.355603	0.089908	0.023853	0.943763
CG10550	-0.00279626	0.999655	-0.25811	0.543071	-0.450575	0.0697558
CG10553	-0.00199046	0.999655	-0.571403	0.101938	-0.123554	0.810186
CG10555	0.00987715	0.999655	1.11975	3.38992e-06	0.786719	0.000993311
CG10559	-0.00109195	0.999655	0.202547	0.611216	-0.437805	0.295648
CG10560	0.00319655	0.999655	-0.0963352	0.868667	-0.103582	0.711493
CG10561	-0.0479076	0.999655	-0.284344	0.313042	-0.378168	0.0860988
CG10562	-0.00109195	0.999655	-0.19654	0.696128	-0.112673	0.800844
CG10565	-0.0434872	0.999655	1.04625	1.03321e-09	-0.211273	0.47061
CG10576	0.0135548	0.999655	-0.389221	0.0190692	-0.372831	0.246803
CG10581	0.00221996	0.999655	-0.0937099	0.876442	-0.0227542	0.969084
CG10584	0.00678323	0.999655	1.02495	5.31353e-09	0.10443	0.775676
CG10587			-0.02719
CG10588			-0.233011	0.267489	-0.0112767
CG10589			-0.0167733		-0.0210237
CG10591	0.00253354	0.999655	-0.0828835	0.877608	-0.0950828	0.791377
CG10597	-0.00141113	0.999655	-0.0283589	0.953641	-0.458317	0.109318
CG10598	-0.00265261	0.999655	-0.0454094	0.921252	-0.379702	0.351093
CG10600	0.0468987	0.999655	0.601059	0.00050325	0.0609817	0.89165
CG10602	0.0382439	0.999655	0.0141079	0.96974	-0.286979	0.188949
CG10616	0.00912186	0.999655	-0.38026	0.00729153	-0.214994	0.493015
CG10621	0.0297725	0.999655	-0.516007	0.00072931	-0.298735	0.225191
CG10623	0.0160816	0.999655	-0.0796647	0.826805	-0.213553	0.457847
CG10628	-0.0291325	0.999655	0.289167	0.241145	-0.477173	0.0950489
CG10631	0.00205428	0.999655	0.560721	0.0104757	-0.0436848	0.885145
CG10638	0.00267695	0.999655	0.344141	0.0145701	0.307048	0.194795
CG10646	-0.0378549	0.999655	0.241467	0.488466	-0.00434989	0.9939
CG10650	-0.00537922	0.999655	-0.324853	0.198883	-0.417073	0.131685
CG10651	0.00459785	0.999655
CG10654	-0.0253876	0.999655	-0.163388	0.655635	-0.215098	0.468382
CG10657	-0.00175934	0.999655	-0.047092	0.939604	-0.00734928	0.990127
CG10660	-0.00672168	0.999655	-0.326528	0.267489	-0.224287	0.531881
CG10663	-0.00113787	0.999655	-0.485543	0.0510963	-0.0528153	0.883526
CG10669	0.0350239	0.999655	-0.26385	0.328456	-0.16792	0.661863
CG10672	-0.0207897	0.999655	-0.265029	0.495479	-0.1666	0.594944
CG10674	-0.0234257	0.999655	-0.595519	1.4695e-05	0.0819326	0.816396
CG10680			-0.00211688	0.995218	-0.0405728
CG10681	0.00243497	0.999655	-0.5468	0.0857624	0.0589944	0.904197
CG10694			0.358009	0.323501	0.0267399
CG10700	0.000828444	0.999655	-0.104984		0.0459248
CG10702	-0.0206304	0.999655	1.47698	4.00515e-11	0.44864	0.0143012
CG10710	9.70235e-05	0.999655	0.149706	0.800499	-0.429741	0.279801
CG10713	-0.000515168	0.999655	0.0416951	0.945714	-0.032801	0.93847
CG10725	0.000629957	0.999655	-0.0457115	0.940123	-0.307392	0.245238
CG10730	0.00405595	0.999655	-0.134536	0.825112	-0.128898
CG10731	-0.00561325	0.999655	1.00207	2.69462e-05	0.3361	0.326545
CG10734	0.000245041	0.999655	-0.287944	0.197749	0.0102168
CG10737	-0.0193986	0.999655	-0.365967	0.0181711	-0.27183	0.473839
CG10738	-0.0360629	0.999655	1.12007	2.85954e-07	-0.090702	0.741891
CG1074	-0.0280715	0.999655	-0.256206	0.263494	-0.213773	0.463024
CG10747	-0.0574665	0.999655	0.340278	0.0208303	-0.0995892	0.762765
CG10750	0.000828444	0.999655	0.153484	0.686158	-0.0753722
CG10752			0.136103	0.578523
CG10761	0.00234156	0.999655	0.239592	0.643272	0.0437148
CG10764	-0.00229894	0.999655	-0.191169	0.702276	-0.176538
CG1077	-0.000515168	0.999655	-0.613351	0.0906975	0.480759	0.245125
CG10778	-0.00563865	0.999655	-0.242207	0.133294	-0.277916	0.348413
CG10793	-0.00053308	0.999655	-0.177138	0.765215	-0.077014	0.900517
CG10795	-0.0137964	0.999655	-0.392183	0.032764	-0.379009	0.179819
CG10799			-0.15256	0.725722	-0.131866	0.786936
CG10801	0.00271225	0.999655	-0.761591	0.02724	-0.0609563
CG10802	-0.0310489	0.999655	1.22486	5.34045e-11	0.0151818	0.973468
CG10803	0.0737139	0.999655	-0.00619082	0.982713	0.473433	0.242767
CG10804	6.33159e-05	0.999655	-0.420444	0.385461	0.291268	0.49904
CG10809	-0.0291667	0.999655	-0.235231	0.0835748	-0.209791	0.518064
CG10814	0.000257068	0.999655	-0.354106	0.289444	-0.156501
CG10834					-0.0520922
CG10841	-0.000523508	0.999655			-0.0101179
CG10853					0.00633527
CG10859	0.00218096	0.999655	0.254711	0.62081	-0.137162
CG10862	-0.000523508	0.999655	0.0359643		0.0532583
CG10863	-0.0505954	0.999655	1.18699	6.72052e-09	-0.133787	0.695935
CG10864	-0.00307772	0.999655	0.0417582	0.945273	-0.0857591	0.887265
CG10866	0.0053158	0.999655	0.161747	0.770113	-0.246167	0.55591
CG10869	0.00624245	0.999655	0.205679	0.722769	-0.171762
CG10874	-0.0435342	0.999655	0.508835	0.00509211	0.139726	0.684075
CG10877	-0.0152942	0.999655	1.1982	3.41635e-15	-0.245378	0.476506
CG10887			0.0739878		-0.0255755
CG10898	0.054591	0.999655	-0.363219	0.0809818	-0.0432207	0.945837
CG1090	0.00447011	0.999655	-0.35728	0.367404	0.446467	0.17009
CG10903	-0.0213532	0.999655	0.539629	7.96109e-06	-0.139458	0.695881
CG10904	-0.0561244	0.999655	0.825514	6.13764e-10	0.19511	0.595102
CG10907	0.00590295	0.999655	0.885855	1.66948e-09	0.655162	0.018351
CG10910	0.00412697	0.999655	0.0480161	0.928415	-0.130121	0.776154
CG10911	0.000810906	0.999655	-0.103833	0.783504	-0.788945	5.6101e-07
CG10912	0.00107238	0.999655	-0.0926374	0.87992	-0.467655	0.0477948
CG10914	-0.0191508	0.999655	-0.263253	0.166705	-0.459299	0.0957956
CG10916	-0.00796073	0.999655	0.561591	1.69013e-05	0.0904808	0.847287
CG10918	0.00290447	0.999655	-0.27634	0.553811	-0.241562	0.553972
CG10919					0.105311
CG1092	-0.000508314	0.999655	-0.380442	0.187283	0.0269944	0.965438
CG10927	-0.00226177	0.999655	0.94266	1.57641e-08	-0.079918	0.865802
CG10931			-0.02719		0.0321832
CG10932	-0.00326578	0.999655	-0.510582	0.0783342	-0.630698	0.00788759
CG10934			-0.120402	0.504039
CG10936	0.0423155	0.999655	-0.534274	0.00104748	-0.162473	0.705664
CG10939	-0.0224374	0.999655	0.607767	5.49802e-05	0.0547652	0.912516
CG10943			-0.134262	0.436985	-0.257018	0.604712
CG10947	-0.00557739	0.999655	-0.297231	0.581001	0.046685	0.892152
CG10948	0.0254876	0.999655	-0.223388	0.136241	0.0605386	0.823216
CG10949	-0.0195392	0.999655	-0.339891	0.0820843	-0.362275	0.255239
CG10950			-0.02719		0.0614094
CG10953	-0.0178521	0.999655	-0.097397	0.82991	-0.423568	0.339757
CG10958	0.0160165	0.999655	-0.295332	0.233698	-0.230849	0.59227
CG10959	0.0120532	0.999655	-0.24756	0.347837	-0.31131	0.440422
CG10960	0.0170011	0.999655	-0.306132	0.0453754	0.0686423	0.800808
CG10962	-0.00236128	0.999655	0.238737	0.661645	-0.320855	0.407832
CG10970	-0.000523508	0.999655	-0.0618333	0.861536	0.257146	0.598169
CG10973	0.0144872	0.999655	0.544939	0.000257649	0.114759	0.759674
CG10979	0.0278372	0.999655	0.190207	0.263573	0.0970035	0.779863
CG10984	-0.0123294	0.999655	0.924621	1.20549e-07	0.425103	0.0697558
CG10993			-0.02719		-0.103348
CG10996			0.0848134	0.794902	-0.0795659
CG11000	0.00580428	0.999655	0.0150723	0.977227	0.235228	0.55838
CG11007	-0.0220643	0.999655	-0.325566	0.00990615	-0.124807	0.73147
CG11018	-0.00363332	0.999655	0.492372	0.235119
CG11029	-0.000523508	0.999655	-0.115215	0.810719	-0.3913	0.286564
CG1103	-0.0295093	0.999655	0.160988	0.312669	0.218358	0.472274
CG11030	-0.0315551	0.999655	0.886529	7.2262e-07	0.558031	0.0760581
CG11034	0.0119436	0.999655	1.08101	1.14317e-06	-0.818007	1.69729e-05
CG11035	-0.015336	0.999655	0.817406	0.000230381	0.0381814	0.921185
CG11041	0.000153197	0.999655	0.118179	0.82181	0.369096	0.366322
CG11044	-0.00319382	0.999655	-0.686876	0.12215	-0.133484	0.812263
CG1105	-0.0635228	0.999655	0.638723	0.000564115	-0.0843383	0.719711
CG11050	0.033565	0.999655	0.729149	1.23457e-05	0.0936393	0.711638
CG11052	-0.00155076	0.999655	-0.611134	0.172858	-0.366948
CG11060			0.184365	0.743645	0.0240364
CG11069	0.0388091	0.999655	-0.33772	0.0223675	-0.286547	0.391795
CG11070	0.0112671	0.999655	-0.44741	0.000122908	-0.247153	0.27219
CG11073	-0.00399423	0.999655	-0.121208	0.833975	-0.65681	0.00436557
CG11076	0.058605	0.999655	-0.453685	0.00119035	-0.215155	0.443116
CG11077	-0.0315322	0.999655	1.39474	1.95579e-12	0.392313	0.226586
CG11085			-0.0287151		-0.108955	0.836528
CG11089	-0.0310875	0.999655	-0.216935	0.101532	-0.573646	0.0524381
CG11095	0.00675088	0.999655	-0.319875	0.349285	-0.370693	0.339347
CG11099	0.000257068	0.999655	-0.156946	0.733763	-0.0505284	0.936318
CG11103	-0.0294611	0.999655	1.17138	2.42128e-10	0.373052	0.0915315
CG11106					0.04062
CG11109	-0.0351166	0.999655	-0.363001	0.0562334	-0.480984	0.109318
CG11110	-0.0580344	0.999655	0.00293211	0.994479	-0.0553531	0.88269
CG11122	-0.00377547	0.999655	-0.351217	0.0164635	-0.494973	0.0742648
CG11123	-0.00198633	0.999655	1.14506	5.49586e-11	0.172094	0.581646
CG11125	-0.000709055	0.999655	1.15428	4.03777e-16	0.113222	0.733949
CG11127	-0.0477551	0.999655	0.715513	1.55239e-07	-0.0273199	0.957173
CG1113	-0.000436019	0.999655	0.242442	0.666783	-0.125834	0.823218
CG11131	-0.00281527	0.999655	-0.0730693	0.881673	-0.677603	0.0200128
CG11134	-0.039006	0.999655	0.592609	0.000136667	-0.261415	0.409485
CG11141	-0.0609424	0.999655	1.38329	1.86201e-10	0.340745	0.27095
CG11147	-0.00518824	0.999655	-0.0717923	0.897131	0.153811	0.669675
CG11149	0.00062658	0.999655	0.0742925	0.90475	-0.1701	0.752606
CG11151	-0.0456507	0.999655	0.868029	1.24707e-09	-0.03086	0.920946
CG11155	-0.0181604	0.999655	0.0412176	0.919755	0.559078	0.156675
CG11158	0.00764443	0.999655	-0.641112	0.00237356	-0.0779466	0.845015
CG11159			0.0980886	0.813778	0.14255	0.775676
CG1116	0.0232191	0.999655	-0.310521	0.0392284	-0.164113	0.695881
CG11162	0.000828444	0.999655	-0.19974		-0.265326	0.584272
CG11164	-0.033954	0.999655	1.47068	6.32986e-15	0.808562	5.72763e-05
CG11168	0.015976	0.999655	0.355402	0.0287715	-0.0848437	0.83832
CG11170	-0.0366134	0.999655	-0.249736	0.267782	-0.120757	0.811856
CG11178	0.00137136	0.999655	-0.278	0.066096	-0.332501	0.183628
CG11180	0.014026	0.999655	1.21408	1.51498e-08	0.318445	0.410236
CG11191	-0.000379989	0.999655	-0.502056	0.299917	-0.357192	0.168078
CG11192					-0.488551
CG11200	-0.00201778	0.999655	-0.499005	0.00131665	-0.48007	0.0388161
CG11211	0.000245041	0.999655	-0.0692791	0.858541	0.0413282
CG11226					0.0133654
CG11227					0.0440836
CG11236	0.000257068	0.999655	-0.767736	0.0437223	-0.285726	0.450664
CG1124	-0.00478193	0.999655	-0.328924	0.385184	0.136807	0.792348
CG11241	-0.00545448	0.999655	0.793948	5.80715e-08	-0.129738	0.699425
CG11247	0.0401007	0.999655	-0.427962	0.000350489	-0.0738324	0.846813
CG11248	0.0281102	0.999655	1.18371	1.84665e-09	0.786052	0.000176421
CG11249	0.000305714	0.999655	-0.214735	0.702715	-0.237753	0.557391
CG11251			-0.02719
CG11257	-0.0477197	0.999655	0.600527	0.000703517	0.533053	0.0153548
CG11263	-0.0050069	0.999655	1.5114	7.71352e-15	1.14109	1.35381e-10
CG11267	-0.0295048	0.999655	-0.452809	0.0248187	-0.014089	0.970507
CG11275	-0.0187651	0.999655	-0.742559	0.0014674	-0.186631	0.624039
CG11279	-0.0145057	0.999655	-0.454497	0.0116088	0.38757	0.388836
CG1129	0.0351996	0.999655	-0.566524	7.92728e-07	-0.180704	0.562956
CG11291	0.000828444	0.999655	0.177008	0.273274	-0.0882649
CG11294			0.0168849		0.0922571
CG11300	-0.000523508	0.999655	-0.341983	0.267109	-0.173617	0.417164
CG11307	-0.0133958	0.999655	1.61406	9.97845e-20	0.674154	0.053634
CG11309	0.00493835	0.999655	-0.299531	0.165211	-0.192736	0.489214
CG11313	0.00282526	0.999655	0.220476	0.7002	-0.499737	0.23572
CG11317	-0.00140497	0.999655	0.0273779	0.964958	-0.352016	0.103036
CG11318	-0.00285609	0.999655	-0.367177	0.436318	-0.22739	0.584234
CG11319	-0.00995753	0.999655	-0.505088	0.303542	-0.0480642	0.934191
CG11322	-0.000523508	0.999655	-0.0704513	0.842501	-0.111551
CG11327	-0.00333138	0.999655	-0.434199	0.389999	-0.240674	0.623275
CG11333					0.134166	0.811673
CG11334	-0.0352397	0.999655	0.631183	0.00283201	-0.550438	0.0677982
CG11342	-0.00407301	0.999655	-0.235389	0.596997	-0.253984	0.580258
CG11345	-0.00654403	0.999655	-0.515972	0.288139	-0.275124	0.555145
CG11349	-0.000523508	0.999655	-0.1955	0.47407	-0.0394984
CG11350	0.0024861	0.999655	-0.355054	0.336819	-0.820602	0.0287747
CG11353	-0.00254933	0.999655	-0.323035	0.507735	0.310603	0.49809
CG11356	-0.000523508	0.999655	-0.425392	0.199772	-0.133264
CG11357	-0.00239439	0.999655	1.12622	5.58581e-11	0.276464	0.219768
CG1136	-0.00430072	0.999655	-0.00941894	0.987537	0.00384088	0.9939
CG11360	0.0365987	0.999655	-0.0480676	0.845477	0.438496	0.236623
CG11362	-0.00206282	0.999655	-0.199154	0.570496
CG11367	-0.000658649	0.999655	1.19304	3.04329e-11	0.555092	0.0446024
CG11368	-0.00178577	0.999655	-0.112817	0.771241	0.177175	0.699778
CG11369			-0.0671849	0.915121	-0.0302414
CG1137			-0.0287151		0.0246829
CG11370	-0.00184856	0.999655	-0.136431	0.80833	-0.415128	0.262315
CG11373					0.0267399
CG11374	0.000305714	0.999655	-0.039177		0.374396	0.41799
CG11377	0.0129824	0.999655	-0.542658	2.65786e-06	-0.114512	0.75511
CG11378	-0.00852409	0.999655	-0.406462	0.388853	-0.434066	0.0551437
CG11379			-0.0287151
CG11380	-0.00544293	0.999655	-0.370143	0.457369	0.0585897	0.926217
CG11381	-0.00131673	0.999655	0.223833	0.491042	-0.218847	0.622153
CG11382	0.00552842	0.999655	-0.250282	0.321217	0.042946	0.945452
CG11384	0.00429728	0.999655	-0.112964	0.832762	-0.225491	0.431218
CG1139	-0.00361498	0.999655	-0.360884	0.32667	-0.219738	0.59001
CG11391					-0.0112767
CG11396	0.036976	0.999655	-0.324023	0.126723	-0.115728	0.733395
CG11398	-0.0242601	0.999655	-0.141705	0.746465	-0.205612	0.674449
CG11399	0.0050269	0.999655	1.07516	7.24192e-08	0.461751	0.0437152
CG11400	-0.000523508	0.999655	-0.175763	0.759353	-0.107912	0.846304
CG11403	0.0112195	0.999655	-0.107696	0.627842	-0.185745	0.690629
CG11404			0.170773	0.512322	-0.0349134
CG11406	-0.000523508	0.999655	-0.104526		0.154886
CG11407	-0.00408105	0.999655	-0.814219	0.00814403	-0.21721	0.666919
CG11409	-0.0250662	0.999655	-0.373495	0.0265454	-0.0696372	0.910899
CG11413	2.00191e-05	0.999655	-0.457375	0.361461	0.0349402	0.954419
CG11414	-0.0187435	0.999655	-0.390472	0.000796782	-0.515989	0.0238477
CG11417	-0.0656807	0.999655	0.936341	3.19865e-06	-0.223496	0.472865
CG1142	-0.0111005	0.999655	0.569265	2.70566e-06	0.263986	0.353849
CG11425			-0.176036	0.654584	-0.758892	0.0231796
CG11426	-0.00417402	0.999655	-0.686734	0.0172608	-0.212594	0.556028
CG1143	0.00111779	0.999655	-0.544684	0.224163	-0.190185	0.696813
CG11436	0.017702	0.999655	0.714843	4.32934e-06	0.413918	0.0680716
CG11437	0.00122672	0.999655	-0.707749	0.0582811	-0.408455	0.204129
CG11438	0.000538328	0.999655	-0.904986	0.0239274	-0.71277	0.000930471
CG11444	-0.0388469	0.999655	1.00189	1.76421e-09	0.235208	0.263398
CG11447	-0.0139113	0.999655	-0.14929	0.614299	-0.315938	0.290615
CG11449			-0.515892	0.123321	-0.0725605	0.902832
CG11453	-0.000633627	0.999655	-0.209407	0.714319	-0.136151	0.803928
CG11454	0.0188505	0.999655	-0.108178	0.646031	-0.0542462	0.855541
CG11456	-0.0214718	0.999655	0.314976	0.0797513	0.154293	0.659379
CG11458					0.284362
CG11459	0.000257068	0.999655	-0.196812	0.736891	-0.293148
CG1146	0.0444899	0.999655	-0.145156	0.651017	-0.0849493	0.851601
CG11470	0.000254568	0.999655	-0.338954	0.46818	-0.848114	6.46982e-05
CG11474	-0.00586012	0.999655	0.442398	0.162949	-0.148219	0.738454
CG11475	-0.00946559	0.999655	-0.044075	0.939454	-0.0933374	0.87245
CG11498	-0.0134483	0.999655	-0.463905	0.0311125	-0.207976	0.691296
CG11504	-0.023228	0.999655	1.02193	1.20588e-09	0.664348	0.00624571
CG11523	-0.0178975	0.999655	1.14424	8.50149e-10	0.40973	0.0381917
CG11529	-0.000515168	0.999655	0.081816	0.845202	-0.427162	0.253742
CG11537	0.0194102	0.999655	-0.480945	7.48606e-05	-0.0891609	0.768752
CG11539	0.01736	0.999655	-0.65465	0.0208191	-0.0720752	0.882976
CG11550	-0.000769294	0.999655	0.305926	0.537176	0.249245	0.614505
CG11555	-0.00235978	0.999655	0.895276	5.11367e-13	0.403354	0.218368
CG11560	-0.0311423	0.999655	1.25366	1.395e-16	0.381522	0.317465
CG11562	-0.0215129	0.999655	0.683044	0.00139641	0.255341	0.339049
CG11563	-0.0316831	0.999655	0.966921	1.83719e-12	0.429038	0.208348
CG11570			0.0741181	0.858924	0.0583132	0.926078
CG11581					-0.263354	0.482584
CG11583	-0.0259871	0.999655	0.998436	2.09757e-09	0.175159	0.533881
CG11584	-0.0109363	0.999655	-0.0964608	0.865689	0.0438442	0.899707
CG11585	-0.00271489	0.999655	-0.180453	0.686029	-0.686876	0.0156481
CG11586	-0.0293274	0.999655	0.75949	3.73689e-10	0.376679	0.0797432
CG11590	-0.0322861	0.999655	0.3324	0.189235	-0.0342144	0.943763
CG11593	0.0575842	0.999655	-0.394612	0.000894516	-0.0187582	0.957131
CG11594	0.00359002	0.999655	1.14087	3.0622e-08	-0.290027	0.393189
CG11596	-0.0280751	0.999655	1.24359	8.13685e-12	0.617644	0.00044207
CG11597	0.0100476	0.999655	-0.277361	0.283408	-0.162044	0.756984
CG11598	-0.00206282	0.999655	-0.25671	0.596619	0.0695917
CG11600	0.000828444	0.999655	-0.0574964	0.887373	-0.142484
CG11601	-0.032195	0.999655	0.94594	1.27416e-06	-0.227745	0.361402
CG11608			0.0957886
CG1161	-0.0370069	0.999655	0.0615241	0.780034	-0.0700965	0.86391
CG11617	-0.00166062	0.999655	0.0382377	0.939933	0.0585274	0.919616
CG11619	-0.0131591	0.999655	-0.494425	0.129516	0.15078	0.643565
CG11626	0.0032762	0.999655	0.0793589	0.898852	0.16682
CG11629	0.000828444	0.999655	0.131873	0.572747
CG11630	-0.00109195	0.999655	0.0845532	0.774665	-0.0112767
CG11634					-0.0390818
CG11635			-0.0287151
CG11638	-0.0019261	0.999655	-0.248215	0.410512	0.309494	0.201485
CG11655	-0.00173798	0.999655	0.219195	0.571844	-0.2387	0.503722
CG11656			-0.235044	0.454378	-0.155958	0.692933
CG11658	-0.0301208	0.999655	0.707907	1.05681e-05	0.326345	0.167682
CG11659	-0.000523508	0.999655	-0.121776	0.637047	-0.540183	0.210303
CG11663			-0.166676	0.541123
CG11664			-0.104526
CG11668			-0.358709	0.495443	-0.259231	0.605914
CG11670	-0.00287977	0.999655	-0.755393	0.020704	-0.532259	0.173472
CG11672	-0.000392709	0.999655	0.00768169	0.989455	-0.109354	0.711367
CG11674	-0.0411819	0.999655	1.72733	3.32256e-13	0.604242	0.115456
CG11679	-0.0335606	0.999655	0.814437	2.12905e-07	-0.281449	0.388202
CG11686	0.00365244	0.999655	-0.0421879	0.897929	-0.000916697	0.998684
CG11693	-0.000523508	0.999655	0.0532588	0.865465	-0.0253391
CG11694			0.0845532	0.774665	0.0267399
CG11695	0.0259839	0.999655	-0.40217	0.015507	-0.29398	0.468358
CG11696	-0.0498338	0.999655	0.389195	0.00574767	-0.303786	0.353849
CG11698			-0.02719
CG11699	0.00750913	0.999655	-0.38951	0.0745813	-0.156968	0.519492
CG11700	0.00331387	0.999655	-0.702665	0.107547	-0.0124858	0.982028
CG11703	-0.00207125	0.999655	-0.64382	0.153325
CG11710	0.00352243	0.999655	-0.33685	0.107824	-0.230884	0.390706
CG1172	-0.049387	0.999655	0.898063	9.84965e-08	0.530229	0.00206271
CG11722	-0.00738583	0.999655	-0.501993	0.135441	0.140447	0.779863
CG11723	-0.0428414	0.999655	0.399692	0.0049975	0.211004	0.517735
CG11726			0.143619	0.765876
CG11737	-0.0125053	0.999655	-0.174049	0.446337	-0.331384	0.331058
CG11741			-0.225308	0.580208	0.863539	0.0246326
CG11752	-0.0493618	0.999655	0.019698	0.936355	-0.364798	0.153593
CG11753	-0.0460029	0.999655	0.870549	3.4775e-07	-0.0462274	0.896435
CG11755	0.000267279	0.999655	0.394448	0.047195	0.213709	0.653517
CG11756	0.00593847	0.999655	0.027181	0.958157	0.35194
CG11760	0.000869729	0.999655	-0.258866	0.638774	-0.182983	0.68158
CG11768					0.206184
CG11771	-0.0518444	0.999655	1.21653	4.24391e-08	-0.108046	0.742872
CG11777	-0.0303123	0.999655	0.583335	2.42142e-06	0.74145	0.00184925
CG11779	0.0327822	0.999655	-0.440564	0.000364541	-0.220833	0.428615
CG11786	-0.00110219	0.999655	-0.267121	0.613286	-0.418271
CG11788	-0.0538677	0.999655	-0.137236	0.758916	-0.388543	0.397971
CG11790	0.000449697	0.999655	0.327028	0.0222316	-0.0866428	0.813201
CG11791	-0.000944178	0.999655	0.0853771	0.650996	0.108674	0.677522
CG11807	0.017281	0.999655	-0.103105	0.493696	-0.014004	0.966338
CG11808	-0.0228533	0.999655	1.02654	1.89504e-10	0.482133	0.136439
CG11811	-0.0234496	0.999655	1.08872	1.35328e-09	0.896397	4.42e-06
CG11815	0.00234982	0.999655	-0.307965	0.554385
CG11816			-0.02719		0.128429
CG11825	-0.0218839	0.999655	0.933594	2.38974e-10	0.816895	0.0282443
CG11828	0.000245041	0.999655	-0.35082	0.467276	0.0525859
CG11835	0.000305714	0.999655	0.0407543	0.948526	-0.100131
CG11836	-0.0293281	0.999655	-0.102946	0.835494	0.542218	0.206019
CG11837	-0.026648	0.999655	0.52705	6.68331e-06	-0.0737549	0.878844
CG11839	-0.00395548	0.999655	0.31533	0.126287	0.320388	0.461639
CG11841			-0.171817	0.295538	-0.470835	0.226419
CG11842	0.00320561	0.999655	0.0797058	0.854064	-0.225128	0.661127
CG11843	0.00397654	0.999655	-0.0244006	0.939591	-0.262247	0.562338
CG11852	-0.00337554	0.999655	-0.000564782	0.999131	-0.32782	0.488671
CG11854	-0.000796235	0.999655	-0.0296681	0.955116	-0.117072	0.80532
CG11857	-0.0193591	0.999655	0.365294	0.00509989	0.139297	0.692602
CG11858	-0.0290443	0.999655	1.02426	1.32209e-10	0.144887	0.751641
CG11865			-0.104526
CG11873	-0.00602847	0.999655	0.100166	0.688238	0.104492	0.799703
CG11878					-0.361516	0.411436
CG11882	0.0287173	0.999655	-0.629349	0.000637824	0.0787733	0.895034
CG11883	0.0269125	0.999655	-0.658756	6.11852e-06	-0.0348104	0.911952
CG11885	-0.038621	0.999655	0.678936	1.01499e-05	0.238362	0.621699
CG11892	-0.00199046	0.999655	-0.553774	0.0735929	-0.537892	0.209359
CG11893	-0.000523508	0.999655			-0.0363108	0.952981
CG11898	0.000153821	0.999655	-0.362943	0.428567	-0.535633	0.017359
CG11899	-0.0323958	0.999655	-0.255427	0.605211	-0.847794	0.0220095
CG11902	0.0389236	0.999655	-0.202722	0.132799	0.0239847	0.949789
CG11905	0.000654335	0.999655	-0.417588	0.0302626	-0.460352	0.223225
CG11906	-0.0344088	0.999655	0.541915	0.000214469	0.122855	0.688803
CG11911	0.000162196	0.999655	-0.0728022	0.858541	-0.677786	0.000225564
CG11912	0.000828444	0.999655	-0.486818	0.19855	-0.135119	0.80476
CG11920	-0.0101674	0.999655	1.02994	1.49292e-16	0.592388	0.00091852
CG11927	-0.0253718	0.999655	0.98794	4.51669e-10	0.12617	0.775956
CG11929	-0.00041659	0.999655	0.365291	0.33994	0.0808064
CG11951	-0.00201102	0.999655	0.0308407	0.959301	-0.578834	0.172441
CG11961	0.0148227	0.999655	-0.32108	0.186656	-0.0976791	0.85148
CG11964	0.00971374	0.999655	-0.367844	0.00198942	-0.488698	0.0352106
CG11970	-0.00142735	0.999655	1.13718	1.45464e-07	0.631446	6.71005e-05
CG11975	-0.0152884	0.999655	1.12388	5.83644e-14	0.738735	0.00138079
CG11980	-0.0226919	0.999655	0.62241	5.58954e-05	-0.183714	0.47831
CG11983	-0.00428111	0.999655	-0.52165	0.218401	-0.0403229	0.945837
CG11986	-0.0197571	0.999655	0.973559	2.50899e-10	0.514175	0.0349218
CG11997	0.000257068	0.999655	-0.123161	0.841421	0.19116	0.647855
CG11999	-0.0559016	0.999655	0.551673	5.03218e-05	-0.129083	0.663613
CG12003	0.00271225	0.999655	-0.198742	0.734828	-0.0986645
CG12004	0.00909743	0.999655	-0.270831	0.0715173	-0.0136431	0.966435
CG12007	-0.0166111	0.999655	-0.536947	0.000177974	-0.272033	0.361402
CG12009	-0.00101829	0.999655	-0.0214	0.967772	-0.569665	0.150492
CG12010	-0.0178256	0.999655	-0.325712	0.0885585	-0.437036	0.134432
CG12011	0.0923504	0.581477	-0.717357	1.19534e-11	-0.0384858	0.91768
CG12012	-0.0111331	0.999655	0.624577	0.000100288	0.337333	0.302924
CG12017	-0.000853673	0.999655	-0.253322	0.644515	-0.316179	0.503354
CG12020			-0.0467379	0.933345
CG12024	0.00542918	0.999655	-0.453957	0.00383249	-0.0871379	0.799703
CG12025	0.00705466	0.999655	0.219451	0.0966687	0.199681	0.496178
CG12038	-0.000735147	0.999655	-0.602966	0.00553065	-0.255593	0.458
CG12054	-0.00732585	0.999655	0.649202	0.000418686	0.30689	0.371751
CG12056	-0.00968687	0.999655	-0.52463	0.00398203	-0.345741	0.25604
CG12057	0.000257068	0.999655	-0.928828	0.0225928	-0.477003	0.252323
CG12061	0.000305714	0.999655	0.608978	0.0143327	-0.00251081
CG12065	-0.0095839	0.999655	-0.447153	0.0701346	-0.20659	0.634164
CG12069	0.00171984	0.999655	-0.380338	0.269812	-0.0112767
CG12071	-0.00262338	0.999655	-0.575991	0.0474976	-0.359822	0.121336
CG12075	-0.00171621	0.999655	-0.44813	0.0638513	-0.010845	0.984316
CG12078					0.0532583
CG1208	-0.00185749	0.999655	-0.138554	0.820735	-0.181124	0.657694
CG12081	-0.00795431	0.999655	1.12026	2.14891e-10	0.359307	0.183628
CG12084	0.03951	0.999655	0.871298	5.25823e-06	0.123763	0.624297
CG12091	0.00263931	0.999655	-0.433881	0.000764732	-0.27468	0.368781
CG12093	0.0210732	0.999655	-0.307266	0.0986527	-0.00561091	0.990696
CG12096	0.0502545	0.999655	0.00761786	0.964697	-0.117702	0.711367
CG12099	0.0779801	0.999655	-0.0195684	0.916873	-0.202176	0.397971
CG12104	-0.0496264	0.999655	0.957851	1.32544e-09	0.627155	0.0502281
CG12105	-0.00401642	0.999655	-0.106118	0.858186	-0.162663	0.733949
CG12106	-0.0258628	0.999655	1.09083	5.4541e-10	0.344407	0.288051
CG12107	0.0196136	0.999655	-0.307836	0.050628	-0.164319	0.640214
CG12111			-0.0711152	0.773137	0.188365
CG12112	0.00536849	0.999655	1.5218	5.59434e-15	1.0728	9.57104e-08
CG12115	0.0024861	0.999655	0.392649	0.290094	-1.08048	0.000717948
CG12116	-0.0092204	0.999655	-0.371313	0.458717	-0.181321	0.482584
CG12118	-0.0215998	0.999655	-0.424158	0.0519695	-0.0292742	0.955369
CG12121	0.024333	0.999655	1.0156	1.22646e-07	0.493478	0.046732
CG12123	0.0183032	0.999655	-0.824797	0.00947282	-0.0248425	0.964633
CG12128	-0.0203718	0.999655	1.16772	8.31383e-12	0.24783	0.332438
CG12129	-0.00704027	0.999655	1.36897	1.01419e-11	0.924316	1.29739e-07
CG1213	-0.00513485	0.999655	-0.0428686	0.933179	-0.0374908	0.94814
CG12133	0.00271225	0.999655	0.0314154	0.94363	0.0267399
CG12134	-0.0381911	0.999655	0.898179	4.39173e-11	-0.0293839	0.949817
CG12147			0.0739878
CG12155	-0.0473388	0.999655	-0.255439	0.162022	-0.236718	0.43627
CG12158					0.153966
CG12159	0.0516675	0.999655	-0.156293	0.425541	-0.287569	0.344345
CG12163	-0.010281	0.999655	0.783125	8.66661e-07	0.255878	0.339049
CG12164	-0.00705876	0.999655	-0.0536553	0.931865	0.10876	0.789473
CG12170	0.0139848	0.999655	-0.514873	0.00050283	-0.365589	0.231328
CG12171	-0.0480094	0.999655	1.43057	2.30374e-14	-0.187621	0.383441
CG12173	-0.0185679	0.999655	-0.302171	0.18208	-0.278681	0.208206
CG12177	-0.0213124	0.999655	0.62491	0.000165122	-0.100338	0.792464
CG12179	-0.0425169	0.999655	1.21602	1.66806e-08	0.797701	0.035083
CG1218	-0.0674605	0.999655	1.1685	1.22316e-15	0.20695	0.427748
CG12182	0.0135782	0.999655	0.963398	6.27039e-07	0.7383	3.05273e-05
CG12184	-0.00170378	0.999655	0.935777	0.00599192	0.418267	0.223541
CG12194	0.00766474	0.999655	-0.203395	0.504039	-0.326546	0.122514
CG12204	-0.0422393	0.999655	0.123398	0.590844	-0.349617	0.373402
CG12206	-0.0059	0.999655	-0.658358	0.00340517	-0.336871	0.159106
CG12209	0.00271225	0.999655	0.0656427	0.826963	0.00573369
CG12213	0.0146806	0.999655	0.735707	7.67207e-06	0.358827	0.232307
CG12219	-0.0436231	0.999655	1.25205	1.86522e-13	0.221025	0.557391
CG12224	-0.0040357	0.999655	0.126758		-0.456166
CG12229	0.00166653	0.999655	0.466662	0.326234	-0.0385199
CG12236	0.0535257	0.999655	-0.184711	0.20836	0.0154772	0.969231
CG12237	-0.0490274	0.999655	0.53273	0.011756	-0.243175	0.388202
CG12239	0.00137515	0.999655	-0.23428	0.649836	-0.280951	0.210115
CG12241	0.0243164	0.999655	-0.459293	0.00042236	-0.113134	0.64761
CG12253	-0.034936	0.999655	1.05755	5.55417e-18	0.298601	0.310976
CG12256	-0.00345015	0.999655	-0.597441	0.20628	0.0432714	0.903298
CG12259	-0.0518174	0.999655	0.522506	1.02208e-06	0.110186	0.754446
CG12267	0.0236556	0.999655	0.846031	6.74767e-10	0.285741	0.417645
CG12268	-0.00115653	0.999655	0.000509608	0.999131	-0.163471	0.713274
CG1227	-0.0132728	0.999655	1.27322	5.65955e-13	0.373857	0.11013
CG12278			-0.455526	0.203599	-0.263616
CG12279	-0.0667833	0.999655	-0.105589	0.792656	0.0603945	0.90816
CG12288	-0.0107517	0.999655	0.14364	0.385184	-0.147599	0.68099
CG12290	0.0603372	0.999655	-0.6493	0.0130712	-0.046906	0.862385
CG12299	-0.0297691	0.999655	1.32625	5.78034e-10	0.391225	0.201826
CG12301	-0.0217129	0.999655	1.09982	4.26959e-09	0.363282	0.296207
CG1231	0.000305714	0.999655	0.0407208		-0.0553314	0.929817
CG12310	-0.00195588	0.999655	-0.90911	0.0199442	-0.0736808	0.871166
CG12316	0.0390588	0.999655	-0.263879	0.107543	-0.224493	0.398538
CG12320	0.0103905	0.999655	-0.391362	0.0241932	-0.409178	0.168665
CG12321	0.0272179	0.999655	-0.587358	0.000156088	-0.506872	0.0384091
CG12325	0.0102368	0.999655	0.528209	0.00230117	0.00302701	0.996442
CG1233	0.00169235	0.999655	-0.266256	0.0904601	-0.361291	0.104149
CG12338	-0.00502946	0.999655	-0.242905	0.404841	-0.251508	0.380159
CG1234	-0.0115049	0.999655	1.0482	7.65846e-09	0.500545	0.0035072
CG12341	-0.0155946	0.999655	0.562499	1.8291e-05	-0.0692246	0.88262
CG12343	-0.0235873	0.999655	0.853956	4.50107e-08	0.696107	0.00136294
CG12344	0.000822553	0.999655	0.279976	0.590327	0.249397	0.525706
CG12355	0.00164905	0.999655	-0.691433	0.128713	0.0524558	0.933954
CG1236	-0.0257806	0.999655	0.236528	0.182542	0.0638606	0.902511
CG12362			-0.0613361		0.0281511
CG12374	0.0045508	0.999655	-0.488335	0.30428	0.316462
CG12375	0.0226947	0.999655	-0.270671	0.418231	-0.383313	0.1987
CG12379	-0.00260106	0.999655	0.0434604	0.915342	0.140613	0.789675
CG12384	-0.0348133	0.999655	-0.47966	0.00729931	-0.133309	0.643565
CG1239	0.0318219	0.999655	-0.456282	0.131947	-0.203992	0.680216
CG12391	-0.0218598	0.999655	0.89845	8.83235e-06	0.516025	0.0694022
CG12395	0.000828444	0.999655	0.165406	0.291995	0.00934932
CG12398	0.000869729	0.999655	0.0407208		0.0506107
CG12402	-0.00581427	0.999655	-0.353768	0.103186	0.535077	0.0872298
CG12420	-0.00267327	0.999655	0.0163035	0.977589	0.0664516	0.912516
CG12446	-0.00130984	0.999655	0.13561	0.7054	-0.0210237
CG12448					0.0121575
CG1246	-0.00198437	0.999655	-0.425609	0.33972	-0.319389	0.379448
CG12470	-0.00207125	0.999655	-0.239614	0.399656	0.0429735
CG12477	-3.76415e-05	0.999655	0.240664	0.665339	-0.0542646	0.932602
CG12480	-0.00707229	0.999655	0.0299696	0.939604	-0.539461	0.0382148
CG12483	0.000257068	0.999655			0.154176	0.778582
CG12490			0.0242166	0.968044	0.235646	0.56036
CG12491					-0.122214
CG12493	0.0041303	0.999655	-0.0508967	0.919706	0.116354	0.839705
CG12496	0.00382693	0.999655	-0.265156	0.363276	-0.211852
CG12499	-0.00200861	0.999655	-0.0137476	0.943548	-0.238209	0.573203
CG12502	-0.00275298	0.999655	-0.0226445	0.970217	-0.201648	0.577296
CG12506	0.00298069	0.999655	-0.77323	0.00172497	-0.0477949	0.903238
CG12507	0.00068439	0.999655	-0.550927	0.245392	0.126735	0.823208
CG12512	-0.00991209	0.999655	0.468538	0.183338	-0.319195	0.25643
CG12519	-0.00429963	0.999655	-0.185728	0.754375	0.0499351	0.856984
CG12520	0.00795239	0.999655	0.763108	0.0444427	0.251822	0.606475
CG12522	-0.0165042	0.581477	-0.890739	2.73348e-08	-0.722639	0.0287429
CG12523	-0.0058668	0.999655	-0.182478	0.750643	0.343291	0.433417
CG12531	0.000703683	0.999655	-0.153107	0.764227	0.261843	0.492409
CG12535	0.00517432	0.999655	-0.516218	0.23736	-0.726835	0.0644156
CG12539	-0.000523508	0.999655	0.0393283	0.937136	-0.0215685
CG12540	-3.38294e-05	0.999655	-0.508382	0.240442	-0.20703
CG12541	0.00202952	0.999655	-0.244213	0.66511	0.308254	0.427136
CG12546	-0.0020565	0.999655	-0.00652104	0.986794	0.197442	0.707373
CG12547	0.0537385	0.999655	0.519393	0.000208886	0.523959	0.104169
CG12560	0.0122214	0.999655	-1.40863	2.49854e-13	-0.325873	0.148668
CG12567	0.0625728	0.999655	1.29709	6.76814e-08	1.17115	0.000507826
CG12576	0.0101238	0.999655	-0.337357	0.0068004	0.00456386	0.990997
CG12581	0.0125264	0.999655	-0.390911	0.00141164	-0.159104	0.594717
CG12589					-0.0795659
CG12590	-0.000523508	0.999655	0.148818	0.691244	0.236858
CG12592	-0.00125573	0.999655	0.433726	0.351684	0.0871109
CG12594	0.00103465	0.999655	-0.183491	0.74149	0.0669166	0.865274
CG12605	0.00392328	0.999655	-0.425264	0.161988	0.225012	0.623339
CG12607	-0.0066423	0.999655	-0.142073	0.757108	-0.174472	0.626377
CG12608	-0.032445	0.999655	1.02008	4.90283e-10	0.304767	0.276831
CG12617			-0.316064	0.164371	-0.170569
CG12637	-0.000523508	0.999655	-0.672046	0.00974784	-0.0783694
CG12643	0.0049014	0.999655	-0.386295	0.0196437	0.14968	0.752554
CG12645	-0.00192631	0.999655	-0.0523923	0.916483	-0.0130822
CG1265	0.00829576	0.999655	-0.145953	0.491042	-0.205493	0.507838
CG12655	-0.000379989	0.999655	-0.309691	0.550683	-0.0855891	0.844924
CG12659	-0.0167385	0.999655	1.10378	4.90772e-16	0.663107	0.000660072
CG12661	0.00188614	0.999655	0.426408	0.373858	0.0836557
CG12662	0.00585025	0.999655	0.0838536	0.809502	-0.144944
CG12672	-0.00131673	0.999655	-0.039177		-0.272839	0.529625
CG12674			0.0528394
CG12682					0.0267399
CG12684			-0.0287151
CG12688	0.00147156	0.999655	-0.167892	0.728653	-0.17434
CG12689			0.0673635	0.858186	0.00867658
CG12691					0.0440836
CG12692			-0.0287151		-0.0795659
CG12693			-0.21912	0.320144	-0.0152678
CG12698	-0.00425326	0.999655	0.440555	0.35647	0.187379
CG12699	0.000828444	0.999655	-0.02719		0.0511061
CG12702	-0.047474	0.999655	0.991517	4.99905e-08	0.522424	0.217672
CG12708	0.0216399	0.999655	-0.544987	0.104095	-0.533655	0.216279
CG1271	0.0120898	0.999655	-0.0354317	0.908795	-0.126853	0.751842
CG12713	0.00539217	0.999655	1.55825	7.90635e-17	0.903032	0.00141766
CG12715					0.0693906
CG12716	-0.000523508	0.999655			0.355795	0.406885
CG12717	0.0459369	0.999655	-0.139072	0.58062	-0.125888	0.728702
CG12723	-0.00117624	0.999655	-0.54721	0.0816707	-0.662969	0.0997778
CG12725			-0.0167733		-0.0112767
CG12728	-0.00663492	0.999655	0.58558	0.00192492	0.568706	0.174128
CG1273	0.00421056	0.999655	-0.515387	0.00461514	-0.109637	0.828362
CG12730	0.000270473	0.999655	-0.164071	0.504039	0.165659	0.73635
CG12744	-0.0389494	0.999655	0.222487	0.120215	0.489507	0.175027
CG12746	0.0014001	0.999655	0.635307	7.19293e-05	-0.352068	0.133819
CG1275	-0.0368511	0.999655	1.61829	2.00657e-24	0.0929565	0.729549
CG12766	0.00146424	0.999655	0.0382646	0.932928	-0.338222	0.246325
CG12768	-0.0134674	0.999655	-0.466831	0.000623914	-0.073654	0.880513
CG12769	0.0086392	0.999655	-0.0706362	0.818994	0.595672	0.146162
CG12773	-0.00237339	0.999655	0.980319	5.26895e-07	-0.163178	0.59001
CG12780	0.000828444	0.999655	0.177008	0.273274	0.574463
CG12782	0.00183139	0.999655	-0.191876	0.652216	-0.0389975
CG12783	0.00166653	0.999655	-0.02719		-0.0255755
CG12795	-0.0195659	0.999655	-0.294254	0.294961	-0.33036	0.330118
CG12811	0.0335972	0.999655	-0.681905	0.0025773	-0.0861113	0.841746
CG12814	0.0052481	0.999655	-0.769902	1.59187e-06	0.0445088	0.924034
CG12817	-0.000697294	0.999655	-0.276135	0.608994	0.208238	0.659051
CG12818	-0.00830024	0.999655	1.05742	1.53214e-12	0.695323	0.00484022
CG12822	-0.0358822	0.999655	-0.413587	0.013404	-0.316109	0.340592
CG12824			-0.287944	0.197749	0.272089	0.528037
CG12825	0.00291072	0.999655	-1.18684	0.00168071	0.344721	0.423244
CG12826	-9.19466e-05	0.999655	-0.42197	0.330152	-0.228942	0.473722
CG12828			-0.0287151
CG12831					-0.0740928
CG12836			0.664224	0.0430623	-0.328733	0.489214
CG12848	-0.0363434	0.999655	0.758635	3.92553e-07	-0.143225	0.668556
CG12851	0.00702229	0.999655	0.19698	0.684834	0.31411	0.429778
CG12853					-0.0309687
CG12857	0.00201282	0.999655	-0.236169	0.647185	0.0657059	0.893761
CG12860			0.177008	0.273274
CG12863	-0.00988586	0.999655	-0.163505	0.56962	-0.265916	0.558012
CG12866	-0.00199046	0.999655	-0.919915	0.00196035	-0.0394984
CG12868	-0.0191001	0.999655	-1.31585	2.90785e-09	0.23162	0.638724
CG12869	-0.00128587	0.999655	-0.252961	0.524557	-0.189055	0.706159
CG12877	-0.0293118	0.999655	1.40956	1.8219e-09	0.904928	1.93905e-06
CG12880	0.00477748	0.999655	-0.59973	0.0148508	-0.12467	0.786912
CG12883	0.0541185	0.999655	-0.301418	0.404448	0.175087	0.738454
CG12885	0.0117937	0.999655	-0.940282	4.73303e-18	-0.245343	0.602576
CG12895	-0.0123485	0.999655	1.06327	1.04524e-17	0.282818	0.310931
CG12896	-0.00899038	0.999655	-1.52095	3.88024e-19	0.20123	0.659168
CG12898					0.0321832
CG12909	-0.0199383	0.999655	0.825463	4.92632e-10	-0.0398494	0.93517
CG12910	0.00122137	0.999655	-0.35139	0.0346354	-0.489504	0.0680304
CG12911	-0.00355788	0.999655	-0.369392	0.133712	-0.053406	0.926078
CG12914			-0.0730636	0.773576	-0.173188
CG12917					-0.0282429
CG12920	-0.00606189	0.999655	-0.332751	0.523717	-0.629368	0.110955
CG12923	-0.000523508	0.999655	0.0971339		0.0172377
CG12926	-0.00190746	0.999655	-0.446086	0.208279	-0.285963	0.394538
CG12929	-0.0256266	0.999655	-0.376024	0.121808	-0.178951	0.638912
CG12934	-0.00162471	0.999655	-0.00935438	0.985765	-0.236394	0.347468
CG12935	-0.0242413	0.999655	0.561897	0.000139604	0.0676411	0.806532
CG12942	0.0273753	0.999655	-0.416972	0.0048815	-0.1557	0.745392
CG12945	0.0332202	0.999655	-0.319047	0.174259	0.240192	0.494134
CG12947	-0.00373251	0.999655	-0.286301	0.334511	-0.561042	0.134432
CG12948	-0.0195412	0.999655	-0.510326	6.43168e-06	-0.179881	0.53545
CG12951	0.000828444	0.999655	-0.0613361		-0.118542
CG12963	-0.00190478	0.999655	-0.511304	0.297021	-0.243453	0.381222
CG12964	-0.00102144	0.999655	-0.49691	0.0710167	-0.0448858	0.944377
CG12970	-0.00132847	0.999655	0.221679	0.38341	0.0262884
CG12971	-0.00254251	0.999655	-0.326983	0.536467	-0.0815808	0.891813
CG12974	-0.00454455	0.999655	-0.467631	0.156438	-0.317486	0.225945
CG12975	0.016493	0.999655	-0.401133	0.113484	0.13703	0.792221
CG12983			0.0168849
CG12984	0.00884215	0.999655	-0.166763	0.772915	-0.101496
CG12985			-0.0420305	0.905937	0.270214	0.58547
CG12986	-0.00310925	0.999655	-0.26847	0.624126
CG1299	0.00348447	0.999655	-0.546008	0.102918	-0.115525	0.829764
CG12990	0.000153821	0.999655	-0.198629	0.729485	-0.089026
CG12991	0.0130899	0.999655	-0.134645	0.621189	0.168768	0.489285
CG12992	-0.000523508	0.999655	0.120378	0.803744	-0.0938136
CG12995					0.0942403
CG12998			-0.505218	0.0339261	0.150202	0.765475
CG13000	-0.0185934	0.999655	0.142811	0.257223	-0.0112767
CG13001	0.0194678	0.999655	-0.402008	0.000387593	-0.173422	0.618602
CG13002					0.0532448
CG13003	-0.00172857	0.999655	-0.342186	0.281312	-0.0307603	0.95019
CG13004					-0.223224
CG13005	0.0198604	0.999655	-0.0410685	0.91651	-0.215241	0.607297
CG13008			0.0264394	0.948526	0.103084
CG13010	0.00234156	0.999655	-0.708106	0.0904983	-0.0112767
CG13012			-0.573609	0.142613	0.12091	0.811673
CG13014	0.00568776	0.999655	-0.378577	0.110725	-0.212079	0.616559
CG13016	0.0565716	0.999655	-0.352473	0.0165982	-0.312161	0.28588
CG13018	0.00982715	0.999655	-0.451789	0.154218	0.332186	0.386031
CG13021	0.000245041	0.999655
CG13022			0.17952	0.44506	-0.00958422	0.988024
CG13023	0.000883359	0.999655	-0.865263	0.00540746	-0.134502
CG13024	0.00247278	0.999655	-0.680917	0.0611336	0.15045	0.765782
CG13026	-0.000523508	0.999655	-0.305527	0.169292	-0.0430884
CG13028	-0.00214825	0.999655	-0.398388	0.412775	0.0608759	0.922984
CG13029	-0.0126964	0.999655	-0.449895	0.306239	0.0735544	0.858621
CG13031			0.112546		-0.195199
CG13032	0.000828444	0.999655	-0.163249	0.485472	-0.0282429
CG13033	-0.00981561	0.999655	-0.141607	0.803744	0.028489	0.948756
CG13038	-0.00261351	0.999655	-0.425014	0.399918	-0.285622	0.408374
CG13039			-0.02719		-0.0112767
CG1304	-0.00331474	0.999655	0.0629088	0.822917	-0.125129	0.669675
CG13040			-0.287944	0.197749	-0.083078	0.846866
CG13041	-0.01208	0.999655	-0.143394	0.795487	-0.0508782	0.921599
CG13042	-0.000523508	0.999655	0.0838866	0.873663	0.0382083	0.920882
CG13043	-0.00798471	0.999655	-0.142662	0.801036	-0.29997	0.525668
CG13044	-0.00808091	0.999655	-0.092217	0.853108	-0.7036	0.0128602
CG13045	-0.00451738	0.999655	0.125044	0.816951	0.031117
CG13046	-0.00434267	0.999655	-0.221085	0.692698	0.0951228	0.823908
CG13047	-0.00636472	0.999655	-0.152436	0.801456	0.0674891	0.846304
CG13048	-0.00322634	0.999655	0.227004	0.676599	-0.0821182	0.860968
CG13049	-0.000741188	0.999655	-0.0874038	0.888016	0.0543541	0.926354
CG13050			0.147619	0.730472	0.190712	0.602534
CG13051	-0.00276155	0.999655	-0.19491	0.694353	0.0209716	0.948756
CG13053					-0.122368
CG13054			-0.104526		-0.0574028	0.925457
CG13055	0.000257068	0.999655	0.331347	0.391409	0.421821	0.288949
CG13056			-0.446199	0.343676	0.202259	0.687417
CG13058	-0.00199046	0.999655	-0.184263	0.719813	0.00623725	0.992287
CG13059	-0.0100651	0.999655	-0.148294	0.790281	-0.143066	0.760923
CG13060	-0.00737623	0.999655	-0.14291	0.794902	-0.0954749	0.857898
CG13062					-0.131074
CG13063	-0.00692347	0.999655	-0.087635	0.87954	-0.0170784	0.976049
CG13064	0.00427132	0.999655	-0.901251	1.30839e-05	0.128623
CG13065			-0.318953	0.437047	-0.358595	0.339347
CG13066	0.00167846	0.999655	-0.0882806	0.832305	0.0271749	0.934744
CG13067	-0.0029917	0.999655	-0.0782067	0.859534	-0.0345873	0.942963
CG13068	-0.00406256	0.999655	-0.127397	0.76269	-0.0173836	0.959893
CG13069	-0.00435931	0.999655	-0.159429	0.72944	0.0196807	0.954584
CG1307	-0.0339408	0.999655	1.19194	2.30329e-10	0.139632	0.567901
CG13073	0.00166653	0.999655			-0.0352049
CG13074	-0.000523508	0.999655	-0.0582917	0.921207	-0.294144	0.435266
CG13075	-0.00223136	0.999655	-0.0403576	0.922368	-0.582328	0.0273036
CG13077			-0.191163	0.649562	-0.323837	0.482578
CG13078			-0.406959	0.0723956	0.0250129
CG13081	-0.000523508	0.999655	-0.308185	0.175699	-0.0112767
CG13082	0.0135712	0.999655	-0.811977	0.00127424	-0.470037	0.25584
CG13083	0.000869729	0.999655	0.17319	0.77217	-0.0112767
CG13084	-0.00131673	0.999655	0.0694931	0.886816	0.0871569
CG13085	-0.012248	0.999655	-0.288912	0.558225	-0.0426251	0.946575
CG13086	0.0036687	0.999655	0.118629	0.839778	-0.234561	0.425457
CG13088	0.0469089	0.999655	-0.121684	0.687329	-0.0195782	0.971666
CG1309	-0.00752058	0.999655	-0.433495	0.00532753	-0.280381	0.223583
CG13096	-0.0131211	0.999655	0.95573	2.83487e-07	0.502011	0.0334844
CG13097	-0.0287077	0.999655	1.16808	8.08651e-08	0.410667	0.326181
CG13101	0.0130151	0.999655	0.279479	0.494113	0.431041	0.215596
CG13102	-0.00457776	0.999655	-0.30055	0.581378	0.448533	0.245206
CG13108	0.00198395	0.999655	-0.230349	0.6516	-0.0391909	0.93036
CG13114					0.0532448
CG13116	-0.00109195	0.999655	-0.401341	0.402869	0.0661246
CG13117	-0.00199727	0.999655	0.215944	0.694603	-0.196549	0.634158
CG13123	-0.0157646	0.999655	-0.263207	0.29257	-0.248619	0.565145
CG13124	-0.000632208	0.999655	0.0293697	0.907467	-0.286656	0.209534
CG13126	0.0093492	0.999655	0.515992	0.00149234	0.0384343	0.922984
CG13127					-0.0394984
CG13133	-0.00191347	0.999655	-0.285512	0.504039	-0.24478	0.490821
CG13135			-0.156645	0.353906	0.0114055
CG13138	0.00275563	0.999655	-0.138036	0.777139	-0.0168693
CG13144	0.0113486	0.999655	0.0978265	0.803892	-0.214173	0.599771
CG13148	0.00292176	0.999655	-0.448886	0.327776	0.00164711	0.998114
CG13151	-0.0326793	0.999655	0.502459	0.000377622	-0.285865	0.469031
CG13154	-0.0020565	0.999655	-0.409853	0.414244	-0.318851	0.288949
CG13155					0.0267399
CG13157	-0.000620492	0.999655	-0.0555054	0.925434	-0.730787	0.058216
CG13159	-0.00308288	0.999655	-0.534241	0.0596978	-0.379926	0.41164
CG1316	0.0126775	0.999655	-0.424222	0.00215268	-0.239471	0.229761
CG13160	-0.00141113	0.999655	0.0376829	0.933928	-0.424166	0.25604
CG13168	0.000804584	0.999655	0.155407	0.791176	0.0311954	0.961695
CG1317	0.0344945	0.999655	-0.388063	0.0418058	-0.136946	0.612934
CG13170			0.0739878		0.0401745
CG13177	-0.000523508	0.999655	-0.02719		-0.0285015
CG13185	-0.00941291	0.999655	-0.00198715	0.993134	-0.112608	0.837441
CG13186			-0.104984		-0.045895
CG13192	-0.0224883	0.999655	0.143346	0.435811	-0.0933897	0.764841
CG13196	0.00139398	0.999655	0.230282	0.650996	-0.181826
CG13197	0.0275108	0.999655	-0.330201	0.0206875	-0.138032	0.588007
CG13198					0.0323441
CG13202	0.000314211	0.999655	-0.192311	0.645442	-0.0362869
CG13203	-0.00342254	0.999655	-0.299112	0.575936	-0.391663	0.305692
CG13204	0.010846	0.999655	-0.800089	5.16551e-05	-0.41125	0.152297
CG13215			-0.284117	0.211068	-0.648433	0.0659963
CG13216	-0.00265969	0.999655	-0.650223	0.141314	-0.307128
CG13217	-0.00999017	0.999655	-0.059723	0.921597	0.0805582	0.865706
CG13218	-0.00372167	0.999655	-0.204628	0.706894	-0.0500112	0.927886
CG13220	-0.0632026	0.999655	0.728083	1.03802e-07	0.0192315	0.947859
CG13223					-0.0783694
CG13226			-0.166566	0.298943	0.298533	0.536237
CG13227	-0.00202872	0.999655	-0.647857	0.129153	-0.0567153	0.91493
CG13228	-0.000523508	0.999655	-0.166438	0.750643	-0.0475014	0.940955
CG13229	0.000501231	0.999655	-0.181924	0.758177	0.19088	0.602534
CG13230					-0.0965534	0.510889
CG13231					-1.10402	0.00164519
CG13239	-0.00416409	0.999655	0.0578228	0.920958	0.180328	0.722408
CG1324	0.000564526	0.999655	-0.283226	0.604945	0.211309
CG13244			0.0407208
CG13247	0.00135473	0.999655	-0.377796	0.296879	0.219923	0.577613
CG13248	-0.000876486	0.999655	-0.512447	0.282465	-0.265902	0.374496
CG13250			-0.147902		0.00755252
CG13251	0.00224758	0.999655	0.166683	0.771241	-0.151996	0.742787
CG13252	-0.0256481	0.999655	0.0484983	0.901433	0.0925973	0.779787
CG13255	-0.00870151	0.999655	-0.557049	0.124438	0.0718741	0.870179
CG13258	-0.000523508	0.999655	0.232577	0.634386	0.125036	0.81079
CG13272	-0.00229463	0.999655	-0.16395	0.784883	-0.213203
CG13280	-0.000742541	0.999655	0.0168849		-0.0255755
CG13282	0.00252855	0.999655	0.110593	0.855468	-0.375867	0.417616
CG13284	-0.010072	0.999655	-0.393915	0.0151429	-0.0624497	0.896446
CG13285	-0.00363057	0.999655	-0.207938	0.719813	0.372476	0.27095
CG13287	0.0038422	0.999655	-0.642426	0.0037478	-0.0677791	0.90359
CG13288	-0.00207125	0.999655	-0.12746	0.807113	-0.0167152	0.975161
CG13293	0.0120591	0.999655	-0.396946	0.0421685	0.174078	0.696369
CG13295	0.0148303	0.999655	-0.365217	0.0351849	-0.290401	0.353012
CG13297	-0.00272963	0.999655	-0.306288	0.508179	-0.206434	0.646851
CG13299					-0.0446869
CG13300	0.0122227	0.999655	-0.321216	0.0315671	-0.0673761	0.837398
CG13305	-0.000691141	0.999655	0.0179322	0.978006	0.141616	0.779863
CG13306	-0.000523508	0.999655	-0.0835529	0.774083	0.540987	0.209841
CG13308	0.000828444	0.999655	0.137305	0.410512	-0.115652
CG13309					0.111166
CG13310			-0.191169	0.702276	0.142151	0.798958
CG13311	-0.00149704	0.999655	-0.147852	0.774965	0.182495	0.694673
CG13312			-0.00339515	0.993284	-0.277988	0.518952
CG13313	-0.0034085	0.999655	-0.455327	0.339185	-0.175585	0.725821
CG13314	-0.00223689	0.999655	-0.015104	0.981675	0.00214077	0.996827
CG13315	-0.012987	0.999655	-0.509187	0.0909014	0.0878284	0.878844
CG13318	0.000943945	0.999655	-0.317557	0.556482	-0.0731075	0.904346
CG13319	-0.0304237	0.999655	0.808439	0.0012617	-0.239298	0.371487
CG13321	-0.00539795	0.999655	-0.490006	0.0571849	-0.348797	0.42382
CG13323	0.00149026	0.999655	-0.295495	0.578169	-0.332987	0.379356
CG13324	0.00272374	0.999655	0.0989583	0.757306	-0.0518375	0.934436
CG13325	0.00284176	0.999655	-0.218014	0.686158	-0.208255	0.669492
CG13326	-0.000477027	0.999655	-0.469767	0.32372	-0.00880494
CG13330	0.000828444	0.999655	-0.0244006	0.939591	-0.212319	0.618135
CG13331	0.000245041	0.999655	0.634531	0.17359	-0.1423	0.798726
CG13332			0.119778	0.70636	0.406158	0.36847
CG13334			0.132625	0.636545	-0.0152678
CG13339	-0.0195976	0.999655	-0.273341	0.324148	0.343485	0.34696
CG13344	0.0136777	0.999655	-0.280786	0.113203	-0.273935	0.257609
CG13358	-0.00286325	0.999655	0.0618855	0.914664	0.101394	0.858764
CG13359	0.000305714	0.999655	0.0256425	0.950006	0.0459248
CG13360	-0.0027809	0.999655	-0.333516	0.465034	-0.0733218
CG13361			0.270534	0.602151	-0.0107361
CG13362	0.00936718	0.999655	-0.475781	0.306026	0.173721	0.729971
CG13364	-0.0328638	0.999655	0.557522	1.28084e-05	0.204812	0.418913
CG13365	-0.0276981	0.999655	0.46953	0.00530104	0.127355	0.726219
CG13366	0.0367349	0.999655	-0.304289	0.0150083	-0.0940381	0.724579
CG13367	-0.000349365	0.999655	-0.393396	0.0765447	-0.463954	0.195847
CG13369	-0.0471517	0.999655	1.09384	2.05382e-09	-0.416875	0.0995147
CG13373	-0.0344462	0.999655	0.377813	0.383662	0.137905	0.797942
CG13375	-0.00571416	0.999655	0.125715	0.751128	0.556311	0.182971
CG13376	-0.000523508	0.999655	0.288664	0.420875	-0.0255755
CG13377	0.00299194	0.999655	-0.68101	4.64478e-06	-0.104806	0.638912
CG13384	-0.0358507	0.999655	-0.347761	0.0507725	0.0553155	0.877249
CG13385					0.119712
CG13386	-0.00220295	0.999655	0.0313236	0.938432	-0.0132749	0.983249
CG1339	-0.000384553	0.999655	0.167625	0.780127	0.0722452	0.881891
CG13390	0.0212767	0.999655	-0.340624	0.194235	-0.587266	0.0330654
CG13392	-0.0264097	0.999655	-0.00939327	0.985796	-0.214054	0.494741
CG13397	0.0402574	0.999655	-0.342304	0.0920988	-0.250791	0.535142
CG13398	0.0106064	0.999655	-0.101433	0.716806	0.167823	0.708603
CG13403	-0.000523508	0.999655	-0.152138	0.801422	-0.0162804	0.979149
CG13404	0.00291546	0.999655	-0.419171	0.313297	0.118112	0.786936
CG13405	0.00469496	0.999655	-0.0795614	0.865852	0.0440836
CG13407	-0.000850905	0.999655	-0.247671	0.518861
CG13408	0.00175548	0.999655	-0.331904	0.519278	-0.101024	0.843628
CG13409	0.00122559	0.999655	-0.589229	0.0103736	-0.179332	0.559378
CG13423	0.000153821	0.999655	-0.161367	0.781981	0.156424
CG13426			-0.02719
CG13427	0.00639394	0.999655	0.283799	0.234156	-0.0938244	0.844924
CG13428	0.000257068	0.999655	0.109664	0.829907	-0.254081
CG13436	-6.55762e-05	0.999655	0.147469	0.801395	-0.191371	0.696369
CG13437	-0.000523508	0.999655	-0.124077	0.769268	0.0747144	0.886346
CG13438	0.000828444	0.999655			-0.141369
CG1344	0.0396331	0.999655	1.07945	2.44219e-09	0.625228	0.0279639
CG13443					-0.135779
CG13445			-0.118595	0.791607	-0.275297
CG13449	0.00166653	0.999655	-0.17743		-0.218036	0.672561
CG13454	-0.00275425	0.999655	-0.229086	0.485101	-0.152646	0.74711
CG13455	0.00166653	0.999655	-0.44895	0.0592522	0.166827	0.737944
CG13457	-0.00354281	0.999655	0.141281	0.80539	-0.0401337
CG13458	0.000314211	0.999655	0.247003	0.605295	-0.291344	0.511107
CG13460	-0.000523508	0.999655	-0.104526		-0.685242	0.065379
CG13461	-0.00291395	0.999655	-0.467833	0.0147003	-0.007335	0.986457
CG13465	-0.0135022	0.999655	-0.165364	0.549969	0.0223671	0.971467
CG13481					0.0832592
CG13482	-0.00329349	0.999655	-0.355521	0.479456	-0.224046	0.562956
CG13484	-0.0403988	0.999655	1.07558	1.86522e-13	0.502087	0.0291901
CG13488			-0.709179	0.121222	0.038314	0.944807
CG13492	-0.00601437	0.999655	-0.235274	0.650271	-0.459638	0.00458422
CG13500					-0.0253391
CG13501	-0.00381111	0.999655	0.238453	0.55292	0.22146
CG13502	-0.00178577	0.999655	-0.696698	0.110025	0.00122217	0.998556
CG13506	-0.00543677	0.999655	-0.459484	0.00211759	-0.0840383	0.728702
CG13516	-0.00180542	0.999655	-0.126696	0.83704	-0.181942	0.588738
CG13526					-0.0255755
CG13527	-0.000523508	0.999655	-0.498855	0.0402746	-0.0390818
CG13531	0.019658	0.999655	0.00454017	0.985069	0.0140881	0.968996
CG13532	-0.00103631	0.999655	-0.0792366	0.896557	-0.0990424	0.733827
CG13538					-0.024574
CG1354	-0.0388719	0.999655	0.0421831	0.864222	-0.436611	0.0871853
CG13540	-0.00288416	0.999655	-0.100758	0.823036	0.149415
CG13544			-0.0482563
CG13545	0.000219281	0.999655	-0.0368933	0.896546	-0.863481	0.000112456
CG13551	-0.0368826	0.999655	1.25451	2.66341e-12	0.0859046	0.753533
CG13558					-0.0112767
CG13559	-0.00165198	0.999655	0.0728879	0.897229	0.122363	0.821064
CG13560	0.0010182	0.999655	-0.701832	0.0611394	-3.26151	8.73463e-43
CG13561	-0.00199046	0.999655	-0.0287151		-0.161797
CG13562	0.0034124	0.999655	-0.238485	0.666783	-0.235478	0.641976
CG13563	-0.00118111	0.999655	-0.230904	0.677715	-0.0171182
CG13564					-0.0687642
CG13566			-0.278604	0.553933	0.350111	0.42801
CG13575	0.000828444	0.999655	-0.152422	0.504039	-0.642937	0.10475
CG13577			-0.184226	0.548113	-0.0704512	0.893299
CG13578	-0.000523508	0.999655	-0.294353	0.580532	0.0531373	0.922984
CG13579	-0.000249459	0.999655	1.32643	0.0011168	-0.0337046	0.930316
CG1358	0.0239964	0.999655	-0.845015	0.0335737	-0.418745	0.0550083
CG13585	-0.00972991	0.999655	0.0444814	0.84193	0.190621	0.56036
CG13587			0.0971339		0.0267399
CG13589					0.129678
CG13590					-0.00588524
CG13594	-0.0046582	0.999655	-0.146892	0.809721	0.0511892	0.871369
CG13599	-0.0332892	0.999655	1.3542	5.27271e-21	0.896296	0.00216168
CG1360	0.0147864	0.999655	0.434438	0.0151685	-0.054118	0.918532
CG13601	-0.059796	0.999655	0.483897	0.00604453	-0.243641	0.347539
CG13603	0.0118299	0.999655	-0.364634	0.0619228	0.184394	0.630337
CG13604	0.0495947	0.999655	0.0151374	0.943344	0.0430652	0.900902
CG13605	-0.0127906	0.999655	0.0971966	0.611428	-0.257149	0.296204
CG13606	-0.00538091	0.999655	-0.175402	0.763329	-0.141195	0.785066
CG13607	-0.000523508	0.999655	-0.477673	0.337743	-0.0870349	0.8854
CG13609	0.0283865	0.999655	0.921808	5.43781e-05	0.444409	0.320642
CG13613			-0.558454	0.0949192	-0.0414555
CG13614	0.00309459	0.999655	-0.337188	0.523513	0.254972	0.395761
CG13615	0.000257068	0.999655	-0.394011	0.438128	-0.0306376	0.939727
CG13616	-7.04611e-05	0.999655	-0.41162	0.402456	0.0736899
CG13618	-0.0023757	0.999655	-0.0688836	0.890336	0.0578161	0.8775
CG13622	-0.00500292	0.999655	-1.17529	7.0269e-05	-0.862397	0.012502
CG13623	-1.36525e-05	0.999655	-0.478264	0.291622	0.292372	0.437308
CG13625	-0.0501782	0.999655	-0.0897606	0.723352	-0.151396	0.718183
CG13630	-0.00633121	0.999655	-0.564262	0.005697	-0.471714	0.108448
CG13631	-0.00917352	0.999655	0.110675	0.854064	0.106748	0.809731
CG13634	-0.00545318	0.999655	-0.303463	0.574425	0.219394	0.635508
CG13639			-0.236202	0.274836	-0.12227	0.831306
CG13640	0.00234156	0.999655	-0.873333	0.0364678	-0.280019	0.562956
CG13641	0.00148319	0.999655	-0.551514	0.244044	0.114794	0.82077
CG13643	-0.00550803	0.999655	-0.198221	0.720249	-0.0607822	0.920794
CG13653	-0.0018854	0.999655	-0.0654143	0.916772
CG13654	-0.00921225	0.999655	-0.422963	0.14026	-0.259921	0.417874
CG13658	0.00220334	0.999655	0.341982	0.212761	-0.131661	0.805392
CG13659	0.00192379	0.999655	0.120584	0.806862	-0.358688	0.17612
CG13663	-0.0118764	0.999655	0.490633	0.00016047	0.635199	0.0680716
CG13667	-0.00442415	0.999655	1.06737	2.3824e-11	0.115469	0.741558
CG13670			0.0359643		-0.126463
CG13671	0.0041624	0.999655	-0.350361	0.0733274	-0.450043	0.208727
CG13674	-0.00446909	0.999655	-0.0586634	0.908542	0.0512562	0.856269
CG13675	-0.00747388	0.999655	-0.0904614	0.884689	0.0931102	0.829764
CG13676	-0.0048386	0.999655	-0.282524	0.498171	-0.00230524	0.99738
CG13678	-0.0049316	0.999655	-0.0246804	0.96116	0.0754279	0.823298
CG13679	-0.00678317	0.999655	-0.123346	0.811883	0.045148	0.883526
CG1368	-0.00695594	0.999655	-0.0687603	0.903144	-0.443396	0.28497
CG13685			-0.121236		0.296251	0.53935
CG13689	-0.0274991	0.999655	0.963667	2.62981e-13	1.1308	1.82778e-06
CG13690	-0.00415112	0.999655	0.333521	0.175699	0.218537	0.630033
CG13692	0.000257068	0.999655	-0.312412	0.559996	-0.158202	0.757487
CG13693	-0.0012919	0.999655	0.136031	0.739999	-0.0394984
CG13694	0.00216994	0.999655	-0.429753	0.395617	0.17109	0.728067
CG13698	0.0242093	0.999655	-0.148154	0.800153	0.00499761	0.987918
CG13699	-0.00113641	0.999655	-0.266411	0.593851	-0.161255	0.76727
CG13700			-0.329783	0.147551
CG13704	-0.00599078	0.999655	-0.375999	0.0852547	-0.2942	0.420476
CG13705	-0.00369336	0.999655	-0.0594011	0.878162	-0.52818	0.139816
CG13707	0.00138439	0.999655	-0.29106	0.520777	-0.399048	0.353849
CG13708	-0.00200877	0.999655	0.0725118	0.907467	-0.131161	0.816483
CG1371	0.0219948	0.999655	-0.200792	0.242556	-0.149618	0.58202
CG13711	-0.0137595	0.999655	0.0728603	0.415332
CG13712	-0.0183876	0.999655	0.107879	0.149426	0.0267399
CG13713	-0.0221165	0.999655	0.200496	0.543463	-0.0112767
CG13716	-0.011613	0.999655	-0.00120151	0.997013	-0.0543721
CG13720	-0.000523508	0.999655	0.0951128		0.299295
CG13721	-0.00207125	0.999655	0.174943	0.676382	0.251959	0.413395
CG13722	-0.00513119	0.999655	-0.327389	0.54164	-0.337992	0.309992
CG13724			-0.0613361
CG13727	0.00100842	0.999655	-0.277426	0.615364	-0.195974	0.710129
CG13728	0.00434785	0.999655	-0.130148	0.757017	-0.157836	0.766211
CG13731	-0.0165669	0.999655	-0.110664	0.810719	-0.360867	0.397488
CG13733	-0.00132847	0.999655	-0.199694	0.644508	-0.258391
CG13737	0.00110083	0.999655	0.125826	0.822252	0.00235384	0.997242
CG13738	-0.000116484	0.999655	-0.114317	0.821255	0.213487	0.644657
CG13739	0.000828444	0.999655	0.289843	0.54869	0.0411412	0.93847
CG13742	-0.000475423	0.999655	1.04205	2.54122e-13	1.26309	1.72068e-06
CG13743	-0.0040514	0.999655	-0.102617	0.849829	0.0511764	0.913942
CG13744	0.00186215	0.999655	-0.028564	0.954111	-0.00022843
CG13747			-0.276871	0.204595
CG13748	-0.00207125	0.999655	-0.253422	0.25293	-0.50382	0.253328
CG13749	-0.000537074	0.999655	0.376493	0.466548	0.108987
CG13751	-0.0198284	0.999655	0.806609	6.34898e-07	0.226843	0.440798
CG13760	-0.0541032	0.999655	1.12709	6.99665e-17	0.669183	0.00136294
CG13766	0.00103554	0.999655	-0.546836	0.0492039	0.172594	0.59001
CG13771	-0.00794202	0.999655	-0.0999466	0.860755	-0.102926
CG13773	-0.0496153	0.999655	0.153516	0.493212	0.00309819	0.996183
CG13775	-0.0122786	0.999655	-0.556411	0.0568637	-0.162273	0.713846
CG13784	0.02017	0.999655	-0.09712	0.491502	0.193554	0.565509
CG13786	0.000314211	0.999655	-0.631383	0.140407	-0.0111834
CG13793			-0.35178	0.284789	0.16086	0.767336
CG13794	0.000238985	0.999655	-0.140766	0.818572	0.155946	0.75307
CG13795	0.0111199	0.999655	-0.286229	0.0277049	0.46768	0.21207
CG13796	-0.00849206	0.999655	-1.15325	0.000150719	0.057456	0.926118
CG13806	-0.00439404	0.999655	-0.546031	0.0648377	-0.422287	0.315648
CG13807	-0.0368164	0.999655	0.828606	1.96798e-06	0.386171	0.129986
CG13810	0.00270357	0.999655	-0.660811	0.0610524	-0.167087	0.751097
CG13813	0.0081309	0.999655	-0.0572436	0.908678	0.138796	0.782509
CG13827	0.0026725	0.999655	-0.512107	0.026312	-0.131	0.730862
CG13829					0.121296
CG13833	-0.000155467	0.999655	-0.328869	0.49981	0.162653
CG13837			0.00697082	0.987537	-0.471115	0.283773
CG13838	0.000305714	0.999655	-0.412547	0.412932	-0.0112767
CG13840			0.00326067	0.993424	-0.0499065
CG13841					0.0267399
CG13842	0.000257068	0.999655	-0.331289	0.423695	0.00515166	0.993127
CG13843	0.000257068	0.999655	-0.186708	0.589474	0.169435
CG13847	-0.00520907	0.999655	-0.242646	0.630645	-0.026652	0.967181
CG13850	0.0074037	0.999655	-0.55666	6.16176e-05	-0.162779	0.547731
CG13855	-0.0029356	0.999655	0.146348	0.792321	0.0600771	0.921185
CG13856	0.00110691	0.999655	-0.202978	0.711411	0.0668584	0.895385
CG13857	0.00139077	0.999655	-0.329131	0.405501	-0.37668
CG13862	0.000257068	0.999655	-0.0573982	0.893261	-0.292027	0.367685
CG13868	0.0104258	0.999655	0.00899866	0.962086	-0.0213011	0.962644
CG13869			0.366975	0.475085	-0.559762	0.185733
CG1387	-0.000523508	0.999655	-0.0680166	0.876544	0.434053
CG13870			0.0532588	0.865465	-0.131074
CG13871			0.621599	0.0586394	0.0173306
CG13872	-0.00288416	0.999655	0.0636252	0.919501	-0.0721427
CG13875	-0.00139472	0.999655	-0.545992	0.109712	-0.107586	0.821351
CG13876	-0.0120808	0.999655	1.03826	3.59939e-06	0.971053	1.97357e-06
CG13877	0.00658345	0.999655	-0.156647	0.632736	-0.156055	0.774881
CG13884			-0.236202	0.274836	-0.0112767
CG13887	-0.0313014	0.999655	0.076231	0.778343	-0.279127	0.142127
CG13891	-0.000523508	0.999655	-0.120402	0.504039	-0.0797361
CG13893	-0.00408398	0.999655	-0.468856	0.215152	0.118187	0.816483
CG13894	0.0083479	0.999655	-0.520609	0.000671303	-0.225331	0.606031
CG13895	-0.0117622	0.999655	-0.382074	0.00323667	-0.0963836	0.715097
CG13896	0.00401288	0.999655	0.661761	3.62657e-08	0.803625	0.000456847
CG13898			-0.0765173	0.867467	0.338223
CG13901	-0.0246632	0.999655	0.852865	1.15772e-12	0.322968	0.190366
CG13905	-0.000523508	0.999655	-0.266429	0.599479	-0.337383	0.469971
CG13907	0.0243321	0.999655	-0.135727	0.472711	-0.101092	0.75307
CG13912	-0.00801402	0.999655	-0.44315	0.00642686	0.0652722	0.884807
CG13917	0.019891	0.999655	-0.205194	0.272592	-0.235891	0.318804
CG13919	0.0092682	0.999655	-0.472139	0.247902	0.0902705	0.878545
CG13920	0.0142323	0.999655	-0.767201	3.06189e-12	-0.284922	0.145048
CG13921	-0.0348292	0.999655	0.0658498	0.731388	-0.100915	0.767439
CG13924	-0.000126187	0.999655	-0.0122978	0.985796	-0.304057	0.525823
CG13926	-0.0225052	0.999655	0.0165864	0.956927	-0.266515	0.33347
CG13928	0.0108922	0.999655	-0.571654	1.00061e-05	-0.229765	0.276262
CG13930	0.000828444	0.999655	-0.678694	0.137786	-0.198907	0.695908
CG13931			-0.368059	0.221981	-0.0112767
CG13933	-0.00657735	0.999655	-0.689731	1.41548e-07	-0.539582	0.00271072
CG13937	0.0081802	0.999655	-0.803055	0.0322638	-0.22038	0.504027
CG1394			0.192109	0.224648	-0.0113891
CG13946	-0.00441534	0.999655	-0.513044	0.0762625	-0.129691	0.724272
CG13947	0.00235888	0.999655	-1.62737	2.62987e-05	-0.195982	0.650463
CG13949	-0.00339612	0.999655	-0.259792	0.61311	0.0828993	0.892152
CG13950	-0.0027964	0.999655	-0.334991	0.431182	-0.370641	0.308201
CG13954	0.00347623	0.999655	-0.1651	0.773638	-0.147344	0.723372
CG13955	-0.00187669	0.999655	-0.0890805	0.885345	-0.444905	0.291934
CG13962	0.00318168	0.999655	-0.376844	0.322696	-0.666127	0.0804785
CG13965					-0.0112767
CG13970	-0.00210868	0.999655	0.148444	0.539197	0.00934932
CG13972	0.0045508	0.999655	-1.13975	0.00312809	-0.358209
CG13978					-0.0446869
CG13982	-0.000119766	0.999655	0.493188	0.296323	0.521328	0.229761
CG13983	0.000254568	0.999655	-0.353087	0.426902	-0.163338	0.183628
CG13989					-0.0112767
CG13991	-0.000523508	0.999655	-0.02719		0.0267399
CG13992	0.00282499	0.999655	-0.605696	0.139386	0.121016
CG13994	-0.0283023	0.999655	0.543394	0.00222644	0.145421	0.61764
CG13995	-0.00984535	0.999655	-0.0892696	0.884695	-0.106365	0.738454
CG13996	-0.000523508	0.999655	-0.301653	0.410512	-0.198215	0.59001
CG13998					0.0267399
CG13999	-0.00141113	0.999655	-0.506601	0.281807	0.0766888	0.896435
CG14000					-0.0112767
CG14005	-0.0316551	0.999655	1.38893	6.49784e-13	0.401009	0.146628
CG14006			-0.0287151
CG14007					0.0374761	0.948723
CG14013					0.0401745
CG14014	-0.00406138	0.999655	0.0679139	0.542124	-0.0395026
CG14015	0.000257068	0.999655	-0.709139	0.0895665	0.0655525	0.893699
CG14017			0.137305	0.410512
CG14020	0.000257068	0.999655	-0.225105	0.694448	-0.627116	0.138005
CG14022			-0.333676	0.269168	0.175242	0.708069
CG14024	-0.00284931	0.999655	-1.32203	0.00144979	0.104966	0.81859
CG14034	0.000828444	0.999655	-0.0711152	0.773137	0.00961
CG14036	0.000916194	0.999655	1.52986	3.86104e-06	0.190185	0.69967
CG14043	-0.0299865	0.999655	-0.543941	0.000215197	-0.313686	0.196377
CG14044			-0.33029	0.282622	-0.220389	0.649911
CG14050	0.00224067	0.999655	-0.341075	0.264259	-0.601203	0.107003
CG14052	0.000661532	0.999655	-0.427723	0.330726	0.180111
CG14053	-0.000462522	0.999655	0.452162	0.350637	0.0474612
CG14054	-0.00131673	0.999655	0.0132635	0.974569	0.521976
CG1407	0.0340026	0.999655	0.962222	1.90199e-08	0.758286	0.0245461
CG14071					0.0532583
CG14072			-0.0287151		0.0372859	0.952505
CG14073	0.0556985	0.999655	0.368581	0.0586247	0.240042	0.405061
CG14074	-0.0106624	0.999655	0.19604	0.458979	0.0444288	0.933187
CG14075	0.00469199	0.999655	-0.0188749	0.976924	-0.333091	0.206656
CG14079	0.00206552	0.999655	0.670591	0.0998332	0.00782788	0.990373
CG14082	0.00175548	0.999655	-0.734785	0.0900894	0.0138968	0.979977
CG14085	0.00258064	0.999655	-0.346323	0.444368	-0.000292204	0.999784
CG14086			-0.314823	0.140102	0.131235	0.81567
CG14088			0.1524	0.343951	-0.0394984
CG14089			-0.117311		-0.47993	0.06387
CG14095	-0.00146412	0.999655	-0.235615	0.612019	0.128469	0.695908
CG14096	-0.00291395	0.999655	0.148607	0.788724	0.0816398	0.749255
CG14100	-0.0458199	0.999655	1.18939	4.54646e-13	-0.172439	0.638912
CG14102	0.0313104	0.999655	0.686392	0.0286015	0.221315	0.650917
CG14104	-0.0218753	0.999655	-0.479106	0.206639	0.336233	0.47789
CG14105	0.00274178	0.999655	0.0822859	0.881164	-0.175189	0.733949
CG14106					-0.259703
CG14107	-0.00589671	0.999655	-0.442297	0.3125	-0.672026	0.102373
CG14109	0.00102341	0.999655	-0.653301	0.114928	-0.216123	0.607036
CG14110	0.00736171	0.999655	-0.102718	0.850351	-0.187918	0.706894
CG14111	-0.0119468	0.999655	0.39866	0.33994	-0.0359343
CG14115			0.0528394		-0.0112767
CG14118	-0.000742541	0.999655	-0.580387	0.206639	0.02406	0.959431
CG14120	0.000130336	0.999655	-0.150991	0.675712	-0.331876	0.463137
CG14125	0.000869729	0.999655	0.0354662	0.914402	-0.0360703
CG14130	-0.000854426	0.999655	0.400244	0.0796751	-0.0369382	0.917329
CG14131	0.0180679	0.999655	-0.419131	0.233861	-0.254536	0.537643
CG14132	0.00123971	0.999655	-0.277469	0.615197	-0.183595	0.5884
CG14135	0.0413143	0.999655	0.999189	1.7702e-14	0.777877	0.00209448
CG14137					-0.021748
CG14142			-0.0305228	0.94597	-0.100823	0.863481
CG14143			-0.566924	0.212921	0.16567	0.733827
CG14147	-0.00984516	0.999655	-0.203176	0.727876	0.041822	0.948019
CG14153	-0.00215435	0.999655	-0.284562	0.564496	0.220034	0.669649
CG14154			-0.15679		-0.230302
CG1416	-0.013232	0.999655	0.640146	0.000170235	-0.056121	0.858357
CG14160	0.000251347	0.999655	0.0732429	0.893807	-0.574145	0.0551256
CG14174	-0.0100086	0.999655	0.134375	0.593232	-0.067176	0.877249
CG1418	-0.010519	0.999655	-0.466245	0.0020498	-0.379973	0.099936
CG14182	-0.0303158	0.999655	-0.251511	0.268997	0.539165	0.0742687
CG14183	-0.00105032	0.999655	0.186738	0.579951	0.324223	0.424078
CG14184	-0.0247272	0.999655	1.14494	1.04604e-19	0.323174	0.23835
CG14185			0.00659533	0.985796	-0.262543	0.598559
CG14186	-0.00464216	0.999655	-0.434455	0.351301	-0.0357869	0.933082
CG14187					-0.0401337
CG14190	0.000828444	0.999655	0.112681	0.738229	-0.0112767
CG14191	-0.00210168	0.999655	-0.137331	0.820988	-0.039523	0.94814
CG14194	-0.0257626	0.999655	0.00118387	0.996122	-0.221565	0.439509
CG14195	-0.000359805	0.999655	0.0489098	0.937368	-0.18389	0.708157
CG14196	0.000528876	0.999655	-0.406998	0.423783	-0.469467	0.194795
CG14200	-0.0118028	0.999655	-0.334108	0.0418886	-0.213765	0.482507
CG14204	-0.0130044	0.999655	1.52872	6.52911e-07	0.057616	0.924034
CG14205	0.000996079	0.999655	-0.148033	0.80795	-0.0961971	0.854857
CG14207	-0.0157888	0.999655	0.461837	0.000254561	-0.0422198	0.921835
CG14210	-0.0376611	0.999655	0.827668	1.71521e-10	0.334714	0.443301
CG14212	-0.000196645	0.999655	-0.193953	0.712323	-0.0944383
CG14218	0.0233663	0.999655	0.49782	0.31034	0.157601	0.752218
CG14219	0.00203192	0.999655	-0.204189	0.694073	-0.37078	0.32724
CG14220	-0.0198581	0.999655	0.841773	3.55235e-10	0.436062	0.0377394
CG14221	-0.0052512	0.999655	0.0816308	0.86374	-0.306507	0.495238
CG14223	0.001181	0.999655	-0.369939	0.00993954	-0.311194	0.509652
CG14227	0.00083637	0.999655	0.453653	0.314186	-0.00813434
CG14229	-0.0196068	0.999655	1.19468	4.04794e-11	0.803993	0.000370037
CG14230	-0.0615312	0.999655	1.14766	9.23646e-10	-0.0417043	0.921185
CG14231	-0.0279296	0.999655	-0.0838808	0.710744	-0.424533	0.305475
CG14232	0.0291239	0.999655	-0.436039	0.00245938	-0.349276	0.350837
CG14234	-0.000205283	0.999655	0.332641	0.526512	0.146126	0.686624
CG14237			-0.178349	0.471991	-0.159057
CG14238	-0.000523508	0.999655	-0.354798	0.389446	-0.286241	0.502897
CG14244			0.0407208
CG14245	-0.000796235	0.999655	-0.419944	0.0743586	-1.11823	0.000541847
CG14246	-0.00132847	0.999655			0.224101
CG14247	0.00379091	0.999655	-0.429493	0.389532	-0.317322	0.359352
CG14252	0.00496465	0.999655	0.111039	0.57859	0.0814254	0.884529
CG14253	-0.00724125	0.999655	-0.181031	0.758193	0.438538	0.233728
CG14257	-0.00410086	0.999655	-0.514737	0.210805	0.0227542	0.966023
CG14258			0.0359643		-0.118484
CG14259					-0.0150628	0.981201
CG14260	-0.00116034	0.999655	-0.411081	0.418231	-0.00761632
CG14262	-0.00178577	0.999655	0.0801962	0.778155	0.00633527
CG14265	-0.00432774	0.999655	-0.0464625	0.910056	-0.294997	0.209841
CG14269	-0.002496	0.999655			0.0101223
CG14270	-0.0237545	0.999655	1.00311	9.37003e-11	0.1868	0.417874
CG14273	-0.00223689	0.999655	0.126854	0.833767	-0.283385	0.410794
CG14274	-0.0020565	0.999655	-0.33428	0.488466	0.196935	0.684107
CG14275	-0.00329029	0.999655	-0.633321	0.12679	0.4183	0.29033
CG14277	0.00132105	0.999655	-0.115378	0.852341	-0.167832	0.556355
CG1428			-0.02719
CG14280	-0.000523508	0.999655	-0.25771	0.611338	-0.0253391
CG14282			0.0616594	0.916873	-0.124418
CG14285	-0.00414718	0.999655	-0.660982	0.0640666	-0.764485	0.0183792
CG14286	-0.02662	0.999655	1.15381	9.70045e-24	0.60526	0.000357866
CG14292	0.000509315	0.999655	-0.221843	0.692114	-0.314928	0.3453
CG14294			0.137305	0.410512
CG14297	-0.00513	0.999655	0.767256	0.0734307	0.126393
CG14298	-0.00500678	0.999655	-0.136117	0.819173	0.254466	0.570953
CG14300	0.00202296	0.999655	-0.955062	0.011089	-0.159239	0.748882
CG14301	0.00310451	0.999655	-0.116656	0.810017	0.167798	0.608464
CG14302	-0.000564953	0.999655	-0.325715	0.511811	-0.53288	0.00213598
CG14304	0.000515765	0.999655	-0.297119	0.452353	0.138147	0.805032
CG14305			0.0951128
CG14309			-0.0368342		-0.0598779
CG14312	-0.00129371	0.999655	-0.593814	0.0543652	0.198406	0.553591
CG14313	-0.00229894	0.999655	-0.363034	0.348204	0.0676486	0.907847
CG14314	-0.00442951	0.999655	0.287731	0.31276	-0.12309	0.731592
CG14316	0.000869729	0.999655	0.149521	0.3777
CG14317	-0.00147039	0.999655	0.208566	0.423042	-0.0628187
CG14321	0.00892055	0.999655	-0.521299	0.00625976	0.139976	0.753533
CG14322	0.0156038	0.999655	0.130438	0.497608	0.0700164	0.851601
CG14323			-0.104984		0.173544	0.681853
CG14324	0.000828444	0.999655	0.117534	0.635943	-0.0667571	0.908439
CG14325	-0.000523508	0.999655	-0.104984		-0.470265
CG14326	0.000528876	0.999655	0.0258528	0.948515	0.0635953	0.839734
CG14327	-0.00551763	0.999655	-0.076349	0.894963	0.437129	0.331817
CG14329			0.250882	0.46447	-0.0523055	0.906404
CG14331	0.00285608	0.999655	-0.0508701		-0.102799	0.85808
CG1434	-0.0889469	0.999655	-0.0169746	0.953565	-0.31995	0.219616
CG14341	-0.0327757	0.999655	0.90479	1.14317e-06	-0.140113	0.738454
CG14342	-0.00156656	0.999655	-0.2149	0.707243	0.0610703	0.912032
CG14346	-0.0108892	0.999655	-0.100807	0.843417	-0.158748	0.773346
CG14352	-0.0453318	0.999655	1.18291	4.30595e-12	0.749739	0.00107015
CG14354			-0.120402	0.504039
CG14355					0.224542
CG14356	-0.00469719	0.999655	0.159229	0.773576	-0.27137	0.551353
CG14357	-0.000523508	0.999655	-0.0167567	0.975046	0.629614	0.131685
CG14362			0.112705		-0.0112767
CG14367	-0.00244163	0.999655	-0.571109	0.151968	-0.121556	0.788115
CG14369			0.139122	0.700628	0.199127	0.608166
CG14374	-0.00426593	0.999655	-0.10585	0.837015	-0.606718	0.00965871
CG14377	-0.00362478	0.999655	-0.0521153	0.861536	-0.728677	0.000165321
CG14384					-0.0126876
CG14391			-0.120402	0.504039	-0.0394984
CG14395	-0.000409365	0.999655	0.0371401	0.941518	-0.505002	0.201051
CG14397	0.0022153	0.999655	-0.0708078	0.888074	0.0266836	0.962972
CG1440	-0.00966808	0.999655	0.719095	4.38363e-05	0.296778	0.139224
CG14400			0.408096	0.363171	-0.162124
CG14401	0.00146024	0.999655	-0.477705	0.283408	-0.215542	0.632626
CG14406			-0.265242	0.208356	0.223798	0.592125
CG14407	-0.0303446	0.999655	0.727493	1.45625e-07	-0.165837	0.479523
CG14408	-0.0133923	0.999655	0.813883	0.000726601	0.0167566	0.953756
CG1441	-0.011749	0.999655	-0.112371	0.843075	0.0215641	0.964707
CG14410	0.00372812	0.999655	1.64377	4.91982e-07	0.706538	0.0798298
CG14411	0.00363464	0.999655	-0.486552	1.34041e-05	-0.379039	0.183145
CG14414	-0.0358462	0.999655	0.608517	2.95937e-07	-0.203623	0.502178
CG14416	-0.000746245	0.999655	-0.219072	0.416275	-0.273126
CG14417					-0.39995	0.0742913
CG14418	0.000238985	0.999655	0.173385	0.438022	-0.127611	0.381017
CG14419	-0.00473557	0.999655	-0.562863	0.0724456	-0.675222	0.000977163
CG14420					-0.0449505	0.397488
CG14421			0.00879854		-0.129505	0.0242599
CG14422					-0.0352049
CG14423			0.46035	0.0488766	-0.0986809	0.19874
CG14424	0.00296534	0.999655	-0.198202	0.482858	-0.361917	0.0356249
CG14427	-0.0206468	0.999655	0.0570467	0.689466	-0.0406442
CG14431	-0.00242413	0.999655	-0.0471643	0.939454	0.0346463	0.93493
CG14434	-0.0435047	0.999655	1.22865	1.95308e-05	0.130176	0.765782
CG14435	0.00569664	0.999655	1.35733	5.36987e-10	0.519865	0.0149925
CG14439	0.00355896	0.999655	-0.0908601	0.85801	0.0159004	0.979282
CG14440	0.00240189	0.999655	0.026134	0.956662	-0.0404185	0.897926
CG14441	0.0103802	0.999655	-0.134384	0.61311	0.295134	0.428877
CG14442	0.00366398	0.999655	0.695666	0.000199874	-0.0249342	0.947859
CG14443			0.454441	0.14388	-0.0855381
CG14445	-0.00381835	0.999655	-0.119873	0.842464	-0.297995	0.171134
CG14448					0.0101223
CG14450	0.00298983	0.999655	0.489912	0.00146493	0.194164	0.59001
CG14451	0.00446707	0.999655	0.0112193	0.986648	0.307897
CG14452	-0.00251729	0.999655	-0.34426	0.462357	0.301598	0.531311
CG14453	-0.00738716	0.999655	-0.123569	0.792475	-0.352056	0.34443
CG14454	0.00026492	0.999655	-0.332455	0.531026	-0.0961969	0.856081
CG14455			-0.104526		0.0359485	0.955288
CG14456	-0.00374581	0.999655	-0.244917	0.649836	-0.411943	0.246604
CG14457	0.0020317	0.999655	0.358795	0.375963	0.163025	0.71365
CG14459			-0.120402	0.504039	0.138227
CG14464	-0.0388919	0.999655	0.952202	1.97813e-13	0.537951	0.136439
CG14478	-0.00766007	0.999655	1.09043	2.53304e-07	0.630638	0.0570099
CG14483	-0.0350676	0.999655	0.803197	2.26162e-09	0.427071	0.274917
CG14488	0.000828444	0.999655	-0.114877	0.692129	0.372752	0.418014
CG14490	-0.000378476	0.999655	-0.251773	0.653927	-0.334191	0.413192
CG14491					-0.249846
CG14492			0.0407208		0.0511061
CG14495	0.00166653	0.999655	-0.189884	0.730736	-0.0449024	0.925116
CG14499	-0.00292647	0.999655	0.226108	0.537087	0.243079	0.629279
CG14500	0.000153821	0.999655	-0.449309	0.146688	-0.485083	0.255239
CG14502	-0.0121668	0.999655	0.795062	0.0198879	0.321464	0.497201
CG14505					-0.0407376
CG14506	-0.000523508	0.999655	-0.711611	0.116806
CG14507	-0.00202398	0.999655	-0.224643	0.69459	0.16917	0.691279
CG14511	0.00025147	0.999655	0.560379	0.0996181	-0.394838	0.341931
CG14515	-0.0017702	0.999655	-0.410343	0.289796	-0.0138123	0.983039
CG14516	0.0268053	0.999655	0.763017	0.0471816	-0.210609	0.580698
CG14518					-0.0253391
CG14535	0.00519569	0.999655	-0.296608	0.238297	0.152426	0.715994
CG14540					0.0751839
CG14543	0.0113454	0.999655	-0.485024	0.029662	-0.328894	0.404875
CG14544	-0.033186	0.999655	-0.301487	0.126688	-0.22232	0.643879
CG14545	0.0300554	0.999655	-0.160848	0.718776	0.58448	0.165982
CG14551	0.0017126	0.999655	0.452679	0.264468	-0.103115
CG14556					-0.221992	0.667145
CG14561	-0.0380606	0.999655	0.286934	0.163576	-0.100382	0.846548
CG14562	0.0412211	0.999655	-0.11012	0.575138	0.069074	0.838605
CG14563			-0.121776	0.637047	0.433251	0.219768
CG14564	0.00216994	0.999655	-0.104076		0.123828	0.774864
CG14565	0.009624	0.999655	-0.0311817	0.926205	-0.00674165	0.989598
CG14566	-0.00219611	0.999655	0.0689953	0.913037	-0.361015	0.273843
CG14567	-0.00567064	0.999655	0.291798	0.466548	-0.0646334	0.905728
CG14568	-0.00641355	0.999655	-0.0695684	0.836596	0.0338543	0.933772
CG14569	0.00275699	0.999655	-0.046945	0.917748	0.120216	0.830118
CG14570	-0.0040426	0.999655	-0.0746833	0.86374	0.126873	0.752606
CG14572	0.000233978	0.999655	-0.177045	0.758177	0.0105157	0.98513
CG14573	0.00490259	0.999655	-0.0296638	0.912206	0.0247963	0.948479
CG14589	0.00271225	0.999655	-0.198397	0.72944	-0.103788
CG14591	-0.00257984	0.999655	-0.25834	0.629422	-0.167264	0.56877
CG14598	-0.00439831	0.999655	-0.168704	0.765215	-0.265334	0.184112
CG14605					0.00460125
CG14606	0.00166653	0.999655	-0.312552	0.517303	-0.0794901	0.898136
CG14607	-0.000523508	0.999655	-0.0613361		0.0382179
CG14609	0.00111883	0.999655	-0.285011	0.575919	-0.0108016	0.984557
CG1461			-0.321428	0.146228	0.00997299	0.985321
CG14610	-0.00216124	0.999655	0.52835	0.103489	0.0401745
CG14613	0.00207696	0.999655	0.12334	0.581738	-0.186179	0.513151
CG14615	-0.0401455	0.999655	-0.182482	0.669795	0.115793	0.81468
CG14618	0.0235239	0.999655	-0.744353	1.54837e-06	-0.445936	0.146222
CG14621	0.00583095	0.999655	-0.0371249	0.87954	0.0949677	0.822856
CG14624					0.0267399
CG14625	-0.00109195	0.999655	-0.279303	0.304163	0.114853
CG14626	-0.000413336	0.999655	-0.874125	0.0179865	-0.0699321	0.910254
CG14627			0.248737	0.51869	0.120678
CG14628	0.00654289	0.999655	-0.389297	0.453049	0.0267399
CG14629	-0.00203808	0.999655	-0.735912	2.36723e-06	-0.36002	0.403066
CG1463	-0.0378179	0.999655	0.919267	1.86725e-10	0.388617	0.114024
CG14630			-0.0854357	0.812719	-0.000457448	0.999646
CG14634			-0.02719		0.0267399
CG14635			0.0407208
CG14636	-0.00412953	0.999655	-0.695179	0.0448957	-0.378177	0.233173
CG14641	-0.0404337	0.999655	0.942936	3.80833e-09	0.511296	0.0691568
CG14642	0.00382209	0.999655	-0.393837	0.316191	-0.488532	0.0259318
CG14644			0.177573	0.574313	0.21238
CG14645					-0.0824813
CG14646	0.0414665	0.999655	0.652406	3.13985e-07	0.33811	0.311171
CG14647	-0.00836566	0.999655	0.713164	3.4775e-07	0.308487	0.3667
CG14650	0.0203394	0.999655	1.0901	4.86723e-08	0.607814	0.00173892
CG14651	0.00285882	0.999655	0.332314	0.527449	-0.0112767
CG14655	-0.00392559	0.999655	-0.529059	0.19065	-0.339372	0.417164
CG14657	-0.00528795	0.999655	0.811399	1.08308e-06	0.67937	0.0871501
CG14658			0.0739878
CG14661	-0.00131673	0.999655	-0.984695	0.0159089	-0.199526	0.63527
CG14662	0.000151621	0.999655	-0.442138	0.380927	0.00964522	0.986292
CG14664	0.000828444	0.999655	-0.222885	0.690872	0.285212
CG14667	-0.018424	0.999655	0.491507	0.00475976	0.0606156	0.866826
CG14668			0.0792996	0.820029	-0.0349134
CG14669	-0.00130399	0.999655	0.0974759	0.864806	0.372876	0.36299
CG14671	-0.0381701	0.999655	0.0164026	0.960327	0.026142	0.938982
CG14676					0.0267399
CG1468	0.000254568	0.999655	-0.393224	0.429254	-0.386967	0.0804888
CG14684			0.247461	0.281835	-0.0112767
CG14687	0.0101513	0.999655	-0.74904	5.05855e-07	-0.0505337	0.90812
CG14688	-0.0474509	0.999655	0.604793	6.73596e-08	-0.020636	0.949994
CG14689			-2.20807	1.14317e-06	0.0214912
CG14691			0.0168849		-0.169639
CG14692	-0.00917336	0.999655	-0.0188995	0.97615	0.378889	0.295991
CG14693			0.228273	0.653072	-0.0517738	0.931602
CG14694	-0.00186448	0.999655	-0.283114	0.580844	-0.0765576	0.884807
CG14695	0.00258064	0.999655	-0.54057	0.245338	0.873946	0.00140336
CG14696	-0.00922382	0.999655	-1.07276	1.56473e-09	-0.470655	0.108585
CG14708					0.00934932
CG14710	-0.0171885	0.999655	1.29075	9.91695e-16	0.760051	3.74073e-05
CG14711	0.00144916	0.999655	-0.580516	9.62715e-05	-0.354782	0.240553
CG14712	0.0302313	0.999655	-0.0394281	0.90475	-0.350243	0.285362
CG14715	-0.0396667	0.999655	1.1366	1.41663e-13	0.124068	0.62494
CG14717			0.0359643		0.0221302
CG14718			0.0680354	0.86374	-0.248464
CG14720	0.00282499	0.999655	0.081841	0.893278	0.0675944
CG14721	0.00023394	0.999655	-0.272045	0.273679	-0.1007	0.803943
CG14722	0.0338814	0.999655	0.804708	1.16532e-07	0.543521	0.00295341
CG14731			0.0168849
CG14739			-0.104076
CG14740					-0.135124
CG14742					0.0267399
CG14743			0.0971339
CG14744					0.0573571
CG14752	-0.00124335	0.999655	-0.332047	0.435525	0.0528225	0.902103
CG14756	-0.0021688	0.999655	-0.467781	0.34614	-0.143205	0.797038
CG14757	0.00156848	0.999655	0.301348	0.578716	-0.482568	0.274416
CG14760	0.00120454	0.999655	-0.825425	0.0168841	-0.127569	0.789675
CG14762	-0.00326468	0.999655	-0.593673	0.0724722	-0.100186	0.714244
CG14763	-0.000810222	0.999655	-0.352918	0.281562	-0.198329	0.630417
CG14764	0.0208505	0.999655	1.51217	4.29323e-09	0.751692	0.00269552
CG14767	0.0169516	0.999655	-0.500889	9.33455e-05	-0.163822	0.581252
CG14770	0.000442741	0.999655	-0.440813	0.341856	-0.171194	0.74568
CG14777	-0.00892523	0.999655	-0.514989	0.199153	-0.361989	0.153582
CG14778	-0.000523508	0.999655	0.0805398	0.811899	-0.199038	0.696369
CG14780	-0.00180996	0.999655	0.35198	0.504311	-0.473234	0.212996
CG14785	0.00591838	0.999655	-0.280352	0.305786	-0.368537	0.401861
CG14787	-0.00543436	0.999655	0.0348441	0.950374	-0.413084	0.358528
CG14795	-0.00114869	0.999655	-0.192245	0.728832	-0.197451	0.424078
CG14797	0.00958437	0.999655	-0.562009	0.197515	-0.23225
CG14803	-0.0390214	0.999655	1.44065	1.00881e-11	0.377988	0.374012
CG14805	-0.0463384	0.999655	1.01889	5.31998e-10	0.0136919	0.970939
[truncated: 12,858 more rows]
